# Supplementary material for: GABAergic motor neurons bias locomotor decision-making in C. elegans
Source: Nat Commun. 2020 Oct 8;11:5076. doi: 10.1038/s41467-020-18893-9 (PMC7544903; doi:10.1038/s41467-020-18893-9)
Supplement: Supplementary file 4 — Source Data [file 41467_2020_18893_MOESM4_ESM.zip]

Archive with 17 entries (17 files):
- Fig. 1 Source Data.xlsx
- Fig. 2 Source Data.xlsx
- Fig. 3 Source Data.xlsx
- Fig. 4 Source Data.xlsx
- Fig. 5 Source Data.xlsx
- Fig. 6 Source Data.xlsx
- Fig. 7 Source Data.xlsx
- Fig. 8 Source Data.xlsx
- Fig. 9 Source Data.xlsx
- Fig. s1 Source Data.xlsx
- Fig. s2 Source Data.xlsx
- Fig. s3 Source Data.xlsx
- Fig. s4 Source Data.xlsx
- Fig. s5 Source Data.xlsx
- Fig. s6 Source Data.xlsx
- Fig. s7 Source Data.xlsx
- Fig. s8 Source Data.xlsx
