# Supplementary material for: GABAergic motor neurons bias locomotor decision-making in C. elegans
Source: Nat Commun. 2020 Oct 8;11:5076. doi: 10.1038/s41467-020-18893-9 (PMC7544903; doi:10.1038/s41467-020-18893-9)
Supplement: Supplementary file 4 — Source Data [file 41467_2020_18893_MOESM4_ESM.zip › Fig. 1 Source Data.xlsx]

## Sheet: Panel_b_data
sPSCs/sec
	wt	unc-17 RNAi	lgc-46 RNAi	lgc-46(ok2949)	rescue in D-MNs	lgc-46(ok2900)	rescue in D-MNs
1	3.557	7.3	1.424	0.198	1.078	0.668	0.756
2	4.212	1	1.343	0.144	2.564	0.143	1.073
3	5.604	0.5	2.227	0.219	6.662	0.19	12.486
4	2.523	0.1	1.852	0.33	5.746	0.104	9.492
5	2.361	0.2	1.031	0.578	7.919	0.081	1.574
6	6.726	0	1.078	0.137	2.513	0.112	4.568
7	8.906	5.1		0.106		0.361	2.694
8	13.443	1.1
mean	5.9165	1.9125	1.4925	0.244571	4.41367	0.237	4.66329
SE	1.32939	0.968695	0.189786	0.0621411	1.11472	0.0801534	1.73273
sPSC amp. (pA)
	wt	unc-17 RNAi	lgc-46 RNAi	lgc-46(ok2949)	rescue in D-MNs	lgc-46(ok2900)	rescue in D-MNs
1	4.426	4.222	3.523	2.92	4.096	3.462	4.72
2	8.802	4.233	3.545	2.928	8.732	3.381	6.317
3	4.307	4.785	4.109	3.702	4.779	4.157	5.249
4	5.908	5.585	3.867	3.284	4.204	3.797	5.254
5	7.043	2.167	3.853	3.619	8.641	3.068	8.449
6	6.671		3.996	3.643	7.814	3.087	4.988
7	4.275	5.183		2.589		3.203	7.112
8	6.266	3.146
mean	5.96225	4.18871	3.8155	3.24071	6.37767	3.45071	6.01271
SE	0.563415	0.449111	0.0968689	0.16511	0.916791	0.15149	0.514471

## Sheet: Panel_b_trace
wt	unc-17 RNAi	lgc-46 RNAi	lgc-46(ok2949)	rescue in D-MNs	lgc-46(ok2900)	rescue in D-MNs
-2.0752	-1.46484	-1.86157	-1.70898	-0.48828	-1.70898	-1.7395
-1.15967	-1.52588	-1.80054	-1.89209	-1.09863	-1.34277	-1.46484
-0.24414	-1.40381	-2.0752	-2.0752	-1.49536	-1.15967	-1.06812
-1.09863	-0.54932	-1.83105	-2.22778	-1.92261	-2.10571	-0.85449
-1.09863	-1.19019	-1.64795	-1.0376	-1.92261	-1.31226	-0.15259
-1.49536	-1.80054	-2.01416	-0.91553	-1.61743	-1.83105	-0.30518
-0.97656	-2.28882	-2.16675	-2.16675	-1.06812	-1.58691	-1.92261
-0.27466	-1.40381	-1.28174	-1.80054	-0.82397	-0.76294	-1.61743
-0.03052	-1.09863	-0.97656	-0.67139	-0.88501	-1.37329	-0.85449
-1.19019	-1.34277	-1.43433	-0.15259	-0.67139	-1.70898	0.03052
-0.76294	-1.09863	-1.5564	-0.30518	-0.91553	-0.82397	-0.36621
-0.54932	-1.49536	-1.83105	-0.79346	-1.06812	-1.06812	-2.13623
-1.0376	-1.43433	-1.95312	-2.13623	-1.06812	-0.54932	-1.86157
-0.76294	-1.49536	-1.31226	-2.34985	-0.5188	0.03052	-1.49536
-1.40381	-0.94604	-0.15259	-1.77002	0.06104	-0.48828	-1.00708
-2.04468	-1.12915	-0.33569	-1.15967	-0.54932	-1.00708	-1.19019
-0.97656	-0.94604	-1.43433	-1.58691	-1.0376	-1.43433	-2.59399
-1.46484	-1.09863	-1.70898	-0.76294	-0.67139	-2.0752	-2.59399
-1.43433	-1.15967	-1.80054	-0.7019	-0.85449	-2.0752	-2.0752
-0.09155	-1.15967	-1.98364	-1.00708	-1.28174	-1.77002	-1.98364
-0.57983	-0.06104	-1.34277	-1.34277	-1.5564	-0.97656	-1.52588
-0.61035	-1.0376	-1.64795	-1.25122	-1.61743	-1.46484	-1.80054
-1.25122	-1.64795	-1.67847	-1.58691	-2.04468	-1.12915	-2.53296
-1.61743	-1.31226	-1.31226	-1.37329	-1.7395	-0.48828	-1.61743
-0.88501	-1.52588	-1.83105	-0.76294	-1.49536	-1.25122	-1.28174
-1.19019	-1.31226	-1.61743	-0.48828	-1.25122	-1.28174	-1.49536
-1.15967	-1.2207	-0.48828	-0.36621	-1.0376	-0.27466	-1.2207
-0.79346	-1.5564	-1.06812	-0.54932	-1.89209	-0.61035	-1.64795
-0.79346	-1.37329	-1.37329	-1.12915	-1.86157	-0.5188	-2.04468
-0.94604	-1.25122	-1.52588	-1.92261	-2.01416	-0.54932	-1.34277
-1.12915	-1.49536	-1.31226	-1.77002	-1.46484	-1.58691	-1.70898
-1.00708	-2.04468	-1.92261	-0.73242	-1.12915	-1.0376	-1.61743
-1.34277	-1.92261	-3.23486	-0.64087	-1.09863	-0.27466	-1.37329
-0.88501	-1.28174	-3.60107	-0.39673	-0.24414	-1.06812	-1.09863
-1.77002	-1.19019	-2.34985	-1.09863	0.27466	-1.12915	-1.77002
-1.67847	-0.97656	-1.92261	-0.27466	-0.42725	-0.91553	-2.71606
-1.52588	-0.88501	-2.19727	-0.42725	-2.01416	-0.57983	-1.7395
-1.00708	-1.15967	-1.95312	-1.15967	-3.479	-0.85449	-1.0376
-1.15967	-1.06812	-1.92261	-1.5564	-2.65503	-1.19019	-0.97656
-1.12915	-1.80054	-1.25122	-1.70898	-0.79346	-1.12915	-0.94604
-1.43433	-1.40381	-1.37329	-1.77002	-0.33569	-0.27466	-1.28174
-1.7395	-0.76294	-1.92261	-0.88501	-0.94604	-1.52588	-1.7395
-1.31226	-1.25122	-2.01416	0.30518	-1.46484	-1.52588	-1.58691
-0.94604	-0.88501	-1.95312	-0.06104	-2.2583	-1.0376	-1.52588
-0.82397	-0.61035	-2.53296	-0.91553	-2.31934	-0.45776	-1.86157
-0.48828	-0.85449	-1.89209	-1.06812	-2.19727	0.21362	-1.06812
-1.12915	-0.88501	-1.46484	-1.46484	-1.61743	-0.36621	-0.64087
-1.67847	-0.09155	-1.09863	-1.25122	-1.40381	-1.19019	-1.28174
-1.12915	-1.5564	-1.46484	-0.79346	-1.64795	-2.04468	-1.5564
-1.43433	-1.43433	-1.31226	-1.09863	-0.91553	-2.01416	-2.2583
-1.70898	-0.76294	-0.54932	-0.94604	-1.0376	-0.94604	-1.70898
-1.37329	-1.28174	-0.97656	-0.54932	-2.34985	-0.88501	-1.09863
-0.97656	-1.43433	-1.46484	-0.7019	-2.22778	-1.0376	-0.85449
-1.40381	-1.28174	-1.00708	-1.46484	-0.94604	-1.34277	-0.85449
-1.00708	-0.85449	-1.0376	-1.25122	-0.57983	-1.2207	-1.77002
-1.28174	0.30518	-1.28174	-1.00708	-1.89209	-0.64087	-1.15967
-0.61035	0	-1.5564	-0.76294	-2.56348	-0.88501	-0.88501
-0.03052	-0.18311	-1.61743	-0.64087	-1.7395	-0.94604	-1.86157
-0.73242	-0.57983	-1.89209	-0.27466	-2.13623	-0.79346	-1.46484
-1.34277	-1.28174	-1.64795	-0.97656	-1.7395	-1.92261	-1.15967
-0.91553	-1.2207	-1.77002	-1.15967	-1.70898	-1.40381	-0.7019
-1.37329	-1.34277	-1.19019	-0.67139	-1.09863	-0.27466	-0.61035
-1.77002	-1.28174	-1.52588	-0.82397	-0.94604	-1.0376	-0.64087
-0.67139	-1.06812	-1.00708	-1.46484	-0.73242	-1.25122	-0.88501
-0.88501	-0.97656	-0.73242	-1.06812	-1.34277	-1.28174	-1.12915
-1.28174	-0.27466	-1.28174	-0.27466	-1.64795	-1.58691	-0.94604
-0.97656	-0.76294	-0.09155	-0.09155	-0.18311	-0.82397	-1.46484
-1.12915	-0.67139	0.57983	-0.67139	-0.36621	-0.30518	-1.15967
-1.28174	-0.27466	-0.15259	-0.85449	-1.95312	-0.82397	-0.79346
-1.00708	-1.25122	-1.09863	-1.40381	-1.37329	-1.77002	-1.37329
-1.70898	-1.00708	-1.34277	-0.91553	-0.85449	-1.15967	-0.82397
-1.67847	-1.06812	-1.19019	-1.0376	-0.54932	-0.79346	-0.67139
-1.43433	-0.73242	-1.06812	-0.79346	-0.21362	-0.39673	-1.58691
-0.5188	-1.0376	-1.19019	-0.7019	-0.64087	0.45776	-1.31226
-0.15259	-0.45776	-1.5564	-1.06812	-1.67847	0.18311	-1.61743
-1.06812	-1.2207	-2.41089	-0.85449	-0.5188	-1.40381	-0.48828
-0.82397	-0.61035	-2.68555	-0.06104	-1.12915	-1.28174	0.09155
-0.76294	-0.48828	-2.68555	-0.5188	-1.95312	-0.12207	-0.76294
-0.54932	-0.48828	-3.08228	-1.28174	-2.01416	0.30518	-0.67139
-0.61035	-0.67139	-2.34985	-1.09863	-1.2207	-0.12207	-0.5188
-0.21362	-0.97656	-1.98364	-1.70898	-0.76294	-0.12207	-1.67847
-0.42725	-0.5188	-1.77002	-1.52588	-0.79346	-0.09155	-0.64087
-2.01416	-0.7019	-1.95312	-0.67139	-0.97656	-0.67139	-0.39673
-2.59399	-1.83105	-1.28174	-1.28174	-1.58691	-1.12915	-0.7019
-1.09863	-1.77002	-1.92261	-1.58691	-1.7395	-1.25122	-1.12915
-0.33569	-1.00708	-1.77002	-1.28174	-2.19727	-1.06812	-1.40381
-0.54932	-0.94604	-1.86157	-1.49536	-2.65503	-0.03052	-1.64795
-0.54932	-1.0376	-2.89917	-1.06812	-3.08228	-0.24414	-1.77002
-0.97656	-1.43433	-2.04468	-0.67139	-2.74658	-1.12915	-1.92261
-1.28174	-1.80054	-1.70898	-1.0376	-2.9602	-1.49536	-1.64795
-1.2207	-2.16675	-1.52588	-1.0376	-2.56348	-1.40381	-0.97656
-0.36621	-1.61743	-1.12915	-1.52588	-2.10571	-1.09863	-1.34277
-0.61035	-1.5564	-1.40381	-1.64795	-2.65503	-1.28174	-1.31226
-0.85449	-2.28882	-2.31934	-1.31226	-1.95312	-0.7019	-1.43433
-1.25122	-2.71606	-2.19727	-0.82397	-0.85449	-1.37329	-2.04468
-1.0376	-2.41089	-1.64795	-1.15967	-0.48828	-1.37329	-1.77002
-0.57983	-1.95312	-1.25122	-1.15967	-0.91553	-1.00708	-1.25122
-0.97656	-2.04468	-0.76294	-1.52588	-1.15967	-1.28174	-1.58691
-1.43433	-2.0752	-1.09863	-1.92261	-0.61035	-1.34277	-2.04468
-1.77002	-1.83105	-2.0752	-1.31226	-0.42725	-1.34277	-2.13623
-0.82397	-1.0376	-2.89917	-0.67139	-1.0376	-0.94604	-2.44141
-1.06812	-0.97656	-2.7771	-0.67139	-1.5564	-1.67847	-1.5564
-1.09863	-1.5564	-1.37329	-0.73242	-1.00708	-1.12915	-1.43433
-0.06104	-1.95312	-1.37329	-1.31226	-1.19019	-1.06812	-2.16675
-0.91553	-1.70898	-2.19727	-1.67847	-1.46484	-1.25122	-2.16675
-0.88501	-0.97656	-2.31934	-0.94604	-1.31226	-1.06812	-1.77002
-0.12207	-1.06812	-1.15967	-1.58691	-1.40381	-0.48828	-0.94604
-0.27466	-0.57983	-1.98364	-1.46484	-0.21362	-0.39673	-1.37329
-1.43433	-0.94604	-2.86865	-1.12915	-0.12207	-0.97656	-1.25122
-2.74658	-1.31226	-1.86157	-0.61035	-1.40381	-1.28174	-0.67139
-2.47192	-1.12915	-1.5564	-0.88501	-0.5188	-1.15967	-1.09863
-1.52588	-0.12207	-2.19727	-0.39673	-1.92261	-1.34277	-1.77002
-0.64087	-0.79346	-2.16675	-1.12915	-1.83105	-1.06812	-1.2207
-0.64087	-1.52588	-1.83105	-1.34277	-1.28174	-0.67139	-0.79346
-0.67139	-1.95312	-2.13623	-1.2207	-1.52588	-0.64087	-0.79346
-1.15967	-2.50244	-1.77002	-0.76294	-2.80762	-0.85449	-1.34277
-0.94604	-2.31934	-0.82397	-1.2207	-2.10571	-0.94604	-1.28174
-0.7019	-1.43433	-0.7019	-0.88501	-1.64795	-1.28174	-1.58691
-1.15967	-1.89209	-0.97656	-0.27466	-1.92261	-1.15967	-1.80054
-0.73242	-1.98364	-1.25122	-0.82397	-2.62451	-0.88501	-1.43433
-0.94604	-1.40381	-1.83105	-1.86157	-2.59399	-0.79346	-1.06812
-0.57983	-1.15967	-1.61743	-0.88501	-2.0752	-0.82397	-1.34277
-0.73242	-1.19019	-1.70898	0.15259	-1.25122	-0.82397	-1.58691
-1.28174	-1.12915	-1.70898	-0.06104	-1.31226	-0.5188	-1.70898
-1.58691	-1.7395	-1.49536	-1.0376	-1.67847	-0.85449	-1.70898
-1.37329	-1.98364	-1.06812	-1.09863	-1.67847	-1.28174	-1.70898
-1.0376	-1.5564	-1.52588	-1.83105	-1.25122	-1.37329	-1.92261
-0.88501	-1.37329	-1.77002	-2.44141	-0.97656	-1.52588	-1.77002
-1.43433	-1.64795	-1.61743	-2.0752	-1.46484	-1.46484	-1.31226
-2.31934	-1.7395	-1.25122	-1.09863	-2.16675	-1.00708	-1.28174
-1.49536	-1.61743	0.76294	-0.64087	-1.98364	-1.09863	-0.82397
-1.61743	-1.00708	0.54932	-0.7019	-2.68555	-0.88501	-0.15259
-1.25122	-1.5564	-0.76294	-1.06812	-2.99072	-1.12915	-1.28174
-0.30518	-2.22778	-0.94604	-0.85449	-1.19019	-1.80054	-1.67847
-0.36621	-2.16675	-1.2207	-0.76294	-0.30518	-1.40381	-1.12915
-0.67139	-2.59399	-1.52588	-0.79346	-0.64087	-1.52588	-1.52588
-0.82397	-2.56348	-0.79346	-0.36621	-1.67847	-1.31226	-1.09863
-0.27466	-1.80054	-0.82397	-1.34277	-2.34985	-1.37329	-0.67139
-0.39673	-2.22778	-0.91553	-2.13623	-2.01416	-0.79346	-1.49536
-1.09863	-1.64795	-2.2583	-1.83105	-2.10571	-0.76294	-1.09863
-1.46484	-1.28174	-2.31934	-2.10571	-1.58691	-0.61035	-1.31226
-1.19019	-1.61743	-1.00708	-1.58691	-1.46484	-0.57983	-1.77002
-1.19019	-1.70898	-1.12915	-0.94604	-1.70898	-1.2207	-2.34985
-1.19019	-2.01416	-1.58691	-0.24414	-2.13623	-0.97656	-2.22778
-0.88501	-2.65503	-1.98364	-1.43433	-1.98364	-1.31226	-2.01416
-1.28174	-2.16675	-1.52588	-1.77002	-2.01416	-0.88501	-2.0752
-1.09863	-1.86157	-1.40381	-1.12915	-1.86157	-1.58691	-1.83105
-1.34277	-1.92261	-0.91553	-1.28174	-1.31226	-2.53296	-1.37329
-1.40381	-2.0752	-1.15967	-1.31226	-1.00708	-1.52588	-0.73242
-1.34277	-1.89209	-1.89209	-0.79346	-1.06812	-0.94604	-0.18311
-1.12915	-1.98364	-1.67847	-1.0376	-0.57983	-0.36621	-1.2207
-1.40381	-2.10571	-1.09863	-1.64795	-1.19019	-0.36621	-1.19019
-1.12915	-1.89209	-1.19019	-1.80054	-2.19727	-0.36621	-0.36621
-0.76294	-1.80054	-0.97656	-1.0376	-1.37329	-1.12915	-1.00708
-0.45776	-1.64795	-1.00708	-1.15967	-0.7019	-1.09863	-1.15967
-0.57983	-2.13623	-1.19019	-1.00708	-1.80054	-0.73242	-2.01416
-1.15967	-2.56348	-1.5564	-1.09863	-1.43433	-1.06812	-2.16675
-1.0376	-2.56348	-1.34277	-0.73242	-1.00708	-1.2207	-1.19019
-1.43433	-1.67847	-0.82397	0	-1.64795	-1.28174	-1.25122
-1.5564	-0.64087	-1.52588	-1.15967	-1.77002	-0.73242	-1.61743
-0.79346	-0.85449	-1.49536	-0.76294	-2.01416	-0.67139	-2.16675
-0.97656	-1.34277	-0.91553	-0.7019	-1.58691	-0.48828	-2.41089
-0.42725	-1.7395	-1.31226	-1.00708	-1.46484	-0.12207	-1.43433
-1.37329	-1.7395	-0.03052	-0.82397	-2.0752	0.06104	-0.73242
-1.80054	-1.40381	-0.24414	-0.73242	-2.16675	0.03052	-1.70898
-2.04468	-1.86157	-1.28174	-1.37329	-1.46484	-0.36621	-1.49536
-1.06812	-2.99072	-1.46484	-1.77002	-1.58691	-0.64087	-0.03052
-1.15967	-3.26538	-0.97656	-1.46484	-1.49536	-1.00708	0
-0.79346	-2.31934	-0.61035	-0.67139	-1.25122	-0.85449	-0.67139
-0.45776	-2.10571	-1.28174	-0.21362	-0.91553	-1.2207	-1.09863
-2.22778	-1.98364	-2.04468	-0.94604	-1.5564	-1.15967	-0.57983
-1.98364	-1.92261	-0.91553	-0.7019	-1.2207	-0.82397	-0.79346
-1.34277	-1.49536	-0.33569	-0.27466	-1.2207	-0.36621	-0.67139
-1.2207	-1.83105	-0.33569	-0.82397	-0.85449	-0.73242	-0.57983
-0.64087	-0.91553	-1.00708	-1.61743	-0.79346	-0.76294	-0.61035
-0.79346	-1.46484	-1.61743	-1.52588	-1.25122	-1.25122	-0.94604
-0.88501	-2.28882	-0.57983	-1.0376	-1.12915	-0.48828	-1.46484
-1.09863	-1.80054	-0.73242	-0.76294	-0.33569	-0.09155	-1.95312
-1.77002	-0.97656	-1.15967	-1.06812	-1.06812	-1.37329	-1.67847
-1.67847	-0.82397	-1.31226	-1.77002	-1.77002	-1.28174	-0.64087
-1.15967	-0.5188	-1.77002	-1.2207	-1.95312	-0.33569	-1.25122
-0.48828	-1.09863	-0.7019	-1.15967	-1.70898	-0.27466	-1.52588
-0.03052	-1.83105	-0.7019	-1.15967	-2.80762	-0.27466	-1.40381
-0.82397	-1.5564	-1.80054	-0.30518	-1.86157	-0.18311	-1.40381
-1.64795	-1.0376	-2.10571	-0.79346	-1.58691	-0.79346	-1.67847
-1.7395	-1.09863	-1.77002	-0.64087	-1.92261	-1.25122	-1.58691
-0.76294	-1.77002	-0.36621	-1.34277	-2.04468	-1.49536	-1.0376
0.12207	-2.22778	-0.57983	-1.61743	-1.80054	-0.79346	-1.46484
-0.7019	-1.89209	-1.37329	-0.57983	-0.79346	-0.48828	-1.83105
-1.2207	-1.64795	-1.80054	-0.09155	-1.52588	0	-1.5564
-1.83105	-1.19019	-1.7395	-0.5188	-2.53296	-0.33569	-1.37329
-1.83105	-0.88501	-1.15967	-1.0376	-1.98364	-1.06812	-1.34277
-1.2207	-1.00708	-0.36621	-0.88501	-1.2207	-1.31226	-0.64087
-1.49536	-1.5564	-1.06812	-1.06812	-1.52588	-1.0376	-0.45776
-1.43433	-1.52588	-1.31226	-0.91553	-2.0752	-0.67139	-0.76294
-1.64795	-1.12915	-1.37329	-0.85449	-2.47192	-1.25122	-1.52588
-1.52588	-1.43433	-1.64795	-0.76294	-1.98364	-1.61743	-2.28882
-1.06812	-2.01416	-1.28174	-0.67139	-1.34277	-0.67139	-1.12915
-1.49536	-1.46484	-1.06812	-0.94604	-1.37329	-0.48828	-0.36621
-0.85449	-1.49536	-1.06812	-1.25122	-1.06812	-1.00708	-0.54932
-0.39673	-2.16675	-0.97656	-1.64795	-1.98364	-1.49536	-1.2207
-0.7019	-1.12915	-1.37329	-0.48828	-2.47192	-1.46484	-1.49536
-1.49536	-1.40381	-1.2207	-0.30518	-1.25122	-1.34277	-1.52588
-0.91553	-1.28174	-0.45776	-0.33569	-1.19019	-1.5564	-1.00708
-1.06812	-1.2207	-0.67139	-0.39673	-1.5564	-1.77002	0.24414
-1.80054	-2.22778	-1.34277	-1.06812	-1.43433	-1.98364	-0.36621
-0.64087	-1.61743	-2.62451	-1.67847	-1.92261	-1.09863	-2.10571
-0.61035	-1.70898	-3.23486	-1.7395	-2.2583	-1.06812	-1.89209
-1.89209	-1.64795	-2.62451	-1.40381	-1.98364	-0.67139	-0.54932
-2.10571	-1.58691	-2.50244	-2.22778	-2.38037	-1.12915	-0.73242
-0.88501	-1.43433	-1.58691	-2.04468	-1.92261	-1.15967	-1.70898
0.12207	-1.40381	-2.01416	-1.37329	-0.21362	-1.00708	-2.19727
-0.76294	-2.56348	-2.10571	-0.7019	-0.97656	-0.85449	-2.13623
-1.09863	-2.2583	-1.67847	-0.57983	-2.2583	-0.88501	-2.74658
-1.31226	-1.70898	-2.10571	-1.31226	-2.50244	-1.31226	-1.64795
-1.31226	-0.94604	-1.86157	-0.82397	-1.52588	-1.40381	-0.64087
-1.0376	-1.09863	-1.19019	-1.34277	-1.43433	-0.91553	-0.85449
-0.97656	-1.37329	-0.7019	-2.19727	-2.74658	-0.7019	-1.34277
-1.40381	-1.98364	-0.76294	-1.40381	-2.38037	-1.2207	-1.28174
-1.58691	-1.77002	-1.19019	-1.43433	-1.40381	-0.79346	-1.19019
-0.03052	-1.34277	-1.40381	-1.31226	-1.43433	-0.79346	-0.42725
-0.45776	-2.04468	-0.79346	-0.97656	-1.28174	-1.12915	-0.64087
-1.49536	-1.5564	-0.94604	-0.88501	-0.64087	-2.04468	-0.82397
-1.64795	-1.46484	-0.91553	-1.06812	-0.45776	-1.58691	-0.36621
-1.40381	-1.40381	-0.85449	-0.67139	-1.06812	-0.42725	-0.30518
-1.52588	-1.34277	-1.15967	-1.06812	-0.94604	0.03052	-1.52588
-1.00708	-2.2583	-1.31226	-1.31226	-0.82397	-0.18311	-0.82397
-1.43433	-2.10571	-1.28174	-1.40381	-1.15967	-1.28174	-0.54932
-1.46484	-1.49536	-1.5564	-0.39673	-1.46484	-1.80054	-1.37329
-1.06812	-1.67847	-1.7395	0	-0.67139	-1.37329	-2.71606
-1.31226	-1.43433	-1.58691	-1.2207	-1.83105	-0.94604	-1.95312
-1.2207	-1.31226	-0.76294	-2.13623	-2.31934	-1.43433	-0.79346
-2.34985	-1.67847	-0.85449	-1.2207	-1.40381	-1.89209	-0.64087
-1.15967	-2.04468	-1.34277	-0.54932	-1.7395	-1.40381	-1.70898
-0.7019	-1.15967	-1.40381	-0.18311	-2.68555	-0.76294	-1.43433
-0.91553	-2.01416	-0.48828	-0.45776	-3.11279	-1.0376	-1.0376
-1.28174	-3.14331	0.24414	-0.45776	-1.80054	-1.00708	-0.97656
-1.31226	-2.34985	-0.79346	-0.54932	-0.94604	-1.31226	-0.67139
-0.97656	-1.86157	-1.25122	-1.15967	-1.06812	-1.12915	-1.19019
-1.61743	-2.41089	-0.54932	-0.82397	-1.12915	-0.88501	-2.0752
-1.46484	-1.86157	-0.5188	-1.09863	-0.61035	-1.49536	-1.43433
-1.86157	-1.89209	-1.70898	-2.38037	-2.10571	-0.79346	-1.80054
-2.01416	-2.86865	-1.15967	-1.7395	-1.80054	0.27466	-1.46484
-0.76294	-2.9602	-0.15259	-0.82397	-1.46484	-0.24414	-1.67847
-0.45776	-1.80054	-1.64795	-0.76294	-1.86157	-1.15967	-1.7395
-1.06812	-0.57983	-1.31226	-0.45776	-1.40381	-0.21362	-1.31226
-1.5564	-1.46484	-1.2207	-0.57983	-0.91553	-0.36621	-1.28174
-0.7019	-2.86865	-0.54932	-0.7019	-2.16675	-0.21362	-1.77002
-0.82397	-2.86865	-0.64087	-0.82397	-3.26538	-0.30518	-1.92261
-1.40381	-1.7395	-1.0376	-0.97656	-1.77002	-0.54932	-2.34985
-1.12915	-1.15967	-1.98364	-0.12207	-1.25122	-1.5564	-1.83105
0.18311	-0.91553	-1.15967	-0.06104	-1.86157	-1.70898	-1.83105
0.09155	-0.88501	-0.36621	-0.73242	-1.80054	-1.49536	-0.88501
0.03052	-1.34277	-0.48828	-0.85449	-1.15967	-1.15967	-0.7019
0.5188	-0.67139	-1.7395	-1.12915	-1.5564	-1.19019	-1.77002
-0.91553	-1.58691	-1.58691	-1.2207	-1.49536	-1.70898	-2.01416
-2.41089	-1.67847	-0.91553	-1.5564	-0.79346	-1.77002	-1.7395
-2.2583	-1.06812	-0.33569	-2.01416	-0.18311	-0.64087	-2.04468
-1.80054	-1.31226	-0.91553	-2.01416	-0.91553	-0.48828	-1.37329
-1.67847	-1.06812	-1.83105	-2.50244	-1.89209	-1.83105	-1.19019
-1.40381	-1.2207	-1.61743	-1.12915	-1.86157	-1.86157	-2.04468
-1.40381	-0.97656	-1.67847	-0.57983	-1.19019	-1.49536	-2.16675
-1.40381	-0.88501	-1.7395	-1.09863	-1.19019	-0.88501	-0.7019
-1.2207	-1.31226	-1.43433	-0.39673	-0.91553	-1.12915	-0.76294
-0.85449	-2.2583	-0.85449	-0.27466	-1.34277	-1.58691	-1.80054
-0.91553	-1.83105	-1.52588	-0.67139	-0.64087	-2.2583	-0.45776
-0.73242	-0.64087	-1.25122	0.45776	-0.30518	-1.89209	-0.45776
-0.97656	-1.5564	-1.7395	-0.06104	-0.94604	-0.88501	-0.76294
-1.46484	-1.92261	-2.50244	-0.79346	-0.82397	-0.79346	-1.43433
-1.12915	-2.01416	-1.95312	-0.45776	-0.33569	-1.25122	-1.15967
-1.06812	-1.52588	-1.86157	-1.06812	-0.30518	-1.5564	-1.61743
-1.80054	-0.97656	-1.09863	-1.5564	-1.86157	-1.19019	-1.98364
-1.34277	-1.19019	-1.77002	-1.49536	-2.86865	-1.43433	-1.40381
-0.91553	-1.09863	-2.38037	-1.09863	-2.53296	-1.86157	-1.52588
-1.34277	-0.36621	-2.04468	-1.34277	-2.86865	-1.89209	-1.80054
-1.09863	-0.12207	-2.04468	-1.5564	-2.22778	-1.7395	-1.12915
0.42725	-1.28174	-1.80054	-1.34277	-1.31226	-0.97656	-1.00708
-0.09155	-1.43433	-1.0376	-0.54932	-1.2207	-1.12915	-0.67139
0	-0.7019	-0.48828	0.06104	-1.86157	-1.98364	-0.79346
-0.36621	-0.82397	-1.58691	-0.82397	-1.52588	-1.83105	-1.64795
-1.19019	-1.25122	-1.70898	-1.46484	-1.52588	-1.43433	-2.04468
-1.19019	-1.67847	-1.0376	-0.7019	-1.70898	-1.06812	-1.61743
-0.94604	-1.86157	-0.94604	-1.12915	-1.46484	-1.28174	-2.44141
-0.36621	-1.95312	-1.19019	-1.77002	-1.19019	-2.34985	-2.01416
-0.18311	-1.70898	-1.34277	-0.91553	-1.15967	-2.28882	-1.67847
-1.83105	-0.64087	-1.67847	-1.61743	-1.12915	-1.00708	-2.19727
-1.7395	-0.7019	-1.92261	-1.95312	-1.12915	-0.85449	-1.77002
-1.40381	-1.58691	-0.91553	-1.25122	-1.0376	-1.61743	-2.28882
-0.91553	-0.76294	-0.57983	-0.85449	-1.5564	-1.80054	-1.89209
-0.33569	-0.73242	-1.2207	-1.67847	-1.52588	-0.91553	-2.22778
-0.91553	-0.97656	-1.43433	-1.67847	-1.25122	-1.2207	-2.31934
-1.31226	-1.25122	-1.43433	-1.92261	-1.2207	-0.27466	-1.70898
-0.42725	-1.89209	-1.83105	-1.34277	-0.54932	-0.73242	-1.06812
-1.09863	-1.67847	-2.71606	-1.06812	-0.54932	-1.40381	-0.76294
-1.5564	-1.2207	-2.0752	-0.82397	-0.67139	-1.58691	-2.2583
-1.49536	-1.25122	-0.7019	-0.57983	-0.97656	-1.58691	-1.98364
-1.86157	-2.10571	-0.33569	-0.76294	-0.91553	-1.61743	-2.34985
-1.7395	-2.68555	-1.19019	-0.76294	-1.37329	-1.7395	-2.74658
-1.77002	-1.64795	-1.46484	-1.34277	-2.28882	-1.64795	-1.86157
-1.34277	-0.33569	-1.77002	-0.79346	-2.65503	-0.5188	-1.49536
-1.46484	-1.37329	-1.80054	-0.7019	-2.10571	-1.40381	-1.43433
-0.36621	-1.7395	-1.43433	-2.01416	-1.64795	-1.80054	-1.19019
-0.39673	-0.33569	-1.49536	-1.49536	-0.73242	-1.89209	-1.37329
-1.12915	-0.15259	-1.43433	-1.58691	-0.97656	-1.58691	-0.91553
-1.2207	-0.91553	-1.09863	-0.88501	-1.49536	-0.45776	-0.79346
-0.09155	-1.15967	-1.15967	-1.31226	-0.33569	-0.5188	-0.61035
-0.06104	-0.82397	-2.19727	-1.89209	-0.73242	-1.98364	-1.95312
-0.73242	-1.2207	-2.7771	-1.64795	-1.31226	-2.44141	-2.31934
-1.34277	-1.67847	-2.68555	-2.04468	-0.57983	-1.31226	-2.62451
-1.00708	-2.22778	-0.97656	-2.0752	0	-1.15967	-1.83105
-0.27466	-2.0752	-0.45776	-2.04468	0.12207	-1.83105	-1.77002
-1.00708	-1.34277	-1.06812	-1.00708	-0.82397	-2.16675	-0.82397
-1.15967	-0.33569	-2.01416	-2.0752	-1.06812	-0.91553	-0.79346
-1.80054	-1.2207	-1.86157	-2.56348	-1.46484	-0.73242	-1.92261
-2.22778	-0.73242	-1.12915	-0.91553	-1.61743	-1.12915	-1.92261
-1.89209	-0.67139	-2.31934	-0.54932	-1.64795	-1.40381	-1.12915
-0.97656	-0.79346	-2.74658	-1.95312	-1.31226	-1.37329	-1.95312
-1.2207	-2.01416	-2.50244	-1.43433	-1.28174	-0.94604	-1.86157
-0.7019	-2.04468	-2.04468	-1.19019	-1.25122	-1.77002	-1.09863
-0.33569	-0.85449	-1.98364	-0.85449	-1.09863	-2.10571	-1.83105
-0.64087	-1.34277	-2.04468	-1.2207	-0.85449	-1.00708	-1.92261
-1.28174	-2.47192	-1.58691	-1.40381	-1.61743	-1.40381	-2.38037
-0.73242	-1.95312	-0.97656	-1.43433	-2.04468	-2.16675	-1.89209
-0.15259	-1.09863	-0.85449	-1.5564	-1.37329	-1.70898	-0.85449
-1.28174	-0.73242	-1.77002	-0.67139	-1.15967	-1.19019	-1.34277
-1.43433	-1.40381	-2.01416	-0.27466	-1.61743	-1.37329	-1.86157
-0.91553	-1.37329	-2.04468	-1.12915	-1.77002	-0.79346	-1.95312
-1.15967	-1.49536	-1.61743	-1.40381	-1.77002	-0.67139	-1.46484
-1.15967	-1.58691	-1.43433	-1.67847	-1.83105	-1.31226	-1.83105
-1.61743	-1.28174	-1.49536	-1.43433	-2.68555	-1.34277	-1.40381
-1.19019	-1.28174	-1.61743	-1.58691	-2.13623	-0.79346	-1.67847
-2.0752	-1.7395	-1.95312	-1.40381	-1.06812	-0.73242	-1.5564
-1.95312	-1.37329	-1.12915	-0.85449	-0.79346	-1.28174	-0.88501
-0.85449	-1.37329	-1.25122	-0.7019	-0.73242	-1.98364	-1.61743
-0.39673	-1.46484	-1.12915	-0.48828	-0.97656	-1.43433	-1.49536
-0.88501	-1.43433	-0.85449	-0.97656	-1.28174	-0.88501	-1.2207
-1.12915	-1.09863	-0.67139	-1.31226	-0.88501	-1.43433	-0.88501
-0.64087	-1.49536	-0.73242	-2.34985	-0.64087	-1.58691	-0.76294
-0.57983	-1.70898	-1.37329	-1.40381	-1.00708	-1.28174	-1.86157
-1.7395	-2.28882	-2.19727	-1.0376	-0.76294	-1.49536	-0.73242
-1.46484	-1.95312	-2.44141	-1.00708	-0.91553	-1.86157	-0.57983
-1.12915	-1.64795	-2.53296	-0.79346	-0.64087	-1.70898	-1.58691
-1.12915	-1.70898	-2.83813	-0.94604	-1.61743	-1.52588	-2.04468
-0.94604	-1.31226	-1.34277	-0.88501	-1.5564	-1.86157	-1.92261
-0.88501	-1.43433	-2.19727	-0.85449	-1.64795	-0.48828	-0.64087
-1.52588	-1.92261	-2.68555	-0.79346	-1.31226	-0.06104	-0.82397
-0.67139	-1.80054	-1.5564	-0.54932	-2.22778	-1.19019	-1.28174
-0.42725	-0.94604	-1.64795	-0.64087	-1.37329	-1.52588	-0.79346
-0.61035	-1.2207	-1.0376	-0.45776	-1.2207	-1.5564	-0.06104
-1.0376	-1.89209	-1.67847	-0.57983	-1.25122	-0.94604	-1.5564
-1.09863	-1.67847	-1.80054	-0.94604	-2.16675	-0.94604	-2.31934
-0.42725	-1.49536	-1.37329	-1.09863	-1.5564	-1.7395	-1.15967
-0.57983	-1.49536	-1.43433	-1.25122	-1.34277	-1.92261	-0.48828
0	-1.46484	-1.28174	-1.61743	-0.88501	-1.5564	-1.31226
-0.12207	-1.34277	-1.43433	-1.34277	-0.94604	-2.0752	-1.40381
-0.57983	-1.34277	-2.44141	-0.85449	-0.64087	-2.28882	-0.97656
-1.12915	-1.89209	-2.62451	-1.2207	-1.19019	-1.80054	-1.15967
-2.10571	-1.98364	-1.80054	-0.91553	-2.41089	-0.85449	-1.34277
-1.2207	-2.22778	-2.31934	-0.03052	-2.50244	-0.76294	-1.12915
-1.06812	-2.16675	-2.19727	-0.85449	-2.10571	-0.61035	-1.67847
-1.49536	-1.89209	-2.16675	-2.13623	-1.92261	0.21362	-1.83105
-1.89209	-1.25122	-2.50244	-1.89209	-1.89209	-0.36621	-2.44141
-1.5564	-1.19019	-2.34985	-1.34277	-1.80054	-0.94604	-2.80762
-1.28174	-1.64795	-2.83813	-0.94604	-2.13623	-0.67139	-2.86865
-1.77002	-1.37329	-2.65503	-0.73242	-2.34985	-0.85449	-1.89209
-1.00708	-0.73242	-2.38037	-1.06812	-1.61743	-1.28174	-1.43433
-0.82397	-0.64087	-1.61743	-1.52588	-1.2207	-1.43433	-2.34985
-0.85449	-1.46484	-1.15967	-0.45776	-0.7019	-1.15967	-2.53296
-0.33569	-0.88501	-1.61743	-0.18311	-0.85449	-1.2207	-2.2583
-1.09863	-1.2207	-2.34985	-0.42725	-0.7019	-1.64795	-1.70898
-1.7395	-1.0376	-1.70898	-0.88501	-1.25122	-1.37329	-1.5564
-0.94604	-1.00708	-1.7395	-0.85449	-1.09863	-1.2207	-1.98364
-0.88501	-1.70898	-1.80054	-0.61035	-0.82397	-1.67847	-2.47192
-1.37329	-2.28882	-1.95312	-1.0376	-1.25122	-1.70898	-3.11279
-1.52588	-2.62451	-2.22778	-1.0376	-2.16675	-2.0752	-1.83105
-1.12915	-2.13623	-2.59399	-1.7395	-1.98364	-0.94604	-1.77002
-0.54932	-1.5564	-1.77002	-1.5564	-1.06812	-0.79346	-1.46484
-1.12915	-1.95312	-1.43433	-1.12915	-0.57983	-0.79346	-1.31226
-1.15967	-1.25122	-1.0376	-0.64087	-0.73242	-0.64087	-1.34277
-0.36621	-1.06812	-1.43433	-0.76294	-1.28174	-0.64087	-1.09863
-0.7019	-2.10571	-1.86157	-0.06104	-1.40381	-0.79346	-1.2207
-0.45776	-2.13623	-2.59399	-0.39673	-1.2207	-0.97656	-1.19019
-0.76294	-1.95312	-1.92261	-1.0376	-1.31226	-1.12915	-0.88501
-1.43433	-1.98364	-1.40381	-1.12915	-1.2207	-1.64795	-0.97656
-1.19019	-1.52588	-1.52588	-0.64087	-1.06812	-1.86157	-1.09863
-1.06812	-1.77002	-1.5564	-0.91553	-1.58691	-1.80054	-0.64087
-0.97656	-1.52588	-1.28174	-0.91553	-1.06812	-0.97656	-1.40381
-1.58691	-2.47192	-1.00708	-0.97656	-1.52588	-1.0376	-2.16675
-1.98364	-2.56348	-0.54932	-1.92261	-2.74658	-1.31226	-2.13623
-1.86157	-1.80054	-1.0376	-1.12915	-1.7395	-1.7395	-1.77002
-0.88501	-1.77002	-1.61743	-0.42725	-1.37329	-1.2207	-0.94604
-1.0376	-2.0752	-1.46484	-0.82397	-2.01416	-0.88501	-0.18311
-1.37329	-1.28174	-1.09863	-1.15967	-1.5564	-0.12207	-0.97656
-0.97656	-0.97656	-0.94604	-1.2207	-0.18311	-0.03052	-1.0376
-0.54932	-2.2583	-1.00708	-1.06812	-0.79346	-0.61035	-1.40381
-1.31226	-1.5564	-1.2207	-1.19019	-2.0752	-0.7019	-1.49536
-0.91553	-1.34277	-1.25122	-0.54932	-1.0376	-1.31226	-1.12915
-0.30518	-1.64795	-1.0376	-0.85449	-1.06812	-1.06812	-0.82397
-0.39673	-1.37329	-2.44141	-1.46484	-1.95312	-0.85449	-0.57983
-1.40381	-2.0752	-3.20435	-1.00708	-2.0752	-0.73242	-1.12915
-1.15967	-2.92969	-2.74658	-1.5564	-1.40381	-0.73242	-2.13623
-0.27466	-2.89917	-2.22778	-0.76294	-1.7395	-0.30518	-2.2583
-0.88501	-2.34985	-1.92261	-0.03052	-1.61743	-1.00708	-1.7395
-0.57983	-1.67847	-1.5564	-0.03052	-1.2207	-1.61743	-1.34277
-0.54932	-1.77002	-1.43433	-0.33569	-1.12915	-1.43433	-1.43433
-1.43433	-1.46484	-0.79346	-1.00708	-1.43433	-0.94604	-1.31226
-1.0376	-0.82397	-1.64795	-0.76294	-0.42725	-1.95312	-1.52588
-0.67139	-1.34277	-2.50244	-0.09155	-0.67139	-1.70898	-1.15967
-0.88501	-1.37329	-1.98364	-0.42725	-0.97656	-1.89209	-1.19019
-0.57983	-0.73242	-1.80054	-1.06812	-2.31934	-2.13623	-0.88501
-0.24414	-0.64087	-1.77002	-1.34277	-2.44141	-2.0752	-2.13623
-2.19727	-1.28174	-1.28174	-0.85449	-1.40381	-1.25122	-2.80762
-1.77002	-1.98364	-2.0752	-0.24414	-0.91553	-1.40381	-1.06812
-0.85449	-1.7395	-2.01416	-0.94604	-0.73242	-1.49536	-0.45776
0	-1.7395	-1.98364	-1.34277	-1.64795	-1.5564	-1.2207
-0.24414	-1.98364	-3.08228	-1.06812	-2.22778	-1.58691	-1.37329
-1.00708	-1.58691	-2.34985	-0.42725	-1.89209	-0.91553	-2.0752
-0.94604	-0.88501	-2.22778	-1.00708	-1.83105	-0.21362	-1.52588
0.06104	-1.37329	-2.41089	-0.7019	-1.92261	-0.5188	-0.7019
0.06104	-1.83105	-1.89209	-0.64087	-1.19019	-0.82397	-1.00708
-0.21362	-2.34985	-1.83105	-0.73242	-0.85449	-1.34277	-1.64795
-1.25122	-2.38037	-2.16675	-0.79346	-1.31226	-1.7395	-0.94604
-0.64087	-1.92261	-2.01416	-1.00708	-1.43433	-1.19019	-1.2207
-0.15259	-1.86157	-2.0752	-1.28174	-1.2207	-1.15967	-1.77002
-0.18311	-2.10571	-1.80054	-1.2207	-0.42725	-1.58691	-2.0752
-1.37329	-1.7395	-1.46484	-1.28174	-0.42725	-1.40381	-1.40381
-0.79346	-1.92261	-0.91553	-1.37329	-1.0376	-1.28174	-1.34277
-0.7019	-1.25122	-1.15967	-0.82397	-1.0376	-1.70898	-1.95312
-1.28174	-1.31226	-2.0752	-0.64087	-1.25122	-1.40381	-2.04468
-1.34277	-2.62451	-1.37329	-1.12915	-1.46484	-0.97656	-1.67847
-0.39673	-2.56348	-1.2207	-0.33569	-1.70898	-1.0376	-1.61743
0.03052	-1.98364	-2.41089	-0.42725	-2.34985	-1.25122	-2.22778
-0.54932	-1.43433	-1.40381	-0.94604	-1.46484	-1.80054	-1.77002
-1.46484	-1.15967	-0.94604	-0.91553	-0.73242	-1.15967	-1.83105
-1.77002	-1.43433	-1.15967	-1.06812	-0.85449	-1.28174	-2.04468
-1.15967	-0.94604	-1.09863	-1.64795	-1.43433	-1.58691	-1.58691
-0.94604	-1.52588	-2.10571	-0.73242	-2.56348	-1.58691	-1.67847
-0.88501	-1.64795	-2.41089	-0.76294	-2.04468	-1.34277	-1.67847
-0.73242	-1.58691	-1.61743	-0.88501	-1.95312	-1.61743	-0.91553
-1.43433	-1.86157	-0.7019	-0.73242	-0.79346	-1.64795	-2.34985
-2.16675	-1.83105	-1.15967	-1.12915	-0.76294	-0.91553	-2.44141
-1.12915	-0.97656	-1.64795	-0.82397	-0.91553	-0.79346	-1.64795
-0.64087	-1.7395	-2.10571	-0.76294	-0.61035	-0.64087	-1.0376
-1.15967	-1.58691	-2.10571	-0.64087	-1.34277	-0.94604	-1.52588
-1.37329	-0.45776	-1.64795	-0.39673	-1.5564	-1.46484	-1.67847
-1.19019	-0.82397	-1.58691	-1.0376	-0.91553	-1.46484	-1.80054
-0.97656	-1.00708	-2.16675	-1.70898	-1.92261	-0.82397	-1.83105
-1.37329	-1.28174	-2.10571	-1.95312	-2.16675	-1.64795	-1.40381
-1.92261	-1.37329	-2.22778	-1.83105	-2.16675	-1.34277	-1.09863
-1.86157	-1.19019	-2.01416	-1.80054	-2.10571	-1.34277	-1.37329
-1.06812	-0.61035	-1.7395	-0.82397	-2.34985	-2.2583	-1.92261
-0.67139	-0.88501	-2.38037	-1.25122	-1.61743	-2.41089	-1.49536
-1.19019	-1.37329	-2.68555	-1.19019	-2.0752	-1.37329	-1.09863
-0.76294	-0.82397	-2.04468	-0.67139	-1.2207	-1.64795	-1.19019
-1.09863	-0.57983	-1.89209	-1.49536	-0.03052	-1.58691	-1.25122
-0.97656	-1.09863	-2.04468	-1.00708	-1.09863	-1.67847	-2.53296
-1.25122	-0.7019	-2.50244	-0.7019	-1.67847	-1.25122	-1.95312
-1.61743	0.33569	-1.49536	-1.34277	-2.53296	-1.15967	-1.43433
0.15259	0.39673	-1.2207	-0.30518	-2.9602	-0.82397	-1.77002
0.30518	-1.5564	-1.19019	0.09155	-2.59399	-0.94604	-1.2207
-1.46484	-1.95312	-1.5564	-0.88501	-1.2207	-0.91553	-0.73242
-1.46484	-1.92261	-1.58691	-1.86157	-0.91553	-0.91553	-0.18311
-0.61035	-0.85449	-2.01416	-0.88501	-0.73242	-1.31226	-0.15259
-1.19019	-1.31226	-1.92261	-0.85449	-0.67139	-1.0376	-0.48828
-1.52588	-2.34985	-1.46484	-2.10571	-1.43433	-1.67847	-1.37329
-1.2207	-2.13623	-1.43433	-2.56348	-1.49536	-1.5564	-1.31226
-0.42725	-1.52588	-1.67847	-1.12915	-1.64795	-1.89209	-1.95312
-0.82397	-1.0376	-1.89209	-1.09863	-1.2207	-1.64795	-2.22778
-0.61035	-1.58691	-1.86157	-1.2207	-0.21362	-1.52588	-1.95312
-0.54932	-1.92261	-1.95312	-1.00708	-0.33569	-0.85449	-0.82397
-0.7019	-1.83105	-1.67847	-1.58691	-0.33569	-1.58691	-0.21362
-1.37329	-2.04468	-1.58691	-1.34277	-0.15259	-1.2207	-1.83105
-1.28174	-1.52588	-1.2207	-1.25122	-0.79346	-0.64087	-1.89209
-2.04468	-0.48828	-1.09863	-0.67139	-1.09863	-1.12915	-1.5564
-1.09863	-1.40381	-1.58691	-0.42725	-1.40381	-1.43433	-1.0376
-0.27466	-2.41089	-1.64795	0.15259	-0.64087	-1.70898	-0.27466
-0.79346	-1.86157	-1.64795	-0.67139	-1.00708	-0.54932	-1.12915
-0.97656	-1.61743	-1.25122	-2.01416	-1.46484	-0.24414	-1.37329
-0.64087	-2.13623	-1.92261	-2.10571	-0.64087	-1.43433	-1.0376
-0.48828	-2.16675	-1.7395	-1.61743	-0.91553	-2.04468	-0.18311
-0.24414	-1.52588	-1.28174	-0.54932	-0.82397	-1.67847	-1.28174
-0.61035	-2.16675	-1.61743	-1.19019	-0.97656	-1.86157	-2.2583
-1.40381	-2.74658	-1.58691	-1.49536	-0.64087	-1.15967	-1.83105
-1.31226	-1.92261	-1.28174	-0.42725	-0.97656	-1.40381	-2.01416
-1.00708	-1.7395	-0.91553	-0.79346	-1.2207	-1.86157	-1.49536
-1.70898	-1.28174	-0.79346	-1.28174	-0.79346	-1.52588	-1.95312
-1.34277	-1.15967	-2.01416	-1.28174	-0.73242	-1.34277	-1.25122
-0.5188	-1.28174	-2.01416	-1.09863	-0.79346	-1.52588	-0.97656
-1.00708	-1.92261	-1.31226	-1.5564	-0.73242	-1.58691	-1.12915
-1.49536	-1.40381	-0.88501	-1.5564	-0.57983	-1.25122	-0.54932
-1.46484	-1.15967	-0.27466	-2.31934	-1.43433	-1.58691	-0.91553
-1.80054	-2.04468	-0.94604	-1.28174	-1.61743	-1.34277	-1.7395
-2.50244	-1.28174	-2.04468	-1.12915	-0.88501	-1.61743	-0.94604
-1.58691	-0.79346	-1.31226	-1.2207	-0.97656	-1.49536	-0.94604
-1.67847	-1.52588	-0.7019	-1.43433	-1.15967	-1.09863	0.12207
-1.77002	-1.09863	-1.31226	-1.19019	-0.91553	-1.5564	0.24414
-1.95312	-1.46484	-1.31226	-0.85449	-0.64087	-1.89209	-1.40381
-2.47192	-1.46484	-0.24414	-1.09863	-0.97656	-1.7395	-1.86157
-2.10571	-1.31226	-0.36621	-0.94604	-1.43433	-1.77002	-1.31226
-0.88501	-1.5564	-0.48828	-0.73242	-0.39673	-1.46484	-1.58691
-0.76294	-1.28174	-0.85449	-1.15967	-0.82397	-1.5564	-1.28174
-1.67847	-1.5564	-1.06812	-1.37329	-2.65503	-2.0752	-1.46484
-1.12915	-1.06812	-1.37329	-0.94604	-1.5564	-2.16675	-1.0376
-0.97656	-0.67139	-0.42725	-0.39673	0.12207	-1.5564	-1.28174
-1.46484	-1.12915	-0.36621	-0.5188	-0.24414	-1.58691	-1.5564
-1.0376	-1.2207	-0.97656	-1.06812	-0.91553	-1.80054	-1.52588
-1.00708	-1.98364	0.06104	-1.25122	-1.46484	-1.70898	-1.15967
-0.48828	-2.13623	-0.85449	-0.82397	-1.49536	-1.95312	-1.12915
-1.58691	-1.64795	-1.7395	-1.00708	-1.61743	-1.52588	-1.15967
-1.49536	-1.86157	-1.15967	-1.09863	-1.86157	-1.58691	-1.89209
-0.88501	-1.52588	-0.33569	-0.27466	-2.10571	-1.43433	-1.37329
-0.97656	-0.91553	-0.09155	-0.64087	-1.89209	-1.58691	-1.00708
-1.2207	-1.98364	-0.39673	-1.67847	-1.70898	-1.52588	-1.34277
-0.79346	-2.41089	-1.12915	-1.19019	-1.5564	-1.25122	-1.43433
-0.82397	-1.2207	-2.34985	-0.79346	-1.98364	-1.06812	-3.14331
-0.76294	-0.09155	-2.19727	-1.19019	-2.01416	-1.64795	-2.74658
-0.61035	-0.57983	-1.28174	-1.2207	-1.83105	-0.91553	-1.95312
-0.61035	-1.43433	-0.15259	-0.82397	-2.13623	-1.5564	-1.7395
-0.79346	-2.01416	-0.21362	-0.7019	-1.37329	-1.61743	-1.70898
-1.19019	-2.04468	-0.67139	-1.06812	-1.15967	-1.40381	-2.50244
-1.19019	-1.83105	-0.79346	-0.94604	-2.10571	-1.2207	-2.22778
-1.00708	-2.34985	-1.2207	-0.64087	-2.13623	-1.19019	-2.0752
-0.76294	-2.0752	-1.5564	-0.73242	-2.16675	-0.82397	-1.34277
-0.7019	-2.13623	-1.89209	-1.49536	-1.86157	-0.94604	-1.58691
-1.31226	-2.50244	-1.86157	-1.77002	-2.0752	-1.15967	-2.34985
-1.89209	-2.50244	-2.04468	-1.40381	-2.38037	-1.12915	-2.68555
-1.77002	-2.38037	-2.10571	-1.00708	-2.86865	-1.00708	-1.89209
-1.00708	-1.95312	-1.67847	-1.25122	-1.83105	-1.40381	-1.67847
-0.79346	-1.31226	-1.49536	-1.15967	-1.52588	-1.52588	-1.37329
-1.83105	-1.37329	-1.67847	-1.25122	-1.15967	-1.19019	-1.77002
-1.06812	-1.80054	-1.43433	-1.34277	-1.5564	-1.64795	-1.19019
-0.88501	-1.58691	-1.86157	-0.82397	-1.92261	-1.61743	-2.19727
-1.34277	-1.92261	-1.64795	-0.39673	-1.64795	-2.2583	-1.95312
-1.28174	-1.98364	-1.49536	-0.85449	-0.85449	-1.7395	-1.70898
-0.67139	-1.89209	-2.31934	-1.77002	-1.31226	-1.0376	-1.25122
-0.54932	-2.53296	-1.77002	-0.85449	-2.28882	-1.49536	-1.31226
-1.19019	-2.92969	-0.85449	-0.79346	-2.28882	-1.40381	-1.5564
-1.25122	-2.65503	-0.45776	-1.00708	-1.46484	-0.88501	-1.43433
-1.06812	-1.58691	-0.94604	-0.85449	-1.06812	-0.24414	-1.80054
-1.40381	-0.73242	-1.15967	-0.27466	-1.19019	-1.00708	-2.13623
-0.7019	-1.58691	-1.80054	-0.39673	-1.83105	-2.34985	-0.64087
-0.5188	-1.49536	-2.01416	-0.64087	-1.49536	-1.40381	-0.82397
-0.97656	-1.2207	-2.10571	-1.15967	-1.31226	-1.70898	-1.80054
-2.59399	-1.92261	-1.34277	-1.25122	-1.0376	-2.01416	-1.15967
-2.22778	-1.83105	-0.67139	-0.30518	-0.61035	-1.31226	-1.61743
-0.97656	-1.19019	-0.76294	-0.94604	-0.5188	-0.85449	-1.5564
-0.64087	-0.27466	-1.46484	-1.31226	-1.0376	-1.09863	-1.67847
-1.67847	-1.40381	-1.5564	-1.37329	-1.61743	-1.12915	-1.92261
-2.10571	-1.7395	-1.15967	-0.79346	-1.77002	-1.19019	-1.40381
-0.97656	-1.5564	-0.97656	-0.42725	-1.46484	-0.94604	-1.2207
-1.00708	-1.00708	-0.94604	-0.57983	-0.73242	-0.64087	-1.83105
-0.91553	-0.5188	-1.34277	-0.85449	-1.95312	-0.15259	-2.31934
-1.12915	-1.28174	-1.31226	-1.64795	-2.04468	-0.67139	-1.64795
-0.57983	-1.31226	-1.77002	-1.70898	-1.09863	-1.58691	-2.22778
-1.5564	-1.2207	-1.98364	-1.43433	-1.34277	-1.7395	-1.58691
-1.61743	-1.09863	-1.37329	-0.64087	-0.85449	-1.95312	-1.7395
-1.43433	-1.58691	-0.82397	-0.33569	-1.19019	-1.40381	-1.64795
-1.70898	-1.12915	-0.45776	-0.7019	-1.92261	-0.76294	-1.40381
-1.09863	-0.91553	-1.06812	-0.5188	-1.52588	-1.25122	-2.01416
-0.67139	-1.06812	-2.01416	-1.5564	-1.70898	-0.88501	-2.41089
-0.76294	-1.7395	-2.31934	-1.06812	-1.43433	-0.06104	-2.04468
-1.00708	-1.95312	-1.46484	0.33569	-1.43433	-0.42725	-1.67847
-1.12915	-1.43433	-0.24414	0.12207	-1.2207	-0.76294	-1.46484
-1.09863	-0.61035	-0.57983	-1.19019	-1.12915	-1.0376	-1.80054
-1.61743	-1.46484	-1.06812	-0.88501	-1.37329	-1.19019	-2.44141
-1.83105	-1.52588	-0.76294	-0.06104	-1.89209	-0.88501	-1.61743
-0.54932	-1.34277	-0.76294	-1.12915	-1.89209	-1.15967	-0.94604
-1.00708	-0.82397	-1.12915	-2.22778	-1.83105	-1.0376	-0.67139
-1.83105	-1.70898	-0.94604	-1.46484	-2.19727	-1.00708	-1.19019
-1.5564	-2.13623	-0.82397	-1.83105	-1.52588	-1.61743	-1.58691
-1.12915	-1.64795	-0.67139	-1.2207	-2.19727	-1.70898	-1.61743
-1.25122	-1.37329	-1.28174	-0.36621	-1.52588	-1.12915	-2.28882
-1.77002	-1.37329	-1.46484	-0.30518	-1.09863	-0.82397	-2.41089
-1.46484	-1.89209	-2.13623	-1.0376	-1.15967	-0.73242	-2.28882
-1.49536	-2.04468	-1.86157	-1.34277	-1.25122	-0.61035	-1.61743
-1.5564	-1.61743	-1.83105	-1.89209	-1.28174	-1.19019	-1.77002
-0.76294	-0.85449	-1.7395	-1.52588	-1.52588	-1.2207	-0.88501
-0.91553	-0.7019	-1.58691	-1.83105	-1.80054	-1.52588	-1.15967
-1.61743	-1.83105	-1.49536	-2.28882	-1.70898	-1.46484	-1.15967
-0.76294	-2.01416	-1.15967	-1.46484	-1.28174	-0.5188	-2.28882
-0.97656	-1.89209	-1.00708	-0.85449	-0.91553	-0.94604	-2.47192
-1.61743	-2.04468	-0.91553	-0.82397	-1.37329	-1.52588	-2.19727
-1.15967	-2.50244	-0.73242	-0.79346	-0.85449	-1.12915	-2.56348
-1.40381	-2.34985	-0.76294	-0.54932	-0.06104	-0.54932	-2.31934
-2.53296	-2.34985	-1.15967	-0.82397	-0.33569	-1.64795	-0.82397
-2.16675	-2.0752	-1.61743	-1.7395	-1.2207	-2.13623	-1.06812
-1.64795	-1.37329	-1.86157	-1.61743	-2.19727	-2.22778	-0.97656
-1.67847	-1.00708	-1.98364	-1.7395	-1.61743	-1.37329	-1.19019
-2.13623	-1.28174	-1.89209	-1.25122	-1.7395	-2.16675	-1.7395
-2.89917	-1.5564	-1.0376	-1.52588	-2.50244	-2.16675	-1.00708
-1.86157	-1.7395	-1.09863	-1.77002	-2.0752	-1.37329	-0.18311
-0.73242	-2.53296	-1.00708	-0.85449	-1.95312	-1.64795	-0.27466
-0.79346	-1.70898	-1.37329	-1.12915	-1.86157	-0.91553	-0.73242
-1.80054	-1.77002	-1.28174	-1.64795	-2.0752	-0.91553	-2.01416
-1.28174	-1.70898	-0.79346	-1.46484	-1.09863	-2.04468	-2.59399
-0.73242	-1.43433	-1.46484	-1.0376	-1.7395	-1.46484	-1.77002
-1.37329	-1.80054	-1.15967	-0.91553	-2.01416	-0.97656	-1.28174
-1.46484	-1.67847	-1.31226	-0.30518	-1.46484	-1.58691	-0.79346
-1.58691	-1.43433	-1.61743	-0.15259	-1.19019	-1.92261	-1.43433
-1.00708	-2.10571	-1.7395	-0.88501	-1.06812	-1.61743	-1.7395
-0.48828	-2.13623	-1.67847	-0.48828	-1.40381	-1.0376	-1.46484
-1.49536	-1.70898	-1.12915	-0.82397	-1.52588	-1.06812	-1.15967
-2.19727	-1.09863	-2.28882	-1.09863	-2.22778	-1.83105	-1.2207
-1.61743	-1.58691	-2.47192	-0.94604	-2.53296	-1.86157	-0.09155
-0.7019	-1.49536	-1.64795	-0.91553	-1.37329	-1.40381	0
-1.09863	-1.49536	-1.31226	-1.49536	-0.82397	-1.49536	-1.06812
-0.88501	-1.43433	-1.86157	-0.94604	-1.00708	-1.19019	-2.04468
-0.21362	-1.15967	-2.13623	-0.33569	-2.10571	-0.57983	-2.13623
-0.64087	-1.46484	-1.67847	-1.25122	-2.10571	-0.27466	-2.04468
-1.2207	-1.80054	-1.67847	-2.13623	-1.37329	-0.73242	-1.61743
-2.38037	-2.10571	-2.68555	-1.83105	-0.94604	-1.12915	-1.15967
-1.58691	-1.77002	-2.0752	-1.00708	-1.37329	-0.67139	-0.73242
-0.82397	-1.80054	-1.61743	-0.88501	-2.31934	-0.97656	-0.85449
-0.33569	-0.85449	-1.7395	-1.52588	-1.52588	-0.97656	-0.91553
-0.18311	-1.19019	-2.04468	-1.15967	-0.42725	-0.88501	-0.85449
-1.2207	-1.12915	-2.50244	-0.85449	-0.94604	-0.61035	-1.09863
-1.43433	-0.91553	-1.49536	-0.88501	-1.5564	-0.97656	-1.5564
-1.34277	-0.82397	-1.49536	-0.97656	-1.70898	-1.0376	-0.91553
-1.70898	-0.76294	-2.01416	-1.28174	-1.12915	-0.61035	-1.37329
-1.40381	-0.97656	-1.31226	-0.85449	-1.61743	-0.15259	-0.79346
-0.54932	-1.37329	-2.19727	-0.09155	-1.49536	-0.06104	-0.61035
0	-1.64795	-2.44141	-0.73242	-1.43433	-0.73242	-1.2207
-0.82397	-1.86157	-0.82397	-1.2207	-1.43433	-1.7395	-1.7395
-1.40381	-2.44141	-0.54932	-0.57983	-1.86157	-1.70898	-0.79346
-1.25122	-2.80762	-1.09863	-0.7019	-1.43433	-1.25122	-0.15259
-0.94604	-2.68555	-1.52588	-1.19019	-0.64087	-0.97656	-1.28174
-1.0376	-2.28882	-2.16675	-1.61743	-1.34277	-1.00708	-1.70898
-0.7019	-1.80054	-1.70898	-0.79346	-1.77002	-1.15967	-2.13623
-1.64795	-2.38037	-1.95312	-0.94604	-1.12915	-1.15967	-2.0752
-1.92261	-1.86157	-2.22778	-1.52588	-1.46484	-0.82397	-1.67847
-2.31934	-1.80054	-2.0752	-1.67847	-1.58691	-1.15967	-1.46484
-2.0752	-1.77002	-1.92261	-1.06812	-1.49536	-1.09863	-2.59399
-0.97656	-1.43433	-1.5564	-0.5188	-1.49536	-0.36621	-1.98364
-0.48828	-1.34277	-1.2207	-0.79346	-1.06812	-0.33569	-1.31226
-0.67139	-1.09863	-0.67139	-0.42725	-1.5564	-0.30518	-1.61743
-0.67139	-1.40381	-1.19019	-1.06812	-1.34277	-1.49536	-1.28174
-0.45776	-1.58691	-1.43433	-2.41089	-1.70898	-1.06812	-1.86157
-0.5188	-1.89209	-1.12915	-0.97656	-2.7771	0	-2.01416
-1.12915	-1.34277	-0.18311	-0.64087	-1.83105	0.48828	-1.80054
-1.15967	-1.40381	-1.06812	-1.15967	-1.15967	-0.18311	-1.77002
-0.54932	-1.64795	-1.52588	-1.31226	-1.46484	-1.0376	-1.46484
-0.21362	-1.28174	-1.92261	-1.52588	-1.52588	-1.52588	-2.10571
0.30518	-0.94604	-2.01416	-0.85449	-1.0376	-1.2207	-1.70898
-0.64087	-1.52588	-1.37329	-0.57983	-1.28174	-1.09863	-1.61743
-1.5564	-1.25122	-0.76294	-1.40381	-1.52588	-1.61743	-1.28174
-1.0376	-1.09863	-1.00708	-2.2583	-1.15967	-1.70898	-0.79346
-1.0376	-1.95312	-0.79346	-1.70898	-1.5564	-1.25122	-0.91553
-1.52588	-2.04468	-1.58691	-1.12915	-1.2207	-0.73242	-1.98364
-1.52588	-1.58691	-2.0752	-1.0376	-1.31226	-0.91553	-2.10571
-1.40381	-1.98364	-1.7395	-1.70898	-1.49536	-0.54932	-1.2207
-1.12915	-2.13623	-2.2583	-2.19727	-1.95312	-0.42725	-0.88501
-0.82397	-1.92261	-2.56348	-2.59399	-1.95312	-1.25122	-1.7395
-1.31226	-1.43433	-2.38037	-2.68555	-1.80054	-1.0376	-1.95312
-1.31226	-1.70898	-1.43433	-1.7395	-2.0752	-0.97656	-1.92261
-1.83105	-1.92261	-1.5564	-1.40381	-1.61743	-0.82397	-2.2583
-1.28174	-1.80054	-2.16675	-1.92261	-2.13623	-0.5188	-1.98364
-0.79346	-1.5564	-1.89209	-0.91553	-2.44141	-0.73242	-2.13623
-1.89209	-0.73242	-0.88501	0.09155	-1.49536	-0.67139	-1.80054
-1.95312	-0.64087	-1.25122	-0.7019	-1.28174	-1.2207	-1.2207
-1.34277	-1.25122	-1.34277	-1.98364	-1.15967	-1.80054	-1.15967
-1.12915	-1.7395	-1.06812	-2.10571	-1.40381	-1.37329	-2.04468
-0.36621	-1.0376	-1.52588	-1.0376	-0.88501	-0.64087	-0.94604
0.03052	-0.39673	-2.0752	-0.67139	-1.09863	-0.06104	-0.97656
-0.18311	-1.40381	-1.98364	-1.19019	-1.98364	-0.09155	-1.46484
-0.79346	-1.31226	-1.98364	-2.04468	-1.52588	-1.06812	-1.64795
-0.97656	-0.54932	-1.77002	-1.34277	-0.7019	-0.79346	-2.34985
-0.85449	-1.00708	-1.31226	-1.0376	-1.7395	-0.39673	-2.31934
0.03052	-1.61743	-1.67847	-1.09863	-1.58691	-1.06812	-1.61743
-0.42725	-2.04468	-2.19727	-1.09863	-1.43433	-1.77002	-0.85449
-0.7019	-1.70898	-1.98364	-1.49536	-1.7395	-1.64795	-1.0376
-1.34277	-0.7019	-0.88501	-1.34277	-2.34985	-1.43433	-1.46484
-0.79346	-0.82397	-1.25122	-1.2207	-2.47192	-0.76294	-0.82397
-0.91553	-1.58691	-1.95312	-0.97656	-2.62451	-0.09155	-1.15967
-1.49536	-1.67847	-1.2207	-1.86157	-2.01416	-0.21362	-1.92261
-1.25122	-2.10571	-1.19019	-1.06812	-1.28174	-1.19019	-1.40381
-0.39673	-1.80054	-1.86157	-1.09863	-1.28174	-0.88501	-1.70898
-0.36621	-1.70898	-2.19727	-1.09863	-1.67847	-0.82397	-2.68555
-0.73242	-1.43433	-2.41089	-0.82397	-1.15967	-0.45776	-1.19019
-2.04468	-1.12915	-1.86157	-1.00708	-0.57983	-0.36621	-1.64795
-3.50952	-0.54932	-2.74658	-1.67847	-1.28174	-0.42725	-2.2583
-5.85937	-0.21362	-1.95312	-1.89209	-1.89209	-0.57983	-2.01416
-7.59888	-1.34277	-1.43433	-1.58691	-0.82397	-0.64087	-2.13623
-7.8125	-1.98364	-1.2207	-1.31226	-0.94604	-1.15967	-2.53296
-8.14819	-2.10571	-2.04468	-0.64087	-1.40381	-1.2207	-3.20435
-7.75146	-2.59399	-3.32642	-1.52588	-1.83105	-0.73242	-3.17383
-5.85937	-2.16675	-1.52588	-1.43433	-0.85449	-0.57983	-2.01416
-3.54004	-1.28174	-0.82397	-1.15967	-1.31226	-0.21362	-1.58691
-2.9602	-0.73242	-1.61743	-0.94604	-1.77002	-1.00708	-1.7395
-2.92969	-1.2207	-2.04468	-0.36621	-1.80054	-0.97656	-1.83105
-2.89917	-2.01416	-2.59399	-0.5188	-2.10571	-1.43433	-2.59399
-3.57056	-1.80054	-2.53296	0.12207	-1.52588	-0.85449	-2.47192
-3.35693	-2.13623	-2.65503	-0.76294	-0.97656	-0.30518	-2.28882
-2.89917	-1.86157	-3.32642	-1.46484	-1.28174	-0.45776	-1.31226
-2.0752	-0.97656	-3.72314	-2.22778	-1.31226	-0.39673	-1.89209
-2.22778	-1.34277	-3.05176	-1.64795	-2.0752	-0.67139	-2.04468
-2.41089	-1.80054	-3.44849	-1.19019	-3.05176	-1.2207	-2.47192
-3.08228	-2.04468	-3.8147	-0.91553	-2.16675	-1.2207	-1.52588
-4.5166	-2.41089	-3.44849	-0.88501	-2.22778	-1.5564	-0.97656
-4.24194	-2.50244	-3.05176	-0.76294	-1.95312	-1.28174	-1.86157
-2.13623	-1.86157	-2.89917	-0.7019	-2.0752	-1.95312	-1.89209
-1.31226	-1.37329	-1.43433	-0.03052	-2.13623	-1.67847	-2.13623
-1.31226	-2.13623	-2.19727	-0.5188	-2.71606	-1.19019	-2.2583
-1.31226	-2.16675	-2.59399	-0.88501	-2.99072	-0.85449	-1.95312
-1.70898	-1.86157	-3.05176	-0.79346	-3.20435	-1.40381	-1.00708
-1.15967	-1.49536	-2.99072	-0.73242	-2.89917	-1.12915	-2.01416
-1.40381	-0.94604	-2.99072	-1.46484	-2.22778	-0.91553	-2.2583
-1.37329	-1.67847	-3.54004	-2.44141	-2.0752	-0.67139	-1.19019
-1.98364	-2.89917	-1.83105	-1.46484	-2.04468	-0.24414	-1.12915
-1.77002	-2.53296	-2.0752	-0.76294	-1.52588	-1.00708	-1.80054
-1.37329	-1.77002	-2.65503	-1.31226	-0.42725	-1.40381	-2.47192
-1.15967	-1.7395	-2.13623	-1.0376	-0.64087	-1.7395	-1.67847
-0.88501	-1.89209	-2.62451	-0.79346	-0.91553	-2.56348	-1.77002
-0.42725	-1.80054	-2.13623	-0.45776	-0.91553	-1.49536	-2.53296
-0.79346	-1.0376	-2.28882	-0.18311	-1.09863	-0.85449	-2.7771
-1.15967	-0.85449	-2.44141	-0.61035	-1.46484	-0.97656	-4.5166
-1.06812	-1.00708	-2.0752	-1.19019	-1.0376	-1.00708	-6.53076
-1.37329	-1.31226	-1.15967	-0.97656	-2.10571	-1.7395	-7.38525
-1.70898	-1.31226	-1.06812	-1.0376	-2.19727	-0.97656	-6.98852
-1.06812	-1.2207	-1.40381	-1.25122	-1.7395	-0.42725	-8.05664
-0.33569	-0.73242	-2.71606	-1.2207	-2.19727	-1.0376	-7.96509
-1.46484	-0.12207	-3.14331	-0.06104	-1.43433	-1.52588	-7.17163
-1.64795	-0.7019	-3.20435	-1.06812	-1.46484	-1.67847	-6.56128
-1.09863	-0.76294	-3.20435	-0.94604	-1.77002	-1.52588	-6.71387
-1.31226	-1.52588	-2.68555	-0.54932	-1.86157	-1.06812	-6.65283
-1.80054	-1.43433	-2.53296	-0.85449	-2.13623	-0.97656	-6.34766
-1.61743	-1.70898	-2.53296	-1.12915	-2.10571	-1.70898	-5.88989
-1.61743	-1.89209	-2.56348	-0.88501	-2.44141	-1.00708	-6.04248
-1.37329	-2.0752	-2.28882	-0.73242	-2.16675	-0.24414	-5.79834
-1.2207	-0.91553	-1.40381	-1.0376	-2.71606	-1.00708	-5.64575
-1.83105	-1.12915	-1.19019	-0.64087	-2.83813	-1.52588	-5.88989
-1.83105	-1.67847	-1.80054	-1.25122	-2.68555	-1.86157	-5.06592
-0.82397	-1.98364	-1.89209	-0.79346	-2.62451	-1.64795	-4.15039
-0.67139	-2.22778	-1.70898	-1.06812	-2.0752	-1.61743	-4.3335
-1.89209	-1.46484	-1.31226	-1.28174	-1.98364	-1.61743	-5.0354
-1.67847	-1.46484	-1.80054	-0.67139	-2.99072	-1.12915	-5.67627
-0.64087	-1.70898	-2.28882	-0.45776	-3.05176	-1.31226	-4.73022
-1.70898	-2.16675	-1.64795	-0.7019	-2.50244	-0.5188	-3.44849
-1.09863	-1.70898	-1.61743	-1.15967	-2.41089	-1.2207	-3.90625
-0.33569	-1.46484	-1.40381	-1.7395	-1.77002	-1.64795	-4.42505
-1.19019	-1.25122	-0.91553	-0.88501	-1.92261	-0.91553	-3.38745
-1.61743	-1.77002	-1.92261	-1.00708	-1.61743	-1.12915	-2.7771
-0.57983	-2.2583	-2.68555	-1.52588	-1.61743	-2.0752	-3.41797
-0.64087	-1.86157	-1.98364	-0.7019	-1.00708	-1.5564	-3.17383
-1.43433	-1.49536	-1.86157	-0.57983	-1.34277	-1.2207	-3.32642
-1.28174	-1.52588	-1.86157	-0.94604	-1.67847	-1.00708	-4.05884
0.06104	-1.58691	-1.7395	-1.09863	-1.98364	-0.67139	-4.21143
-0.61035	-1.06812	-1.67847	-0.39673	-1.34277	-1.15967	-4.27246
-0.73242	-1.0376	-1.25122	-0.61035	-1.86157	-1.28174	-3.38745
-1.19019	-0.82397	-0.97656	-1.12915	-1.34277	-1.95312	-2.71606
-1.70898	-0.64087	-1.43433	-0.91553	-0.94604	-1.34277	-2.31934
-1.67847	-1.12915	-1.64795	-1.31226	-0.82397	-1.00708	-2.01416
-1.49536	-1.67847	-0.85449	-1.67847	-1.67847	-1.28174	-2.19727
-1.06812	-0.88501	-1.58691	-1.70898	-2.50244	-1.80054	-1.92261
-1.28174	-1.15967	-2.44141	-1.86157	-2.80762	-1.37329	-2.80762
-1.61743	-1.49536	-1.67847	-1.49536	-1.0376	-0.73242	-2.10571
-2.19727	-1.7395	-1.28174	-1.46484	-1.19019	-0.64087	-2.19727
-2.31934	-0.94604	-0.61035	-1.06812	-1.80054	-1.09863	-1.64795
-2.41089	-1.12915	0.12207	-0.91553	-1.40381	-0.64087	-1.15967
-2.22778	-2.22778	-0.73242	-1.06812	-0.91553	-1.64795	-1.25122
-1.98364	-2.16675	-1.40381	-1.37329	-0.64087	-1.70898	-0.7019
-2.31934	-2.16675	-0.36621	-1.12915	-1.46484	-0.64087	-0.91553
-1.5564	-2.10571	0.48828	-1.00708	-2.19727	-0.39673	-1.40381
-2.0752	-1.58691	-0.33569	-0.64087	-1.2207	-0.91553	-2.04468
-2.31934	-1.61743	-1.52588	-0.30518	-1.37329	-0.42725	-1.12915
-2.19727	-1.61743	-1.92261	-0.39673	-1.2207	-0.30518	-0.88501
-1.67847	-1.5564	-0.15259	-1.64795	-1.98364	-1.31226	-1.77002
-1.12915	-1.92261	0.45776	-1.28174	-2.47192	-1.64795	-2.16675
-0.5188	-1.89209	0.06104	-0.94604	-2.59399	-1.70898	-1.92261
-0.54932	-1.86157	-0.12207	-1.28174	-2.80762	-1.28174	-2.0752
-1.00708	-1.28174	0.03052	-1.77002	-2.47192	-0.85449	-2.28882
-0.88501	-0.91553	-0.18311	-1.77002	-2.41089	-1.31226	-2.31934
-1.67847	-1.06812	0.12207	-1.5564	-1.19019	-1.52588	-2.44141
-0.85449	-0.39673	-0.61035	-1.19019	-1.34277	-1.09863	-0.94604
-0.09155	-1.0376	-0.36621	-0.76294	-1.2207	-1.25122	-1.52588
-1.06812	-2.10571	-0.88501	-0.97656	-1.52588	-1.46484	-1.31226
-2.04468	-2.44141	-1.40381	-0.73242	-2.04468	-1.06812	-1.43433
-1.98364	-1.58691	-1.0376	-1.15967	-1.40381	-1.15967	-1.52588
-1.58691	-1.28174	-1.52588	-1.19019	-1.12915	-1.43433	-1.09863
-1.86157	-2.0752	-1.67847	-1.09863	-1.09863	-0.79346	-2.68555
-1.61743	-1.98364	-1.46484	-0.33569	-0.91553	-0.64087	-2.80762
-1.83105	-1.83105	-1.61743	-0.54932	-0.33569	-0.54932	-2.13623
-1.58691	-1.7395	-1.06812	-1.28174	-0.61035	-1.28174	-1.49536
-1.5564	-1.89209	-1.25122	-1.77002	-0.61035	-1.12915	-1.34277
-1.58691	-1.49536	-2.22778	-0.5188	-1.2207	-0.27466	-0.79346
-1.31226	-1.80054	-1.34277	-0.21362	-1.77002	0.27466	-1.40381
-0.79346	-1.70898	-1.00708	-0.67139	-1.61743	0.03052	-2.22778
-0.88501	-1.43433	-1.31226	-1.12915	-1.2207	-0.64087	-1.52588
-1.67847	-2.01416	-0.36621	-0.97656	-1.00708	-1.12915	-1.52588
-1.15967	-2.16675	-0.57983	-1.06812	-0.85449	-1.15967	-2.47192
-0.82397	-1.89209	-1.43433	-1.12915	-1.2207	-1.46484	-1.19019
-0.85449	-1.25122	-1.46484	-0.54932	-1.86157	-1.09863	-0.33569
-0.5188	-1.7395	-1.37329	-0.27466	-1.0376	-0.06104	-1.46484
-1.15967	-2.01416	-1.25122	-1.52588	-0.27466	-0.33569	-2.62451
-1.37329	-2.04468	-2.04468	-1.40381	-1.25122	-0.7019	-1.95312
-1.28174	-1.95312	-2.04468	0	-1.70898	-0.76294	-1.43433
-0.45776	-1.64795	-1.46484	-0.73242	-1.67847	-0.54932	-1.61743
-0.18311	-1.09863	-1.40381	-1.25122	-2.2583	-1.00708	-1.61743
-0.79346	-1.25122	-1.46484	-1.15967	-1.89209	-1.64795	-1.00708
-1.64795	-1.34277	-1.34277	-1.2207	-1.40381	-0.85449	-1.12915
-2.04468	-2.0752	-1.83105	-1.09863	-0.67139	-0.09155	-1.98364
-1.46484	-2.31934	-2.2583	-0.42725	-0.03052	-0.7019	-1.61743
-1.19019	-1.70898	-2.0752	-1.00708	-0.94604	-1.12915	-1.67847
-1.09863	-0.97656	-2.01416	-1.52588	-0.79346	-0.85449	-1.5564
-1.64795	-1.43433	-1.19019	-0.88501	-1.31226	-1.0376	-2.10571
-1.61743	-2.34985	-1.49536	0	-0.54932	-1.49536	-3.63159
-1.5564	-1.7395	-1.77002	-0.42725	-0.67139	-2.01416	-3.63159
-1.86157	-1.70898	-1.86157	-1.89209	-1.7395	-1.80054	-3.38745
-2.04468	-1.12915	-2.31934	-1.15967	-2.16675	-1.06812	-2.01416
-1.40381	-1.09863	-1.58691	-0.15259	-0.64087	-1.06812	-1.67847
-0.79346	-1.46484	-1.70898	-0.36621	-0.54932	-0.67139	-2.13623
-1.70898	-1.58691	-1.52588	-0.54932	-0.85449	-0.67139	-2.62451
-1.19019	-1.77002	-1.58691	-0.73242	-1.12915	-0.88501	-2.28882
-1.34277	-1.34277	-2.13623	-0.73242	-1.5564	-1.25122	-2.53296
-0.61035	-1.77002	-2.31934	-1.31226	-1.52588	-1.09863	-2.13623
-0.7019	-1.12915	-1.7395	-1.77002	-1.34277	-1.25122	-1.2207
-1.19019	-0.09155	-1.31226	-0.97656	-1.58691	-1.12915	-0.91553
-1.52588	-0.27466	-1.43433	-0.57983	-1.43433	-1.64795	-1.5564
-0.36621	-1.25122	-1.2207	-0.67139	-1.06812	-1.09863	-1.61743
-0.57983	-2.22778	-1.67847	-1.2207	-0.88501	-1.12915	-2.31934
-0.73242	-2.10571	-1.52588	-0.7019	-0.97656	-1.40381	-1.83105
-1.43433	-1.83105	-1.25122	-0.5188	-1.0376	-0.91553	-2.10571
-1.40381	-0.97656	-1.86157	-1.06812	-1.19019	-0.27466	-1.31226
-0.91553	-1.0376	-1.61743	-1.25122	-1.37329	-0.73242	-0.64087
-1.37329	-1.25122	-1.64795	-0.94604	-1.37329	-1.89209	-0.64087
-0.61035	-2.56348	-1.70898	-0.5188	-2.59399	-1.64795	-1.86157
-0.15259	-2.10571	-1.70898	-0.48828	-2.31934	-1.40381	-0.45776
-0.5188	-1.64795	-1.46484	-0.79346	-1.40381	-0.94604	-0.48828
-1.37329	-1.5564	-1.00708	-0.88501	-1.19019	-0.97656	-1.06812
-0.82397	-0.57983	-1.83105	-0.57983	-1.98364	-1.70898	-1.0376
-1.00708	-1.19019	-2.13623	-1.0376	-1.70898	-1.5564	-0.30518
-1.43433	-1.7395	-1.34277	-1.0376	-1.80054	-0.82397	0.45776
-0.45776	-1.46484	-1.64795	-0.54932	-1.5564	-1.0376	0.33569
-0.09155	-1.0376	-1.52588	-0.76294	-1.31226	-1.2207	-0.12207
-0.03052	-1.40381	-1.34277	-0.85449	-0.82397	-0.85449	-0.33569
-0.76294	-1.58691	-1.00708	-0.76294	-1.2207	-0.21362	-1.09863
-1.37329	-1.19019	-1.19019	-0.79346	-1.89209	0.15259	-2.2583
-1.12915	-2.2583	-1.80054	-0.18311	-1.2207	0	-1.31226
-1.2207	-1.80054	-1.37329	-0.12207	-1.19019	-0.76294	-1.12915
-0.82397	-1.12915	-1.06812	-0.45776	-0.82397	-0.64087	-0.91553
0.06104	-1.49536	-1.00708	-1.49536	-0.18311	-0.42725	-1.34277
-0.7019	-1.89209	-0.94604	-0.97656	-0.57983	-1.15967	-1.77002
-1.0376	-1.34277	-1.7395	-0.85449	-1.58691	-0.24414	-1.7395
-0.64087	-0.82397	-1.98364	-1.19019	-1.09863	-1.0376	-1.77002
-1.12915	-1.40381	-2.50244	-1.31226	-0.88501	-1.25122	-1.5564
-1.28174	-1.43433	-2.13623	-1.06812	-0.30518	-0.30518	-1.52588
-1.19019	-1.09863	-1.09863	-0.73242	-1.15967	-0.06104	-1.52588
-1.28174	-1.34277	-0.94604	-0.57983	-1.15967	0	-1.00708
-0.5188	-1.25122	-1.89209	-1.31226	-0.88501	-1.25122	-0.88501
-0.85449	-0.88501	-1.49536	-1.2207	-1.09863	-1.28174	-1.12915
-0.97656	-1.06812	-1.5564	-0.76294	-0.36621	-0.27466	-1.15967
-1.0376	-0.79346	-1.49536	-1.40381	-0.91553	-0.39673	-2.10571
-1.25122	-0.94604	-1.15967	-1.09863	-1.28174	-1.61743	-2.38037
-1.7395	-1.2207	-0.61035	-0.85449	-1.98364	-1.12915	-1.09863
-1.09863	-0.91553	-0.06104	-0.91553	-1.40381	-0.88501	-0.57983
-0.85449	-0.73242	-1.19019	-1.06812	-1.2207	-1.61743	-1.0376
-1.61743	-1.5564	-1.67847	-0.88501	-1.58691	-1.7395	-1.80054
-0.73242	-1.89209	-2.0752	-0.61035	-1.43433	-1.98364	-1.7395
-0.82397	-1.12915	-2.22778	-0.94604	-0.54932	-1.83105	-1.70898
-0.97656	-1.64795	-1.31226	-1.31226	-0.39673	-1.52588	-2.01416
-0.97656	-2.2583	-0.7019	-1.25122	-1.61743	-0.85449	-2.04468
-1.00708	-1.77002	-0.64087	-1.43433	-1.2207	-1.61743	-1.37329
-0.91553	-1.52588	-0.97656	-0.97656	-1.15967	-1.31226	-1.43433
-0.33569	-2.01416	-0.27466	-1.0376	-1.19019	-0.21362	-1.98364
0	-1.43433	-0.85449	-1.40381	-1.5564	-0.15259	-2.10571
-1.12915	-1.34277	-0.61035	-1.06812	-1.28174	-1.5564	-1.98364
-2.0752	-1.86157	-0.39673	-0.94604	-1.2207	-1.34277	-1.77002
-1.49536	-1.19019	-1.37329	-1.2207	-1.12915	-0.64087	-2.0752
-1.5564	-1.70898	-2.41089	-1.34277	-1.52588	-0.88501	-0.82397
-0.82397	-2.04468	-1.70898	-1.12915	-2.2583	-0.57983	-1.67847
-0.79346	-1.31226	-1.5564	-0.97656	-1.64795	-0.36621	-2.53296
-0.42725	-1.28174	-1.2207	-0.61035	-1.12915	-0.73242	-2.38037
-1.40381	-1.61743	-1.64795	-0.48828	-1.00708	-1.61743	-0.85449
-1.61743	-1.37329	-2.92969	-0.39673	-1.15967	-1.46484	-0.85449
-0.82397	-1.31226	-2.19727	-0.42725	-0.45776	-1.09863	-1.34277
-1.19019	-1.46484	-1.7395	-0.27466	-1.19019	-0.94604	-1.06812
-2.10571	-1.83105	-1.37329	-0.67139	-0.48828	-0.79346	-1.70898
-0.48828	-2.04468	-1.40381	-0.64087	-0.76294	-1.15967	-1.61743
-1.52588	-1.89209	-0.61035	-1.2207	-1.28174	-0.94604	-0.57983
-1.19019	-1.43433	-1.15967	-0.85449	-0.79346	-0.97656	-0.67139
0.03052	-1.49536	-1.09863	-0.42725	-0.7019	-1.0376	-1.5564
-0.30518	-1.28174	-1.00708	-0.27466	-0.61035	-1.43433	-2.01416
-0.48828	-1.37329	-1.25122	-1.28174	-0.73242	-2.01416	-1.5564
-0.33569	-2.19727	-1.67847	-1.06812	-0.91553	-0.67139	-2.2583
-0.18311	-1.92261	-1.92261	-0.94604	-1.43433	-0.67139	-2.86865
-0.79346	-1.49536	-2.34985	-1.52588	-1.46484	-2.44141	-2.34985
-2.13623	-1.95312	-2.22778	-1.06812	-1.7395	-2.0752	-1.80054
-1.89209	-1.80054	-2.0752	-1.06812	-1.77002	-2.04468	-1.2207
-1.5564	-0.30518	-1.89209	-0.76294	-1.89209	-1.15967	-1.2207
-1.31226	-1.15967	-1.37329	-0.15259	-1.58691	-1.0376	-1.12915
-0.67139	-1.89209	-1.86157	-0.82397	-2.38037	-1.15967	-1.37329
-1.5564	-1.95312	-1.80054	-0.30518	-2.38037	-0.64087	-1.0376
-1.43433	-1.0376	-1.86157	-0.18311	-2.0752	-1.28174	-1.28174
-1.2207	-1.34277	-1.5564	-1.2207	-2.2583	-1.09863	-1.15967
-1.00708	-2.0752	-1.0376	-1.52588	-2.16675	-1.34277	-2.19727
-0.67139	-1.00708	-1.12915	-1.2207	-1.46484	-0.73242	-1.95312
-0.57983	-1.64795	-0.42725	-0.45776	-0.85449	-1.2207	-1.00708
-1.46484	-2.04468	-1.09863	-0.64087	-1.25122	-0.97656	-1.58691
-0.36621	-2.16675	-2.16675	-0.94604	-1.15967	-1.06812	-1.58691
-0.61035	-2.01416	-1.67847	-1.19019	-2.0752	-1.46484	-1.64795
-1.61743	-2.16675	-0.42725	-0.94604	-2.56348	-1.15967	-1.43433
-2.10571	-2.13623	-0.42725	-1.00708	-2.68555	-1.34277	-0.82397
-1.58691	-1.86157	-1.43433	-1.58691	-1.61743	-1.2207	-0.45776
-1.77002	-1.83105	-1.61743	-1.46484	-1.58691	-0.91553	-0.45776
-1.46484	-1.80054	-0.64087	-1.09863	-1.46484	-0.73242	-1.58691
-0.79346	-2.10571	-0.48828	-1.58691	-1.98364	-1.15967	-2.65503
-0.91553	-1.89209	-0.64087	-1.52588	-2.31934	-0.12207	-2.04468
-0.85449	-1.89209	-1.34277	-1.2207	-1.25122	-0.48828	-1.46484
-0.30518	-1.00708	-0.79346	-0.36621	-1.09863	-0.94604	-1.58691
-0.73242	-1.15967	-0.76294	0	-0.64087	-1.00708	-1.52588
-0.82397	-1.34277	-0.67139	-0.39673	-1.09863	-1.89209	-1.0376
-1.19019	-1.37329	-1.0376	-0.54932	-1.40381	-2.47192	-1.77002
-1.5564	-2.16675	-0.42725	-0.64087	-0.97656	-2.19727	-1.40381
-3.08228	-2.92969	-0.18311	-0.91553	-0.06104	-1.92261	-1.92261
-5.00488	-1.61743	-0.30518	-1.2207	-0.67139	-1.58691	-1.80054
-7.20215	-0.09155	-0.5188	-0.94604	-1.15967	-1.40381	-1.58691
-8.91113	-0.94604	-1.00708	-0.73242	-1.49536	-0.79346	-2.19727
-9.85718	-2.2583	-1.40381	-0.57983	-1.19019	-1.06812	-1.70898
-10.376	-1.67847	-1.5564	-0.30518	-1.61743	-1.46484	-1.98364
-10.498	-1.49536	-0.42725	-0.7019	-1.83105	-1.34277	-2.92969
-10.5896	-1.86157	-0.24414	-0.88501	-1.83105	-1.43433	-1.92261
-9.94873	-1.80054	-0.91553	-0.7019	-1.09863	-1.37329	-1.00708
-7.62939	-1.64795	-1.2207	-0.85449	-0.76294	-1.86157	-1.49536
-6.98852	-1.15967	-1.5564	-0.73242	-0.91553	-2.0752	-1.98364
-6.28662	-1.43433	-0.64087	0.12207	-1.00708	-1.2207	-1.15967
-6.68335	-1.37329	-0.61035	0	-0.94604	-1.46484	-0.7019
-6.46973	-1.19019	-1.61743	-0.82397	-2.04468	-1.89209	-1.61743
-6.13403	-1.31226	-1.95312	-0.76294	-1.95312	-1.34277	-1.7395
-6.16455	-0.91553	-1.70898	-1.00708	-0.39673	-0.7019	-1.15967
-4.91333	-0.7019	-1.0376	-0.73242	-0.48828	-1.25122	-0.61035
-4.42505	-1.00708	-1.31226	-0.91553	-1.0376	-1.49536	-0.79346
-5.12695	-2.13623	-1.67847	-1.40381	-0.73242	-1.15967	-1.5564
-5.27954	-2.19727	-1.31226	-1.25122	-0.97656	-1.09863	-1.77002
-5.70679	-1.15967	-1.28174	-1.00708	-1.43433	-0.97656	-1.80054
-4.88281	-1.40381	-2.04468	-0.5188	-1.5564	-1.67847	-1.64795
-5.76782	-1.7395	-1.92261	-1.06812	-1.43433	-1.25122	-1.77002
-6.37817	-1.70898	-0.85449	-1.15967	-0.64087	-0.88501	-2.13623
-5.85937	-1.31226	-1.06812	-1.00708	-0.33569	-0.67139	-2.65503
-5.46265	-1.34277	-1.25122	-0.79346	-0.76294	0.42725	-2.71606
-5.64575	-0.82397	-1.61743	-0.61035	-1.83105	-0.21362	-1.43433
-5.21851	-0.61035	-1.7395	-0.82397	-2.01416	-0.21362	-1.0376
-4.48608	-1.34277	-2.65503	-1.43433	-1.95312	-0.7019	-1.43433
-4.3335	-1.64795	-1.86157	-1.89209	-1.15967	-1.12915	-1.67847
-4.3335	-2.62451	-1.58691	-1.86157	-1.12915	-1.5564	-2.10571
-4.3335	-2.16675	-1.92261	-0.7019	-1.58691	-1.67847	-0.91553
-5.5542	-1.80054	-1.0376	-0.33569	-1.5564	-1.83105	-1.31226
-5.88989	-2.22778	-0.79346	-0.94604	-1.86157	-1.43433	-1.70898
-4.5166	-1.28174	-0.09155	-1.61743	-2.19727	-1.15967	-3.05176
-3.96728	-1.77002	-0.85449	-1.67847	-1.98364	-0.94604	-2.44141
-4.97436	-1.40381	-0.88501	-0.79346	-1.37329	-1.25122	-2.53296
-5.18799	-1.37329	-0.67139	-1.2207	-1.43433	-1.40381	-2.47192
-5.5542	-1.12915	-0.45776	-1.19019	-1.06812	-1.31226	-1.2207
-4.73022	-1.19019	-0.36621	-0.82397	-0.48828	-1.28174	-1.5564
-3.96728	-1.2207	-1.61743	-1.0376	-0.5188	-1.2207	-1.77002
-3.84521	-1.19019	-0.79346	-1.19019	-0.88501	-1.77002	-2.71606
-3.75366	-1.19019	-0.91553	-1.28174	-0.79346	-0.91553	-2.28882
-2.92969	-0.7019	-0.21362	-0.97656	-1.43433	-0.76294	-1.49536
-2.56348	-1.19019	0.15259	-1.5564	-1.2207	-0.94604	-2.04468
-3.38745	-1.58691	-0.61035	-1.61743	-1.95312	-1.34277	-2.92969
-4.08935	-1.37329	-0.76294	-0.73242	-1.80054	-1.19019	-2.9602
-3.17383	-1.64795	-0.94604	-0.88501	-1.15967	-0.97656	-2.59399
-3.05176	-1.58691	-0.67139	-2.13623	-0.88501	-0.67139	-3.11279
-3.20435	-1.06812	-0.30518	-2.28882	-1.83105	-0.48828	-3.02124
-3.17383	-1.5564	-0.24414	-1.95312	-2.01416	-0.94604	-2.44141
-2.99072	-1.64795	-0.36621	-1.37329	-2.13623	-1.5564	-2.44141
-2.80762	-1.15967	-0.03052	-2.2583	-1.89209	-1.52588	-2.38037
-3.90625	-0.61035	-0.94604	-1.64795	-1.31226	-1.52588	-1.12915
-4.21143	-0.88501	-1.77002	-0.85449	-1.49536	-1.58691	-2.0752
-3.20435	-1.40381	-0.94604	-0.97656	-1.86157	-1.7395	-2.89917
-2.68555	-2.0752	-0.76294	-2.0752	-0.42725	-2.10571	-2.41089
-2.22778	-1.37329	-1.77002	-2.44141	-1.37329	-1.95312	-2.28882
-1.92261	-0.76294	-1.89209	-2.0752	-1.46484	-1.67847	-2.2583
-2.2583	-0.91553	-1.31226	-1.43433	-1.7395	-1.09863	-1.70898
-1.31226	-1.34277	-1.83105	-1.06812	-1.40381	-0.24414	-1.15967
-0.09155	-2.10571	-1.15967	-1.15967	-0.7019	-0.7019	-1.86157
-0.94604	-1.89209	-0.18311	-1.52588	-1.00708	-1.46484	-1.15967
-0.85449	-1.06812	-0.45776	-1.80054	-0.42725	-1.61743	-1.0376
-0.64087	-1.37329	-0.76294	-0.97656	-0.36621	-2.50244	-1.46484
-1.09863	-0.85449	-1.40381	-0.36621	-1.19019	-1.86157	-0.64087
-2.22778	-0.88501	-1.46484	-0.97656	-1.64795	-0.39673	-1.00708
-2.41089	-1.52588	-0.79346	-1.98364	-2.71606	-0.24414	-2.2583
-2.47192	-1.25122	-0.61035	-1.95312	-3.479	-0.91553	-1.89209
-1.86157	-1.06812	-1.2207	-1.2207	-2.99072	-1.80054	-1.12915
-1.37329	-1.89209	-1.28174	-0.91553	-2.01416	-1.58691	-1.64795
-1.09863	-1.58691	-0.5188	-0.73242	-1.7395	-0.7019	-1.43433
-1.15967	-0.67139	-0.42725	-0.7019	-2.22778	-0.61035	-0.79346
-1.00708	-0.88501	-0.76294	-0.91553	-0.45776	-1.34277	-1.00708
-0.91553	-1.98364	-1.52588	-0.73242	-0.82397	-1.95312	-2.04468
-1.00708	-3.14331	-1.00708	-1.46484	-0.73242	-1.34277	-1.83105
-0.45776	-2.38037	-0.7019	-1.31226	-0.91553	-0.82397	-1.52588
-1.2207	-1.70898	0.24414	-1.25122	-2.89917	-0.94604	-2.53296
-1.67847	-1.34277	0	-1.52588	-2.50244	-0.61035	-1.67847
-0.64087	-1.46484	-0.76294	-1.31226	-1.70898	-0.94604	-2.22778
-0.88501	-1.7395	-0.76294	-1.06812	-1.64795	-0.91553	-2.28882
-0.97656	-0.82397	-0.5188	-0.64087	-1.12915	-1.06812	-2.10571
-1.12915	-0.39673	-0.33569	-0.36621	-0.73242	-1.37329	-3.05176
-1.2207	-0.39673	-0.18311	-0.39673	-1.09863	-1.31226	-2.34985
-1.67847	-1.09863	-0.21362	-0.54932	-0.73242	-0.85449	-1.77002
-1.12915	-1.12915	-0.57983	-0.33569	-1.40381	-1.00708	-1.5564
-0.82397	-1.06812	-1.52588	-1.06812	-2.13623	-1.15967	-2.34985
-1.43433	-0.39673	-1.64795	-1.15967	-1.80054	-1.19019	-2.65503
-1.09863	-0.09155	-2.0752	-0.76294	-1.40381	-0.67139	-2.16675
-1.31226	-0.64087	-2.2583	-0.91553	-0.73242	-0.85449	-2.31934
-1.67847	-1.34277	-1.37329	-1.0376	-0.73242	-1.40381	-2.41089
-1.52588	-1.28174	-1.46484	-1.12915	-1.25122	-0.82397	-1.70898
-1.15967	-0.67139	-2.16675	-1.0376	-0.85449	-0.85449	-1.80054
-1.61743	-0.48828	-1.86157	-1.06812	-0.97656	-1.31226	-1.95312
-1.52588	-0.91553	-2.38037	-0.88501	-1.2207	-0.79346	-1.86157
-1.34277	-0.7019	-2.04468	-0.97656	-1.31226	-0.85449	-2.47192
-1.25122	-0.15259	-1.89209	-1.19019	-0.76294	-1.5564	-1.83105
-0.33569	-0.64087	-1.7395	-1.86157	-1.12915	-1.34277	-1.19019
-1.12915	-1.31226	-0.97656	-1.92261	-1.49536	-1.28174	-1.64795
-1.09863	-1.5564	-1.34277	-1.70898	-1.5564	-1.28174	-2.19727
-1.40381	-1.52588	-1.89209	-1.64795	-1.25122	-1.80054	-1.31226
-1.00708	-2.53296	-2.13623	-1.28174	-1.25122	-1.58691	-1.34277
-1.98364	-2.2583	-1.77002	-0.82397	-1.25122	-1.77002	-1.2207
-1.06812	-0.64087	-1.61743	-1.40381	-1.64795	-1.46484	-1.31226
-0.57983	-0.85449	-1.15967	-1.46484	-2.19727	-0.48828	-1.06812
-0.48828	-1.46484	-0.36621	-2.01416	-2.38037	-0.39673	-0.85449
-1.06812	-0.76294	-0.73242	-1.37329	-1.67847	-1.19019	-0.5188
-1.31226	-0.61035	-1.52588	-1.25122	-0.67139	-1.61743	-1.25122
-0.7019	-0.91553	-1.86157	-1.2207	-0.67139	-0.88501	-1.34277
-0.76294	-1.28174	-1.40381	-0.79346	-1.25122	-1.58691	-1.98364
-0.76294	-1.34277	-1.95312	-0.48828	-1.37329	-2.04468	-1.37329
-1.58691	-1.89209	-2.13623	-0.82397	-1.70898	-2.0752	-1.2207
-1.77002	-2.59399	-1.92261	-0.76294	-1.5564	-1.40381	-0.97656
-1.67847	-2.16675	-1.61743	-0.73242	-2.2583	-0.48828	-2.10571
-1.95312	-1.19019	-1.95312	-1.31226	-2.56348	-0.97656	-2.28882
-1.49536	-1.0376	-2.31934	-1.34277	-1.09863	-1.40381	-1.95312
-0.61035	-1.67847	-2.16675	-0.79346	-1.12915	-1.19019	-1.37329
-0.67139	-1.80054	-1.40381	-0.97656	-1.98364	-1.09863	-1.09863
-2.0752	-1.70898	-1.31226	-1.77002	-1.98364	-1.15967	-1.77002
-2.34985	-1.52588	-1.64795	-1.37329	-1.46484	-1.34277	-1.77002
-2.34985	-1.2207	-2.16675	-0.61035	-1.28174	-0.91553	-1.5564
-0.97656	-1.77002	-2.34985	-0.27466	-0.39673	-0.39673	-2.04468
-1.06812	-1.7395	-2.34985	-0.88501	-0.33569	-0.79346	-2.28882
-1.25122	-2.19727	-2.86865	-1.09863	-1.0376	-0.76294	-1.52588
-1.43433	-1.46484	-2.74658	-0.7019	-1.37329	-1.00708	-1.83105
0	-0.24414	-2.01416	-0.76294	-1.86157	-1.25122	-1.80054
0.03052	-0.76294	-1.52588	-0.67139	-1.83105	-1.43433	-1.7395
-1.43433	-1.15967	-1.00708	-0.64087	-1.80054	-1.00708	-1.58691
-2.04468	-0.76294	-2.2583	0.24414	-1.52588	-0.18311	-1.92261
-1.61743	-0.48828	-2.92969	0.21362	-1.5564	-0.73242	-1.19019
-1.34277	-1.19019	-2.16675	-0.48828	-1.40381	-0.94604	-0.57983
-1.25122	-1.09863	-2.22778	-0.73242	-1.64795	-0.7019	-0.12207
-1.40381	-0.91553	-2.04468	-0.7019	-2.13623	-1.15967	-0.33569
-0.97656	-1.58691	-2.74658	-0.7019	-2.68555	-1.31226	-1.37329
-1.0376	-0.97656	-2.74658	-0.7019	-2.2583	-1.58691	-0.85449
-1.7395	-0.42725	-2.86865	-0.61035	-2.13623	-1.37329	-1.46484
-1.58691	-0.27466	-2.22778	-0.85449	-1.86157	-0.76294	-1.58691
-0.7019	-0.24414	-1.98364	-0.76294	-0.88501	-1.67847	-1.46484
-1.0376	-1.06812	-2.38037	-0.45776	-1.2207	-1.40381	-2.34985
-1.15967	-1.31226	-2.0752	-0.5188	-1.86157	-0.76294	-1.12915
-1.25122	-1.40381	-1.31226	-1.09863	-0.54932	-1.25122	-0.94604
-1.34277	-0.91553	-1.46484	-1.25122	-1.5564	-0.85449	-1.61743
-1.52588	-0.39673	-1.77002	-1.06812	-2.50244	-0.76294	-1.92261
-1.92261	-0.91553	-2.28882	-0.61035	-2.01416	-0.91553	-1.52588
-0.73242	-0.79346	-2.0752	-1.00708	-2.2583	-1.70898	-1.09863
-0.76294	-1.09863	-2.0752	-0.85449	-1.92261	-2.71606	-1.95312
-0.64087	-1.92261	-0.85449	-1.25122	-0.33569	-2.83813	-1.95312
-1.40381	-1.43433	-1.25122	-1.43433	-1.28174	-1.61743	-1.34277
-1.06812	-1.34277	-1.7395	-0.91553	-1.46484	-0.73242	-1.00708
-1.25122	-2.10571	-1.95312	-1.25122	-1.67847	-1.06812	-0.57983
-0.88501	-1.70898	-2.10571	-1.43433	-1.06812	-1.37329	-1.15967
-1.28174	-1.43433	-1.52588	-1.00708	-0.76294	-1.31226	-2.28882
-0.48828	-1.95312	-2.44141	-0.82397	-1.12915	-1.70898	-2.83813
-0.39673	-1.5564	-1.98364	-0.85449	-1.98364	-1.19019	-2.41089
-1.06812	-1.09863	-1.5564	-0.94604	-0.67139	-0.88501	-1.89209
-1.19019	-1.15967	-0.57983	-1.25122	-1.15967	-1.58691	-1.49536
-1.15967	-1.0376	-0.67139	-0.91553	-2.04468	-1.28174	-1.7395
-1.0376	-1.64795	-0.42725	-0.45776	-0.67139	-1.15967	-2.0752
-0.82397	-1.31226	-0.45776	0	-0.24414	-1.5564	-2.53296
-1.49536	-0.94604	-0.48828	-0.64087	-0.82397	-1.2207	-3.38745
-0.76294	-0.97656	-0.03052	-1.09863	-1.43433	-0.45776	-2.19727
-0.82397	-0.67139	-0.64087	-1.28174	-1.86157	-0.94604	-1.64795
-1.83105	-1.06812	-1.31226	-1.43433	-2.19727	-1.34277	-1.95312
-0.94604	-1.46484	-0.39673	-1.25122	-2.38037	-1.37329	-2.01416
-0.39673	-1.77002	-0.64087	-0.48828	-2.74658	-0.97656	-1.86157
-1.31226	-1.31226	-1.52588	-1.09863	-1.7395	-1.5564	-1.61743
-1.28174	-1.5564	-2.13623	-1.00708	-1.09863	-1.80054	-0.7019
-1.31226	-1.77002	-1.86157	-1.12915	-1.77002	-1.2207	-1.58691
-1.58691	-2.47192	-1.61743	-1.28174	-2.04468	-1.61743	-2.53296
-1.40381	-2.59399	-1.25122	-1.52588	-1.95312	-1.49536	-1.67847
-1.70898	-1.67847	-1.12915	-2.22778	-2.34985	-1.5564	-1.83105
-1.43433	-1.86157	-1.34277	-1.61743	-3.08228	-1.70898	-1.49536
-0.57983	-1.86157	-1.5564	-1.58691	-2.47192	-1.89209	-1.34277
-1.12915	-1.5564	-2.16675	-1.31226	-1.5564	-1.40381	-1.80054
-1.06812	-1.61743	-2.62451	-1.09863	-1.64795	-1.46484	-0.94604
-1.28174	-2.38037	-1.15967	-1.58691	-0.79346	-0.88501	-1.0376
-0.91553	-2.31934	-0.79346	-2.04468	-0.79346	-0.91553	-2.10571
-0.54932	-1.98364	-1.64795	-2.01416	-1.31226	-1.34277	-2.04468
-0.61035	-1.12915	-1.2207	-1.00708	-0.79346	-1.5564	-1.52588
-1.43433	-1.40381	-1.00708	-1.09863	-0.7019	-1.64795	-1.95312
-1.49536	-1.95312	-1.83105	-1.64795	-1.15967	-1.67847	-1.95312
-1.09863	-1.83105	-2.22778	-1.80054	-1.37329	-1.58691	-1.80054
-1.43433	-1.12915	-2.56348	-0.88501	-1.67847	-1.67847	-1.31226
-1.46484	-1.15967	-1.70898	-0.91553	-1.52588	-2.19727	-1.86157
-1.31226	-1.89209	-0.82397	-0.79346	-1.46484	-1.98364	-1.49536
-1.37329	-1.86157	-0.54932	-0.67139	-2.68555	-1.58691	-1.67847
-1.40381	-1.19019	-0.15259	-0.7019	-2.22778	-1.49536	-2.53296
-1.2207	-0.91553	-0.76294	-1.19019	-0.79346	-1.12915	-2.16675
-1.25122	-0.94604	-1.15967	-1.06812	-1.06812	-1.34277	-1.7395
-0.61035	-1.5564	-1.0376	-0.21362	-1.34277	-2.28882	-1.49536
-0.45776	-2.04468	-0.39673	-0.09155	-0.64087	-2.2583	-1.49536
-0.33569	-2.56348	-0.64087	-0.67139	-0.94604	-1.7395	-2.2583
-0.85449	-1.43433	-1.28174	-0.85449	-1.67847	-2.01416	-2.62451
-1.2207	-0.91553	-2.28882	-0.91553	-2.22778	-1.95312	-1.77002
-1.77002	-1.43433	-2.10571	-0.76294	-1.7395	-1.5564	-1.64795
-1.09863	-2.2583	-1.25122	-1.06812	-1.19019	-1.80054	-1.77002
-1.15967	-1.52588	-1.40381	-0.33569	-1.25122	-1.80054	-1.61743
-1.98364	-1.15967	-1.92261	-0.42725	-0.79346	-1.77002	-1.77002
-1.46484	-1.37329	-2.28882	-1.2207	-1.2207	-1.61743	-1.00708
-1.58691	-0.45776	-1.31226	-1.19019	-1.77002	-2.71606	-1.28174
-1.09863	-1.34277	-1.31226	-0.54932	-1.12915	-2.28882	-1.34277
-0.15259	-1.12915	-1.80054	-0.15259	-1.15967	-1.2207	-0.24414
-0.57983	-0.85449	-1.37329	-0.85449	-1.40381	-1.34277	-0.36621
-0.79346	-1.15967	-0.67139	-0.61035	-0.79346	-1.43433	-0.88501
-0.73242	-1.37329	-1.98364	-0.82397	-0.27466	-1.34277	-1.09863
-1.15967	-2.38037	-2.01416	-1.15967	-0.73242	-1.89209	-0.54932
-0.91553	-1.37329	-0.85449	-0.61035	-0.30518	-1.83105	-2.13623
-0.94604	-0.42725	-1.25122	-0.45776	-0.57983	-1.25122	-2.68555
-1.31226	-0.79346	-0.88501	-0.45776	-0.64087	-0.73242	-1.92261
-1.5564	-1.5564	-1.92261	-0.73242	-0.61035	-1.0376	-1.52588
-2.10571	-1.77002	-2.2583	-0.36621	-0.76294	-0.57983	-2.34985
-0.97656	-2.04468	-1.86157	-0.73242	-1.37329	-1.09863	-2.44141
-1.43433	-1.12915	-2.16675	-0.33569	-1.70898	-1.70898	-2.71606
-0.73242	-0.73242	-1.70898	-1.06812	-1.89209	-2.10571	-2.44141
0	-1.77002	-0.73242	-1.86157	-1.83105	-1.43433	-2.92969
-0.36621	-1.12915	-1.15967	-1.43433	-0.7019	-1.61743	-2.92969
-1.31226	-1.28174	-1.34277	-1.37329	-0.97656	-1.19019	-1.83105
-1.34277	-0.88501	-1.25122	-0.91553	-2.01416	-1.0376	-2.53296
-1.77002	-0.97656	-1.06812	-0.42725	-2.01416	-1.40381	-2.56348
-1.31226	-0.91553	-1.61743	-0.27466	-1.92261	-1.34277	-2.83813
-0.09155	-1.15967	-1.46484	-0.24414	-1.52588	-1.09863	-1.83105
0.03052	-0.88501	-1.61743	-0.54932	-1.19019	-1.40381	-2.31934
-0.73242	-0.27466	-1.2207	-0.33569	-2.16675	-1.46484	-3.35693
-0.57983	-0.54932	-1.61743	-1.2207	-2.9602	-0.79346	-1.70898
-0.48828	-0.97656	-2.10571	-0.48828	-2.19727	-1.0376	-0.48828
-0.27466	-1.06812	-2.04468	-0.21362	-1.83105	-1.49536	-1.5564
-0.61035	-1.09863	-1.34277	-0.64087	-1.31226	-2.65503	-2.16675
-1.0376	-1.58691	-1.46484	-0.73242	-1.61743	-1.70898	-2.19727
-0.91553	-1.34277	-2.10571	-1.09863	-1.95312	-1.15967	-1.52588
-0.76294	-1.86157	-1.64795	-1.89209	-2.10571	-1.2207	-1.92261
-1.06812	-1.0376	-1.28174	-1.37329	-2.59399	-1.61743	-2.80762
-1.52588	-0.61035	-1.5564	-0.30518	-2.44141	-1.95312	-3.11279
-0.91553	-0.94604	-1.52588	-0.24414	-1.49536	-0.67139	-1.25122
-1.46484	-0.67139	-1.49536	-1.09863	-2.44141	-0.5188	0
-1.58691	-0.45776	-1.28174	-1.09863	-1.31226	-0.91553	-1.28174
-1.61743	-0.18311	-1.46484	-0.88501	-0.88501	-1.80054	-1.98364
-1.89209	0.57983	-2.04468	-1.67847	-1.5564	-1.80054	-2.10571
-0.73242	0.33569	-1.49536	-1.25122	-1.06812	-1.31226	-1.2207
-0.85449	-0.24414	-1.58691	-0.64087	-0.73242	-1.28174	-0.94604
-1.0376	-0.36621	-2.01416	0.15259	-1.19019	-0.97656	-1.52588
-1.25122	-0.45776	-1.12915	0.18311	-1.95312	-0.79346	-2.01416
-1.19019	-0.36621	-0.12207	-0.82397	-1.5564	-0.67139	-1.58691
-0.73242	-0.76294	-0.88501	-0.85449	-2.56348	-0.76294	-1.70898
-1.77002	-0.64087	-0.85449	-0.54932	-1.58691	-1.70898	-2.22778
-1.49536	-0.7019	-0.7019	-1.00708	-1.7395	-2.62451	-1.67847
-1.0376	0	-2.10571	-0.82397	-3.02124	-2.19727	-1.58691
-1.19019	-0.7019	-2.44141	-0.85449	-2.38037	-2.13623	-2.41089
-0.94604	-0.82397	-1.70898	-1.25122	-1.7395	-1.46484	-2.59399
-0.97656	-0.94604	-1.15967	-1.43433	-1.86157	-0.79346	-1.80054
-0.79346	-0.18311	-0.79346	-1.5564	-1.80054	-0.48828	-0.18311
-1.34277	0	0.06104	-1.67847	-2.0752	-1.43433	-1.25122
-1.83105	-0.61035	-0.5188	-1.43433	-1.25122	-1.83105	-1.86157
-1.43433	-0.73242	-1.49536	-0.67139	-1.52588	-1.15967	-1.46484
-0.91553	-0.79346	-1.2207	-0.24414	-1.67847	-0.85449	-1.83105
-1.34277	-1.64795	-0.7019	-0.85449	-1.12915	-1.28174	-2.28882
-0.73242	-2.19727	-0.06104	-1.70898	-0.36621	-1.19019	-1.46484
-0.73242	-1.25122	-0.30518	-1.46484	-0.27466	-0.97656	-0.42725
-0.54932	-0.94604	-0.48828	-1.2207	-1.0376	-0.73242	-1.00708
-0.97656	-1.34277	-0.79346	-1.19019	-1.77002	-0.88501	-2.44141
-1.12915	-2.10571	-0.88501	-0.79346	-2.44141	-1.95312	-2.28882
-0.94604	-1.64795	-2.10571	-0.45776	-2.50244	-1.58691	-2.13623
-1.09863	-1.34277	-2.13623	-0.79346	-2.44141	-1.19019	-1.92261
-0.42725	-1.15967	-1.52588	-1.34277	-2.13623	-1.43433	-0.79346
-0.12207	-0.97656	-0.27466	-0.57983	-2.22778	-1.89209	-1.2207
-0.5188	-0.94604	-0.94604	-0.15259	-1.7395	-1.92261	-1.80054
-0.45776	-1.40381	-1.49536	-0.54932	-1.34277	-1.25122	-3.8147
-1.00708	-1.61743	-1.7395	-1.58691	-2.47192	-0.97656	-2.80762
-2.01416	-0.91553	-1.37329	-1.43433	-2.38037	-1.89209	-2.83813
-1.5564	-0.42725	-0.33569	-0.97656	-2.2583	-1.5564	-2.65503
-1.06812	-0.67139	0.24414	-1.00708	-1.77002	-1.28174	-2.53296
-0.45776	-1.0376	0.06104	-1.43433	-0.82397	-1.15967	-2.68555
-1.31226	-0.85449	-0.21362	-0.85449	-1.28174	-0.36621	-2.13623
-1.67847	-1.49536	-1.12915	-0.33569	-1.5564	-0.7019	-1.70898
-1.0376	-1.31226	0.12207	-0.85449	-1.09863	-1.58691	-0.88501
-0.48828	-1.64795	-0.30518	-1.09863	-0.85449	-0.97656	-2.16675
-1.70898	-2.41089	-1.7395	-1.64795	-1.52588	-0.76294	-2.44141
-1.15967	-2.04468	-1.09863	-0.7019	-1.95312	-1.12915	-1.58691
-1.12915	-1.46484	-0.85449	-0.42725	-2.16675	-0.97656	-0.64087
-1.40381	-0.82397	-1.92261	-1.12915	-2.10571	-0.67139	-0.42725
-1.40381	-0.39673	-0.39673	-1.00708	-1.92261	-1.31226	-0.97656
-0.7019	-0.45776	0.03052	-0.39673	-2.10571	-1.67847	-1.19019
-1.40381	-0.94604	-0.88501	-0.85449	-2.13623	-1.64795	-1.06812
-1.00708	-0.54932	-1.28174	-1.25122	-1.52588	-1.46484	-1.15967
-0.97656	-0.61035	-1.31226	-0.94604	-2.44141	-1.67847	-1.77002
-1.80054	-1.40381	-0.82397	-1.37329	-2.74658	-2.19727	-2.44141
-1.7395	-1.25122	-0.42725	-1.83105	-2.31934	-1.58691	-1.70898
-1.0376	-1.61743	-1.12915	-0.09155	-1.46484	-0.61035	-1.7395
-1.12915	-1.5564	-1.28174	-0.94604	-1.37329	-1.09863	-2.34985
-1.64795	-1.06812	-1.2207	-1.46484	-1.40381	-1.58691	-2.44141
-1.28174	-0.85449	-1.77002	-0.54932	-1.86157	-2.0752	-1.58691
-0.61035	-1.34277	-1.19019	-0.88501	-1.19019	-1.95312	-0.97656
-0.91553	-2.22778	-1.06812	-0.7019	-1.19019	-2.34985	-1.83105
-1.58691	-1.83105	-1.43433	-1.12915	-1.64795	-2.47192	-2.2583
-1.34277	-0.48828	-1.95312	-0.48828	-1.80054	-1.7395	-2.2583
-0.82397	-0.30518	-2.71606	-0.97656	-1.67847	-1.67847	-1.95312
-1.46484	-1.67847	-2.62451	-0.91553	-1.86157	-1.34277	-1.52588
-1.92261	-2.19727	-3.32642	-0.12207	-0.91553	-1.19019	-1.46484
-1.92261	-2.13623	-2.80762	-0.67139	-1.12915	-1.89209	-1.40381
-0.85449	-2.7771	-2.65503	-1.06812	-1.95312	-1.49536	-2.04468
-1.43433	-2.2583	-1.7395	-0.57983	-2.10571	-0.97656	-2.56348
-0.97656	-1.15967	-1.37329	-0.73242	-2.22778	-0.91553	-1.12915
-0.36621	-0.76294	-1.92261	-1.2207	-2.41089	-0.85449	-0.67139
-0.64087	-1.77002	-2.10571	-1.46484	-1.86157	-1.67847	-0.76294
-1.25122	-1.7395	-2.10571	-1.40381	-1.12915	-1.28174	-1.12915
-1.19019	-1.49536	-2.92969	-1.92261	-0.03052	-0.64087	-1.7395
-2.01416	-1.77002	-2.68555	-1.40381	-0.30518	-0.91553	-2.13623
-1.77002	-1.77002	-2.89917	-1.12915	-1.61743	-1.2207	-1.09863
-1.2207	-1.98364	-2.16675	-0.33569	-1.83105	-1.37329	-0.76294
-1.40381	-1.37329	-2.41089	-0.27466	-0.76294	-0.97656	-1.83105
-1.64795	-0.94604	-2.41089	-0.94604	-0.57983	-0.97656	-2.92969
-1.40381	-1.28174	-2.22778	-0.97656	-1.25122	-1.19019	-2.10571
-0.88501	-1.77002	-1.31226	-0.97656	-1.89209	-1.46484	-1.89209
-1.61743	-1.46484	-1.19019	-1.25122	-2.2583	-1.31226	-2.0752
-1.46484	-0.94604	-2.04468	-0.94604	-2.38037	-1.58691	-1.2207
-1.67847	-1.19019	-1.67847	-0.85449	-2.0752	-1.15967	-1.40381
-1.77002	-1.67847	-0.88501	-1.5564	-1.34277	-1.46484	-2.41089
-1.64795	-1.98364	-1.43433	-0.91553	-1.09863	-1.89209	-2.01416
-1.52588	-1.28174	-1.95312	-0.64087	-1.70898	-2.04468	-1.15967
-1.86157	-1.15967	-2.2583	-0.88501	-1.67847	-0.82397	-1.77002
-1.92261	-1.28174	-2.38037	-1.12915	-2.01416	-1.49536	-1.64795
-1.28174	-1.40381	-1.98364	-1.58691	-2.65503	-1.15967	-2.34985
-0.57983	-0.15259	-2.74658	-1.31226	-2.62451	-1.31226	-2.13623
-1.40381	-0.5188	-2.71606	-1.09863	-2.28882	-1.61743	-2.04468
-2.10571	-1.52588	-1.64795	-0.39673	-2.28882	-1.43433	-1.77002
-1.2207	-0.91553	-1.61743	-0.97656	-2.89917	-1.40381	-2.38037
-1.37329	-0.7019	-2.53296	-1.25122	-2.28882	-1.28174	-2.04468
-1.92261	-1.52588	-1.98364	-1.09863	-1.40381	-1.46484	-1.06812
-1.5564	-1.37329	-1.98364	-0.73242	-2.19727	-1.46484	-0.36621
-0.94604	-0.91553	-1.5564	-0.67139	-3.26538	-1.64795	-0.03052
-1.61743	-1.0376	-1.86157	-0.21362	-2.47192	-1.61743	0.12207
-1.52588	-1.15967	-2.31934	-0.61035	-2.92969	-0.61035	-0.97656
-0.85449	-1.92261	-2.13623	-0.45776	-2.31934	-0.67139	-2.22778
-1.12915	-1.5564	-1.67847	-1.00708	-1.19019	-1.0376	-1.31226
-1.31226	-1.19019	-1.31226	-1.61743	-1.40381	-0.79346	-1.28174
-1.40381	-1.43433	-1.86157	-0.54932	-2.62451	-1.06812	-1.70898
-1.86157	-0.67139	-2.50244	-0.06104	-2.56348	-1.34277	-1.34277
-1.80054	-0.54932	-1.5564	0.03052	-1.98364	-1.00708	-1.52588
-1.61743	-0.54932	-1.98364	-0.7019	-1.92261	-1.25122	-2.50244
-1.09863	-0.57983	-1.37329	-0.67139	-2.22778	-0.82397	-1.58691
-0.97656	-1.49536	-1.2207	-0.73242	-1.46484	-0.94604	-1.15967
-0.97656	-2.31934	-2.22778	-0.91553	-1.25122	-1.46484	-0.79346
-1.67847	-2.44141	-2.50244	-0.67139	-0.94604	-1.2207	-1.61743
-1.7395	-1.61743	-2.22778	-0.88501	-0.97656	-0.73242	-2.41089
-1.58691	-1.19019	-2.31934	-1.06812	-0.94604	-1.28174	-1.86157
-1.28174	-1.34277	-3.60107	-1.52588	-1.15967	-1.86157	-1.49536
-1.15967	-1.40381	-3.11279	-1.31226	-1.7395	-2.10571	-1.58691
-2.34985	-2.19727	-3.41797	-0.94604	-2.31934	-1.06812	-1.46484
-2.16675	-1.80054	-3.57056	-1.31226	-2.7771	-1.19019	-2.13623
-2.10571	-1.2207	-2.56348	-0.76294	-2.44141	-1.0376	-1.98364
-2.44141	-1.89209	-1.49536	-0.27466	-2.80762	-0.94604	-0.82397
-2.41089	-2.31934	-1.95312	-0.73242	-1.25122	-0.94604	-0.27466
-1.92261	-1.67847	-1.92261	-1.00708	-1.7395	-1.31226	-1.34277
-1.86157	-1.61743	-1.40381	-0.39673	-1.37329	-1.40381	-1.52588
-2.2583	-1.83105	-1.28174	0.36621	-1.5564	-0.61035	-1.83105
-1.86157	-0.91553	-1.61743	0.06104	-1.86157	-1.31226	-0.61035
-1.34277	-1.89209	-0.67139	-1.80054	-1.28174	-2.28882	-0.79346
-1.28174	-2.59399	-0.18311	-2.0752	-1.58691	-1.64795	-1.40381
-1.46484	-2.13623	-0.85449	-0.45776	-1.80054	-2.04468	-0.57983
-1.28174	-2.0752	-1.86157	0	-2.0752	-1.83105	-0.64087
-0.54932	-1.46484	-1.7395	-0.54932	-1.77002	-0.85449	-1.06812
-1.52588	-1.34277	-0.57983	-0.88501	-0.5188	-1.58691	-1.77002
-2.38037	-1.00708	-0.45776	-0.73242	-0.57983	-1.92261	-1.92261
-2.13623	-0.94604	-0.79346	-0.54932	-1.31226	-1.61743	-0.48828
-1.98364	-1.09863	-1.00708	-0.79346	-1.80054	-1.40381	0.09155
-1.58691	-1.86157	-1.64795	-0.36621	-1.77002	-1.7395	-1.12915
-1.28174	-1.46484	-1.95312	-0.76294	-1.52588	-0.73242	-1.80054
-1.34277	-0.39673	-2.56348	-1.25122	-1.89209	-0.36621	-2.0752
-1.70898	-0.67139	-2.56348	-1.52588	-1.67847	-0.85449	-2.19727
-1.83105	-0.97656	-1.98364	-1.64795	-1.34277	-1.09863	-1.28174
-0.82397	-0.7019	-1.52588	-1.80054	-1.92261	-1.31226	-1.31226
-0.64087	-0.73242	-1.19019	-1.83105	-1.64795	-1.34277	-1.34277
-1.2207	-0.76294	-1.89209	-1.15967	-0.61035	-1.64795	-0.79346
-1.0376	-0.79346	-1.2207	-1.12915	-0.61035	-1.34277	-1.25122
-0.85449	-1.34277	-0.48828	-1.64795	-1.12915	-1.43433	-1.98364
-0.88501	-1.52588	-1.12915	-1.34277	-0.85449	-1.31226	-1.61743
-1.12915	-0.79346	-1.5564	-1.70898	-0.67139	-1.0376	-1.40381
-1.34277	-1.12915	-0.82397	-1.89209	-0.76294	-1.00708	-0.54932
-0.61035	-1.12915	-0.27466	-0.64087	-1.92261	-1.25122	-0.36621
-0.82397	-0.45776	-0.48828	-1.2207	-1.95312	-1.67847	-0.18311
-1.00708	-0.64087	-1.19019	-1.49536	-2.31934	-1.19019	-0.33569
-0.48828	-1.09863	-0.76294	-1.12915	-1.80054	-1.00708	-0.94604
-0.7019	-1.19019	-0.24414	-1.34277	-0.88501	-1.58691	-1.37329
-1.19019	-1.31226	-0.5188	-1.15967	-0.76294	-1.09863	-1.40381
-1.67847	-1.37329	-0.45776	-1.12915	-1.95312	-1.19019	-2.16675
-1.06812	-1.40381	-0.15259	-1.61743	-2.19727	-1.34277	-1.52588
-0.61035	-1.06812	-0.91553	-1.40381	-1.15967	-0.82397	-1.58691
-1.00708	-1.64795	-1.34277	-0.5188	-1.46484	-1.70898	-1.61743
-0.64087	-2.22778	-1.70898	-1.00708	-2.19727	-1.70898	-1.00708
-1.12915	-1.92261	-1.06812	-0.94604	-2.22778	-1.86157	-0.88501
-0.97656	-1.25122	-1.43433	-1.00708	-1.70898	-1.67847	-1.12915
-0.82397	-1.52588	-1.37329	-0.91553	-0.94604	-1.09863	-1.70898
-0.79346	-1.37329	-0.85449	-0.61035	-1.28174	-1.00708	-1.06812
-1.70898	-1.77002	-0.97656	-1.0376	-1.00708	-0.88501	-1.40381
-1.19019	-1.34277	-1.86157	-1.64795	-0.5188	-1.40381	-1.00708
-1.06812	-1.28174	-1.77002	-0.79346	-1.70898	-1.31226	-1.06812
-1.43433	-2.44141	-1.64795	0	-1.34277	-1.61743	-2.71606
-0.91553	-5.15747	-2.04468	-0.06104	-1.40381	-1.7395	-2.74658
-1.40381	-6.2561	-1.5564	-0.30518	-2.0752	-1.83105	-2.44141
-1.34277	-6.74438	-1.89209	-0.94604	-1.37329	-2.01416	-1.58691
-0.76294	-7.72095	-1.92261	-0.85449	-1.19019	-1.95312	-1.89209
-0.12207	-7.93457	-2.31934	-1.15967	-1.80054	-1.37329	-1.12915
-1.15967	-7.8125	-2.04468	-0.79346	-1.83105	-1.43433	-0.24414
-0.48828	-7.50732	-1.98364	-1.09863	-1.52588	-1.98364	-0.73242
-0.12207	-7.14111	-1.37329	-2.04468	-1.37329	-1.89209	-1.25122
-0.64087	-7.53784	-1.61743	-0.5188	-1.06812	-1.86157	-1.0376
-0.5188	-8.17871	-1.49536	-0.09155	-0.82397	-1.12915	-0.61035
-0.54932	-7.32422	-1.61743	-0.61035	-1.37329	-1.2207	0
-0.82397	-7.26318	-1.40381	-0.85449	-1.86157	-0.39673	-1.46484
-0.94604	-7.62939	-1.0376	-0.67139	-2.01416	-0.91553	-0.64087
-1.12915	-6.073	-1.49536	-1.37329	-1.61743	-1.28174	-0.97656
-1.0376	-4.91333	-1.80054	-0.67139	-1.64795	-0.21362	-0.30518
-1.37329	-4.94385	-1.25122	-0.45776	-1.28174	-0.67139	-1.0376
-1.06812	-5.12695	-1.67847	-1.37329	-1.34277	-1.19019	-1.37329
-0.67139	-4.88281	-1.37329	-1.43433	-1.70898	-0.94604	-0.79346
-1.25122	-4.5166	-1.15967	-1.06812	-1.31226	-1.92261	-0.57983
-1.40381	-5.61523	-0.67139	-0.21362	-1.12915	-2.41089	-1.58691
-1.12915	-5.70679	-1.43433	-0.57983	-2.10571	-2.65503	-1.92261
-1.40381	-5.76782	-1.43433	-1.77002	-1.86157	-1.95312	-1.34277
-1.58691	-5.43213	-1.34277	-1.06812	-1.49536	-1.89209	-1.0376
-1.0376	-4.3335	-1.2207	-0.24414	-1.67847	-2.01416	-0.36621
-0.42725	-3.84521	-2.2583	-1.15967	-0.61035	-1.86157	-0.48828
-1.19019	-3.50952	-2.50244	-1.49536	-0.54932	-1.2207	-0.82397
-0.91553	-4.36401	-1.92261	-1.49536	-1.28174	-1.00708	-1.06812
-0.15259	-4.97436	-0.48828	-1.67847	-1.80054	-1.83105	-1.28174
0.15259	-5.18799	-1.00708	-1.34277	-1.83105	-1.80054	-1.43433
0.15259	-5.76782	-1.64795	-1.31226	-1.89209	-2.04468	-1.49536
-0.48828	-5.12695	-0.97656	-0.88501	-2.19727	-1.31226	-1.37329
-0.5188	-4.21143	-1.28174	-0.82397	-2.16675	-1.15967	-1.77002
-0.79346	-3.75366	-0.94604	-1.89209	-2.65503	-2.0752	-1.09863
-0.06104	-3.32642	-0.27466	-1.43433	-3.08228	-1.70898	-0.94604
-0.73242	-2.62451	-1.43433	-1.31226	-2.01416	-1.00708	-0.67139
-0.67139	-3.14331	-1.61743	-1.64795	-1.52588	-1.00708	-0.12207
-0.94604	-3.35693	-1.2207	-1.7395	-1.5564	-0.85449	-0.54932
-0.82397	-2.56348	-1.15967	-1.43433	-0.57983	-0.91553	-1.40381
-0.5188	-2.34985	-0.54932	-1.31226	-1.2207	-1.67847	-1.98364
-1.19019	-3.26538	-1.15967	-1.25122	-1.19019	-1.80054	-1.34277
-0.67139	-2.41089	-1.06812	-0.94604	-0.79346	-1.52588	-1.06812
-0.54932	-2.13623	-0.03052	0.03052	-0.67139	-1.52588	-0.76294
-0.97656	-3.44849	-0.15259	-0.73242	-1.31226	-1.06812	-0.12207
-0.97656	-4.36401	-0.85449	-1.2207	-1.2207	-0.97656	-0.85449
-0.97656	-2.99072	-0.94604	-0.64087	-2.01416	-1.06812	-0.88501
-0.79346	-1.61743	-0.82397	-0.45776	-1.7395	-1.25122	-1.28174
-1.00708	-1.70898	-1.67847	-1.09863	-2.2583	-1.49536	-1.12915
-1.7395	-3.11279	-1.89209	-1.86157	-2.19727	-1.43433	-1.2207
-1.2207	-3.69263	-2.99072	-1.64795	-1.98364	-1.2207	-0.82397
-0.97656	-2.89917	-2.10571	-1.00708	-1.25122	-1.06812	-0.45776
-0.91553	-2.59399	-1.64795	-0.82397	-1.25122	-1.25122	-0.94604
-0.61035	-2.50244	-1.46484	-1.49536	-1.00708	-1.5564	-1.25122
-0.48828	-2.74658	-1.64795	-1.5564	-1.5564	-1.0376	-1.98364
-1.00708	-3.41797	-0.82397	-0.57983	-1.15967	-0.94604	-2.0752
-1.2207	-3.08228	-0.85449	-0.88501	-1.49536	-1.43433	-1.89209
-1.31226	-2.01416	-1.2207	-0.76294	-2.16675	-1.70898	-3.08228
-1.0376	-1.37329	-1.49536	-0.54932	-1.92261	-1.95312	-2.50244
-0.82397	-1.34277	-1.43433	-1.40381	-0.97656	-1.89209	-1.77002
-1.19019	-2.16675	-0.61035	-1.52588	-1.40381	-2.65503	-2.04468
-1.43433	-1.83105	-1.52588	-0.24414	-1.77002	-2.71606	-1.98364
-1.86157	-0.88501	-1.15967	-0.5188	-1.52588	-2.13623	-0.73242
-2.01416	-0.67139	-1.34277	-1.19019	-0.91553	-2.13623	-1.7395
-1.98364	-1.09863	-1.52588	-0.91553	-1.12915	-1.70898	-2.28882
-1.7395	-0.94604	-1.7395	-0.97656	-0.27466	-1.58691	-1.95312
-1.80054	-0.61035	-2.10571	-1.40381	-0.73242	-1.80054	-1.28174
-0.61035	-1.09863	-1.5564	-0.91553	-1.40381	-1.80054	-0.85449
-1.00708	-1.98364	-1.49536	-0.39673	-1.19019	-2.47192	-1.25122
-0.79346	-1.67847	-2.01416	-0.67139	-1.37329	-2.16675	-1.52588
-0.21362	-1.19019	-1.52588	-1.25122	-1.67847	-1.67847	-1.70898
-0.39673	-1.28174	-1.46484	-1.83105	-1.49536	-1.70898	-1.58691
-1.5564	-1.70898	-1.06812	-1.61743	-1.49536	-1.46484	-2.2583
-0.88501	-1.37329	0.21362	-1.2207	-1.28174	-2.13623	-2.56348
-0.88501	-1.70898	-0.67139	-1.5564	-1.2207	-1.98364	-2.01416
-1.46484	-1.40381	-1.43433	-1.77002	-1.31226	-1.95312	-2.01416
-1.5564	-1.12915	-1.25122	-1.86157	-1.61743	-1.52588	-1.58691
-1.19019	-1.5564	-1.67847	-1.92261	-1.43433	-1.00708	-1.40381
-1.43433	-1.43433	-0.79346	-1.7395	-1.5564	-1.92261	-1.52588
-1.0376	-1.37329	-0.91553	-1.09863	-1.98364	-2.13623	-1.25122
-1.15967	-1.98364	-1.86157	-0.36621	-1.92261	-1.49536	-2.10571
-1.12915	-1.58691	-1.31226	-0.85449	-2.34985	-1.19019	-1.92261
-1.40381	-1.00708	-1.2207	-1.34277	-2.47192	-1.92261	-1.2207
-0.91553	-1.09863	-1.70898	-0.5188	-1.67847	-1.5564	-1.19019
-0.57983	-1.15967	-2.13623	-0.45776	-1.43433	-1.49536	-1.52588
0.24414	-1.5564	-1.12915	-1.28174	-1.31226	-1.40381	-1.5564
-0.48828	-0.67139	-1.5564	-1.46484	-2.2583	-1.37329	-1.64795
-1.70898	-0.30518	-2.16675	-0.82397	-2.04468	-0.48828	-0.18311
-1.19019	-0.36621	-1.77002	-0.82397	-1.43433	-0.94604	-0.88501
0.30518	-0.7019	-1.64795	-0.85449	-2.62451	-1.12915	-1.98364
-0.21362	-1.49536	-1.89209	-0.73242	-2.80762	-1.31226	-2.2583
-0.91553	-1.06812	-2.59399	-1.34277	-2.10571	-0.85449	-1.80054
-0.91553	-0.79346	-2.2583	-1.40381	-1.95312	-0.24414	-2.04468
-0.94604	-1.2207	-2.10571	-1.12915	-3.17383	-0.09155	-1.43433
-0.48828	-1.58691	-2.13623	-1.58691	-2.01416	-0.54932	-1.64795
0.36621	-1.95312	-3.17383	-0.91553	-1.09863	-2.01416	-2.83813
-0.36621	-1.00708	-2.7771	0.03052	-1.49536	-2.34985	-3.20435
-1.00708	-1.28174	-1.86157	-0.82397	-1.86157	-1.46484	-2.50244
-1.2207	-1.95312	-1.5564	-1.25122	-1.77002	-1.0376	-1.31226
-1.28174	-1.46484	-1.77002	-1.06812	-2.83813	-1.31226	-0.03052
-1.00708	-1.67847	-2.34985	-0.82397	-2.9602	-1.37329	-0.03052
-1.09863	-2.22778	-2.19727	-0.64087	-2.0752	-1.34277	-0.73242
-1.89209	-2.04468	-1.49536	-0.82397	-1.77002	-1.15967	-0.7019
-1.95312	-2.01416	-1.0376	-0.94604	-2.01416	-1.77002	0.21362
-0.7019	-1.80054	-2.19727	-1.40381	-1.7395	-1.95312	-0.61035
-0.97656	-1.5564	-1.28174	-1.2207	-1.89209	-1.83105	-0.42725
-1.00708	-1.7395	-1.70898	-1.70898	-2.28882	-1.61743	-0.85449
-1.67847	-1.64795	-2.65503	-0.61035	-2.16675	-1.58691	-1.61743
-2.13623	-1.00708	-2.10571	-0.42725	-1.92261	-0.97656	-1.77002
-1.92261	-1.31226	-1.70898	-1.0376	-1.77002	-0.5188	-1.0376
-0.97656	-1.31226	-2.31934	-1.15967	-1.58691	-1.25122	-1.86157
-1.46484	-1.64795	-2.53296	-1.19019	-2.22778	-2.56348	-2.9602
-1.2207	-2.16675	-1.70898	-2.41089	-1.95312	-2.47192	-2.16675
-1.52588	-1.52588	-1.31226	-2.19727	-1.98364	-1.12915	-1.61743
-1.52588	-1.61743	-1.89209	-2.01416	-1.31226	-0.85449	-1.19019
-0.76294	-1.58691	-2.0752	-0.97656	-1.52588	-1.92261	-1.49536
-1.0376	-1.34277	-1.5564	-0.7019	-1.28174	-2.22778	-2.28882
-1.43433	-1.95312	-1.58691	-0.54932	-1.77002	-2.10571	-2.50244
-2.10571	-2.31934	-1.58691	-0.27466	-1.80054	-1.31226	-1.61743
-1.31226	-1.77002	-2.2583	-0.67139	-1.77002	-1.19019	-2.0752
-1.25122	-1.25122	-2.16675	-1.28174	-2.50244	-2.16675	-2.56348
-1.46484	-1.06812	-2.04468	-0.94604	-2.80762	-1.67847	-1.98364
-1.70898	-1.58691	-2.16675	-0.42725	-2.16675	-1.09863	-2.28882
-1.7395	-2.16675	-0.97656	-1.0376	-2.0752	-1.28174	-1.46484
-2.01416	-1.61743	-1.46484	-0.79346	-1.2207	-0.85449	-0.85449
-1.77002	-1.0376	-1.5564	-1.31226	-0.57983	-0.97656	-0.30518
-1.34277	-0.79346	-0.94604	-2.56348	-0.91553	-0.97656	-1.2207
-1.28174	-0.61035	-0.94604	-2.2583	-2.19727	-1.58691	-1.46484
-1.25122	-1.09863	-1.67847	-1.70898	-2.01416	-1.70898	-1.31226
-1.95312	-1.19019	-2.13623	-1.5564	-1.43433	-1.28174	-1.7395
-1.80054	-1.64795	-2.10571	-0.82397	-1.19019	-0.97656	-1.7395
-1.15967	-0.57983	-1.83105	-0.12207	-0.7019	-1.31226	-1.2207
-0.79346	-0.61035	-2.10571	-0.12207	-1.25122	-1.37329	-2.01416
-1.09863	-1.2207	-2.0752	0.03052	-1.40381	-0.85449	-2.28882
-1.67847	-1.37329	-1.2207	-0.85449	-2.34985	-0.91553	-1.86157
-1.67847	-1.19019	-1.43433	-0.54932	-2.7771	-1.49536	-2.2583
-1.31226	-1.43433	-1.92261	-0.54932	-1.7395	-1.7395	-2.71606
-0.42725	-1.00708	-1.52588	-0.67139	-1.06812	-1.40381	-2.04468
-0.57983	-0.79346	-1.92261	-1.2207	-1.34277	-1.46484	-1.64795
-0.97656	-1.86157	-2.22778	-1.77002	-1.98364	-1.46484	-1.49536
-1.77002	-1.0376	-1.95312	-1.12915	-2.38037	-1.89209	-0.09155
-1.0376	-1.43433	-1.49536	-1.25122	-2.71606	-1.43433	-0.36621
-0.39673	-1.61743	-1.61743	-0.5188	-1.98364	-0.76294	-1.28174
-0.42725	-1.0376	-1.28174	-0.48828	-1.83105	0.03052	-0.85449
-0.85449	-0.97656	-1.77002	-1.43433	-2.86865	-1.0376	-0.97656
-1.49536	-1.52588	-1.77002	-1.95312	-2.22778	-1.2207	-1.0376
-0.5188	-1.95312	-2.31934	-1.40381	-2.13623	-0.91553	-1.46484
-0.30518	-1.06812	-2.13623	-0.21362	-1.43433	-1.2207	-0.61035
-0.45776	-0.57983	-1.89209	-0.54932	-1.5564	-1.92261	-0.30518
-1.46484	-0.85449	-3.02124	-1.58691	-1.80054	-1.98364	-0.39673
-1.7395	-1.5564	-2.71606	-1.89209	-2.59399	-1.52588	-1.31226
-0.97656	-2.0752	-1.64795	-1.25122	-1.43433	-2.04468	0.03052
-0.82397	-1.92261	-1.98364	-1.77002	-1.58691	-1.64795	-0.73242
-0.42725	-1.77002	-2.50244	-1.89209	-2.0752	-1.61743	-1.31226
-0.45776	-1.89209	-2.13623	-1.95312	-1.89209	-1.70898	-1.12915
-0.85449	-1.00708	-2.38037	-1.70898	-2.16675	-2.53296	-1.19019
-1.37329	-0.82397	-2.7771	-1.40381	-2.53296	-2.74658	-1.28174
-0.54932	-1.92261	-1.52588	-0.73242	-1.7395	-1.92261	-2.31934
-0.7019	-1.61743	-1.67847	-0.76294	-1.77002	-1.61743	-1.83105
-1.31226	-1.00708	-2.31934	-0.7019	-1.77002	-1.98364	-0.91553
-1.19019	-0.67139	-2.53296	-0.85449	-1.89209	-1.09863	-1.92261
-1.15967	-0.73242	-2.59399	-0.64087	-1.25122	-2.50244	-1.67847
-0.76294	-1.43433	-2.31934	-1.00708	-0.94604	-2.44141	-1.31226
-1.31226	-1.64795	-1.43433	-1.40381	-0.57983	-1.64795	-1.46484
-1.31226	-1.80054	-1.80054	-1.43433	-1.31226	-1.67847	-0.42725
-2.19727	-2.13623	-2.0752	-0.57983	-2.19727	-1.86157	-0.67139
-2.56348	-2.38037	-1.40381	0.09155	-2.28882	-1.46484	-1.15967
-0.88501	-2.16675	-0.73242	-0.48828	-1.92261	-1.80054	-1.25122
-0.76294	-2.2583	-0.91553	-1.77002	-2.01416	-1.67847	-1.49536
-1.00708	-1.5564	-1.15967	-1.37329	-2.44141	-1.7395	-1.61743
-1.28174	-1.46484	-2.10571	-0.5188	-1.98364	-2.01416	-0.88501
-1.58691	-1.80054	-1.28174	-0.54932	-2.19727	-1.92261	-0.57983
-0.88501	-1.70898	-0.12207	-0.57983	-1.61743	-1.92261	-2.34985
-0.91553	-1.46484	-0.64087	-0.54932	-2.19727	-1.61743	-2.28882
-0.67139	-0.94604	-1.83105	0.09155	-3.11279	-1.52588	-1.83105
-1.28174	-1.0376	-1.43433	-0.67139	-2.50244	-1.37329	-1.61743
-0.85449	-1.37329	-0.64087	-0.18311	-2.16675	-1.37329	-1.2207
-0.61035	-0.76294	-0.88501	-0.57983	-1.58691	-1.58691	-1.5564
-0.67139	-0.03052	-1.28174	-0.88501	-1.31226	-1.7395	-0.85449
-0.73242	-0.15259	-0.79346	-1.09863	-1.28174	-2.0752	-1.2207
-0.85449	-1.58691	-0.94604	-1.31226	-1.52588	-1.98364	-1.5564
-0.82397	-1.37329	-0.21362	-1.34277	-0.79346	-2.13623	-2.13623
-0.97656	-1.19019	-1.09863	-1.06812	-1.15967	-1.98364	-1.5564
-0.5188	-1.12915	-1.12915	-0.61035	-1.61743	-1.7395	-1.52588
-1.12915	-1.40381	-1.00708	-0.76294	-2.28882	-1.12915	-1.80054
-1.43433	-1.86157	-0.36621	-1.15967	-2.28882	-0.67139	-0.76294
-2.0752	-2.16675	0.27466	-0.57983	-1.86157	-1.52588	-0.45776
-0.97656	-1.61743	-0.73242	-0.64087	-1.58691	-1.49536	-0.88501
-1.52588	-2.22778	-1.46484	-1.70898	-1.15967	-2.28882	-1.0376
-0.76294	-2.34985	-1.5564	-1.86157	-1.80054	-2.7771	-1.70898
-0.33569	-1.7395	-0.5188	-1.61743	-1.92261	-1.80054	-1.58691
-0.33569	-1.98364	0.12207	-1.40381	-2.04468	-2.13623	-1.25122
-0.67139	-2.53296	-0.33569	-1.15967	-1.86157	-2.59399	-1.06812
-1.34277	-2.28882	0	-1.31226	-1.92261	-1.7395	-1.49536
-1.40381	-1.77002	-0.45776	-0.5188	-1.52588	-0.91553	-1.28174
-0.97656	-1.52588	-1.0376	-0.33569	-1.7395	-1.49536	-1.43433
-0.73242	-1.61743	-0.85449	-0.79346	-1.64795	-2.16675	-2.31934
-0.54932	-2.10571	-0.61035	-1.0376	-1.61743	-1.80054	-1.98364
-0.54932	-1.95312	-1.58691	-0.7019	-1.37329	-1.5564	-0.82397
-1.12915	-2.47192	-1.98364	-1.52588	-1.19019	-1.64795	-1.61743
-1.58691	-2.89917	-1.19019	-1.25122	-0.67139	-1.15967	-2.0752
-0.94604	-2.7771	-1.2207	-0.67139	-0.5188	-1.92261	-1.67847
-0.64087	-2.0752	-1.19019	-1.0376	-1.12915	-1.89209	-1.83105
-1.2207	-1.37329	-0.97656	-1.34277	-1.7395	-1.19019	-3.02124
-1.64795	-1.25122	-1.58691	-1.0376	-1.83105	-1.46484	-2.59399
-1.80054	-1.80054	-1.12915	-1.00708	-2.47192	-1.52588	-2.71606
-1.80054	-2.04468	-1.15967	-1.25122	-2.10571	-1.43433	-2.71606
-1.34277	-2.59399	-1.37329	-0.94604	-1.86157	-1.15967	-2.86865
-1.12915	-2.28882	-1.92261	-1.06812	-1.64795	-1.86157	-3.57056
-0.88501	-1.7395	-2.10571	-1.31226	-0.76294	-2.50244	-3.17383
-0.85449	-1.12915	-1.52588	-0.85449	-0.39673	-1.77002	-3.78418
-0.7019	-0.57983	-1.12915	-1.34277	-1.25122	-1.25122	-4.76074
-1.46484	-0.97656	-1.34277	-2.16675	-1.58691	-1.46484	-4.27246
-2.28882	-1.7395	-1.46484	-1.5564	-2.10571	-1.64795	-2.99072
-2.16675	-1.31226	-1.43433	-1.19019	-1.80054	-2.0752	-2.80762
-1.77002	-1.0376	-2.0752	-1.15967	-1.58691	-1.46484	-1.52588
-1.46484	-1.49536	-1.83105	-1.0376	-2.44141	-1.5564	-1.2207
-0.88501	-1.43433	-1.86157	-1.46484	-2.34985	-2.41089	-2.7771
-0.91553	-0.88501	-1.80054	-0.85449	-1.34277	-2.47192	-1.98364
-1.43433	-1.15967	-1.52588	-0.33569	-1.7395	-2.16675	-1.5564
-2.31934	-1.25122	-1.95312	-0.57983	-2.38037	-1.89209	-2.92969
-2.04468	-1.12915	-1.43433	-1.37329	-2.2583	-0.79346	-3.63159
-1.2207	-1.2207	-0.36621	-2.44141	-1.64795	-1.37329	-2.41089
-0.94604	-1.46484	-0.67139	-2.01416	-1.19019	-1.61743	-1.70898
-1.49536	-1.58691	-1.28174	-1.49536	-0.94604	-1.52588	-2.22778
-1.64795	-1.43433	-1.15967	-0.88501	-1.61743	-1.25122	-2.83813
-1.2207	-2.50244	-0.67139	-1.12915	-1.0376	-0.73242	-2.16675
-0.30518	-2.38037	-0.54932	-1.86157	-0.57983	-0.73242	-2.19727
-0.7019	-1.5564	-0.27466	-0.97656	-1.64795	-0.85449	-1.80054
-1.28174	-1.37329	-0.42725	-0.54932	-1.77002	-1.52588	-2.16675
-0.91553	-1.86157	-1.28174	-0.33569	-1.06812	-1.95312	-1.92261
-1.0376	-2.38037	-0.48828	-0.61035	-1.40381	-2.04468	-1.83105
-0.7019	-1.58691	-0.45776	-1.2207	-1.34277	-1.67847	-1.64795
-0.18311	-1.98364	-1.31226	-1.34277	-1.64795	-2.44141	-2.2583
-0.45776	-1.95312	-1.58691	-2.2583	-1.00708	-1.67847	-2.31934
-1.12915	-1.80054	-1.12915	-2.28882	-0.97656	-1.2207	-1.86157
-2.2583	-1.86157	-0.82397	-1.46484	-0.79346	-1.00708	-1.95312
-1.83105	-2.28882	-0.42725	-0.33569	-2.41089	-0.94604	-1.98364
-1.00708	-1.89209	0	-1.43433	-2.99072	-1.19019	-1.15967
-0.27466	-0.67139	0.36621	-2.16675	-1.58691	-1.49536	-0.30518
-0.82397	-0.7019	-0.33569	-1.2207	-1.15967	-1.43433	-1.37329
-0.7019	-1.80054	-0.15259	-1.80054	-1.2207	-2.04468	-1.70898
-0.73242	-1.06812	-0.12207	-1.40381	-1.5564	-2.04468	-1.95312
-0.85449	-1.0376	-0.79346	-1.06812	-1.92261	-1.80054	-1.00708
-1.43433	-1.43433	-1.2207	-1.06812	-2.7771	-1.80054	-0.97656
-1.98364	-1.43433	-0.79346	-1.31226	-2.2583	-1.80054	-1.28174
-0.5188	-1.37329	-0.94604	-1.37329	-1.77002	-1.37329	-1.2207
-1.06812	-1.15967	-0.7019	-1.31226	-1.06812	-1.70898	-0.88501
-1.19019	-1.15967	-0.85449	-0.82397	-1.31226	-1.86157	-1.2207
-1.15967	-1.15967	-0.88501	-0.18311	-2.10571	-1.37329	-2.2583
-0.79346	-0.94604	-0.39673	-0.33569	-1.67847	-1.67847	-2.34985
-1.2207	-2.34985	-1.0376	-0.88501	-1.46484	-2.13623	-2.44141
-1.89209	-3.11279	-1.46484	-1.31226	-0.67139	-1.43433	-1.70898
-1.86157	-2.9602	-1.40381	-1.37329	-0.24414	-0.54932	-1.46484
-1.28174	-2.34985	-1.86157	-1.49536	-1.64795	-0.57983	-1.61743
-1.37329	-2.44141	-1.15967	-1.31226	-2.19727	-1.67847	-1.70898
-1.28174	-1.89209	-0.79346	-0.82397	-1.95312	-2.71606	-1.95312
-0.73242	-1.80054	-1.40381	-0.97656	-1.49536	-2.22778	-2.13623
-0.36621	-1.25122	-2.38037	-1.00708	-1.80054	-1.5564	-2.13623
-0.67139	-1.70898	-1.2207	-0.97656	-2.19727	-1.43433	-1.58691
-0.91553	-1.52588	-0.67139	-0.21362	-1.43433	-1.70898	-1.52588
-0.48828	-2.0752	-0.82397	-0.06104	-1.61743	-1.92261	-1.64795
-0.85449	-2.47192	-1.95312	-0.48828	-2.01416	-1.49536	-1.67847
-1.12915	-2.13623	-1.83105	-1.12915	-2.10571	-1.06812	-2.56348
-0.88501	-1.28174	-1.80054	-1.19019	-1.00708	-1.77002	-2.2583
-0.64087	-1.67847	-1.67847	-1.52588	-0.57983	-1.98364	-1.83105
-0.27466	-1.67847	-1.58691	-1.31226	-1.06812	-2.2583	-0.82397
-0.39673	-2.19727	-1.61743	-1.0376	-1.5564	-2.53296	-1.40381
-1.49536	-1.95312	-0.64087	-1.00708	-0.97656	-1.86157	-1.52588
-1.61743	-1.89209	0.24414	-0.91553	-0.88501	-1.89209	-1.52588
-1.06812	-1.64795	-0.12207	-1.12915	-1.06812	-2.04468	-1.52588
-1.0376	-1.37329	-1.12915	-1.31226	-0.76294	-1.7395	-0.97656
-0.39673	-1.61743	-0.91553	-1.37329	-0.91553	-2.22778	-1.46484
-0.76294	-2.19727	-1.46484	-0.97656	-1.12915	-1.86157	-1.25122
-0.82397	-1.25122	-1.98364	-0.61035	-1.00708	-1.25122	-0.76294
-1.34277	-0.94604	-2.10571	-0.97656	-2.04468	-1.49536	-1.25122
-1.0376	-2.04468	-1.67847	-0.64087	-2.01416	-1.40381	-1.37329
-1.00708	-2.10571	-1.12915	-0.5188	-1.46484	-1.5564	-1.43433
-0.73242	-1.5564	-0.88501	-0.48828	-1.09863	-1.37329	-0.79346
-0.85449	-1.58691	-2.10571	-1.12915	-0.5188	-1.49536	-1.28174
-1.31226	-1.49536	-2.59399	-1.28174	-0.82397	-2.10571	-2.0752
-0.45776	-0.67139	-2.19727	-0.85449	-1.06812	-1.92261	-2.28882
0.57983	-0.97656	-1.95312	-1.80054	-1.09863	-1.5564	-2.50244
0.15259	-0.94604	-2.01416	-1.98364	-1.80054	-1.7395	-2.22778
-1.15967	-1.52588	-2.01416	-1.5564	-2.13623	-1.49536	-2.16675
-1.06812	-2.28882	-1.34277	-1.2207	-1.5564	-0.79346	-2.71606
-1.61743	-1.5564	-2.34985	-1.09863	-1.5564	-1.86157	-2.34985
-1.43433	-1.43433	-2.53296	-1.28174	-1.43433	-2.28882	-2.41089
-0.97656	-1.28174	-1.77002	-0.76294	-1.40381	-1.46484	-1.61743
-0.64087	-2.22778	-1.37329	-1.34277	-1.15967	-1.28174	-1.86157
-1.83105	-1.43433	-1.31226	-1.40381	-1.40381	-1.83105	-1.5564
-2.0752	-0.54932	-1.19019	-1.61743	-1.61743	-2.92969	-1.67847
-1.06812	-1.40381	-1.31226	-1.31226	-1.89209	-2.41089	-1.83105
-0.30518	-1.61743	-2.04468	-1.2207	-0.79346	-1.34277	-1.31226
-0.5188	-1.15967	-2.22778	-1.2207	-0.91553	-1.67847	-1.09863
-0.42725	-1.0376	-2.50244	-1.0376	-0.97656	-1.2207	-1.25122
-0.42725	-1.00708	-2.04468	-1.00708	-1.49536	-0.79346	-0.91553
-0.09155	-1.43433	-1.98364	-1.49536	-0.97656	-0.85449	-0.61035
-0.48828	-1.00708	-2.80762	-1.77002	-1.25122	-1.64795	-1.12915
-1.28174	-1.64795	-2.53296	-1.12915	-1.92261	-2.13623	-1.52588
-1.49536	-1.46484	-1.31226	-0.94604	-1.77002	-1.37329	-0.79346
-0.64087	-0.64087	-0.85449	-0.45776	-1.40381	-1.0376	-1.92261
-0.57983	-1.0376	-1.31226	-0.73242	-1.2207	-0.97656	-2.80762
-0.36621	-1.52588	-1.67847	-0.88501	-1.52588	-1.31226	-2.71606
-0.85449	-0.82397	-1.49536	-1.5564	-1.86157	-1.09863	-1.37329
-0.57983	-0.73242	-3.17383	-1.15967	-1.40381	-0.88501	-1.80054
-0.88501	-1.2207	-2.83813	-1.09863	-0.79346	-0.88501	-2.50244
-1.12915	-1.06812	-1.43433	-1.49536	-0.94604	-0.91553	-2.0752
-0.30518	-0.88501	-1.2207	-1.52588	-1.64795	-1.12915	-2.53296
-0.30518	-0.97656	-1.98364	-2.04468	-1.80054	-1.67847	-2.9602
-1.09863	-1.5564	-1.46484	-1.80054	-2.68555	-2.0752	-2.62451
-0.7019	-1.15967	-1.43433	-1.58691	-2.65503	-2.2583	-2.83813
-1.06812	-0.76294	-1.46484	-2.22778	-2.31934	-1.31226	-3.02124
-0.76294	-0.79346	-1.98364	-1.64795	-1.89209	-0.79346	-2.34985
-0.85449	-1.37329	-2.47192	-1.37329	-1.83105	-1.34277	-1.61743
-1.31226	-2.50244	-2.28882	-1.46484	-2.56348	-1.83105	-0.79346
-1.2207	-2.13623	-1.83105	-0.7019	-2.86865	-1.92261	-0.54932
-1.0376	-0.67139	-1.2207	-1.31226	-1.28174	-1.7395	-1.00708
-0.97656	-0.76294	-2.0752	-1.46484	-0.42725	-1.40381	-1.64795
-0.91553	-1.00708	-1.95312	-1.64795	-1.25122	-1.0376	-1.34277
-1.34277	-1.7395	-1.06812	-2.10571	-1.61743	-0.85449	-1.92261
-1.0376	-2.0752	-1.7395	-1.61743	-1.28174	-0.48828	-1.80054
-0.06104	-1.98364	-2.59399	-1.28174	-0.94604	-1.58691	-0.57983
-0.48828	-2.44141	-2.04468	-1.0376	-1.15967	-1.7395	-1.15967
-0.5188	-2.16675	-2.0752	-1.25122	-1.43433	-0.82397	-2.13623
-1.12915	-2.04468	-1.49536	-1.31226	-1.77002	-1.00708	-0.91553
-1.0376	-2.16675	-1.0376	-0.94604	-1.61743	-1.92261	-0.12207
-0.64087	-1.64795	-1.00708	-1.49536	-1.49536	-2.28882	-0.76294
-0.30518	-1.70898	-0.27466	-1.28174	-2.71606	-2.16675	-1.89209
-1.31226	-1.40381	-0.18311	-0.79346	-3.17383	-1.58691	-1.28174
-1.2207	-1.00708	-1.09863	-0.09155	-2.19727	-2.13623	-1.06812
-0.57983	-1.52588	-1.0376	0.09155	-1.06812	-1.58691	-1.37329
-0.82397	-2.10571	-1.7395	-0.09155	-1.0376	-1.09863	-1.7395
-1.58691	-1.7395	-1.25122	-0.36621	-1.92261	-1.58691	-2.04468
-1.49536	-1.09863	-0.06104	-0.24414	-1.31226	-1.92261	-2.47192
-0.85449	-1.61743	-0.30518	-0.5188	-0.73242	-1.83105	-1.80054
-0.33569	-1.98364	-1.0376	-0.88501	-1.06812	-1.09863	-1.09863
-1.00708	-1.83105	-0.64087	-1.43433	-0.79346	-0.73242	-1.95312
-0.91553	-2.10571	0.36621	-1.70898	-1.06812	-1.40381	-1.0376
-0.94604	-2.10571	-0.39673	-1.40381	-1.28174	-1.0376	-0.39673
-0.24414	-1.28174	-0.27466	-0.88501	-1.25122	-0.12207	-1.80054
-0.15259	-2.01416	-0.42725	-0.18311	-1.52588	-0.76294	-1.5564
-1.09863	-2.01416	-0.54932	-0.73242	-1.19019	-0.85449	-1.7395
-0.97656	-2.28882	-0.39673	-1.25122	-1.64795	-0.5188	-1.80054
-1.46484	-2.22778	-1.49536	-0.76294	-2.13623	-1.09863	-1.31226
-1.28174	-1.40381	-2.13623	-0.67139	-1.70898	-0.7019	-1.0376
-0.76294	-1.2207	-1.09863	-0.54932	-1.92261	-0.67139	-1.40381
-1.15967	-1.70898	-1.09863	-0.94604	-0.88501	-0.76294	-0.73242
-1.28174	-1.89209	-1.00708	-1.77002	-0.97656	-1.19019	-1.37329
-0.88501	-1.83105	-0.82397	-1.86157	-0.73242	-2.13623	-2.04468
-0.61035	-1.80054	-0.45776	-1.34277	-0.97656	-2.01416	-1.52588
-0.97656	-2.2583	-0.85449	-1.28174	-0.5188	-1.12915	-1.95312
-1.0376	-2.34985	-1.7395	-0.73242	-0.88501	-2.01416	-2.38037
-1.15967	-1.92261	-1.46484	-0.48828	-0.85449	-1.34277	-2.34985
-1.28174	-1.7395	-1.5564	-0.79346	-2.10571	-0.03052	-1.86157
-1.58691	-1.7395	-1.52588	-1.49536	-2.28882	-0.7019	-1.31226
-1.37329	-1.61743	-1.34277	-1.25122	-0.7019	-1.46484	-0.94604
-0.57983	-1.5564	-1.49536	-0.7019	-1.15967	-1.70898	-1.52588
-0.03052	-2.0752	-0.54932	-0.5188	-0.94604	-1.15967	-2.01416
0.18311	-2.04468	-0.85449	-0.97656	-1.09863	-0.85449	-2.74658
-0.85449	-1.46484	-0.45776	-0.79346	-1.37329	-0.67139	-2.74658
-1.83105	-1.49536	-0.64087	-0.64087	-1.98364	-1.31226	-2.47192
-1.92261	-1.89209	-0.85449	-0.82397	-1.86157	-1.06812	-3.02124
-0.42725	-1.67847	-0.54932	-0.82397	-1.15967	-0.79346	-3.54004
-0.33569	-2.44141	-0.76294	-0.82397	-1.46484	-1.34277	-2.31934
-1.12915	-2.28882	-0.64087	-0.61035	-2.44141	-1.43433	-1.92261
-1.25122	-2.28882	-0.88501	-0.15259	-1.15967	-0.30518	-1.28174
-1.12915	-2.80762	-0.27466	-0.54932	-1.31226	0.12207	-1.67847
-0.30518	-2.01416	-0.21362	-0.73242	-1.83105	-0.91553	-1.52588
-0.09155	-1.77002	-0.88501	-0.85449	-2.0752	-1.31226	-1.61743
-0.06104	-1.86157	-1.34277	-1.34277	-1.37329	-1.64795	-1.46484
-0.61035	-2.28882	-1.49536	-1.15967	-0.88501	-1.49536	-1.61743
-0.48828	-3.02124	-1.43433	-0.42725	-1.00708	-1.09863	-1.64795
-0.61035	-2.47192	-0.57983	-0.42725	-2.22778	-1.64795	-1.15967
-0.61035	-2.86865	-0.12207	-1.0376	-1.52588	-1.67847	-1.58691
-0.79346	-2.16675	-0.57983	-1.31226	-0.82397	-2.19727	-2.31934
-0.54932	-1.70898	-0.64087	-1.31226	-1.06812	-2.10571	-1.92261
-0.61035	-1.46484	-0.42725	-0.82397	-1.25122	-2.10571	-2.16675
-0.76294	-1.70898	-0.33569	-0.61035	-1.5564	-1.28174	-2.99072
-0.97656	-1.86157	-0.39673	-0.67139	-1.61743	-1.58691	-1.61743
-0.79346	-0.82397	-0.5188	-0.48828	-0.5188	-1.00708	-1.15967
-0.24414	-1.58691	-1.19019	-0.82397	-0.73242	-0.48828	-2.0752
-1.25122	-1.70898	-1.58691	-0.94604	-1.2207	-1.61743	-2.7771
-0.79346	-0.94604	-1.40381	-1.34277	-0.94604	-1.70898	-2.44141
-0.73242	-0.85449	-1.64795	-1.49536	-0.82397	-1.7395	-2.13623
-0.57983	-2.10571	-1.83105	-1.37329	-1.61743	-2.28882	-2.59399
-0.61035	-2.22778	-1.67847	-1.0376	-1.34277	-2.50244	-2.50244
-0.82397	-1.80054	-1.12915	-0.76294	-1.06812	-2.50244	-1.31226
-0.91553	-1.7395	-0.54932	-0.45776	-1.34277	-1.89209	-0.73242
-1.40381	-2.01416	-0.79346	-0.88501	-1.64795	-0.67139	-1.40381
-2.31934	-1.95312	-0.39673	-1.09863	-2.04468	-0.79346	-1.43433
-1.28174	-1.40381	-0.85449	-1.31226	-1.7395	-1.09863	-1.64795
-0.7019	-1.19019	-1.15967	-1.58691	-1.5564	-1.31226	-1.58691
-0.57983	-0.97656	-1.06812	-1.15967	-1.34277	-1.49536	-1.58691
-1.31226	-1.37329	-1.40381	-0.61035	-0.82397	-1.00708	-1.7395
-1.61743	-1.28174	-1.70898	-1.19019	-1.34277	-1.19019	-1.09863
-1.06812	-2.16675	-2.41089	-0.97656	-1.89209	-1.70898	-0.82397
-1.52588	-1.83105	-1.98364	-1.19019	-1.80054	-1.67847	-1.5564
-2.44141	-1.0376	-2.13623	-0.94604	-1.98364	-1.77002	-2.41089
-2.04468	-0.91553	-2.7771	-0.33569	-2.10571	-1.09863	-2.0752
-1.5564	-0.91553	-2.01416	-0.85449	-0.97656	-1.2207	-2.04468
-1.0376	-1.67847	-0.97656	-1.28174	-0.88501	-1.52588	-2.44141
-1.00708	-1.37329	-1.49536	-0.61035	-1.00708	-1.2207	-1.61743
-1.00708	-1.70898	-2.01416	-0.57983	-0.79346	-1.61743	-1.2207
-0.36621	-1.46484	-1.89209	-0.15259	-1.28174	-0.94604	-1.80054
-0.57983	-1.92261	-1.70898	-1.12915	-2.2583	-1.09863	-2.7771
-1.34277	-2.13623	-2.0752	-1.15967	-2.04468	-2.01416	-3.87573
-2.38037	-1.7395	-2.2583	-1.52588	-1.00708	-1.86157	-2.22778
-2.16675	-1.46484	-2.01416	-1.12915	-1.0376	-1.77002	-1.58691
-1.2207	-1.80054	-1.92261	-0.76294	-0.76294	-1.77002	-1.70898
-0.5188	-1.12915	-2.31934	-1.19019	-0.57983	-2.10571	-1.92261
-0.67139	-1.43433	-2.2583	-1.19019	-0.79346	-2.44141	-2.65503
-1.0376	-2.04468	-2.16675	-0.61035	-1.95312	-1.80054	-1.46484
-1.06812	-1.49536	-2.50244	-0.57983	-2.13623	-2.0752	-2.10571
-0.73242	-0.82397	-1.95312	-0.42725	-1.92261	-1.49536	-1.83105
-0.33569	-0.64087	-2.01416	-0.45776	-2.31934	-1.77002	-2.62451
-0.97656	-0.48828	-1.64795	-1.00708	-2.41089	-1.77002	-2.44141
-0.79346	-1.31226	-2.19727	-1.34277	-2.16675	-1.34277	-1.64795
-0.88501	-1.25122	-2.41089	-1.06812	-1.77002	-1.86157	-1.80054
0.09155	-1.61743	-2.16675	-1.49536	-1.7395	-1.06812	-3.23486
-0.88501	-1.34277	-2.41089	-1.00708	-1.0376	-0.09155	-2.65503
-0.94604	-1.0376	-2.89917	-0.42725	-1.70898	-0.88501	-1.34277
-2.31934	-0.48828	-2.31934	-0.7019	-2.10571	-2.0752	-1.92261
-1.67847	-1.67847	-2.0752	-1.5564	-1.19019	-2.62451	-2.13623
-0.5188	-1.70898	-1.7395	-1.64795	-0.88501	-1.83105	-1.89209
-0.79346	-0.82397	-1.34277	-1.89209	-1.46484	-1.49536	-1.67847
-0.76294	-1.25122	-0.48828	-1.7395	-2.16675	-2.10571	-1.5564
-0.85449	-1.2207	0	-1.5564	-1.31226	-1.49536	-2.41089
-1.0376	-0.82397	-1.28174	-1.25122	-1.61743	-1.06812	-1.37329
-1.2207	-0.91553	-2.50244	-0.85449	-2.31934	-1.86157	-1.19019
-0.79346	-0.79346	-2.16675	-1.67847	-2.56348	-1.2207	-1.86157
-0.45776	-0.45776	-2.28882	-1.28174	-1.7395	-1.25122	-1.80054
-0.48828	-1.95312	-2.41089	-1.09863	-1.40381	-2.01416	-1.00708
-0.85449	-2.41089	-2.41089	-1.70898	-1.31226	-1.46484	-1.98364
-0.88501	-2.0752	-2.38037	-1.25122	-1.0376	-0.79346	-2.9602
-0.5188	-1.25122	-1.31226	-1.25122	-1.83105	-1.31226	-2.9602
-1.58691	-1.0376	-1.80054	-2.50244	-2.19727	-1.43433	-2.2583
-1.92261	-1.52588	-1.95312	-2.59399	-1.40381	-1.92261	-1.64795
-1.89209	-1.31226	-1.09863	-0.88501	-0.64087	-1.5564	-1.43433
-1.77002	-1.15967	-0.97656	-0.24414	-1.70898	-1.67847	-2.41089
-1.58691	-1.46484	-2.0752	-0.09155	-2.31934	-2.01416	-2.62451
-2.04468	-1.34277	-2.59399	-1.0376	-2.41089	-2.10571	-2.62451
-1.40381	-1.61743	-2.04468	-1.40381	-1.83105	-1.83105	-1.95312
-0.7019	-2.16675	-1.61743	-1.31226	-2.41089	-0.88501	-1.80054
-0.85449	-1.46484	-2.56348	-1.46484	-2.80762	-1.15967	-1.64795
-1.25122	-1.09863	-2.62451	-1.70898	-1.37329	-1.61743	-1.67847
-1.49536	-1.2207	-2.10571	-2.22778	-0.5188	-2.0752	-2.65503
-0.79346	-1.77002	-1.86157	-0.73242	-2.04468	-1.12915	-2.01416
-0.36621	-1.67847	-1.70898	-0.94604	-1.64795	-1.89209	-1.19019
-0.09155	-1.83105	-0.7019	-1.49536	-1.64795	-2.2583	-0.45776
-0.5188	-2.04468	-0.76294	-1.31226	-2.10571	-1.61743	-1.15967
-1.0376	-1.46484	-1.58691	-1.00708	-2.62451	-1.0376	-1.31226
-0.03052	-1.34277	-1.15967	-1.00708	-2.65503	-1.25122	-1.92261
-1.28174	-1.25122	-1.37329	-1.15967	-3.08228	-1.86157	-2.10571
-2.80762	-1.31226	-0.36621	-1.12915	-3.8147	-1.58691	-1.52588
-2.65503	-1.92261	-0.54932	-1.37329	-3.11279	-1.89209	-1.34277
-1.40381	-2.10571	-1.25122	-0.45776	-3.08228	-2.22778	-1.12915
-0.64087	-1.5564	-0.7019	-1.40381	-2.22778	-1.2207	-1.5564
-0.94604	-1.46484	-0.91553	-1.31226	-1.46484	-1.58691	-3.2959
-0.79346	-2.28882	-1.0376	-0.88501	-0.94604	-1.80054	-3.32642
-0.33569	-2.80762	-1.92261	-1.12915	-1.80054	-1.80054	-2.89917
-0.30518	-2.83813	-2.2583	-2.13623	-2.41089	-1.7395	-2.56348
-0.82397	-2.86865	-1.83105	-1.86157	-2.01416	-1.46484	-2.28882
-0.94604	-2.53296	-1.12915	-1.00708	-1.92261	-1.67847	-1.34277
-1.15967	-2.2583	-1.83105	-0.85449	-2.0752	-1.58691	-1.2207
-1.64795	-2.22778	-2.56348	-1.28174	-1.92261	-2.0752	-1.25122
-1.06812	-1.98364	-2.44141	-1.46484	-1.61743	-0.97656	-0.88501
-0.94604	-1.86157	-2.19727	-1.25122	-0.85449	-0.88501	-0.97656
-1.0376	-2.34985	-1.98364	-1.34277	-1.52588	-1.37329	-0.54932
-1.49536	-1.92261	-2.10571	-1.06812	-2.56348	-1.67847	-1.5564
-1.80054	-2.10571	-2.13623	-1.09863	-2.16675	-1.61743	-2.13623
-1.28174	-2.83813	-2.50244	-1.34277	-0.85449	-1.64795	-1.58691
-0.64087	-2.16675	-2.71606	-1.61743	-0.61035	-1.25122	-1.7395
-1.46484	-1.70898	-2.2583	-1.28174	-1.43433	-1.58691	-2.13623
-0.5188	-1.98364	-3.11279	-1.25122	-2.53296	-1.61743	-2.59399
-0.57983	-2.38037	-3.57056	-0.21362	-2.34985	-1.15967	-1.52588
-1.67847	-2.34985	-3.78418	0	-2.13623	-0.82397	-1.43433
-0.57983	-2.53296	-4.02832	-0.27466	-2.22778	-0.5188	-1.46484
-1.19019	-1.83105	-4.08935	-0.27466	-1.86157	-1.15967	-1.06812
-1.00708	-1.61743	-3.84521	-1.40381	-1.25122	-1.92261	-1.40381
-0.79346	-2.04468	-3.26538	-1.64795	-1.28174	-1.34277	-1.19019
-0.42725	-2.10571	-2.7771	-1.31226	-1.09863	-0.67139	-0.24414
-0.03052	-1.09863	-3.11279	-1.25122	-1.89209	-1.31226	-0.97656
-0.21362	-0.94604	-1.7395	-0.85449	-2.31934	-1.64795	-1.43433
-0.5188	-1.2207	-1.28174	-0.97656	-1.61743	-1.58691	-1.15967
-0.61035	-1.34277	-1.46484	-1.43433	-0.94604	-1.64795	-1.37329
-0.48828	-1.70898	-1.80054	-1.58691	-0.57983	-1.06812	-1.43433
-0.91553	-1.80054	-2.59399	-1.40381	-1.80054	-1.31226	-0.94604
-0.21362	-1.92261	-1.49536	-2.0752	-2.04468	-1.52588	-1.15967
-0.12207	-2.71606	-1.31226	-2.59399	-1.70898	-1.19019	-1.49536
-0.64087	-2.62451	-1.61743	-1.80054	-1.28174	-1.40381	-1.25122
-0.88501	-1.67847	-1.80054	-1.09863	-2.31934	-1.37329	-1.00708
-0.64087	-1.70898	-1.86157	-1.67847	-2.01416	-1.80054	-1.06812
-0.39673	-2.83813	-2.47192	-1.67847	-1.86157	-2.2583	-1.34277
-0.94604	-2.38037	-1.61743	-1.49536	-2.19727	-1.83105	-1.40381
-0.24414	-1.43433	-1.12915	-1.92261	-2.16675	-2.01416	-1.5564
-0.36621	-1.64795	-1.70898	-1.2207	-3.08228	-1.70898	-0.73242
-0.64087	-2.31934	-1.0376	-0.91553	-2.7771	-1.46484	-0.36621
-0.94604	-2.31934	-1.98364	-1.12915	-2.50244	-1.09863	-1.80054
-0.48828	-2.53296	-2.38037	-1.40381	-2.74658	-0.94604	-2.01416
0.33569	-2.89917	-2.01416	-0.88501	-3.35693	-0.94604	-2.56348
-1.06812	-1.95312	-1.92261	-1.2207	-3.90625	-1.58691	-2.04468
-1.98364	-1.43433	-1.67847	-0.45776	-4.11987	-0.97656	-1.83105
-1.64795	-1.58691	-1.98364	-0.91553	-3.41797	-0.85449	-2.0752
-0.7019	-1.86157	-1.95312	-0.97656	-2.19727	-1.5564	-2.34985
-0.57983	-1.5564	-1.37329	-1.52588	-2.99072	-1.80054	-1.46484
-0.42725	-1.12915	-0.97656	-1.64795	-3.35693	-1.43433	-1.25122
-1.09863	-0.85449	-1.52588	-1.64795	-2.83813	-1.46484	-1.15967
-0.94604	-0.76294	-1.77002	-1.25122	-2.10571	-1.58691	-1.06812
-0.48828	-0.64087	-2.04468	-1.80054	-2.10571	-1.00708	-2.56348
-0.82397	-0.45776	-2.22778	-1.80054	-2.10571	-0.88501	-2.04468
-1.2207	-1.64795	-1.28174	-1.92261	-1.7395	-1.09863	-1.61743
-0.97656	-1.64795	-1.0376	-0.91553	-1.09863	-1.37329	-2.71606
-1.43433	-1.0376	-1.64795	-1.19019	-0.7019	-1.12915	-2.80762
-1.12915	-1.28174	-1.86157	-1.5564	-1.2207	-0.76294	-2.50244
-1.31226	-1.7395	-2.28882	-1.64795	-1.19019	-0.30518	-2.13623
-0.97656	-1.34277	-2.16675	-1.83105	-1.37329	-0.73242	-2.2583
-1.06812	-0.54932	-2.04468	-1.46484	-1.34277	-0.82397	-1.98364
-1.58691	-0.67139	-2.50244	-1.37329	-2.44141	-0.97656	-2.01416
-1.25122	-2.16675	-2.2583	-1.37329	-2.04468	-0.7019	-1.80054
-0.27466	-1.64795	-1.28174	-1.64795	-1.06812	-0.73242	-1.06812
-0.09155	-0.42725	-1.80054	-1.43433	-1.40381	-1.92261	-1.98364
-0.76294	-0.57983	-1.58691	-1.64795	-1.67847	-2.19727	-2.10571
-0.57983	-1.12915	-1.06812	-1.61743	-2.38037	-0.79346	-1.46484
-0.5188	-0.67139	-1.46484	-1.49536	-2.74658	-0.85449	-2.28882
-0.67139	-0.61035	-1.0376	-0.97656	-2.2583	-1.7395	-2.13623
-0.48828	-0.88501	-1.58691	-1.31226	-1.61743	-1.34277	-0.94604
-1.28174	-0.45776	-1.43433	-2.0752	-1.89209	-0.94604	-1.34277
-1.2207	-1.2207	-2.01416	-2.2583	-1.58691	-0.7019	-1.80054
-0.94604	-0.97656	-2.44141	-1.46484	-1.7395	-1.7395	-2.99072
-1.00708	-0.82397	-1.70898	-0.67139	-2.71606	-1.70898	-2.53296
-1.77002	-0.73242	-1.58691	-0.48828	-2.44141	-1.09863	-1.49536
-1.89209	-1.64795	-2.16675	-0.64087	-1.34277	-0.94604	-1.89209
-1.15967	-1.92261	-1.7395	-0.79346	-1.2207	-1.09863	-1.86157
-1.2207	-1.12915	-1.2207	-1.34277	-1.58691	-0.79346	-1.06812
-1.37329	-1.5564	-1.52588	-1.06812	-0.82397	-0.61035	-1.06812
-1.25122	-2.13623	-1.06812	-0.18311	-0.76294	-1.2207	-2.47192
-1.43433	-2.0752	-1.64795	-0.45776	-1.09863	-1.86157	-1.98364
-0.67139	-2.19727	-2.19727	-0.91553	-0.82397	-1.34277	-1.58691
-0.73242	-2.01416	-2.0752	-1.06812	-1.7395	-0.79346	-2.10571
-0.91553	-0.94604	-1.98364	-1.06812	-1.52588	-1.49536	-3.479
-1.34277	-0.91553	-2.50244	-0.7019	-1.83105	-1.34277	-2.50244
-0.88501	-1.12915	-2.19727	-0.7019	-1.95312	-1.37329	-2.19727
-0.64087	-0.88501	-1.61743	-0.7019	-1.98364	-1.5564	-2.31934
-0.42725	-1.06812	-2.34985	-1.0376	-2.28882	-1.5564	-1.7395
-0.36621	-1.86157	-2.50244	-1.64795	-2.2583	-0.91553	-1.7395
-0.94604	-1.5564	-2.28882	-1.09863	-1.92261	-0.67139	-0.39673
-1.5564	-1.80054	-1.95312	-0.88501	-2.13623	-0.33569	-0.67139
-0.54932	-2.16675	-1.06812	-1.28174	-2.7771	-0.88501	-1.92261
-0.91553	-2.28882	-0.42725	-0.88501	-2.59399	-1.52588	-1.58691
-1.34277	-1.64795	-0.57983	-0.73242	-2.0752	-1.34277	-1.09863
-1.43433	-1.77002	-1.0376	-0.27466	-1.64795	-1.43433	-1.28174
-1.2207	-1.86157	-1.31226	0.12207	-1.37329	-1.31226	-1.09863
-1.0376	-1.98364	-1.61743	-0.64087	-1.7395	-1.06812	-2.0752
-1.0376	-1.61743	-1.86157	-1.34277	-1.7395	-0.45776	-1.40381
-0.5188	-1.40381	-1.49536	-0.82397	-1.98364	-0.94604	-1.2207
-0.79346	-0.97656	-2.16675	-0.42725	-2.0752	-0.91553	-1.61743
-0.82397	-1.2207	-2.34985	-1.00708	-1.95312	-0.73242	-2.01416
-0.48828	-1.83105	-2.44141	-0.73242	-1.15967	-0.73242	-2.01416
-0.7019	-2.13623	-1.83105	-0.30518	-1.52588	-1.31226	-1.98364
-1.31226	-1.95312	-1.0376	-0.24414	-1.49536	-1.58691	-1.95312
-0.61035	-1.80054	-1.09863	-0.39673	-1.46484	-1.34277	-2.41089
-0.45776	-1.67847	-1.5564	-1.12915	-0.73242	-0.64087	-1.92261
-1.00708	-1.37329	-2.59399	-1.40381	-0.67139	-0.85449	-1.61743
-0.97656	-1.37329	-2.01416	0	-0.85449	-0.67139	-0.82397
-1.37329	-1.64795	-1.83105	0.18311	-1.12915	-0.91553	0
-0.85449	-1.92261	-1.34277	0.03052	-1.61743	-2.2583	-0.64087
-0.82397	-1.46484	-1.43433	-0.76294	-2.2583	-1.77002	-1.5564
-1.40381	-1.25122	-1.67847	-1.0376	-2.28882	-1.09863	-1.19019
-0.57983	-1.0376	-1.37329	-0.97656	-1.89209	-0.79346	-1.61743
-1.25122	-0.97656	-1.40381	-0.82397	-1.15967	-1.06812	-2.53296
-1.77002	-1.0376	-2.10571	-0.82397	-1.43433	-0.76294	-2.22778
-0.5188	-1.09863	-1.64795	-0.5188	-1.19019	-0.91553	-1.31226
-0.27466	-1.28174	-0.7019	-0.12207	-1.19019	-1.0376	-1.49536
-0.76294	-1.15967	-1.58691	-0.15259	-1.83105	-0.67139	-2.53296
-1.15967	-0.39673	-1.80054	-0.33569	-1.25122	-0.61035	-2.28882
-1.31226	-0.18311	-0.39673	-0.7019	-1.46484	-1.2207	-1.89209
-0.82397	-1.00708	-0.27466	-0.39673	-1.89209	-1.64795	-1.40381
-0.36621	-1.40381	-1.19019	-0.21362	-2.38037	-1.46484	-2.59399
-0.76294	-1.12915	-1.49536	-1.0376	-1.83105	-1.49536	-2.19727
-1.0376	-1.98364	-1.83105	-1.06812	-0.97656	-1.15967	-0.7019
-1.0376	-2.53296	-1.80054	-1.2207	-1.00708	-0.7019	-1.00708
-1.49536	-1.83105	-1.00708	-1.37329	-1.2207	-0.94604	-1.5564
-1.86157	-1.64795	-0.18311	-0.18311	-0.82397	-1.95312	-1.46484
-2.04468	-1.46484	-1.19019	-0.61035	-0.76294	-1.95312	-1.49536
-2.16675	-1.58691	-2.04468	-0.45776	-1.25122	-1.06812	-1.5564
-1.64795	-1.95312	-2.04468	-0.39673	-2.2583	-1.52588	-1.06812
-1.00708	-1.92261	-0.97656	-0.73242	-3.2959	-2.13623	-1.15967
-0.57983	-1.67847	-1.06812	0.27466	-2.71606	-1.15967	-1.52588
-0.06104	-1.67847	-2.47192	0.12207	-1.5564	-1.00708	-2.47192
-1.25122	-1.25122	-2.65503	-1.19019	-0.64087	-1.49536	-1.40381
-1.46484	-0.82397	-1.28174	-1.12915	-1.58691	-1.43433	-1.00708
-1.70898	-1.00708	-2.04468	-0.76294	-1.58691	-1.49536	-1.58691
-1.46484	-0.85449	-2.80762	-1.25122	-1.43433	-1.70898	-2.04468
-1.28174	-1.09863	-1.83105	-1.0376	-1.12915	-0.94604	-1.95312
-1.31226	-1.98364	-1.80054	-0.39673	-1.43433	-0.76294	-1.28174
-1.77002	-1.40381	-1.70898	-0.85449	-1.12915	-1.34277	-1.7395
-1.61743	-0.54932	-2.04468	-1.52588	-1.61743	-1.64795	-1.67847
-0.48828	-0.27466	-1.37329	-0.79346	-2.19727	-1.25122	-1.58691
0	-1.28174	-1.58691	-0.21362	-2.2583	-0.88501	-0.57983
-0.79346	-1.15967	-1.15967	-0.54932	-1.61743	-1.61743	-1.34277
-1.09863	-1.09863	-0.79346	-0.61035	-1.31226	-1.49536	-1.31226
-0.88501	-1.46484	-1.40381	-1.15967	-1.43433	-1.15967	-2.0752
-1.2207	-1.28174	-1.7395	-1.09863	-0.88501	-0.54932	-2.47192
-1.52588	-1.37329	-1.64795	-0.94604	-1.12915	-0.7019	-2.19727
-1.00708	-1.5564	-1.2207	-1.49536	-1.58691	-1.46484	-1.86157
0.03052	-1.46484	-1.77002	-1.61743	-1.98364	-1.06812	-1.89209
-0.36621	-1.2207	-2.53296	-1.64795	-1.64795	-1.12915	-1.2207
-0.61035	-0.88501	-1.95312	-1.46484	-1.12915	-1.09863	-0.48828
-0.36621	-1.58691	-1.28174	-1.52588	-1.0376	-0.54932	-1.06812
0.09155	-1.64795	-1.2207	-1.52588	-1.46484	-0.91553	-1.89209
-0.73242	-2.71606	-1.7395	-1.70898	-1.67847	-1.58691	-1.52588
-1.2207	-1.61743	-1.58691	-1.40381	-1.70898	-1.49536	-1.34277
-0.88501	-0.76294	-1.06812	-0.82397	-1.80054	-0.97656	-1.83105
-0.36621	-1.19019	-1.58691	-0.67139	-1.06812	-1.06812	-1.61743
-0.54932	-1.43433	-1.77002	-0.88501	-0.91553	-1.28174	-0.91553
-1.09863	-1.46484	-1.49536	-1.40381	-0.57983	-1.12915	-1.70898
-1.52588	-1.46484	-1.5564	-0.57983	-1.5564	-1.25122	-2.34985
-1.37329	-1.89209	-2.59399	-1.49536	-1.83105	-1.61743	-1.46484
-0.82397	-1.89209	-2.56348	-1.98364	-0.88501	-1.06812	-1.25122
-1.58691	-1.89209	-2.19727	-0.76294	-1.34277	-1.00708	-0.67139
-1.37329	-1.37329	-1.80054	0.06104	-2.01416	-0.79346	-1.31226
-0.94604	-1.25122	-1.89209	-0.85449	-1.25122	-0.88501	-1.31226
-0.97656	-1.19019	-2.01416	-1.28174	-1.31226	-0.42725	-1.43433
-0.91553	-1.37329	-2.16675	-1.5564	-1.77002	-1.09863	-1.64795
-1.15967	-1.86157	-1.5564	-1.2207	-1.7395	-1.58691	0
-1.80054	-1.25122	-0.76294	-1.2207	-1.67847	-1.12915	-0.48828
-0.45776	-1.40381	-0.82397	-2.13623	-0.97656	-1.09863	-2.16675
-0.5188	-1.19019	-1.09863	-1.40381	-0.42725	-1.09863	-2.38037
-0.76294	-2.31934	-1.43433	-0.76294	-1.09863	-1.19019	-1.12915
-0.67139	-2.0752	-1.37329	-1.00708	-1.09863	-0.88501	-0.73242
-0.45776	-1.40381	-1.00708	-1.0376	-0.82397	-1.83105	-1.2207
-1.19019	-1.7395	-1.43433	-0.97656	-1.34277	-1.52588	-2.01416
-1.46484	-1.31226	-1.77002	-0.85449	-1.5564	-1.31226	-1.31226
-1.40381	-0.94604	-2.0752	-1.52588	-0.85449	-1.64795	-1.34277
-1.06812	-1.61743	-2.38037	-0.57983	-1.00708	-1.46484	-1.12915
-1.06812	-2.0752	-1.92261	-0.42725	-2.56348	-1.80054	-1.0376
-1.67847	-1.58691	-2.38037	-1.37329	-1.46484	-1.70898	-1.77002
-0.61035	-1.70898	-2.41089	-1.40381	-1.61743	-1.12915	-1.80054
-0.39673	-1.77002	-1.7395	-1.43433	-1.12915	-0.64087	-2.68555
-1.43433	-1.83105	-1.40381	-0.57983	-0.82397	-0.7019	-1.86157
-1.2207	-2.0752	-1.49536	-0.09155	-1.28174	-1.0376	-1.77002
-1.34277	-2.31934	-1.64795	-0.79346	-1.52588	-1.70898	-1.77002
-0.82397	-1.5564	-1.70898	-1.46484	-1.31226	-1.86157	-2.13623
-0.7019	-0.85449	-1.06812	-1.28174	-1.19019	-1.77002	-2.34985
-1.37329	-0.73242	-1.28174	-1.19019	-1.64795	-0.33569	-2.04468
-1.2207	-1.28174	-1.80054	-1.12915	-1.25122	-0.48828	-1.31226
-1.00708	-1.00708	-2.0752	-1.15967	-1.37329	-1.06812	-1.70898
-1.0376	-1.7395	-1.77002	-0.76294	-1.06812	-1.2207	-2.2583
-0.54932	-2.22778	-1.25122	-1.15967	-1.25122	-0.36621	-2.47192
0.03052	-0.91553	-1.86157	-0.91553	-0.94604	-1.00708	-2.16675
-0.06104	-1.0376	-1.70898	-1.19019	-1.80054	-1.70898	-2.13623
-0.94604	-1.58691	-1.28174	-0.7019	-1.80054	-1.28174	-2.68555
-0.94604	-1.89209	-1.43433	-0.82397	-2.0752	-1.0376	-2.92969
-1.0376	-1.52588	-1.58691	-0.82397	-1.89209	-1.46484	-2.38037
-0.85449	-0.94604	-1.28174	-0.82397	-1.92261	-1.77002	-2.71606
-0.82397	-1.64795	-1.31226	-0.97656	-1.77002	-1.28174	-2.34985
-0.73242	-1.25122	-1.7395	-1.67847	-1.37329	-1.37329	-3.23486
-1.7395	-0.15259	-1.40381	-0.79346	-0.85449	-1.15967	-2.83813
-1.06812	0.09155	-0.91553	-0.21362	-1.80054	-0.82397	-1.12915
-0.45776	-0.5188	-1.0376	-0.54932	-1.77002	-0.7019	-1.31226
-0.48828	-1.31226	-2.0752	-0.7019	-2.13623	-0.76294	-2.47192
-0.27466	-1.28174	-2.31934	0	-2.16675	-0.67139	-2.80762
-0.94604	-1.2207	-1.12915	-0.54932	-1.5564	-0.88501	-2.0752
-1.67847	-1.25122	-1.52588	-1.77002	-1.5564	-1.46484	-2.19727
-1.64795	-1.70898	-2.28882	-2.22778	-1.64795	-1.28174	-1.92261
-1.0376	-1.89209	-1.58691	-0.88501	-1.64795	-0.82397	-1.92261
-0.91553	-0.85449	-1.86157	-0.27466	-2.13623	-0.36621	-1.86157
-1.40381	-1.00708	-2.68555	-1.06812	-2.31934	-1.28174	-1.77002
-1.95312	-1.5564	-1.89209	-0.57983	-2.92969	-1.34277	-2.04468
-1.46484	-2.7771	-1.28174	-0.57983	-2.99072	-1.2207	-1.61743
-1.52588	-2.19727	-1.95312	-1.09863	-2.16675	-0.12207	-1.28174
-2.41089	-1.25122	-2.44141	-1.0376	-1.40381	-0.06104	-0.54932
-1.34277	-1.70898	-2.19727	-0.48828	-1.37329	-1.46484	-0.94604
-0.48828	-1.89209	-1.80054	-0.7019	-1.28174	-2.01416	-1.31226
-0.54932	-1.40381	-1.06812	-0.39673	-2.01416	-1.46484	-1.7395
-0.94604	-1.89209	-1.77002	-0.5188	-2.34985	-1.37329	-1.15967
-0.64087	-1.64795	-2.41089	-0.82397	-1.15967	-1.67847	-1.06812
-0.67139	-0.79346	-2.50244	-0.91553	-1.31226	-2.31934	-0.91553
-0.91553	-0.54932	-2.0752	-1.34277	-2.38037	-1.58691	-1.49536
-0.94604	-0.67139	-2.68555	-1.28174	-2.47192	-1.06812	-2.13623
-1.0376	-0.91553	-2.74658	-1.09863	-1.40381	-1.67847	-3.05176
-0.76294	-1.80054	-2.04468	-0.76294	-1.89209	-1.52588	-2.41089
-1.52588	-1.40381	-1.98364	-0.54932	-2.01416	-1.25122	-1.37329
-1.43433	-0.7019	-1.83105	-1.25122	-2.59399	-1.5564	-1.2207
-0.54932	-0.42725	-1.49536	-1.49536	-2.89917	-1.7395	-1.46484
-0.45776	0.09155	-0.79346	-1.28174	-1.86157	-1.77002	-2.47192
-0.82397	-0.61035	-0.67139	-1.46484	-1.2207	-1.43433	-2.44141
-0.36621	-0.91553	-1.06812	-1.7395	-0.82397	-1.2207	-0.79346
-1.15967	-0.54932	-1.00708	-1.92261	-1.37329	-0.97656	0.09155
-0.88501	0.12207	0.15259	-0.24414	-1.15967	-0.85449	-0.15259
-0.61035	0	-0.03052	0.64087	-1.61743	-1.40381	-1.52588
-1.0376	-1.5564	-0.12207	-0.21362	-2.13623	-1.46484	-1.92261
[truncated: 18,001 more rows]

## Sheet: Panel_c_data
ACh-induced I (pA)
	wt	lgc-46 RNAi	lgc-46(ok2949)	rescue in D-MNs	lgc-46(ok2900)	rescue in D-MNs
1	43.5658	21.5238	20.4237	70.2875	23.543	70.1595
2	69.7338	25.4199	21.424	53.5836	18.5906	69.6609
3	80.7291	26.542	22.221	79.46	18.3597	73.3509
4	84.5197	33.8254	25.2005	78.4571	21.1089	62.7472
5	62.097	37.7821	10.6387	60.3705	22.8435	82.8
6	73.1902	34.5534	17.1595	113.347	21.4684	66.5681
7	80.3343	33.191	9.40512	54.1585	15.4687	95.3709
8	73.7733		31.7468			91.3644
9	100.401		14.3911
10	65.0319
11	57.7819
12	88.6457
13	62.3315
14	85.0625
15	46.9205
mean	71.6079	30.4054	19.1789	72.8091	20.1975	76.5027
SE	4.0496	2.23469	2.37322	7.86488	1.0797	4.22878

## Sheet: Panel_c_trace
wt	lgc-46 RNAi	lgc-46(ok2949)	rescue in D-MNs	lgc-46(ok2900)	rescue in D-MNs
-1.34277	-1.67847	-1.28174	-1.92261	-0.57983	-1.58691
-1.19019	-2.04468	-0.61035	-2.68555	-0.82397	-1.34277
-1.83105	-2.80762	-0.94604	-1.61743	-0.82397	-2.04468
-2.68555	-2.50244	-0.94604	-1.0376	-1.06812	-2.50244
-2.71606	-1.52588	-1.58691	-1.5564	-1.19019	-1.58691
-2.44141	-1.2207	-2.44141	-0.79346	-0.48828	-1.0376
-1.92261	-1.58691	-1.83105	-0.24414	-0.5188	-1.0376
-1.2207	-1.49536	-1.49536	-0.48828	-1.34277	-1.12915
-1.31226	-1.2207	-1.58691	-0.12207	-1.86157	-1.25122
-1.89209	-0.97656	-1.52588	-0.06104	-1.98364	-1.37329
-1.46484	-2.04468	-2.28882	-1.06812	-1.49536	-0.57983
-0.79346	-2.01416	-1.89209	-1.43433	-1.58691	-0.94604
-1.12915	-1.70898	-1.64795	-0.94604	-1.25122	-1.52588
-1.52588	-1.37329	-1.7395	-1.61743	-1.06812	-1.15967
-1.80054	-1.12915	-1.58691	-1.77002	-1.86157	-0.61035
-1.0376	-1.2207	-1.19019	-1.0376	-1.12915	-0.42725
-0.85449	-1.64795	-1.61743	-0.7019	-0.7019	0.18311
-1.06812	-1.28174	-2.50244	-1.28174	-1.00708	-0.15259
-2.01416	-1.49536	-1.2207	-1.25122	-1.19019	-0.42725
-1.09863	-1.37329	-1.06812	-1.12915	-1.37329	-1.09863
-0.7019	-1.00708	-1.83105	-1.83105	-1.49536	-2.34985
-1.06812	-0.82397	-2.34985	-2.01416	-0.67139	-2.01416
-1.86157	-1.64795	-1.67847	-1.43433	-0.57983	-0.61035
-1.28174	-1.7395	-1.61743	-1.19019	-1.64795	-0.54932
-1.28174	-1.37329	-1.80054	-1.49536	-1.89209	-1.06812
-2.16675	-1.37329	-1.77002	-1.06812	-1.19019	-0.48828
-1.40381	-1.40381	-1.89209	-1.15967	-0.88501	0
-1.31226	-1.67847	-1.98364	-1.77002	-1.7395	-0.30518
-1.43433	-1.49536	-1.37329	-0.79346	-2.01416	-0.03052
-1.43433	-1.5564	-1.7395	-0.24414	-1.12915	0.54932
-1.19019	-1.25122	-1.80054	-0.21362	-1.12915	0.12207
-1.12915	-1.25122	-1.77002	-0.82397	-1.19019	-0.61035
-0.73242	-1.58691	-1.37329	-0.91553	-1.40381	-0.5188
-0.7019	-1.31226	-1.37329	-1.2207	-1.12915	-0.36621
-1.70898	-1.28174	-1.2207	-1.67847	-1.31226	-1.19019
-1.77002	-1.64795	-1.34277	-0.54932	-1.52588	-1.86157
-0.73242	-1.58691	-1.0376	-1.06812	-1.58691	-2.10571
-0.61035	-2.19727	-1.12915	-1.61743	-1.37329	-1.19019
-1.12915	-1.83105	-0.94604	-0.85449	-0.88501	-1.7395
-1.28174	-1.58691	-1.06812	-1.2207	-0.54932	-2.22778
-0.48828	-2.0752	-1.95312	-1.25122	-0.94604	-1.46484
-0.15259	-1.83105	-2.01416	-1.19019	-1.19019	-0.21362
-0.45776	-1.37329	-1.80054	-1.00708	-0.94604	0.61035
-0.82397	-2.01416	-1.80054	-0.88501	-1.5564	-0.18311
-0.03052	-2.16675	-1.09863	-1.19019	-1.58691	-1.09863
-0.57983	-1.37329	-1.09863	-1.34277	-1.2207	-0.82397
-1.49536	-1.12915	-1.37329	-1.31226	-0.54932	0.88501
-2.16675	-1.46484	-1.28174	-1.86157	-0.79346	0
-1.06812	-1.77002	-1.34277	-1.12915	-0.79346	-0.54932
-0.18311	-1.98364	-1.12915	-0.21362	-0.79346	-1.89209
-0.42725	-1.7395	-1.46484	-0.73242	-0.82397	-1.61743
0	-1.40381	-1.15967	-0.39673	-1.49536	-0.7019
-0.09155	-1.70898	-1.83105	-0.7019	-1.49536	0.36621
-1.15967	-1.52588	-2.10571	-1.61743	-0.76294	-0.03052
-0.94604	-2.19727	-1.5564	-1.25122	-0.48828	-1.46484
-0.85449	-1.70898	-1.19019	-0.5188	-0.5188	-1.83105
-1.06812	-1.25122	-1.80054	-0.7019	-1.09863	-1.64795
-1.2207	-0.7019	-2.04468	-0.91553	-2.10571	-0.82397
-1.0376	-1.09863	-1.49536	-0.82397	-1.40381	-0.82397
-1.2207	-1.43433	-1.06812	-0.61035	-1.52588	-0.82397
-1.58691	-1.0376	-0.94604	-0.76294	-1.12915	0.18311
-2.2583	-1.52588	-1.15967	-0.85449	-0.76294	-0.15259
-1.98364	-1.25122	-1.25122	-0.79346	-1.5564	-1.7395
-0.61035	-1.64795	-1.49536	-0.36621	-1.7395	-0.85449
-0.73242	-1.98364	-1.37329	-0.61035	-1.28174	-0.64087
-1.28174	-1.52588	-1.09863	-2.01416	-0.82397	-1.34277
-2.04468	-1.31226	-1.40381	-2.01416	-1.34277	-1.95312
-1.64795	-1.31226	-1.92261	-1.34277	-0.76294	-1.49536
-1.19019	-1.52588	-1.92261	-1.58691	-0.5188	-0.73242
-0.73242	-0.79346	-1.40381	-2.13623	-1.2207	-1.0376
-1.46484	-0.85449	-1.31226	-1.34277	-1.67847	-1.64795
-1.28174	-1.28174	-1.61743	-0.48828	-1.2207	-2.38037
-1.61743	-1.98364	-1.31226	-1.0376	-1.06812	-3.17383
-2.50244	-2.0752	-1.06812	-0.85449	-0.73242	-2.89917
-2.28882	-1.49536	-1.12915	-0.76294	-0.88501	-2.80762
-2.50244	-1.67847	-1.34277	-1.34277	-2.28882	-3.32642
-2.04468	-1.95312	-1.58691	-0.7019	-2.16675	-3.60107
-1.86157	-1.58691	-1.61743	-1.19019	-1.58691	-3.17383
-1.64795	-1.52588	-1.34277	-1.28174	-1.43433	-3.60107
-1.43433	-1.86157	-1.43433	-1.52588	-1.2207	-4.85229
-0.94604	-2.34985	-1.89209	-0.91553	-1.7395	-3.78418
-1.83105	-2.2583	-1.67847	-1.2207	-1.40381	-2.89917
-1.95312	-1.0376	-1.7395	-0.67139	-1.0376	-2.50244
-2.41089	-0.7019	-1.70898	-0.82397	-1.61743	-2.41089
-3.02124	-2.16675	-1.49536	-0.5188	-1.83105	-1.80054
-2.9602	-1.92261	-1.43433	-0.61035	-0.79346	-2.47192
-2.01416	-1.12915	-1.49536	-0.82397	-0.24414	-2.68555
-2.44141	-1.64795	-1.34277	-0.91553	-0.76294	-2.53296
-2.31934	-1.46484	-1.28174	-0.64087	-0.94604	-2.99072
-2.2583	-1.61743	-1.2207	-1.09863	-0.39673	-3.38745
-2.74658	-1.34277	-0.12207	-1.64795	-0.09155	-3.78418
-2.86865	-1.95312	-0.88501	-2.0752	-0.24414	-3.60107
-1.80054	-2.2583	-1.58691	-2.13623	-1.49536	-3.50952
-2.16675	-1.64795	-1.61743	-1.67847	-0.54932	-3.20435
-2.31934	-1.83105	-1.34277	-1.64795	0.12207	-3.38745
-1.83105	-1.83105	-1.40381	-1.15967	-0.85449	-4.15039
-1.15967	-1.31226	-0.94604	-0.61035	-0.73242	-3.78418
-1.5564	-1.7395	-2.13623	-0.57983	-1.19019	-3.11279
-2.89917	-1.95312	-1.70898	-1.31226	-1.58691	-2.2583
-3.08228	-2.01416	-0.76294	-0.91553	-1.00708	-2.99072
-3.23486	-1.15967	-0.91553	-0.42725	-0.57983	-2.92969
-2.99072	-0.88501	-1.58691	-0.88501	-1.19019	-3.87573
-2.99072	-1.7395	-1.25122	-1.09863	-1.5564	-4.42505
-2.68555	-2.44141	-1.80054	-1.06812	-1.70898	-3.69263
-2.41089	-1.95312	-2.65503	-1.12915	-0.76294	-3.57056
-2.2583	-1.98364	-1.86157	-1.86157	-0.67139	-3.50952
-2.0752	-2.89917	-2.04468	-1.25122	-1.31226	-4.02832
-1.98364	-2.38037	-1.98364	-1.46484	-2.04468	-4.11987
-1.86157	-2.53296	-1.61743	-0.97656	-1.37329	-4.24194
-1.80054	-2.59399	-1.7395	-0.39673	-0.91553	-2.92969
-2.41089	-2.65503	-1.09863	-1.28174	-1.12915	-2.38037
-2.16675	-2.9602	-1.09863	-0.73242	-0.82397	-2.53296
-2.22778	-2.99072	-2.2583	-0.45776	-1.2207	-3.26538
-2.2583	-2.44141	-1.95312	-0.42725	-1.0376	-3.11279
-2.89917	-1.67847	-1.12915	-1.19019	-0.33569	-3.50952
-3.57056	-1.49536	-1.49536	-1.58691	0	-3.02124
-2.89917	-3.08228	-1.7395	-1.2207	-0.39673	-3.17383
-2.10571	-2.7771	-1.34277	-0.82397	-0.88501	-4.76074
-1.70898	-2.28882	-1.25122	-0.73242	-0.76294	-4.85229
-1.80054	-1.98364	-1.5564	-0.61035	-0.18311	-3.9978
-1.7395	-1.67847	-1.37329	-1.25122	-1.15967	-2.68555
-1.40381	-1.89209	-1.06812	-1.37329	-2.01416	-3.11279
-1.92261	-1.67847	-1.12915	-0.85449	-1.46484	-3.11279
-1.86157	-1.80054	-2.31934	-0.18311	-0.85449	-2.80762
-1.61743	-2.28882	-2.53296	-0.48828	-0.7019	-2.83813
-1.31226	-2.38037	-1.92261	-1.19019	-0.97656	-2.7771
-1.61743	-1.40381	-1.37329	-1.0376	-1.64795	-2.56348
-2.44141	-1.28174	-1.34277	-1.49536	-1.77002	-2.9602
-2.53296	-1.2207	-1.67847	-2.0752	-1.58691	-3.14331
-2.22778	-1.95312	-0.79346	-1.40381	-1.09863	-2.92969
-2.16675	-2.22778	-0.76294	-1.15967	-0.88501	-2.65503
-1.86157	-2.0752	-1.25122	-2.31934	-0.97656	-3.35693
-2.10571	-1.46484	-1.43433	-1.58691	-0.88501	-2.86865
-1.7395	-1.64795	-1.2207	-1.67847	-1.37329	-3.02124
-1.19019	-2.10571	-1.31226	-2.01416	-1.64795	-3.60107
-1.64795	-1.92261	-2.28882	-1.5564	-1.28174	-3.69263
-1.49536	-1.58691	-1.46484	-0.5188	-1.09863	-3.93677
-1.77002	-0.94604	-1.28174	-1.49536	-0.7019	-3.90625
-2.41089	-0.64087	-1.25122	-1.46484	-1.06812	-2.7771
-1.89209	-0.97656	-1.5564	-1.64795	-1.00708	-2.13623
-2.34985	-1.49536	-0.82397	-2.10571	-0.82397	-1.7395
-2.38037	-2.0752	-0.94604	-2.28882	-1.19019	-1.98364
-1.28174	-1.40381	-2.04468	-1.5564	-1.37329	-2.04468
-1.5564	-1.34277	-1.83105	-1.31226	-1.49536	-2.80762
-1.34277	-1.2207	-1.58691	-1.25122	-1.06812	-2.41089
-0.64087	-1.43433	-1.06812	-1.0376	-1.00708	-2.41089
-0.67139	-1.5564	-1.67847	-0.85449	-1.37329	-2.22778
-1.61743	-1.80054	-1.5564	-1.58691	-1.09863	-2.9602
-1.2207	-1.31226	-1.58691	-1.19019	-1.61743	-2.68555
-1.98364	-0.85449	-2.38037	-0.91553	-2.47192	-1.98364
-2.56348	-0.21362	-1.58691	-0.85449	-2.10571	-3.23486
-2.34985	-1.34277	-0.94604	-1.46484	-0.85449	-3.8147
-2.01416	-2.0752	-1.28174	-1.09863	-1.37329	-3.57056
-2.16675	-1.09863	-1.83105	-0.85449	-2.31934	-3.20435
-2.28882	-0.5188	-2.16675	-1.43433	-1.52588	-2.89917
-1.61743	-0.64087	-2.56348	-1.5564	-1.83105	-3.23486
-0.97656	-0.76294	-1.00708	-2.04468	-1.58691	-3.72314
-1.06812	-1.37329	-0.82397	-1.67847	-1.15967	-3.75366
-0.73242	-1.46484	-1.25122	-1.34277	0	-2.59399
-0.7019	-0.06104	-1.7395	-1.58691	-0.67139	-2.89917
-1.28174	-0.61035	-1.19019	-2.13623	-1.0376	-3.2959
-0.94604	-1.28174	-1.46484	-2.01416	-1.00708	-3.20435
-0.97656	-1.34277	-0.7019	-1.15967	-1.64795	-3.02124
-0.97656	-1.7395	-0.88501	-0.88501	-1.43433	-2.89917
-0.61035	-0.82397	-1.12915	-1.58691	-1.40381	-3.41797
-1.31226	-1.09863	-1.86157	-2.2583	-1.49536	-3.87573
-1.34277	-1.06812	-1.83105	-2.01416	-1.64795	-2.89917
-1.34277	-0.64087	-1.40381	-1.67847	-0.85449	-3.41797
-0.97656	-1.06812	-0.48828	-1.43433	-0.48828	-2.62451
-1.34277	-1.52588	-0.97656	-0.7019	-1.25122	-2.56348
-0.57983	-1.98364	-1.5564	-1.25122	-2.2583	-3.479
-0.39673	-1.49536	-1.77002	-1.19019	-2.01416	-3.20435
-1.2207	-1.37329	-1.28174	-1.40381	-0.79346	-2.47192
-1.37329	-1.06812	-1.37329	-2.31934	-1.25122	-2.92969
-1.28174	-0.39673	-0.88501	-1.95312	-1.58691	-2.9602
-0.15259	-1.0376	-1.0376	-1.46484	-1.92261	-1.92261
-0.33569	-1.58691	-1.77002	-1.06812	-1.06812	-1.89209
-0.27466	-1.46484	-2.7771	-1.52588	-0.97656	-2.41089
-0.30518	-2.10571	-2.2583	-1.98364	-0.42725	-2.22778
-1.19019	-1.15967	-1.09863	-2.31934	-1.19019	-2.86865
-1.00708	-1.09863	-0.85449	-3.32642	-1.31226	-3.17383
-0.39673	-1.7395	-0.91553	-2.68555	-2.19727	-2.92969
-0.5188	-1.77002	-0.5188	-2.65503	-2.04468	-2.9602
-1.09863	-1.43433	-0.91553	-2.80762	-1.2207	-3.60107
-1.80054	-1.5564	-2.16675	-2.68555	-1.15967	-3.84521
-1.43433	-1.43433	-2.41089	-2.2583	-1.34277	-3.69263
-1.0376	-1.31226	-1.7395	-2.9602	-1.64795	-2.65503
-0.67139	-1.34277	-1.25122	-2.7771	-1.95312	-2.47192
-1.49536	-1.25122	-1.86157	-2.41089	-2.31934	-1.77002
-1.98364	-1.46484	-1.5564	-1.70898	-1.58691	-2.99072
-1.92261	-1.25122	-1.15967	-1.98364	-1.5564	-2.99072
-0.88501	-1.31226	-2.2583	-2.38037	-1.77002	-3.9978
-1.06812	-1.28174	-1.61743	-1.95312	-1.2207	-3.78418
-1.0376	-1.43433	-0.79346	-2.38037	-0.73242	-2.44141
-0.7019	-1.19019	-0.97656	-2.68555	-1.12915	-1.86157
-0.09155	-0.36621	-1.49536	-2.16675	-1.19019	-2.19727
-0.18311	-0.12207	-1.06812	-2.34985	-1.40381	-2.50244
-0.76294	-0.36621	-1.7395	-2.62451	-1.64795	-2.31934
-0.5188	-1.52588	-1.86157	-1.92261	-1.2207	-2.89917
-1.0376	-1.64795	-1.58691	-1.64795	-1.43433	-3.14331
-1.52588	-1.95312	-1.25122	-1.80054	-1.12915	-3.41797
-1.2207	-1.98364	-1.80054	-2.0752	-1.19019	-3.60107
-0.94604	-1.25122	-1.31226	-1.40381	-1.52588	-4.30298
-0.76294	-1.25122	-1.25122	-1.34277	-1.49536	-4.57764
-0.45776	-1.25122	-1.49536	-1.64795	-1.25122	-3.479
0.30518	-1.28174	-0.76294	-1.31226	-0.57983	-3.08228
-0.27466	-0.91553	-1.25122	-1.0376	0.03052	-2.68555
-1.19019	-1.00708	-1.52588	-0.79346	-1.0376	-1.95312
-0.91553	-1.58691	-2.01416	-0.7019	-0.76294	-1.67847
-0.73242	-1.92261	-1.40381	-1.25122	-0.88501	-2.2583
-1.0376	-1.98364	-0.18311	-1.19019	-1.58691	-1.89209
-0.94604	-1.5564	-0.42725	-1.61743	-0.7019	-1.70898
-1.89209	-2.04468	-1.40381	-0.91553	-0.82397	-1.52588
-1.86157	-1.83105	-1.31226	-0.82397	-1.46484	-0.76294
-1.00708	-0.76294	-0.85449	-0.76294	-1.0376	-1.25122
-0.54932	-0.33569	-0.91553	-0.82397	-0.48828	-2.01416
-1.64795	-0.27466	-1.64795	-0.5188	0.06104	-2.65503
-1.92261	-0.91553	-1.31226	-0.48828	-0.21362	-3.20435
-1.31226	-1.15967	-0.73242	-0.94604	-0.42725	-2.47192
-1.06812	-1.46484	-1.19019	-1.00708	-0.33569	-3.17383
-1.52588	-1.46484	-1.70898	-0.64087	-0.97656	-3.84521
-1.89209	-1.37329	-1.37329	-1.09863	-1.49536	-3.05176
-1.49536	-1.09863	-1.12915	-1.61743	-1.92261	-2.92969
-1.43433	-0.61035	-1.77002	-1.61743	-2.13623	-2.80762
-0.73242	-1.00708	-1.80054	-1.37329	-1.40381	-2.28882
-1.25122	-0.94604	-1.89209	-1.64795	-1.5564	-2.83813
-1.98364	-0.24414	-2.53296	-1.77002	-1.70898	-3.57056
-1.95312	-0.06104	-2.19727	-0.54932	-0.57983	-3.57056
-0.85449	-0.27466	-1.83105	-1.06812	-0.5188	-3.8147
-0.85449	-1.0376	-0.85449	-1.64795	-1.25122	-3.96728
-1.09863	-1.09863	-1.28174	-0.57983	-0.7019	-3.66211
-0.94604	-0.82397	-1.49536	0.03052	-0.94604	-2.80762
-1.92261	-1.52588	-2.0752	-1.37329	-2.10571	-2.38037
-1.12915	-1.80054	-1.98364	-2.16675	-1.67847	-2.01416
-1.2207	-1.58691	-1.77002	-1.40381	-0.61035	-2.83813
-1.77002	-1.00708	-1.5564	-1.52588	-0.45776	-3.02124
-1.92261	-1.15967	-1.31226	-1.89209	-0.82397	-3.35693
-1.64795	-0.54932	-1.89209	-2.83813	-1.00708	-3.63159
-1.12915	0.15259	-1.58691	-2.47192	-1.37329	-3.479
-0.91553	0.33569	-1.58691	-3.26538	-1.64795	-3.72314
-2.0752	-0.7019	-2.01416	-3.57056	-1.98364	-4.02832
-2.44141	-1.28174	-1.40381	-3.23486	-2.19727	-3.50952
-3.02124	-1.25122	-1.5564	-3.78418	-2.19727	-3.02124
-2.80762	-1.09863	-2.13623	-4.3335	-1.86157	-2.44141
-1.49536	-1.0376	-1.67847	-3.50952	-1.28174	-3.02124
-1.40381	-1.5564	-0.82397	-2.0752	-0.82397	-2.56348
-1.40381	-1.0376	-1.09863	-1.67847	-1.77002	-2.31934
-1.67847	-0.88501	-2.04468	-1.28174	-1.5564	-2.04468
-1.46484	-1.12915	-2.7771	-1.28174	-2.01416	-1.7395
-1.52588	-1.49536	-1.80054	-1.46484	-1.52588	-2.22778
-1.09863	-1.15967	-1.43433	-1.28174	-1.12915	-2.41089
-1.25122	-0.48828	-1.70898	-1.83105	-1.2207	-2.2583
-1.0376	-1.09863	-0.57983	-1.89209	-1.52588	-2.62451
-0.91553	-1.2207	-0.61035	-1.31226	-2.2583	-2.92969
-1.61743	-1.61743	-1.61743	-1.40381	-2.28882	-2.92969
-1.95312	-1.37329	-1.52588	-1.46484	-1.06812	-2.59399
-1.89209	-0.39673	-1.12915	-1.5564	-0.94604	-2.74658
-1.7395	-0.27466	-1.19019	-1.46484	-0.57983	-3.50952
-1.89209	-0.64087	-1.12915	-0.61035	-0.7019	-2.86865
-1.52588	-0.64087	-0.36621	-0.82397	-1.31226	-2.89917
-1.80054	-0.54932	-0.39673	-0.79346	-1.86157	-3.479
-2.86865	-0.97656	-1.86157	-1.67847	-2.19727	-3.9978
-1.58691	-1.80054	-1.86157	-2.16675	-2.0752	-3.60107
-1.00708	-1.7395	-1.34277	-1.80054	-1.52588	-3.84521
-1.15967	-1.49536	-1.34277	-1.09863	-1.61743	-5.37109
-2.16675	-1.49536	-1.5564	-1.2207	-1.61743	-5.24902
-2.01416	-1.52588	-1.40381	-1.80054	-1.09863	-4.21143
-1.15967	-1.34277	-1.80054	-1.80054	-0.79346	-4.24194
-1.31226	-1.58691	-1.09863	-1.83105	-1.31226	-4.30298
-1.58691	-2.47192	-0.88501	-2.31934	-1.19019	-2.71606
-1.95312	-2.71606	-1.34277	-0.97656	-0.61035	-2.10571
-1.61743	-1.92261	-1.92261	-1.28174	-1.40381	-2.44141
-1.31226	-1.19019	-1.43433	-2.34985	-1.58691	-2.92969
-1.80054	-0.94604	-1.28174	-1.2207	-0.73242	-3.23486
-2.01416	-1.19019	-1.25122	-0.61035	-1.15967	-3.63159
-1.77002	-2.38037	-2.22778	-1.64795	-1.49536	-3.72314
-1.7395	-1.64795	-2.47192	-2.41089	-1.64795	-3.44849
-1.34277	-1.06812	-1.7395	-2.50244	-1.00708	-2.65503
-1.49536	-1.40381	-2.10571	-2.01416	-1.37329	-2.53296
-1.28174	-1.40381	-1.64795	-1.70898	-0.94604	-2.92969
-1.19019	-1.19019	-0.88501	-2.74658	-0.39673	-1.58691
-0.67139	-1.25122	-0.85449	-3.26538	-0.73242	-2.31934
-1.12915	-1.46484	-0.12207	-2.83813	-2.28882	-2.62451
-2.0752	-2.34985	-1.5564	-2.59399	-1.58691	-2.56348
-1.77002	-2.19727	-2.34985	-2.56348	-1.46484	-2.9602
-1.28174	-0.82397	-1.28174	-2.62451	-0.85449	-2.80762
-2.19727	-1.00708	-0.82397	-2.53296	-0.73242	-2.01416
-2.68555	-1.19019	-1.25122	-2.31934	-1.09863	-2.2583
-1.77002	-1.86157	-1.31226	-2.38037	-0.94604	-2.44141
-1.70898	-1.00708	-1.43433	-2.28882	-1.09863	-2.10571
-2.19727	-0.64087	-0.88501	-2.59399	-1.43433	-1.64795
-3.05176	-0.91553	-0.73242	-2.50244	-0.54932	-1.95312
-2.04468	-1.2207	-1.2207	-2.68555	-0.54932	-2.86865
-2.53296	-0.85449	-1.43433	-2.38037	-0.94604	-3.38745
-2.53296	-1.0376	-1.00708	-2.10571	-0.27466	-3.57056
-2.34985	-1.31226	-1.19019	-3.02124	-1.0376	-2.34985
-2.65503	-1.19019	-1.92261	-2.86865	-1.89209	-3.14331
-1.92261	-1.61743	-2.10571	-2.0752	-1.0376	-2.99072
-1.80054	-0.79346	-1.92261	-2.74658	-0.7019	-2.89917
-2.59399	-0.54932	-2.34985	-1.98364	-1.25122	-3.08228
-2.34985	-1.64795	-1.52588	-1.40381	-1.49536	-3.38745
-1.89209	-1.43433	-0.76294	-2.34985	-2.0752	-3.54004
-2.10571	-1.43433	-1.06812	-3.14331	-2.41089	-2.99072
-2.2583	-2.28882	-1.64795	-2.83813	-2.71606	-1.98364
-1.67847	-3.20435	-2.41089	-2.83813	-3.05176	-3.20435
-0.91553	-1.58691	-2.0752	-2.68555	-2.9602	-3.44849
-1.28174	-1.46484	-1.46484	-2.0752	-2.2583	-3.75366
-1.37329	-2.04468	-1.49536	-1.92261	-1.86157	-3.26538
-1.37329	-1.95312	-1.86157	-2.41089	-1.31226	-3.05176
-2.22778	-1.37329	-1.92261	-2.2583	-1.19019	-2.71606
-2.47192	-1.37329	-2.86865	-2.13623	-1.64795	-1.40381
-2.0752	-2.44141	-1.83105	-1.61743	-1.95312	-1.25122
-2.65503	-1.80054	-1.92261	-0.97656	-2.22778	-2.80762
-1.92261	-0.61035	-2.31934	-1.46484	-2.56348	-3.26538
-1.89209	-0.7019	-1.31226	-1.61743	-1.89209	-3.23486
-2.01416	-0.91553	-0.97656	-1.19019	-0.76294	-2.92969
-1.92261	-1.25122	-1.06812	-0.73242	-0.76294	-2.89917
-1.80054	-1.83105	-2.38037	-1.06812	-0.67139	-2.80762
-1.80054	-1.46484	-1.70898	-2.22778	-0.88501	-2.9602
-1.52588	-1.67847	-1.19019	-2.68555	-1.49536	-3.20435
-1.49536	-2.16675	-1.25122	-3.479	-1.64795	-3.05176
-0.97656	-1.67847	-1.2207	-2.47192	-1.2207	-3.90625
-1.34277	-1.5564	-2.56348	-0.88501	-1.61743	-2.92969
-1.28174	-1.49536	-2.44141	-0.7019	-2.2583	-1.86157
-1.31226	-1.64795	-0.91553	-1.7395	-1.80054	-2.41089
-1.80054	-2.04468	-0.5188	-1.98364	-1.2207	-3.11279
-2.65503	-1.89209	-1.43433	-1.58691	-1.52588	-3.17383
-2.34985	-1.70898	-1.52588	-1.40381	-0.91553	-3.17383
-1.5564	-2.01416	-1.2207	-2.41089	-1.15967	-3.96728
-1.80054	-1.70898	-1.67847	-1.80054	-1.31226	-3.66211
-0.61035	-1.61743	-1.86157	-1.31226	-1.31226	-2.74658
-0.7019	-1.28174	-1.77002	-2.04468	-1.61743	-2.2583
-1.15967	-2.19727	-1.5564	-2.89917	-1.19019	-2.56348
-1.64795	-1.95312	-1.52588	-1.86157	-1.52588	-2.13623
-2.10571	-1.37329	-1.06812	-1.37329	-1.58691	-2.31934
-1.98364	-1.5564	-0.5188	-1.19019	-1.52588	-1.7395
-0.97656	-1.37329	-1.28174	-1.77002	-1.12915	-2.16675
-0.82397	-2.01416	-1.7395	-1.28174	-1.5564	-2.92969
-2.04468	-1.64795	-1.7395	-0.73242	-1.31226	-2.68555
-2.38037	-1.40381	-1.86157	-1.00708	-1.00708	-2.31934
-1.67847	-1.83105	-2.13623	-1.0376	-1.2207	-2.53296
-0.30518	-2.0752	-1.67847	-2.04468	-1.64795	-2.65503
-1.09863	-0.45776	-1.70898	-2.99072	-1.0376	-2.89917
-1.52588	-0.33569	-1.95312	-2.50244	-0.79346	-2.34985
-1.52588	-0.97656	-1.70898	-1.80054	-1.49536	-2.01416
-0.7019	-1.5564	-1.7395	-2.01416	-1.37329	-3.96728
-1.40381	-1.49536	-1.92261	-2.34985	-1.40381	-3.8147
-1.58691	-1.06812	-1.25122	-1.77002	-1.31226	-3.35693
-1.70898	-1.00708	-1.2207	-1.40381	-0.85449	-3.50952
-2.74658	-0.79346	-2.41089	-1.12915	-1.00708	-2.68555
-2.59399	-1.15967	-2.10571	-1.0376	-1.64795	-2.38037
-2.16675	-1.95312	-1.58691	-1.37329	-1.64795	-2.38037
-2.41089	-2.19727	-1.0376	-1.49536	-1.49536	-2.99072
-2.83813	-2.16675	-0.42725	-2.0752	-1.00708	-3.84521
-2.71606	-1.31226	-0.76294	-2.31934	-0.85449	-4.63867
-3.2959	-0.97656	-2.0752	-1.19019	-0.54932	-4.30298
-2.83813	-0.33569	-2.16675	-0.76294	-1.52588	-2.89917
-1.52588	-0.33569	-1.40381	-1.2207	-1.61743	-2.2583
-2.28882	-2.41089	-0.33569	-1.98364	-0.85449	-3.32642
-2.0752	-2.16675	-0.76294	-1.61743	-1.19019	-3.8147
-0.79346	-1.98364	-0.82397	-0.57983	-0.94604	-3.96728
-0.94604	-1.83105	-1.43433	-0.85449	-0.5188	-4.5166
-1.0376	-1.43433	-1.92261	-1.67847	-1.09863	-4.39453
-1.61743	-0.88501	-1.64795	-1.83105	-1.89209	-4.18091
-1.43433	-1.46484	-1.12915	-1.89209	-2.04468	-4.11987
-1.09863	-1.40381	-0.94604	-1.67847	-1.64795	-4.11987
-1.19019	-0.88501	-1.2207	-1.28174	-0.94604	-4.36401
-0.5188	-0.94604	-1.06812	-1.34277	-0.64087	-5.52368
-1.70898	-1.12915	-1.52588	-1.46484	-1.52588	-4.73022
-1.77002	-1.49536	-1.12915	-1.37329	-1.67847	-4.63867
-1.43433	-1.09863	-1.0376	-1.5564	-1.43433	-4.05884
-1.5564	-1.34277	-1.06812	-2.31934	-0.97656	-3.90625
-2.59399	-2.47192	-1.46484	-2.65503	-1.0376	-4.57764
-2.44141	-2.22778	-1.61743	-2.83813	-1.31226	-4.82178
-2.04468	-1.37329	-1.2207	-1.89209	-1.31226	-3.60107
-2.47192	-0.88501	-1.58691	-1.12915	-1.34277	-4.91333
-1.77002	-0.24414	-1.49536	-1.83105	-2.44141	-4.48608
-1.09863	-1.06812	-0.97656	-2.10571	-2.9602	-4.5166
-1.31226	-1.12915	-1.64795	-2.01416	-2.38037	-5.18799
-1.67847	-1.43433	-1.2207	-0.61035	-1.70898	-4.21143
-1.83105	-1.86157	-0.82397	-1.06812	-1.43433	-4.91333
-1.92261	-1.67847	-1.09863	-1.58691	-1.7395	-5.00488
-2.13623	-1.19019	-1.80054	-1.67847	-0.97656	-4.21143
-1.46484	-0.5188	-1.7395	-1.77002	-1.12915	-4.45557
-1.06812	-0.79346	-1.28174	-1.95312	-2.01416	-4.30298
-3.05176	-2.01416	-1.46484	-2.7771	-1.64795	-3.84521
-2.62451	-1.83105	-1.28174	-3.60107	-0.61035	-4.48608
-2.10571	-1.95312	-1.61743	-2.71606	-1.15967	-4.30298
-2.41089	-1.95312	-1.43433	-1.86157	-1.5564	-3.87573
-1.7395	-1.37329	-1.49536	-2.0752	-1.52588	-4.36401
-1.46484	-0.54932	-1.2207	-1.64795	-1.58691	-4.76074
-2.80762	-1.46484	-0.7019	-1.61743	-1.95312	-4.42505
-2.80762	-1.06812	-1.5564	-2.50244	-1.86157	-4.54712
-1.49536	-1.0376	-1.58691	-3.02124	-1.58691	-4.5166
-1.2207	-0.91553	-2.01416	-2.99072	-1.46484	-4.24194
-1.98364	-1.37329	-1.86157	-1.64795	-2.86865	-3.69263
-2.68555	-1.49536	-1.95312	-1.43433	-2.59399	-4.69971
-2.53296	-1.09863	-1.31226	-1.28174	-2.04468	-3.72314
-2.41089	-0.67139	-0.82397	-1.37329	-1.80054	-2.65503
-2.13623	-1.43433	-1.25122	-1.09863	-2.2583	-3.26538
-1.64795	-1.25122	-1.37329	-1.58691	-1.28174	-3.05176
-1.37329	-1.06812	-2.01416	-2.01416	-1.58691	-2.9602
-1.61743	-1.19019	-1.70898	-2.47192	-1.00708	-4.08935
-2.41089	-0.64087	-1.31226	-1.86157	-1.46484	-3.41797
-2.44141	-1.25122	-0.57983	-1.40381	-1.92261	-2.31934
-2.53296	-1.31226	-0.82397	-1.12915	-3.02124	-2.31934
-3.08228	-1.12915	-1.7395	-1.00708	-2.65503	-2.34985
-3.20435	-0.73242	-1.80054	-1.19019	-1.0376	-2.65503
-2.83813	-0.64087	-1.15967	-1.70898	-0.73242	-3.72314
-2.7771	-0.97656	-0.64087	-2.16675	-1.49536	-3.90625
-2.22778	-1.09863	-0.91553	-2.50244	-2.10571	-3.14331
-1.70898	-1.28174	-1.19019	-2.38037	-1.83105	-2.7771
-1.77002	-0.88501	-1.80054	-1.49536	-1.46484	-1.83105
-2.10571	-1.37329	-1.70898	-1.83105	-1.5564	-1.34277
-1.86157	-2.0752	-1.46484	-1.92261	-1.95312	-1.15967
-2.28882	-1.7395	-2.13623	-1.34277	-1.70898	-1.19019
-2.92969	-1.5564	-1.92261	-1.92261	-1.34277	-2.31934
-3.69263	-1.19019	-1.92261	-1.40381	-0.12207	-2.28882
-2.44141	-1.34277	-1.95312	-1.49536	0.15259	-2.99072
-1.46484	-2.13623	-1.40381	-1.12915	0.03052	-2.59399
-1.7395	-2.31934	-1.06812	-1.00708	-0.73242	-2.71606
-2.34985	-2.13623	-1.58691	-0.85449	-0.88501	-2.28882
-1.40381	-0.48828	-1.34277	-1.28174	-0.82397	-1.95312
-1.31226	-0.33569	-1.95312	-1.58691	-0.18311	-2.68555
-1.64795	-0.88501	-1.37329	-1.64795	-0.76294	-2.34985
-2.38037	-1.28174	-0.94604	-1.77002	-0.91553	-2.19727
-1.61743	-1.40381	-1.70898	-1.92261	-0.54932	-2.50244
-0.67139	-1.80054	-2.92969	-1.46484	-0.82397	-1.64795
-0.85449	-0.91553	-3.23486	-0.88501	-1.31226	-1.70898
-1.09863	-0.5188	-2.10571	-1.28174	-0.79346	-2.59399
-0.94604	-0.33569	-1.80054	-1.92261	-0.82397	-3.23486
-1.43433	-0.57983	-2.62451	-1.64795	-0.67139	-2.7771
-2.19727	-1.19019	-2.16675	-2.62451	-0.85449	-3.8147
-2.13623	-1.40381	-1.77002	-3.60107	-0.88501	-3.479
-1.77002	-1.34277	-1.64795	-3.11279	-1.43433	-2.86865
-1.49536	-0.97656	-1.83105	-2.34985	-0.94604	-2.50244
-1.19019	-0.5188	-1.70898	-2.13623	-0.85449	-2.44141
-1.40381	-1.2207	-1.92261	-1.77002	-0.57983	-1.86157
-1.64795	-1.58691	-1.06812	-2.56348	-0.54932	-3.23486
-2.10571	-1.52588	-1.37329	-2.16675	-0.88501	-3.41797
-1.06812	-1.19019	-1.37329	-1.43433	-1.37329	-2.28882
-1.7395	-1.2207	-1.15967	-1.49536	-2.22778	-1.46484
-1.89209	-1.80054	-1.0376	-1.95312	-1.77002	-1.34277
-1.7395	-0.91553	-1.70898	-2.80762	-1.52588	-0.09155
-1.70898	-0.64087	-1.7395	-2.44141	-1.52588	-0.42725
-1.52588	-1.15967	-1.58691	-2.16675	-1.37329	-1.19019
0.03052	-1.34277	-1.15967	-2.71606	-1.34277	-0.30518
-0.21362	-2.34985	-1.64795	-2.10571	-0.94604	-0.39673
-1.43433	-2.28882	-2.22778	-2.41089	-1.0376	-1.19019
-1.34277	-1.49536	-2.10571	-2.22778	-1.61743	-1.61743
-2.28882	-0.27466	-1.95312	-1.95312	-0.76294	-2.16675
-1.86157	-1.00708	-1.83105	-1.15967	-0.42725	-2.16675
-1.40381	-1.09863	-1.61743	-1.52588	-1.28174	-1.7395
-1.77002	-1.19019	-1.92261	-1.06812	-1.92261	-1.00708
-1.25122	-1.67847	-1.89209	-0.91553	-1.49536	-0.36621
-1.15967	-2.01416	-2.28882	-0.97656	-1.0376	-1.00708
-1.77002	-1.31226	-2.13623	-1.19019	-1.61743	-0.67139
-1.2207	-0.45776	-1.98364	-1.83105	-1.28174	-0.82397
-1.28174	-1.0376	-1.61743	-2.9602	-0.82397	-1.34277
-1.40381	-1.86157	-1.52588	-2.2583	-1.06812	-1.52588
-1.92261	-1.34277	-1.61743	-0.61035	-1.12915	-0.61035
-2.41089	-1.67847	-1.61743	-0.5188	-1.00708	-1.15967
-1.5564	-1.80054	-2.2583	-1.46484	-1.80054	-1.15967
-0.33569	-2.13623	-1.80054	-2.74658	-0.82397	-1.49536
-0.79346	-2.44141	-1.61743	-1.89209	-0.91553	-1.64795
-1.06812	-2.34985	-1.06812	-2.2583	-1.12915	-1.34277
-1.19019	-1.19019	-1.09863	-2.28882	-0.76294	-1.28174
-2.10571	-0.5188	-0.94604	-2.22778	-1.34277	-1.70898
-2.56348	-0.64087	-0.94604	-1.7395	-1.70898	-1.28174
-2.28882	-1.28174	-1.5564	-1.7395	-0.79346	-1.49536
-1.37329	-1.15967	-1.43433	-1.61743	-1.67847	-1.58691
-1.2207	-0.64087	-1.2207	-1.89209	-2.31934	-1.34277
-2.16675	-0.64087	-1.0376	-2.10571	-2.28882	-1.58691
-2.53296	-1.83105	-1.43433	-1.52588	-2.47192	-0.7019
-2.44141	-1.58691	-1.06812	-0.91553	-1.31226	-1.37329
-1.95312	-1.43433	-1.86157	-1.77002	-1.34277	-2.31934
-2.7771	-1.40381	-1.46484	-1.70898	-1.25122	-2.10571
-2.59399	-1.40381	-1.46484	-1.86157	-1.43433	-1.86157
-1.58691	-1.0376	-1.25122	-2.56348	-1.25122	-1.7395
-1.49536	-1.80054	-1.06812	-2.22778	-0.76294	-1.7395
-1.34277	-1.86157	-1.2207	-1.80054	-1.98364	-1.70898
-1.12915	-0.97656	-2.31934	-1.98364	-2.89917	-1.2207
-1.25122	-0.91553	-2.04468	-2.50244	-2.47192	-2.01416
-0.88501	-0.85449	-1.15967	-2.71606	-1.95312	-1.7395
-0.85449	-1.2207	-1.00708	-1.92261	-1.34277	-0.39673
-0.24414	-1.5564	-1.83105	-1.89209	-1.67847	-1.86157
-0.03052	-1.37329	-1.09863	-2.62451	-1.15967	-2.74658
0.09155	-0.57983	-0.5188	-2.50244	-1.2207	-3.17383
-1.28174	-0.57983	-0.79346	-1.58691	-1.00708	-3.14331
-1.37329	-1.46484	-0.64087	-2.0752	-1.58691	-2.22778
-0.54932	-1.0376	-1.06812	-2.7771	-1.09863	-1.52588
-1.92261	-0.5188	-0.97656	-2.41089	-1.0376	-2.50244
-1.46484	-0.73242	0	-1.77002	-1.52588	-2.41089
-0.64087	-0.5188	-0.5188	-2.71606	-1.15967	-2.19727
-0.88501	-0.54932	-1.25122	-2.44141	-1.19019	-2.65503
-0.45776	-1.5564	-0.91553	-1.25122	-1.64795	-2.2583
-0.18311	-2.10571	-0.73242	-2.31934	-1.64795	-1.67847
-0.30518	-1.5564	-0.79346	-2.7771	-2.38037	-1.49536
-0.54932	-1.64795	-1.40381	-2.41089	-1.25122	-1.83105
-0.30518	-1.2207	-0.64087	-2.50244	-0.67139	-1.77002
-0.76294	-1.34277	-0.7019	-1.92261	-1.12915	-2.74658
-0.61035	-0.94604	-1.28174	-2.28882	-0.76294	-2.2583
-0.61035	-1.34277	-0.91553	-2.01416	-0.48828	-2.47192
-0.82397	-1.31226	-1.28174	-1.92261	-0.03052	-3.32642
-0.79346	-1.09863	-1.37329	-2.71606	-0.09155	-2.31934
-0.33569	-1.25122	-1.31226	-2.47192	-0.30518	-1.40381
-0.21362	-1.2207	-1.15967	-1.95312	-0.18311	-1.83105
-0.27466	-0.67139	-1.2207	-2.01416	-0.09155	-1.77002
-0.5188	-0.97656	-1.37329	-1.19019	-0.27466	-2.28882
-0.64087	-2.44141	-2.22778	-1.40381	-0.88501	-2.0752
0.03052	-1.77002	-1.31226	-1.40381	-1.40381	-2.28882
-0.54932	-0.36621	-1.46484	-1.43433	-1.67847	-2.65503
-0.27466	-1.19019	-1.64795	-1.98364	-1.37329	-1.40381
0	-1.89209	-1.67847	-2.89917	-1.19019	-1.58691
-0.85449	-1.67847	-1.37329	-2.34985	-0.48828	-1.98364
-1.89209	-2.10571	-1.89209	-1.7395	-0.54932	-0.36621
-0.97656	-2.62451	-1.43433	-2.04468	-0.24414	-0.18311
-0.48828	-2.16675	-0.5188	-2.53296	-0.12207	-1.00708
-0.54932	-2.13623	-1.28174	-1.86157	-0.88501	-1.52588
-0.7019	-1.49536	-1.5564	-1.5564	-0.76294	-1.98364
-1.25122	-1.46484	-0.48828	-1.58691	-0.94604	-2.74658
-1.12915	-1.06812	-0.24414	-1.98364	-1.37329	-2.9602
0	-0.88501	-0.88501	-1.34277	-1.31226	-2.68555
-0.79346	-0.94604	-1.58691	-1.43433	-1.31226	-2.92969
-1.46484	-0.54932	-1.46484	-1.95312	-0.88501	-2.38037
-1.31226	-0.94604	-1.2207	-1.95312	-0.57983	-1.37329
-1.12915	-1.89209	-1.06812	-1.83105	-0.7019	-1.31226
-0.91553	-1.7395	-0.57983	-1.09863	-1.31226	-2.04468
-1.2207	-1.49536	-0.73242	-1.12915	-0.64087	-1.34277
-1.92261	-1.2207	-1.12915	-1.70898	-0.18311	-1.61743
-1.58691	-1.86157	-1.5564	-2.2583	-0.03052	-2.22778
-1.15967	-1.58691	-1.64795	-2.19727	-0.67139	-1.80054
-1.43433	-0.97656	-1.49536	-0.97656	-1.12915	-2.10571
-1.52588	-0.88501	-1.95312	-1.28174	-1.00708	-2.47192
-2.50244	-1.46484	-1.80054	-1.34277	-1.28174	-2.41089
-1.92261	-2.56348	-1.86157	-2.22778	-0.82397	-2.13623
-1.43433	-2.16675	-2.16675	-2.7771	-0.79346	-2.22778
-2.44141	-1.06812	-2.10571	-1.15967	-1.0376	-0.85449
-1.77002	-1.31226	-1.46484	-0.54932	-0.45776	-0.21362
-1.0376	-1.70898	-1.40381	-1.46484	-1.09863	-1.31226
-1.95312	-1.58691	-2.0752	-2.0752	-2.44141	-2.04468
-1.46484	-2.13623	-1.64795	-1.58691	-1.67847	-1.12915
-0.85449	-1.95312	-0.48828	-1.86157	-0.88501	-1.83105
-1.98364	-2.13623	-0.76294	-2.16675	-0.36621	-1.95312
-2.86865	-2.86865	-0.79346	-2.50244	-0.57983	-1.86157
-2.16675	-3.14331	-0.54932	-1.61743	-0.27466	-2.19727
-2.04468	-1.34277	-1.31226	-1.0376	-0.61035	-2.56348
-1.52588	-0.15259	-1.7395	-1.19019	-1.58691	-3.23486
-1.86157	-0.85449	-1.09863	-1.98364	-1.67847	-3.75366
-2.19727	-1.00708	-1.0376	-2.7771	-0.97656	-3.11279
-1.06812	-1.25122	-1.49536	-2.10571	-0.57983	-3.26538
-1.2207	-1.00708	-1.12915	-1.7395	-1.80054	-3.2959
-2.44141	-1.00708	-0.85449	-2.16675	-1.58691	-3.2959
-2.44141	-1.31226	-1.34277	-2.53296	-0.36621	-3.32642
-1.49536	-0.94604	-1.64795	-3.02124	-0.76294	-2.86865
-0.97656	-0.97656	-1.64795	-2.89917	-1.67847	-2.89917
-1.12915	-1.7395	-2.28882	-2.83813	-1.09863	-2.34985
-1.09863	-1.70898	-1.49536	-2.89917	-0.30518	-2.62451
-1.58691	-2.19727	-1.46484	-2.89917	-0.09155	-3.84521
-0.76294	-1.43433	-1.37329	-3.8147	-0.64087	-3.90625
-1.40381	-0.97656	-0.94604	-3.66211	-1.19019	-3.35693
-0.97656	-1.64795	-0.79346	-3.54004	-0.88501	-2.7771
-0.30518	-1.00708	-0.85449	-3.66211	-0.45776	-2.41089
-0.73242	-0.88501	-1.06812	-2.56348	-0.54932	-2.19727
-0.7019	-2.13623	-1.12915	-1.34277	-2.41089	-1.7395
-1.06812	-1.95312	-1.34277	-1.7395	-2.50244	-1.77002
-2.0752	-1.98364	-1.5564	-1.37329	-1.37329	-2.31934
-1.40381	-1.2207	-1.12915	-0.94604	-1.46484	-2.41089
-0.27466	-1.37329	-1.64795	-0.82397	-1.34277	-2.80762
-0.91553	-1.77002	-1.77002	-0.88501	-1.31226	-2.74658
-1.34277	-1.5564	-1.40381	-1.5564	-1.19019	-1.7395
-1.31226	-1.0376	-1.7395	-1.89209	-1.46484	-2.50244
-1.09863	-1.80054	-1.5564	-2.86865	-1.89209	-3.479
-1.92261	-1.89209	-1.52588	-2.10571	-2.0752	-3.17383
-1.89209	-1.64795	-2.13623	-1.40381	-2.44141	-2.44141
-1.43433	-1.67847	-1.5564	-2.47192	-1.70898	-2.86865
-1.09863	-1.64795	-2.04468	-2.83813	-1.52588	-3.57056
-0.94604	-1.83105	-1.40381	-2.74658	-0.97656	-4.02832
-0.76294	-1.67847	-1.00708	-2.99072	-1.31226	-4.82178
-0.45776	-1.34277	-0.76294	-2.31934	-2.10571	-4.63867
-0.94604	-1.0376	-0.88501	-1.92261	-2.0752	-3.8147
-1.64795	-1.49536	-1.77002	-2.47192	-1.49536	-2.38037
-1.34277	-1.5564	-1.80054	-2.62451	-1.31226	-3.17383
-0.18311	-1.5564	-1.49536	-2.16675	-1.52588	-3.8147
0.39673	-1.98364	-1.06812	-1.83105	-1.34277	-2.53296
-0.39673	-1.98364	-1.15967	-1.34277	-1.2207	-2.44141
-1.0376	-1.70898	-1.5564	-1.31226	-0.97656	-2.92969
-1.43433	-1.19019	-1.98364	-1.46484	-0.57983	-2.83813
-1.58691	-2.01416	-1.89209	-1.77002	-1.0376	-3.02124
-0.09155	-3.05176	-1.58691	-2.59399	-0.85449	-2.68555
0.33569	-3.02124	-1.58691	-2.10571	-1.2207	-2.71606
-1.70898	-1.89209	-1.5564	-0.82397	-1.64795	-3.75366
-2.16675	-1.61743	-1.46484	-1.12915	-1.15967	-3.44849
-1.83105	-1.06812	-1.12915	-2.13623	-1.28174	-2.53296
-1.70898	-1.31226	-0.5188	-2.62451	-1.09863	-2.86865
-0.64087	-1.83105	-0.48828	-1.86157	-0.88501	-3.17383
-0.21362	-1.58691	-1.46484	-1.43433	-0.5188	-4.3335
-1.58691	-1.28174	-1.58691	-1.83105	-1.52588	-4.08935
-2.86865	-1.37329	-1.7395	-2.28882	-1.43433	-3.02124
-2.04468	-1.12915	-1.80054	-2.0752	-1.12915	-2.44141
-1.49536	-1.34277	-0.97656	-1.70898	-1.06812	-2.56348
-1.25122	-2.04468	-1.12915	-2.41089	-0.91553	-2.16675
-1.49536	-1.00708	-1.86157	-2.31934	-1.67847	-1.92261
-1.37329	-0.45776	-1.49536	-1.61743	-1.28174	-3.11279
-0.36621	-1.43433	-2.01416	-1.58691	-0.57983	-4.30298
-0.42725	-1.67847	-2.01416	-2.47192	-0.67139	-4.48608
-1.09863	-1.15967	-2.10571	-2.2583	-0.39673	-4.48608
-1.46484	-0.15259	-1.61743	-1.46484	-0.15259	-3.50952
-1.43433	-0.67139	-1.95312	-1.00708	-0.42725	-4.02832
-1.12915	-1.28174	-1.89209	-0.97656	-1.12915	-4.69971
-1.46484	-1.09863	-2.01416	-1.92261	-1.09863	-4.08935
-1.95312	-0.97656	-2.22778	-0.85449	-0.76294	-2.53296
-1.5564	-2.0752	-2.34985	-0.91553	-0.57983	-2.10571
-1.46484	-2.28882	-2.68555	-1.34277	-0.94604	-2.47192
-2.22778	-1.31226	-2.19727	-1.19019	-1.37329	-1.98364
-2.47192	-1.64795	-1.46484	-2.01416	-2.0752	-2.56348
-2.31934	-1.0376	-1.77002	-1.34277	-1.46484	-2.74658
-0.97656	0.03052	-2.28882	-0.7019	-1.5564	-2.59399
-0.97656	-0.33569	-2.56348	-1.12915	-0.94604	-2.65503
-1.95312	-1.25122	-1.61743	-1.37329	-0.73242	-2.56348
-1.00708	-1.06812	-1.80054	-1.31226	-1.37329	-2.68555
-0.33569	-0.76294	-2.0752	-1.09863	-1.67847	-3.05176
-0.5188	-0.45776	-1.31226	-1.12915	-1.52588	-3.63159
-1.15967	-0.30518	-1.83105	-1.64795	-1.25122	-2.89917
-2.04468	-1.0376	-1.70898	-1.09863	-1.7395	-3.60107
-2.65503	-1.12915	-1.34277	-0.73242	-2.04468	-4.88281
-1.00708	-0.30518	-1.00708	-0.48828	-2.34985	-3.75366
-1.09863	-0.57983	-0.73242	-0.67139	-1.2207	-3.26538
-1.31226	-1.49536	-1.12915	-1.64795	-1.25122	-3.26538
0.03052	-0.82397	-1.52588	-1.95312	-1.58691	-4.27246
0.09155	-1.0376	-1.25122	-2.04468	-1.80054	-4.76074
-1.0376	-0.88501	-1.2207	-1.28174	-1.52588	-4.11987
-1.89209	-0.67139	-2.04468	-1.37329	-1.09863	-3.08228
-1.52588	-0.94604	-2.04468	-0.97656	-0.82397	-3.05176
-0.91553	-0.94604	-1.7395	-1.31226	-0.91553	-4.42505
-0.57983	-0.97656	-1.58691	-1.19019	-1.77002	-4.79126
-0.82397	-1.61743	-1.70898	-0.85449	-1.49536	-4.54712
-1.12915	-2.13623	-0.91553	-0.85449	-0.54932	-4.24194
-1.0376	-1.40381	-1.12915	-1.2207	-0.85449	-2.99072
-1.7395	-0.73242	-1.25122	-1.40381	-1.46484	-3.08228
-1.40381	-1.0376	-1.52588	-1.43433	-1.61743	-3.41797
-1.37329	-0.82397	-2.13623	-1.67847	-1.77002	-3.35693
-1.46484	-0.7019	-1.70898	-0.79346	-2.44141	-3.69263
-1.58691	-0.85449	-1.31226	-0.64087	-1.70898	-3.14331
-1.15967	-1.31226	-0.73242	-1.06812	-1.83105	-3.57056
-0.67139	-1.7395	-1.2207	-0.76294	-2.04468	-4.69971
-1.58691	-0.91553	-1.34277	-0.91553	-1.64795	-4.73022
-1.06812	-0.09155	-1.15967	-0.64087	-0.85449	-3.72314
-1.92261	-0.33569	-1.61743	-0.97656	-1.25122	-2.80762
-2.04468	-1.89209	-1.64795	-0.21362	-1.00708	-3.69263
-1.64795	-1.61743	-1.31226	0.36621	-1.15967	-4.30298
-1.80054	-1.0376	-0.91553	-0.5188	-1.49536	-4.11987
-1.58691	-0.97656	-1.58691	-1.0376	-0.57983	-3.72314
-0.67139	-0.57983	-1.00708	-0.61035	-1.06812	-4.82178
-1.40381	-1.43433	-1.61743	-0.42725	-2.04468	-4.85229
-1.98364	-0.64087	-2.38037	-0.7019	-2.10571	-4.48608
-1.15967	-0.06104	-1.49536	-0.85449	-0.64087	-4.42505
-1.34277	-0.91553	-0.5188	-0.42725	-0.45776	-4.15039
-2.04468	-1.40381	-1.0376	-1.06812	-0.82397	-4.21143
-1.83105	-1.15967	-1.49536	-1.52588	-0.97656	-4.57764
-0.48828	-1.49536	-1.43433	-1.37329	-1.00708	-4.48608
-0.7019	-2.10571	-1.00708	-0.39673	-0.97656	-4.05884
-1.15967	-1.12915	-1.43433	-0.42725	-0.42725	-4.05884
-1.34277	-0.54932	-2.01416	-1.31226	-0.82397	-4.66919
-1.70898	-0.45776	-1.77002	-1.64795	-1.83105	-5.37109
-0.7019	-0.7019	-1.46484	-1.5564	-2.71606	-5.34058
-0.48828	-0.73242	-1.19019	-0.97656	-2.44141	-4.60815
-0.79346	-1.09863	-0.7019	-0.36621	-3.08228	-4.60815
-1.31226	-0.94604	-1.5564	-0.94604	-2.13623	-4.54712
-1.67847	-0.94604	-1.5564	-0.91553	-1.40381	-4.42505
-1.83105	-0.54932	-1.00708	-0.91553	-0.82397	-3.69263
-1.49536	-0.73242	-1.0376	-0.57983	-0.82397	-3.44849
-1.2207	-1.37329	-1.00708	0.06104	-1.25122	-2.59399
-0.88501	-1.28174	-1.52588	-0.09155	-1.40381	-3.2959
-1.0376	-1.37329	-1.77002	-0.5188	-0.64087	-4.02832
-1.09863	-1.5564	-1.06812	-1.15967	-0.88501	-3.69263
-1.7395	-1.19019	-1.43433	-1.49536	-1.00708	-3.96728
-2.62451	-1.09863	-1.25122	-0.21362	-1.12915	-4.02832
-1.77002	-1.43433	-1.49536	-1.2207	-1.34277	-3.41797
-1.25122	-1.52588	-2.13623	-0.88501	-1.49536	-3.63159
-1.19019	-1.34277	-1.83105	-0.5188	-1.61743	-3.90625
-1.86157	-1.98364	-2.01416	-0.27466	-0.91553	-4.48608
-2.7771	-1.77002	-1.70898	-0.18311	-1.12915	-4.76074
-3.17383	-0.82397	-0.85449	-0.64087	-1.7395	-3.78418
-3.66211	-1.34277	-0.94604	-0.24414	-0.97656	-3.57056
-2.22778	-2.13623	-1.92261	-0.39673	-0.88501	-3.9978
-1.00708	-2.22778	-2.04468	-0.5188	-1.28174	-3.84521
-1.58691	-1.70898	-2.16675	0.36621	-1.92261	-4.45557
-1.83105	-0.73242	-2.13623	-0.15259	-2.50244	-3.23486
-1.37329	-1.06812	-1.80054	-1.64795	-1.5564	-3.38745
-1.67847	-1.5564	-1.34277	-1.40381	-0.88501	-3.93677
-1.19019	-1.52588	-1.37329	-0.24414	-0.94604	-4.3335
-1.06812	-1.37329	-1.61743	-0.94604	-0.79346	-3.69263
-1.83105	-0.85449	-1.86157	-1.31226	-0.91553	-3.05176
-1.61743	-1.43433	-0.48828	-0.88501	-0.76294	-3.57056
-2.01416	-2.56348	-0.73242	-0.67139	-1.40381	-4.11987
-1.77002	-2.31934	-1.12915	-0.85449	-1.86157	-3.75366
-1.34277	-2.34985	-1.34277	-1.37329	-2.53296	-4.08935
-0.45776	-2.31934	-1.34277	-2.13623	-1.64795	-4.48608
-0.76294	-1.5564	-1.49536	-2.50244	-1.25122	-4.15039
-1.67847	-0.97656	-1.19019	-1.40381	-1.09863	-3.9978
-1.25122	-1.43433	-0.79346	-0.48828	-2.16675	-3.41797
-1.46484	-2.47192	-1.00708	-0.09155	-1.98364	-3.23486
-0.91553	-2.31934	-1.7395	-1.0376	-1.46484	-3.2959
-0.67139	-1.64795	-1.89209	-0.67139	-0.79346	-3.57056
-1.34277	-1.58691	-2.16675	-0.67139	-1.31226	-3.69263
-1.80054	-2.2583	-1.37329	-1.67847	-1.77002	-2.9602
-1.98364	-1.95312	-0.7019	-1.83105	-0.94604	-2.28882
-1.06812	-1.95312	-0.94604	-0.91553	-0.73242	-2.41089
-0.64087	-2.16675	-2.34985	-1.15967	-1.12915	-2.92969
-1.92261	-1.89209	-2.59399	-0.39673	-1.64795	-3.8147
-2.13623	-2.50244	-2.22778	0.42725	-1.46484	-3.479
-1.34277	-2.38037	-2.10571	-0.7019	-1.09863	-3.9978
-0.91553	-1.58691	-1.31226	-0.94604	-1.2207	-3.78418
-1.83105	-0.94604	-1.09863	-0.67139	-0.76294	-3.26538
-2.41089	-1.49536	-0.91553	-0.61035	-0.36621	-3.54004
-1.86157	-1.0376	-0.94604	-1.19019	-0.79346	-4.08935
-1.52588	-1.49536	-1.00708	-0.15259	-1.12915	-4.91333
-2.16675	-1.61743	-1.67847	-0.45776	-1.98364	-4.39453
-2.56348	-1.64795	-1.12915	-0.54932	-1.80054	-3.84521
-1.89209	-0.91553	-0.91553	-0.15259	-2.16675	-3.26538
-1.06812	-1.80054	-1.2207	-0.64087	-1.98364	-3.38745
-0.88501	-2.65503	-1.70898	-1.12915	-1.61743	-5.06592
-1.98364	-2.22778	-1.61743	-1.86157	-0.82397	-4.05884
-1.0376	-1.49536	-1.09863	-1.64795	-1.40381	-3.479
-1.43433	-1.83105	-0.97656	-1.12915	-1.52588	-3.2959
-1.86157	-1.40381	-0.76294	-1.19019	-0.5188	-3.17383
-1.37329	-1.09863	-1.37329	-0.88501	-0.57983	-3.84521
-0.91553	-1.5564	-1.64795	-1.06812	-0.94604	-4.27246
-1.49536	-3.05176	-1.86157	-1.80054	-1.15967	-4.66919
-1.7395	-3.17383	-2.31934	-0.82397	-1.34277	-3.78418
-1.31226	-2.53296	-1.37329	-0.85449	-1.0376	-3.20435
-1.86157	-2.01416	-1.89209	-0.94604	-1.67847	-3.2959
-1.95312	-1.83105	-1.52588	-0.09155	-2.0752	-3.78418
-1.2207	-2.01416	-0.94604	0.06104	-1.89209	-2.9602
-1.15967	-1.95312	-1.5564	-0.57983	-1.25122	-3.57056
-1.61743	-2.16675	-2.16675	-0.5188	-2.01416	-4.21143
-2.2583	-2.0752	-1.95312	0	-1.83105	-3.63159
-1.92261	-2.2583	-1.12915	0	-1.40381	-3.63159
-2.01416	-1.95312	-1.70898	-0.48828	-1.64795	-4.21143
-2.13623	-1.7395	-1.86157	-0.94604	-0.94604	-4.36401
-2.19727	-1.89209	-1.7395	-1.34277	-1.15967	-3.84521
-1.80054	-1.61743	-0.73242	-1.15967	-2.01416	-3.69263
-0.85449	-2.10571	-0.24414	-0.24414	-1.34277	-3.2959
-1.19019	-1.92261	-0.85449	0.27466	-1.15967	-3.57056
-2.16675	-2.28882	-2.04468	-0.42725	-1.98364	-3.41797
-1.92261	-2.13623	-1.70898	-0.94604	-1.92261	-3.17383
-1.70898	-2.38037	-1.37329	-0.39673	-1.7395	-2.68555
-1.52588	-2.50244	-1.0376	-0.67139	-1.09863	-2.59399
-1.58691	-2.41089	-0.97656	-0.73242	-1.25122	-2.38037
-2.04468	-1.7395	-1.46484	-0.06104	-1.31226	-1.80054
-2.62451	-1.31226	-0.82397	-0.21362	-1.34277	-1.52588
-1.58691	-1.31226	-0.64087	-0.7019	-0.91553	-1.06812
-0.94604	-2.16675	-0.91553	-0.88501	-0.64087	-1.61743
-1.61743	-1.5564	-1.15967	-0.42725	-0.79346	-1.52588
-1.70898	-1.31226	-1.46484	-0.15259	-0.06104	-2.01416
-1.19019	-1.70898	-0.85449	-0.21362	-0.64087	-2.44141
-1.5564	-1.12915	-1.49536	-0.79346	-2.28882	-2.68555
-2.04468	-1.31226	-1.77002	-0.97656	-1.80054	-2.38037
-1.86157	-1.25122	-1.37329	-0.94604	-2.0752	-2.22778
-1.09863	-0.54932	-0.82397	-1.83105	-1.86157	-2.89917
-1.52588	-1.34277	-1.0376	-1.70898	-1.19019	-3.05176
-1.61743	-1.64795	-1.09863	-0.54932	-1.09863	-2.01416
-1.5564	-1.49536	-0.18311	-0.24414	-1.86157	-1.95312
-1.98364	-1.89209	-0.88501	-0.5188	-1.80054	-3.44849
-1.67847	-1.31226	-1.34277	-0.73242	-1.70898	-3.32642
-2.50244	-1.00708	-1.00708	-0.7019	-1.49536	-2.0752
-2.83813	-0.73242	-1.12915	-1.06812	-1.06812	-2.13623
-2.01416	-1.09863	-0.64087	-1.25122	-1.5564	-1.86157
-1.52588	-0.09155	-0.5188	-1.31226	-2.31934	-1.12915
-0.64087	-0.5188	-0.91553	-0.64087	-2.10571	-0.76294
-1.37329	-1.00708	-0.18311	0.27466	-1.43433	-1.77002
-1.37329	-0.48828	-0.97656	-0.76294	-1.61743	-1.83105
-0.85449	-0.67139	-1.25122	-0.33569	-1.5564	-2.71606
-0.5188	-1.12915	-0.85449	-0.24414	-1.31226	-1.95312
-2.01416	-1.09863	-0.15259	-1.12915	-1.15967	-1.09863
-2.68555	-0.24414	-0.06104	-1.06812	-1.0376	-2.28882
-1.43433	-0.33569	-0.24414	-0.91553	-0.64087	-2.19727
-1.12915	-0.88501	-1.25122	-1.34277	-1.34277	-2.10571
-2.0752	-2.10571	-1.77002	-1.43433	-2.50244	-1.40381
-2.83813	-2.50244	-2.22778	-1.12915	-2.71606	-1.86157
-3.14331	-1.34277	-1.95312	-0.24414	-3.20435	-1.86157
-1.7395	-0.5188	-1.7395	-0.54932	-2.19727	-1.5564
-1.0376	-0.85449	-1.00708	-0.18311	-1.49536	-1.64795
-1.98364	-1.25122	-0.73242	0.03052	-1.46484	-1.92261
-2.04468	-1.28174	-1.77002	-0.48828	-0.88501	-2.92969
-1.67847	-0.76294	-2.19727	-0.79346	-2.13623	-3.02124
-1.31226	-1.40381	-2.10571	-0.27466	-2.34985	-3.05176
-1.2207	-1.37329	-1.19019	-0.36621	-1.95312	-3.23486
-1.92261	-1.31226	-1.15967	-0.42725	-1.86157	-2.83813
-2.10571	-1.46484	-1.70898	0.33569	-2.22778	-2.53296
-1.15967	-0.76294	-1.25122	0.36621	-2.38037	-1.64795
-1.49536	-0.64087	-1.58691	0.15259	-1.40381	-2.59399
-2.34985	-1.43433	-1.19019	-0.82397	-1.00708	-1.98364
-2.28882	-1.64795	-1.40381	-0.7019	-0.97656	-1.2207
-1.5564	-0.85449	-2.0752	-0.7019	-1.37329	-1.40381
-1.83105	-0.7019	-2.19727	-1.2207	-2.0752	-0.94604
-1.58691	-1.64795	-2.56348	-1.2207	-1.46484	-1.86157
-1.40381	-1.58691	-2.13623	-0.21362	-0.82397	-1.92261
-2.28882	-1.80054	-1.34277	0.12207	-0.91553	-1.95312
-1.89209	-2.86865	-1.61743	-0.64087	-1.61743	-2.04468
-2.22778	-3.479	-1.46484	-1.46484	-1.46484	-2.41089
-1.49536	-2.71606	-1.37329	-1.37329	-1.15967	-1.80054
-0.67139	-1.40381	-1.40381	-1.61743	-1.5564	-1.98364
-0.85449	-1.34277	-1.58691	-1.52588	-1.49536	-1.70898
-1.58691	-2.01416	-1.61743	-1.64795	-1.40381	-0.85449
-1.06812	-2.2583	-1.58691	-0.85449	-1.25122	-0.97656
-0.64087	-1.61743	-1.95312	-0.54932	-0.64087	-2.04468
-0.82397	-2.38037	-1.89209	-0.48828	-0.94604	-3.02124
-2.04468	-3.32642	-2.19727	-1.06812	-1.09863	-2.31934
-1.5564	-2.86865	-1.83105	-1.61743	-0.76294	-1.06812
-1.40381	-2.80762	-1.25122	-1.49536	-0.54932	-0.94604
-1.64795	-2.13623	-1.25122	-1.12915	-0.94604	-0.73242
-1.67847	-1.31226	-1.19019	-1.52588	-0.85449	-1.7395
-1.40381	-1.49536	-1.77002	-1.70898	-0.36621	-3.08228
-1.86157	-2.19727	-2.0752	-1.00708	-0.33569	-2.80762
-1.37329	-1.5564	-1.0376	-1.15967	-0.45776	-2.31934
-1.46484	-1.77002	-1.7395	-0.82397	-1.2207	-2.56348
-1.2207	-0.94604	-1.70898	-0.5188	-0.82397	-1.98364
-0.85449	-0.79346	-1.5564	-0.7019	-1.00708	-1.98364
-1.34277	-1.7395	-1.46484	-0.79346	-1.15967	-2.41089
-1.40381	-1.43433	-0.85449	-1.19019	-0.61035	-2.71606
-0.82397	-1.40381	-1.12915	-1.06812	-1.06812	-3.479
-1.7395	-1.61743	-0.97656	-1.49536	-1.58691	-3.9978
-2.01416	-1.67847	-1.06812	-1.5564	-1.80054	-3.479
-2.50244	-1.70898	-2.31934	-0.21362	-1.06812	-2.7771
-2.16675	-1.25122	-1.89209	0.12207	-1.19019	-2.28882
-1.70898	-0.73242	-1.34277	-0.09155	-1.2207	-4.21143
-1.61743	-1.77002	-0.64087	-1.12915	-0.73242	-4.36401
-1.34277	-1.28174	-1.34277	-0.79346	-0.73242	-4.11987
-1.46484	-1.09863	-1.61743	-0.85449	-1.19019	-3.66211
-0.82397	-1.89209	-1.34277	-0.67139	-1.19019	-2.53296
-1.46484	-2.10571	-0.94604	-0.42725	-1.46484	-2.62451
-1.5564	-1.92261	-1.28174	-0.54932	-1.09863	-2.38037
-1.06812	-1.98364	-2.01416	-1.0376	-1.19019	-3.54004
-0.94604	-1.40381	-1.28174	-0.61035	-0.97656	-3.63159
-1.95312	-0.91553	-1.00708	-0.5188	-0.97656	-2.80762
-1.19019	-0.88501	-1.12915	-0.76294	-1.19019	-2.56348
-0.54932	-1.52588	-2.16675	0	-0.24414	-3.54004
-0.82397	-1.19019	-1.46484	-0.24414	-0.91553	-5.00488
-1.2207	-1.5564	-1.28174	-1.49536	-1.09863	-4.85229
-1.70898	-1.40381	-1.61743	-1.15967	-1.37329	-4.08935
-1.46484	-0.79346	-1.7395	-0.82397	-0.82397	-3.54004
-1.2207	-0.21362	-1.46484	-1.61743	-1.15967	-4.30298
-1.15967	-0.21362	-1.19019	-1.0376	-1.83105	-3.57056
-1.0376	-0.97656	-1.61743	-0.88501	-1.95312	-4.18091
-1.40381	-1.64795	-1.92261	-1.70898	-1.25122	-4.66919
-0.67139	-0.97656	-2.50244	-1.67847	-1.2207	-4.48608
-1.15967	-0.73242	-2.0752	-0.82397	-1.46484	-4.91333
-1.43433	-0.45776	-0.91553	-0.82397	-0.97656	-4.3335
-1.40381	-1.12915	-0.7019	-1.06812	-1.61743	-3.02124
-1.43433	-1.7395	-1.67847	-1.34277	-1.31226	-2.65503
-2.01416	-1.67847	-0.88501	-0.76294	-1.80054	-2.86865
-1.77002	-1.25122	-1.34277	-1.0376	-2.28882	-3.38745
-1.12915	-0.97656	-1.58691	-1.34277	-2.28882	-3.479
-1.67847	-0.09155	-1.67847	-1.15967	-1.49536	-4.3335
-1.34277	0.12207	-1.70898	-0.97656	-0.45776	-4.39453
-1.7395	-1.28174	-1.89209	-1.77002	-0.73242	-3.69263
-1.43433	-1.09863	-1.89209	-0.94604	-1.92261	-3.08228
-0.42725	0	-1.98364	-0.94604	-1.34277	-3.90625
-0.54932	-0.15259	-1.49536	-0.48828	-1.52588	-4.66919
-1.31226	-1.58691	-1.34277	-0.33569	-1.67847	-3.96728
-1.00708	-1.83105	-1.25122	-0.94604	-1.19019	-3.05176
-1.25122	-1.83105	-0.85449	-0.73242	-1.92261	-3.84521
-1.00708	-1.46484	-0.57983	-1.0376	-2.16675	-3.8147
-1.25122	-1.7395	-0.42725	-1.34277	-1.86157	-3.05176
-1.61743	-1.34277	-1.49536	-1.61743	-1.77002	-3.9978
-1.83105	-1.19019	-1.89209	-1.86157	-1.77002	-4.54712
-2.28882	-1.28174	-1.58691	-1.40381	-1.06812	-3.78418
-0.82397	-1.06812	-1.77002	-1.64795	-0.76294	-3.96728
-0.79346	-1.09863	-1.40381	-1.7395	-1.40381	-4.91333
-1.83105	-0.67139	-1.25122	-2.2583	-1.58691	-4.21143
-1.15967	-0.97656	-1.37329	-2.13623	-0.12207	-4.39453
-0.88501	-1.43433	-0.91553	-2.19727	-0.73242	-4.39453
-0.85449	-2.0752	-0.82397	-1.58691	-0.7019	-3.78418
-0.67139	-2.10571	-1.34277	-1.28174	-0.67139	-3.78418
-0.85449	-1.58691	-1.34277	-1.37329	-1.15967	-3.8147
-1.70898	-1.61743	-0.85449	-1.70898	-1.37329	-4.02832
-2.28882	-1.7395	-1.2207	-1.12915	-1.5564	-4.11987
-2.22778	-2.41089	-2.22778	-0.79346	-0.73242	-4.69971
-1.25122	-1.92261	-1.61743	-1.09863	0	-4.42505
-1.52588	-1.49536	-1.25122	-0.97656	-0.54932	-3.57056
-2.13623	-1.5564	-1.15967	-0.73242	-1.31226	-2.56348
-1.70898	-1.15967	-1.00708	-0.45776	-1.28174	-2.53296
-1.70898	-0.64087	-1.43433	-1.09863	-1.25122	-3.05176
-1.83105	-1.28174	-2.22778	-2.50244	-0.82397	-3.17383
-1.67847	-1.86157	-1.37329	-2.38037	-0.30518	-3.63159
-1.25122	-1.28174	-1.28174	-1.86157	-0.85449	-3.479
-1.2207	-1.00708	-1.12915	-2.86865	-1.52588	-3.44849
-1.70898	-1.31226	-1.64795	-3.69263	-1.06812	-3.78418
-1.83105	-1.34277	-1.77002	-3.32642	-0.67139	-4.11987
-1.83105	-2.04468	-1.49536	-2.89917	-0.82397	-4.63867
-1.67847	-1.92261	-1.5564	-3.17383	-0.45776	-5.15747
-1.86157	-1.86157	-1.61743	-3.17383	-0.91553	-4.15039
-2.71606	-2.16675	-1.46484	-2.38037	-1.12915	-3.41797
-2.44141	-2.38037	-1.83105	-1.89209	-0.39673	-3.23486
-1.98364	-1.25122	-1.58691	-2.22778	-0.42725	-4.18091
-1.43433	-1.7395	-1.67847	-2.04468	-1.0376	-4.42505
-1.12915	-2.01416	-1.77002	-2.04468	-1.0376	-3.66211
-1.06812	-1.61743	-1.83105	-2.71606	-0.7019	-3.78418
-0.97656	-1.98364	-1.67847	-3.479	-0.27466	-3.75366
-1.80054	-2.0752	-2.10571	-4.3335	-1.25122	-3.14331
-2.80762	-2.80762	-2.38037	-3.63159	-1.70898	-2.86865
-2.56348	-2.59399	-1.31226	-2.9602	-1.92261	-2.31934
-2.31934	-2.19727	-2.16675	-3.05176	-1.58691	-2.65503
-2.53296	-2.13623	-1.7395	-2.99072	-1.15967	-2.19727
-2.34985	-2.04468	-2.01416	-2.7771	-1.00708	-2.71606
-1.92261	-1.52588	-2.7771	-2.83813	-0.45776	-3.38745
-1.43433	-1.92261	-2.9602	-2.13623	-1.15967	-2.44141
-0.91553	-2.71606	-2.22778	-1.58691	-1.31226	-2.28882
-2.13623	-2.41089	-2.34985	-1.98364	-1.61743	-3.23486
-2.86865	-1.5564	-1.28174	-1.31226	-1.92261	-3.8147
-2.28882	-1.58691	-1.67847	-1.58691	-1.25122	-4.15039
-2.7771	-1.67847	-2.59399	-1.67847	-1.2207	-4.11987
-2.13623	-1.7395	-2.2583	-2.31934	-1.19019	-3.02124
-2.01416	-1.95312	-1.09863	-2.10571	-1.00708	-3.60107
-1.5564	-2.34985	-0.57983	-1.34277	-0.97656	-3.60107
-1.19019	-1.06812	-1.80054	-2.41089	-1.37329	-3.44849
-2.04468	-1.0376	-1.92261	-1.58691	-0.88501	-3.23486
-2.34985	-1.34277	-1.64795	-0.24414	-0.67139	-3.69263
-2.13623	-1.34277	-1.80054	-0.76294	-0.73242	-3.23486
-2.0752	-1.61743	-1.40381	-1.09863	-0.64087	-3.05176
-2.47192	-1.34277	-1.61743	-1.43433	-0.12207	-3.96728
-1.61743	-1.31226	-1.37329	-0.82397	-0.67139	-4.27246
-0.85449	-1.95312	-1.2207	-1.06812	-1.2207	-3.84521
-1.19019	-2.47192	-1.2207	-0.91553	-1.06812	-4.08935
-0.94604	-1.67847	-0.85449	-0.48828	-1.40381	-3.75366
-1.89209	-1.0376	-1.2207	-0.39673	-1.25122	-3.72314
-1.89209	-1.31226	-1.67847	-0.97656	-1.34277	-3.69263
-1.5564	-2.28882	-1.86157	-1.98364	-1.67847	-3.02124
-2.47192	-1.89209	-1.15967	-1.43433	-1.52588	-2.86865
-2.16675	-1.2207	-0.48828	-0.97656	-0.54932	-3.93677
-1.15967	-1.46484	-0.76294	-1.43433	-0.39673	-4.36401
-0.85449	-1.83105	-0.94604	-0.85449	-1.06812	-3.75366
-1.09863	-1.61743	-1.7395	-0.48828	-1.31226	-3.93677
-2.31934	-1.25122	-1.19019	-1.37329	-1.28174	-3.41797
-2.41089	-2.13623	-0.88501	-0.97656	-1.2207	-2.59399
-1.06812	-1.89209	-0.73242	-0.79346	-1.46484	-2.86865
-1.25122	-1.58691	-0.61035	-1.83105	-1.31226	-2.89917
-1.92261	-1.28174	-1.37329	-2.44141	-1.25122	-2.89917
-2.04468	-2.31934	-1.70898	-2.28882	-0.54932	-3.11279
-1.83105	-1.52588	-1.00708	-2.16675	-0.85449	-3.38745
-2.13623	-0.85449	-1.00708	-2.28882	-1.61743	-4.18091
-1.80054	-0.97656	-1.28174	-2.01416	-1.15967	-3.84521
-2.16675	-0.7019	-0.45776	-2.65503	-1.15967	-3.54004
-2.34985	-0.76294	-1.00708	-4.11987	-1.19019	-3.50952
-2.28882	-0.88501	-1.00708	-3.26538	-1.31226	-3.23486
-1.28174	-1.80054	-1.64795	-2.68555	-0.45776	-3.32642
-1.06812	-1.49536	-1.89209	-2.01416	0.06104	-4.11987
-1.0376	-0.5188	-1.5564	-1.49536	-0.61035	-4.21143
-1.98364	-0.64087	-1.28174	-2.99072	-0.97656	-4.15039
-2.50244	-1.0376	-1.5564	-2.9602	-0.97656	-3.69263
-2.19727	-1.77002	-0.88501	-1.49536	-0.73242	-4.21143
-1.06812	-1.34277	-0.5188	-1.46484	-1.28174	-4.18091
-1.28174	-1.2207	-0.73242	-1.46484	-0.88501	-2.83813
-2.0752	-1.67847	-1.52588	-1.67847	0.03052	-1.58691
-1.46484	-1.77002	-1.37329	-2.01416	0.85449	-2.56348
-1.5564	-1.25122	-1.25122	-2.9602	-0.21362	-3.50952
-1.61743	-1.15967	-1.34277	-3.02124	-0.94604	-3.17383
-1.28174	-0.7019	-1.19019	-2.80762	-0.79346	-3.50952
-1.09863	-0.82397	-0.97656	-2.99072	-0.67139	-4.48608
-1.31226	-0.94604	-0.61035	-1.43433	-0.85449	-4.85229
-1.37329	-0.54932	-1.77002	-1.00708	-1.25122	-2.89917
-1.52588	-0.85449	-1.89209	-1.52588	-1.09863	-2.68555
-1.86157	-0.30518	-1.34277	-1.2207	-1.92261	-2.83813
-1.61743	-0.79346	-1.12915	-0.45776	-2.0752	-3.20435
-0.73242	-1.80054	-1.7395	0.21362	-0.57983	-3.38745
-0.48828	-1.7395	-1.49536	-0.7019	-0.5188	-3.63159
-1.06812	-1.64795	-1.00708	-2.0752	-0.85449	-3.75366
-1.67847	-1.37329	-1.2207	-2.0752	-1.06812	-3.75366
-1.46484	-1.80054	-1.52588	-1.77002	-1.25122	-3.84521
-1.46484	-2.19727	-1.15967	-1.15967	0.18311	-3.87573
-1.25122	-2.47192	-1.31226	-0.67139	-0.45776	-2.80762
-0.91553	-3.05176	-1.00708	-0.85449	-1.31226	-3.20435
-1.12915	-1.70898	-0.54932	-1.61743	-1.49536	-2.89917
-1.58691	-0.94604	-0.5188	-1.43433	-1.5564	-2.92969
-1.43433	-1.37329	-0.97656	-1.40381	-0.79346	-3.14331
-0.7019	-1.31226	-1.61743	-1.06812	-1.49536	-3.93677
-1.34277	-1.46484	-1.7395	-1.00708	-0.88501	-4.39453
-1.25122	-1.40381	-2.19727	-0.91553	-1.31226	-3.60107
-1.80054	-0.79346	-1.31226	-1.43433	-1.98364	-2.7771
-1.40381	-1.34277	-0.18311	-1.25122	-1.37329	-3.2959
-1.95312	-1.15967	-0.48828	-1.52588	-0.7019	-2.38037
-1.86157	-1.19019	-0.7019	-0.7019	-1.40381	-3.02124
-1.19019	-0.42725	-1.46484	-0.45776	-1.2207	-3.26538
-1.52588	-1.25122	-1.80054	-0.7019	-1.34277	-1.86157
-1.7395	-1.00708	-1.00708	-1.46484	-1.52588	-2.10571
-1.70898	-0.57983	-1.25122	-1.61743	-1.67847	-1.92261
-1.52588	-1.7395	-1.5564	-1.28174	-1.58691	-1.70898
-1.12915	-1.19019	-1.61743	-1.09863	-1.25122	-1.95312
-1.37329	-0.94604	-1.86157	-1.77002	-0.76294	-1.64795
-1.46484	-1.31226	-0.88501	-1.25122	-0.57983	-2.01416
-1.0376	-1.25122	-0.48828	-1.12915	-1.00708	-1.64795
-0.82397	-0.64087	-1.37329	-0.67139	-1.89209	-2.44141
-1.25122	-0.64087	-1.43433	-0.39673	-2.38037	-3.08228
-1.40381	-1.89209	-2.0752	-0.15259	-1.25122	-2.83813
-2.22778	-1.7395	-1.83105	-1.0376	-0.09155	-1.09863
-2.7771	-1.12915	-1.95312	-1.43433	-0.91553	-0.45776
-2.16675	-1.19019	-1.61743	-2.04468	-1.83105	-1.58691
-1.89209	-1.12915	-1.67847	-1.70898	-1.89209	-2.22778
-1.7395	-0.76294	-1.95312	-0.42725	-1.0376	-2.2583
-1.98364	-0.5188	-0.97656	0.21362	-1.19019	-2.53296
-1.40381	-1.67847	-1.83105	-0.06104	-1.12915	-2.53296
-1.64795	-1.89209	-2.68555	-0.97656	-1.25122	-3.41797
-1.95312	-1.06812	-2.47192	-1.92261	-1.28174	-3.96728
-1.89209	-0.12207	-1.49536	-1.34277	-2.10571	-2.92969
-3.11279	0.06104	-0.54932	-0.82397	-1.7395	-2.53296
-2.62451	-0.73242	-1.28174	-0.12207	-0.61035	-1.92261
-1.37329	-0.64087	-1.0376	-0.24414	-1.46484	-2.28882
-1.86157	-1.46484	-1.43433	-0.79346	-2.04468	-3.2959
-1.77002	-2.01416	-1.37329	-1.2207	-1.34277	-2.28882
-1.64795	-1.46484	-1.77002	-0.94604	-0.88501	-1.70898
-1.46484	-1.15967	-1.89209	-0.54932	-0.61035	-1.92261
-2.0752	-0.97656	-1.61743	-0.09155	-0.5188	-1.70898
-2.50244	-1.19019	-2.01416	-1.2207	-0.64087	-2.13623
-1.58691	-1.37329	-1.09863	-1.12915	-1.52588	-2.10571
-2.13623	-1.89209	-0.94604	-0.18311	-2.19727	-1.58691
-3.32642	-1.43433	-0.54932	0	-1.89209	-2.50244
-3.41797	-0.27466	-0.54932	-0.45776	-1.37329	-2.22778
-1.92261	-0.30518	-1.25122	-0.73242	-1.34277	-2.56348
-1.80054	-0.79346	-1.92261	0.06104	-1.67847	-2.53296
-1.31226	-1.34277	-1.58691	0.33569	-1.58691	-2.0752
-1.43433	-1.31226	-1.34277	-0.18311	-1.67847	-2.0752
-1.80054	-0.82397	-1.09863	-0.61035	-2.28882	-2.74658
-1.28174	-0.85449	-1.5564	-0.67139	-1.67847	-3.08228
-1.5564	-1.64795	-1.37329	-0.79346	-1.19019	-2.2583
-0.91553	-1.98364	-0.64087	-1.2207	-1.2207	-1.58691
-1.2207	-0.97656	-1.0376	-1.31226	-1.19019	-2.22778
-1.89209	-0.45776	-1.43433	-1.83105	-1.40381	-2.59399
-1.2207	-0.64087	-0.82397	-2.10571	-1.43433	-3.11279
-1.40381	-1.00708	-1.49536	-1.40381	-0.88501	-2.92969
-1.7395	-1.37329	-1.61743	-1.09863	-0.7019	-2.80762
-1.46484	-0.82397	-1.28174	-1.09863	-1.00708	-3.2959
-1.7395	-0.73242	-1.61743	-0.88501	-1.00708	-2.34985
-1.89209	-0.42725	-1.64795	-0.91553	-0.91553	-1.5564
-1.77002	-0.48828	-2.41089	-0.45776	-0.76294	-1.46484
-1.70898	-0.88501	-2.53296	-0.45776	-1.12915	-1.5564
-1.09863	-1.2207	-1.70898	-0.85449	-1.86157	-1.49536
-2.10571	-1.2207	-1.0376	-1.00708	-1.25122	-1.46484
-2.04468	-0.94604	-0.76294	-0.45776	-1.09863	-1.46484
-1.7395	-1.19019	-1.00708	-1.06812	-2.34985	-0.82397
-2.04468	-1.25122	-1.19019	-1.67847	-2.56348	-1.37329
-1.86157	-0.67139	-1.25122	-1.67847	-1.06812	-2.01416
-1.77002	-1.12915	-1.64795	-0.97656	-0.82397	-2.59399
-1.7395	-1.28174	-1.7395	-1.40381	-0.85449	-2.10571
-1.77002	-1.12915	-1.80054	-1.86157	-0.36621	-2.22778
-1.31226	-1.28174	-1.15967	-1.43433	-0.36621	-1.7395
-1.61743	-2.19727	-1.31226	-1.7395	-0.36621	-1.61743
-2.0752	-2.31934	-1.67847	-2.13623	-1.64795	-2.47192
-2.53296	-1.12915	-1.83105	-2.7771	-1.67847	-3.87573
-2.38037	-0.03052	-2.04468	-2.41089	-1.0376	-3.63159
-2.04468	-0.54932	-1.46484	-1.95312	-0.79346	-3.63159
-2.9602	-1.00708	-1.49536	-1.64795	-0.36621	-4.05884
-2.56348	-0.85449	-1.67847	-1.77002	-1.19019	-3.54004
-2.47192	-1.0376	-1.64795	-2.34985	-2.01416	-3.50952
-2.9602	-0.79346	-1.80054	-2.83813	-1.7395	-4.05884
-2.59399	-0.39673	-2.38037	-2.19727	-1.7395	-3.41797
-1.80054	-0.79346	-1.77002	-1.58691	-1.7395	-2.50244
-1.92261	-1.43433	-1.34277	-0.88501	-2.2583	-2.04468
-3.32642	-1.25122	-1.31226	-1.00708	-2.50244	-1.37329
-2.56348	-1.25122	-1.06812	-0.5188	-1.61743	-2.56348
-1.58691	-1.19019	-0.76294	-0.82397	-1.5564	-2.89917
-2.01416	-2.04468	-1.15967	-1.67847	-1.34277	-2.13623
-2.59399	-1.77002	-1.25122	-1.34277	-0.97656	-2.41089
-2.28882	-1.46484	-1.00708	-0.33569	-0.94604	-3.08228
-2.86865	-1.49536	-0.5188	-0.94604	-1.64795	-2.71606
-2.92969	-0.45776	-0.67139	-0.5188	-1.46484	-1.64795
-2.53296	-0.09155	-1.25122	-0.54932	-1.40381	-1.77002
-2.04468	-0.79346	-1.77002	-0.82397	-1.25122	-2.22778
-1.89209	-0.76294	-1.70898	-0.79346	-1.40381	-2.0752
-1.58691	-0.57983	-1.40381	-1.28174	-1.00708	-1.61743
-1.77002	-0.5188	-1.46484	-1.28174	-1.28174	-2.34985
-1.58691	-0.54932	-1.92261	-1.46484	-2.10571	-3.02124
-1.46484	-1.2207	-2.01416	-1.34277	-1.80054	-2.47192
-1.7395	-1.0376	-1.28174	-0.88501	-1.86157	-2.53296
-1.37329	-1.25122	-1.25122	-0.54932	-1.43433	-3.14331
-1.37329	-0.39673	-0.42725	-0.91553	-1.67847	-3.20435
-1.49536	-0.5188	-0.5188	-0.82397	-1.83105	-1.83105
-1.70898	-0.76294	-1.31226	-0.5188	-1.58691	-1.28174
-1.40381	-0.94604	-1.46484	0.18311	-0.67139	-1.46484
-1.67847	-1.0376	-1.40381	-0.5188	-2.13623	-1.83105
-1.86157	-1.40381	-1.28174	-1.34277	-2.53296	-2.01416
-1.89209	-1.31226	-1.09863	-0.73242	-2.10571	-1.98364
-1.67847	-0.48828	-1.37329	-0.88501	-2.01416	-3.02124
-1.61743	-0.24414	-2.04468	-0.54932	-2.2583	-2.80762
-1.7395	-0.91553	-0.67139	-0.33569	-1.31226	-2.47192
-1.58691	-1.5564	-1.28174	-1.43433	-1.2207	-2.2583
-1.67847	-2.41089	-1.95312	-0.82397	-2.31934	-3.2959
-0.64087	-1.40381	-2.13623	-0.06104	-2.28882	-3.57056
-0.54932	-0.7019	-2.22778	0	-1.86157	-2.71606
-1.12915	-1.40381	-0.57983	-1.09863	-1.89209	-2.0752
-1.37329	-1.09863	-1.15967	-0.94604	-1.28174	-1.95312
-2.38037	-1.0376	-2.68555	-0.76294	-1.0376	-1.89209
-2.99072	-1.12915	-2.9602	-0.09155	-1.06812	-2.65503
-2.83813	-0.36621	-1.80054	-0.61035	-2.10571	-2.22778
-2.41089	-1.15967	-1.64795	-1.58691	-2.74658	-2.10571
-1.25122	-1.37329	-2.2583	-1.28174	-2.28882	-2.19727
-1.31226	-1.00708	-2.04468	-0.30518	-1.92261	-2.7771
-2.38037	-0.36621	-0.91553	0.15259	-1.34277	-1.83105
-2.13623	-0.06104	-0.64087	-0.85449	-1.80054	-2.65503
-2.28882	-0.18311	-1.40381	-1.83105	-1.92261	-2.89917
-2.50244	-0.85449	-1.12915	-2.16675	-1.70898	-2.74658
-1.67847	-1.61743	-0.94604	-2.38037	-2.38037	-3.14331
-1.92261	-1.40381	-1.43433	-1.0376	-1.52588	-3.2959
-2.62451	-1.7395	-2.22778	-0.7019	-0.91553	-2.65503
-2.68555	-1.67847	-1.49536	-1.09863	-1.28174	-3.11279
-1.28174	-1.25122	-1.89209	-1.83105	-1.70898	-2.34985
-1.40381	-0.39673	-1.28174	-1.40381	-2.0752	-2.92969
-1.98364	-0.27466	-1.00708	-1.19019	-1.43433	-3.66211
-2.38037	-0.97656	-0.7019	-1.31226	-0.5188	-3.93677
-2.16675	-1.7395	-0.97656	-1.28174	-0.7019	-3.11279
-2.31934	-1.61743	-2.10571	-0.85449	-1.92261	-2.56348
-2.41089	-1.58691	-1.86157	-0.73242	-1.28174	-3.41797
-2.34985	-1.58691	-1.12915	-0.7019	0.03052	-3.60107
-2.44141	-1.83105	-1.19019	-0.45776	-0.64087	-2.80762
-2.10571	-1.98364	-1.2207	-0.76294	-1.2207	-3.35693
-1.95312	-1.00708	-1.43433	-0.79346	-1.83105	-3.17383
-1.89209	-1.25122	-0.88501	-1.06812	-1.83105	-3.63159
-2.65503	-1.80054	-0.57983	-1.28174	-1.43433	-3.87573
-2.83813	-1.95312	-1.5564	-1.95312	-1.37329	-3.05176
-2.50244	-1.43433	-1.70898	-1.67847	-1.37329	-3.26538
-2.22778	-1.09863	-1.19019	-1.09863	-1.31226	-2.65503
-2.38037	-1.5564	-1.06812	-1.64795	-1.89209	-2.41089
-2.41089	-1.67847	-1.15967	-1.06812	-2.01416	-2.86865
-1.80054	-0.39673	-1.77002	-1.25122	-1.95312	-2.34985
-2.04468	-0.09155	-2.0752	-1.95312	-2.0752	-2.86865
-2.13623	-0.7019	-1.25122	-1.19019	-2.0752	-3.23486
-1.67847	-0.76294	-1.09863	-0.88501	-1.40381	-2.92969
-1.34277	-1.67847	-1.70898	-1.31226	-2.04468	-2.2583
-1.12915	-1.83105	-1.67847	-1.52588	-2.34985	-2.22778
-1.2207	-1.25122	-1.64795	-1.5564	-1.43433	-2.74658
-1.95312	-0.45776	-1.64795	-1.34277	-1.12915	-3.60107
-1.34277	-0.7019	-1.83105	-0.73242	-2.04468	-3.32642
-1.67847	-2.31934	-1.28174	-0.94604	-2.19727	-3.23486
-1.64795	-2.19727	-1.0376	-1.31226	-1.49536	-3.8147
-1.15967	-1.09863	-1.19019	-1.12915	-1.52588	-3.78418
-1.25122	-0.67139	-0.73242	-0.73242	-2.0752	-4.11987
-2.0752	-0.88501	-0.45776	-1.34277	-1.00708	-4.39453
-2.47192	-1.40381	-0.42725	-1.80054	-1.46484	-4.08935
-2.28882	-1.31226	-0.24414	-1.25122	-1.70898	-3.50952
-2.0752	-0.94604	0	-0.61035	-1.83105	-3.14331
-1.67847	-1.12915	-0.5188	-0.42725	-1.12915	-2.53296
-2.2583	-1.19019	-0.82397	-1.28174	-2.0752	-2.2583
-2.31934	-1.95312	-0.76294	-1.92261	-1.7395	-3.41797
-2.62451	-2.10571	-0.88501	-0.82397	-2.01416	-3.63159
-2.68555	-2.59399	-1.34277	-0.73242	-1.15967	-2.7771
-1.5564	-1.70898	-1.28174	-0.67139	-1.12915	-2.7771
-1.06812	-0.7019	-0.97656	-0.5188	-1.09863	-3.02124
-1.25122	-0.79346	-1.37329	-0.79346	-1.19019	-3.44849
-1.49536	-0.91553	-1.09863	-0.61035	-1.37329	-1.95312
-1.31226	-1.25122	-1.37329	-0.39673	-1.0376	-1.15967
-0.48828	-1.43433	-1.58691	-0.12207	-1.0376	-1.86157
-1.46484	-0.7019	-1.37329	-0.7019	-1.0376	-1.89209
-3.02124	-0.82397	-1.80054	-0.57983	-0.39673	-1.61743
-3.11279	-0.48828	-1.64795	-1.00708	-0.88501	-2.41089
-2.01416	-0.76294	-0.5188	-1.25122	-1.52588	-2.89917
-1.15967	-0.85449	-1.64795	-1.7395	-1.34277	-2.83813
-1.77002	-0.97656	-1.46484	-1.43433	-1.2207	-2.83813
-2.0752	-1.58691	-0.76294	-1.34277	-2.04468	-1.95312
-1.7395	-1.5564	-1.00708	-1.61743	-1.95312	-2.44141
-1.52588	-0.88501	-0.64087	-1.0376	-1.86157	-2.92969
-2.13623	-1.09863	-1.46484	-0.97656	-1.83105	-3.05176
-1.83105	-1.43433	-1.77002	-1.98364	-1.7395	-2.47192
-1.43433	-0.67139	-0.21362	-1.06812	-0.57983	-2.31934
-1.70898	-0.91553	-0.97656	-0.57983	-1.31226	-2.83813
-1.89209	-1.37329	-1.92261	-1.34277	-2.0752	-3.63159
-1.15967	-1.25122	-0.97656	-1.34277	-2.34985	-3.44849
-2.41089	-0.21362	-1.37329	-1.2207	-1.92261	-3.50952
-2.7771	-0.54932	-1.12915	-0.61035	-1.7395	-3.50952
-1.7395	-1.46484	-1.43433	-0.73242	-1.86157	-2.99072
-1.5564	-0.88501	-1.15967	-1.28174	-2.2583	-3.35693
-2.44141	-0.7019	-0.91553	-1.12915	-2.19727	-3.35693
-2.99072	-0.27466	-0.79346	-0.5188	-2.0752	-3.14331
-2.80762	0.21362	-1.86157	-0.48828	-1.95312	-3.05176
-2.34985	-0.5188	-1.00708	-0.39673	-0.7019	-4.11987
-2.22778	-1.37329	-0.48828	0.03052	-0.88501	-4.27246
-3.08228	-0.42725	-1.37329	-0.85449	-1.09863	-3.2959
-2.50244	-1.15967	-1.80054	-0.67139	-1.52588	-2.19727
-2.0752	-0.82397	-1.25122	-1.49536	-1.49536	-2.53296
-1.89209	-0.94604	-0.97656	-1.64795	-0.73242	-3.11279
-2.16675	-0.57983	-0.54932	-0.54932	-2.13623	-3.66211
-2.99072	-0.24414	-0.82397	-1.34277	-2.04468	-3.2959
-3.17383	-1.15967	-1.40381	-1.61743	-0.85449	-3.23486
-3.2959	-1.19019	-2.0752	-1.67847	-0.94604	-3.38745
-3.69263	-1.43433	-1.70898	-2.19727	-1.31226	-2.83813
-3.87573	-1.0376	-1.61743	-1.92261	-1.67847	-2.71606
-3.75366	-0.39673	-2.01416	-1.52588	-1.25122	-1.83105
-4.30298	-0.94604	-1.58691	-1.12915	-1.15967	-2.68555
-4.05884	-1.2207	-1.00708	-1.80054	-0.82397	-2.92969
-3.63159	-1.28174	0.03052	-1.98364	-1.06812	-2.22778
-4.02832	-0.36621	-0.88501	-0.82397	-1.43433	-2.59399
-3.2959	-0.36621	-2.13623	-0.30518	-1.58691	-2.28882
-2.16675	-0.91553	-2.47192	-1.0376	-1.67847	-3.23486
-2.99072	-1.00708	-2.53296	-1.43433	-1.34277	-2.89917
-2.68555	-0.57983	-1.49536	-1.09863	-0.64087	-2.92969
-1.89209	-1.31226	-0.45776	-1.28174	-0.45776	-3.20435
-2.01416	-0.79346	-1.06812	-0.97656	-0.97656	-3.02124
-2.7771	-1.0376	-1.49536	-0.39673	-1.37329	-2.89917
-2.68555	-1.40381	-1.95312	-1.09863	-0.85449	-2.62451
-2.68555	-0.85449	-1.98364	-1.58691	-0.42725	-2.56348
-1.86157	-0.33569	-2.01416	-0.79346	-1.00708	-2.53296
-2.13623	-0.57983	-1.40381	-1.09863	-0.64087	-2.38037
-1.40381	-0.82397	-1.09863	-0.39673	-0.33569	-2.50244
-1.98364	-0.21362	-1.77002	-0.09155	-0.94604	-2.74658
-3.02124	-0.39673	-1.25122	-0.64087	-0.88501	-3.32642
-2.59399	-1.52588	-1.52588	-1.58691	-0.42725	-4.18091
-2.71606	-1.52588	-1.58691	-1.31226	-1.12915	-4.88281
-2.62451	-1.00708	-1.61743	-0.94604	-1.31226	-3.05176
-2.59399	-1.2207	-1.86157	-1.25122	-0.64087	-1.34277
-3.54004	-1.34277	-2.59399	-1.7395	-1.28174	-2.71606
-3.41797	-0.73242	-2.0752	-1.43433	-1.67847	-3.50952
-2.53296	-0.67139	-0.91553	-0.82397	-1.89209	-2.83813
-3.05176	-0.91553	-1.0376	-0.67139	-1.40381	-3.32642
-3.05176	-0.42725	-0.94604	-1.40381	-0.57983	-2.80762
-2.31934	-0.42725	-0.91553	-1.34277	-1.0376	-2.80762
-3.23486	-0.76294	-1.5564	-1.00708	-1.43433	-2.56348
-3.72314	-0.79346	-1.28174	-1.19019	-0.82397	-1.95312
-2.92969	-1.15967	-0.5188	-1.64795	-1.09863	-1.77002
-2.34985	-1.28174	-1.46484	-1.31226	-1.61743	-1.83105
-0.97656	-1.0376	-1.43433	-1.83105	-0.79346	-1.80054
-1.67847	-0.73242	-1.09863	-1.95312	-0.18311	-2.34985
-2.47192	-0.06104	-2.04468	-0.48828	-0.85449	-2.38037
-1.83105	0.30518	-2.22778	0.06104	-1.40381	-1.92261
-1.37329	-0.30518	-2.16675	-0.97656	-0.88501	-2.50244
-1.80054	-0.5188	-0.61035	-1.34277	-0.57983	-2.28882
-2.13623	-0.5188	-0.79346	-0.82397	-0.5188	-1.46484
-2.0752	-0.76294	-0.91553	-1.40381	-0.18311	-1.64795
-2.10571	-1.15967	-1.19019	-0.94604	-0.27466	-1.00708
-1.92261	-0.30518	-1.61743	-0.94604	-0.7019	-2.2583
-1.83105	-0.85449	-1.40381	-0.48828	-0.73242	-2.62451
-2.68555	-1.31226	-1.34277	-0.76294	-1.58691	-2.41089
-2.9602	-1.43433	-1.00708	-1.28174	-1.0376	-2.50244
-2.71606	-0.88501	-1.09863	-0.94604	-0.91553	-1.49536
-2.80762	-0.42725	-0.76294	-1.0376	-1.15967	-1.83105
-3.17383	-0.91553	-1.09863	-0.7019	-1.77002	-2.80762
-2.83813	-0.85449	-0.85449	-1.00708	-2.10571	-2.50244
-3.38745	-0.88501	-0.85449	-1.00708	-2.04468	-2.50244
-4.24194	-1.19019	-0.79346	-0.94604	-2.34985	-2.92969
-3.75366	-1.12915	-0.42725	-0.42725	-1.86157	-2.31934
-3.32642	-1.46484	0.03052	-0.45776	-2.13623	-2.92969
-2.89917	-1.0376	0.30518	-0.91553	-2.10571	-3.20435
-2.31934	-0.45776	-0.48828	-1.40381	-1.64795	-3.78418
-2.59399	-0.79346	-0.45776	-2.59399	-2.59399	-2.71606
-3.44849	-1.86157	-0.88501	-2.44141	-2.50244	-1.83105
-2.99072	-1.25122	-0.18311	-1.15967	-1.95312	-2.16675
-2.13623	-1.28174	0.64087	-1.46484	-2.50244	-2.56348
-1.19019	-1.40381	-0.61035	-1.06812	-2.65503	-3.20435
-0.61035	-1.31226	-1.49536	-1.43433	-2.62451	-3.60107
-1.25122	-1.31226	-0.76294	-2.34985	-2.65503	-2.62451
-2.28882	-1.49536	-0.15259	-3.41797	-2.10571	-2.13623
-2.47192	-1.19019	-0.36621	-2.83813	-1.70898	-2.19727
-3.26538	-0.76294	-1.70898	-1.67847	-2.0752	-2.71606
-3.35693	-1.0376	-2.2583	-1.67847	-1.80054	-2.68555
-2.71606	-1.70898	-1.52588	-1.64795	-1.89209	-2.74658
-2.86865	-1.64795	-1.61743	-1.64795	-1.46484	-2.86865
-3.8147	-1.25122	-1.40381	-1.70898	-1.06812	-2.16675
-3.11279	-0.97656	-1.70898	-2.47192	-1.40381	-2.86865
-2.2583	-0.7019	-0.54932	-1.95312	-1.89209	-2.9602
-2.0752	-1.09863	-0.5188	-1.83105	-2.59399	-2.56348
-2.2583	-0.85449	-1.70898	-2.16675	-1.64795	-2.7771
-2.59399	-1.19019	-1.37329	-2.28882	-1.19019	-2.80762
-2.83813	-2.10571	-1.06812	-2.53296	-1.52588	-1.89209
-2.9602	-2.16675	-1.40381	-3.11279	-1.64795	-2.7771
-1.95312	-2.19727	-1.77002	-3.05176	-1.5564	-2.71606
-2.34985	-1.92261	-2.0752	-1.77002	-1.34277	-2.59399
-2.99072	-1.67847	-1.92261	-1.67847	-1.15967	-2.7771
-3.69263	-1.7395	-1.31226	-2.68555	-0.73242	-2.41089
-2.92969	-2.0752	-1.19019	-2.34985	-1.58691	-3.44849
-2.71606	-2.22778	-1.43433	-2.01416	-1.83105	-3.57056
-3.08228	-2.31934	-0.76294	-2.16675	-1.06812	-3.02124
-3.72314	-2.38037	-0.33569	-2.04468	-1.31226	-2.41089
-2.86865	-1.98364	-1.2207	-0.91553	-1.2207	-2.80762
-3.72314	-1.92261	-1.43433	-0.88501	-1.00708	-3.14331
-3.72314	-1.89209	-1.19019	-1.06812	-0.94604	-2.34985
-3.44849	-0.64087	-1.2207	-1.52588	-1.19019	-2.19727
-4.21143	-0.73242	-1.98364	-2.13623	-0.97656	-2.59399
-4.27246	-0.94604	-1.09863	-1.49536	-1.09863	-2.68555
-5.15747	-1.31226	-0.42725	-1.7395	-1.49536	-2.50244
-4.36401	-1.83105	-0.33569	-2.13623	-1.46484	-3.38745
-4.85229	-1.61743	-0.61035	-1.58691	-1.34277	-3.26538
-4.54712	-1.83105	-1.09863	-1.58691	-1.52588	-2.44141
-3.14331	-1.80054	-1.00708	-2.28882	-2.01416	-2.56348
-3.20435	-1.67847	-1.95312	-1.52588	-2.53296	-2.0752
-3.35693	-1.86157	-3.41797	-0.88501	-1.5564	-2.13623
-3.14331	-2.10571	-2.99072	-2.04468	-1.09863	-2.2583
-2.28882	-1.40381	-2.38037	-2.53296	-1.31226	-2.92969
-1.49536	-1.34277	-2.01416	-2.83813	-1.43433	-2.99072
-2.41089	-1.49536	-1.95312	-3.08228	-1.80054	-2.38037
-2.16675	-1.61743	-1.64795	-3.05176	-1.64795	-2.44141
-2.86865	-1.98364	-2.19727	-2.38037	-1.06812	-2.22778
-2.53296	-1.83105	-1.86157	-1.49536	-1.46484	-2.04468
-2.38037	-1.5564	-1.19019	-1.52588	-2.04468	-2.34985
-2.50244	-1.28174	-1.89209	-1.15967	-1.58691	-2.19727
-2.31934	-1.34277	-1.77002	-1.06812	-0.82397	-2.59399
-2.0752	-2.0752	-1.64795	-2.2583	-1.2207	-2.86865
-1.98364	-2.47192	-1.06812	-2.13623	-1.19019	-3.08228
-2.83813	-2.04468	-0.15259	-1.95312	-1.5564	-2.92969
-3.2959	-1.15967	-0.57983	-1.31226	-1.58691	-3.35693
-3.2959	-2.13623	-1.34277	-0.39673	-1.2207	-3.78418
-3.57056	-2.22778	-1.25122	-0.79346	-1.43433	-4.21143
-3.26538	-1.86157	-0.94604	-0.88501	-1.98364	-4.11987
-3.35693	-1.46484	-1.58691	-0.79346	-0.7019	-3.9978
-2.59399	-2.19727	-1.67847	-1.06812	-0.12207	-3.08228
-2.10571	-2.56348	-2.0752	-1.19019	-1.06812	-2.22778
-2.86865	-1.95312	-1.34277	-1.00708	-1.31226	-2.0752
-3.479	-1.25122	-1.52588	-0.85449	-0.82397	-2.7771
-3.08228	-2.0752	-1.25122	-1.61743	-0.88501	-2.68555
-3.38745	-2.2583	-0.7019	-1.5564	-1.70898	-2.41089
-3.57056	-1.89209	-1.77002	-0.39673	-1.92261	-2.44141
-2.9602	-2.38037	-1.58691	-0.85449	-1.40381	-2.16675
-2.04468	-2.65503	-1.12915	-1.37329	-0.5188	-1.46484
-2.80762	-2.10571	-0.85449	-1.06812	-0.39673	-1.92261
-4.15039	-1.70898	-1.09863	-1.0376	-1.52588	-2.04468
-3.66211	-1.09863	-1.89209	-1.2207	-1.31226	-2.01416
-3.479	-1.25122	-1.06812	-0.85449	-0.91553	-2.19727
-3.479	-0.76294	-1.40381	-0.97656	-1.00708	-2.0752
-2.86865	-1.37329	-1.28174	-1.46484	-1.98364	-2.13623
-2.71606	-1.80054	-1.12915	-0.94604	-1.2207	-2.71606
-2.34985	-2.22778	-0.79346	-1.0376	-1.25122	-2.53296
-2.56348	-1.98364	-1.0376	-1.58691	-1.12915	-2.44141
-1.67847	-1.40381	-1.58691	-0.82397	-1.40381	-2.16675
-1.19019	-1.43433	-1.83105	-0.42725	-1.52588	-2.31934
-2.38037	-1.95312	-0.94604	-1.00708	-0.76294	-3.14331
-2.38037	-2.44141	-1.25122	-1.67847	-0.15259	-3.02124
-2.89917	-1.37329	-1.46484	-2.16675	-0.67139	-2.56348
-2.74658	-1.06812	-1.31226	-1.95312	0.06104	-2.38037
-1.31226	-1.06812	-1.46484	-0.79346	0.30518	-2.7771
-2.01416	-1.34277	-1.40381	-0.91553	-1.67847	-2.65503
-1.58691	-1.49536	-1.12915	-0.94604	-1.80054	-2.41089
-2.10571	-1.19019	-1.09863	-0.18311	-1.12915	-2.44141
-2.68555	-0.88501	-0.91553	-0.85449	-1.0376	-2.62451
-2.80762	-1.89209	-1.40381	-1.86157	-1.52588	-2.56348
-2.34985	-2.16675	-0.76294	-1.98364	-0.85449	-3.26538
-1.7395	-1.64795	-0.94604	-1.61743	-0.12207	-4.05884
-1.58691	-1.31226	-1.25122	-1.95312	-0.94604	-4.11987
-2.47192	-1.2207	-1.09863	-1.46484	-0.82397	-3.50952
-1.37329	-1.06812	-0.15259	-1.15967	-0.97656	-2.80762
-1.0376	-0.91553	-0.45776	-1.06812	-0.91553	-3.14331
-1.67847	-1.19019	-0.33569	-1.12915	-0.85449	-3.479
-1.95312	-2.19727	-0.76294	-1.58691	-0.76294	-3.20435
-1.80054	-1.67847	-1.15967	-1.31226	-1.2207	-3.02124
-2.65503	-0.79346	-1.34277	-1.86157	-1.52588	-2.86865
-3.20435	-1.34277	-0.94604	-1.61743	-1.83105	-3.05176
-3.23486	-1.0376	-1.31226	-0.09155	-1.67847	-2.50244
-3.26538	-0.67139	-0.82397	-1.15967	-0.97656	-2.62451
-2.22778	-1.28174	-1.0376	-1.77002	-0.24414	-2.74658
-2.59399	-1.0376	-1.64795	-1.37329	-0.39673	-2.71606
-2.47192	-1.61743	-1.28174	-0.64087	-0.88501	-2.47192
-1.58691	-1.77002	-1.64795	0.18311	-0.97656	-2.92969
-2.53296	-1.49536	-1.95312	-0.48828	-0.30518	-3.11279
-2.89917	-1.25122	-0.7019	-1.19019	0	-3.44849
-2.44141	-1.7395	-0.88501	-0.67139	-0.33569	-2.0752
-1.83105	-1.58691	-1.7395	-0.85449	-0.91553	-2.19727
-2.31934	-1.92261	-2.0752	-1.2207	-0.82397	-2.80762
-2.50244	-1.09863	-1.7395	-0.94604	-0.45776	-2.41089
-2.71606	-1.64795	-1.67847	-1.52588	-0.91553	-2.62451
-2.74658	-1.34277	-1.58691	-1.95312	-1.28174	-2.92969
-3.23486	-1.09863	-1.15967	-1.98364	-0.54932	-3.05176
-2.9602	-1.0376	-1.15967	-2.22778	-0.76294	-3.32642
-2.50244	-1.89209	-0.67139	-1.06812	-0.09155	-2.50244
-2.19727	-1.77002	-1.5564	-0.61035	-0.61035	-1.80054
-2.04468	-1.46484	-2.34985	-0.33569	-1.25122	-1.77002
-1.61743	-1.31226	-1.70898	-1.19019	-1.2207	-2.22778
-1.34277	-1.37329	-1.31226	-1.77002	-0.61035	-1.98364
-2.01416	-1.28174	-1.31226	-1.49536	-0.42725	-2.22778
-1.95312	-0.97656	-1.40381	-1.49536	-0.67139	-2.86865
-0.91553	-0.88501	-1.0376	-1.00708	-1.86157	-3.84521
-0.30518	-0.82397	-1.12915	-0.30518	-1.61743	-3.23486
-0.76294	-0.79346	-1.83105	-0.30518	-1.25122	-2.22778
-1.19019	-0.79346	-2.0752	-0.36621	-0.48828	-1.46484
-0.82397	-0.76294	-1.25122	-0.67139	-0.76294	-2.19727
-1.34277	-1.86157	-1.80054	-1.40381	-1.52588	-2.83813
-1.34277	-1.28174	-2.01416	-1.40381	-0.97656	-2.89917
-1.64795	-1.09863	-1.86157	-1.28174	-0.7019	-2.31934
-2.53296	-1.15967	-1.15967	-1.00708	-2.31934	-2.74658
-2.0752	-0.79346	-1.09863	-0.54932	-2.2583	-2.19727
-2.89917	-0.45776	-1.98364	-0.7019	-1.49536	-1.5564
-3.17383	-1.31226	-1.58691	-0.97656	-1.43433	-2.22778
-2.04468	-1.58691	-1.2207	-1.43433	-1.43433	-2.50244
-1.64795	-1.28174	-1.15967	-1.95312	-2.38037	-3.05176
-2.04468	-0.94604	-1.00708	-1.06812	-2.01416	-1.67847
-3.05176	-0.94604	-1.80054	-1.25122	-0.64087	-2.19727
-4.30298	-1.25122	-1.58691	-1.46484	-1.40381	-3.2959
-3.8147	-1.28174	-0.97656	-1.70898	-1.92261	-3.02124
-2.62451	-0.7019	-1.09863	-1.58691	-1.86157	-2.47192
-2.65503	-1.28174	-2.50244	-1.0376	-1.61743	-2.86865
-3.26538	-1.61743	-2.19727	-0.76294	-1.67847	-2.41089
-2.2583	-1.31226	-1.2207	-0.73242	-1.5564	-2.80762
-2.28882	-1.12915	-2.16675	-1.0376	-1.58691	-3.11279
-1.83105	-1.61743	-2.44141	-1.00708	-1.2207	-2.65503
-1.98364	-1.2207	-1.64795	-1.31226	-0.79346	-2.10571
-2.9602	-1.67847	-2.41089	-1.49536	-0.42725	-2.80762
-2.22778	-1.43433	-2.41089	-1.40381	-0.7019	-3.17383
-1.80054	-1.64795	-1.70898	-0.97656	-1.12915	-2.68555
-1.40381	-0.94604	-1.28174	-1.19019	-1.83105	-2.38037
-1.52588	-0.79346	-1.34277	-1.28174	-1.64795	-2.53296
-1.31226	-1.52588	-2.10571	-1.15967	-1.70898	-2.74658
-1.12915	-2.59399	-2.92969	-1.09863	-2.01416	-2.9602
-1.89209	-1.58691	-2.34985	-1.06812	-2.13623	-2.41089
-2.62451	-1.5564	-1.89209	-1.19019	-2.10571	-2.22778
-3.78418	-0.48828	-2.38037	-1.12915	-1.83105	-2.83813
-3.84521	-1.43433	-1.89209	-1.67847	-2.71606	-3.20435
-2.89917	-2.44141	-1.52588	-1.52588	-2.34985	-2.83813
-2.16675	-2.2583	-1.09863	-2.0752	-2.71606	-2.92969
-1.7395	-1.06812	-1.58691	-2.41089	-2.62451	-3.54004
-2.19727	-0.45776	-1.40381	-1.86157	-1.80054	-3.54004
-2.31934	-1.25122	-1.0376	-1.64795	-1.5564	-2.59399
-2.59399	-1.49536	-1.12915	-0.42725	-1.92261	-2.41089
-2.10571	-1.58691	-1.89209	-0.57983	-1.7395	-3.90625
-2.2583	-1.31226	-1.58691	-1.28174	-1.52588	-4.18091
-1.70898	-1.12915	-1.70898	-1.15967	-1.06812	-3.9978
-1.77002	-1.0376	-0.67139	-1.49536	-0.91553	-3.78418
-1.80054	-0.91553	-0.82397	-1.61743	-1.80054	-3.50952
-2.16675	-1.5564	-2.16675	-1.89209	-3.08228	-3.38745
-2.2583	-1.89209	-2.16675	-0.88501	-3.11279	-2.83813
-2.10571	-1.40381	-1.61743	-0.79346	-2.22778	-2.31934
-3.20435	-1.12915	-2.41089	-1.46484	-1.67847	-3.02124
-3.35693	-1.61743	-1.61743	-1.46484	-2.38037	-3.50952
-2.68555	-1.80054	-1.15967	-0.45776	-3.2959	-3.26538
-2.01416	-1.58691	-1.80054	-0.54932	-2.16675	-2.59399
-1.49536	-0.76294	-1.34277	-1.34277	-1.77002	-2.80762
-1.70898	-0.61035	-1.43433	-1.52588	-1.98364	-2.92969
-3.08228	-0.54932	-1.5564	-1.37329	-1.49536	-3.11279
-2.99072	-0.36621	-1.09863	-1.64795	-1.61743	-2.83813
-2.99072	-0.88501	-1.7395	-2.71606	-1.09863	-1.92261
-3.32642	-1.15967	-1.43433	-1.80054	-0.64087	-2.19727
-2.7771	-1.09863	-1.00708	-1.19019	-1.46484	-2.92969
-2.34985	-0.85449	-1.09863	-1.89209	-2.16675	-2.9602
-2.92969	-1.34277	-1.12915	-1.95312	-1.0376	-2.28882
-3.93677	-1.64795	-0.54932	-2.38037	-0.94604	-2.31934
-2.89917	-1.52588	-1.83105	-2.7771	-1.58691	-2.10571
-1.58691	-2.68555	-1.98364	-2.59399	-1.49536	-2.19727
-1.77002	-2.31934	-2.01416	-3.02124	-1.49536	-3.05176
-2.86865	-0.76294	-1.86157	-2.04468	-1.43433	-3.57056
-2.50244	-0.45776	-1.64795	-1.95312	-1.5564	-2.59399
-1.7395	-0.64087	-1.89209	-1.58691	-1.67847	-1.77002
-1.95312	-1.2207	-1.95312	-1.5564	-1.34277	-2.10571
-1.67847	-1.15967	-1.7395	-1.61743	-1.86157	-2.2583
-1.31226	-1.34277	-2.13623	-1.61743	-1.80054	-2.2583
-1.28174	-1.37329	-1.92261	-1.43433	-1.92261	-3.44849
-1.00708	-1.31226	-1.70898	-1.77002	-2.59399	-3.66211
-0.82397	-2.38037	-1.89209	-1.7395	-2.2583	-2.86865
-1.58691	-2.19727	-1.61743	-2.86865	-1.46484	-2.22778
-2.19727	-0.88501	-1.64795	-2.62451	-1.0376	-2.13623
-1.28174	-0.73242	-1.95312	-1.34277	-1.70898	-2.16675
-1.28174	-0.91553	-1.70898	-1.43433	-1.15967	-2.41089
-1.77002	-0.7019	-1.15967	-1.86157	-1.83105	-2.62451
-1.92261	-0.73242	-1.64795	-1.98364	-2.28882	-3.41797
-2.80762	-1.09863	-2.01416	-2.10571	-1.89209	-2.83813
-2.22778	-1.58691	-1.67847	-2.28882	-1.67847	-2.2583
-1.77002	-0.91553	-1.49536	-2.34985	-1.15967	-2.53296
-3.05176	-0.5188	-1.00708	-1.83105	-1.70898	-2.04468
-3.479	-1.19019	-1.89209	-0.97656	-2.71606	-1.52588
-3.54004	-0.67139	-2.47192	-1.00708	-2.68555	-1.77002
-2.86865	-0.76294	-2.16675	-1.28174	-2.34985	-2.2583
-2.89917	-1.5564	-1.52588	-2.0752	-1.80054	-2.47192
-3.54004	-1.31226	-1.09863	-2.38037	-1.00708	-2.28882
-2.99072	-1.40381	-1.34277	-1.40381	-0.42725	-1.86157
-3.69263	-0.82397	-1.43433	-1.49536	-0.73242	-2.74658
-3.63159	-0.91553	-2.01416	-2.2583	-0.88501	-2.59399
-3.14331	-0.94604	-1.64795	-2.2583	-0.82397	-2.56348
-2.31934	-1.09863	-0.91553	-1.98364	-0.76294	-1.92261
-1.5564	-1.37329	-0.64087	-2.65503	-1.00708	-1.28174
-2.0752	-1.98364	-0.79346	-2.01416	-1.00708	-2.0752
-2.59399	-1.92261	-1.7395	-1.70898	-1.46484	-2.62451
-2.01416	-1.7395	-0.94604	-1.52588	-2.19727	-4.08935
-1.31226	-1.28174	-0.03052	-1.40381	-2.22778	-4.36401
-1.67847	-1.5564	-1.00708	-0.88501	-2.04468	-3.38745
-1.52588	-1.40381	-1.0376	-0.57983	-1.86157	-3.2959
-1.34277	-1.31226	-1.31226	-1.2207	-1.2207	-2.99072
-1.19019	-1.06812	-1.58691	-0.64087	-1.09863	-3.78418
-1.70898	-0.48828	-1.19019	-1.34277	-0.88501	-3.23486
-1.95312	-1.31226	-0.42725	-1.61743	-0.79346	-2.38037
-2.53296	-1.34277	-0.76294	-1.58691	-0.79346	-2.83813
-2.71606	-1.5564	-0.91553	-1.00708	-1.34277	-3.26538
-2.16675	-1.40381	-1.06812	-0.67139	-1.2207	-2.7771
-1.77002	-1.80054	-1.67847	-0.73242	-0.82397	-2.10571
-0.97656	-1.28174	-0.88501	-0.73242	-1.46484	-2.28882
-0.91553	-0.64087	-0.79346	-0.30518	-1.92261	-3.17383
-0.97656	-1.43433	-1.37329	-0.18311	-1.09863	-2.83813
-1.46484	-1.58691	-0.76294	-1.19019	-0.33569	-2.28882
-1.58691	-0.57983	-0.91553	-1.92261	-0.18311	-2.2583
-1.0376	-0.30518	-1.52588	-1.09863	-0.5188	-2.80762
-1.77002	-1.19019	-1.37329	-1.19019	-1.12915	-2.7771
-1.58691	-1.98364	-1.70898	-1.52588	-1.67847	-2.04468
-1.89209	-1.5564	-1.83105	-1.52588	-1.89209	-1.98364
-2.47192	-1.15967	-1.83105	-1.37329	-2.44141	-2.41089
-2.68555	-0.88501	-1.77002	-1.7395	-1.61743	-2.80762
-2.53296	-1.40381	-1.52588	-1.61743	-0.94604	-2.04468
-1.77002	-1.2207	-1.70898	-1.61743	-1.2207	-2.56348
-2.01416	-1.43433	-2.0752	-1.40381	-1.28174	-2.68555
-1.92261	-1.52588	-1.49536	-1.06812	-0.85449	-2.9602
-2.89917	-2.04468	-1.43433	-1.37329	-0.57983	-3.05176
-2.86865	-1.25122	-1.95312	-1.95312	-0.67139	-3.8147
-2.59399	-1.64795	-2.62451	-1.89209	-1.52588	-3.69263
-2.31934	-1.89209	-1.37329	-1.28174	-1.77002	-3.44849
-2.16675	-1.37329	-0.94604	-0.82397	-1.77002	-2.80762
-2.13623	-1.46484	-0.91553	-1.15967	-1.0376	-3.05176
-2.19727	-1.06812	-0.30518	-1.31226	-0.85449	-2.38037
-2.13623	-0.85449	-0.42725	-2.2583	-0.5188	-3.2959
-2.68555	-1.7395	-0.7019	-2.01416	-0.64087	-2.86865
-2.04468	-2.31934	-0.85449	-1.70898	-1.46484	-2.92969
-2.22778	-1.5564	-1.28174	-2.44141	-1.80054	-3.08228
-2.47192	-0.67139	-1.5564	-2.31934	-0.91553	-3.87573
-2.99072	-0.91553	-1.15967	-1.52588	-0.18311	-2.99072
-3.32642	-1.2207	-0.48828	-0.57983	-0.33569	-2.65503
-2.71606	-1.49536	-0.06104	-1.67847	-1.80054	-2.89917
-2.38037	-1.64795	-0.64087	-2.38037	-1.00708	-2.71606
-2.22778	-1.80054	-1.40381	-2.38037	-0.42725	-2.99072
-1.98364	-1.98364	-1.34277	-1.98364	-0.18311	-3.23486
-1.64795	-1.67847	-0.45776	-1.77002	-1.19019	-2.83813
-3.26538	-0.7019	-1.67847	-1.61743	-1.7395	-2.16675
-2.65503	-1.2207	-1.5564	-2.0752	-0.85449	-2.56348
-2.28882	-1.64795	-0.91553	-1.52588	-0.91553	-3.23486
-2.22778	-1.43433	-1.61743	-1.09863	-0.7019	-2.53296
-2.65503	-1.92261	-1.64795	-1.31226	-1.19019	-2.86865
-2.89917	-1.5564	-0.7019	-1.64795	-1.25122	-3.35693
-3.08228	-0.91553	-0.61035	-1.70898	-0.79346	-3.26538
-1.43433	-0.79346	-1.83105	-1.89209	-1.34277	-2.89917
-0.85449	-0.33569	-1.83105	-1.46484	-1.7395	-1.95312
-1.15967	-0.48828	-0.61035	-1.34277	-1.67847	-1.70898
-1.19019	-0.36621	-1.09863	-1.80054	-1.15967	-1.83105
-1.77002	-0.61035	-2.13623	-1.49536	-0.54932	-2.59399
-1.58691	-0.97656	-1.61743	-1.80054	-0.27466	-3.02124
-1.40381	-1.19019	-1.7395	-1.06812	-1.09863	-3.26538
-1.80054	-0.48828	-2.0752	-0.76294	-1.83105	-3.17383
-2.41089	-0.61035	-1.58691	-1.67847	-1.98364	-2.59399
-2.65503	-0.7019	-2.19727	-1.92261	-1.00708	-2.13623
-2.89917	-1.70898	-1.52588	-1.0376	-0.42725	-2.99072
-2.47192	-2.22778	-1.09863	-0.27466	-1.28174	-2.10571
-2.80762	-1.37329	-1.5564	-0.48828	-1.70898	-1.89209
-2.16675	-1.25122	-1.77002	-1.09863	-1.95312	-2.92969
-2.10571	-3.11279	-1.58691	-0.67139	-0.91553	-3.20435
-1.5564	-2.16675	-1.95312	-0.79346	-0.5188	-1.70898
-1.89209	-1.58691	-1.86157	-1.5564	-1.09863	-2.59399
-1.52588	-0.73242	-1.92261	-1.64795	-1.83105	-3.87573
-1.28174	-0.5188	-2.2583	-0.94604	-1.2207	-3.57056
-0.42725	-1.00708	-2.16675	-0.36621	-0.61035	-2.74658
-1.06812	-0.33569	-1.83105	-0.36621	-0.61035	-2.59399
-1.7395	-1.2207	-1.95312	-1.00708	-1.52588	-2.92969
-1.64795	-2.19727	-1.95312	-1.2207	-2.04468	-2.01416
-2.50244	-1.37329	-1.28174	-1.00708	-2.0752	-2.44141
-1.28174	-0.03052	-1.98364	-0.54932	-2.2583	-2.71606
-0.91553	0.12207	-1.31226	-1.12915	-1.86157	-2.50244
-1.89209	-0.88501	-0.67139	-1.06812	-0.97656	-2.9602
-2.31934	-1.09863	-0.5188	-1.28174	-0.45776	-3.26538
-1.86157	-1.89209	-0.91553	-1.2207	-1.31226	-2.86865
-1.98364	-1.70898	-1.15967	-1.28174	-0.79346	-2.80762
-2.10571	-0.76294	-1.0376	-0.79346	-0.97656	-2.44141
-0.79346	-1.28174	-1.46484	-0.48828	-1.5564	-3.11279
-0.85449	-1.43433	-1.43433	-0.45776	-1.19019	-3.44849
-1.49536	-0.5188	-1.15967	-0.57983	-0.48828	-3.17383
-1.61743	-0.88501	-1.7395	-0.82397	-0.91553	-3.32642
-1.86157	-1.2207	-2.19727	-0.12207	-1.92261	-3.35693
-1.15967	-1.52588	-1.83105	0	-1.64795	-2.68555
-0.94604	-1.37329	-1.83105	-0.18311	-1.15967	-2.13623
-1.09863	-1.58691	-1.77002	-0.64087	-1.5564	-2.22778
-2.10571	-1.7395	-1.34277	-0.27466	-0.85449	-3.32642
-2.2583	-1.09863	-0.97656	-1.34277	-0.54932	-3.2959
-1.83105	-1.15967	-1.00708	-1.77002	-0.48828	-2.74658
-1.80054	-1.40381	-1.49536	-0.45776	-1.12915	-2.89917
-1.64795	-1.83105	-1.70898	-0.39673	-1.12915	-2.68555
-1.15967	-2.04468	-0.82397	-1.12915	-1.5564	-2.9602
-1.09863	-1.67847	-1.06812	-0.67139	-1.15967	-3.05176
-1.00708	-1.7395	-1.19019	-0.06104	-0.97656	-3.84521
-1.46484	-1.86157	-1.61743	-0.88501	-0.45776	-3.63159
-1.89209	-1.92261	-1.28174	-0.85449	-0.57983	-2.01416
-1.12915	-2.16675	-0.91553	-0.73242	-0.36621	-2.38037
-1.46484	-2.16675	-0.97656	-1.58691	-1.12915	-2.34985
-1.83105	-2.53296	-0.88501	-1.49536	-1.06812	-2.65503
-1.7395	-1.5564	-1.61743	-0.73242	-0.97656	-3.26538
-1.83105	-1.92261	-2.38037	-0.5188	-0.61035	-4.45557
-2.2583	-2.16675	-2.22778	-1.25122	-0.5188	-3.87573
-2.7771	-1.43433	-1.89209	-1.2207	-0.82397	-2.28882
-3.11279	-2.56348	-1.2207	-0.39673	-1.77002	-2.65503
-2.04468	-3.38745	-1.46484	-0.76294	-1.15967	-3.38745
-1.49536	-2.68555	-0.82397	-0.61035	-1.12915	-3.63159
-1.52588	-1.83105	-0.94604	-0.94604	-1.0376	-3.479
-2.44141	-1.52588	-0.97656	-0.30518	-0.30518	-3.14331
-2.19727	-1.2207	-0.61035	0.21362	0.15259	-3.38745
-1.43433	-1.46484	-1.37329	-0.48828	-0.45776	-2.89917
-1.67847	-2.0752	-1.98364	-1.7395	-0.91553	-3.08228
-2.2583	-2.13623	-1.43433	-2.04468	-0.09155	-4.42505
-3.69263	-1.40381	-1.06812	-0.64087	-1.06812	-4.85229
-3.75366	-1.67847	-0.64087	-1.25122	-1.61743	-3.17383
-3.41797	-2.01416	-1.25122	-1.61743	-1.49536	-3.35693
-2.71606	-1.34277	-1.86157	-0.7019	-0.82397	-4.15039
-2.2583	-1.83105	-2.16675	-0.76294	-0.7019	-4.73022
-2.68555	-2.28882	-1.64795	-1.7395	-0.73242	-3.78418
-2.68555	-1.86157	-1.46484	-1.70898	-0.61035	-2.9602
-1.46484	-2.41089	-1.61743	-1.49536	-0.39673	-2.89917
-1.09863	-2.34985	-1.06812	-0.36621	-1.92261	-3.54004
-1.92261	-2.19727	-1.5564	0.09155	-1.31226	-3.38745
-2.22778	-1.52588	-1.46484	-0.67139	-1.19019	-3.60107
-1.5564	-0.82397	-1.28174	-1.15967	-1.64795	-3.38745
-1.58691	-1.64795	-1.64795	-1.28174	-1.80054	-2.7771
-2.31934	-2.13623	-1.80054	-1.12915	-1.06812	-1.86157
-1.77002	-1.5564	-2.44141	-0.12207	-1.0376	-2.50244
-2.44141	-2.10571	-2.34985	-1.2207	-1.09863	-2.53296
-1.58691	-1.31226	-1.58691	-2.34985	-1.67847	-2.04468
-1.89209	-0.57983	-1.0376	-1.70898	-1.77002	-2.56348
-2.62451	-1.0376	-1.46484	-0.82397	-0.64087	-2.99072
-2.16675	-1.98364	-2.34985	-0.48828	-1.09863	-3.08228
-1.80054	-1.7395	-2.19727	-0.7019	-0.85449	-3.479
-2.44141	-1.67847	-2.10571	-0.27466	-0.5188	-3.75366
-2.34985	-1.34277	-1.83105	-0.57983	-1.00708	-4.45557
-1.64795	-1.86157	-1.43433	-2.04468	-1.25122	-3.93677
-1.89209	-2.19727	-1.28174	-1.95312	-1.40381	-2.86865
-2.10571	-1.98364	-0.33569	-0.76294	-1.46484	-2.80762
-2.01416	-1.92261	-0.09155	-0.91553	-1.37329	-2.19727
-1.89209	-1.46484	-0.91553	-1.80054	-1.67847	-2.47192
-1.61743	-1.70898	-1.2207	-1.92261	-1.12915	-2.71606
-0.64087	-2.0752	-1.25122	-1.25122	-0.57983	-2.89917
-1.43433	-1.61743	-0.94604	-0.91553	-0.54932	-3.23486
-1.49536	-2.28882	-0.67139	-1.92261	-0.27466	-3.02124
-2.0752	-2.74658	-1.0376	-3.32642	-0.61035	-2.80762
-2.89917	-1.77002	-0.94604	-2.65503	-0.97656	-3.02124
-2.99072	-0.64087	-0.45776	-1.64795	-0.88501	-3.54004
-1.67847	-1.0376	-1.31226	-1.67847	-1.5564	-3.72314
-1.15967	-1.15967	-1.0376	-1.06812	-1.98364	-2.74658
-2.01416	-1.09863	-0.82397	-1.31226	-2.13623	-1.31226
-2.62451	-1.64795	-1.00708	-1.06812	-1.52588	-1.52588
-3.479	-1.92261	-1.00708	-0.57983	-1.49536	-2.80762
-3.72314	-1.40381	-1.7395	-1.25122	-1.7395	-3.26538
-3.2959	-1.46484	-1.28174	-0.79346	-1.28174	-2.71606
-2.92969	-1.70898	-1.61743	-0.76294	-0.79346	-2.50244
-2.92969	-1.67847	-2.34985	-1.67847	-1.12915	-2.22778
-2.9602	-2.44141	-2.04468	-1.98364	-0.76294	-3.44849
-2.44141	-2.50244	-1.5564	-2.31934	-1.00708	-3.72314
-2.28882	-1.52588	-0.97656	-1.77002	-1.15967	-2.99072
-2.7771	-0.85449	-0.7019	-1.46484	-0.76294	-3.2959
-2.62451	-1.43433	-1.37329	-1.2207	-1.64795	-3.57056
-2.38037	-1.95312	-1.40381	-2.34985	-2.2583	-2.47192
-1.86157	-2.47192	-1.77002	-1.89209	-1.86157	-2.99072
-1.67847	-2.34985	-1.64795	-1.43433	-1.0376	-2.74658
-2.10571	-1.61743	-0.88501	-1.06812	-1.7395	-2.92969
-3.20435	-1.40381	-0.88501	-1.83105	-1.34277	-3.20435
-3.78418	-1.28174	-0.97656	-1.95312	-0.91553	-3.38745
-3.11279	-1.58691	-0.21362	-1.09863	-0.42725	-3.87573
-1.98364	-0.79346	-1.34277	-1.25122	-0.09155	-3.90625
-1.98364	-1.00708	-0.76294	-0.79346	-1.19019	-3.72314
-2.10571	-2.10571	-0.7019	-1.46484	-1.00708	-3.90625
-2.34985	-2.16675	-1.77002	-2.19727	-1.15967	-3.26538
-2.44141	-1.12915	-2.16675	-1.52588	-1.61743	-3.05176
-2.59399	-1.19019	-1.77002	-0.67139	-2.38037	-2.62451
-2.44141	-2.19727	-2.0752	-0.82397	-1.49536	-2.2583
-2.2583	-1.37329	-2.99072	-1.49536	-0.82397	-2.56348
-2.68555	-0.91553	-1.49536	-1.86157	-0.79346	-2.01416
-3.84521	-1.67847	-0.85449	-1.25122	-0.73242	-2.89917
-3.84521	-1.67847	-1.28174	-1.43433	-1.46484	-3.41797
-3.63159	-0.64087	-1.64795	-0.94604	-0.85449	-3.2959
-2.92969	-0.88501	-1.37329	-0.64087	-0.94604	-4.15039
-2.68555	-1.80054	-0.97656	-1.64795	-1.52588	-2.56348
-3.02124	-1.80054	-1.25122	-1.19019	-2.04468	-2.56348
-2.50244	-1.80054	-2.2583	-1.00708	-1.0376	-3.479
-2.10571	-1.46484	-2.89917	-1.89209	-0.12207	-3.479
-2.10571	-1.43433	-2.16675	-1.06812	-1.15967	-3.08228
-2.0752	-1.89209	-1.49536	-0.88501	-0.64087	-2.50244
-2.74658	-1.28174	-1.43433	-0.45776	-0.21362	-2.89917
-3.35693	-1.15967	-0.85449	-0.48828	-0.30518	-2.56348
-2.19727	-1.0376	-0.33569	-0.06104	-0.27466	-3.11279
-1.80054	-1.40381	-1.34277	-0.5188	-1.46484	-3.54004
-0.85449	-1.40381	-2.19727	-1.25122	-1.98364	-2.53296
-0.48828	-0.39673	-2.10571	-1.46484	-1.12915	-2.74658
-1.06812	-0.45776	-2.10571	-1.19019	-0.67139	-3.26538
-0.79346	-1.34277	-1.37329	-2.13623	-0.94604	-4.60815
-1.09863	-1.77002	-1.06812	-2.62451	-1.40381	-4.73022
-1.12915	-1.15967	-1.25122	-2.10571	-1.40381	-3.60107
-1.89209	-0.7019	-1.40381	-1.19019	-1.25122	-2.31934
-2.62451	-1.80054	-1.28174	-1.34277	-1.61743	-3.08228
-2.16675	-2.0752	-1.89209	-0.79346	-1.7395	-3.57056
-2.2583	-2.01416	-1.86157	-0.97656	-1.61743	-4.08935
-1.80054	-1.7395	-1.80054	-1.5564	-1.49536	-3.75366
-1.2207	-1.0376	-1.5564	-1.5564	-0.64087	-4.3335
-2.22778	-0.27466	-0.91553	-0.94604	-0.76294	-4.11987
-1.7395	-1.06812	-0.79346	-0.45776	-1.52588	-3.66211
-0.94604	-2.01416	-1.00708	-0.76294	-1.12915	-3.38745
-1.15967	-1.46484	-1.0376	-1.70898	-0.45776	-3.32642
-0.5188	-1.92261	-1.37329	-1.86157	-1.2207	-3.44849
-1.34277	-1.86157	-1.40381	-2.56348	-1.98364	-3.75366
-1.25122	-2.22778	-0.79346	-2.83813	-1.52588	-2.50244
-1.09863	-2.22778	-0.82397	-2.19727	-1.09863	-2.38037
-1.12915	-1.92261	-1.06812	-1.40381	-1.67847	-3.54004
-0.67139	-1.00708	-0.64087	-2.28882	-1.98364	-4.21143
-1.09863	-0.67139	-0.85449	-2.19727	-1.25122	-4.21143
-2.01416	-1.40381	-1.92261	-1.86157	-0.88501	-3.44849
-1.70898	-1.95312	-1.83105	-2.04468	-0.36621	-2.92969
-2.16675	-1.49536	-1.28174	-2.10571	-0.18311	-3.08228
-2.16675	-1.98364	-0.54932	-1.25122	-0.64087	-2.2583
-2.10571	-1.58691	-0.97656	-0.88501	-0.61035	-2.59399
-2.01416	-0.82397	-0.85449	-1.80054	-1.28174	-3.66211
-1.46484	-1.28174	-0.03052	-1.19019	-1.46484	-4.27246
-1.43433	-0.61035	-0.91553	-0.48828	-1.64795	-3.17383
-1.15967	-0.67139	-1.67847	-0.97656	-0.97656	-3.44849
-0.94604	-1.06812	-1.67847	-2.0752	-1.61743	-3.17383
-1.34277	-1.64795	-0.57983	-1.61743	-1.37329	-2.80762
-1.58691	-1.64795	-0.7019	-1.09863	-0.94604	-3.66211
-1.52588	-0.97656	-1.37329	-0.54932	-1.09863	-3.38745
-1.28174	-0.61035	-2.10571	-0.97656	-0.82397	-3.2959
-0.94604	-1.2207	-1.70898	-1.25122	-1.31226	-3.78418
-0.39673	-1.70898	-1.00708	-0.85449	-1.12915	-3.17383
-1.09863	-2.50244	-0.79346	-1.43433	-1.28174	-2.53296
-2.2583	-2.0752	-1.2207	-1.92261	-0.39673	-3.05176
-1.43433	-1.00708	-1.00708	-1.43433	-0.88501	-3.41797
-0.91553	-0.94604	-0.7019	-0.85449	-1.06812	-3.2959
-0.48828	-2.10571	-1.28174	-1.31226	-1.00708	-3.11279
-1.40381	-2.10571	-1.49536	-1.67847	-1.2207	-2.99072
-1.80054	-0.45776	-1.12915	-1.0376	-1.58691	-2.99072
-0.97656	-0.67139	-0.61035	-1.49536	-0.91553	-3.20435
-0.88501	-1.37329	-0.5188	-1.12915	-1.46484	-3.93677
-2.04468	-1.06812	-1.25122	-0.48828	-1.25122	-3.96728
-1.89209	-0.97656	-1.40381	-0.85449	-1.64795	-4.88281
-0.94604	-1.00708	-1.15967	-1.28174	-1.86157	-3.66211
-0.85449	-1.43433	-0.5188	-0.91553	-2.10571	-2.28882
-2.04468	-1.70898	-1.80054	-0.67139	-1.89209	-2.22778
-1.92261	-1.0376	-1.61743	-0.82397	-1.00708	-4.02832
-0.73242	-0.97656	-0.42725	-0.79346	-0.97656	-4.45557
-0.67139	-1.06812	-0.82397	-1.00708	-0.94604	-4.91333
-1.31226	-1.98364	-1.43433	-0.91553	-1.06812	-4.36401
-1.70898	-1.15967	-1.43433	-1.2207	-2.10571	-3.90625
-1.7395	-1.40381	-1.09863	-0.79346	-2.44141	-3.2959
-0.94604	-1.28174	-0.5188	-1.15967	-1.64795	-3.32642
-0.24414	-1.06812	-0.24414	-1.15967	-2.2583	-3.08228
-0.76294	-1.28174	-0.48828	-0.06104	-1.92261	-2.62451
-0.76294	-2.28882	-1.28174	-0.54932	-0.73242	-3.26538
-0.97656	-2.7771	-0.85449	-1.0376	-1.06812	-2.86865
-1.2207	-2.0752	-0.73242	-0.73242	-1.86157	-3.2959
-0.45776	-2.44141	-0.64087	-1.52588	-2.01416	-2.92969
-0.54932	-1.46484	-0.21362	-1.89209	-1.28174	-2.80762
-2.10571	-1.61743	0	-1.5564	-1.19019	-2.99072
-1.89209	-2.19727	-0.39673	-2.31934	-1.43433	-2.28882
-0.7019	-1.58691	-1.31226	-2.13623	-1.09863	-1.67847
-0.57983	-1.43433	-0.91553	-1.25122	-1.43433	-2.53296
-1.00708	-1.52588	-1.52588	-1.09863	-1.31226	-3.54004
-1.61743	-0.97656	-1.64795	-1.5564	-0.97656	-3.9978
-1.86157	-0.73242	-1.7395	-1.80054	-1.49536	-4.05884
-1.86157	-0.97656	-1.70898	-1.64795	-1.37329	-3.66211
-0.85449	-1.80054	-1.06812	-1.67847	-1.52588	-4.76074
0.15259	-1.77002	-1.58691	-0.57983	-1.06812	-4.88281
-0.64087	-0.54932	-1.31226	-0.79346	-1.52588	-3.57056
-0.42725	-0.7019	-0.79346	-1.28174	-1.5564	-3.57056
-0.85449	-1.34277	-1.06812	-1.40381	-1.49536	-3.8147
-1.5564	-1.95312	-0.7019	-1.12915	-2.01416	-3.17383
-1.52588	-1.46484	-1.0376	-1.49536	-1.25122	-2.80762
-1.43433	-0.79346	-1.25122	-2.34985	-0.79346	-3.96728
-0.94604	-0.94604	-1.06812	-1.92261	-1.09863	-4.3335
-0.57983	-1.06812	-0.67139	-0.94604	-1.28174	-3.75366
-1.25122	-1.80054	-1.19019	-1.40381	-1.19019	-3.96728
-1.06812	-1.25122	-1.43433	-2.28882	-0.79346	-4.02832
-1.5564	-1.0376	-1.7395	-1.80054	-1.31226	-3.63159
-1.2207	-1.2207	-1.80054	-1.37329	-0.85449	-3.69263
-1.61743	-1.70898	-0.97656	-1.70898	-1.37329	-4.69971
-1.80054	-1.37329	-0.54932	-1.61743	-1.46484	-4.39453
-1.06812	-1.46484	-1.0376	-1.64795	-0.94604	-3.44849
-1.61743	-1.77002	-0.88501	-1.92261	-0.79346	-3.02124
-0.82397	-1.40381	-1.49536	-2.04468	-1.67847	-2.44141
-0.42725	-1.7395	-1.80054	-1.89209	-1.40381	-3.08228
-1.7395	-1.86157	-2.16675	-1.77002	-1.09863	-3.11279
-1.64795	-1.09863	-1.7395	-0.85449	-1.2207	-2.86865
-0.45776	-1.06812	-0.91553	-0.48828	-1.40381	-2.89917
-0.85449	-1.58691	-1.5564	-0.61035	-2.50244	-3.75366
-0.7019	-2.56348	-1.61743	-1.31226	-1.7395	-3.90625
-0.88501	-2.41089	-1.95312	-2.38037	-1.80054	-4.11987
-0.85449	-1.70898	-1.67847	-1.52588	-1.67847	-3.9978
-1.0376	-1.86157	-1.52588	-0.64087	-2.10571	-4.24194
-1.12915	-2.80762	-1.06812	-0.73242	-1.34277	-3.75366
-0.7019	-3.17383	-0.5188	0.03052	-1.0376	-3.9978
-0.73242	-2.41089	-0.45776	-0.15259	-0.82397	-4.39453
-0.57983	-2.01416	-0.85449	-0.85449	-1.09863	-4.21143
-0.85449	-1.67847	-1.58691	-1.58691	-2.38037	-3.78418
-0.88501	-1.86157	-1.83105	-1.12915	-1.95312	-3.14331
-0.30518	-1.95312	-1.34277	-0.91553	-1.40381	-2.59399
-0.42725	-1.92261	-0.64087	-1.77002	-1.49536	-3.08228
-0.64087	-2.04468	-0.76294	-1.52588	-1.5564	-4.63867
-1.40381	-2.47192	-1.06812	-0.39673	-1.52588	-4.94385
-1.64795	-1.61743	-1.19019	-1.64795	-2.04468	-3.8147
-0.91553	-1.89209	-1.12915	-1.92261	-1.64795	-3.44849
-0.30518	-1.61743	-0.73242	-2.04468	-0.85449	-3.50952
-1.43433	-1.46484	-1.52588	-1.58691	-0.67139	-3.60107
-1.49536	-1.67847	-1.7395	-0.73242	-1.34277	-3.23486
-0.30518	-1.77002	-1.2207	-0.94604	-1.12915	-2.99072
-0.45776	-2.19727	-0.67139	-1.0376	-1.19019	-4.54712
-1.58691	-2.50244	-0.82397	0.21362	-1.7395	-4.24194
-2.22778	-1.64795	-1.46484	-0.24414	-1.83105	-3.479
-1.80054	-2.10571	-1.70898	-1.25122	-1.77002	-3.38745
-0.91553	-1.7395	-2.22778	-1.34277	-1.5564	-3.84521
-0.7019	-1.98364	-1.37329	-1.06812	-1.00708	-3.14331
-0.91553	-1.77002	-1.25122	-1.37329	-1.34277	-2.89917
-0.88501	-1.49536	-1.80054	-1.64795	-1.67847	-3.11279
-1.95312	-1.00708	-1.46484	-2.10571	-1.83105	-3.90625
-1.64795	-1.98364	-0.57983	-1.19019	-1.46484	-3.38745
-1.06812	-2.65503	-1.0376	-0.57983	-0.45776	-3.63159
-1.43433	-1.43433	-1.34277	-0.45776	-0.48828	-3.8147
-1.37329	-1.46484	-1.58691	-1.46484	-1.0376	-3.35693
-1.5564	-0.76294	-1.83105	-1.61743	-1.15967	-3.66211
-2.28882	-0.03052	-1.86157	-1.12915	-1.19019	-3.8147
-1.80054	-1.70898	-1.92261	-0.94604	-2.31934	-3.66211
-0.76294	-1.64795	-1.95312	-0.7019	-2.13623	-3.78418
-0.64087	-1.19019	-2.01416	-0.36621	-1.92261	-3.8147
-1.28174	-0.97656	-2.28882	-1.92261	-1.31226	-5.0354
-1.40381	-0.45776	-2.28882	-2.65503	-1.06812	-5.7373
-1.83105	-1.25122	-1.70898	-2.13623	-1.37329	-4.24194
-1.28174	-1.40381	-0.85449	-1.67847	-1.70898	-2.83813
-1.09863	-1.12915	-1.09863	-1.31226	-1.58691	-3.38745
-1.43433	-1.40381	-0.97656	-1.25122	-2.44141	-3.26538
-1.09863	-1.83105	-0.5188	-1.64795	-2.50244	-2.83813
-2.16675	-1.70898	-0.7019	-1.77002	-1.37329	-3.20435
-2.44141	-1.12915	-0.79346	-2.04468	-1.80054	-4.02832
-2.74658	-0.76294	-0.57983	-1.31226	-1.64795	-3.44849
-1.00708	-1.49536	-1.00708	-0.33569	-0.91553	-2.92969
-1.12915	-2.13623	-1.06812	-0.91553	-1.40381	-2.74658
-0.82397	-2.47192	-1.12915	-1.31226	-1.25122	-3.96728
-1.40381	-2.13623	-1.15967	-1.2207	-0.36621	-3.90625
-1.49536	-1.89209	-1.09863	-1.98364	-1.06812	-3.54004
-1.58691	-2.10571	-1.06812	-1.7395	-1.12915	-4.45557
-1.86157	-2.28882	-1.0376	-0.79346	-0.42725	-5.76782
-1.77002	-2.7771	-1.28174	-1.00708	-0.82397	-4.45557
-2.2583	-1.70898	-1.49536	-0.91553	-1.37329	-3.44849
-2.34985	-2.04468	-2.01416	-0.45776	-1.83105	-3.66211
-2.99072	-1.80054	-1.7395	-0.36621	-1.80054	-4.18091
-3.69263	-2.0752	-1.40381	-1.25122	-1.37329	-4.11987
-2.92969	-2.59399	-0.57983	-1.19019	-0.94604	-3.78418
-2.31934	-2.53296	-0.67139	-1.25122	-0.94604	-4.91333
-1.98364	-1.46484	-0.79346	-1.25122	-1.31226	-4.57764
-1.61743	-1.70898	-0.91553	-0.94604	-1.46484	-4.08935
-1.12915	-2.50244	-1.06812	-1.06812	-1.31226	-4.73022
-1.43433	-2.47192	-0.97656	-1.37329	-0.79346	-4.36401
-1.61743	-2.71606	-1.12915	-1.0376	-1.15967	-4.79126
-1.61743	-2.22778	-1.77002	-0.5188	-1.83105	-5.0354
-1.46484	-1.77002	-1.12915	-0.30518	-1.58691	-3.66211
-1.46484	-1.43433	-0.94604	-0.79346	-1.12915	-3.57056
-1.95312	-2.65503	-0.97656	-0.39673	-0.45776	-3.44849
-1.5564	-2.38037	-0.12207	-1.31226	-1.12915	-3.44849
-1.61743	-1.61743	-0.03052	-1.5564	-1.95312	-3.87573
-1.61743	-1.64795	-1.40381	-0.36621	-1.40381	-4.45557
-2.10571	-1.98364	-2.47192	0	-1.40381	-3.63159
-1.37329	-2.16675	-2.13623	-1.06812	-1.98364	-3.35693
-1.77002	-2.28882	-0.76294	-1.7395	-1.77002	-3.479
-1.70898	-1.98364	-0.61035	-1.37329	-1.43433	-2.71606
-1.06812	-2.0752	-0.48828	-1.61743	-1.2207	-2.56348
-1.43433	-2.0752	-0.85449	-1.70898	-1.25122	-3.38745
-1.28174	-2.22778	-0.85449	-1.52588	-2.0752	-4.11987
-0.42725	-2.92969	-0.21362	-1.19019	-1.34277	-4.48608
-0.88501	-2.47192	-0.39673	-1.46484	-1.06812	-4.24194
-2.0752	-2.41089	-0.73242	-1.67847	-1.40381	-2.83813
-0.97656	-2.13623	-1.98364	-1.83105	-1.49536	-2.28882
-0.57983	-2.68555	-1.58691	-1.92261	-1.25122	-2.99072
-1.12915	-1.89209	-1.37329	-0.48828	-0.85449	-3.35693
-1.28174	-1.40381	-0.79346	-0.5188	-0.94604	-3.38745
-1.52588	-1.37329	-0.54932	-1.09863	-1.70898	-3.90625
-1.92261	-2.34985	-1.34277	-0.64087	-1.52588	-3.479
-1.5564	-1.86157	-1.0376	-0.76294	-0.82397	-3.26538
-1.49536	-1.37329	-0.97656	-1.28174	-0.7019	-3.41797
-0.57983	-2.04468	-1.0376	-0.39673	-1.64795	-3.50952
-0.64087	-2.22778	-0.91553	-0.09155	-2.04468	-3.2959
-0.67139	-1.95312	-1.25122	-1.31226	-2.31934	-5.0354
-0.39673	-1.67847	-0.79346	-0.85449	-2.50244	-5.15747
-0.48828	-1.2207	-1.43433	-1.12915	-1.98364	-3.54004
-1.64795	-1.19019	-1.98364	-1.64795	-1.95312	-3.2959
-1.2207	-2.04468	-1.40381	-1.80054	-1.70898	-2.50244
-1.67847	-2.31934	-1.12915	-1.15967	-1.28174	-2.71606
-2.9602	-1.5564	-1.40381	-0.57983	-1.40381	-3.26538
-2.44141	-1.89209	-2.10571	-0.06104	-0.85449	-3.63159
-1.34277	-2.28882	-1.06812	-1.31226	-1.28174	-3.35693
-0.97656	-1.92261	-0.33569	-1.5564	-0.79346	-2.68555
-0.64087	-2.19727	-0.88501	-2.13623	-1.00708	-2.9602
-1.64795	-2.65503	-0.73242	-2.50244	-1.25122	-3.9978
-1.31226	-2.2583	-0.73242	-1.83105	-1.46484	-5.06592
-1.12915	-1.61743	-1.00708	-1.70898	-1.64795	-4.42505
-0.97656	-0.7019	-0.30518	-1.77002	-1.86157	-3.90625
-1.25122	-1.2207	-0.94604	-1.0376	-1.86157	-4.18091
-1.67847	-1.00708	-1.7395	-0.42725	-1.86157	-4.15039
-1.34277	-0.73242	-1.09863	-1.86157	-1.06812	-3.41797
-0.57983	-1.49536	-0.94604	-1.98364	-0.91553	-4.36401
-1.00708	-1.43433	-0.42725	-1.89209	-1.15967	-5.15747
-1.58691	-1.70898	-0.76294	-1.98364	-1.58691	-3.2959
-1.28174	-1.70898	-1.77002	-2.44141	-1.64795	-3.02124
-1.52588	-2.34985	-1.7395	-1.52588	-1.25122	-4.54712
-1.7395	-2.50244	-1.43433	-0.97656	-1.2207	-5.15747
-0.94604	-1.40381	-1.70898	-0.94604	-1.49536	-4.02832
-0.48828	-0.85449	-1.49536	-1.98364	-1.09863	-3.57056
-0.03052	-2.2583	-1.83105	-0.85449	-1.7395	-3.75366
-0.88501	-2.47192	-1.25122	-0.42725	-1.61743	-4.11987
-1.7395	-1.19019	-0.97656	-0.54932	-0.88501	-4.88281
-1.49536	-0.42725	-0.48828	-1.67847	-1.46484	-5.06592
-0.39673	-1.61743	-1.43433	-1.40381	-2.01416	-4.88281
-1.06812	-1.25122	-2.44141	-1.06812	-2.86865	-3.75366
-2.44141	-0.64087	-2.41089	-0.67139	-1.67847	-3.38745
-1.92261	-1.12915	-2.16675	0.09155	-1.34277	-3.32642
-1.00708	-1.83105	-1.80054	-0.97656	-1.77002	-2.86865
-0.85449	-1.31226	-1.2207	-1.80054	-2.31934	-3.35693
-1.12915	-0.73242	-0.91553	-0.91553	-1.28174	-3.26538
-1.37329	-0.94604	-1.09863	-0.61035	-0.91553	-3.02124
-0.79346	-1.58691	-1.00708	-0.7019	-1.7395	-4.18091
-1.06812	-0.94604	-1.06812	-0.88501	-0.82397	-3.50952
-1.80054	-1.34277	-1.15967	-0.82397	0.30518	-2.13623
-3.02124	-2.04468	-1.58691	-0.06104	-0.76294	-1.49536
-3.32642	-1.58691	-1.34277	-0.03052	-1.2207	-2.65503
-2.38037	-1.34277	-1.19019	-0.03052	-1.28174	-2.89917
-1.70898	-1.0376	-0.76294	-0.67139	-1.00708	-3.72314
-0.97656	-1.43433	-1.0376	-1.28174	-1.09863	-4.73022
-1.28174	-1.2207	-1.52588	-1.67847	-1.7395	-3.479
-0.36621	-1.31226	-1.0376	-1.00708	-1.43433	-3.35693
-1.09863	-1.34277	-0.33569	-1.00708	-1.70898	-3.60107
-1.77002	-0.67139	-1.25122	-2.16675	-2.83813	-3.38745
-1.83105	-0.73242	-1.40381	-1.95312	-2.28882	-3.23486
-0.85449	-1.0376	-0.94604	-1.2207	-1.89209	-3.84521
-0.67139	-1.00708	-1.5564	-1.34277	-1.0376	-3.72314
-1.89209	-1.92261	-2.44141	-1.40381	-0.94604	-3.60107
-2.28882	-2.10571	-1.89209	-1.64795	-0.76294	-4.57764
-2.68555	-1.43433	-1.7395	-1.34277	-2.01416	-5.49316
-1.37329	-0.67139	-1.49536	-1.80054	-1.95312	-5.24902
-1.86157	-1.77002	-0.91553	-1.67847	-1.0376	-4.73022
-1.12915	-2.16675	-0.91553	-0.88501	-1.49536	-3.93677
-2.47192	-1.77002	-1.31226	-0.24414	-1.70898	-4.05884
-2.19727	-0.94604	-1.70898	-1.0376	-1.49536	-4.45557
-1.83105	-1.2207	-1.70898	-1.86157	-1.40381	-4.60815
-2.10571	-1.34277	-1.67847	-1.64795	-1.70898	-3.9978
-1.67847	-1.40381	-1.5564	-1.2207	-1.86157	-3.72314
-1.80054	-1.40381	-1.46484	-1.2207	-1.52588	-4.91333
-1.98364	-2.10571	-0.97656	-0.82397	-1.64795	-6.19507
-1.46484	-1.83105	-0.76294	-1.61743	-1.0376	-5.67627
-1.46484	-2.71606	-0.30518	-1.80054	-1.15967	-4.97436
-1.2207	-2.04468	-0.15259	-1.15967	-1.70898	-4.63867
-1.00708	-0.67139	-1.12915	-1.25122	-1.40381	-4.5166
-0.18311	-0.39673	-1.28174	-2.22778	-1.61743	-5.00488
-0.03052	-0.67139	-0.73242	-1.70898	-2.19727	-5.79834
-0.79346	-0.82397	-0.30518	-1.2207	-1.70898	-4.94385
-1.25122	-1.31226	0	-2.50244	-1.98364	-3.75366
-1.12915	-2.0752	-1.37329	-2.56348	-2.13623	-4.24194
-1.37329	-1.52588	-1.43433	-1.61743	-1.40381	-3.84521
-1.86157	-1.46484	-1.2207	-0.61035	-1.28174	-4.69971
-1.2207	-2.13623	-0.21362	-1.92261	-1.09863	-4.63867
-1.31226	-1.25122	0	-2.31934	-0.67139	-4.91333
-1.34277	-0.76294	-0.06104	-1.31226	-0.94604	-4.5166
-1.19019	-1.40381	-0.36621	-1.70898	-1.43433	-3.93677
-1.0376	-1.67847	-1.2207	-2.53296	-0.94604	-4.15039
-0.79346	-1.67847	-1.25122	-3.57056	-1.19019	-3.72314
-1.19019	-1.98364	-0.82397	-3.63159	-1.58691	-3.96728
-1.58691	-2.34985	-1.06812	-2.16675	-1.77002	-4.69971
-0.7019	-2.47192	-1.06812	-2.2583	-1.5564	-5.12695
-0.76294	-2.47192	-0.85449	-1.95312	-1.83105	-5.09644
-0.57983	-1.77002	-0.24414	-1.12915	-1.67847	-4.63867
-0.7019	-1.80054	-0.76294	-0.97656	-1.34277	-4.21143
-1.46484	-1.67847	-0.85449	-0.57983	-1.64795	-4.42505
-2.10571	-0.97656	-0.91553	-1.2207	-1.25122	-5.0354
-2.62451	-0.64087	-1.43433	-2.01416	-0.54932	-4.27246
-2.65503	-1.0376	-0.91553	-2.34985	-1.25122	-2.9602
-1.83105	-0.61035	-1.31226	-1.46484	-1.83105	-4.24194
-1.95312	-1.2207	-2.2583	0.09155	-2.16675	-4.91333
-2.10571	-1.2207	-1.34277	0.06104	-1.49536	-3.90625
-2.13623	-1.00708	-1.37329	-0.54932	-1.37329	-4.15039
-2.59399	-0.82397	-1.83105	-0.88501	-1.86157	-4.24194
-2.13623	-1.40381	-2.7771	-0.48828	-1.83105	-4.24194
-2.7771	-2.10571	-2.65503	-0.67139	-1.86157	-3.93677
-2.53296	-1.7395	-0.91553	-0.64087	-1.40381	-3.44849
-2.65503	-2.16675	0.06104	0.18311	-1.52588	-3.75366
-3.17383	-2.01416	-0.30518	-0.82397	-1.70898	-4.08935
-2.74658	-0.67139	-1.06812	-0.73242	-1.19019	-4.18091
-2.2583	-0.73242	-2.16675	-0.18311	-0.94604	-5.34058
-1.70898	-1.5564	-2.47192	-0.18311	-1.31226	-5.15747
-2.53296	-1.52588	-1.92261	-0.33569	-1.06812	-4.48608
-1.98364	-2.13623	-2.28882	-0.39673	-0.67139	-4.88281
-1.64795	-2.28882	-1.70898	-0.33569	-0.39673	-4.60815
-1.98364	-2.10571	-1.67847	-0.73242	-0.54932	-4.24194
-2.89917	-2.68555	-2.86865	-1.0376	-1.34277	-3.8147
-2.31934	-1.98364	-3.20435	-1.06812	-1.15967	-3.75366
-1.64795	-0.91553	-2.41089	-0.97656	-0.7019	-3.93677
-1.77002	-0.64087	-1.7395	-0.88501	-1.25122	-3.14331
-1.98364	-0.54932	-0.54932	-1.61743	-0.88501	-2.65503
-2.2583	-0.18311	-1.49536	-2.44141	-0.73242	-2.9602
-1.92261	-0.54932	-1.67847	-1.28174	-1.7395	-3.72314
-2.2583	-2.01416	-1.80054	-0.88501	-1.49536	-4.3335
-2.22778	-2.34985	-2.53296	-0.79346	-1.40381	-3.93677
-1.83105	-1.77002	-2.01416	-0.48828	-0.97656	-4.02832
-1.34277	-0.97656	-2.62451	-0.73242	-1.0376	-4.05884
-1.15967	-0.85449	-2.62451	-1.25122	-0.85449	-4.05884
-1.28174	-1.58691	-2.68555	-1.15967	-0.42725	-3.14331
-1.83105	-1.2207	-3.63159	-0.64087	-0.42725	-2.99072
-2.34985	-1.52588	-2.38037	-0.61035	-0.82397	-3.69263
-2.22778	-1.46484	-2.19727	-0.88501	-0.76294	-3.05176
-1.67847	-1.7395	-2.86865	-1.19019	-0.61035	-4.27246
-1.43433	-2.01416	-2.50244	-0.76294	-0.73242	-4.45557
-2.83813	-2.22778	-2.04468	-0.91553	-1.2207	-3.69263
-3.35693	-1.67847	-1.98364	-0.82397	-1.31226	-2.89917
-2.9602	-1.98364	-1.95312	-0.5188	-1.0376	-2.56348
-1.83105	-1.70898	-2.10571	-1.2207	-1.28174	-3.26538
-1.49536	-1.40381	-1.98364	-1.34277	-0.94604	-3.72314
-1.31226	-1.80054	-1.40381	-1.00708	-1.15967	-4.30298
-2.38037	-1.92261	-1.58691	-1.28174	-1.15967	-5.31006
-2.83813	-1.83105	-1.40381	-1.7395	-1.37329	-4.63867
-2.34985	-0.88501	-1.52588	-2.2583	-1.00708	-3.57056
-1.83105	-0.76294	-0.88501	-1.12915	-0.82397	-3.90625
-2.65503	-1.19019	-0.64087	-1.46484	-0.94604	-3.50952
-2.47192	-1.95312	-1.77002	-2.34985	-0.64087	-3.02124
-2.9602	-2.22778	-2.10571	-2.01416	-1.00708	-4.60815
-2.2583	-2.10571	-1.67847	-1.12915	-1.2207	-4.54712
-1.5564	-1.28174	-1.25122	-1.58691	-0.73242	-3.87573
-2.2583	-0.27466	-1.52588	-1.37329	-0.5188	-3.8147
[truncated: 48,001 more rows]

## Sheet: Panel_d_data
Evoked PSC (pA)
	wt	lgc-46 RNAi	Retinal -
1	69.2438	23.8176	2.49796
2	83.0835	19.3918	2.45892
3	56.9733	22.3194	2.22161
4	58.8507	24.6644	2.46691
5	59.8321	24.5681	2.27094
6	57.3749	30.7262	2.5249
7		24.159
mean	64.2264	24.2352	2.40687
SE	4.19732	1.28857	0.0520701
Charge transfer (pC/s)
	wt	lgc-46 RNAi	Retinal -
1	4.63803	1.69711	-0.119527
2	5.32448	1.44286	0.0481452
3	4.49763	1.04317	0.106731
4	3.63206	1.18281	-0.0519322
5	2.8788	1.56526	-0.0907227
6	4.39321	1.28039	-0.160011
7		1.84278
mean	4.22737	1.43634	0.0445527
SE	0.34861	0.108347	0.0418798

## Sheet: Panel_d_trace
wt	lgc-46 RNAi	Retinal -
-2.79734	-1.24191	-2.10571
-1.63766	-1.54707	-1.86157
-2.09542	-1.33344	-1.92261
-2.33955	-0.78411	-2.13623
-2.37007	-1.18082	-2.22778
-2.85834	-1.36391	-2.13623
-3.16351	-1.33338	-2.04468
-2.06487	-1.9132	-2.0752
-2.94987	-2.49302	-2.04468
-2.40055	-2.27938	-1.92261
-2.03433	-1.24177	-1.7395
-2.82778	-1.63848	-1.70898
-2.85829	-2.12675	-1.80054
-2.03431	-1.48587	-2.01416
-1.79017	-1.15016	-2.28882
-1.82068	-1.33325	-2.59399
-3.31603	-1.36375	-2.89917
-2.9193	-1.69943	-2.9602
-2.21739	-1.82149	-2.68555
-1.66806	-1.5163	-2.41089
-2.03427	-1.05852	-2.50244
-2.33944	-0.99747	-2.83813
-1.08821	-1.21108	-3.11279
-0.84406	-1.33313	-3.23486
-1.11871	-0.99743	-3.32642
-1.60699	-1.18052	-3.38745
-1.66802	-0.90584	-3.32642
-1.3018	-0.60065	-3.20435
-1.05765	-1.11944	-3.11279
-1.36282	-0.87528	-2.92969
-2.85817	-0.72268	-2.59399
-2.12575	-1.91285	-2.2583
-2.4004	-1.6687	-2.22778
-1.39331	-1.08885	-2.50244
-1.63744	-0.44796	-2.74658
-2.24779	-0.8752	-2.74658
-2.18675	-1.24139	-2.62451
-1.54587	-1.11931	-2.53296
-1.82052	-0.7836	-2.50244
-2.27828	-0.2953	-2.50244
-1.54585	-1.30237	-2.56348
-0.84394	-1.7296	-2.53296
-1.8205	-0.75302	-2.50244
-1.6679	-0.87508	-2.59399
-1.54583	-0.9361	-2.7771
-2.46135	-0.72246	-2.7771
-1.94254	-0.90555	-2.59399
-1.85098	-1.27175	-2.41089
-2.21719	-1.05811	-2.44141
-2.00356	-1.11913	-2.59399
-1.69837	-1.36326	-2.62451
-1.08802	-1.57687	-2.47192
-1.2406	-1.4853	-2.28882
-1.82042	-1.21063	-2.2583
-2.15611	-1.14958	-2.44141
-2.00352	-1.97354	-2.68555
-1.94247	-1.97352	-2.74658
-1.85092	-1.02747	-2.59399
-2.5223	-0.84435	-2.2583
-1.97297	-0.50864	-1.92261
-1.5152	-1.05794	-1.80054
-2.67486	-1.11896	-2.04468
-2.5833	-1.02739	-2.38037
-2.33916	-1.91239	-2.62451
-1.60673	-2.21755	-2.7771
-0.63016	-2.03443	-2.74658
-0.44705	-2.37011	-2.44141
-1.36257	-1.88181	-1.98364
-2.27809	-1.57662	-1.70898
-2.03394	-1.24091	-1.7395
-1.08789	-1.21038	-1.89209
-1.72875	-1.85124	-1.95312
-1.42357	-2.06485	-1.83105
-2.1865	-2.55311	-1.61743
-2.91892	-2.85827	-1.5564
-2.73581	-1.69859	-1.67847
-2.40011	-1.2103	-1.77002
-3.102	-2.58357	-1.7395
-2.7663	-2.15631	-1.67847
-1.97284	-1.60698	-1.7395
-1.48455	-1.63748	-1.83105
-2.00334	-1.94265	-1.89209
-2.49162	-1.5459	-1.95312
-3.163	-1.17968	-2.13623
-3.40713	-1.54587	-2.44141
-2.43056	-2.24776	-2.74658
-1.60658	-1.88154	-2.80762
-2.24744	-1.05755	-2.50244
-1.4845	-0.87443	-2.04468
-1.36242	-1.17959	-1.64795
-0.90465	-0.44715	-1.49536
-2.06431	-0.32507	-1.58691
-2.21689	-1.60679	-1.77002
-1.97275	-2.64438	-1.98364
-2.03378	-1.57625	-2.16675
-1.20979	-1.08795	-2.31934
-1.72859	-1.14897	-2.50244
-1.82013	-1.20999	-2.53296
-2.79669	-2.30861	-2.41089
-1.54546	-0.93531	-2.2583
-1.30131	-0.5996	-2.13623
-1.72855	-1.57615	-1.98364
-1.75906	-1.66768	-1.89209
-1.4844	-1.63715	-1.89209
-2.24733	-1.66765	-1.98364
-1.69801	-1.57609	-2.01416
-1.91163	-1.66763	-1.86157
-1.85058	-1.20985	-1.64795
-2.36938	-0.99621	-1.5564
-2.7661	-0.9962	-1.70898
-2.67454	-1.39291	-1.83105
-1.78952	-1.17927	-1.86157
-2.4609	-1.45392	-1.80054
-2.644	-1.20976	-1.77002
-1.57588	-1.33182	-1.80054
-1.54535	-0.813	-1.89209
-2.18622	-0.93506	-1.95312
-1.69793	-0.20262	-1.92261
-1.69792	-0.3552	-1.83105
-2.33879	-0.69088	-1.83105
-2.61344	-0.59931	-1.95312
-2.79654	-0.56878	-2.10571
-2.97963	-0.99601	-2.34985
-1.881	-1.42324	-2.71606
-1.69788	-1.2096	-3.02124
-1.27063	-0.99596	-3.26538
-0.8739	-0.53819	-3.38745
-1.36217	-0.62972	-3.44849
-2.15562	-1.11799	-3.41797
-2.76596	-1.17901	-3.32642
-2.33871	-1.57573	-3.17383
-1.72835	-2.06399	-2.89917
-1.75886	-1.78932	-2.41089
-2.09455	-1.11792	-1.92261
-1.54523	-1.20946	-1.7395
-0.32452	-1.23996	-1.95312
-1.27056	-1.17891	-2.38037
-2.27763	-0.99579	-2.68555
-2.12504	-1.11785	-2.65503
-2.61331	-1.02628	-2.38037
-1.81985	-1.02627	-2.19727
-2.06398	-1.14832	-2.31934
-2.24708	-1.23986	-2.56348
-2.58277	-1.11777	-2.65503
-2.55224	-0.8431	-2.56348
-2.09447	-0.75153	-2.31934
-2.70482	-0.41583	-2.0752
-2.55222	-0.78202	-1.86157
-2.186	-0.78201	-1.80054
-1.75875	-1.08717	-1.92261
-2.67427	-1.20923	-2.13623
-2.24702	-1.3618	-2.28882
-1.45356	-0.62936	-2.34985
-2.27752	-0.65987	-2.22778
-2.06389	-1.57538	-1.98364
-2.00285	-2.09416	-1.70898
-2.00285	-0.62931	-1.52588
-2.15543	-0.44619	-1.40381
-1.78921	-1.05652	-1.34277
-1.69765	-1.69738	-1.52588
-2.58265	-1.66684	-1.95312
-2.52161	-1.23958	-2.34985
-1.66711	-0.32404	-2.31934
-1.05676	0.04218	-1.95312
-2.12486	-0.59867	-1.61743
-2.30796	-0.90383	-1.5564
-2.27744	-1.9109	-1.61743
-2.00277	-1.66674	-1.61743
-1.75863	-0.38499	-1.52588
-1.11775	-0.72067	-1.49536
-2.18586	-1.54463	-1.5564
-3.10138	-1.36151	-1.58691
-2.36895	-1.75822	-1.64795
-2.33843	-1.02579	-1.89209
-2.39946	-0.35439	-2.22778
-1.39237	-0.59851	-2.44141
-0.47683	-1.78868	-2.41089
-0.44631	-2.46006	-2.34985
-1.36183	-1.84969	-2.41089
-2.46046	-1.42243	-2.50244
-2.46045	-1.33086	-2.41089
-1.81957	-0.96464	-2.10571
-1.81957	-1.51394	-1.80054
-2.30784	-1.63599	-1.61743
-1.88059	-1.97167	-1.67847
-1.63644	-2.79563	-1.86157
-1.27023	-1.91061	-1.98364
-0.99556	-1.0561	-2.04468
-1.02607	-1.08661	-2.13623
-1.05658	-2.15471	-2.22778
-2.00262	-2.12417	-2.28882
-2.88762	-1.23915	-2.28882
-3.00969	-1.88001	-2.31934
-2.82658	-1.69689	-2.34985
-3.04019	-0.04892	-2.34985
-2.58242	0.07316	-2.2583
-2.36879	-0.81183	-2.01416
-2.58241	-1.57476	-1.77002
-2.15516	-1.57474	-1.5564
-2.2467	-0.96438	-1.46484
-2.30773	-0.81177	-1.61743
-2.33824	-0.59814	-1.89209
-1.66685	-1.48313	-2.16675
-0.50717	-2.03243	-2.38037
-1.42269	-1.87983	-2.38037
-2.8265	-1.20843	-2.16675
-1.94148	-1.26945	-1.70898
-1.88044	-1.42202	-1.31226
-2.18561	-1.84926	-1.25122
-2.15508	-1.72717	-1.58691
-1.23955	-1.02525	-2.0752
-1.33109	-0.59799	-2.31934
-1.84989	-0.6285	-2.28882
-2.70437	-1.14728	-2.0752
-3.13161	-1.23882	-1.83105
-2.58229	-0.78104	-1.64795
-1.48365	-0.96413	-1.5564
-1.27002	-0.87256	-1.61743
-2.09399	-0.9641	-1.77002
-2.1245	-1.39133	-1.86157
-1.72776	-1.08614	-1.80054
-1.78879	-1.29975	-1.70898
-2.06344	-2.03216	-1.64795
-1.39205	-1.788	-1.52588
-1.51411	-1.33023	-1.34277
-2.18549	-1.29969	-1.28174
-1.84979	-1.91003	-1.46484
-1.45306	-2.88658	-1.64795
-1.63616	-3.40536	-1.61743
-2.39909	-4.25984	-1.46484
-1.75821	-4.0462	-1.43433
-1.81924	-2.55083	-1.5564
-1.60561	-1.33011	-1.64795
-1.91078	-1.3301	-1.70898
-1.69715	-1.97095	-1.67847
-2.61267	-1.81835	-1.52588
-2.82629	-1.7573	-1.37329
-2.42955	-1.6047	-1.43433
-2.12437	-2.42866	-1.61743
-1.78867	-2.0014	-1.7395
-1.39194	-1.97086	-1.67847
-1.66659	-2.33706	-1.49536
-2.06331	-1.97083	-1.37329
-2.09382	-2.15393	-1.25122
-1.39191	-2.58116	-1.19019
-1.14776	-2.42855	-1.19019
-1.84966	-1.4825	-1.25122
-1.2393	-1.14679	-1.34277
-1.69706	-1.90971	-1.40381
-2.06326	-1.63504	-1.37329
-1.60549	-1.9402	-1.28174
-1.23928	-1.90967	-1.2207
-1.636	-2.18431	-1.12915
-1.20875	-2.12326	-1.06812
-1.94116	-0.90255	-1.06812
-3.03979	-1.05512	-1.19019
-2.27684	-1.51287	-1.34277
-1.45286	-1.81803	-1.46484
-2.0632	-1.81802	-1.61743
-2.03268	-2.15369	-1.77002
-1.94112	-2.30627	-1.95312
-1.63594	-1.90952	-2.04468
-2.21577	-2.51986	-2.0752
-2.00214	-2.76399	-2.16675
-2.1242	-1.97052	-2.28882
-1.33074	-1.7874	-2.31934
-1.17814	-2.58084	-2.28882
-1.69693	-2.82496	-2.2583
-1.42227	-2.00098	-2.28882
-1.20864	-1.7263	-2.34985
-1.57484	-0.8718	-2.38037
-1.23914	-1.32955	-2.41089
-0.84241	-1.90937	-2.44141
-0.93396	-2.24504	-2.44141
-1.05602	-2.51969	-2.28882
-1.45274	-2.15346	-1.92261
-1.97153	-2.15345	-1.46484
-1.7579	-1.60412	-1.06812
-1.7579	-1.87876	-0.85449
-1.81892	-2.18392	-0.88501
-1.36115	-2.48908	-1.0376
-1.20856	-1.66509	-1.2207
-1.60528	-1.3599	-1.28174
-2.12407	-2.12283	-1.31226
-1.17802	-2.33644	-1.40381
-1.87992	-2.15332	-1.61743
-2.0325	-2.51951	-1.83105
-1.20852	-2.61105	-1.86157
-1.33058	-2.3669	-1.61743
-1.84938	-1.29877	-1.28174
-1.94092	-0.84099	-1.19019
-1.69677	-1.87857	-1.40381
-1.20849	-1.72597	-1.64795
-1.7578	-1.4513	-1.64795
-2.03245	-2.7025	-1.52588
-2.67331	-1.75645	-1.43433
-2.00192	-2.15316	-1.34277
-1.75777	-2.00056	-1.37329
-1.97139	-1.32916	-1.5564
-2.45966	-0.68827	-1.70898
-1.6662	-1.17654	-1.80054
-1.20843	-2.39723	-1.77002
-1.05583	-2.12255	-1.7395
-1.97135	-1.54271	-1.70898
-2.42911	-1.23752	-1.67847
-3.13101	-1.26802	-1.58691
-2.45961	-2.76337	-1.46484
-1.51356	-2.39714	-1.28174
-1.05579	-1.26798	-1.15967
-1.78821	-1.29848	-1.09863
-1.66613	-1.90882	-1.12915
-1.42198	-2.21398	-1.2207
-2.27647	-1.87827	-1.40381
-1.84922	-2.1224	-1.58691
-2.33749	-2.45807	-1.67847
-2.91732	-2.30547	-1.7395
-1.97127	-2.24442	-1.83105
-1.84919	-1.5425	-1.86157
-2.33746	-1.63404	-1.86157
-2.91729	-1.29833	-1.86157
-1.84917	-0.65745	-1.92261
-1.20829	-1.38986	-1.89209
-1.5745	-2.42744	-1.67847
-2.33743	-2.61053	-1.43433
-2.39846	-1.69499	-1.19019
-2.42897	-1.29825	-0.97656
-1.57447	-2.21376	-0.85449
-1.69654	-2.36633	-1.00708
-1.75756	-1.66442	-1.34277
-2.1848	-1.4813	-1.64795
-2.3679	-1.32869	-1.86157
-1.66599	-1.38971	-1.92261
-1.66599	-1.66436	-1.70898
-2.24581	-2.4578	-1.31226
-2.36788	-1.81692	-0.94604
-1.69648	-1.20655	-0.76294
-1.29975	-1.48119	-0.79346
-2.00165	-1.63377	-0.85449
-1.60491	-2.18307	-0.82397
-1.81853	-1.72529	-0.64087
-2.85612	-2.24408	-0.48828
-2.30679	-1.54216	-0.5188
-2.09316	-1.84732	-0.73242
-1.94057	-2.48817	-1.00708
-1.72694	-1.93884	-1.2207
-1.75745	-1.26744	-1.19019
-2.09314	-1.42001	-0.94604
-2.88659	-2.09139	-0.73242
-2.55089	-1.84723	-0.7019
-2.21519	-1.84722	-0.76294
-1.14707	-1.75565	-0.79346
-1.60482	-1.23684	-0.76294
-2.73397	-1.542	-0.85449
-1.90999	-2.06078	-1.0376
-2.00153	-2.36594	-1.25122
-1.97101	-2.03024	-1.40381
-2.3067	-1.75556	-1.37329
-2.79497	-1.90814	-1.09863
-2.03202	-1.8776	-0.91553
-1.69632	-2.03018	-0.91553
-1.54373	-1.48085	-1.00708
-1.97097	-1.78601	-1.0376
-1.84889	-2.06065	-0.97656
-2.79493	-2.15219	-0.94604
-3.1001	-2.15218	-1.00708
-2.33715	-1.90802	-1.09863
-1.78783	-1.75542	-1.15967
-1.84886	-1.51126	-1.15967
-2.15403	-1.45021	-1.15967
-2.55075	-1.6333	-1.09863
-2.39815	-1.4807	-0.91553
-2.09297	-1.05344	-0.73242
-1.81831	-1.08394	-0.85449
-1.69623	-1.81635	-1.2207
-2.33709	-2.2741	-1.43433
-2.52019	-0.93131	-1.31226
-2.24553	-0.90078	-1.15967
-1.5131	-1.23646	-1.25122
-1.94034	-1.78576	-1.43433
-1.97085	-2.09092	-1.52588
-1.87929	-1.389	-1.52588
-2.21498	-1.41951	-1.61743
-2.06238	-1.81622	-1.77002
-1.48254	-1.84672	-1.86157
-2.39806	-1.14481	-1.80054
-2.94737	-0.65651	-1.52588
-1.66563	-1.72461	-1.06812
-2.06235	-2.27391	-0.7019
-2.79476	-1.72458	-0.54932
-2.5201	-1.23629	-0.45776
-2.09285	-1.96869	-0.36621
-1.23835	-2.73162	-0.39673
-1.72662	-2.67057	-0.57983
-2.48956	-1.90762	-0.79346
-2.52007	-2.06019	-0.88501
-1.94023	-2.30431	-0.82397
-1.3909	-1.29722	-0.57983
-2.27591	-1.72445	-0.42725
-2.39797	-2.09065	-0.42725
-2.03175	-2.5484	-0.64087
-1.81812	-2.24321	-0.97656
-2.06226	-1.69388	-1.2207
-2.24535	-0.62575	-1.19019
-2.30638	-0.13745	-0.88501
-2.12327	-0.38158	-0.54932
-1.29929	-1.60227	-0.39673
-1.63498	-1.84639	-0.33569
-1.60445	-1.26654	-0.30518
-2.79463	-1.17498	-0.45776
-3.06928	-0.96134	-0.79346
-2.39789	-0.62563	-1.00708
-2.09271	-0.68665	-0.97656
-2.24529	-0.83923	-0.79346
-2.21476	-0.9918	-0.73242
-2.70304	-0.96127	-0.79346
-3.1608	-1.17488	-0.82397
-2.94717	-1.02227	-0.7019
-2.36733	-2.36503	-0.5188
-1.818	-1.78518	-0.33569
-1.75696	-0.90016	-0.21362
-2.30627	-2.0293	-0.24414
-3.09972	-2.02928	-0.39673
-2.79454	-1.29684	-0.61035
-1.97056	-1.29683	-0.7019
-1.66537	-1.35785	-0.64087
-2.00106	-1.75456	-0.45776
-2.33675	-2.3649	-0.39673
-2.33674	-1.54091	-0.42725
-2.36725	-1.51038	-0.45776
-2.61139	-1.75451	-0.48828
-1.87896	-1.26621	-0.61035
-2.03154	-1.66293	-0.82397
-2.42826	-1.93757	-0.88501
-1.69583	-1.75445	-0.7019
-1.51272	-1.47978	-0.36621
-1.93996	-1.26614	-0.06104
-1.39064	-0.96095	0.12207
-1.66529	-1.44922	0.18311
-1.57373	-2.42576	0
-0.68871	-0.71676	-0.27466
-0.59715	-1.23555	-0.45776
-1.75681	-1.20502	-0.42725
-2.6113	-1.11345	-0.30518
-1.63473	-0.5336	-0.27466
-1.51265	-1.54067	-0.39673
-1.63472	-1.38806	-0.7019
-1.72626	-0.38097	-0.97656
-1.78729	-0.74717	-1.12915
-2.09246	-0.74715	-1.06812
-1.54314	-0.38093	-1.00708
-1.69572	-1.14385	-1.00708
-2.27555	-1.14384	-0.97656
-2.18399	-0.89968	-0.82397
-1.93984	-1.2964	-0.73242
-2.3976	-1.44897	-0.85449
-2.12293	-1.90672	-1.12915
-1.78723	-1.78463	-1.40381
-2.24499	-1.26582	-1.49536
-1.69567	-0.96063	-1.52588
-1.97032	-1.35734	-1.58691
-1.54307	-2.05923	-1.70898
-1.14633	-1.99818	-1.70898
-0.81063	-1.3573	-1.61743
-1.20735	-1.50987	-1.40381
-1.69563	-2.08969	-1.09863
-2.06183	-2.70003	-0.85449
-1.81768	-2.94416	-0.79346
-1.57354	-3.0357	-0.97656
-1.87871	-3.18827	-1.25122
-2.09232	-2.73049	-1.40381
-2.21439	-2.18116	-1.28174
-2.18386	-2.12011	-1.0376
-1.97023	-2.24217	-0.91553
-1.51246	-2.24215	-0.97656
-1.11573	-1.72334	-1.12915
-1.81762	-1.87591	-1.2207
-2.12279	-2.36418	-1.31226
-2.42796	-2.82193	-1.37329
-3.03831	-2.66933	-1.25122
-1.78708	-2.33362	-1.06812
-1.32931	-2.24205	-1.00708
-1.51241	-2.97446	-1.15967
-1.57344	-3.31014	-1.34277
-2.06171	-1.81476	-1.43433
-2.33636	-1.23491	-1.34277
-2.09222	-2.30301	-1.2207
-1.26824	-2.51662	-1.19019
-1.48185	-2.82178	-1.31226
-2.30582	-3.34057	-1.46484
-2.30581	-2.76072	-1.46484
-1.29873	-2.73019	-1.31226
-0.38319	-3.88984	-1.2207
-1.08509	-4.04241	-1.2207
-2.36682	-3.49308	-1.31226
-3.22131	-3.15738	-1.43433
-2.42784	-3.88978	-1.61743
-2.09214	-3.49304	-1.80054
-2.06162	-3.0963	-1.98364
-1.6954	-3.15732	-2.04468
-1.81747	-2.39436	-2.01416
-1.60384	-2.66901	-1.89209
-2.39729	-2.57744	-1.67847
-2.48883	-2.48587	-1.37329
-1.54278	-3.00466	-1.09863
-1.87847	-2.54688	-1.09863
-1.48173	-1.906	-1.31226
-0.96293	-1.9365	-1.49536
-1.05447	-2.11959	-1.64795
-1.78689	-2.63837	-1.77002
-2.3362	-1.78387	-1.83105
-2.64137	-2.11955	-1.80054
-1.93946	-1.87539	-1.77002
-1.39013	-2.24159	-1.77002
-2.30565	-1.20398	-1.67847
-2.21409	-1.72276	-1.5564
-1.66477	-1.57016	-1.37329
-2.39719	-1.38704	-1.2207
-2.06149	-1.44806	-1.15967
-2.24459	-2.27202	-1.37329
-1.90889	-2.0889	-1.64795
-1.66474	-1.26491	-1.7395
-1.84784	-0.86817	-1.58691
-1.66472	-1.26488	-1.40381
-2.06145	-2.30246	-1.15967
-2.48869	-2.30245	-0.88501
-2.27506	-2.18036	-0.64087
-2.27505	-1.81414	-0.45776
-2.21401	-1.72257	-0.39673
-1.39003	-2.42446	-0.61035
-1.93934	-3.2179	-0.91553
-2.09192	-2.79064	-1.09863
-1.51208	-1.692	-1.09863
-1.63414	-2.08871	-1.15967
-2.42759	-1.84456	-1.25122
-2.15293	-1.96661	-1.37329
-1.63412	-1.60039	-1.43433
-1.17635	-1.63089	-1.40381
-0.99324	-2.66847	-1.28174
-1.75617	-2.63794	-1.25122
-1.66461	-2.72948	-1.43433
-2.03082	-3.06516	-1.7395
-1.93926	-2.14962	-1.86157
-2.88529	-0.95942	-1.7395
-2.7327	-2.08855	-1.46484
-2.82425	-2.97355	-1.25122
-2.54958	-2.94301	-1.15967
-1.38991	-2.2411	-1.25122
-0.74903	-1.81384	-1.5564
-1.42041	-2.05796	-1.83105
-1.78662	-2.3326	-1.86157
-2.09178	-2.14949	-1.5564
-2.15281	-2.39361	-1.12915
-2.67161	-1.93583	-0.97656
-2.61056	-2.48513	-1.06812
-2.73263	-1.87477	-1.06812
-2.82417	-1.81372	-0.94604
-2.24433	-1.90526	-0.79346
-2.12226	-1.90524	-0.67139
-1.87811	-2.05782	-0.64087
-2.03069	-2.5766	-0.76294
-2.45793	-2.9428	-1.0376
-2.88517	-2.08829	-1.2207
-2.33585	-2.02724	-1.19019
-2.18325	-2.05774	-1.09863
-1.69496	-1.9967	-1.0376
-1.54237	-2.30186	-1.00708
-2.00013	-3.00375	-0.94604
-1.05407	-2.97321	-0.94604
-1.72545	-2.27129	-1.00708
-2.24425	-2.39335	-1.0376
-1.81699	-2.24075	-1.00708
-0.74887	-2.51539	-0.97656
-1.57284	-2.5459	-0.97656
-1.81697	-2.30174	-0.91553
-2.24421	-1.93552	-0.79346
-1.72541	-1.99654	-0.73242
-1.75592	-1.56928	-0.85449
-1.35918	-1.44719	-0.94604
-1.81694	-2.14908	-0.91553
-2.51884	-2.08803	-0.79346
-2.1221	-2.33216	-0.79346
-2.06106	-2.14904	-0.91553
-2.27468	-1.84385	-1.06812
-1.57277	-1.72176	-1.12915
-1.51173	-2.08796	-1.06812
-2.67139	-2.57622	-1.0376
-2.85449	-1.63017	-1.09863
-2.24413	-1.14187	-1.25122
-2.09153	-1.59962	-1.34277
-2.24411	-1.96582	-1.37329
-2.42721	-2.33201	-1.31226
-2.45772	-2.36251	-1.06812
-1.69478	-1.75215	-1.00708
-1.0539	-1.78265	-1.28174
-1.45062	-1.99626	-1.49536
-1.63372	-2.11832	-1.43433
-1.99993	-1.50795	-1.19019
-2.82389	-0.53137	-0.91553
-2.36612	-0.83654	-0.64087
-1.54214	-2.14878	-0.39673
-2.03042	-2.36238	-0.24414
-2.03041	-1.59943	-0.30518
-1.87782	-2.48443	-0.61035
-1.75574	-2.39286	-0.91553
-2.3966	-2.57595	-1.06812
-2.67125	-2.60645	-1.09863
-2.82384	-1.50781	-1.06812
-1.84727	-1.6909	-0.94604
-2.0914	-2.45382	-0.73242
-1.51156	-2.14863	-0.57983
-1.72518	-2.1181	-0.67139
-1.69465	-1.69084	-0.88501
-1.57257	-1.20254	-1.0376
-2.51861	-2.51478	-1.06812
-2.61016	-2.42322	-1.12915
-1.51152	-2.51476	-1.12915
-1.84721	-1.47714	-1.06812
-1.41995	-1.87386	-0.94604
-0.71804	-2.27057	-0.82397
-1.63356	-2.11797	-0.73242
-1.51149	-1.99589	-0.61035
-1.29786	-2.14846	-0.5188
-1.3894	-1.26343	-0.54932
-1.02319	-1.87377	-0.67139
-1.96922	-2.08738	-0.76294
-1.99973	-1.72115	-0.82397
-2.24387	-0.80561	-0.97656
-1.51144	-1.29388	-1.09863
-1.11471	-1.32438	-1.15967
-1.1147	-0.25625	-1.12915
-1.08417	-0.46986	-1.00708
-1.81659	-0.59192	-0.94604
-1.41985	-0.86656	-0.85449
-1.63347	-1.56845	-0.73242
-1.32829	-1.93465	-0.61035
-1.29776	-1.17169	-0.57983
-2.03018	-1.17168	-0.7019
-2.57949	-2.05667	-0.85449
-1.96913	-1.90407	-0.91553
-1.0536	-1.08008	-0.88501
-1.69446	-1.53783	-0.79346
-2.27429	-1.29368	-0.64087
-2.51842	-1.5378	-0.57983
-2.671	-2.4228	-0.67139
-2.30478	-2.4533	-0.88501
-1.93857	-2.3007	-1.00708
-1.60287	-1.32412	-0.97656
-1.81648	-1.35463	-1.00708
-2.70149	-1.96496	-1.25122
-1.6944	-2.0565	-1.58691
-1.96905	-1.56821	-1.7395
-2.12163	-0.59163	-1.49536
-1.93852	-0.65265	-1.06812
-2.27421	-1.59868	-0.67139
-2.70145	-1.38504	-0.45776
-1.96902	-1.29347	-0.45776
-2.24367	-1.17139	-0.7019
-2.3047	-1.26293	-1.09863
-1.6333	-1.53757	-1.40381
-1.14502	-1.90377	-1.49536
-1.63329	-1.32392	-1.46484
-2.1826	-1.1408	-1.43433
-2.79295	-1.38493	-1.40381
-2.67087	-2.08682	-1.37329
-2.24362	-2.05628	-1.34277
-1.60274	-1.90368	-1.31226
-2.30464	-1.32383	-1.2207
-2.48774	-1.1102	-1.15967
-2.39618	-1.07966	-1.09863
-2.76238	-1.1712	-1.12915
-2.36565	-1.07963	-1.34277
-1.32804	-1.3848	-1.61743
-1.81632	-2.05617	-1.64795
-2.30459	-1.47632	-1.40381
-2.27407	-1.14061	-1.12915
-2.27406	-1.56784	-1.12915
-1.51112	-1.23214	-1.25122
-1.23645	-1.62885	-1.25122
-2.94543	-1.5678	-1.0376
-2.42662	-2.33072	-0.79346
-1.60264	-2.42226	-0.82397
-1.69419	-1.995	-1.12915
-2.2435	-1.23205	-1.37329
-2.54867	-1.47618	-1.40381
-1.93831	-1.93392	-1.37329
-2.12141	-1.90339	-1.34277
-2.33502	-1.9339	-1.34277
-2.57916	-1.84233	-1.37329
-2.54863	-1.75076	-1.46484
-2.48759	-1.65919	-1.5564
-2.27396	-2.14746	-1.64795
-1.57205	-1.96434	-1.67847
-1.93825	-2.17795	-1.5564
-2.27394	-2.02535	-1.31226
-2.82325	-1.68964	-1.00708
-2.09082	-1.17083	-0.85449
-1.57202	-1.35392	-0.82397
-2.45702	-1.62856	-0.91553
-2.12132	-2.05579	-1.06812
-2.0908	-2.75768	-1.31226
-1.99924	-2.84922	-1.61743
-1.78561	-2.42196	-1.83105
-1.69405	-1.44538	-1.83105
-1.54145	-2.0252	-1.64795
-2.06025	-2.20829	-1.40381
-1.75506	-2.29983	-1.2207
-2.12127	-1.47584	-1.06812
-2.02971	-2.60498	-0.97656
-2.21281	-1.87254	-1.00708
-2.27384	-1.44528	-1.0376
-1.54141	-2.0251	-1.09863
-2.51796	-2.54388	-1.25122
-2.85365	-1.47576	-1.49536
-1.93812	-0.7128	-1.7395
-1.87707	-0.92641	-1.83105
-2.51794	-0.49915	-1.7395
-1.6024	-1.29259	-1.58691
-1.32774	-2.26914	-1.40381
-2.06015	-3.33724	-1.37329
-2.09066	-3.21516	-1.46484
-1.72445	-2.29961	-1.58691
-1.6634	-2.69633	-1.61743
-2.33478	-2.08596	-1.46484
-2.45685	-1.78077	-1.31226
-2.48736	-2.14697	-1.34277
-1.84648	-1.90281	-1.52588
-1.81596	-2.26901	-1.7395
-1.63285	-2.36055	-1.89209
-1.66336	-1.56708	-1.98364
-1.14455	-1.84172	-1.83105
-0.80885	-2.1774	-1.43433
-1.78541	-1.35341	-1.00708
-2.3042	-1.50598	-0.76294
-1.99902	-1.13976	-0.7019
-2.1516	-0.7125	-0.67139
-2.36522	-1.2618	-0.73242
-1.90745	-1.71955	-0.82397
-1.02243	-2.72661	-0.91553
-1.20553	-3.03178	-0.91553
-2.18208	-1.68899	-0.91553
-2.79243	-0.98707	-1.00708
-2.63983	-0.95654	-1.28174
-2.70086	-1.56687	-1.52588
-2.24309	-1.84152	-1.52588
-2.0905	-1.59736	-1.43433
-2.2736	-1.59735	-1.40381
-2.121	-2.11613	-1.37329
-1.35806	-1.65835	-1.28174
-1.75478	-1.78041	-1.15967
-1.38856	-1.7804	-1.09863
-1.75476	-1.17003	-1.00708
-1.93786	-1.50571	-0.82397
-2.05993	-1.56673	-0.7019
-2.76182	-1.65827	-0.85449
-2.82285	-1.41411	-1.25122
-2.15146	-2.20756	-1.58691
-2.0599	-2.20754	-1.70898
-2.70076	-2.42115	-1.58691
-2.63972	-2.17699	-1.31226
-1.44953	-1.81077	-1.0376
-1.11383	-1.59713	-1.0376
-1.11382	-1.90229	-1.2207
-1.11382	-2.02435	-1.34277
-1.84623	-1.4445	-1.28174
-1.48001	-0.9562	-1.0376
-1.14431	-1.23085	-0.88501
-1.35793	-1.90222	-0.82397
-2.05983	-2.02428	-0.88501
-1.81568	-1.47495	-1.00708
-1.81567	-2.66512	-1.06812
-2.73119	-2.35993	-1.09863
-2.60912	-2.72612	-1.12915
-2.73118	-2.78714	-1.19019
-2.73117	-2.45144	-1.12915
-2.73117	-2.32935	-0.97656
-1.9377	-1.84106	-0.88501
-2.24287	-1.62742	-0.85449
-2.15131	-1.68844	-0.79346
-2.33441	-1.71894	-0.61035
-2.54803	-1.26116	-0.30518
-2.15129	-1.81047	-0.12207
-1.78508	-2.9396	-0.09155
-2.21232	-3.36683	-0.06104
-1.93765	-3.00061	0
-1.38833	-1.81041	0
-1.14418	-1.71884	-0.15259
-1.72401	-1.59676	-0.39673
-1.96814	-1.47467	-0.48828
-1.84607	-2.75639	-0.48828
-2.15123	-2.48172	-0.5188
-1.84605	-2.51222	-0.61035
-2.24277	-1.99341	-0.85449
-2.09018	-1.62719	-1.25122
-1.785	-1.65769	-1.83105
-1.66292	-1.81026	-2.56348
-1.1136	-1.96284	-3.32642
-1.75446	-1.81023	-3.9978
-1.99859	-1.56608	-4.42505
-1.96807	-1.56606	-4.5166
-1.81547	-3.00038	-4.3335
-2.05961	-2.63415	-4.18091
-1.93753	-2.17637	-4.24194
-1.35769	-1.35238	-4.54712
-1.32717	-0.98616	-4.76074
-2.02906	-0.77252	-4.60815
-1.69336	-1.87114	-4.21143
-1.14404	-2.11527	-3.87573
-2.36474	-1.62697	-3.87573
-2.18163	-1.23023	-4.05884
-2.09007	-1.62694	-4.21143
-2.15109	-1.62693	-4.11987
-2.18161	-2.02364	-3.93677
-2.30367	-1.96259	-3.75366
-1.87642	-2.29827	-3.54004
-2.27314	-2.17618	-3.38745
-2.18158	-1.96255	-3.2959
-2.33416	-1.65736	-3.14331
-1.63225	-1.50475	-2.83813
-0.74723	-1.04698	-2.44141
-1.66275	-1.13851	-2.01416
-2.54776	-1.53523	-1.67847
-2.39516	-2.23712	-1.40381
-2.39516	-2.81694	-1.2207
-1.9679	-1.62674	-1.19019
-1.9679	-1.56569	-1.31226
-1.99841	-2.02344	-1.46484
-1.63219	-1.62669	-1.52588
-1.4796	-1.56565	-1.49536
-2.08994	-1.74874	-1.58691
-2.24252	-1.0163	-1.83105
-2.12044	-1.10784	-2.0752
-1.99837	-1.01627	-2.13623
-1.75422	-1.10781	-2.0752
-2.54767	-1.8097	-1.92261
-2.33404	-1.99279	-1.80054
-2.33403	-1.90122	-1.70898
-1.54057	-1.87069	-1.5564
-1.35746	-1.62654	-1.31226
-1.2659	-1.87066	-1.09863
-1.93728	-1.59599	-0.94604
-2.30348	-2.23684	-0.88501
-1.69313	-2.3589	-0.97656
-1.81519	-1.96216	-1.12915
-1.99829	-2.32835	-1.2207
-1.60155	-2.57248	-1.2207
-1.35741	-1.84004	-1.25122
-3.12742	-1.32123	-1.2207
-2.63913	-1.74846	-1.12915
-2.21188	-1.59586	-1.09863
-1.78463	-1.62636	-1.12915
-1.50996	-2.2367	-1.12915
-1.60151	-1.87047	-1.06812
-2.45599	-2.17564	-1.0376
-2.33392	-1.77889	-1.15967
-1.9677	-2.35871	-1.43433
-1.87614	-2.41973	-1.67847
-1.78458	-2.48075	-1.70898
-2.63906	-2.38919	-1.58691
-2.70009	-2.2671	-1.49536
-2.60853	-2.75537	-1.46484
-2.9137	-3.09105	-1.52588
-3.00525	-2.63327	-1.58691
-2.51696	-1.96187	-1.58691
-2.39488	-2.41962	-1.61743
-3.00523	-2.69426	-1.61743
-2.42539	-2.32803	-1.58691
-2.27279	-1.83974	-1.40381
-2.21175	-2.08387	-1.12915
-2.21175	-2.26696	-0.94604
-2.42536	-2.20591	-0.91553
-2.36432	-2.17537	-1.0376
-2.27276	-1.44294	-1.2207
-2.30327	-1.44292	-1.46484
-2.15068	-1.41239	-1.70898
-1.75394	-1.77859	-1.98364
-1.90652	-1.87013	-2.13623
-3.00515	-1.71752	-1.98364
-2.79152	-1.62596	-1.61743
-2.2422	-0.52731	-1.28174
-1.87598	-0.7104	-1.15967
-1.60131	-1.71747	-1.09863
-1.72338	-2.51091	-0.97656
-2.02855	-1.6564	-0.91553
-0.7468	-1.68691	-1.00708
-0.9299	-2.35828	-1.06812
-1.32662	-1.77843	-0.97656
-2.30318	-1.44272	-1.00708
-2.97456	-1.56478	-1.34277
-1.81488	-1.65632	-1.7395
-1.72332	-2.26665	-1.86157
-1.96746	-1.44266	-1.70898
-2.08952	-1.19851	-1.49536
-2.36417	-1.80885	-1.34277
-2.79141	-1.35107	-1.2207
-2.63882	-1.65623	-1.19019
-2.42519	-1.38156	-1.2207
-2.39467	-1.53413	-1.15967
-2.69983	-1.65619	-1.09863
-2.76086	-1.74772	-1.06812
-2.54723	-2.14444	-1.15967
-3.03551	-2.23598	-1.37329
-2.57774	-2.32751	-1.5564
-3.18808	-2.17491	-1.5564
-3.03549	-2.51059	-1.34277
-3.37117	-2.0223	-1.0376
-2.42512	-2.5716	-0.79346
-2.08942	-2.17485	-0.73242
-2.27252	-1.80863	-0.79346
-2.66924	-1.9612	-0.85449
-2.6082	-2.20533	-0.91553
-3.85942	-1.86962	-1.00708
-3.95096	-1.90012	-1.19019
-2.76077	-2.29684	-1.43433
-1.84524	-1.83906	-1.5564
-2.4861	-2.54095	-1.25122
-2.08936	-1.9611	-0.73242
-2.39453	-1.8085	-0.48828
-2.48608	-2.23573	-0.67139
-2.24193	-2.66296	-1.00708
-1.90623	-2.29674	-1.15967
-1.75364	-1.5643	-1.09863
-1.57052	-2.1136	-1.0376
-2.39449	-2.02203	-1.12915
-2.63863	-1.56426	-1.15967
-2.54707	-1.44217	-1.19019
-2.76068	-1.47267	-1.15967
-1.66204	-1.65577	-1.00708
-1.38738	-1.7473	-0.82397
-1.69255	-2.23557	-0.85449
-1.72306	-2.32711	-1.15967
-1.6315	-2.38813	-1.49536
-2.42495	-1.77776	-1.52588
-3.49306	-1.80827	-1.2207
-3.18788	-1.04531	-0.82397
-1.53992	-1.2284	-0.64087
-1.47888	-1.44201	-0.73242
-1.75353	-1.442	-1.06812
-1.96715	-1.56405	-1.43433
-2.66904	-1.25886	-1.67847
-2.97421	-1.10626	-1.77002
-3.34042	-1.86919	-1.7395
-3.00472	-1.89969	-1.64795
-2.85212	-2.14382	-1.49536
-2.66901	-1.41138	-1.52588
-2.39435	-2.14379	-1.77002
-2.73003	-1.68601	-1.95312
-1.8145	-1.56392	-1.77002
-0.92948	-2.78461	-1.46484
-1.02103	-3.21184	-1.2207
-1.53982	-2.69303	-1.12915
-1.87551	-2.35732	-1.0376
-2.11964	-1.9911	-0.94604
-1.84498	-1.86901	-0.94604
-0.65479	-2.0521	-1.09863
-0.8684	-2.26571	-1.46484
-1.32616	-1.56379	-1.77002
-1.20408	-1.56378	-1.80054
-1.44822	-1.71635	-1.61743
-1.47873	-1.74686	-1.43433
-1.99752	-1.92995	-1.37329
-2.30269	-0.98389	-1.37329
-1.93647	-1.83837	-1.40381
-1.20404	-2.17404	-1.40381
-1.50921	-1.62471	-1.37329
-1.8449	-1.25849	-1.25122
-2.24162	-1.44158	-1.0376
-2.42472	-2.17399	-0.85449
-1.93643	-1.31948	-0.82397
-1.41763	-1.74671	-0.97656
-1.75331	-2.54015	-1.09863
-1.99745	-1.96031	-1.15967
-1.05139	-1.99081	-1.06812
-1.78381	-1.99079	-0.85449
-2.36364	-1.71612	-0.67139
-2.60777	-1.68559	-0.64087
-1.72275	-1.3804	-0.76294
-1.84482	-1.04469	-0.88501
-1.93636	-1.53296	-0.88501
-2.3636	-2.11278	-0.94604
-2.30256	-1.96018	-1.19019
-1.75324	-1.74654	-1.58691
-1.32599	-1.5329	-1.86157
-2.24151	-1.07512	-1.92261
-2.85185	-1.47184	-1.83105
-2.11942	-1.62441	-1.5564
-0.92923	-1.59388	-1.25122
-1.05129	-1.96007	-1.15967
-0.83766	-1.25816	-1.34277
-1.7837	-1.31918	-1.70898
-1.93628	-1.62434	-1.92261
-2.39404	-2.72296	-1.89209
-2.48559	-2.32621	-1.7395
-1.23436	-1.86843	-1.61743
-0.92918	-2.20411	-1.5564
-1.8447	-1.74634	-1.40381
-2.27194	-2.11253	-1.19019
-1.93624	-2.082	-1.19019
-1.26484	-1.99043	-1.52588
-1.08173	-1.92938	-1.92261
-0.95966	-2.02092	-1.98364
-1.32586	-2.32608	-1.67847
-1.63103	-1.74623	-1.34277
-1.53947	-1.5326	-1.19019
-1.84464	-2.14293	-1.19019
-2.4855	-1.19687	-1.25122
-2.33291	-1.01375	-1.28174
-2.11928	-0.64753	-1.31226
-1.63099	-0.89166	-1.37329
-1.87512	-1.31889	-1.43433
-1.69201	-2.2344	-1.52588
-2.11925	-2.7837	-1.5564
-2.51597	-2.44799	-1.49536
-2.45493	-1.624	-1.34277
-2.02768	-1.71554	-1.2207
-1.56991	-2.60054	-1.15967
-1.93611	-2.69208	-1.09863
-1.20368	-2.26482	-1.00708
-1.20368	-1.25772	-0.91553
-2.21075	-0.98305	-0.88501
-2.79058	-2.11218	-0.82397
-2.30229	-1.83751	-0.64087
-1.66141	-1.80698	-0.48828
-2.24124	-1.47127	-0.64087
-1.4783	-1.16608	-0.91553
-1.47829	-1.37969	-1.00708
-2.2107	-1.5933	-0.88501
-1.93604	-2.05105	-0.82397
-2.27173	-2.23414	-0.94604
-2.57689	-1.59326	-1.09863
-2.75999	-1.19651	-1.31226
-2.66843	-1.68478	-1.49536
-1.96652	-1.59321	-1.5564
-2.39376	-1.68475	-1.46484
-2.33272	-1.98991	-1.25122
-1.93599	-1.77627	-0.97656
-1.90546	-1.13539	-0.85449
-2.36322	-1.37952	-0.94604
-2.88201	-1.8983	-1.19019
-3.06511	-2.47812	-1.40381
-2.30216	-1.86775	-1.43433
-2.18009	-1.44049	-1.2207
-2.30215	-2.08135	-1.0376
-2.08852	-2.60013	-1.0376
-2.08851	-3.21047	-1.0376
-2.97352	-2.44752	-0.94604
-2.91248	-1.44042	-0.85449
-2.57678	-1.19627	-0.88501
-1.47814	-1.53195	-1.00708
-1.41709	-1.77607	-1.06812
-1.7833	-2.17279	-1.0376
-1.47812	-2.29484	-0.91553
-2.60726	-1.65396	-0.85449
-2.85139	-1.4098	-1.00708
-2.39362	-1.74548	-1.2207
-2.17999	-2.99669	-1.28174
-2.63775	-3.08823	-1.15967
-3.09551	-2.08113	-1.06812
-1.99687	-1.74542	-1.19019
-1.41703	-2.14214	-1.52588
-1.9053	-2.08109	-1.83105
-1.9053	-2.11159	-1.80054
-1.63063	-1.71485	-1.49536
-2.24098	-1.40966	-1.15967
-1.96631	-3.05759	-1.00708
-2.36303	-2.08102	-0.97656
-2.94286	-1.3791	-0.85449
-2.79027	-1.56219	-0.82397
-2.30198	-1.16545	-1.06812
-1.96628	-1.37905	-1.46484
-0.92867	-1.62318	-1.67847
-1.02022	-1.40954	-1.61743
-1.56953	-1.80626	-1.46484
-2.08832	-1.47055	-1.37329
-2.0578	-0.3719	-1.19019
-1.99676	-0.64655	-0.97656
-1.26433	-1.07378	-0.91553
-0.86759	-0.70755	-1.09863
-0.65396	-1.34841	-1.40381
-1.50845	-1.43994	-1.52588
-1.53896	-1.80614	-1.43433
-1.90516	-1.77561	-1.2207
-1.26429	-0.738	-1.09863
-0.65393	-0.40229	-1.00708
-1.11169	-1.07366	-0.82397
-1.56944	-0.89054	-0.57983
-1.41685	-1.68398	-0.39673
-1.23374	-1.86707	-0.39673
-2.14926	-1.37878	-0.7019
-3.36995	-1.37876	-1.2207
-2.82063	-1.13461	-1.61743
-1.9051	-0.95149	-1.70898
-1.96613	-1.04303	-1.46484
-1.53887	-0.28007	-1.19019
-1.23369	-1.01248	-1.09863
-1.41679	-1.10402	-1.28174
-1.81351	-1.01245	-1.52588
-1.72195	-1.77538	-1.52588
-1.35573	-2.3552	-1.2207
-1.63039	-2.05001	-0.94604
-2.39332	-2.08051	-0.85449
-1.63037	-0.61565	-0.91553
-1.78295	-0.73771	-0.94604
-1.93553	-1.40908	-0.91553
-1.7219	-0.92078	-0.79346
-1.99656	-1.07336	-0.67139
-1.905	-1.95835	-0.64087
-1.38619	-1.92782	-0.76294
-1.56929	-1.80574	-0.97656
-1.11152	-1.89727	-0.97656
-0.86737	-1.34794	-0.79346
-1.26409	-1.40896	-0.67139
-1.69133	-2.32448	-0.7019
-2.42375	-2.20239	-0.82397
-2.88151	-1.46996	-0.85449
-1.50821	-0.85959	-0.79346
-2.11855	-1.10372	-0.79346
-2.27114	-1.65302	-0.73242
-2.24061	-1.86663	-0.61035
-1.87439	-1.68351	-0.45776
-1.78283	-1.50039	-0.39673
-1.3861	-2.08021	-0.54932
-1.29454	-1.62243	-0.79346
-1.69126	-1.5919	-1.12915
-1.35556	-1.56136	-1.46484
-1.5997	-1.62238	-1.61743
-1.84383	-1.5003	-1.58691
-1.72175	-1.68339	-1.49536
-0.74518	-1.16458	-1.46484
-0.34845	-1.71388	-1.49536
-1.63018	-2.14111	-1.49536
-2.45415	-1.98851	-1.49536
-1.96586	-1.07297	-1.43433
-0.92826	-0.85933	-1.25122
-1.23342	-1.8664	-1.00708
-1.96584	-1.95793	-0.76294
-1.26393	-1.37809	-0.67139
-1.29444	-2.01894	-0.79346
-1.63013	-1.95789	-0.94604
-1.23339	-1.89684	-1.06812
-1.11131	-1.46958	-1.19019
-1.38597	-1.65267	-1.25122
-2.05735	-1.62214	-1.31226
-1.84372	-1.37798	-1.31226
-1.50802	-2.20194	-1.2207
-1.44697	-2.56814	-1.09863
-1.8437	-2.26295	-1.00708
-1.66058	-1.77465	-1.00708
-1.11126	-2.07982	-1.06812
-1.47747	-1.53048	-1.28174
-2.66764	-1.80513	-1.49536
-2.72867	-1.62201	-1.80054
-2.11831	-2.44597	-2.04468
-1.84365	-1.80509	-2.10571
-1.72157	-1.56093	-2.04468
-2.33192	-2.0492	-1.92261
-2.45398	-1.62194	-1.83105
-1.99621	-1.86606	-1.7395
-1.47741	-2.81209	-1.70898
-1.11119	-2.56794	-1.64795
-1.96567	-2.23223	-1.58691
-1.87411	-2.81205	-1.52588
-1.62997	-2.96462	-1.43433
-0.80599	-1.80494	-1.2207
-1.26374	-1.98803	-1.06812
-1.66047	-2.56785	-1.06812
-0.28717	-2.93405	-1.19019
-1.38579	-3.02559	-1.31226
-2.2708	-2.9035	-1.34277
-2.39286	-2.11003	-1.31226
-2.14871	-1.59122	-1.2207
-1.05007	-2.29311	-1.09863
-0.74489	-2.72034	-0.88501
-1.93507	-1.53014	-0.76294
-1.90455	-1.59116	-0.82397
-1.75195	-1.8658	-1.0376
-2.0266	-1.04181	-1.28174
-1.44676	-2.10991	-1.49536
-1.62986	-2.20145	-1.58691
-1.66037	-1.92678	-1.49536
-0.80587	-1.469	-1.37329
-1.2026	-1.68261	-1.43433
-1.90449	-2.23191	-1.61743
-1.96552	-1.95724	-1.7395
-2.20966	-1.46894	-1.64795
-2.33172	-2.75067	-1.58691
-2.72844	-2.68962	-1.64795
-1.59928	-1.52994	-1.83105
-1.96549	-2.07924	-2.01416
-2.1791	-1.65198	-2.10571
-2.11806	-1.86559	-2.16675
-1.93495	-1.5604	-2.19727
-1.44666	-1.71297	-2.19727
-1.72131	-2.53693	-1.98364
-2.27062	-2.14019	-1.64795
-2.45372	-2.72	-1.37329
-2.4232	-3.14724	-1.34277
-2.42319	-2.23169	-1.43433
-2.42319	-1.65185	-1.52588
-2.20956	-1.16355	-1.58691
-2.48421	-0.76681	-1.67847
-2.33161	-1.16352	-1.64795
-1.84332	-1.59075	-1.40381
-0.68365	-1.07194	-1.06812
-0.68364	-0.94986	-0.91553
-2.179	-1.89589	-1.00708
-2.17899	-1.83484	-1.19019
-1.6907	-1.59068	-1.40381
-2.57571	-0.46152	-1.58691
-2.81984	-0.2784	-1.61743
-1.69068	-0.98029	-1.46484
-1.75171	-1.25493	-1.37329
-2.75879	-1.10233	-1.40381
-2.33153	-1.59059	-1.49536
-2.42308	-1.65162	-1.5564
-2.20945	-1.16332	-1.52588
-2.78928	-1.77366	-1.49536
-2.6672	-1.40743	-1.49536
-2.39254	-1.65156	-1.43433
-2.5146	-1.4074	-1.40381
-2.42304	-1.52946	-1.40381
-1.14129	-2.35342	-1.31226
-1.44646	-1.62098	-1.25122
-2.81975	-1.34631	-1.31226
-1.84318	-1.92613	-1.43433
-2.02628	-1.52939	-1.49536
-2.85025	-1.62092	-1.40381
-2.17885	-1.71246	-1.34277
-1.59901	-1.46831	-1.40381
-1.44642	-1.3157	-1.5564
-1.99573	-1.31569	-1.64795
-1.90417	-1.59033	-1.77002
-2.20934	-1.98705	-1.92261
-1.99571	-2.01755	-2.01416
-1.66001	-2.23116	-1.92261
-2.05673	-2.74994	-1.67847
-2.05672	-2.32268	-1.37329
-1.84309	-2.23112	-1.19019
-2.14826	-1.62075	-1.25122
-1.72101	-1.68177	-1.49536
-1.99566	-1.71227	-1.70898
-2.66704	-1.40708	-1.89209
-2.0872	-1.19345	-2.01416
-2.88065	-0.97981	-2.04468
-2.57547	-1.37652	-1.95312
-1.72097	-1.0103	-1.70898
-2.14821	-0.15579	-1.52588
-2.63648	-0.91872	-1.52588
-2.30078	-0.7356	-1.70898
-2.02612	-1.13231	-1.86157
-2.60595	-1.34592	-1.86157
-2.66697	-1.46797	-1.77002
-3.0637	-1.1933	-1.80054
-3.09421	-0.61345	-1.95312
-2.78902	-0.67447	-1.95312
-2.0566	-0.67446	-1.7395
-1.2021	-0.97962	-1.46484
-1.75141	-0.43029	-1.25122
-2.45331	-0.61338	-1.0376
-2.75847	-1.40682	-0.94604
-2.33122	-1.62043	-1.00708
-2.08707	-1.04058	-1.0376
-1.84293	-0.94902	-1.06812
-2.75845	-1.10159	-1.19019
-3.39931	-1.3152	-1.31226
-3.61293	-0.97949	-1.37329
-1.96497	-0.49119	-1.31226
-2.30066	-0.85739	-1.2207
-2.66686	-1.34566	-1.09863
-1.90392	-0.9184	-1.0376
-2.27012	-1.04045	-0.97656
-2.75839	-0.33853	-0.91553
-2.97201	-0.21645	-0.94604
-2.57528	-0.55213	-1.09863
-2.27009	-1.16247	-1.31226
-1.78181	-1.31504	-1.40381
-1.53766	-0.61312	-1.31226
-1.84283	-1.6507	-1.09863
-2.48369	-1.52862	-1.00708
-2.27006	-0.61308	-1.19019
-2.63626	-0.79617	-1.52588
-2.81936	-0.7046	-1.70898
-2.33108	-1.13183	-1.58691
-2.69728	-1.25389	-1.37329
-3.88746	-2.10837	-1.15967
-3.42969	-1.55904	-1.06812
-2.60571	-0.73505	-1.06812
-2.0869	-0.55193	-1.06812
-2.39207	-1.25382	-1.09863
-2.54465	-1.43691	-1.2207
-2.08688	-1.1012	-1.43433
-1.20187	-0.4298	-1.43433
-2.11739	-1.10117	-1.28174
-2.17841	-1.92513	-1.12915
-1.62909	-1.58942	-1.09863
-2.54461	-1.58941	-1.2207
-2.75823	-1.83353	-1.31226
-2.42253	-1.19265	-1.31226
-2.45304	-1.22315	-1.28174
-2.42252	-1.10107	-1.31226
-2.48354	-1.5283	-1.28174
-2.2394	-1.86398	-1.25122
-1.96473	-1.52827	-1.19019
-1.7511	-0.88739	-1.06812
-1.78161	-1.52824	-0.91553
-1.32384	-1.74185	-0.97656
-2.36143	-1.43666	-1.19019
-2.84971	-1.46716	-1.31226
-2.94125	-1.25353	-1.37329
-2.66659	-1.37558	-1.46484
-2.30037	-1.80281	-1.52588
-2.54451	-2.19953	-1.58691
-2.60553	-2.3521	-1.58691
-2.17828	-2.26053	-1.5564
-2.75811	-1.89431	-1.58691
-3.06328	-2.74879	-1.67847
-2.4224	-2.4436	-1.7395
-2.33084	-1.55857	-1.64795
-2.33084	-1.31442	-1.5564
-2.20876	-2.26045	-1.61743
-2.75807	-2.62664	-1.83105
-2.4834	-1.16179	-2.0752
-1.72046	-0.94815	-2.19727
-1.99511	-1.77211	-2.28882
-2.42235	-2.07727	-2.34985
-2.20872	-2.68761	-2.34985
-1.3237	-2.04672	-2.28882
-1.87301	-1.95516	-2.22778
-1.23214	-1.34479	-2.2583
-0.89644	-1.83306	-2.2583
-1.84248	-1.37528	-2.10571
-1.93402	-1.40578	-1.80054
-2.20867	-1.8025	-1.58691
-1.65935	-1.40575	-1.52588
-1.84245	-1.22263	-1.64795
-2.05607	-1.46676	-1.83105
-1.99502	-1.58882	-2.04468
-2.88003	-2.19915	-2.2583
-2.02553	-1.52775	-2.34985
-1.90345	-1.19204	-2.22778
-2.88001	-1.55824	-1.89209
-3.09362	-1.49719	-1.46484
-2.20861	-1.7108	-1.2207
-2.2086	-1.2225	-1.28174
-2.30015	-0.94783	-1.49536
-3.49033	-1.52765	-1.64795
-3.00204	-1.61919	-1.7395
-2.84944	-1.13089	-1.86157
-2.63581	-0.91726	-1.86157
-1.56769	-1.31397	-1.70898
-2.08648	-0.85619	-1.61743
-2.33062	-1.22239	-1.58691
-2.23906	-1.6191	-1.58691
-2.23905	-2.01582	-1.61743
-1.90335	-1.52752	-1.70898
-1.84231	-0.52043	-1.89209
-2.3611	-0.79507	-2.0752
-2.30006	-2.16835	-2.16675
-2.81885	-1.7716	-2.16675
-2.75781	-1.64952	-2.0752
-2.5747	-2.29037	-1.98364
-2.87987	-1.40535	-1.95312
-2.54417	-0.76446	-1.89209
-2.66623	-1.1917	-1.83105
-2.33053	-1.16116	-1.61743
-2.20845	-1.34426	-1.37329
-1.90327	-1.52735	-1.25122
-2.72724	-1.1306	-1.28174
-2.1474	-1.34421	-1.34277
-1.90325	-1.95455	-1.49536
-2.14739	-1.43574	-1.86157
-2.20841	-1.13055	-2.2583
-2.51358	-1.52726	-2.44141
-2.75772	-0.73379	-2.31934
-2.11684	-0.39808	-1.95312
-2.11684	-1.06945	-1.61743
-3.33753	-0.73374	-1.5564
-3.6427	-0.97787	-1.64795
-2.7882	-1.28303	-1.61743
-2.05577	-1.55768	-1.52588
-2.54405	-1.43559	-1.5564
-2.23887	-1.31351	-1.67847
-2.17782	-1.22194	-1.70898
-2.26937	-1.64917	-1.61743
-1.99471	-1.74071	-1.5564
-3.12385	-1.61862	-1.58691
-3.61212	-1.16085	-1.70898
-3.39849	-0.94721	-1.86157
-1.87261	-1.67962	-1.89209
-1.90312	-1.06925	-1.83105
-2.63553	-0.82509	-1.77002
-2.36087	-2.01527	-1.70898
-2.02517	-1.86266	-1.61743
-2.33034	-1.83213	-1.49536
-2.11671	-2.07626	-1.52588
-1.53687	-2.04573	-1.70898
-1.23169	-1.6795	-1.92261
-1.20116	-0.91655	-2.0752
-2.33031	-0.82498	-2.01416
-3.06272	-2.28981	-1.70898
-2.20822	-2.19824	-1.40381
-1.47579	-1.00804	-1.28174
-1.14009	-1.1301	-1.28174
-1.62837	-2.22872	-1.25122
-1.50629	-2.68646	-1.15967
-1.62836	-1.49626	-1.09863
-2.63543	-1.4047	-1.12915
-2.54387	-2.16762	-1.19019
-2.42179	-2.3202	-1.25122
-2.75748	-1.40465	-1.25122
-2.75747	-1.58775	-1.2207
-2.08608	-1.98446	-1.19019
-1.41469	-2.16755	-1.09863
-2.11658	-1.46563	-1.09863
-3.12366	-1.09941	-1.19019
-2.57433	-1.77078	-1.34277
-1.6588	-2.41163	-1.46484
-1.62828	-1.77075	-1.5564
-2.05551	-1.86229	-1.64795
-1.26205	-1.5571	-1.64795
-1.38412	-1.12984	-1.52588
-2.33015	-0.97723	-1.34277
-1.62824	-0.85515	-1.2207
-1.59772	-1.37393	-1.25122
-1.84185	-1.70961	-1.31226
-1.65874	-1.58753	-1.28174
-1.38408	-1.00768	-1.28174
-1.32303	-1.43491	-1.34277
-1.1094	-1.67904	-1.2207
-1.87234	-1.12971	-0.97656
-2.42165	-1.4959	-0.94604
-2.39112	-1.80106	-1.19019
-2.23853	-1.77053	-1.5564
-2.45214	-1.67897	-1.7395
-2.3911	-1.55688	-1.70898
-2.08592	-1.98411	-1.5564
-1.68918	-2.19772	-1.43433
-0.77365	-1.70942	-1.40381
-1.29244	-1.12958	-1.40381
-1.59761	-1.31267	-1.46484
-1.84175	-0.79385	-1.58691
-1.56708	-1.2516	-1.77002
-1.90277	-1.40418	-1.89209
-2.20794	-1.25157	-1.80054
-1.26189	-1.83139	-1.61743
-1.23136	-0.94637	-1.58691
-1.1398	-1.77033	-1.7395
-1.59756	-2.86895	-1.83105
-1.59755	-1.61771	-1.83105
-1.90272	-1.25149	-1.67847
-2.02479	-1.28199	-1.64795
-1.93323	-1.89233	-1.67847
-1.68908	-2.47215	-1.61743
-2.42149	-1.40402	-1.37329
-2.9708	-1.31245	-1.12915
-1.68906	-1.61761	-1.06812
-1.47543	-1.52604	-1.31226
-1.81112	-1.61758	-1.64795
-1.84163	-1.89223	-1.86157
-1.71955	-1.89221	-1.83105
-1.68903	-1.3734	-1.70898
-0.68194	-2.19736	-1.61743
-1.65849	-1.73958	-1.61743
-2.05522	-1.37336	-1.61743
-2.02469	-1.1292	-1.43433
-1.29226	-1.55643	-1.25122
-1.17019	-2.25832	-1.25122
-0.865	-1.80054	-1.52588
-1.29224	-1.58691	-1.83105
-2.32983	-1.64793	-1.92261
-1.62792	-2.19723	-1.7395
-1.41429	-2.07514	-1.49536
-1.62791	-2.01409	-1.37329
-1.84153	-1.40373	-1.34277
-2.39084	-1.12906	-1.37329
-1.62789	-0.30507	-1.52588
-0.77339	-1.22058	-1.77002
-1.8415	-1.40367	-1.92261
-2.14667	-1.89194	-1.77002
-2.7265	-1.25105	-1.43433
-1.84148	-1.67829	-1.25122
-1.78044	-1.52568	-1.37329
-1.87198	-1.61722	-1.70898
-1.93301	-2.25808	-1.89209
-0.83437	-2.25806	-1.86157
-1.32265	-1.49511	-1.70898
-2.51283	-1.28147	-1.58691
-1.99402	-1.64767	-1.46484
-1.65832	-1.49506	-1.37329
-1.78039	-1.28143	-1.49536
-2.63487	-1.73918	-1.83105
-2.20762	-1.61709	-2.10571
-1.59726	-2.16639	-2.16675
-2.45175	-2.28845	-2.0752
-2.23812	-2.4105	-2.01416
-2.45173	-2.86825	-2.04468
-2.45173	-2.47151	-2.10571
-2.02447	-1.52545	-2.0752
-2.54327	-1.43388	-2.04468
-2.60429	-1.80008	-2.01416
-3.00102	-1.92214	-1.95312
-2.36014	-1.09815	-1.92261
-1.84133	-0.88451	-1.95312
-1.38356	-0.94553	-1.95312
-2.51271	-1.0981	-1.77002
-2.54322	-1.06757	-1.49536
-2.66528	-0.51824	-1.2207
-2.8789	-0.85392	-1.06812
-2.69579	-1.25063	-1.15967
-2.14646	-1.79994	-1.43433
-1.65818	-0.82336	-1.64795
-2.08542	-1.31163	-1.70898
-2.32955	-2.13559	-1.80054
-2.05488	-2.0135	-2.04468
-1.38349	-2.47125	-2.28882
-1.9328	-2.16606	-2.31934
-1.90228	-0.91483	-2.13623
-1.68865	-1.46413	-1.83105
-2.29899	-1.98291	-1.52588
-1.84122	-1.86083	-1.43433
-2.05484	-1.79978	-1.61743
-1.93276	-1.70821	-1.83105
-1.41396	-2.19648	-1.95312
-1.81068	-1.03679	-2.04468
-1.6886	-0.88419	-2.22778
-1.74963	-1.00625	-2.47192
-2.11583	-1.52503	-2.56348
-2.48204	-1.37243	-2.38037
-2.39048	-1.25035	-2.13623
-2.02426	-2.37948	-2.0752
-2.14632	-1.70808	-2.16675
-2.17684	-1.12823	-2.34985
-1.65803	-0.70097	-2.50244
-2.02423	-0.57889	-2.62451
-2.23785	-1.21974	-2.65503
-1.53594	-1.67749	-2.68555
-1.87163	-0.88402	-2.68555
-2.1768	-0.79245	-2.62451
-2.29886	-1.83003	-2.50244
-1.5054	-1.21967	-2.41089
-1.1697	-1.00603	-2.34985
-0.4983	-1.09757	-2.34985
-1.04761	-1.15859	-2.53296
-1.93262	-1.3722	-2.74658
-2.35985	-2.37926	-2.80762
-2.32933	-1.70786	-2.65503
-1.84104	-1.55526	-2.41089
-1.81052	-0.6092	-2.2583
-1.84103	-0.73126	-2.2583
-1.56636	-1.34159	-2.38037
-0.80342	-1.58572	-2.38037
-1.41376	-2.01295	-2.22778
-2.45135	-1.9519	-1.89209
-2.32928	-1.82982	-1.49536
-1.1696	-1.70773	-1.28174
-0.80339	-1.4941	-1.40381
-1.20011	-1.06683	-1.64795
-1.96304	-1.73821	-1.80054
-1.84096	-1.61612	-1.86157
-2.17665	-0.7311	-1.95312
-2.23768	-0.30384	-1.98364
-3.12268	-1.09728	-1.89209
-2.63439	-1.09727	-1.86157
-2.14611	-0.70052	-1.86157
-2.11558	-0.3343	-1.86157
-2.42075	-0.97515	-1.80054
-2.05453	-1.31083	-1.77002
-1.41366	-1.58547	-1.83105
-2.5428	-1.15821	-1.95312
-2.75642	-0.6394	-1.95312
-1.71881	-1.15818	-1.80054
-1.32208	-1.46335	-1.61743
-1.68828	-1.15816	-1.61743
-2.84794	-1.61591	-1.70898
-2.48173	-1.37175	-1.70898
-1.77981	-0.85294	-1.61743
-2.57327	-0.70033	-1.58691
-2.35964	-0.94446	-1.67847
-2.23756	-1.64635	-1.92261
-2.60376	-1.43271	-2.2583
-2.8479	-1.09701	-2.47192
-1.6577	-1.55475	-2.38037
-0.92528	-1.28008	-2.19727
-1.87131	-0.8223	-2.16675
-2.45114	-0.6697	-2.16675
-1.77975	-0.7002	-2.04468
-2.66475	-1.0664	-1.80054
-2.69526	-1.46311	-1.58691
-2.4206	-1.73776	-1.46484
-2.29852	-0.88325	-1.43433
-3.15301	-1.18841	-1.46484
-2.66472	-1.00529	-1.61743
-2.39005	-1.00528	-1.92261
-2.39005	-1.37148	-2.22778
-2.20693	-0.36438	-2.34985
-2.17641	0.12391	-2.31934
-2.20692	-0.85263	-2.28882
-2.26795	-1.21883	-2.41089
-1.07776	-1.46296	-2.50244
-1.32189	-1.2188	-2.38037
-1.3524	-1.34086	-2.01416
-1.62705	-1.64602	-1.64795
-2.20688	-1.06617	-1.52588
-2.96981	-1.67651	-1.67847
-2.20687	-2.0427	-1.92261
-1.19978	-2.04269	-2.10571
-1.56599	-1.24922	-2.19727
-2.05426	-1.03558	-2.01416
-1.90167	-2.22575	-1.64795
-2.42046	-2.37832	-1.31226
-2.81718	-1.73744	-1.25122
-2.08475	-1.55432	-1.37329
-2.54251	-1.27965	-1.46484
-2.23733	-1.2186	-1.37329
-1.77956	-1.31014	-1.19019
-1.96266	-1.0965	-1.12915
-2.72559	-1.52373	-1.2207
-1.68798	-1.82889	-1.37329
-2.54247	-1.40163	-1.46484
-2.02366	-1.3711	-1.52588
-1.44382	-1.2185	-1.58691
-1.90158	-1.70676	-1.67847
-2.48141	-2.3171	-1.86157
-2.26778	-1.88984	-2.04468
-1.29121	-1.52361	-2.10571
-1.1081	-1.40153	-1.95312
-1.23016	-1.76773	-1.80054
-1.41326	-1.82875	-1.77002
-1.13859	-1.61511	-1.92261
-0.89445	-0.42491	-2.01416
-1.29117	-0.66904	-1.92261
-1.44375	-1.55403	-1.70898
-1.04702	-1.34039	-1.5564
-0.89442	-1.00469	-1.58691
-0.55872	-0.6995	-1.83105
-0.68078	-0.63845	-2.13623
-1.68786	-1.37085	-2.2583
-2.48131	-1.09618	-2.13623
-2.14561	-1.27927	-1.92261
-1.68784	-1.88961	-1.7395
-2.20663	-1.58442	-1.64795
-2.11507	-1.34026	-1.58691
-1.77937	-1.27921	-1.67847
-1.68781	-2.13369	-2.01416
-1.19952	-2.53041	-2.38037
-0.80279	-1.95056	-2.59399
-1.3521	-2.2252	-2.62451
-1.7183	-1.88949	-2.44141
-1.44364	-1.21809	-2.16675
-1.68777	-0.88238	-1.95312
-2.05398	-0.63823	-1.86157
-2.29811	-1.1265	-1.89209
-2.54224	-1.61476	-1.86157
-1.93189	-1.30957	-1.67847
-1.16894	-1.27904	-1.52588
-1.65721	-1.09592	-1.64795
-1.65721	-1.85885	-1.86157
-1.56565	-2.43866	-1.89209
-1.99289	-1.85882	-1.7395
-1.56563	-2.10294	-1.64795
-1.56563	-1.52309	-1.70898
-1.62666	-1.06532	-1.80054
-1.7182	-0.63806	-1.86157
-2.51165	-1.6146	-1.77002
-2.45061	-1.73666	-1.58691
-2.23698	-1.43147	-1.46484
-2.08439	-1.76715	-1.49536
-3.09146	-2.07231	-1.58691
-2.4811	-2.01126	-1.5564
-1.77919	-2.13332	-1.40381
-1.84022	-1.76709	-1.31226
-1.74866	-1.03465	-1.43433
-1.77917	-1.12619	-1.58691
-1.65709	-1.82808	-1.64795
-2.69469	-1.58393	-1.64795
-2.08433	-1.85857	-1.61743
-1.62656	-1.70597	-1.64795
-1.74862	-1.98061	-1.77002
-1.65706	-1.49232	-1.89209
-1.32136	-2.0111	-1.98364
-1.10773	-2.10264	-1.95312
-1.96222	-1.67538	-1.89209
-2.1148	-2.04157	-1.83105
-1.56548	-1.46173	-1.80054
-1.90116	-1.18705	-1.77002
-1.74857	-1.49221	-1.67847
-1.96218	-0.57667	-1.5564
-1.77907	-1.30908	-1.46484
-1.59596	-1.64476	-1.46484
-2.29786	-2.4382	-1.52588
-2.05371	-2.10249	-1.5564
-1.07714	-2.46869	-1.61743
-2.45043	-2.01091	-1.77002
-2.63352	-1.27848	-1.89209
-2.35886	-0.66811	-1.89209
-1.44333	-0.75965	-1.89209
-1.2297	-1.03429	-1.95312
-1.38228	-0.39341	-2.04468
-1.99262	-0.54598	-2.0752
-2.26727	-1.6446	-1.92261
-2.23675	-2.0108	-1.64795
-2.14519	-1.55302	-1.52588
-2.32829	-1.64456	-1.5564
-2.20621	-1.55299	-1.70898
-1.93155	-2.13281	-1.83105
-1.19912	-2.43797	-1.98364
-1.74843	-2.01071	-1.98364
-2.87757	-1.43086	-1.83105
-2.51135	-1.91913	-1.64795
-2.4198	-1.94963	-1.7395
-2.69445	-1.43082	-2.04468
-2.84703	-1.46132	-2.41089
-2.69443	-2.04114	-2.59399
-2.41977	-2.01061	-2.59399
-2.45028	-1.98008	-2.47192
-2.11458	-1.7054	-2.34985
-2.11457	-1.21711	-2.34985
-2.11457	-1.30865	-2.50244
-2.17559	-1.70536	-2.71606
-1.53472	-1.06448	-2.80762
-1.50419	-0.94239	-2.7771
-1.56522	-1.06445	-2.68555
-1.83987	-1.43064	-2.44141
-1.65676	-1.82736	-2.13623
-1.0464	-1.76631	-1.95312
-2.05348	-1.61371	-1.98364
-1.9314	-1.24748	-2.19727
-1.83984	-0.7897	-2.38037
-1.22948	-1.03383	-2.50244
-0.98534	-2.07141	-2.50244
-1.29051	-1.24742	-2.44141
-1.38205	-0.78965	-2.22778
-0.9548	-1.39998	-2.01416
-1.04634	-1.24738	-1.80054
-1.38203	-1.3084	-1.67847
-2.08393	-0.48441	-1.70898
-1.96185	-1.0032	-1.83105
-1.19891	-0.91163	-1.95312
-1.25993	-1.0642	-1.95312
-2.14494	-0.82005	-1.86157
-2.11441	-1.24728	-1.67847
-1.71768	-1.61348	-1.49536
-1.4125	-1.64398	-1.49536
-0.61903	-0.60637	-1.67847
-0.83265	-0.75894	-1.86157
-1.87024	-1.61342	-1.92261
-1.83972	-1.82703	-1.92261
-1.53453	-1.88805	-1.92261
-1.93125	-1.21665	-1.89209
-2.66367	0.49235	-1.86157
-2.99936	-0.57575	-1.86157
-2.17538	-1.30815	-1.83105
-1.71761	-1.15555	-1.77002
-1.87019	-0.54519	-1.67847
-2.29743	-0.05689	-1.7395
-2.48053	-1.03344	-1.92261
-1.35137	-0.85032	-2.01416
-1.99223	-0.75875	-1.92261
-1.74808	-0.6977	-1.98364
-1.19876	-1.61321	-2.2583
-1.04617	-0.85026	-2.47192
-0.86305	-1.30801	-2.41089
-1.6565	-2.92543	-2.16675
-2.38892	-1.91833	-1.98364
-2.20581	-1.03331	-1.86157
-1.71752	-0.91122	-1.70898
-1.68699	-0.78914	-1.5564
-0.95457	-1.39948	-1.5564
-1.13767	-0.606	-1.80054
-2.54147	-0.33133	-2.04468
-3.45699	-0.85012	-2.22778
-2.63301	-1.27735	-2.2583
-2.66352	-1.49096	-2.22778
-2.2973	-1.88767	-2.0752
-1.50384	-1.76559	-1.83105
-2.05315	-0.9416	-1.64795
-2.66349	-0.9721	-1.49536
-2.78555	-0.8195	-1.19019
-1.74795	-0.75845	-0.88501
-1.59536	-1.27723	-0.97656
-1.93104	-1.09411	-1.34277
-1.80897	-1.91807	-1.58691
-2.02258	-2.00961	-1.46484
-2.51086	-1.42976	-1.31226
-2.81603	-1.61285	-1.43433
-2.69395	-1.09404	-1.67847
-2.38877	-0.94144	-1.77002
-2.29721	-0.57521	-1.77002
-2.63289	-1.30762	-1.70898
-2.44978	-1.79589	-1.67847
-2.78547	-1.58225	-1.67847
-1.8089	-0.84981	-1.7395
-1.86993	-0.08686	-1.83105
-2.48027	-0.84978	-1.70898
-2.17509	-1.36857	-1.40381
-2.26664	-1.58218	-1.09863
-1.96145	-1.94837	-1.00708
-2.44973	-1.36852	-1.06812
-2.54127	-1.15489	-1.12915
-2.25899	-1.46005	-1.19019
-2.41919	-1.27693	-1.25122
-1.62573	-0.63605	-1.25122
-1.29003	-0.91069	-1.2207
-2.08348	-1.70413	-1.25122
-2.66331	-1.49049	-1.46484
-1.50363	-1.24634	-1.77002
-2.3276	-1.79564	-1.95312
-3.12105	-1.03269	-1.92261
-2.8769	-0.88008	-1.80054
-2.23603	-1.82611	-1.80054
-2.29705	-2.10076	-1.92261
-1.96135	-2.55851	-2.10571
-2.11394	-2.25332	-2.22778
-2.20548	-2.00916	-2.19727
-1.68668	-1.42931	-2.04468
-1.44253	-1.00205	-1.86157
-1.7477	-1.94808	-1.67847
-1.86976	-1.85652	-1.5564
-1.74769	-1.21563	-1.61743
-1.83923	-1.24614	-1.7395
-1.99181	-1.36819	-1.83105
-1.99181	-1.79542	-1.83105
-1.04575	-1.70386	-1.77002
-1.19834	-1.18504	-1.86157
-1.93075	-0.81882	-2.0752
-1.65609	-1.21553	-2.19727
-1.90022	-1.61225	-2.28882
-2.38849	-1.79534	-2.38037
-2.08331	-1.7648	-2.34985
-1.59502	-0.54409	-2.13623
-1.28984	-1.00184	-1.89209
-1.10673	-1.45959	-1.77002
-2.1138	-1.64268	-1.67847
-2.48001	-1.64266	-1.49536
-1.59499	-1.24592	-1.49536
-1.19826	-1.15435	-1.7395
-1.90015	-0.94071	-2.01416
-1.83911	-1.61209	-2.13623
-1.47289	-1.88673	-2.01416
-1.68651	-1.76465	-1.7395
-2.541	-0.72703	-1.37329
-2.9072	-1.2153	-1.19019
-1.56442	-1.5815	-1.40381
-1.10665	-1.67304	-1.98364
-1.47285	-2.10027	-2.56348
-1.74751	-1.45938	-2.74658
-1.50336	-0.69643	-2.47192
-1.10662	-1.55091	-2.01416
-2.35784	-1.55089	-1.67847
-1.35075	-2.10019	-1.58691
-0.46573	-2.3138	-1.61743
-1.47281	-0.81843	-1.7395
-1.77798	-0.14703	-1.92261
-1.77797	-0.75736	-2.0752
-1.90003	-1.82546	-2.0752
-1.93055	-2.19166	-2.01416
-1.80847	-1.73388	-1.98364
-1.44225	-2.37474	-1.95312
-1.47276	-2.22213	-1.77002
-1.93052	-2.0085	-1.58691
-2.51035	-1.70331	-1.64795
-2.38827	-1.5507	-1.92261
-1.38118	-0.94034	-2.16675
-1.01496	-0.0248	-2.34985
-1.65583	-0.60462	-2.38037
-2.05255	-2.03893	-2.2583
-2.75445	-2.40512	-2.0752
-2.02202	-1.73372	-2.04468
-1.74735	-1.45905	-2.13623
-1.41165	-1.88628	-2.22778
-1.44216	-1.18436	-2.47192
-2.08303	-1.24538	-2.65503
-2.0525	-1.33692	-2.68555
-1.44214	-0.94018	-2.50244
-2.63232	-1.12327	-2.34985
-2.41869	-1.70309	-2.22778
-1.19798	-1.03169	-2.22778
-2.23557	-0.94012	-2.2583
-2.54074	-0.84855	-2.13623
-2.51022	-0.87906	-1.92261
-2.38814	-0.9706	-1.80054
-2.66279	-1.21472	-1.95312
-2.08295	-2.03868	-2.2583
-1.96088	-1.45883	-2.47192
-1.86932	-0.78743	-2.56348
-2.08293	-1.30622	-2.71606
-2.51017	-1.42827	-2.92969
-2.47965	-1.18412	-2.99072
-2.47964	-1.5198	-2.74658
-3.6393	-1.67237	-2.31934
-2.99843	-1.64184	-1.89209
-2.02186	-1.91648	-1.67847
-2.26599	-1.94698	-1.7395
-3.24255	-1.48921	-1.89209
-3.02892	-1.76385	-2.0752
-2.29649	-1.76384	-2.28882
-2.02183	-1.5502	-2.31934
-2.14389	-1.33656	-2.16675
-1.41146	-1.36706	-1.98364
-1.71663	-1.94688	-1.95312
-1.38093	-1.24496	-1.92261
-1.74713	-0.60408	-1.80054
-1.71661	-0.84821	-1.64795
-2.32696	-1.42803	-1.83105
-2.57109	-1.15335	-2.22778
-2.35746	-1.76369	-2.47192
-2.17435	-2.80127	-2.41089
-2.05227	-2.12987	-2.28882
-1.74709	-1.48899	-2.19727
-1.56398	-1.51949	-2.10571
-2.35743	-1.06171	-2.01416
-2.38794	-0.63445	-1.89209
-2.14379	-0.11564	-1.7395
-2.54051	-0.69546	-1.49536
-2.63206	-1.00062	-1.34277
-3.39499	-1.18371	-1.37329
-2.11325	-1.3668	-1.46484
-1.80806	-0.97006	-1.58691
-1.7165	-1.2447	-1.77002
-1.47236	-1.27521	-1.83105
-2.47943	-0.81743	-1.70898
-2.47942	-0.72586	-1.58691
-2.66252	-1.54982	-1.58691
-2.38786	-1.30567	-1.49536
-2.23526	-0.42064	-1.28174
-2.38784	-0.7258	-1.12915
-1.56386	-1.45821	-1.28174
-2.11317	-1.39716	-1.58691
-1.83851	-1.39715	-1.80054
-1.80798	-1.54972	-1.92261
-2.17419	-1.85488	-1.98364
-1.77745	-1.61073	-2.04468
-1.93003	-1.27502	-2.01416
-2.41831	-0.42051	-1.92261
-2.63193	-1.58017	-1.83105
-1.68587	-3.045	-1.86157
-1.01448	-2.25152	-1.80054
-1.50276	-1.39702	-1.61743
-2.26569	-1.24442	-1.37329
-1.99102	-1.88527	-1.19019
-2.17412	-2.19043	-1.06812
-2.1436	-1.61058	-1.00708
-1.53324	-0.48142	-1.15967
-1.19754	-1.61055	-1.43433
-2.29617	-1.67157	-1.58691
-2.29616	-1.2138	-1.52588
-1.65528	-1.30533	-1.43433
-1.53321	-1.91567	-1.37329
-1.38061	-1.15272	-1.34277
-1.1975	-1.33581	-1.37329
-1.8994	-1.15269	-1.46484
-2.84544	-1.00009	-1.61743
-2.72336	-1.2137	-1.7395
-2.35714	-1.57989	-1.7395
-1.35005	-0.93901	-1.61743
-1.22798	-0.0845	-1.52588
-0.25141	-0.84743	-1.52588
-0.12933	-1.21362	-1.64795
-1.28899	-1.3662	-1.83105
-1.56364	-1.18308	-1.98364
-0.8007	-1.15254	-1.95312
-1.22794	-1.15253	-1.86157
-1.96035	-0.66423	-1.89209
-1.47207	-0.90836	-2.04468
-1.59413	-1.183	-2.0752
-1.59412	-1.0304	-1.89209
-1.10583	-1.3966	-1.70898
-1.16686	-0.84727	-1.64795
-1.62462	-0.78622	-1.70898
-1.68565	-1.57966	-1.86157
-1.53305	-1.33551	-1.92261
-0.86166	-0.9998	-1.89209
-1.44149	-1.45755	-1.86157
-1.89924	-1.3965	-1.92261
-1.96027	-1.73218	-1.89209
-2.05182	-1.39647	-1.80054
-2.05181	-0.96921	-1.80054
-1.41094	-1.21333	-1.95312
-1.3499	-1.64057	-2.13623
-1.22782	-1.64055	-2.22778
-1.86868	-1.97623	-2.2583
-2.63161	-1.54897	-2.19727
-2.05177	-1.9762	-2.0752
-2.02125	-2.25084	-1.83105
-1.34986	-2.03721	-1.58691
-1.19726	-1.82357	-1.43433
-2.23485	-1.45734	-1.43433
-2.14329	-1.97613	-1.52588
-1.68552	-1.45731	-1.5564
-2.23483	-1.85403	-1.52588
-2.32638	-2.58644	-1.5564
-1.74654	-1.24365	-1.67847
-1.56343	-0.93846	-1.7395
-1.16669	-1.03	-1.80054
-1.13617	-1.33516	-1.80054
-1.31926	-1.88446	-1.77002
-1.71599	-1.27409	-1.70898
-2.17374	-0.84683	-1.83105
-1.96011	-1.54872	-2.04468
-2.32632	-1.57923	-2.13623
[truncated: 98,001 more rows]

## Sheet: Panel_f_data
Forward distance (%)					Backward distance (%)					Backward / forward ratio					Forward speed (mm/sec)					Backward speed (mm/sec)
	wt	lgc-46 RNAi				wt	lgc-46 RNAi				wt	lgc-46 RNAi				wt	lgc-46 RNAi				wt	lgc-46 RNAi
1	0.69543	0.72589			1	0.30457	0.27411			1	0.43796	0.37762			1	179.088	204.939			1	358.269	496.687
2	0.75103	0.69668			2	0.24897	0.30332			2	0.3315	0.43538			2	123.387	168.695			2	323.832	312.622
3	0.73149	0.71642			3	0.26851	0.28358			3	0.36707	0.39583			3	149.8	179.845			3	407.764	383.693
4	0.81271	0.6449			4	0.18729	0.3551			4	0.23045	0.55064			4	330.502	170.691			4	565.946	266.52
5	0.76739	0.72934			5	0.23261	0.27066			5	0.30311	0.3711			5	141.413	151.109			5	394.933	355.505
6	0.75862	0.70899			6	0.24138	0.29101			6	0.31818	0.41046			6	123.717	126.067			6	366.97	246.528
7	0.73056	0.73086			7	0.26944	0.26914			7	0.36881	0.36826			7	121.262	121.451			7	319.64	293.755
8	0.74733	0.7334			8	0.25267	0.2666			8	0.33809	0.36352			8	116.06	177.212			8	231.24	484.068
9	0.76499	0.75099			9	0.23501	0.24901			9	0.30721	0.33158			9	143.914	204.562			9	434.633	437.597
10	0.76455	0.6988			10	0.23545	0.3012			10	0.30797	0.43102			10	150.325	132.88			10	391.395	223.512
11	0.73182	0.7513			11	0.26818	0.2487			11	0.36645	0.33103			11	140.163	172.485			11	312.722	468.963
12	0.72435	0.76661			12	0.27565	0.23339			12	0.38055	0.30444			12	120.044	144.03			12	276.612	487.405
13	0.74422	0.72181			13	0.25578	0.27819			13	0.3437	0.3854			13	135.332	151.803			13	357.989	311.827
14	0.76677	0.72402			14	0.23323	0.27598			14	0.30418	0.38118			14	166.484	165.961			14	483.174	361.757
mean	0.74938	0.72143			mean	0.25062	0.27857			mean	0.33609	0.38839			mean	152.964	162.266			mean	373.223	366.46
SE	0.00732	0.00788			SE	0.00732	0.00788			SE	0.01297	0.01589			SE	14.5014	6.94526			SE	22.7209	25.3979
