# Supplementary material for: GABAergic motor neurons bias locomotor decision-making in C. elegans
Source: Nat Commun. 2020 Oct 8;11:5076. doi: 10.1038/s41467-020-18893-9 (PMC7544903; doi:10.1038/s41467-020-18893-9)
Supplement: Supplementary file 4 — Source Data [file 41467_2020_18893_MOESM4_ESM.zip › Fig. 2 Source Data.xlsx]

## Sheet: Panel_a_data
sPSC frequency reduction (%)
	WT	unc-49	RNAi	Retinal -
1	94.2529	13.7981	25.0565	18
2	90.3434	-24	25.4179	-5.78512
3	86.3621	18.5569	-31.4633	-2.22222
4	88.2353	7.85553	5.78837	22.3529
5	96.9136	-24.8968	11.7092	-25.9259
6	95.844	-0.726373		11.8597
7		19.0195
mean	91.9919	1.37241	7.30174	3.04656
SE	1.75782	7.14041	10.4112	15.039

## Sheet: Panel_a_trace
WT	unc-49	RNAi	Retinal -
-1.71875	-1.77002	-2.89917	-3.66211
-2.28125	-1.43433	-3.96728	-3.60107
-3.34375	-2.0752	-3.78418	-3.54004
-2.53125	-3.17383	-3.44849	-3.41797
-2.21875	-3.44849	-4.5166	-3.41797
-2.3125	-2.68555	-4.66919	-3.479
-1.8125	-1.89209	-4.54712	-3.54004
-2	-1.52588	-3.96728	-3.54004
-2.4375	-1.83105	-3.32642	-3.41797
-1.5625	-2.62451	-3.11279	-3.2959
-2.6875	-2.34985	-2.92969	-3.23486
-1.875	-2.59399	-1.49536	-3.2959
-0.90625	-2.41089	-1.43433	-3.35693
-1.34375	-2.71606	-1.64795	-3.41797
-1.8125	-2.28882	-1.5564	-3.2959
-2.5625	-2.59399	-1.92261	-3.11279
-2.09375	-2.80762	-2.56348	-2.86865
-1.96875	-2.44141	-3.17383	-2.74658
-1.875	-2.38037	-3.41797	-2.56348
-2.0625	-0.64087	-3.14331	-2.56348
-2	-0.45776	-3.41797	-2.50244
-1.65625	-1.98364	-3.63159	-2.44141
-1.875	-2.62451	-3.75366	-2.2583
-1.9375	-2.80762	-4.11987	-2.13623
-1.71875	-1.5564	-2.92969	-2.13623
-1.78125	-1.52588	-3.26538	-2.13623
-1.9375	-1.67847	-4.18091	-2.13623
-2.15625	-1.58691	-3.90625	-2.2583
-2.15625	-1.06812	-3.17383	-2.50244
-2.03125	-1.0376	-2.74658	-2.68555
-2.03125	-1.80054	-3.05176	-2.68555
-2.3125	-1.64795	-3.14331	-2.68555
-2.375	-1.80054	-2.80762	-2.74658
-2.03125	-2.28882	-2.50244	-2.86865
-1.59375	-2.2583	-2.38037	-2.99072
-1.28125	-1.52588	-2.74658	-2.99072
-1.8125	-1.67847	-2.59399	-2.86865
-2.15625	-1.95312	-2.68555	-2.68555
-2.53125	-1.77002	-1.98364	-2.62451
-2.28125	-2.56348	-1.52588	-2.68555
-2.75	-1.83105	-1.28174	-2.74658
-2.21875	-1.5564	-1.34277	-2.92969
-1.9375	-1.49536	-1.95312	-3.05176
-2.34375	-0.85449	-1.28174	-3.05176
-2.25	-1.31226	-0.76294	-2.92969
-2.1875	-1.7395	-1.95312	-2.80762
-1.875	-1.2207	-2.10571	-2.74658
-1.1875	-0.73242	-1.58691	-2.68555
-1.53125	-1.70898	-0.88501	-2.62451
-2	-1.43433	-1.61743	-2.62451
-1.84375	-0.94604	-1.25122	-2.62451
-2.03125	-1.5564	-0.94604	-2.50244
-2.4375	-1.61743	-1.52588	-2.38037
-1.78125	-1.19019	-2.44141	-2.2583
-2.59375	-1.46484	-2.0752	-2.2583
-2.6875	-1.5564	-1.70898	-2.31934
-3.28125	-1.46484	-1.46484	-2.38037
-3.03125	-1.58691	-1.00708	-2.31934
-2.96875	-1.83105	-1.25122	-2.2583
-1.90625	-2.2583	-0.88501	-2.0752
-1.71875	-2.19727	-0.61035	-2.13623
-2.1875	-2.10571	-1.37329	-2.31934
-2.6875	-1.58691	-1.49536	-2.62451
-3.1875	-1.06812	-1.12915	-2.74658
-3.34375	-1.70898	-1.83105	-2.62451
-1.9375	-1.80054	-2.9602	-2.44141
-1.5625	-1.89209	-2.74658	-2.31934
-1.9375	-1.77002	-3.14331	-2.38037
-2.46875	-1.46484	-3.14331	-2.56348
-1.21875	-1.52588	-2.7771	-2.68555
-1.96875	-1.12915	-3.2959	-2.62451
-1.84375	-0.64087	-3.72314	-2.50244
-1.09375	-1.12915	-2.83813	-2.50244
-1.59375	-1.31226	-2.56348	-2.50244
-1.6875	-0.57983	-2.04468	-2.68555
-1.84375	-0.85449	-1.83105	-2.80762
-1.34375	-2.10571	-2.89917	-2.86865
-1.75	-2.83813	-1.95312	-2.62451
-2.03125	-2.10571	-2.0752	-2.19727
-2.8125	-2.04468	-2.31934	-1.89209
-2.6875	-1.92261	-1.98364	-1.70898
-2.46875	-0.82397	-2.28882	-1.64795
-3	-1.31226	-2.50244	-1.64795
-2.125	-1.46484	-2.13623	-1.77002
-2.0625	-0.94604	-1.92261	-2.01416
-2.15625	-0.42725	-2.0752	-2.31934
-2.6875	-0.73242	-2.2583	-2.50244
-2.15625	-0.7019	-3.54004	-2.68555
-2.0625	-0.67139	-3.75366	-3.17383
-2.71875	-1.40381	-2.86865	-4.5166
-3.09375	-2.2583	-2.92969	-6.89697
-2	-2.28882	-3.57056	-9.88769
-1.46875	-1.98364	-2.62451	-12.6343
-1.9375	-1.37329	-2.31934	-14.5264
-2.125	-1.34277	-2.89917	-15.8081
-2.75	-1.58691	-3.14331	-16.6626
-2.90625	-1.61743	-2.62451	-17.4561
-2.3125	-1.52588	-2.59399	-18.2495
-2.09375	-1.37329	-2.92969	-18.9819
-2.21875	-1.2207	-2.80762	-19.2871
-1.3125	-0.5188	-2.13623	-19.3481
-1.8125	-0.7019	-1.89209	-19.2871
-2.15625	-1.28174	-2.44141	-19.043
-2	-1.28174	-2.41089	-18.6768
-2	-1.80054	-1.61743	-18.0664
-2.875	-2.38037	-1.40381	-17.4561
-2.25	-2.56348	-1.19019	-17.2119
-1.75	-1.92261	-2.0752	-17.395
-1.46875	-1.31226	-1.98364	-18.1885
-2	-2.10571	-2.47192	-19.043
-1.78125	-1.98364	-2.47192	-19.4702
-2.0625	-1.34277	-2.56348	-19.4092
-2.875	-1.06812	-2.56348	-19.165
-2.125	-1.61743	-2.50244	-18.9819
-1.53125	-2.41089	-2.47192	-18.7988
-1.40625	-1.61743	-2.2583	-18.7378
-1.75	-1.58691	-2.10571	-18.7988
-0.96875	-1.67847	-2.04468	-18.7378
-1.125	-1.06812	-3.20435	-18.3716
-2.5	-1.43433	-2.41089	-17.8223
-2.9375	-1.34277	-1.77002	-17.2119
-2.9375	-2.0752	-2.28882	-16.7236
-2.375	-1.61743	-1.86157	-16.6626
-3	-0.85449	-1.34277	-16.7847
-3.3125	-0.85449	-1.15967	-17.0898
-3.21875	-0.57983	-0.76294	-17.6392
-3.0625	-1.31226	-1.0376	-18.2495
-2.84375	-1.64795	-0.94604	-18.5547
-2.90625	-1.77002	-1.77002	-18.3716
-2.5	-0.88501	-2.7771	-18.0054
-2.4375	-0.94604	-2.22778	-17.8223
-3.25	-1.2207	-1.95312	-17.9443
-2.6875	-1.49536	-1.28174	-18.1885
-3.125	-1.98364	-1.34277	-18.5547
-2.90625	-1.98364	-2.47192	-18.9819
-2.3125	-1.15967	-2.0752	-19.165
-1.875	-0.85449	-1.40381	-18.9209
-2.03125	-1.58691	-1.37329	-18.1885
-3.125	-1.77002	-1.37329	-17.0898
-3.09375	-1.46484	-0.85449	-16.1743
-2.125	-1.34277	-1.00708	-15.625
-1.4375	-1.12915	-1.2207	-15.3809
-1.84375	-2.22778	-1.86157	-15.3198
-2.5625	-1.83105	-2.31934	-15.2588
-2.5	-1.49536	-1.52588	-15.0146
-2.34375	-1.64795	-0.48828	-14.8926
-2.65625	-2.50244	-1.06812	-15.0146
-2.3125	-1.70898	-1.83105	-15.3198
-3.03125	-1.77002	-1.92261	-15.5029
-2.375	-2.41089	-1.2207	-15.5029
-1.71875	-1.52588	-0.88501	-15.2588
-2.3125	-2.31934	-1.09863	-14.9536
-2.875	-2.28882	-1.95312	-14.8315
-1.71875	-2.16675	-1.7395	-15.0146
-2.125	-1.77002	-1.25122	-15.4419
-2.8125	-1.37329	-1.19019	-15.8081
-2.1875	-1.2207	-1.25122	-15.8691
-1.8125	-2.01416	-0.97656	-15.625
-2.40625	-1.86157	-0.88501	-15.2588
-3	-2.41089	-1.31226	-14.9536
-3.0625	-1.92261	-0.61035	-14.7705
-3.28125	-1.43433	-1.95312	-14.5874
-2.4375	-0.88501	-2.28882	-14.4043
-2.09375	-1.15967	-0.67139	-14.2822
-2.40625	-2.16675	-0.61035	-14.2212
-1.96875	-2.13623	-0.76294	-14.2212
-1.75	-1.89209	-2.13623	-14.2822
-2.5	-2.28882	-3.41797	-14.4043
-2.53125	-2.44141	-2.34985	-14.4653
-2.34375	-1.98364	-1.49536	-14.5264
-2.625	-2.38037	-1.5564	-14.4653
-3.03125	-2.44141	-2.0752	-14.3433
-2.96875	-2.22778	-1.28174	-14.0991
-3.40625	-2.31934	-1.80054	-13.7939
-3.46875	-1.64795	-2.41089	-13.6108
-3.21875	-2.41089	-2.59399	-13.6719
-3.96875	-2.74658	-2.89917	-13.7939
-4	-3.23486	-2.16675	-13.916
-4.15625	-3.14331	-1.31226	-14.0991
-4.9375	-3.02124	-1.43433	-14.4653
-5.59375	-2.86865	-1.5564	-14.6484
-5.28125	-2.9602	-1.46484	-14.4653
-5	-2.50244	-0.45776	-13.916
-5.5	-2.41089	-0.27466	-13.1836
-5.84375	-2.28882	-1.09863	-12.5732
-4.5	-2.38037	-1.09863	-12.085
-4.1875	-2.22778	-0.88501	-11.8408
-4.34375	-2.2583	-0.85449	-11.7798
-4.53125	-2.34985	-0.79346	-11.7798
-4.9375	-2.22778	-0.36621	-11.8408
-4.84375	-2.31934	-0.5188	-11.9018
-4.1875	-2.41089	-0.33569	-11.6577
-3.34375	-1.5564	0.06104	-11.2305
-4.40625	-1.43433	-0.57983	-10.7422
-4.84375	-2.53296	-1.58691	-10.6201
-4.40625	-2.68555	-1.31226	-10.6812
-4.5	-1.80054	-0.91553	-10.6812
-3.53125	-0.67139	-0.79346	-10.498
-3.375	-1.5564	-1.2207	-10.1318
-3.4375	-1.40381	-1.09863	-9.82666
-3.59375	-1.15967	-0.54932	-9.88769
-3.71875	-1.61743	-0.5188	-10.1929
-3.75	-1.37329	-1.06812	-10.498
-3.71875	-0.94604	-1.25122	-10.5591
-3.4375	-0.7019	-1.0376	-10.3149
-2.8125	-1.00708	-1.92261	-10.1318
-3.375	-1.37329	-0.97656	-10.1929
-3.78125	-1.34277	-0.5188	-10.6201
-3.375	-1.95312	-0.5188	-10.9863
-2.75	-2.31934	-0.79346	-11.0474
-3.21875	-1.98364	-1.7395	-11.0474
-2.625	-1.40381	-1.12915	-11.2305
-2.59375	-1.58691	-0.76294	-11.4746
-2.65625	-2.01416	-0.76294	-11.4746
-2.6875	-0.57983	-1.31226	-11.1084
-3.46875	-0.97656	-1.06812	-10.498
-3.25	-0.88501	-1.12915	-10.0708
-2.28125	-1.19019	-1.0376	-9.94873
-2.53125	-1.70898	-1.89209	-9.88769
-2.3125	-1.92261	-2.65503	-9.64355
-2.84375	-1.61743	-1.34277	-9.27734
-2.6875	-0.61035	-1.31226	-8.97217
-2.25	-1.06812	-1.37329	-8.78906
-2.40625	-2.86865	-0.85449	-8.78906
-3.03125	-2.65503	-0.94604	-8.78906
-3.53125	-1.43433	-1.2207	-8.78906
-3.0625	-1.49536	-1.7395	-8.8501
-2.78125	-1.67847	-1.31226	-9.0332
-3.375	-2.59399	-0.85449	-9.33838
-3.875	-1.86157	-1.00708	-9.52148
-3.09375	-0.76294	-1.80054	-9.27734
-2.375	-0.64087	-1.80054	-8.78906
-2.84375	-0.5188	-1.5564	-8.23975
-3	-1.19019	-1.28174	-7.93457
-2.46875	-1.83105	-1.15967	-7.8125
-3.3125	-1.09863	-1.09863	-7.62939
-4.6875	-1.12915	-1.15967	-7.26318
-4.90625	-1.12915	-1.40381	-6.7749
-4.75	-1.0376	-2.2583	-6.28662
-4.09375	-1.5564	-2.83813	-6.16455
-4.90625	-0.85449	-2.89917	-6.40869
-5	-0.64087	-2.34985	-6.65283
-4.625	-0.82397	-2.50244	-6.5918
-3.625	-0.45776	-3.479	-6.34766
-4.40625	0.06104	-3.41797	-6.16455
-4.40625	-0.64087	-2.86865	-6.16455
-3.5	-1.49536	-2.34985	-6.40869
-3.96875	-1.83105	-2.38037	-6.65283
-4.28125	-2.19727	-1.5564	-6.89697
-3.75	-2.01416	-1.61743	-7.26318
-3.75	-1.64795	-3.20435	-7.8125
-4.21875	-1.12915	-2.71606	-8.42285
-3.90625	-1.40381	-2.89917	-8.8501
-4.5625	-1.06812	-2.89917	-8.97217
-4.125	-1.64795	-3.23486	-8.78906
-3.75	-1.43433	-3.57056	-8.42285
-3.3125	-1.15967	-3.23486	-8.30078
-2.8125	-1.58691	-1.92261	-8.30078
-2.5625	-1.31226	-2.10571	-8.42285
-3.78125	-0.88501	-2.92969	-8.54492
-3.65625	-0.82397	-3.26538	-8.60596
-2.375	-0.94604	-3.20435	-8.48389
-2.09375	-1.25122	-3.54004	-8.23975
-3.09375	-1.83105	-4.57764	-8.05664
-2.25	-1.06812	-3.8147	-7.93457
-2.125	-0.76294	-3.479	-7.75146
-2.84375	-0.82397	-3.93677	-7.50732
-2.6875	-0.76294	-3.32642	-7.44629
-2.53125	-1.83105	-3.479	-7.56836
-1.65625	-0.73242	-3.87573	-7.69043
-1.8125	-0.61035	-3.14331	-7.62939
-2.65625	-1.37329	-2.50244	-7.56836
-2.40625	-1.61743	-2.0752	-7.69043
-2.4375	-1.19019	-1.95312	-7.75146
-2.59375	-1.25122	-2.04468	-7.62939
-1.96875	-0.97656	-2.2583	-7.32422
-2.6875	-0.30518	-2.34985	-7.01904
-2.34375	-0.91553	-2.50244	-6.83594
-2.84375	-1.25122	-1.95312	-6.95801
-2.59375	-1.19019	-1.49536	-7.26318
-2.75	-1.28174	-2.04468	-7.8125
-2.65625	-0.79346	-1.7395	-8.30078
-2.28125	-0.97656	-2.9602	-8.66699
-2.6875	-2.04468	-2.9602	-8.91113
-3.03125	-1.31226	-1.58691	-8.72803
-2.15625	-1.12915	-1.70898	-8.11767
-2.09375	-1.89209	-2.22778	-7.50732
-1.96875	-1.80054	-2.65503	-7.14111
-0.96875	-1.61743	-3.20435	-7.08008
-1.78125	-0.91553	-2.01416	-7.01904
-1.4375	-1.64795	-1.31226	-6.89697
-1.875	-2.01416	-0.42725	-6.83594
-2.78125	-1.89209	-1.28174	-6.83594
-2.59375	-1.80054	-1.80054	-7.01904
-2.71875	-1.70898	-1.61743	-7.38525
-2.5	-1.95312	-1.49536	-7.75146
-2.0625	-2.2583	-1.61743	-8.05664
-2.34375	-2.13623	-1.7395	-8.30078
-2.59375	-1.06812	-1.5564	-8.48389
-2.03125	-0.27466	-1.98364	-8.48389
-2.875	-0.48828	-2.34985	-8.36182
-3.28125	-0.54932	-2.0752	-8.05664
-3.25	-0.42725	-1.64795	-7.75146
-3.5625	-0.48828	-1.58691	-7.44629
-2.5625	-1.09863	-1.2207	-7.08008
-1.9375	-2.34985	-1.12915	-6.65283
-2	-2.0752	-2.47192	-6.53076
-1.78125	-1.77002	-2.53296	-6.65283
-1.59375	-2.13623	-1.25122	-6.89697
-1.46875	-1.46484	-0.33569	-7.20215
-2.1875	-0.88501	-1.28174	-7.20215
-1.71875	-1.19019	-1.7395	-7.01904
-2.21875	-1.95312	-1.12915	-6.71387
-2.21875	-2.31934	-2.13623	-6.53076
-2.8125	-1.46484	-2.47192	-6.53076
-2.4375	-0.5188	-2.38037	-6.5918
-1.6875	-0.82397	-2.10571	-6.5918
-2.40625	-1.12915	-1.80054	-6.28662
-2.71875	-1.09863	-1.52588	-5.85937
-1.875	-1.06812	-0.79346	-5.7373
-1.78125	-1.43433	-0.91553	-5.85937
-1.59375	-2.19727	-1.46484	-5.85937
-2.0625	-1.5564	-1.98364	-5.79834
-2.15625	-2.56348	-2.41089	-5.98144
-1.4375	-2.04468	-1.98364	-6.34766
-0.84375	-1.64795	-1.77002	-6.46973
-1.53125	-0.94604	-1.77002	-6.40869
-2.40625	-0.91553	-2.16675	-6.34766
-2.40625	-1.52588	-1.98364	-6.40869
-2.65625	-1.64795	-1.49536	-6.53076
-2.46875	-1.83105	-1.49536	-6.5918
-2.15625	-0.91553	-1.70898	-6.65283
-1.9375	-1.5564	-2.28882	-6.89697
-1.28125	-1.86157	-1.49536	-6.95801
-1.46875	-1.61743	-0.61035	-6.65283
-2.46875	-1.64795	-1.00708	-6.10352
-1.96875	-1.67847	-1.77002	-5.7373
-1.28125	-1.00708	-2.47192	-5.61523
-2.25	-1.31226	-2.38037	-5.5542
-1.71875	-2.10571	-1.86157	-5.5542
-1.84375	-1.92261	-1.34277	-5.5542
-3.03125	-1.92261	-1.70898	-5.61523
-2.09375	-1.49536	-1.95312	-5.7373
-1.90625	-1.89209	-2.50244	-5.79834
-2.28125	-1.7395	-2.56348	-5.67627
-2.21875	-1.49536	-1.92261	-5.49316
-2.34375	-2.47192	-1.7395	-5.5542
-2.8125	-2.34985	-1.52588	-5.7373
-3.84375	-2.56348	-1.5564	-5.92041
-2.3125	-1.86157	-2.04468	-5.92041
-1.53125	-2.04468	-1.28174	-5.79834
-2.5	-2.50244	-1.83105	-5.61523
-2.9375	-1.61743	-1.70898	-5.5542
-3.09375	-1.61743	-1.95312	-5.67627
-3.0625	-1.61743	-1.89209	-5.79834
-1.78125	-1.67847	-1.98364	-5.7373
-1.53125	-1.86157	-1.5564	-5.37109
-2.0625	-1.64795	-1.92261	-5.06592
-2.21875	-1.12915	-2.16675	-4.88281
-1.9375	-1.15967	-1.34277	-5.00488
-1.96875	-1.25122	-1.19019	-5.24902
-1.90625	-1.28174	-1.77002	-5.5542
-2.21875	-1.25122	-1.98364	-5.7373
-3.46875	-2.01416	-2.22778	-5.7373
-3.59375	-1.46484	-2.01416	-5.43213
-3.28125	-0.85449	-2.28882	-5.06592
-2.5625	-2.13623	-2.34985	-4.82178
-3	-2.56348	-2.47192	-4.69971
-4.09375	-1.49536	-2.62451	-4.63867
-2.40625	-2.13623	-2.53296	-4.45557
-3.15625	-2.59399	-2.38037	-4.21143
-3.71875	-1.40381	-2.47192	-4.02832
-2.9375	-1.46484	-2.2583	-4.08935
-3.21875	-2.34985	-2.22778	-4.27246
-3.34375	-1.89209	-2.92969	-4.27246
-2.875	-1.2207	-2.86865	-4.02832
-3.0625	-1.46484	-1.7395	-3.72314
-3.0625	-2.0752	-1.89209	-3.41797
-2.46875	-2.22778	-2.28882	-3.2959
-2.75	-1.7395	-2.34985	-3.41797
-2.78125	-2.16675	-2.41089	-3.479
-2.125	-2.89917	-2.44141	-3.54004
-1.65625	-3.17383	-2.31934	-3.78418
-2.34375	-3.78418	-2.31934	-4.08935
-3.5625	-4.82178	-2.2583	-4.27246
-4	-4.60815	-2.38037	-3.90625
-3.53125	-4.18091	-2.65503	-3.2959
-2.28125	-4.45557	-2.44141	-2.80762
-2.5	-5.18799	-1.34277	-2.68555
-2.9375	-4.24194	-1.37329	-2.80762
-3.25	-2.89917	-1.5564	-2.92969
-3.625	-2.13623	-1.49536	-3.11279
-3.65625	-2.2583	-1.49536	-3.41797
-2.9375	-1.89209	-2.10571	-3.66211
-2.9375	-1.80054	-1.89209	-3.78418
-2.46875	-1.95312	-1.77002	-3.72314
-1.625	-1.98364	-1.34277	-3.60107
-2.625	-1.67847	-1.37329	-3.54004
-2.5	-1.25122	-2.04468	-3.54004
-1.9375	-1.7395	-1.52588	-3.54004
-1.375	-1.34277	-0.88501	-3.54004
-1.03125	-1.0376	-0.39673	-3.54004
-1.1875	-1.0376	-0.7019	-3.66211
-2.125	-1.64795	-1.12915	-3.84521
-2.28125	-3.02124	-1.92261	-3.90625
-2.375	-3.63159	-1.28174	-3.78418
-2.71875	-3.11279	-0.88501	-3.41797
-2.78125	-2.34985	-1.15967	-3.17383
-2.28125	-2.2583	-0.97656	-3.2959
-1.78125	-2.50244	-1.61743	-3.60107
-1.5625	-1.77002	-1.95312	-3.84521
-1.5625	-1.37329	-1.64795	-3.84521
-1.53125	-1.43433	-1.92261	-3.54004
-1.5625	-0.7019	-1.58691	-3.05176
-1.6875	-1.37329	-2.19727	-2.50244
-0.96875	-1.52588	-1.52588	-2.13623
-1.21875	-1.40381	-1.40381	-2.01416
-1.875	-1.0376	-1.19019	-2.13623
-0.78125	-0.91553	-1.80054	-2.44141
-0.625	-1.0376	-1.37329	-2.74658
-0.34375	-0.94604	-1.7395	-2.99072
-1.5625	-1.5564	-1.80054	-3.11279
-1.3125	-1.77002	-1.34277	-3.23486
-1.34375	-1.95312	-0.33569	-3.11279
-1.59375	-2.41089	-0.7019	-2.86865
-2.25	-2.38037	-1.25122	-2.68555
-2.71875	-2.16675	-0.61035	-2.86865
-2.125	-1.83105	-0.5188	-3.35693
-2.0625	-1.61743	-0.82397	-3.66211
-2.625	-2.59399	-1.52588	-3.72314
-2.90625	-2.65503	-1.52588	-3.84521
-2.84375	-2.83813	-1.09863	-4.21143
-3.5	-2.59399	-1.28174	-4.57764
-2.40625	-1.83105	-1.52588	-4.69971
-2.09375	-2.38037	-1.80054	-4.76074
-2.25	-2.56348	-1.12915	-4.69971
-2.875	-1.98364	-1.00708	-4.63867
-2.6875	-1.77002	-2.04468	-4.57764
-1.28125	-2.34985	-2.19727	-4.39453
-2.03125	-2.28882	-1.40381	-4.3335
-2.625	-1.89209	-0.85449	-4.39453
-2.46875	-1.5564	-1.00708	-4.27246
-2.25	-2.47192	-0.7019	-4.08935
-2.03125	-2.22778	-1.19019	-3.78418
-2.34375	-2.01416	-1.7395	-3.66211
-1.96875	-1.86157	-1.70898	-3.78418
-2.40625	-0.88501	-1.49536	-3.90625
-2.4375	-1.37329	-1.34277	-4.08935
-1.34375	-2.10571	-1.25122	-4.21143
-1.6875	-1.98364	-1.28174	-4.21143
-2.21875	-2.47192	-0.39673	-4.08935
-2.5625	-1.95312	-0.64087	-4.02832
-3.1875	-0.61035	-1.15967	-4.21143
-2.1875	-1.43433	-1.37329	-4.57764
-1.0625	-1.92261	-1.37329	-4.82178
-1.21875	-2.2583	-1.31226	-4.94385
-2.03125	-1.58691	-2.01416	-4.94385
-1.71875	-1.43433	-2.31934	-4.88281
-2.03125	-1.7395	-2.31934	-4.82178
-2.75	-2.31934	-1.89209	-4.88281
-1.5	-2.68555	-1.67847	-5.12695
-1.03125	-2.13623	-1.83105	-5.43213
-1.625	-1.49536	-1.00708	-5.61523
-1.59375	-1.31226	-0.97656	-5.67627
-1.875	-1.80054	-1.58691	-5.7373
-1.90625	-1.46484	-1.80054	-5.7373
-2.25	-1.77002	-1.77002	-5.37109
-2.6875	-1.31226	-1.0376	-5.00488
-2.8125	-1.5564	-1.52588	-4.82178
-1.8125	-2.50244	-1.52588	-4.57764
-1.78125	-1.67847	-1.61743	-4.15039
-1.65625	-1.5564	-1.67847	-3.84521
-1.875	-2.34985	-0.91553	-3.96728
-2.375	-2.59399	-1.31226	-4.27246
-2.9375	-2.47192	-0.88501	-4.5166
-3	-2.41089	-0.30518	-4.45557
-3.1875	-2.28882	-0.42725	-4.3335
-3.53125	-1.52588	0.03052	-4.3335
-2.84375	-1.92261	-0.79346	-4.39453
-1.78125	-2.56348	-2.74658	-4.45557
-3	-2.41089	-2.28882	-4.63867
-3.25	-2.22778	-1.64795	-4.94385
-2.53125	-2.53296	-1.83105	-5.18799
-1.5625	-2.71606	-2.7771	-5.24902
-2.4375	-1.67847	-2.19727	-5.31006
-3.21875	-2.01416	-1.92261	-5.43213
-2.59375	-2.31934	-2.04468	-5.5542
-2.53125	-2.56348	-1.83105	-5.61523
-2.09375	-2.71606	-1.61743	-5.67627
-1.40625	-1.89209	-1.86157	-5.67627
-0.75	-1.80054	-1.95312	-5.5542
-1.1875	-2.13623	-1.7395	-5.18799
-1.625	-1.89209	-1.46484	-4.88281
-2.1875	-1.86157	-0.30518	-4.69971
-3	-2.01416	-1.12915	-4.94385
-2.28125	-2.71606	-1.67847	-5.31006
-1.8125	-3.41797	-1.83105	-5.49316
-2.03125	-2.28882	-0.73242	-5.24902
-2.78125	-1.49536	-0.79346	-4.69971
-2.25	-2.01416	-2.2583	-4.27246
-2.09375	-1.98364	-2.44141	-4.02832
-1.71875	-1.64795	-1.67847	-3.90625
-1.71875	-2.19727	-1.95312	-3.78418
-2.1875	-2.28882	-2.22778	-3.66211
-2.15625	-2.38037	-2.83813	-3.54004
-3.09375	-2.50244	-2.41089	-3.479
-2.15625	-2.22778	-1.46484	-3.60107
-1.71875	-1.31226	-1.70898	-3.78418
-1.53125	-1.19019	-2.41089	-3.96728
-2.59375	-0.48828	-1.83105	-3.90625
-2.59375	-1.31226	-0.7019	-3.78418
-2.625	-2.59399	-1.00708	-3.78418
-2.0625	-1.95312	-1.00708	-3.84521
-1.78125	-1.12915	-1.06812	-3.84521
-2.78125	-1.43433	-1.70898	-3.66211
-3.65625	-1.5564	-2.44141	-3.54004
-3.0625	-1.86157	-2.31934	-3.54004
-2.5625	-0.67139	-0.88501	-3.60107
-2.59375	-1.15967	-1.40381	-3.66211
-2.03125	-1.37329	-1.61743	-3.72314
-2.09375	-0.76294	-1.67847	-3.72314
-2.53125	-0.79346	-2.10571	-3.72314
-2.84375	-1.70898	-2.01416	-3.66211
-2.59375	-1.46484	-2.50244	-3.66211
-1.3125	-1.52588	-2.74658	-3.54004
-2.8125	-1.92261	-2.86865	-3.2959
-3.65625	-1.46484	-2.62451	-2.86865
-3	-0.76294	-2.38037	-2.44141
-2.34375	-1.12915	-2.80762	-2.19727
-2.9375	-1.43433	-2.44141	-2.19727
-2.6875	-1.2207	-2.53296	-2.31934
-3.3125	-1.64795	-1.98364	-2.44141
-3.5	-1.43433	-2.2583	-2.56348
-3.21875	-1.31226	-1.98364	-2.62451
-3.21875	-1.61743	-2.2583	-2.68555
-3.5	-1.67847	-2.65503	-2.62451
-3.21875	-2.2583	-2.2583	-2.38037
-2.96875	-2.80762	-2.22778	-2.0752
-3.4375	-3.14331	-1.83105	-1.83105
-3.75	-2.38037	-0.91553	-1.83105
-2.59375	-2.01416	-1.19019	-1.89209
-2.625	-1.86157	-1.80054	-2.0752
-2.5625	-1.70898	-1.46484	-2.31934
-3.09375	-1.61743	-1.83105	-2.62451
-3.8125	-1.61743	-1.7395	-2.62451
-3.875	-1.70898	-1.40381	-2.38037
-2.75	-1.70898	-1.0376	-1.95312
-2.9375	-2.0752	-1.25122	-1.52588
-3.09375	-1.67847	-1.64795	-1.2207
-2.71875	-1.40381	-1.64795	-1.15967
-3.53125	-1.89209	-1.2207	-1.34277
-4.09375	-2.38037	-1.67847	-1.58691
-3.5625	-1.37329	-1.89209	-1.77002
-2.90625	-1.67847	-1.46484	-1.95312
-2.15625	-1.77002	-0.91553	-2.0752
-2.125	-1.80054	-1.12915	-2.01416
-2.4375	-1.06812	-1.5564	-1.70898
-2.59375	-1.2207	-0.67139	-1.34277
-2.90625	-1.83105	-0.79346	-1.28174
-2.8125	-1.37329	-1.12915	-1.52588
-2.71875	-1.00708	-1.31226	-2.01416
-3.5625	-1.06812	-1.31226	-2.50244
-3.1875	-2.22778	-1.25122	-2.80762
-2.9375	-2.86865	-0.97656	-2.80762
-2.5625	-2.71606	-0.85449	-2.44141
-3	-1.83105	-1.31226	-1.95312
-3.03125	-2.10571	-0.7019	-1.70898
-2.71875	-2.47192	-0.67139	-1.58691
-2.25	-1.70898	-1.77002	-1.58691
-2.59375	-1.31226	-1.83105	-1.58691
-2.875	-0.61035	-1.86157	-1.46484
-2.75	-1.34277	-1.58691	-1.28174
-2.9375	-1.5564	-1.43433	-1.09863
-3.15625	-1.43433	-0.94604	-1.0376
-2.65625	-1.77002	-1.00708	-1.28174
-2.34375	-1.80054	-1.06812	-1.58691
-2.96875	-2.74658	-2.53296	-1.83105
-2.75	-3.05176	-3.41797	-1.95312
-3.09375	-2.31934	-1.98364	-1.95312
-3.53125	-2.13623	-0.48828	-1.95312
-3.4375	-1.5564	-0.42725	-1.83105
-3.125	-1.98364	-1.61743	-1.70898
-3.5	-2.50244	-1.98364	-1.64795
-3.84375	-2.47192	-1.58691	-1.64795
-3.71875	-2.0752	-1.06812	-1.70898
-3.28125	-1.46484	-1.0376	-1.77002
-2.90625	-1.5564	-2.2583	-1.89209
-3.5	-2.38037	-1.7395	-2.0752
-2.59375	-2.65503	-1.09863	-2.31934
-2.59375	-2.04468	-2.2583	-2.44141
-3.3125	-2.2583	-2.19727	-2.50244
-3.84375	-1.5564	-1.40381	-2.44141
-3.21875	-1.64795	-1.92261	-2.38037
-2.5	-1.77002	-1.83105	-2.2583
-2.21875	-1.83105	-1.15967	-2.19727
-2.71875	-2.83813	-1.19019	-2.19727
-2.46875	-1.92261	-1.52588	-2.31934
-2.75	-1.89209	-1.28174	-2.44141
-2.59375	-2.41089	-1.61743	-2.31934
-2.59375	-2.28882	-1.49536	-2.19727
-3.03125	-2.9602	-1.34277	-2.0752
-3.75	-2.62451	-2.0752	-1.95312
-3.28125	-1.77002	-1.7395	-1.89209
-3.28125	-2.83813	-0.82397	-1.83105
-4.28125	-2.86865	-1.15967	-1.83105
-3.90625	-2.68555	-2.44141	-1.83105
-3.6875	-2.89917	-2.31934	-1.83105
-2.84375	-3.17383	-2.16675	-1.64795
-3.03125	-3.32642	-1.61743	-1.46484
-2.9375	-2.83813	-1.92261	-1.40381
-3.15625	-2.13623	-1.98364	-1.52588
-2.5	-3.72314	-1.52588	-1.64795
-2.78125	-3.35693	-0.94604	-1.64795
-2.5	-2.38037	-1.43433	-1.58691
-2.0625	-2.44141	-1.09863	-1.64795
-1.625	-2.92969	-0.67139	-1.89209
-1.65625	-2.80762	-1.34277	-2.2583
-1.90625	-1.77002	-2.01416	-2.50244
-2.15625	-1.77002	-1.52588	-2.62451
-2.28125	-2.74658	-1.61743	-2.50244
-2.3125	-3.08228	-1.28174	-2.44141
-1.25	-2.56348	-0.85449	-2.50244
-1.3125	-2.41089	-1.0376	-2.68555
-2.3125	-2.04468	-1.67847	-2.80762
-2.4375	-3.05176	-2.22778	-2.74658
-2	-3.93677	-2.41089	-2.68555
-2.375	-3.93677	-1.61743	-2.62451
-1.59375	-3.41797	-0.85449	-2.50244
-1.96875	-2.50244	-1.28174	-2.31934
-1.78125	-1.98364	-2.16675	-2.2583
-1.09375	-2.13623	-1.5564	-2.38037
-1.09375	-2.2583	-1.83105	-2.50244
-1.375	-2.56348	-1.95312	-2.50244
-1.5	-1.64795	-1.98364	-2.31934
-1.625	-1.40381	-2.13623	-2.13623
-2.125	-2.2583	-1.2207	-2.13623
-2.3125	-1.95312	-0.88501	-2.19727
-2.125	-1.7395	-1.09863	-2.19727
-1.4375	-2.10571	-0.85449	-2.19727
-1.3125	-2.56348	-0.94604	-2.31934
-1.9375	-2.22778	-1.25122	-2.50244
-2.28125	-1.67847	-1.49536	-2.50244
-1.71875	-1.70898	-1.34277	-2.19727
-2.28125	-1.92261	-1.12915	-1.83105
-1.6875	-1.77002	-0.82397	-1.64795
-1.34375	-1.2207	-0.91553	-1.64795
-1.34375	-1.70898	-0.82397	-1.83105
-1.6875	-2.59399	-0.73242	-1.95312
-1.6875	-2.56348	-0.97656	-1.95312
-1.875	-2.01416	-1.7395	-1.95312
-1.71875	-1.98364	-1.34277	-2.13623
-1.78125	-2.0752	-1.80054	-2.2583
-2.28125	-1.58691	-0.94604	-2.2583
-2.28125	-2.31934	-0.54932	-2.19727
-2.4375	-2.71606	-0.39673	-2.44141
-2.03125	-2.16675	-0.33569	-2.86865
-2.28125	-1.19019	-1.25122	-3.2959
-2.90625	-1.95312	-1.43433	-3.54004
-2.625	-1.5564	-2.47192	-3.60107
-1.96875	-1.2207	-2.41089	-3.41797
-2.40625	-2.2583	-1.49536	-3.11279
-2.21875	-2.22778	-1.2207	-2.99072
-2.625	-1.40381	-0.94604	-3.17383
-2.90625	-1.46484	-0.82397	-3.35693
-2.5	-0.61035	-0.33569	-3.41797
-1.9375	-1.37329	-0.64087	-3.54004
-1.90625	-0.82397	-0.76294	-3.66211
-1.84375	-1.28174	-0.48828	-3.78418
-2.21875	-1.43433	-1.7395	-3.78418
-2.40625	-1.98364	-1.86157	-3.66211
-1.84375	-1.80054	-1.5564	-3.479
-1.8125	-0.36621	-1.49536	-3.41797
-3.34375	-0.79346	-1.70898	-3.41797
-3.34375	-1.34277	-1.31226	-3.54004
-2.59375	-1.80054	-1.00708	-3.84521
-2.59375	-2.47192	-1.19019	-4.02832
-2.5625	-2.44141	-0.73242	-3.96728
-2.15625	-2.50244	-0.54932	-3.78418
-1.84375	-2.34985	-1.37329	-3.66211
-1.4375	-2.38037	-0.76294	-3.66211
-1.34375	-3.23486	-1.19019	-3.60107
-1.75	-3.17383	-1.37329	-3.60107
-2.25	-2.89917	-0.94604	-3.54004
-2.0625	-3.35693	-1.34277	-3.41797
-1.53125	-2.92969	-1.52588	-3.2959
-1.21875	-1.64795	-1.15967	-3.2959
-1.46875	-1.92261	-1.31226	-3.41797
-2	-2.47192	-1.43433	-3.60107
-2.78125	-1.98364	-1.0376	-3.66211
-1.71875	-1.5564	-1.2207	-3.60107
-2	-1.67847	-1.64795	-3.54004
-1.875	-1.58691	-0.91553	-3.66211
-1.71875	-2.13623	-1.00708	-3.72314
-2.1875	-2.65503	-2.22778	-3.78418
-2.3125	-2.28882	-2.65503	-3.66211
-2.125	-1.34277	-2.10571	-3.60107
-1.4375	-1.25122	-1.92261	-3.66211
-1.5625	-1.98364	-1.64795	-3.78418
-2.0625	-2.59399	-2.2583	-3.78418
-3.0625	-3.479	-2.34985	-3.72314
-1.8125	-2.7771	-2.01416	-3.479
-1.03125	-1.86157	-1.0376	-3.17383
-2.40625	-1.77002	-0.57983	-2.86865
-3.125	-2.19727	-1.19019	-2.62451
-2.09375	-3.35693	-1.40381	-2.50244
-2.3125	-3.84521	-1.31226	-2.38037
-2.9375	-3.63159	-1.64795	-2.31934
-1.625	-3.02124	-1.43433	-2.38037
-2.03125	-3.20435	-0.88501	-2.50244
-1.9375	-2.80762	-1.34277	-2.68555
-1.875	-2.99072	-1.40381	-2.74658
-1.96875	-2.44141	-1.37329	-2.80762
-2.0625	-2.53296	-1.46484	-2.86865
-2.375	-2.47192	-1.86157	-2.86865
-2.25	-1.46484	-1.15967	-2.74658
-2.34375	-1.28174	-0.5188	-2.44141
-2.21875	-0.7019	-1.19019	-2.19727
-2.1875	-0.15259	-1.49536	-2.0752
-2.15625	-0.54932	-0.85449	-2.01416
-1.8125	-0.67139	-1.98364	-2.01416
-2.03125	-1.83105	-2.2583	-2.13623
-1.34375	-1.49536	-0.57983	-2.44141
-1.125	-0.27466	-0.48828	-2.86865
-1.4375	-0.64087	-1.34277	-3.11279
-1.4375	-1.31226	-1.77002	-3.17383
-1.90625	-1.46484	-1.2207	-3.17383
-2.6875	-0.09155	-0.88501	-3.05176
-1.03125	-0.76294	-1.25122	-2.99072
-0.15625	-0.88501	-1.25122	-2.99072
-1.15625	-0.82397	-0.97656	-2.92969
-2.34375	-2.10571	-1.0376	-2.80762
-1.90625	-2.01416	-1.83105	-2.74658
-1.625	-0.79346	-2.01416	-2.74658
-1.5625	-0.54932	-1.28174	-2.92969
-1.53125	-1.64795	-0.5188	-3.05176
-2.125	-2.28882	-0.24414	-3.05176
-1.5	-2.04468	-1.15967	-3.05176
-0.625	-2.10571	-1.15967	-2.99072
-1.15625	-2.44141	-0.48828	-3.05176
-1.53125	-1.25122	-1.31226	-3.2959
-0.6875	-1.40381	-1.5564	-3.66211
-1.125	-1.46484	-1.64795	-3.96728
-2.15625	-1.64795	-1.40381	-3.96728
-2.1875	-1.12915	-2.13623	-3.78418
-1.0625	-1.06812	-2.16675	-3.54004
-1.09375	-1.92261	-1.77002	-3.17383
-1.84375	-2.28882	-1.31226	-2.99072
-0.65625	-2.01416	-1.64795	-2.80762
0.21875	-0.94604	-1.46484	-2.74658
-0.6875	-1.06812	-0.82397	-2.62451
-1.8125	-1.31226	-1.2207	-2.56348
-1.8125	-0.64087	-0.7019	-2.50244
-0.96875	-0.82397	-1.46484	-2.44141
-0.1875	-1.0376	-1.0376	-2.19727
-1.5	-1.86157	-1.58691	-2.01416
-1.78125	-2.41089	-2.34985	-2.0752
-1.1875	-2.9602	-2.10571	-2.31934
-1.65625	-2.92969	-0.85449	-2.38037
-2.09375	-2.50244	-1.40381	-2.31934
-1.65625	-2.71606	-1.95312	-2.13623
-2.09375	-2.31934	-1.58691	-2.13623
-2.15625	-2.0752	-2.71606	-2.13623
-0.9375	-1.83105	-2.65503	-2.01416
-0.375	-1.61743	-2.22778	-1.77002
-1.09375	-1.77002	-2.92969	-1.58691
-2.34375	-2.2583	-1.61743	-1.58691
-1.8125	-2.13623	-0.76294	-1.89209
-1.1875	-1.58691	-1.0376	-2.31934
-2.25	-1.40381	-1.00708	-2.68555
-2.375	-1.92261	-2.01416	-2.86865
-2.09375	-2.53296	-1.67847	-2.74658
-0.9375	-2.16675	-2.13623	-2.44141
-1.6875	-2.13623	-2.0752	-2.2583
-2.375	-1.80054	-2.22778	-2.38037
-2.21875	-1.83105	-2.56348	-2.86865
-1.84375	-1.31226	-1.06812	-3.479
-2.125	-1.00708	-0.33569	-3.78418
-1.75	-1.80054	-0.61035	-3.78418
-1.59375	-2.47192	-1.67847	-3.60107
-1.15625	-3.11279	-1.89209	-3.479
-1.65625	-3.17383	-3.05176	-3.41797
-2	-2.7771	-2.80762	-3.479
-1.65625	-2.71606	-1.83105	-3.479
-1.5	-1.7395	-1.5564	-3.2959
-1.75	-1.40381	-1.7395	-2.99072
-2.21875	-1.46484	-1.61743	-2.80762
-1.78125	-2.16675	-2.22778	-2.86865
-2.34375	-2.31934	-3.57056	-3.479
-2.625	-1.89209	-4.21143	-4.45557
-2.21875	-1.52588	-4.02832	-5.49316
-2.28125	-2.04468	-3.93677	-6.16455
-3.3125	-2.13623	-3.75366	-6.22559
-3.21875	-2.2583	-2.68555	-5.85937
-2.0625	-2.34985	-2.50244	-5.37109
-1.0625	-2.04468	-3.11279	-5.12695
-1.5625	-1.46484	-2.19727	-5.06592
-1.78125	-0.91553	-1.25122	-4.94385
-2.5	-1.64795	-0.48828	-4.69971
-1.78125	-0.97656	-1.12915	-4.39453
-1.28125	-1.0376	-2.41089	-4.21143
-0.96875	-0.76294	-2.2583	-4.15039
-1.59375	-2.2583	-1.83105	-4.08935
-2.5625	-3.72314	-2.13623	-3.90625
-1.53125	-2.83813	-2.31934	-3.60107
-1.8125	-1.7395	-1.25122	-3.2959
-1.90625	-2.41089	-2.47192	-3.05176
-1.78125	-2.71606	-2.47192	-3.05176
-1.28125	-2.19727	-1.61743	-3.11279
-1.59375	-2.62451	-1.5564	-3.11279
-1.71875	-1.7395	-2.22778	-3.05176
-1.71875	-1.06812	-2.71606	-2.99072
-1.1875	-1.80054	-2.89917	-3.05176
-1.5	-2.41089	-1.92261	-3.05176
-1.5625	-2.2583	-1.64795	-2.86865
-2.03125	-2.01416	-2.99072	-2.56348
-1.6875	-1.25122	-2.99072	-2.44141
-1.28125	-1.40381	-1.7395	-2.56348
-1.71875	-2.16675	-1.92261	-2.80762
-2.3125	-1.28174	-1.92261	-2.99072
-1.59375	-0.7019	-1.89209	-3.05176
-1.625	-1.70898	-2.04468	-3.11279
-2.375	-0.91553	-2.28882	-3.23486
-2.875	-0.88501	-3.02124	-3.2959
-2.375	-1.89209	-2.38037	-3.05176
-1.46875	-2.34985	-2.10571	-2.68555
-2.59375	-2.01416	-1.92261	-2.44141
-1.96875	-1.5564	-2.34985	-2.44141
-1.75	-1.37329	-2.7771	-2.56348
-1.40625	-2.31934	-1.46484	-2.68555
-1.375	-3.11279	-1.12915	-2.74658
-1.4375	-2.9602	-0.82397	-2.86865
-1.4375	-2.04468	-0.61035	-2.99072
-0.5	-1.09863	-1.25122	-2.92969
-0.90625	-1.49536	-1.46484	-2.74658
-0.625	-2.44141	-1.25122	-2.56348
-0.34375	-3.17383	-0.82397	-2.38037
-1.40625	-2.10571	-1.40381	-2.2583
-1.84375	-1.34277	-2.13623	-2.19727
-1.78125	-1.37329	-2.34985	-2.31934
-2.21875	-1.49536	-1.61743	-2.50244
-1.0625	-1.46484	-2.0752	-2.62451
-0.4375	-2.10571	-2.68555	-2.62451
-0.84375	-1.80054	-3.2959	-2.44141
-1.03125	-1.83105	-2.04468	-2.13623
-1.75	-1.80054	-1.70898	-2.01416
-2.125	-1.06812	-1.95312	-2.0752
-1.4375	-1.28174	-2.92969	-2.2583
-1.34375	-1.43433	-2.2583	-2.38037
-1.40625	-1.80054	-1.77002	-2.38037
-0.96875	-1.95312	-1.89209	-2.38037
-1.0625	-1.61743	-1.40381	-2.31934
-1.46875	-1.37329	-1.67847	-2.19727
-1.28125	-1.52588	-2.04468	-2.0752
-1.5625	-1.64795	-2.16675	-2.0752
-1.4375	-2.19727	-2.56348	-2.13623
-1.75	-1.25122	-2.68555	-2.31934
-1.25	-0.82397	-1.92261	-2.56348
-0.96875	-0.79346	-2.50244	-2.68555
-0.875	-1.77002	-2.56348	-2.74658
-1.6875	-1.80054	-2.28882	-2.62451
-1.15625	-1.43433	-1.95312	-2.38037
-1.40625	-2.16675	-2.0752	-2.13623
-0.59375	-1.67847	-1.98364	-1.95312
-0.5625	-0.97656	-2.13623	-1.77002
-0.96875	-1.83105	-1.86157	-1.64795
-1.28125	-2.71606	-1.58691	-1.52588
-1.75	-2.0752	-2.22778	-1.64795
-1.625	-1.58691	-1.61743	-1.95312
-0.9375	-1.83105	-1.70898	-2.0752
-0.71875	-2.28882	-2.92969	-2.01416
-0.6875	-2.04468	-2.47192	-1.83105
-0.25	-0.94604	-2.2583	-1.64795
-0.125	-0.88501	-2.16675	-1.58691
-1.125	-1.2207	-2.34985	-1.58691
-0.71875	-1.52588	-1.46484	-1.64795
-0.6875	-1.2207	-0.76294	-1.64795
-1.3125	-1.40381	-1.98364	-1.77002
-1.65625	-1.43433	-1.95312	-1.77002
-1	-1.31226	-1.98364	-1.77002
-1.1875	-0.5188	-2.53296	-1.83105
-1.3125	-0.57983	-1.80054	-1.89209
-1.125	-1.00708	-1.77002	-2.01416
-1.125	-1.58691	-1.70898	-2.01416
-1.15625	-1.58691	-1.34277	-2.01416
-1.625	-1.09863	-1.40381	-1.95312
-1.34375	-0.48828	-1.89209	-1.83105
-1.125	-1.40381	-2.34985	-1.83105
-1.5625	-1.95312	-1.98364	-1.89209
-0.75	-1.5564	-1.37329	-1.83105
0	-1.5564	-1.00708	-1.77002
-0.34375	-1.86157	-1.5564	-1.58691
-1.5	-2.10571	-2.83813	-1.52588
-1.75	-2.04468	-2.10571	-1.52588
-1.4375	-1.98364	-1.61743	-1.70898
-0.75	-1.46484	-1.70898	-1.95312
-0.15625	-1.25122	-0.97656	-2.19727
-0.9375	-1.58691	-1.37329	-2.38037
-1.8125	-1.19019	-2.19727	-2.44141
-1.84375	-1.5564	-2.56348	-2.2583
-1.3125	-1.19019	-2.13623	-1.95312
-1.125	-1.37329	-1.31226	-1.83105
-1.53125	-1.61743	-1.58691	-1.70898
-0.96875	-1.12915	-1.95312	-1.58691
-0.40625	-1.7395	-1.89209	-1.46484
-0.84375	-2.0752	-1.2207	-1.40381
-1.09375	-1.31226	-1.25122	-1.58691
-0.5625	-0.97656	-2.2583	-1.89209
-0.53125	-0.91553	-2.2583	-2.19727
-0.375	-1.09863	-2.13623	-2.44141
-0.375	-1.28174	-1.83105	-2.56348
-0.21875	-2.47192	-1.67847	-2.50244
-1.25	-3.02124	-2.34985	-2.2583
-1.34375	-1.64795	-1.77002	-2.0752
-0.9375	-0.67139	-0.97656	-2.01416
-0.90625	-1.95312	-1.12915	-1.89209
-0.90625	-2.83813	-1.34277	-1.89209
-0.53125	-2.19727	-1.61743	-2.13623
-0.78125	-1.7395	-1.89209	-2.44141
-0.96875	-1.64795	-0.79346	-2.74658
-1.15625	-0.91553	-1.00708	-2.86865
-2.46875	-1.19019	-1.64795	-2.86865
-1.9375	-2.22778	-1.2207	-2.62451
-1.40625	-2.31934	-0.82397	-2.19727
-0.125	-1.37329	-1.86157	-1.89209
-1.53125	-0.57983	-2.19727	-1.89209
-2.4375	-1.15967	-1.92261	-2.13623
-2.15625	-1.49536	-0.57983	-2.38037
-1.71875	-0.76294	-0.79346	-2.68555
-0.9375	-0.03052	-2.13623	-2.99072
-1.09375	-0.82397	-2.19727	-3.05176
-1.46875	-1.31226	-0.94604	-2.92969
-1.46875	-0.73242	-0.82397	-2.68555
-2.75	-1.15967	-1.49536	-2.38037
-2.21875	-1.86157	-1.40381	-2.13623
-2.625	-2.28882	-1.28174	-2.13623
-1.875	-2.80762	-1.06812	-2.2583
-1.40625	-1.86157	-1.43433	-2.44141
-1.28125	-2.44141	-1.80054	-2.2583
-0.78125	-2.74658	-1.37329	-1.89209
-1.03125	-2.65503	-1.25122	-1.64795
-1.625	-3.02124	-1.25122	-1.77002
-1.625	-3.23486	-1.37329	-2.13623
-2.28125	-3.23486	-1.25122	-2.50244
-1.3125	-2.53296	-1.70898	-2.80762
-1.34375	-2.47192	-1.61743	-3.11279
-1.71875	-2.44141	-1.19019	-3.54004
-1.59375	-2.62451	-1.19019	-3.78418
-2.375	-3.11279	-0.97656	-3.66211
-1.84375	-2.83813	-0.73242	-3.23486
-1.21875	-2.65503	-0.30518	-2.68555
-1.59375	-3.05176	-0.67139	-2.38037
-1.5	-3.20435	-0.91553	-2.19727
-1.59375	-2.68555	-1.46484	-2.31934
-2.09375	-1.49536	-1.46484	-2.50244
-1.65625	-2.19727	-1.31226	-2.86865
-1.0625	-3.20435	-1.58691	-3.11279
-1.46875	-2.80762	-1.7395	-3.17383
-1.625	-2.68555	-1.61743	-2.92969
-2.25	-2.68555	-2.04468	-2.62451
-1.75	-2.59399	-1.46484	-2.31934
-1.8125	-3.41797	-1.80054	-2.19727
-1.09375	-2.74658	-1.83105	-2.0752
-2.03125	-2.01416	-1.7395	-2.13623
-2.03125	-2.50244	-1.80054	-2.2583
-1.875	-2.34985	-1.70898	-2.38037
-1.84375	-1.0376	-1.95312	-2.50244
-1.625	-1.92261	-1.80054	-2.74658
-0.84375	-2.68555	-2.10571	-3.05176
-1.59375	-2.31934	-1.58691	-3.11279
-2.0625	-2.19727	-1.49536	-2.92969
-0.71875	-1.7395	-1.49536	-2.56348
-0.4375	-1.98364	-1.0376	-2.38037
-1.40625	-3.08228	-0.64087	-2.38037
-1.34375	-3.17383	-0.64087	-2.44141
-0.84375	-1.98364	-1.58691	-2.56348
-0.8125	-2.01416	-2.74658	-2.68555
-1.46875	-1.67847	-2.56348	-2.86865
-2.25	-1.28174	-1.86157	-3.05176
-2.375	-1.64795	-1.83105	-3.17383
-2.3125	-2.74658	-2.83813	-3.17383
-1.9375	-2.50244	-3.87573	-3.17383
-1.8125	-2.41089	-3.20435	-3.11279
-1.5625	-2.41089	-2.7771	-2.92969
-1.875	-2.89917	-3.17383	-2.74658
-2.1875	-2.34985	-2.86865	-2.74658
-1.78125	-2.47192	-1.86157	-2.92969
-1.4375	-2.19727	-2.16675	-3.17383
-2.3125	-1.95312	-1.64795	-3.17383
-1.46875	-2.34985	-1.46484	-3.11279
-1.4375	-2.34985	-1.80054	-3.11279
-1.90625	-1.7395	-2.13623	-3.2959
-3.03125	-1.19019	-2.19727	-3.479
-2.5625	-2.2583	-2.01416	-3.72314
-1.875	-2.01416	-1.7395	-3.78418
-2.03125	-1.92261	-2.0752	-3.60107
-1.25	-2.28882	-1.98364	-3.17383
-1.59375	-2.65503	-1.43433	-2.74658
-2.65625	-2.13623	-1.89209	-2.44141
-2.15625	-1.83105	-2.28882	-2.2583
-2.375	-1.70898	-1.77002	-2.2583
-2.09375	-2.34985	-2.16675	-2.44141
-2.0625	-2.50244	-2.99072	-2.68555
-2.0625	-2.34985	-2.10571	-2.80762
-2.5625	-2.10571	-2.2583	-2.92969
-2.21875	-2.71606	-2.56348	-2.92969
-1.8125	-2.92969	-1.64795	-2.92969
-1.375	-2.10571	-2.2583	-2.92969
-1.6875	-1.80054	-2.83813	-3.17383
-1.59375	-2.2583	-2.86865	-3.41797
-1.65625	-3.63159	-2.50244	-3.54004
-2.6875	-3.96728	-2.89917	-3.54004
-2.875	-3.87573	-2.89917	-3.41797
-1.78125	-3.41797	-1.80054	-3.2959
-1.71875	-3.26538	-1.25122	-3.05176
-1.875	-3.23486	-1.06812	-2.99072
-1.4375	-3.02124	-1.31226	-3.17383
-0.84375	-3.2959	-1.92261	-3.479
-1.03125	-4.05884	-1.89209	-3.54004
-1.84375	-2.80762	-1.37329	-3.23486
-1.75	-2.56348	-1.98364	-2.74658
-1.3125	-3.84521	-1.5564	-2.50244
-1.5	-3.32642	-1.58691	-2.68555
-1.4375	-2.92969	-1.43433	-2.99072
-0.59375	-2.22778	-0.79346	-3.17383
-1.3125	-1.89209	-1.09863	-3.05176
-2.5	-1.61743	-1.15967	-2.74658
-2.5625	-1.70898	-0.79346	-2.50244
-2.5	-3.26538	-1.06812	-2.44141
-1.9375	-3.93677	-1.83105	-2.62451
-2.5625	-3.14331	-1.46484	-2.86865
-3.21875	-2.38037	-1.06812	-2.99072
-2.3125	-2.65503	-1.28174	-3.05176
-1.0625	-1.7395	-1.58691	-2.99072
-2	-2.74658	-1.34277	-2.80762
-2.125	-3.44849	-1.7395	-2.44141
-2.09375	-2.99072	-1.31226	-2.0752
-1.9375	-1.98364	-1.12915	-1.83105
-1.9375	-1.92261	-1.19019	-1.64795
-2.125	-2.10571	-2.47192	-1.70898
-2.3125	-0.79346	-3.60107	-2.01416
-2.65625	-1.09863	-2.47192	-2.38037
-2.75	-1.37329	-0.88501	-2.62451
-2.5	-1.61743	-0.94604	-2.44141
-2.59375	-2.71606	-1.28174	-2.13623
-1.40625	-2.28882	-1.61743	-2.01416
-1.40625	-2.38037	-1.7395	-2.13623
-2.46875	-2.59399	-1.46484	-2.44141
-2.1875	-2.59399	-1.67847	-2.74658
-2.28125	-2.16675	-2.01416	-2.86865
-2.28125	-1.92261	-2.28882	-2.99072
-1.84375	-1.25122	-1.64795	-3.11279
-1.125	-1.67847	-2.01416	-3.05176
-1.125	-2.22778	-1.31226	-2.80762
-1.71875	-2.31934	-0.45776	-2.44141
-2.0625	-1.83105	-0.61035	-2.13623
-2.25	-2.2583	-1.19019	-2.01416
-1.5	-2.56348	-1.46484	-2.13623
-0.90625	-2.28882	-1.61743	-2.38037
-1.90625	-2.50244	-2.28882	-2.62451
-1.84375	-2.22778	-2.0752	-2.80762
-1.59375	-1.86157	-1.70898	-2.86865
-1.46875	-1.12915	-0.33569	-2.80762
-1.28125	-1.67847	-0.73242	-2.74658
-1.90625	-2.47192	-1.09863	-2.74658
-2.03125	-3.69263	-1.00708	-2.74658
-1.9375	-3.41797	-1.12915	-2.68555
-1.84375	-2.38037	-1.5564	-2.44141
-1.90625	-1.64795	-1.7395	-2.0752
-2.53125	-1.19019	-2.2583	-1.83105
-2.03125	-1.40381	-1.95312	-1.77002
-1.75	-2.22778	-2.31934	-1.89209
-1.34375	-2.04468	-3.60107	-1.89209
-1.0625	-1.37329	-4.30298	-1.77002
-1.8125	-1.34277	-4.54712	-1.58691
-2.125	-1.28174	-5.61523	-1.64795
-2.3125	-1.43433	-6.68335	-1.83105
-2.40625	-1.52588	-5.88989	-1.95312
-2.3125	-1.0376	-4.94385	-1.83105
-3	-1.06812	-4.57764	-1.58691
-2.4375	-1.64795	-4.66919	-1.46484
-1.5	-1.7395	-4.57764	-1.46484
-1.6875	-2.10571	-4.24194	-1.70898
-2.0625	-1.77002	-3.87573	-2.0752
-2.3125	-1.92261	-3.93677	-2.2583
-1.65625	-1.28174	-4.02832	-2.19727
-1.71875	-0.33569	-3.69263	-1.95312
-1.75	-0.36621	-4.08935	-1.70898
-1.1875	-1.80054	-4.88281	-1.52588
-1.34375	-2.53296	-3.57056	-1.40381
-2.15625	-2.34985	-3.41797	-1.40381
-2.15625	-1.64795	-4.3335	-1.52588
-2.1875	-1.19019	-4.63867	-1.70898
-1.9375	-1.67847	-3.72314	-1.83105
-2.09375	-3.08228	-2.41089	-1.89209
-2.53125	-2.80762	-2.9602	-2.01416
-2.53125	-2.80762	-3.84521	-2.19727
-3.28125	-2.19727	-3.8147	-2.31934
-2.625	-1.86157	-3.05176	-2.31934
-1.09375	-1.46484	-2.86865	-2.38037
-1.5625	-0.79346	-2.7771	-2.50244
-1.875	-0.61035	-2.50244	-2.44141
-1.625	-1.09863	-1.95312	-2.38037
-1.96875	-2.13623	-1.7395	-2.38037
-1.84375	-2.2583	-1.31226	-2.44141
-1.25	-1.40381	-1.61743	-2.50244
-2.1875	-1.15967	-2.0752	-2.56348
-2.84375	-1.92261	-1.7395	-2.56348
-2.53125	-1.95312	-3.17383	-2.38037
-2.0625	-2.01416	-3.78418	-2.13623
-1.71875	-1.46484	-3.17383	-2.13623
-1.875	-1.70898	-2.10571	-2.2583
-1.78125	-2.65503	-1.34277	-2.2583
-1.15625	-3.17383	-1.89209	-2.13623
-1.09375	-2.16675	-2.99072	-2.0752
-1.75	-2.01416	-2.28882	-2.13623
-1.8125	-1.89209	-1.0376	-2.19727
-1.5625	-1.37329	-1.31226	-2.31934
-1.40625	-1.12915	-2.10571	-2.56348
-1.59375	-1.83105	-1.83105	-2.80762
-1.78125	-1.28174	-1.2207	-2.86865
-0.96875	-0.91553	-1.0376	-2.74658
-1.625	-0.48828	-1.89209	-2.62451
-2	-0.5188	-1.19019	-2.62451
-2.125	-1.15967	-1.40381	-2.74658
-1.53125	-0.94604	-0.82397	-2.80762
-1.25	-0.88501	-0.7019	-2.68555
-1.6875	-1.52588	-1.15967	-2.62451
-1.625	-1.92261	-1.06812	-2.56348
-2.3125	-1.77002	-1.2207	-2.56348
-2.28125	-0.57983	-0.76294	-2.50244
-2.125	-0.36621	-1.46484	-2.44141
-1.96875	-0.82397	-2.19727	-2.38037
-2.28125	-1.5564	-0.88501	-2.38037
-2.34375	-1.67847	-0.88501	-2.44141
-2.375	-1.92261	-1.2207	-2.62451
-2.3125	-2.10571	-1.46484	-2.80762
-2.875	-2.0752	-2.0752	-2.92969
-2.125	-2.04468	-2.10571	-2.99072
-1.6875	-1.61743	-2.34985	-3.05176
-1.8125	-1.43433	-2.04468	-3.11279
-2.25	-2.01416	-1.52588	-3.05176
-1.71875	-1.52588	-1.43433	-2.99072
-1.8125	-1.80054	-1.15967	-2.99072
-2	-2.19727	-1.34277	-3.11279
-2.96875	-1.52588	-1.09863	-3.17383
-3.1875	-1.52588	-1.12915	-2.99072
-2.46875	-1.40381	-1.19019	-2.62451
-1.84375	-0.5188	-0.82397	-2.31934
-0.96875	-1.12915	-1.00708	-2.31934
-1.09375	-1.70898	-0.91553	-2.50244
-1.375	-2.47192	-1.19019	-2.74658
-0.875	-2.41089	-2.04468	-2.80762
-1.5625	-1.31226	-1.80054	-2.74658
-2.15625	-0.88501	-1.49536	-2.74658
-1.90625	-0.39673	-1.64795	-2.80762
-2.03125	-0.15259	-1.58691	-2.80762
-1.15625	-0.91553	-2.28882	-2.62451
-1.3125	-1.86157	-1.37329	-2.50244
-2.15625	-1.7395	-1.12915	-2.50244
-2.40625	-0.88501	-1.0376	-2.62451
-1.6875	-1.06812	-1.12915	-2.74658
-1	-1.61743	-1.61743	-2.68555
-1.15625	-0.97656	-1.52588	-2.56348
-2.09375	-1.12915	-1.43433	-2.50244
-1.90625	-2.28882	-2.50244	-2.68555
-1.46875	-1.5564	-2.31934	-2.92969
-1.4375	-0.82397	-1.70898	-3.23486
-1.78125	-1.00708	-1.89209	-3.479
-2.03125	-1.7395	-2.34985	-3.54004
-2.125	-2.01416	-1.98364	-3.35693
-1.40625	-1.58691	-2.44141	-3.17383
-1.625	-2.16675	-1.7395	-3.05176
-1.59375	-2.16675	-1.34277	-3.05176
-1.875	-1.80054	-1.70898	-3.05176
-2.4375	-1.37329	-2.56348	-2.86865
-2.15625	-1.92261	-1.67847	-2.74658
-1.90625	-1.64795	-0.73242	-2.80762
-1.25	-1.49536	-0.45776	-3.05176
-1.96875	-1.64795	-1.25122	-3.23486
-2.1875	-2.19727	-2.01416	-3.17383
-2.59375	-1.31226	-0.91553	-3.17383
-1.78125	-1.25122	-0.73242	-3.11279
-2.0625	-1.77002	-0.97656	-3.05176
-1.78125	-1.7395	-1.06812	-2.99072
-1.4375	-1.70898	-2.19727	-2.86865
-0.65625	-2.19727	-1.61743	-2.68555
-0.8125	-2.53296	-1.25122	-2.50244
-1.3125	-2.22778	-1.7395	-2.44141
-2.21875	-2.59399	-2.99072	-2.38037
-2.21875	-2.16675	-2.92969	-2.50244
-1.625	-1.67847	-1.34277	-2.62451
-1.78125	-1.28174	-0.54932	-2.68555
-1.8125	-2.01416	-1.37329	-2.86865
-1.6875	-1.67847	-2.2583	-2.99072
-1.84375	-1.64795	-2.47192	-3.05176
-2.625	-2.22778	-2.34985	-2.80762
-2.15625	-1.83105	-2.22778	-2.44141
-1.25	-1.64795	-1.92261	-2.0752
-1.40625	-1.98364	-1.09863	-1.95312
-1	-2.10571	-0.73242	-1.89209
-1.65625	-1.70898	-0.7019	-1.89209
-1.8125	-1.2207	-0.88501	-1.89209
-2.15625	-1.12915	-1.89209	-1.70898
-1.875	-1.31226	-2.01416	-1.52588
-2.15625	-1.28174	-2.22778	-1.40381
-2.25	-1.28174	-2.10571	-1.52588
-1.1875	-1.5564	-1.5564	-1.70898
-1.6875	-1.06812	-2.01416	-2.0752
-1.84375	-1.46484	-1.98364	-2.44141
-2.03125	-1.67847	-0.73242	-2.56348
-2.09375	-1.37329	-1.67847	-2.44141
-2.59375	-2.2583	-1.58691	-2.2583
-1.75	-2.53296	-1.40381	-2.0752
-2.1875	-1.67847	-1.61743	-2.0752
-2.6875	-1.64795	-1.2207	-2.0752
-2.84375	-1.40381	-2.28882	-2.13623
-3.46875	-1.98364	-2.86865	-2.13623
-4.375	-1.67847	-2.50244	-2.19727
-3.4375	-1.58691	-1.58691	-2.2583
-2.4375	-2.10571	-1.46484	-2.2583
-3.5625	-0.94604	-1.34277	-2.2583
-4.375	-1.2207	-1.98364	-2.2583
-4.1875	-0.73242	-1.70898	-2.2583
-2.78125	-0.82397	-1.86157	-2.2583
-2.15625	-1.70898	-2.10571	-2.0752
-2.46875	-1.31226	-0.88501	-1.83105
-3.0625	-0.64087	-0.94604	-1.58691
-3.53125	-1.06812	-1.2207	-1.58691
-3.75	-1.52588	-1.0376	-1.95312
-3.59375	-1.00708	-1.58691	-2.44141
-3.1875	-1.06812	-1.06812	-2.86865
-2.40625	-2.01416	-0.79346	-2.99072
-3	-1.80054	-1.40381	-3.05176
-3.40625	-1.37329	-1.70898	-3.11279
-3.3125	-0.73242	-1.28174	-3.11279
-2.59375	-1.0376	-1.37329	-3.23486
-2.875	-2.10571	-2.04468	-3.41797
-3.125	-1.64795	-1.58691	-3.66211
-2.875	-1.49536	-1.49536	-3.66211
-2.34375	-1.25122	-1.0376	-3.41797
-2.21875	-1.12915	-1.15967	-3.11279
-2.46875	-1.43433	-1.49536	-2.99072
-2.9375	-1.64795	-1.92261	-2.92969
-2.5625	-2.28882	-1.80054	-2.80762
-1.8125	-1.46484	-2.47192	-2.62451
-1.84375	-0.73242	-1.95312	-2.44141
-2.15625	-0.82397	-1.12915	-2.44141
-1.6875	-2.10571	-1.06812	-2.56348
-1.78125	-2.65503	-1.12915	-2.62451
-1.9375	-1.77002	-1.46484	-2.62451
-2	-1.0376	-1.7395	-2.50244
-2.59375	-1.86157	-2.01416	-2.31934
-2.75	-2.2583	-1.80054	-2.19727
-1.21875	-2.41089	-2.16675	-2.01416
-0.75	-1.83105	-1.43433	-1.83105
-2.15625	-1.58691	-1.40381	-1.58691
-3.40625	-1.09863	-1.89209	-1.46484
-3.03125	-1.00708	-1.37329	-1.52588
-2.5	-2.47192	-0.76294	-1.77002
-2	-2.04468	-1.0376	-1.89209
-1.59375	-1.37329	-1.46484	-1.83105
-2.34375	-1.43433	-1.64795	-1.89209
-3.25	-1.67847	-2.7771	-2.13623
-2.9375	-1.92261	-2.22778	-2.38037
-1.1875	-1.7395	-2.16675	-2.50244
-0.84375	-1.31226	-2.22778	-2.44141
-1.03125	-1.7395	-3.35693	-2.38037
-2.71875	-1.80054	-2.2583	-2.2583
-3.1875	-1.80054	-2.0752	-1.95312
-2.34375	-1.67847	-1.7395	-1.70898
-2.875	-2.0752	-1.43433	-1.64795
-2.46875	-2.2583	-1.43433	-1.70898
-1.9375	-1.12915	-1.31226	-1.77002
-2.3125	-1.67847	-2.0752	-1.83105
-2.84375	-2.92969	-1.92261	-1.83105
-3.28125	-3.08228	-1.64795	-1.83105
-3.375	-2.56348	-1.40381	-1.95312
-2.21875	-2.38037	-1.67847	-2.0752
-2.8125	-1.80054	-1.7395	-2.13623
-3.1875	-1.89209	-1.61743	-2.0752
-2.9375	-1.89209	-1.52588	-2.0752
-2.125	-2.0752	-2.50244	-2.0752
-1.9375	-2.01416	-2.41089	-2.0752
-1.9375	-2.10571	-1.70898	-2.19727
-2.5	-1.64795	-2.04468	-2.50244
-2.6875	-1.2207	-1.7395	-2.86865
-1.8125	-1.46484	-0.97656	-3.11279
-1.59375	-1.61743	-0.97656	-3.05176
-1.9375	-2.9602	-1.31226	-2.74658
-1.875	-2.7771	-0.7019	-2.31934
-2.375	-2.31934	-1.09863	-2.01416
-2.5	-2.04468	-0.82397	-1.95312
-1.65625	-1.70898	0	-2.0752
-1.65625	-1.92261	-1.06812	-2.19727
-1.28125	-2.80762	-1.7395	-2.31934
-1.65625	-3.05176	-1.2207	-2.19727
-1.71875	-2.89917	-0.82397	-1.95312
-1.8125	-2.56348	-0.91553	-1.70898
-2	-1.86157	-1.00708	-1.64795
-2.875	-2.44141	-0.85449	-1.83105
-2.46875	-2.31934	-1.28174	-2.31934
-2.9375	-1.67847	-0.79346	-2.92969
-2.625	-1.95312	-1.52588	-3.35693
-2.03125	-1.92261	-1.0376	-3.35693
-2.0625	-0.61035	-1.06812	-3.17383
-3.15625	-1.67847	-1.12915	-3.05176
-3.34375	-1.49536	-1.06812	-2.99072
-3.3125	-2.7771	-1.09863	-2.86865
-2	-3.57056	-0.85449	-2.62451
-2.5	-3.11279	-1.25122	-2.50244
-2.53125	-2.16675	-1.52588	-2.62451
-1.9375	-1.46484	-1.43433	-2.74658
-1.65625	-2.01416	-1.37329	-2.62451
-2.46875	-2.50244	-1.0376	-2.31934
-2.125	-2.71606	-1.06812	-2.01416
-2.40625	-2.01416	-1.49536	-2.01416
-3.03125	-2.7771	-0.48828	-2.38037
-2.625	-2.22778	-1.46484	-2.80762
-2.28125	-2.13623	-1.83105	-3.05176
-2.46875	-2.13623	-1.28174	-3.11279
-2.25	-2.0752	-1.25122	-3.11279
-2.125	-1.00708	-1.70898	-3.17383
-2.125	-0.39673	-1.95312	-3.23486
-2.625	-1.15967	-1.46484	-3.2959
-3.53125	-1.46484	-0.88501	-3.2959
-3.8125	-1.80054	-0.61035	-3.2959
-3.03125	-1.92261	-0.85449	-3.2959
-2	-2.13623	-1.98364	-3.2959
-2.03125	-2.2583	-2.62451	-3.2959
-2.4375	-2.04468	-1.83105	-3.35693
-2.71875	-1.37329	-0.85449	-3.60107
-2.40625	-1.2207	-0.15259	-3.90625
-2.03125	-1.95312	-0.03052	-4.15039
-1.375	-1.5564	-1.09863	-4.21143
-2.15625	-2.22778	-1.2207	-4.15039
-3.40625	-1.61743	-1.67847	-3.90625
-2.625	-1.5564	-1.77002	-3.72314
-3.0625	-1.95312	-1.52588	-3.78418
-3.125	-1.61743	-1.28174	-3.96728
-2.3125	-1.58691	-0.61035	-4.02832
-2.75	-1.58691	-1.12915	-4.02832
-3.75	-1.52588	-1.64795	-3.96728
-3.875	-1.70898	-0.85449	-3.96728
-2.625	-2.86865	-0.33569	-3.96728
-2.375	-3.26538	-1.00708	-3.84521
-2.84375	-3.08228	-0.82397	-3.60107
-4.09375	-2.7771	-0.94604	-3.2959
-3.4375	-2.0752	-1.49536	-3.05176
-2.59375	-2.31934	-1.5564	-2.92969
-2.03125	-2.2583	-1.09863	-2.99072
-2.59375	-1.7395	-0.79346	-3.23486
-2.53125	-0.91553	-0.97656	-3.41797
-1.78125	-1.5564	-1.06812	-3.66211
-1.40625	-2.16675	-0.57983	-3.84521
-2.25	-2.56348	-0.30518	-3.96728
-2.21875	-1.09863	-0.09155	-3.84521
-1.25	-0.57983	-0.73242	-3.66211
-1.34375	-1.09863	-0.67139	-3.60107
-1.71875	-1.67847	0.12207	-3.78418
-2.15625	-0.7019	-0.91553	-3.96728
-1.75	-0.64087	-1.34277	-4.02832
-1.875	-1.43433	-1.0376	-3.78418
-2.21875	-0.85449	-0.5188	-3.35693
-2.1875	0	-0.39673	-2.92969
-2.25	0	-0.91553	-2.74658
-2.03125	-0.73242	-0.5188	-2.74658
-2.5625	-0.79346	-0.48828	-2.86865
-2.53125	-1.43433	-0.94604	-2.80762
-3.09375	-2.04468	-1.28174	-2.56348
-3.90625	-1.40381	-1.25122	-2.44141
-3.8125	-1.00708	-1.2207	-2.44141
-3.34375	-1.0376	-1.61743	-2.31934
-2.78125	-1.15967	-1.19019	-2.19727
-2.5625	-1.2207	-1.28174	-2.13623
-4.34375	-1.12915	-1.64795	-2.31934
-4.5625	-1.0376	-2.2583	-2.68555
-3.28125	-1.19019	-2.10571	-2.99072
-2.34375	-0.45776	-1.70898	-3.17383
-3	0	-1.77002	-3.11279
-3.71875	-0.39673	-1.2207	-2.92969
-3	-1.25122	-0.88501	-2.74658
-2.25	-1.25122	-1.70898	-2.62451
-2.125	-0.12207	-1.28174	-2.56348
-3.0625	-0.06104	-0.79346	-2.44141
-3.0625	-0.82397	-1.06812	-2.31934
-2.5625	-1.00708	-1.2207	-2.2583
-2.53125	-0.64087	-0.76294	-2.2583
-2.78125	-1.2207	-1.00708	-2.38037
-1.9375	-0.85449	-1.00708	-2.44141
-2.0625	-0.33569	-1.46484	-2.44141
-1.90625	-0.39673	-1.58691	-2.31934
-1.21875	-0.42725	-2.10571	-2.13623
-1.4375	-0.45776	-1.12915	-1.89209
-2.375	-1.2207	-0.57983	-1.70898
-2.6875	-1.31226	-1.31226	-1.64795
-2.0625	-1.64795	-2.50244	-1.70898
-3.15625	-2.16675	-1.61743	-1.77002
-3.625	-2.01416	-1.19019	-1.64795
-2.75	-1.64795	-1.43433	-1.46484
-2.09375	-1.70898	-1.40381	-1.40381
-2.09375	-1.92261	-0.91553	-1.58691
-2.3125	-1.5564	-1.67847	-1.95312
-1.1875	-2.22778	-2.38037	-2.38037
-1.0625	-1.86157	-2.53296	-2.74658
-1.75	-2.16675	-1.80054	-3.11279
-2.0625	-2.71606	-1.31226	-3.35693
-3.0625	-1.67847	-1.09863	-3.479
-2.28125	-1.43433	-1.00708	-3.23486
-2	-2.31934	-1.09863	-2.92969
-1.875	-2.22778	-2.34985	-2.80762
-1.71875	-1.19019	-2.59399	-2.74658
-2.09375	-1.61743	-2.34985	-2.74658
-2.4375	-2.41089	-1.83105	-2.74658
-2.5	-2.56348	-1.70898	-2.56348
-1.84375	-2.53296	-2.0752	-2.13623
-1.6875	-2.62451	-1.86157	-1.70898
-3.125	-2.01416	-2.16675	-1.64795
-3.15625	-1.37329	-2.92969	-1.83105
-2.78125	-0.85449	-3.41797	-2.01416
-2.46875	-1.2207	-2.74658	-2.01416
-2.71875	-1.58691	-3.08228	-1.89209
-2.96875	-1.58691	-3.75366	-1.89209
-2.65625	-2.16675	-3.54004	-1.95312
-3.03125	-2.50244	-2.83813	-1.89209
-2.53125	-2.59399	-2.41089	-1.70898
-2.40625	-2.9602	-1.98364	-1.46484
-2.0625	-1.43433	-2.38037	-1.40381
-2.1875	-1.34277	-2.44141	-1.58691
-1.53125	-1.77002	-2.34985	-1.89209
-2.125	-1.7395	-2.34985	-2.19727
-1.53125	-2.19727	-1.43433	-2.44141
-1.59375	-2.99072	-1.28174	-2.56348
-1.78125	-3.26538	-1.58691	-2.68555
-1.78125	-2.53296	-1.43433	-2.80762
-1.5	-2.34985	-1.28174	-2.86865
-1.125	-2.0752	-1.06812	-2.80762
-1.625	-2.28882	-1.19019	-2.62451
-1.84375	-2.16675	-1.09863	-2.50244
-1.9375	-1.5564	-1.25122	-2.38037
-1.90625	-1.70898	-2.01416	-2.2583
-1.4375	-1.95312	-1.12915	-2.19727
-1.75	-1.80054	-0.76294	-2.19727
-2.78125	-1.49536	-0.82397	-2.19727
-3.03125	-2.04468	-1.58691	-2.2583
-2.9375	-3.02124	-1.00708	-2.56348
-2.34375	-2.2583	-0.82397	-2.99072
-2	-2.31934	-1.34277	-3.35693
-1.5625	-2.89917	-1.52588	-3.41797
-1.6875	-2.86865	-1.86157	-3.23486
-2.21875	-3.05176	-1.58691	-2.86865
-1.78125	-2.31934	-1.2207	-2.56348
-2.5	-2.13623	-1.06812	-2.50244
-1.90625	-1.95312	-1.0376	-2.56348
-1.46875	-1.00708	-1.43433	-2.62451
-1.75	-1.19019	-1.83105	-2.74658
-1.8125	-1.19019	-1.89209	-2.80762
-1.96875	-1.92261	-1.46484	-2.86865
-1.875	-2.44141	-1.83105	-2.86865
-2.71875	-1.34277	-1.92261	-2.86865
-2.1875	-0.91553	-0.82397	-2.86865
-2.5625	-0.97656	-0.21362	-3.17383
-2.1875	-1.5564	-0.94604	-3.66211
-1.25	-2.28882	-2.16675	-4.02832
-1.71875	-1.89209	-2.28882	-4.15039
-2.78125	-2.9602	-2.01416	-4.21143
-2.53125	-3.32642	-1.28174	-4.45557
-2.34375	-1.92261	-1.80054	-5.00488
-2	-1.95312	-1.86157	-5.5542
-2.15625	-2.31934	-1.49536	-5.85937
-2.4375	-1.83105	-0.82397	-5.67627
-2.125	-2.0752	-0.73242	-5.31006
-2.3125	-2.80762	-1.34277	-4.94385
-1.46875	-2.7771	-1.49536	-4.76074
-1.75	-1.67847	-0.94604	-4.63867
-2	-1.83105	-1.7395	-4.5166
-1.5625	-1.98364	-2.01416	-4.3335
-2.3125	-2.47192	-1.95312	-4.21143
-2.53125	-2.0752	-1.40381	-4.3335
-1.21875	-0.91553	-0.88501	-4.57764
-1.46875	-1.28174	-1.80054	-4.76074
-2	-2.50244	-1.52588	-4.88281
-1.03125	-3.35693	-1.25122	-4.88281
-1.21875	-2.41089	-1.43433	-4.88281
-2.21875	-2.0752	-1.61743	-4.82178
-2.40625	-1.80054	-0.85449	-4.69971
-2.9375	-1.86157	-0.76294	-4.63867
-2.53125	-1.98364	-1.25122	-4.63867
-2.1875	-2.56348	-1.37329	-4.69971
-2.96875	-1.70898	-1.49536	-4.76074
-2.53125	-0.91553	-1.86157	-4.88281
-2.15625	-1.70898	-1.12915	-4.88281
-3.0625	-1.58691	-1.06812	-4.76074
-2.78125	-2.50244	-1.2207	-4.57764
-2	-1.64795	-1.12915	-4.3335
-1.25	-1.49536	-0.97656	-4.15039
-1.28125	-1.5564	-0.82397	-3.96728
-1.1875	-1.19019	-0.97656	-3.72314
-1.21875	-1.80054	-0.39673	-3.41797
-1.875	-2.44141	-1.19019	-3.17383
-2.34375	-3.2959	-2.41089	-2.99072
-2.21875	-2.74658	-0.97656	-2.92969
-2.03125	-1.86157	-0.15259	-2.92969
-1.375	-1.46484	-0.67139	-2.86865
-1.1875	-1.31226	-1.19019	-2.62451
-2.375	-2.10571	-1.31226	-2.38037
-3.21875	-2.65503	-1.37329	-2.38037
-2.6875	-2.34985	-1.58691	-2.38037
-2.375	-2.31934	-0.61035	-2.44141
-3.1875	-1.64795	-0.64087	-2.56348
-2.9375	-1.89209	-1.34277	-2.86865
-2.34375	-2.83813	-1.2207	-3.11279
-1.625	-1.7395	-0.79346	-3.35693
-1.34375	-0.73242	-0.91553	-3.60107
-1.59375	-1.86157	-0.12207	-3.78418
-2.125	-3.14331	-0.03052	-3.90625
-2.34375	-3.78418	-0.82397	-3.84521
-2.21875	-3.44849	-1.06812	-3.78418
-2.09375	-1.92261	-0.94604	-3.78418
-2.1875	-1.40381	-0.85449	-3.78418
-2.125	-2.16675	-0.24414	-3.54004
-2.625	-2.71606	0.06104	-3.05176
-2.15625	-3.20435	-0.76294	-2.56348
-1.1875	-2.47192	-0.88501	-2.31934
-1.0625	-1.28174	-0.97656	-2.31934
-2.03125	-1.98364	-0.39673	-2.44141
-0.625	-1.89209	-0.42725	-2.56348
-1.0625	-1.31226	-1.09863	-2.56348
-1.4375	-1.61743	-1.5564	-2.62451
-1.53125	-1.25122	-0.94604	-2.68555
-1.28125	-1.77002	-1.2207	-2.86865
-1.46875	-1.98364	-1.52588	-2.92969
-2.25	-1.58691	-1.95312	-2.74658
-2.09375	-1.40381	-1.0376	-2.50244
-2.4375	-1.31226	-0.85449	-2.31934
-2.75	-1.7395	-1.06812	-2.2583
-2.65625	-2.41089	-1.58691	-2.19727
-2.25	-2.86865	-1.2207	-2.13623
-1.8125	-2.65503	-0.91553	-2.13623
-1.8125	-2.41089	-1.0376	-2.13623
-2.25	-2.31934	-1.46484	-2.0752
-2.875	-2.10571	-0.79346	-1.89209
-2.59375	-2.01416	-1.43433	-1.52588
-2.3125	-1.70898	-2.01416	-1.15967
-2.09375	-1.52588	-1.37329	-0.97656
-2.1875	-1.5564	-0.82397	-1.09863
-1.875	-2.10571	-0.82397	-1.40381
-2.5625	-2.04468	-0.82397	-1.64795
-3.65625	-2.13623	-1.2207	-1.83105
-3.375	-2.0752	-1.83105	-1.83105
-2.8125	-2.2583	-1.64795	-1.77002
-2.15625	-2.7771	-0.76294	-1.83105
-2.75	-2.44141	-0.36621	-1.83105
-2.6875	-2.68555	-0.48828	-1.83105
-2.09375	-2.38037	-0.94604	-1.83105
-2.78125	-1.77002	-2.0752	-1.77002
-2.59375	-2.44141	-1.46484	-1.58691
-2.0625	-2.99072	-1.92261	-1.40381
-2.6875	-2.38037	-2.13623	-1.2207
-3.0625	-2.34985	-1.83105	-1.28174
-2.71875	-2.38037	-2.59399	-1.40381
-3.1875	-2.59399	-2.56348	-1.52588
-3.71875	-2.16675	-1.28174	-1.52588
-2.75	-1.80054	-0.91553	-1.46484
-3.40625	-1.95312	-1.64795	-1.40381
-3.90625	-1.61743	-1.7395	-1.28174
-3.875	-1.64795	-1.86157	-0.97656
-2.71875	-1.43433	-2.0752	-0.85449
-2	-1.15967	-1.31226	-0.97656
-2.3125	-1.49536	-1.70898	-1.40381
-2.1875	-1.64795	-1.95312	-1.77002
-1.71875	-1.5564	-1.5564	-1.89209
-2.65625	-2.2583	-1.64795	-1.77002
-2.96875	-1.43433	-1.43433	-1.52588
-2.25	-0.18311	-2.31934	-1.34277
-2.28125	-0.30518	-2.04468	-1.34277
-1.9375	-1.46484	-1.86157	-1.46484
-2.28125	-1.83105	-1.09863	-1.52588
-2.5625	-1.09863	-1.46484	-1.46484
-2.03125	-1.52588	-1.92261	-1.40381
-2.125	-1.64795	-1.7395	-1.40381
-1.9375	-0.64087	-1.12915	-1.40381
-1.96875	-0.7019	-1.80054	-1.40381
-2.65625	-0.94604	-2.56348	-1.46484
-3	-1.25122	-2.2583	-1.58691
-2.78125	-1.0376	-1.98364	-1.77002
-2.21875	-0.64087	-2.10571	-2.01416
-1.96875	-1.31226	-1.58691	-2.19727
-2.125	-1.19019	-0.76294	-2.13623
-2.625	-0.36621	-1.46484	-1.70898
-3.75	-0.67139	-1.77002	-1.28174
-3.0625	-1.67847	-2.47192	-1.15967
-2.5625	-1.89209	-2.59399	-1.28174
-2.6875	-1.77002	-2.10571	-1.40381
-2.40625	-1.95312	-1.5564	-1.40381
-1.625	-1.09863	-1.5564	-1.2207
-1.84375	-0.82397	-2.44141	-1.09863
-2.125	-0.85449	-3.32642	-1.09863
-2.03125	-1.34277	-3.05176	-1.2207
-2.125	-1.28174	-1.64795	-1.52588
-2.25	-0.79346	-1.49536	-2.01416
-2.125	-1.37329	-2.53296	-2.62451
-1.9375	-1.92261	-2.7771	-2.99072
-1.6875	-1.34277	-2.71606	-2.99072
-2.75	-1.40381	-1.83105	-2.80762
-2.21875	-2.16675	-1.00708	-2.68555
-2.125	-2.31934	-1.58691	-2.68555
-1.9375	-1.7395	-2.41089	-2.56348
-1.90625	-1.70898	-2.65503	-2.44141
-2	-2.10571	-2.92969	-2.31934
-1.9375	-2.22778	-2.65503	-2.13623
-1.0625	-1.95312	-2.31934	-1.83105
-1.75	-2.10571	-2.01416	-1.40381
-1.8125	-1.92261	-3.20435	-1.28174
-1.875	-1.49536	-2.83813	-1.46484
-2.4375	-1.49536	-2.01416	-1.70898
-2.34375	-0.88501	-2.22778	-1.70898
-2.34375	-0.64087	-2.62451	-1.58691
-2.21875	-1.12915	-3.11279	-1.40381
-1.40625	-1.19019	-2.2583	-1.28174
-1.90625	-1.40381	-2.16675	-1.15967
-2.46875	-1.0376	-2.22778	-1.2207
-2.09375	-1.37329	-2.0752	-1.46484
-1.65625	-1.19019	-1.19019	-1.64795
-1.5625	-0.88501	-0.67139	-1.89209
-2	-0.76294	-0.76294	-2.2583
-2.53125	-0.94604	-0.12207	-2.44141
-2.8125	-1.31226	-0.7019	-2.44141
-2.03125	-1.89209	-2.31934	-2.31934
-1.375	-1.95312	-1.89209	-2.19727
-2.03125	-1.95312	-2.28882	-2.01416
-2.9375	-1.19019	-2.19727	-1.95312
-2.375	-1.25122	-1.2207	-2.01416
-2.25	-1.0376	-1.28174	-2.13623
-2.6875	-1.31226	-1.37329	-2.2583
-3.1875	-1.77002	-1.06812	-2.31934
-2.96875	-0.79346	-1.06812	-2.2583
-2.15625	-0.57983	-1.46484	-2.2583
-1.65625	-0.73242	-1.58691	-2.0752
-1.15625	-1.28174	-1.46484	-1.95312
-2.28125	-1.52588	-2.0752	-1.89209
-2.75	-1.28174	-1.43433	-2.01416
-2.65625	-1.15967	-1.0376	-2.2583
-1.9375	-2.31934	-1.77002	-2.38037
-1.90625	-1.49536	-1.70898	-2.38037
-1.46875	-1.28174	-2.31934	-2.38037
-2.4375	-1.58691	-1.52588	-2.44141
-3.21875	-1.49536	-1.37329	-2.50244
-2.25	-1.43433	-1.12915	-2.44141
-2.53125	-1.0376	-0.88501	-2.38037
-3.1875	-1.15967	-1.09863	-2.44141
-3.375	-1.98364	-1.15967	-2.44141
-2.09375	-1.52588	-0.54932	-2.38037
-1.1875	-0.73242	-1.28174	-2.19727
-1.5625	-0.97656	-1.67847	-2.13623
-2.625	-1.2207	-2.65503	-2.19727
-2.3125	-1.43433	-2.47192	-2.19727
-2.84375	-1.58691	-1.5564	-2.19727
-3.03125	-1.37329	-0.79346	-2.2583
-3.03125	-0.76294	-1.15967	-2.44141
-2.875	-1.19019	-1.52588	-2.62451
-3.15625	-1.64795	-2.2583	-2.80762
-2.46875	-1.58691	-1.98364	-2.92969
-2.875	-1.0376	-1.09863	-2.92969
-2.84375	-1.12915	-0.24414	-2.74658
-2.65625	-1.64795	-0.85449	-2.44141
-1.6875	-1.09863	-1.46484	-2.19727
-1.1875	-0.97656	-1.31226	-1.95312
-1.3125	-0.73242	-0.7019	-1.83105
-1.6875	-1.00708	-1.83105	-1.77002
-1.78125	-2.04468	-1.2207	-1.89209
-2.34375	-1.86157	-1.61743	-2.19727
-2.8125	-0.61035	-1.34277	-2.38037
-1.9375	-0.85449	-1.43433	-2.56348
-0.84375	-1.86157	-1.61743	-2.56348
-1.0625	-1.77002	-1.49536	-2.56348
-1.90625	-1.43433	-0.88501	-2.44141
-2.34375	-1.19019	-0.94604	-2.44141
-1.9375	-1.40381	-1.49536	-2.38037
-1.9375	-1.52588	-1.77002	-2.19727
-1.8125	-1.64795	-1.31226	-1.89209
-1.125	-1.83105	-0.7019	-1.52588
-1.9375	-0.85449	-0.64087	-1.46484
-2.84375	-0.64087	-1.0376	-1.70898
-2	-1.28174	-1.15967	-2.19727
-1.9375	-1.40381	-1.92261	-2.50244
-2.40625	-1.2207	-2.38037	-2.56348
-2.28125	-1.0376	-2.34985	-2.50244
-1.625	-0.67139	-2.10571	-2.44141
-1.5	-0.91553	-1.46484	-2.31934
-2	-1.70898	-1.19019	-2.13623
-2.40625	-1.19019	-1.06812	-1.95312
-2.1875	-0.76294	-1.5564	-1.89209
-2.0625	-1.0376	-1.7395	-1.89209
-2.28125	-1.7395	-2.47192	-1.89209
-2.21875	-1.64795	-2.10571	-2.01416
-1.9375	-0.42725	-1.00708	-2.0752
-2.1875	-0.18311	-0.76294	-2.19727
-1.3125	-0.79346	-1.49536	-2.31934
-1.15625	-1.40381	-1.52588	-2.31934
-2.03125	-1.83105	-1.43433	-2.13623
-2.5	-2.38037	-1.25122	-1.89209
-2.71875	-1.5564	-1.2207	-1.83105
-2.71875	-0.73242	-1.25122	-1.89209
-2.375	-1.34277	-1.83105	-2.01416
-1.75	-1.52588	-0.88501	-2.0752
-1.75	-0.82397	-0.64087	-2.0752
-2.53125	-1.19019	-0.88501	-2.13623
-2.5	-1.7395	-2.59399	-2.0752
-2.59375	-1.46484	-2.13623	-1.95312
-2.75	-1.46484	-1.80054	-1.89209
-2	-1.37329	-1.19019	-1.95312
-1.875	-1.37329	-0.64087	-2.13623
-2.1875	-0.88501	-0.82397	-2.2583
-1.78125	-2.56348	-1.64795	-2.19727
-2	-2.65503	-2.10571	-1.95312
-1.9375	-1.86157	-1.40381	-1.77002
-1.78125	-1.19019	-0.36621	-1.64795
-2	-1.28174	-0.94604	-1.64795
-2.03125	-1.77002	-1.58691	-1.70898
-1.59375	-2.22778	-1.95312	-1.83105
-2.3125	-2.68555	-1.37329	-2.0752
-2.21875	-2.44141	-1.28174	-2.31934
-1.9375	-1.92261	-1.77002	-2.31934
-1.71875	-2.13623	-1.89209	-2.13623
-1.40625	-2.2583	-1.09863	-1.89209
-1.75	-1.40381	-1.28174	-1.70898
-2.5625	-2.0752	-2.38037	-1.58691
-2.28125	-2.62451	-2.53296	-1.52588
-1.6875	-2.34985	-2.34985	-1.58691
-1.75	-2.7771	-2.13623	-1.70898
-2.46875	-1.95312	-1.83105	-1.77002
-2.6875	-2.10571	-2.04468	-1.70898
-2.28125	-2.80762	-1.43433	-1.70898
-2.09375	-2.34985	-1.92261	-1.77002
-2.46875	-1.5564	-2.22778	-1.77002
-1.46875	-1.40381	-2.53296	-1.70898
-1.21875	-1.52588	-2.10571	-1.52588
-1.53125	-2.2583	-2.80762	-1.34277
-0.71875	-2.28882	-3.23486	-1.46484
-1.46875	-2.38037	-2.68555	-1.83105
-2.96875	-1.58691	-2.80762	-2.0752
-2.6875	-2.13623	-1.80054	-2.0752
-1.21875	-2.19727	-2.74658	-1.77002
-1.03125	-1.7395	-3.54004	-1.52588
-1.875	-1.25122	-3.57056	-1.52588
-2.5	-1.80054	-3.44849	-1.70898
-2.65625	-2.22778	-2.80762	-1.77002
-2.59375	-1.28174	-2.59399	-1.77002
-2.40625	-1.83105	-2.01416	-1.83105
-2.40625	-2.16675	-2.74658	-1.95312
-2.09375	-1.67847	-3.17383	-2.01416
-1.6875	-1.5564	-2.71606	-2.13623
-1.21875	-1.34277	-2.62451	-2.13623
-1.375	-1.25122	-3.75366	-2.13623
-1.40625	-1.52588	-3.35693	-2.19727
-2.03125	-2.13623	-1.89209	-2.2583
-1.8125	-2.22778	-1.46484	-2.2583
-2.125	-1.61743	-0.88501	-2.19727
-2.21875	-1.34277	-0.18311	-2.13623
-2.28125	-1.37329	-0.94604	-1.89209
-2.15625	-2.16675	-1.28174	-1.70898
-2.59375	-2.47192	-1.15967	-1.58691
-3.03125	-2.16675	-0.85449	-1.52588
-3.0625	-1.80054	-1.80054	-1.52588
-2.28125	-1.49536	-1.86157	-1.58691
-2	-1.2207	-2.19727	-1.64795
-2.96875	-1.83105	-3.479	-1.77002
-3.15625	-1.34277	-3.8147	-2.0752
-2.3125	-1.67847	-2.34985	-2.38037
-2.09375	-1.28174	-1.89209	-2.50244
-1.6875	-0.82397	-2.04468	-2.31934
-2.5625	-1.49536	-1.95312	-2.19727
-1.8125	-2.34985	-2.19727	-2.19727
-1.65625	-2.38037	-2.41089	-2.0752
-2.03125	-1.80054	-3.35693	-1.83105
-2.4375	-1.58691	-3.20435	-1.46484
-2.28125	-1.86157	-2.41089	-1.2207
-2.21875	-1.98364	-2.89917	-1.0376
-1.625	-1.95312	-2.71606	-1.09863
-1.6875	-1.61743	-2.13623	-1.34277
-1.8125	-1.7395	-2.2583	-1.58691
-2.125	-2.71606	-1.98364	-1.77002
-1.8125	-1.92261	-1.5564	-1.70898
-1.9375	-1.37329	-2.34985	-1.52588
-2.375	-1.15967	-2.71606	-1.58691
-3.09375	-2.13623	-2.83813	-1.95312
-3.0625	-2.10571	-2.99072	-2.31934
-2.71875	-1.52588	-2.65503	-2.62451
-2.125	-1.43433	-2.68555	-2.86865
-2.25	-1.64795	-2.89917	-2.99072
-2.53125	-1.43433	-2.62451	-2.99072
-2	-1.64795	-2.53296	-2.80762
-2.25	-1.67847	-3.41797	-2.68555
-1.84375	-1.83105	-3.17383	-2.56348
-1.84375	-1.98364	-2.59399	-2.50244
-3.34375	-1.2207	-2.7771	-2.50244
-2.90625	-1.2207	-2.86865	-2.50244
-2.8125	-1.0376	-2.38037	-2.56348
-2.0625	-0.91553	-2.89917	-2.50244
-1.6875	-1.83105	-2.71606	-2.38037
-2.125	-2.41089	-3.08228	-2.2583
-2.65625	-1.80054	-3.08228	-2.13623
-2.84375	-1.83105	-2.2583	-2.13623
-3.25	-2.59399	-2.59399	-2.31934
-2.8125	-2.71606	-2.92969	-2.56348
-2.9375	-2.28882	-2.19727	-2.86865
-2.59375	-2.0752	-1.80054	-2.92969
-2.78125	-2.71606	-1.7395	-2.99072
-2.90625	-2.65503	-2.01416	-2.92969
-2.3125	-1.80054	-2.04468	-2.92969
-3	-2.04468	-1.49536	-2.80762
-3.125	-3.41797	-1.5564	-2.62451
-2.46875	-3.02124	-2.41089	-2.38037
-2.71875	-1.83105	-1.92261	-2.19727
-3.40625	-1.95312	-1.46484	-2.13623
-2.96875	-2.38037	-2.44141	-2.13623
-4	-2.04468	-2.65503	-2.19727
-2.96875	-1.80054	-2.19727	-2.38037
-2.46875	-1.58691	-1.52588	-2.74658
-3.34375	-1.00708	-1.31226	-2.99072
-4.34375	-1.67847	-0.85449	-3.05176
-4.625	-1.92261	-0.61035	-2.92969
-4.5625	-1.7395	0	-2.86865
-4.15625	-1.67847	-0.97656	-2.92969
-4.28125	-1.40381	-1.43433	-3.05176
-3.0625	-2.13623	-1.70898	-2.99072
-2.6875	-2.44141	-2.56348	-2.68555
-2.96875	-2.01416	-1.86157	-2.50244
-2.75	-1.15967	-1.49536	-2.56348
-2.96875	-1.89209	-0.97656	-2.74658
-3.0625	-2.13623	-1.7395	-2.86865
-2.875	-1.37329	-1.70898	-2.99072
-2.5	-1.52588	-1.49536	-3.11279
-2.0625	-1.64795	-1.5564	-3.11279
-2.84375	-1.06812	-1.92261	-3.11279
-2.84375	-1.89209	-2.50244	-3.05176
-2.03125	-2.41089	-2.34985	-3.05176
-2.4375	-1.64795	-1.25122	-2.92969
-3.125	-0.82397	-1.15967	-2.92969
-2.5625	-0.5188	-1.25122	-3.11279
-2.6875	-1.61743	-0.73242	-3.2959
-3.0625	-1.28174	-0.91553	-3.35693
-2.5625	-1.70898	-1.95312	-3.17383
-1.84375	-2.50244	-2.28882	-2.92969
-2.6875	-2.53296	-2.28882	-2.68555
-3.03125	-1.49536	-2.34985	-2.56348
-2.125	-1.67847	-1.61743	-2.44141
-2.71875	-2.04468	-1.67847	-2.44141
-3.25	-1.5564	-1.86157	-2.50244
-3.25	-1.2207	-1.58691	-2.68555
-2.75	-1.70898	-1.61743	-2.80762
-2.0625	-1.25122	-1.5564	-2.68555
-2.03125	-1.34277	-1.43433	-2.44141
-2.375	-2.53296	-1.52588	-2.2583
-2.40625	-2.10571	-1.52588	-2.19727
-2.0625	-1.52588	-1.70898	-2.13623
-2.375	-1.83105	-1.2207	-2.0752
-2.5625	-2.41089	-1.83105	-2.01416
-2	-1.77002	-2.10571	-1.89209
-2.21875	-1.83105	-2.04468	-1.95312
-1.875	-1.98364	-1.86157	-2.13623
-2.09375	-1.95312	-1.7395	-2.44141
-1.875	-2.0752	-1.70898	-2.56348
-1.84375	-2.56348	-0.88501	-2.44141
-2.53125	-1.89209	-1.89209	-2.38037
-3.0625	-1.70898	-2.62451	-2.38037
-2.84375	-1.37329	-1.80054	-2.50244
-2.53125	-0.73242	-1.25122	-2.50244
-2.28125	-1.58691	-1.19019	-2.44141
-2.03125	-1.89209	-1.09863	-2.31934
-2.28125	-1.06812	-1.80054	-2.13623
-1.9375	-0.76294	-1.52588	-2.01416
-2	-1.15967	-1.12915	-1.89209
-1.75	-1.28174	-1.95312	-1.77002
-2.5	-2.2583	-1.95312	-1.58691
-2.59375	-2.44141	-1.58691	-1.58691
-3.375	-0.76294	-1.52588	-1.77002
-3.03125	-0.27466	-1.49536	-2.01416
-2.59375	-0.67139	-1.46484	-2.0752
-2.1875	-2.0752	-0.64087	-2.0752
-2.53125	-2.0752	-1.67847	-2.0752
-1.96875	-1.89209	-2.28882	-2.2583
-1.65625	-2.31934	-2.04468	-2.62451
-1.59375	-2.53296	-1.7395	-3.05176
-2.125	-3.02124	-1.67847	-3.17383
-3.4375	-3.50952	-1.64795	-2.99072
-3.625	-3.17383	-1.19019	-2.62451
-3.40625	-2.22778	-1.12915	-2.44141
-3.15625	-1.58691	-0.27466	-2.31934
-3.5	-2.0752	-0.76294	-2.2583
-3.59375	-3.02124	-1.06812	-2.0752
-3.65625	-1.86157	-1.12915	-1.83105
-3.84375	-2.13623	-1.00708	-1.70898
-4.21875	-3.20435	-2.2583	-1.77002
-4.5	-3.11279	-2.89917	-1.95312
-4.34375	-3.20435	-2.47192	-2.13623
-3.75	-2.62451	-2.13623	-2.13623
-3.59375	-1.80054	-1.12915	-2.19727
-4.90625	-1.95312	-1.61743	-2.31934
-5.40625	-2.19727	-2.28882	-2.38037
-5.21875	-2.28882	-1.70898	-2.31934
-3.75	-2.28882	-0.57983	-2.2583
-2.96875	-1.67847	-0.67139	-2.19727
-3.21875	-1.92261	-0.97656	-2.19727
-3.78125	-3.05176	-1.06812	-2.13623
-3.59375	-3.69263	-1.28174	-2.01416
-4.3125	-3.96728	-1.7395	-1.89209
-4.4375	-4.48608	-1.64795	-1.89209
-3.84375	-3.14331	-1.61743	-1.95312
-4.15625	-2.44141	-2.31934	-2.0752
-3.90625	-2.65503	-2.04468	-2.19727
-3.875	-2.31934	-1.00708	-2.13623
-4.34375	-2.62451	-1.49536	-1.89209
-4	-2.10571	-1.77002	-1.58691
-4.375	-2.80762	-1.58691	-1.34277
-4.5625	-3.23486	-1.70898	-1.34277
-3.75	-2.34985	-1.61743	-1.52588
-4.25	-1.15967	-1.80054	-1.64795
-5.375	-2.19727	-1.34277	-1.77002
-5.21875	-2.71606	-1.34277	-1.83105
-5.5625	-2.41089	-0.94604	-1.77002
-5.3125	-2.59399	-0.85449	-1.77002
-4.28125	-2.31934	-1.28174	-1.77002
-4.28125	-2.04468	-0.91553	-1.70898
-4.03125	-1.98364	-0.39673	-1.77002
-4.53125	-1.89209	-1.37329	-1.89209
-5.0625	-2.56348	-1.46484	-2.01416
-4.5625	-2.56348	-1.83105	-2.01416
-3.90625	-2.62451	-1.67847	-1.89209
-2.53125	-2.19727	-1.49536	-1.89209
-3.34375	-2.34985	-1.64795	-1.89209
-3.59375	-2.38037	-1.89209	-1.89209
-3.5	-2.34985	-1.92261	-1.83105
-3.5	-2.38037	-1.43433	-1.83105
-3.9375	-2.50244	-1.49536	-1.77002
-3.78125	-1.52588	-1.28174	-1.77002
-3.28125	-1.64795	-1.34277	-1.83105
-3.8125	-1.83105	-1.70898	-1.95312
-3.65625	-2.01416	-1.37329	-2.13623
-3.84375	-1.49536	-1.0376	-2.38037
-4.6875	-1.37329	-1.09863	-2.62451
-4.59375	-1.46484	-1.37329	-2.74658
-4.375	-1.70898	-2.10571	-2.74658
-4.96875	-1.58691	-1.61743	-2.50244
-4.84375	-1.7395	-1.67847	-2.13623
-5.28125	-2.68555	-0.67139	-1.89209
-4.53125	-2.62451	-0.67139	-1.70898
-3.8125	-1.89209	-1.28174	-1.70898
-3.71875	-0.88501	-0.85449	-1.95312
-3.65625	-1.58691	-1.52588	-2.2583
-3.65625	-1.83105	-2.0752	-2.31934
-3.53125	-1.58691	-2.2583	-2.19727
-4.4375	-1.15967	-2.44141	-2.13623
-5.15625	-1.09863	-2.31934	-2.2583
-4.5625	-0.85449	-2.22778	-2.56348
-4.46875	-1.31226	-1.67847	-2.74658
-3.96875	-1.61743	-1.43433	-2.80762
-3.96875	-1.52588	-1.67847	-2.74658
-4.15625	-2.04468	-1.2207	-2.56348
-4.25	-2.04468	-0.42725	-2.50244
-3.96875	-1.86157	-0.91553	-2.56348
-3.5	-2.65503	-0.94604	-2.68555
-3.625	-2.2583	-0.7019	-2.74658
-5.03125	-3.05176	-1.31226	-2.68555
-4.4375	-3.23486	-1.61743	-2.68555
-4.03125	-2.83813	-0.82397	-2.68555
-3.6875	-2.47192	-0.64087	-2.74658
-4	-1.95312	-1.7395	-2.80762
-3.53125	-1.15967	-2.01416	-2.74658
-3.5	-0.54932	-1.19019	-2.50244
-2.8125	-2.53296	-0.67139	-2.19727
-2.5625	-2.41089	-1.28174	-1.95312
-3.09375	-1.70898	-1.12915	-1.95312
-2.875	-2.62451	-0.36621	-2.19727
-2.25	-2.68555	-0.42725	-2.62451
-2.28125	-2.89917	0.15259	-2.99072
-3	-1.31226	0	-3.17383
-3.46875	-0.5188	-0.67139	-3.11279
-3.125	-1.61743	-1.61743	-2.99072
-4.71875	-1.2207	-1.49536	-2.99072
-5.25	-1.5564	-1.09863	-3.11279
-4.0625	-1.25122	-1.00708	-3.23486
-2.75	-1.06812	-0.64087	-3.17383
-3.53125	-1.64795	-0.67139	-2.86865
-3.65625	-1.86157	-0.57983	-2.62451
-2.90625	-1.12915	-0.67139	-2.56348
-2.8125	-0.61035	-0.97656	-2.80762
-2.625	-1.00708	-0.88501	-2.99072
-3.1875	-1.06812	-0.7019	-2.99072
-3	-1.06812	-1.5564	-2.86865
-3.84375	-0.91553	-1.37329	-2.86865
-3.5	-1.12915	-0.88501	-3.05176
-3.4375	-1.77002	-0.67139	-3.2959
-3.59375	-2.0752	-0.57983	-3.2959
-3.1875	-1.34277	-0.82397	-3.05176
-3.03125	-1.06812	-0.61035	-2.80762
-4.1875	-1.0376	-0.97656	-2.74658
-4.21875	-0.73242	-1.34277	-2.86865
-4.5625	-0.97656	-1.92261	-3.11279
[truncated: 1,046,576+ more rows]

## Sheet: Panel_b_data
Evoked PSC (pA)						Hyperpolarization (mV)
	WT	unc-49	RNAi				WT	unc-49	RNAi
1	3.83539	0	2.76833			1	5.18655	-0.143864	0.785705
2	3.92552	0	1.53066			2	5.58169	-0.610479	2.25611
3	5.07514	0.978756	2.1903			3	15.8357	0.040932	2.03003
4	6.05261	1.00903	2.82347			4	15.0531	1.64198	0.705343
5	5.24479	0	0			5	11.3775	-0.266403	1.37844
6	3.82643	0.294883	1.49846			6	11.1043	1.65918	1.11519
7	4.22229					7	4.71157
8	3.37891
9	7.06421					mean	9.83577	0.386892	1.37847
10	4.75559					SE	1.78069	0.408938	0.262588
11	3.26988
12	2.48664
13	4.76751
14	3.53686
15	3.98868
16	2.83539
mean	4.26662	0.380445	1.80187
SE	0.297369	0.199552	0.429765

## Sheet: Panel_b_trace
Evoked PSC						Hyperpolarization
WT	unc-49	RNAi				WT	unc-49	RNAi
3.93677	1.7395	2.47192				-23.8037	-25.5432	-25.238
3.11279	2.13623	2.2583				-23.8342	-25.5737	-25.2075
3.26538	3.02124	1.25122				-23.8037	-25.6043	-25.2686
2.59399	2.59399	1.67847				-23.8648	-25.6653	-25.2075
2.31934	2.38037	1.83105				-23.8342	-25.6653	-25.1465
1.92261	2.86865	2.50244				-23.8342	-25.6043	-25.1465
3.38745	2.56348	2.9602				-23.8648	-25.5737	-25.1465
3.23486	2.04468	2.65503				-23.8037	-25.5432	-25.1465
2.44141	1.46484	2.19727				-23.8037	-25.6043	-25.177
3.02124	0.82397	1.37329				-23.8648	-25.5737	-25.2075
2.80762	1.70898	1.86157				-23.9258	-25.5737	-25.2686
3.11279	2.68555	1.7395				-23.9258	-25.6043	-25.177
3.479	1.89209	1.00708				-23.9258	-25.6653	-25.1465
2.62451	1.25122	2.86865				-23.9563	-25.6653	-25.1465
2.65503	2.01416	2.38037				-23.9258	-25.5737	-25.1465
2.7771	2.62451	2.47192				-23.8953	-25.5432	-25.238
2.99072	2.41089	2.7771				-23.8648	-25.5127	-25.238
3.63159	2.41089	1.7395				-23.8342	-25.5432	-25.238
4.05884	1.12915	1.37329				-23.8648	-25.5737	-25.1465
4.27246	1.98364	1.95312				-23.8953	-25.6348	-25.116
3.26538	3.08228	2.47192				-23.8648	-25.5432	-25.177
3.23486	1.58691	1.49536				-23.8648	-25.4822	-25.2686
3.66211	1.43433	1.43433				-23.8953	-25.5127	-25.238
3.41797	1.46484	1.86157				-23.9563	-25.5127	-25.177
3.08228	1.49536	1.46484				-23.9868	-25.6043	-25.1465
3.54004	1.40381	1.7395				-23.9563	-25.5432	-25.238
4.15039	1.5564	2.28882				-23.8953	-25.4822	-25.177
3.60107	1.7395	1.86157				-23.8953	-25.4822	-25.1465
2.59399	1.89209	0.91553				-23.8953	-25.6043	-25.1465
2.68555	2.22778	1.70898				-23.9258	-25.5432	-25.2075
2.56348	2.31934	2.71606				-23.9563	-25.5127	-25.2991
1.86157	2.10571	2.86865				-23.9868	-25.4822	-25.177
1.95312	1.37329	2.16675				-23.9258	-25.6043	-25.1465
2.31934	1.52588	1.5564				-23.9258	-25.5737	-25.2075
2.41089	2.01416	1.37329				-23.9258	-25.5127	-25.177
3.23486	2.65503	2.41089				-23.9258	-25.5127	-25.177
2.10571	2.34985	2.34985				-24.0173	-25.5737	-25.238
2.28882	2.31934	2.53296				-23.9868	-25.4822	-25.238
3.35693	1.95312	2.53296				-23.9258	-25.4822	-25.177
3.02124	2.04468	1.46484				-23.9258	-25.5127	-25.1465
2.59399	1.52588	1.89209				-23.8953	-25.5432	-25.2991
2.01416	2.10571	2.38037				-24.0173	-25.5737	-25.2075
2.50244	2.38037	2.53296				-23.9868	-25.5737	-25.238
3.05176	1.28174	1.77002				-23.9258	-25.5737	-25.177
3.50952	1.2207	2.38037				-23.9258	-25.4822	-25.177
3.60107	2.7771	2.2583				-24.0173	-25.4822	-25.1465
2.56348	2.0752	1.7395				-24.0173	-25.5127	-25.177
2.68555	1.7395	1.64795				-23.9563	-25.5127	-25.1465
3.72314	1.5564	1.86157				-23.9563	-25.5432	-25.1465
3.32642	2.83813	1.83105				-24.0173	-25.4822	-25.2075
2.34985	2.9602	1.34277				-23.9563	-25.4517	-25.2991
2.86865	2.56348	1.43433				-23.9258	-25.4517	-25.2075
3.32642	2.2583	1.00708				-23.9258	-25.5432	-25.2075
3.23486	1.86157	1.80054				-24.0479	-25.4517	-25.177
3.11279	2.44141	2.38037				-23.8953	-25.4822	-25.2075
3.02124	1.37329	2.01416				-23.8953	-25.4211	-25.2686
2.44141	0.85449	2.7771				-23.9563	-25.4517	-25.2075
2.7771	2.38037	2.9602				-23.9868	-25.4822	-25.1465
2.65503	2.59399	2.22778				-23.9258	-25.5432	-25.177
3.14331	2.68555	2.10571				-23.8953	-25.5127	-25.177
3.57056	1.52588	2.13623				-23.9258	-25.4822	-25.238
3.66211	1.46484	2.10571				-23.9258	-25.4517	-25.2075
3.35693	1.92261	1.25122				-23.8953	-25.4822	-25.177
3.05176	0.67139	2.41089				-23.9258	-25.4517	-25.2075
3.84521	2.28882	3.32642				-24.0173	-25.4517	-25.2075
3.05176	4.05884	2.50244				-23.9868	-25.4211	-25.2075
2.92969	2.44141	2.65503				-23.9258	-25.4517	-25.2075
3.11279	1.34277	2.34985				-23.9258	-25.4211	-25.177
3.23486	1.95312	1.86157				-23.9563	-25.4517	-25.177
3.11279	1.86157	1.7395				-24.0479	-25.4517	-25.2075
3.2959	1.31226	2.92969				-23.9563	-25.4517	-25.177
2.62451	1.00708	1.49536				-23.8953	-25.5127	-25.238
2.56348	2.19727	1.83105				-23.9563	-25.4822	-25.177
2.92969	2.44141	2.19727				-24.0173	-25.4822	-25.177
3.41797	1.70898	1.61743				-24.0784	-25.5127	-25.177
2.80762	1.86157	1.43433				-24.0173	-25.4822	-25.177
3.05176	1.77002	1.83105				-23.9563	-25.5432	-25.2075
3.9978	2.47192	1.58691				-23.9258	-25.5432	-25.238
3.17383	2.65503	2.22778				-23.9868	-25.5737	-25.238
2.56348	1.37329	2.47192				-23.9563	-25.6043	-25.2686
2.2583	1.52588	2.83813				-23.8953	-25.5737	-25.238
2.53296	1.67847	2.50244				-23.9563	-25.6043	-25.2686
3.479	2.50244	1.67847				-23.9258	-25.6043	-25.2075
3.9978	2.71606	2.16675				-23.9258	-25.5432	-25.177
4.08935	2.01416	2.65503				-23.9258	-25.5432	-25.2075
3.26538	1.58691	2.47192				-23.9563	-25.4822	-25.238
2.92969	1.61743	1.49536				-23.9258	-25.5127	-25.2075
3.44849	2.56348	1.49536				-23.9258	-25.5127	-25.2075
3.14331	2.80762	1.92261				-23.9868	-25.5127	-25.2075
3.54004	1.43433	2.10571				-23.9868	-25.5127	-25.2686
3.54004	1.5564	1.77002				-23.9868	-25.5432	-25.2686
3.63159	1.80054	2.19727				-23.9868	-25.5432	-25.177
3.60107	0.67139	2.47192				-23.9563	-25.6043	-25.177
3.17383	1.31226	1.70898				-24.0479	-25.5737	-25.1465
3.17383	2.56348	2.13623				-24.0479	-25.5432	-25.1465
3.17383	2.04468	3.20435				-24.0784	-25.5127	-25.238
3.32642	0.82397	2.0752				-24.0784	-25.4822	-25.2686
3.78418	1.83105	2.47192				-24.0479	-25.5127	-25.2686
3.57056	2.19727	2.41089				-24.0173	-25.5127	-25.177
2.65503	2.59399	2.13623				-23.9868	-25.5737	-25.177
2.34985	2.34985	1.37329				-24.0173	-25.6348	-25.238
2.38037	1.12915	1.06812				-24.0173	-25.5737	-25.2075
2.86865	1.67847	1.43433				-23.9868	-25.5432	-25.238
3.38745	1.70898	2.13623				-24.0173	-25.5737	-25.177
3.38745	2.34985	1.77002				-24.0173	-25.5432	-25.2075
3.05176	1.77002	2.62451				-24.0479	-25.5737	-25.2075
2.04468	1.12915	2.2583				-24.1394	-25.6348	-25.2686
3.14331	1.0376	1.83105				-24.1699	-25.6043	-25.2075
2.50244	2.01416	1.0376				-24.1394	-25.5737	-25.116
3.08228	2.44141	1.43433				-24.0479	-25.5432	-25.177
3.63159	1.58691	2.38037				-24.0479	-25.6043	-25.2686
3.60107	1.25122	1.80054				-24.0479	-25.6348	-25.238
3.23486	2.89917	1.83105				-24.0479	-25.5737	-25.177
3.479	2.83813	2.65503				-24.0784	-25.5432	-25.1465
3.60107	2.2583	2.50244				-24.1394	-25.5737	-25.2991
3.17383	2.34985	1.89209				-24.1089	-25.6653	-25.2075
3.11279	2.0752	1.7395				-24.0479	-25.6348	-25.116
3.26538	1.7395	1.28174				-24.0479	-25.6043	-25.177
3.05176	2.38037	2.28882				-24.0479	-25.6348	-25.238
3.50952	2.04468	1.92261				-24.0784	-25.7263	-25.1465
3.96728	1.95312	2.04468				-24.1699	-25.6043	-25.177
4.15039	1.0376	2.04468				-24.1089	-25.5737	-25.238
2.99072	2.0752	1.89209				-24.0479	-25.6043	-25.116
2.71606	1.83105	2.16675				-24.0479	-25.6348	-25.1465
3.50952	2.16675	2.0752				-24.0784	-25.6653	-25.238
4.21143	2.19727	2.56348				-24.1394	-25.6348	-25.2075
3.41797	2.16675	1.7395				-24.0479	-25.6653	-25.1465
2.53296	2.71606	1.2207				-24.0479	-25.6043	-25.1465
3.05176	2.59399	2.0752				-24.0479	-25.5737	-25.177
2.56348	1.15967	2.13623				-24.1394	-25.5737	-25.177
2.2583	1.25122	2.34985				-24.0784	-25.5432	-25.177
2.7771	2.04468	2.34985				-24.0173	-25.6653	-25.238
1.98364	2.50244	2.19727				-24.0173	-25.5737	-25.2686
2.22778	2.38037	1.7395				-24.1394	-25.5737	-25.2075
2.68555	1.80054	0.97656				-24.0173	-25.5737	-25.177
3.17383	2.19727	0.79346				-24.0479	-25.6653	-25.177
3.63159	2.59399	1.0376				-24.0784	-25.5737	-25.2686
3.54004	1.06812	1.83105				-24.0784	-25.5432	-25.2991
2.65503	1.70898	1.67847				-24.0479	-25.5737	-25.177
2.68555	2.65503	1.61743				-23.9868	-25.6043	-25.177
3.20435	2.83813	2.80762				-24.1089	-25.6653	-25.2075
3.17383	1.86157	1.77002				-24.1089	-25.6348	-25.177
2.71606	2.47192	1.37329				-24.0173	-25.5737	-25.238
2.9602	1.43433	1.43433				-24.0173	-25.5737	-25.2686
3.38745	1.67847	1.70898				-23.9868	-25.5737	-25.2686
2.31934	2.80762	2.04468				-23.9563	-25.5127	-25.3296
2.74658	3.72314	1.95312				-24.0479	-25.5127	-25.238
3.78418	3.41797	2.0752				-24.0784	-25.5737	-25.2686
3.69263	2.41089	1.28174				-24.0784	-25.5432	-25.238
3.90625	2.56348	1.34277				-23.9868	-25.5127	-25.2686
2.89917	2.2583	1.5564				-23.9868	-25.6043	-25.2686
2.68555	2.41089	1.49536				-24.0173	-25.5432	-25.2991
3.38745	2.83813	2.04468				-24.0479	-25.5737	-25.2991
3.35693	2.44141	2.44141				-23.9868	-25.5737	-25.2686
2.86865	2.56348	2.71606				-23.9868	-25.5737	-25.3296
2.0752	1.46484	3.08228				-23.9868	-25.5737	-25.2686
2.92969	2.47192	2.22778				-24.0479	-25.6043	-25.238
2.31934	3.14331	1.61743				-24.0784	-25.5737	-25.2686
2.74658	1.92261	1.52588				-24.0173	-25.5737	-25.2075
2.89917	1.83105	2.99072				-23.9868	-25.5737	-25.1465
2.47192	1.5564	2.47192				-23.9868	-25.5432	-25.177
3.479	1.58691	1.52588				-23.9868	-25.5432	-25.1465
3.72314	1.7395	2.01416				-23.9563	-25.5432	-25.177
2.65503	1.12915	2.53296				-24.0173	-25.5432	-25.177
2.41089	1.31226	1.80054				-24.0173	-25.5737	-25.1465
3.44849	2.16675	1.43433				-23.9868	-25.6043	-25.177
3.41797	1.58691	1.70898				-24.0173	-25.6043	-25.238
2.10571	2.0752	1.95312				-24.0173	-25.6653	-25.2991
2.86865	1.92261	1.67847				-24.0173	-25.6653	-25.2991
2.86865	1.70898	1.25122				-23.9868	-25.6958	-25.2075
2.99072	1.77002	1.25122				-24.0173	-25.5737	-25.177
4.30298	2.10571	1.34277				-24.0173	-25.5737	-25.1465
3.90625	1.58691	1.64795				-23.9563	-25.5432	-25.1465
3.05176	1.86157	2.10571				-23.9563	-25.5127	-25.2075
2.53296	2.34985	2.9602				-23.9258	-25.5432	-25.177
2.56348	2.0752	3.20435				-23.9868	-25.5737	-25.2686
2.31934	1.31226	2.86865				-24.0173	-25.5737	-25.2686
2.65503	1.43433	1.7395				-23.9868	-25.6348	-25.2075
2.71606	2.2583	1.49536				-24.0479	-25.6348	-25.1465
3.35693	1.40381	1.52588				-24.0784	-25.6653	-25.1465
2.59399	2.65503	1.61743				-24.0479	-25.5737	-25.177
2.2583	1.80054	2.28882				-24.0479	-25.5737	-25.2075
2.65503	1.7395	2.44141				-24.0173	-25.5432	-25.2991
1.86157	2.65503	2.41089				-23.9563	-25.5737	-25.238
1.77002	2.53296	2.34985				-23.9868	-25.6348	-25.1465
2.31934	1.5564	2.04468				-24.0173	-25.6653	-25.1465
3.20435	1.92261	1.5564				-23.9868	-25.6043	-25.1465
2.62451	1.80054	1.58691				-23.9563	-25.5737	-25.2991
1.64795	2.10571	2.22778				-23.9868	-25.6043	-25.238
1.37329	1.28174	1.95312				-24.0784	-25.6043	-25.1465
1.86157	1.12915	1.06812				-24.0784	-25.6958	-25.116
2.41089	1.89209	0.94604				-24.0784	-25.6043	-25.2075
3.50952	2.56348	1.61743				-23.9868	-25.5737	-25.2686
3.11279	1.61743	2.28882				-23.9868	-25.6043	-25.1465
3.08228	2.2583	2.2583				-23.9868	-25.6958	-25.177
2.68555	2.13623	2.01416				-23.9868	-25.6653	-25.238
2.80762	2.04468	1.67847				-23.9868	-25.6653	-25.2686
2.7771	1.70898	1.64795				-24.0173	-25.6043	-25.177
2.9602	1.46484	1.40381				-24.0784	-25.6348	-25.177
2.44141	2.31934	0.79346				-23.9868	-25.6958	-25.2991
3.23486	2.7771	2.01416				-23.9563	-25.6043	-25.177
3.14331	2.01416	2.13623				-23.9868	-25.6348	-25.1465
3.08228	1.15967	2.44141				-24.0173	-25.7263	-25.2075
3.54004	1.80054	2.56348				-24.0479	-25.6653	-25.2075
3.84521	1.89209	2.31934				-24.0479	-25.6348	-25.116
3.20435	2.2583	1.46484				-23.9868	-25.6043	-25.177
2.34985	3.11279	1.61743				-23.9868	-25.6348	-25.238
2.44141	1.70898	1.83105				-24.0479	-25.6653	-25.116
2.2583	0.91553	2.16675				-24.0479	-25.6958	-25.116
2.53296	1.92261	2.22778				-24.0173	-25.6653	-25.1465
3.26538	2.47192	2.50244				-24.0173	-25.6348	-25.177
2.89917	2.28882	2.31934				-24.0173	-25.5737	-25.2075
2.44141	0.88501	1.70898				-24.1089	-25.5737	-25.2075
2.92969	1.06812	1.15967				-24.0784	-25.6043	-25.177
2.9602	0.64087	2.47192				-24.0173	-25.6043	-25.0855
3.50952	1.5564	2.04468				-24.0173	-25.6653	-25.0855
3.35693	2.65503	1.43433				-24.1089	-25.5432	-25.1465
2.83813	2.92969	1.70898				-24.0173	-25.5737	-25.1465
3.05176	2.50244	1.86157				-24.0173	-25.5432	-25.2075
3.05176	1.92261	1.28174				-24.0784	-25.6653	-25.1465
2.44141	2.44141	1.40381				-24.0784	-25.5432	-25.1465
2.59399	3.32642	1.80054				-24.0173	-25.5432	-25.116
2.7771	2.59399	1.43433				-24.0173	-25.5432	-25.1465
3.02124	1.43433	1.2207				-24.1394	-25.5737	-25.2075
2.01416	1.64795	2.34985				-24.0479	-25.5737	-25.1465
2.2583	2.34985	2.71606				-24.0479	-25.6348	-25.0855
2.56348	2.80762	2.56348				-24.0479	-25.6043	-25.0855
2.19727	3.08228	2.38037				-24.0479	-25.6043	-25.0855
2.62451	2.10571	1.64795				-24.0479	-25.5432	-25.116
3.26538	2.16675	1.61743				-24.0479	-25.5432	-25.1465
3.38745	2.34985	1.31226				-24.0479	-25.5432	-25.1465
3.11279	2.62451	1.5564				-24.1089	-25.4822	-25.116
3.44849	2.04468	2.53296				-24.1089	-25.4822	-25.116
3.78418	2.38037	2.62451				-24.0479	-25.4822	-25.116
3.32642	2.53296	1.86157				-24.0479	-25.4822	-25.116
2.2583	1.86157	1.70898				-24.0173	-25.4822	-25.0855
1.61743	1.70898	2.01416				-24.0784	-25.4822	-25.0855
1.77002	2.31934	2.04468				-24.0173	-25.4517	-25.0855
2.34985	2.74658	1.77002				-24.0479	-25.4211	-25.0855
2.83813	3.60107	1.95312				-24.0479	-25.4211	-25.0855
3.479	2.44141	2.31934				-24.0784	-25.4517	-25.0549
3.17383	1.7395	1.52588				-24.1394	-25.4822	-25.1465
3.17383	1.58691	1.61743				-24.0784	-25.4822	-25.1465
3.54004	1.58691	1.64795				-24.0784	-25.5127	-25.177
3.63159	2.28882	2.16675				-24.0479	-25.5432	-25.2075
3.02124	2.9602	2.89917				-24.0479	-25.5737	-25.2075
2.7771	2.04468	1.86157				-24.0479	-25.5127	-25.2075
2.71606	2.13623	2.01416				-24.0479	-25.5432	-25.177
2.38037	2.31934	1.80054				-24.0479	-25.5127	-25.116
3.26538	3.05176	2.28882				-24.0173	-25.4822	-25.116
3.20435	2.56348	2.01416				-24.0479	-25.4211	-25.116
1.95312	2.56348	1.31226				-24.0173	-25.3906	-25.116
2.89917	1.43433	2.10571				-24.0173	-25.3906	-25.116
2.56348	1.37329	2.34985				-24.0173	-25.3906	-25.1465
2.71606	2.28882	2.68555				-24.0479	-25.3906	-25.2075
3.57056	2.22778	2.16675				-24.0173	-25.3601	-25.2686
2.65503	2.0752	1.67847				-24.0784	-25.4211	-25.2075
3.26538	1.52588	1.40381				-24.0173	-25.4517	-25.1465
3.20435	2.0752	1.2207				-24.0479	-25.4517	-25.1465
2.53296	2.0752	1.7395				-24.0479	-25.4517	-25.1465
2.53296	2.41089	1.83105				-24.1089	-25.4517	-25.1465
2.56348	1.98364	2.13623				-24.1394	-25.3296	-25.238
2.68555	1.70898	3.26538				-24.1394	-25.3906	-25.238
2.83813	2.2583	1.98364				-24.1089	-25.3601	-25.177
2.47192	1.70898	1.89209				-24.1089	-25.3601	-25.116
3.17383	1.06812	1.86157				-24.0479	-25.4211	-25.116
2.80762	1.92261	1.5564				-24.0784	-25.4517	-25.116
2.19727	2.22778	2.38037				-24.0784	-25.4211	-25.177
2.28882	2.38037	2.31934				-24.0479	-25.3601	-25.2686
2.22778	2.65503	2.10571				-24.0784	-25.3296	-25.1465
2.31934	1.15967	0.79346				-24.0479	-25.3296	-25.116
2.74658	2.01416	1.40381				-24.0784	-25.3296	-25.0855
2.99072	3.479	1.67847				-24.1394	-25.4211	-25.2075
2.92969	3.72314	1.19019				-24.2004	-25.3601	-25.1465
1.46484	3.02124	0.91553				-24.1699	-25.3296	-25.116
1.46484	2.31934	1.40381				-24.1089	-25.2991	-25.1465
1.5564	2.31934	1.31226				-24.1089	-25.3296	-25.177
2.2583	1.98364	1.86157				-24.0784	-25.3906	-25.238
2.74658	2.38037	1.89209				-24.0479	-25.2991	-25.116
1.86157	1.95312	2.28882				-24.0784	-25.3296	-25.116
1.77002	2.28882	2.83813				-24.1699	-25.2686	-25.177
1.58691	2.99072	2.10571				-24.1699	-25.4211	-25.2075
3.69263	2.74658	1.92261				-24.1394	-25.3601	-25.177
2.7771	2.34985	2.59399				-24.1089	-25.3296	-25.1465
1.12915	2.04468	2.28882				-24.0784	-25.3296	-25.238
2.34985	2.86865	1.28174				-24.0784	-25.4517	-25.1465
2.68555	1.49536	1.43433				-24.1699	-25.3296	-25.116
3.14331	1.40381	2.01416				-24.1699	-25.3296	-25.2075
2.7771	2.53296	2.01416				-24.0784	-25.2686	-25.177
1.89209	2.59399	1.34277				-24.0784	-25.3906	-25.1465
2.7771	1.92261	1.15967				-24.0784	-25.3601	-25.177
3.75366	2.01416	1.70898				-24.1394	-25.3906	-25.238
3.41797	1.28174	2.38037				-24.1699	-25.3906	-25.1465
2.71606	1.43433	2.65503				-24.0784	-25.3906	-25.1465
2.50244	3.66211	1.89209				-24.0784	-25.3601	-25.116
2.34985	3.66211	1.2207				-24.1394	-25.3296	-25.1465
2.28882	2.0752	2.10571				-24.2004	-25.3601	-25.1465
3.17383	1.37329	2.44141				-24.0784	-25.2991	-25.1465
2.92969	2.7771	2.10571				-24.0784	-25.3296	-25.2075
1.92261	2.38037	1.19019				-24.1089	-25.3296	-25.238
2.19727	2.19727	1.49536				-24.1699	-25.2686	-25.1465
2.56348	2.50244	2.10571				-24.1089	-25.2075	-25.0855
2.38037	2.16675	0.82397				-24.0784	-25.2991	-25.1465
3.08228	1.43433	0.67139				-24.2004	-25.2686	-25.177
3.35693	2.44141	2.56348				-24.1089	-25.177	-25.2686
2.0752	2.62451	1.5564				-24.0784	-25.2075	-25.1465
2.86865	2.2583	1.61743				-24.1699	-25.177	-25.1465
3.54004	2.0752	2.62451				-24.2004	-25.2075	-25.1465
2.47192	2.22778	2.41089				-24.1394	-25.2686	-25.116
3.02124	1.5564	2.71606				-24.1089	-25.2991	-25.177
2.28882	1.58691	2.80762				-24.1394	-25.238	-25.238
2.31934	2.38037	1.98364				-24.1394	-25.2075	-25.238
2.89917	2.31934	2.38037				-24.1394	-25.177	-25.238
3.20435	1.37329	1.92261				-24.1394	-25.177	-25.238
2.92969	2.56348	2.13623				-24.2004	-25.177	-25.238
2.16675	3.26538	1.58691				-24.2615	-25.177	-25.238
2.01416	2.13623	1.40381				-24.1394	-25.177	-25.238
2.0752	1.28174	1.61743				-24.2004	-25.1465	-25.238
2.50244	2.47192	1.70898				-24.2004	-25.177	-25.2686
2.41089	3.02124	2.53296				-24.2615	-25.177	-25.238
1.92261	2.71606	2.56348				-24.1394	-25.2075	-25.2686
2.44141	2.16675	1.86157				-24.1699	-25.177	-25.2991
1.49536	1.70898	2.34985				-24.1394	-25.2075	-25.2686
2.0752	1.61743	2.28882				-24.231	-25.177	-25.2075
3.72314	1.67847	2.13623				-24.2615	-25.1465	-25.2075
3.2959	2.47192	2.44141				-24.231	-25.1465	-25.1465
2.7771	1.61743	3.05176				-24.2004	-25.177	-25.1465
2.41089	1.19019	2.44141				-24.1394	-25.2075	-25.177
2.2583	2.13623	1.83105				-24.1394	-25.238	-25.116
2.59399	2.9602	0.79346				-24.1089	-25.238	-25.1465
3.11279	1.58691	1.61743				-24.1089	-25.2686	-25.116
3.2959	1.89209	1.80054				-24.1699	-25.2991	-25.0855
2.71606	1.58691	2.31934				-24.1394	-25.2686	-25.116
3.38745	1.61743	2.13623				-24.1394	-25.238	-25.2075
4.24194	2.38037	1.52588				-24.1394	-25.2686	-25.238
3.93677	2.59399	2.47192				-24.1699	-25.2075	-25.238
3.08228	1.86157	2.71606				-24.1394	-25.177	-25.177
2.16675	1.49536	1.92261				-24.1089	-25.2075	-25.177
1.95312	2.13623	2.34985				-24.0784	-25.2075	-25.1465
2.68555	2.28882	1.98364				-24.1089	-25.1465	-25.116
2.86865	2.2583	2.22778				-24.1089	-25.2075	-25.1465
3.11279	1.98364	1.86157				-24.1394	-25.238	-25.0855
3.11279	1.7395	1.5564				-24.1394	-25.2991	-25.177
2.44141	2.22778	2.41089				-24.2004	-25.2991	-25.2686
2.44141	2.22778	2.65503				-24.231	-25.177	-25.2075
2.50244	2.38037	2.47192				-24.231	-25.1465	-25.1465
2.62451	2.41089	1.34277				-24.2615	-25.177	-25.116
3.02124	1.92261	1.80054				-24.2004	-25.2075	-25.116
2.65503	1.80054	1.64795				-24.2004	-25.2075	-25.116
2.31934	2.04468	2.22778				-24.1394	-25.2686	-25.2075
2.28882	2.31934	2.44141				-24.2004	-25.3296	-25.2075
2.65503	1.43433	1.95312				-24.1699	-25.2686	-25.1465
2.7771	1.70898	1.31226				-24.2004	-25.2075	-25.177
2.86865	2.89917	2.13623				-24.1699	-25.2075	-25.116
3.20435	2.28882	1.83105				-24.1699	-25.2075	-25.177
3.20435	2.56348	2.41089				-24.231	-25.2686	-25.2075
2.86865	1.95312	3.38745				-24.292	-25.2991	-25.0855
3.38745	1.86157	2.34985				-24.2615	-25.1465	-25.116
3.20435	1.61743	2.9602				-24.231	-25.1465	-25.1465
2.62451	1.25122	2.74658				-24.2004	-25.177	-25.238
2.28882	0.94604	2.04468				-24.2004	-25.238	-25.177
1.98364	1.58691	2.13623				-24.2004	-25.2075	-25.177
2.86865	2.47192	2.28882				-24.1699	-25.1465	-25.177
3.75366	1.61743	2.53296				-24.231	-25.1465	-25.2991
2.59399	1.86157	2.47192				-24.2615	-25.238	-25.177
1.80054	2.44141	1.80054				-24.1699	-25.1465	-25.177
1.0376	1.86157	1.06812				-24.1699	-25.0855	-25.2686
1.52588	1.58691	1.28174				-24.1699	-25.0855	-25.238
1.80054	2.59399	1.83105				-24.1699	-25.116	-25.1465
2.44141	1.43433	1.58691				-24.2004	-25.0855	-25.1465
2.65503	1.58691	2.10571				-24.2004	-25.0244	-25.2991
1.95312	1.09863	2.31934				-24.1089	-25.0244	-25.1465
1.7395	1.98364	1.67847				-24.0784	-25.116	-25.116
2.44141	2.99072	2.53296				-24.0784	-25.0855	-25.2686
3.08228	1.40381	2.0752				-24.1699	-25.0549	-25.238
2.71606	0.82397	1.52588				-24.1394	-25.0549	-25.1465
2.2583	2.44141	1.95312				-24.0479	-25.0549	-25.0855
2.2583	2.13623	2.62451				-24.0173	-25.116	-25.116
2.62451	1.43433	3.05176				-24.1089	-25.0855	-25.116
2.28882	1.37329	1.64795				-24.1089	-25.0549	-25.116
2.44141	1.28174	2.01416				-24.0479	-25.0244	-25.1465
3.14331	2.01416	2.62451				-24.0173	-25.0244	-25.116
3.87573	2.01416	1.15967				-24.1089	-25.0549	-25.1465
3.17383	2.13623	1.58691				-24.1089	-24.9939	-25.2075
2.41089	1.52588	2.0752				-24.0479	-24.9634	-25.116
2.53296	1.7395	2.22778				-24.0479	-24.9939	-25.116
2.7771	2.7771	2.01416				-24.1699	-25.0549	-25.0855
2.59399	2.19727	2.28882				-24.0784	-25.0855	-25.177
2.19727	1.49536	1.64795				-24.0784	-24.9939	-25.2075
2.50244	1.80054	1.77002				-24.1089	-25.0244	-25.0855
1.77002	2.0752	1.77002				-24.1394	-25.0244	-25.0855
2.68555	1.98364	1.19019				-24.0784	-25.0244	-25.116
3.38745	2.31934	2.44141				-24.0173	-25.0244	-25.0855
3.20435	2.62451	1.83105				-24.1089	-25.0549	-25.116
2.92969	2.28882	1.7395				-24.1089	-25.0549	-25.116
2.13623	2.68555	2.2583				-24.0784	-25.0855	-25.1465
2.19727	1.77002	1.40381				-24.0784	-25.116	-25.177
2.89917	1.31226	1.70898				-24.1394	-25.116	-25.177
2.65503	2.13623	2.28882				-24.2004	-25.1465	-25.2075
2.0752	2.59399	2.19727				-24.1699	-25.177	-25.2075
2.9602	1.83105	2.56348				-24.1089	-25.1465	-25.2075
3.05176	1.89209	2.28882				-24.0784	-25.116	-25.177
3.63159	2.04468	2.10571				-24.1699	-25.177	-25.2075
3.54004	0.94604	1.61743				-24.1394	-25.116	-25.1465
3.11279	1.2207	1.5564				-24.0784	-25.1465	-25.1465
2.19727	2.38037	2.28882				-24.1089	-25.116	-25.0855
2.10571	2.68555	1.64795				-24.1089	-25.1465	-25.0855
2.38037	1.77002	1.92261				-24.2004	-25.116	-25.0855
2.53296	1.19019	1.83105				-24.2004	-25.116	-25.0549
2.7771	1.67847	2.2583				-24.2004	-25.116	-25.116
2.53296	1.34277	2.41089				-24.1699	-25.0855	-25.0855
2.7771	1.67847	1.61743				-24.1394	-25.0549	-25.0855
3.35693	3.05176	2.31934				-24.1394	-25.0549	-25.0855
3.32642	1.12915	2.83813				-24.1394	-24.9939	-25.116
3.60107	1.28174	2.01416				-24.1089	-25.0549	-25.0855
3.66211	2.59399	1.86157				-24.1394	-25.0244	-25.177
3.57056	2.2583	0.27466				-24.1394	-25.0244	-25.238
3.20435	2.74658	1.0376				-24.1394	-24.9939	-25.177
3.35693	1.98364	0.73242				-24.1089	-25.0549	-25.116
3.32642	2.10571	1.0376				-24.1699	-25.0244	-25.0855
3.54004	2.2583	1.61743				-24.1394	-25.0855	-25.0855
3.05176	2.34985	2.38037				-24.1394	-25.116	-25.0855
2.7771	1.86157	2.71606				-24.1699	-25.1465	-25.0855
3.44849	1.64795	2.99072				-24.1699	-25.1465	-25.0549
2.41089	3.05176	1.83105				-24.2004	-25.0549	-25.177
2.56348	2.44141	1.0376				-24.1699	-25.0549	-25.177
2.80762	0.79346	1.25122				-24.2004	-25.0549	-25.116
3.32642	1.40381	2.16675				-24.1699	-25.0549	-25.0855
3.93677	1.37329	2.04468				-24.1699	-25.0549	-25.0549
3.9978	2.01416	0.91553				-24.1089	-25.0244	-25.0549
3.02124	2.59399	1.49536				-24.0784	-25.116	-24.9939
2.86865	2.01416	2.47192				-24.1394	-25.1465	-25.177
2.92969	2.10571	2.50244				-24.1089	-25.0855	-25.116
2.31934	2.19727	2.28882				-24.1394	-25.0855	-25.0855
3.05176	1.61743	2.89917				-24.1089	-25.0855	-25.0549
3.479	0.67139	2.13623				-24.1089	-25.0549	-25.0244
3.2959	2.22778	1.31226				-24.1699	-25.116	-25.177
2.99072	2.22778	1.95312				-24.231	-25.2075	-25.2075
3.20435	2.13623	1.31226				-24.2615	-25.116	-25.116
2.74658	1.61743	1.61743				-24.2004	-25.0855	-25.0855
2.71606	1.89209	1.64795				-24.1699	-25.116	-25.0855
2.68555	2.47192	2.0752				-24.1394	-25.1465	-25.2075
3.93677	2.19727	1.25122				-24.1394	-25.177	-25.177
3.41797	2.31934	1.83105				-24.1089	-25.116	-25.116
2.89917	2.71606	2.83813				-24.1394	-25.0855	-25.116
2.16675	2.28882	2.0752				-24.231	-25.0855	-25.177
2.22778	2.50244	1.5564				-24.2615	-25.177	-25.2075
3.23486	3.02124	1.70898				-24.2004	-25.177	-25.116
3.02124	1.58691	1.86157				-24.1394	-25.116	-25.116
2.28882	1.77002	1.25122				-24.1089	-25.0855	-25.238
1.58691	1.58691	1.89209				-24.1699	-25.116	-25.2075
1.58691	1.40381	2.22778				-24.231	-25.177	-25.0855
2.59399	1.37329	1.64795				-24.2615	-25.116	-25.177
2.59399	1.12915	1.5564				-24.2004	-25.116	-25.238
2.2583	0.82397	1.95312				-24.1699	-25.238	-25.116
2.56348	1.0376	1.70898				-24.1394	-25.238	-25.1465
2.41089	1.2207	1.80054				-24.2004	-25.1465	-25.238
1.98364	1.28174	2.71606				-24.2615	-25.177	-25.177
1.92261	1.86157	2.2583				-24.1699	-25.177	-25.1465
1.89209	0.97656	1.70898				-24.1699	-25.1465	-25.1465
2.83813	1.09863	2.01416				-24.1394	-25.177	-25.1465
2.68555	2.41089	1.98364				-24.2615	-25.238	-25.177
2.62451	2.47192	2.34985				-24.2004	-25.2991	-25.177
3.05176	2.31934	3.20435				-24.1394	-25.2075	-25.116
3.08228	1.64795	2.86865				-24.1699	-25.177	-25.116
2.74658	2.0752	1.61743				-24.292	-25.177	-25.177
2.10571	1.25122	2.04468				-24.1699	-25.3296	-25.2075
2.19727	1.0376	1.34277				-24.2004	-25.2075	-25.238
3.14331	1.12915	0.82397				-24.2615	-25.238	-25.1465
3.23486	2.47192	1.67847				-24.2615	-25.238	-25.1465
3.50952	2.34985	2.10571				-24.2004	-25.2686	-25.1465
3.38745	1.61743	1.98364				-24.2004	-25.177	-25.238
2.74658	1.34277	2.53296				-24.292	-25.2075	-25.2075
2.22778	0.76294	2.47192				-24.1699	-25.2075	-25.177
2.28882	0.7019	1.95312				-24.2004	-25.177	-25.1465
2.71606	0.85449	1.12915				-24.1394	-25.2075	-25.1465
3.32642	1.43433	2.31934				-24.2004	-25.2686	-25.177
2.74658	2.13623	1.89209				-24.1699	-25.2686	-25.2075
2.7771	2.31934	0.79346				-24.1394	-25.2686	-25.238
3.57056	2.13623	1.2207				-24.1089	-25.2686	-25.2686
3.26538	1.06812	2.65503				-24.1089	-25.238	-25.238
3.05176	2.10571	2.86865				-24.1089	-25.238	-25.2686
2.41089	1.92261	2.56348				-24.1089	-25.2075	-25.2686
3.02124	2.50244	1.89209				-24.1699	-25.2075	-25.2686
3.14331	2.50244	1.95312				-24.1089	-25.177	-25.2991
2.80762	1.70898	2.99072				-24.0784	-25.177	-25.2991
2.80762	2.41089	3.38745				-24.1089	-25.1465	-25.2686
3.26538	2.44141	2.74658				-24.1394	-25.177	-25.2686
2.62451	2.7771	2.01416				-24.1394	-25.2075	-25.238
2.50244	2.92969	1.64795				-24.1089	-25.177	-25.238
3.14331	2.9602	1.2207				-24.0784	-25.2075	-25.2075
2.89917	2.19727	1.19019				-24.1089	-25.2075	-25.2075
2.9602	1.98364	1.49536				-24.0784	-25.177	-25.2075
3.14331	1.70898	1.92261				-24.1394	-25.238	-25.1465
2.99072	2.10571	2.7771				-24.1394	-25.2075	-25.1465
3.14331	1.89209	2.56348				-24.1394	-25.2686	-25.1465
2.56348	2.04468	2.01416				-24.1394	-25.238	-25.177
2.9602	2.13623	2.19727				-24.1699	-25.238	-25.177
3.60107	1.80054	1.64795				-24.2004	-25.177	-25.2075
3.26538	2.47192	1.2207				-24.1699	-25.177	-25.238
2.47192	2.28882	1.40381				-24.1699	-25.177	-25.2686
2.9602	1.77002	1.83105				-24.1699	-25.116	-25.2991
3.63159	1.5564	3.08228				-24.1394	-25.1465	-25.2686
3.66211	1.61743	2.56348				-24.1089	-25.1465	-25.238
2.62451	2.83813	1.98364				-24.1394	-25.116	-25.177
3.11279	1.98364	1.7395				-24.0784	-25.0855	-25.177
2.71606	0.97656	1.43433				-24.1394	-25.116	-25.1465
2.47192	1.46484	1.25122				-24.1394	-25.116	-25.1465
2.89917	2.22778	1.92261				-24.1089	-25.2075	-25.1465
2.04468	2.53296	1.95312				-24.1394	-25.177	-25.2075
2.22778	2.28882	2.2583				-24.1394	-25.1465	-25.3296
2.41089	1.95312	1.86157				-24.1089	-25.116	-25.2075
2.68555	1.0376	1.64795				-24.1089	-25.116	-25.177
2.13623	1.40381	2.50244				-24.1699	-25.0855	-25.2075
3.02124	1.34277	2.38037				-24.231	-25.0855	-25.1465
3.02124	1.86157	2.62451				-24.231	-25.116	-25.177
2.10571	1.77002	1.98364				-24.231	-25.177	-25.2686
1.52588	1.12915	1.52588				-24.2004	-25.177	-25.3296
1.83105	2.04468	1.77002				-24.1699	-25.1465	-25.177
2.53296	2.04468	2.31934				-24.1394	-25.0549	-25.2075
2.9602	1.7395	3.23486				-24.1699	-25.0855	-25.177
2.47192	1.86157	2.47192				-24.1394	-25.116	-25.238
2.38037	2.41089	2.34985				-24.1699	-25.1465	-25.2991
2.22778	1.89209	2.34985				-24.2004	-25.0855	-25.238
2.59399	1.77002	2.01416				-24.2615	-25.0549	-25.2075
2.53296	1.83105	1.86157				-24.231	-25.0549	-25.2075
2.59399	2.68555	1.83105				-24.1699	-25.1465	-25.3296
2.80762	2.53296	0.91553				-24.1699	-25.0855	-25.2686
3.11279	2.22778	1.80054				-24.1699	-25.0549	-25.2075
3.50952	2.01416	1.49536				-24.1699	-25.116	-25.2686
3.11279	1.46484	1.80054				-24.1699	-25.1465	-25.3601
3.02124	2.10571	2.16675				-24.292	-25.0855	-25.238
3.57056	2.50244	1.77002				-24.231	-25.0855	-25.238
3.44849	2.31934	2.47192				-24.1394	-25.177	-25.3296
3.11279	2.7771	2.80762				-24.1699	-25.0855	-25.177
2.44141	2.01416	1.61743				-24.1699	-25.0549	-25.2075
2.50244	1.67847	1.52588				-24.292	-25.177	-25.3296
2.47192	1.5564	2.04468				-24.231	-25.0855	-25.238
2.92969	1.77002	1.92261				-24.231	-25.0855	-25.238
4.11987	1.49536	2.65503				-24.1699	-25.0855	-25.2991
2.86865	1.64795	2.13623				-24.2004	-25.1465	-25.238
1.06812	1.80054	1.67847				-24.3225	-25.177	-25.2075
1.7395	1.5564	2.19727				-24.231	-25.1465	-25.3296
2.80762	1.5564	2.50244				-24.231	-25.1465	-25.3296
2.59399	2.04468	1.70898				-24.2004	-25.1465	-25.2991
2.44141	1.89209	1.61743				-24.231	-25.116	-25.2686
2.74658	1.25122	2.01416				-24.231	-25.0549	-25.2686
2.34985	1.5564	1.92261				-24.1699	-25.0549	-25.3296
2.04468	2.13623	2.16675				-24.1394	-25.0855	-25.3906
2.56348	2.19727	1.95312				-24.292	-25.116	-25.238
3.78418	1.37329	2.38037				-24.2004	-25.0855	-25.2075
3.17383	1.61743	2.7771				-24.2004	-25.0244	-25.2686
2.47192	2.47192	2.28882				-24.2615	-25.0244	-25.3296
2.56348	2.99072	1.15967				-24.231	-25.0855	-25.3296
2.10571	1.70898	1.61743				-24.2004	-25.116	-25.3296
2.38037	1.25122	1.70898				-24.2004	-25.0244	-25.2686
2.92969	1.64795	2.2583				-24.2615	-25.0549	-25.238
2.38037	2.44141	1.77002				-24.231	-25.0549	-25.238
2.41089	1.98364	1.77002				-24.1394	-25.0244	-25.238
2.99072	2.04468	1.77002				-24.2004	-25.0244	-25.2991
3.26538	2.16675	1.92261				-24.1394	-25.0549	-25.2991
3.20435	2.10571	2.34985				-24.2004	-25.0244	-25.3296
2.10571	2.56348	2.38037				-24.2004	-25.0244	-25.3296
1.98364	2.99072	2.10571				-24.2004	-24.9939	-25.3601
2.92969	2.10571	2.50244				-24.1699	-25.0549	-25.3601
2.68555	2.80762	1.92261				-24.1699	-24.9939	-25.3601
1.67847	2.59399	1.12915				-24.292	-25.0244	-25.3296
1.89209	1.64795	1.49536				-24.1699	-25.0855	-25.3296
2.71606	2.22778	2.34985				-24.1394	-25.0549	-25.3601
2.65503	2.41089	2.7771				-24.1394	-25.0549	-25.2991
2.62451	3.08228	1.98364				-24.231	-24.9939	-25.2686
2.0752	2.53296	1.37329				-24.2004	-25.0244	-25.177
2.50244	1.98364	1.77002				-24.1394	-25.0549	-25.2075
2.9602	3.05176	1.61743				-24.1089	-25.0244	-25.238
2.68555	2.13623	2.41089				-24.0784	-25.0855	-25.238
3.35693	1.06812	2.86865				-24.1394	-25.0549	-25.2075
3.26538	1.40381	1.89209				-24.1699	-25.0549	-25.238
2.9602	0.79346	1.98364				-24.2004	-25.0549	-25.2686
2.50244	1.49536	2.53296				-24.1699	-25.0549	-25.2686
2.22778	2.19727	1.77002				-24.2004	-25.116	-25.2991
3.9978	1.92261	2.74658				-24.2004	-25.116	-25.3601
3.57056	2.34985	2.34985				-24.1394	-25.1465	-25.3601
2.74658	1.49536	1.25122				-24.1699	-25.1465	-25.2991
2.83813	0.7019	2.0752				-24.2004	-25.116	-25.238
2.44141	0.67139	1.89209				-24.1699	-25.116	-25.238
2.71606	2.13623	2.2583				-24.2004	-25.0855	-25.238
4.54712	2.59399	1.83105				-24.2004	-25.0855	-25.2075
3.78418	2.92969	2.34985				-24.1699	-25.0549	-25.2991
2.2583	1.52588	2.56348				-24.1699	-25.0549	-25.2991
2.41089	1.64795	2.65503				-24.1699	-25.0855	-25.3601
3.23486	3.2959	2.16675				-24.1699	-25.116	-25.2991
3.2959	3.11279	1.0376				-24.1699	-25.1465	-25.238
3.05176	2.34985	1.43433				-24.1394	-25.1465	-25.2686
2.62451	1.86157	1.98364				-24.1394	-25.1465	-25.238
3.20435	1.15967	2.59399				-24.1394	-25.0549	-25.2991
3.05176	0.88501	2.31934				-24.1394	-25.0855	-25.3601
3.26538	1.49536	0.97656				-24.1394	-25.0855	-25.3296
2.53296	2.2583	1.28174				-24.1089	-25.116	-25.238
3.02124	1.83105	2.56348				-24.1699	-25.177	-25.2686
3.69263	1.40381	2.53296				-24.1699	-25.116	-25.238
3.93677	1.12915	2.04468				-24.231	-25.0549	-25.3601
2.50244	1.49536	2.2583				-24.231	-25.0549	-25.3601
1.95312	1.80054	2.38037				-24.2004	-25.0549	-25.2686
2.22778	2.59399	2.53296				-24.1699	-25.0855	-25.3296
2.50244	2.01416	2.47192				-24.1394	-25.1465	-25.3296
2.89917	2.19727	1.58691				-24.1394	-25.0855	-25.4211
3.02124	2.13623	0.88501				-24.1089	-25.0855	-25.3296
3.20435	1.64795	2.10571				-24.1394	-25.0549	-25.2991
2.59399	1.77002	1.95312				-24.1394	-25.177	-25.2686
2.47192	1.19019	2.80762				-24.2004	-25.1465	-25.3906
3.02124	1.86157	2.01416				-24.231	-25.0855	-25.3296
2.80762	2.28882	1.49536				-24.1699	-25.0549	-25.2686
2.53296	1.37329	2.47192				-24.0784	-25.177	-25.3296
2.83813	1.09863	1.98364				-24.1394	-25.1465	-25.3906
3.87573	2.13623	1.64795				-24.1089	-25.0855	-25.2686
3.54004	2.01416	1.86157				-24.1394	-25.0855	-25.2686
2.41089	2.74658	2.44141				-24.2004	-25.2075	-25.4211
2.16675	1.80054	2.44141				-24.1699	-25.2075	-25.3601
2.31934	0.7019	2.44141				-24.0784	-25.0855	-25.2991
2.74658	1.67847	2.10571				-24.1089	-25.177	-25.3906
3.11279	2.13623	1.80054				-24.1089	-25.2075	-25.3906
2.89917	2.83813	2.22778				-24.1699	-25.1465	-25.2686
2.2583	2.44141	1.67847				-24.231	-25.177	-25.3296
2.56348	1.5564	1.83105				-24.1089	-25.177	-25.3601
3.66211	1.28174	1.61743				-24.0479	-25.177	-25.2991
3.05176	1.40381	1.67847				-24.1089	-25.2075	-25.2686
2.59399	1.34277	2.47192				-24.1699	-25.2075	-25.2991
2.44141	1.86157	2.92969				-24.1089	-25.2075	-25.3601
2.10571	1.80054	2.89917				-24.1089	-25.1465	-25.3296
3.02124	1.86157	2.10571				-24.1394	-25.1465	-25.3601
3.11279	1.15967	1.58691				-24.231	-25.1465	-25.3601
2.01416	1.06812	1.61743				-24.1699	-25.2075	-25.2991
1.43433	1.86157	2.41089				-24.1394	-25.1465	-25.2991
2.99072	1.86157	2.68555				-24.1394	-25.116	-25.2991
3.23486	1.98364	1.7395				-24.2004	-25.116	-25.3601
2.47192	1.40381	2.38037				-24.1089	-25.2075	-25.3906
3.20435	2.34985	2.19727				-24.1089	-25.1465	-25.3296
2.62451	2.2583	2.16675				-24.2004	-25.116	-25.2686
2.68555	2.28882	1.67847				-24.1394	-25.116	-25.2991
2.9602	2.22778	0.88501				-24.1089	-25.0549	-25.3601
2.34985	2.47192	1.49536				-24.1394	-25.177	-25.3906
2.19727	1.28174	2.10571				-24.231	-25.177	-25.4211
2.19727	1.64795	1.7395				-24.231	-25.238	-25.3601
2.41089	2.62451	1.89209				-24.1394	-25.2075	-25.3601
3.38745	1.80054	2.19727				-24.1699	-25.1465	-25.3601
2.89917	2.13623	2.9602				-24.2004	-25.0855	-25.238
3.41797	2.10571	2.13623				-24.2004	-25.0549	-25.2991
3.38745	2.0752	1.61743				-24.2004	-25.0855	-25.2686
3.26538	1.5564	1.19019				-24.1089	-25.0855	-25.2686
2.50244	0.79346	1.34277				-24.0784	-25.0855	-25.2686
2.16675	1.49536	0.88501				-24.0784	-25.116	-25.2991
2.16675	2.22778	1.5564				-24.2004	-25.116	-25.3296
3.41797	1.95312	1.92261				-24.1699	-25.1465	-25.3906
3.69263	2.0752	1.61743				-24.1089	-25.1465	-25.2991
2.71606	1.83105	1.80054				-24.1089	-25.116	-25.3296
2.47192	2.13623	1.80054				-24.1089	-25.177	-25.3601
2.47192	1.61743	1.95312				-24.1699	-25.177	-25.3906
1.89209	1.19019	2.59399				-24.2004	-25.2075	-25.3906
1.86157	1.70898	2.01416				-24.1089	-25.238	-25.3906
1.89209	1.2207	2.0752				-24.0784	-25.177	-25.4211
2.04468	1.77002	1.95312				-24.0479	-25.2075	-25.4517
2.01416	1.77002	1.86157				-24.0784	-25.2075	-25.4211
1.89209	1.86157	0.85449				-24.1394	-25.116	-25.4211
2.71606	1.83105	1.2207				-24.0784	-25.1465	-25.4517
2.7771	1.80054	1.70898				-24.0784	-25.1465	-25.3906
2.34985	1.86157	1.49536				-24.0784	-25.1465	-25.3906
2.22778	1.89209	1.86157				-24.0784	-25.177	-25.3601
2.31934	1.58691	2.74658				-24.1089	-25.1465	-25.3601
2.16675	1.89209	2.7771				-24.0784	-25.1465	-25.3296
1.70898	2.28882	2.22778				-24.0784	-25.116	-25.3296
2.56348	2.34985	1.7395				-24.0784	-25.1465	-25.2991
2.99072	1.77002	1.80054				-24.0173	-25.2075	-25.3906
2.28882	1.67847	1.92261				-24.0173	-25.177	-25.3296
1.5564	1.37329	2.22778				-24.0784	-25.2686	-25.3906
2.41089	0.5188	2.34985				-24.1394	-25.238	-25.4211
3.69263	1.09863	2.38037				-24.1394	-25.238	-25.4517
2.92969	1.0376	2.31934				-24.1699	-25.2075	-25.4211
2.92969	1.12915	2.19727				-24.2004	-25.1465	-25.3601
3.11279	1.00708	2.0752				-24.1699	-25.2075	-25.3601
2.13623	1.0376	1.70898				-24.1394	-25.116	-25.3296
2.16675	1.61743	0.85449				-24.1394	-25.1465	-25.3296
2.59399	1.77002	1.15967				-24.0784	-25.1465	-25.3601
3.14331	1.98364	2.62451				-24.0479	-25.177	-25.4211
2.7771	1.5564	2.19727				-24.1089	-25.238	-25.3906
2.68555	2.50244	2.50244				-24.0479	-25.2686	-25.2991
3.66211	2.31934	1.80054				-24.0173	-25.177	-25.2991
2.86865	0.79346	1.67847				-24.0479	-25.177	-25.2991
2.44141	0.57983	2.01416				-24.0784	-25.116	-25.3906
2.80762	1.28174	0.97656				-24.1699	-25.116	-25.4211
3.20435	2.28882	0.97656				-24.1699	-25.2075	-25.3296
2.83813	1.61743	2.41089				-24.1394	-25.177	-25.3296
2.68555	1.5564	2.04468				-24.0479	-25.116	-25.3296
3.05176	2.34985	2.01416				-24.0784	-25.1465	-25.4517
3.38745	2.89917	2.34985				-24.0479	-25.0855	-25.4211
3.05176	1.5564	1.86157				-24.0479	-25.1465	-25.3601
3.35693	1.49536	1.67847				-24.1394	-25.177	-25.3906
2.44141	1.61743	1.77002				-24.1699	-25.116	-25.4517
2.56348	1.95312	1.89209				-24.0784	-25.1465	-25.4517
3.54004	2.71606	1.28174				-24.0479	-25.177	-25.3601
3.63159	2.01416	2.0752				-24.0479	-25.2075	-25.3906
1.86157	1.43433	2.74658				-24.0784	-25.116	-25.5432
1.89209	1.31226	2.10571				-24.1699	-25.0855	-25.3601
3.05176	1.15967	2.16675				-24.0784	-25.2075	-25.3906
2.28882	1.92261	2.19727				-23.9868	-25.116	-25.4822
2.53296	1.52588	1.15967				-24.0479	-25.0855	-25.4211
3.20435	1.43433	1.19019				-24.0479	-25.0855	-25.3601
3.11279	2.10571	1.95312				-24.1394	-25.116	-25.3601
2.62451	1.70898	2.41089				-24.0479	-25.177	-25.5127
3.08228	2.10571	2.34985				-23.9868	-25.1465	-25.4211
2.92969	2.22778	1.64795				-23.9563	-25.1465	-25.4211
3.17383	2.28882	1.95312				-24.0784	-25.116	-25.3601
2.56348	2.53296	1.77002				-23.9868	-25.0855	-25.3601
2.47192	2.65503	1.00708				-23.9258	-25.0855	-25.3906
2.0752	2.38037	2.28882				-23.9868	-25.0855	-25.3601
2.0752	1.86157	2.01416				-24.0784	-25.116	-25.3906
2.2583	1.61743	0.85449				-23.9563	-25.177	-25.4517
2.80762	0.97656	1.46484				-23.9868	-25.0855	-25.4517
2.74658	1.25122	2.50244				-24.0479	-25.0855	-25.3906
3.23486	1.64795	2.53296				-24.0173	-25.116	-25.3906
2.74658	2.80762	1.64795				-23.9868	-25.177	-25.3601
1.12915	2.10571	1.86157				-23.9868	-25.116	-25.5127
1.61743	2.62451	1.89209				-24.0173	-25.0855	-25.4517
2.56348	2.10571	2.16675				-23.9563	-25.0855	-25.3906
3.02124	2.68555	2.9602				-23.9258	-25.116	-25.3906
2.59399	1.89209	2.34985				-24.0479	-25.1465	-25.3906
3.41797	0.85449	2.59399				-24.0173	-25.2075	-25.4517
2.38037	0.79346	2.68555				-24.0173	-25.116	-25.5127
1.95312	2.0752	2.19727				-24.0173	-25.116	-25.5432
2.31934	3.2959	1.09863				-23.9563	-25.0855	-25.4517
2.74658	2.44141	1.46484				-24.0173	-25.0549	-25.4822
2.0752	2.74658	2.47192				-24.0479	-25.0244	-25.4822
2.34985	2.80762	1.86157				-23.9868	-25.0244	-25.4517
2.92969	1.58691	2.59399				-23.9563	-25.0244	-25.4822
2.7771	1.58691	2.7771				-23.9868	-24.9939	-25.4211
3.38745	1.46484	2.22778				-24.0479	-25.0244	-25.4517
3.60107	2.31934	2.0752				-24.0784	-25.0244	-25.4211
2.99072	1.80054	1.70898				-23.9563	-25.0244	-25.4517
3.02124	1.31226	0.97656				-23.9868	-25.0244	-25.5127
2.74658	0.76294	1.09863				-24.0173	-25.0244	-25.5127
2.47192	1.25122	1.80054				-24.0479	-25.0244	-25.5127
2.92969	1.67847	2.71606				-24.0479	-25.0244	-25.5127
2.62451	2.7771	2.34985				-24.0173	-25.0549	-25.5127
2.22778	2.16675	1.52588				-23.9868	-25.0549	-25.4822
2.89917	1.31226	1.43433				-23.9868	-25.0855	-25.4822
2.16675	1.83105	1.52588				-24.0173	-25.0855	-25.4211
1.70898	2.47192	2.22778				-23.9868	-25.116	-25.4211
2.50244	2.0752	2.56348				-23.9868	-25.0855	-25.4211
2.59399	1.52588	1.06812				-23.9563	-25.116	-25.3906
2.0752	1.28174	1.5564				-23.9868	-25.116	-25.4211
2.16675	1.58691	2.62451				-23.9563	-25.0855	-25.4211
1.7395	1.34277	2.38037				-23.9868	-25.0549	-25.4211
1.80054	1.70898	2.41089				-23.9563	-25.0549	-25.4211
2.59399	1.61743	1.98364				-23.9868	-25.0549	-25.4822
2.04468	0.85449	2.04468				-23.9563	-25.0549	-25.5127
2.44141	1.61743	2.2583				-24.0173	-25.0855	-25.4822
2.99072	1.92261	2.31934				-23.9868	-25.0549	-25.4211
1.98364	2.99072	1.37329				-24.0173	-25.0549	-25.4211
2.2583	3.20435	1.58691				-24.0173	-25.0549	-25.4517
3.23486	2.01416	2.2583				-23.9868	-25.0549	-25.3906
3.57056	0.97656	2.01416				-24.0479	-25.1465	-25.4211
3.08228	1.77002	1.98364				-24.0479	-25.1465	-25.4517
2.2583	1.95312	2.16675				-24.0784	-25.0855	-25.4822
2.44141	2.16675	1.64795				-24.0784	-25.0549	-25.4822
2.99072	2.19727	1.67847				-24.0479	-25.0549	-25.3296
3.35693	2.28882	2.28882				-24.0479	-25.0549	-25.3601
2.19727	2.01416	2.68555				-23.9868	-25.0549	-25.3296
2.19727	2.0752	1.49536				-23.9868	-25.0855	-25.3601
2.34985	1.70898	1.12915				-23.9868	-25.1465	-25.4517
3.20435	0.94604	2.22778				-23.9868	-25.0855	-25.4211
2.16675	1.2207	2.56348				-23.9868	-25.0244	-25.3601
1.37329	1.70898	2.41089				-24.0479	-24.9939	-25.3601
1.67847	2.59399	1.37329				-24.0173	-25.0244	-25.3906
1.83105	3.08228	1.67847				-24.0784	-25.0855	-25.4822
1.58691	2.28882	2.04468				-24.1089	-25.1465	-25.4517
1.46484	1.61743	2.04468				-24.0479	-25.0855	-25.3601
2.41089	1.83105	2.59399				-23.9868	-25.0244	-25.3296
2.50244	2.62451	2.80762				-23.9868	-25.0244	-25.3906
2.80762	2.04468	1.58691				-23.9868	-25.0855	-25.4822
2.04468	1.43433	0.91553				-24.0173	-25.116	-25.4211
1.34277	0.82397	1.98364				-24.0784	-24.9939	-25.3906
1.98364	0.61035	2.65503				-24.1089	-25.0244	-25.4517
2.2583	1.92261	1.77002				-24.0479	-24.9939	-25.5127
2.38037	3.32642	0.7019				-23.9868	-25.0855	-25.4211
1.46484	2.34985	1.40381				-23.9563	-24.9634	-25.3906
1.61743	1.58691	2.59399				-24.0173	-24.9634	-25.5432
3.02124	1.34277	2.65503				-24.0479	-24.9634	-25.4822
3.17383	1.95312	2.80762				-24.0784	-25.0855	-25.4822
3.20435	1.77002	2.2583				-23.9563	-25.0244	-25.4517
2.7771	2.47192	2.34985				-23.9563	-24.9939	-25.5127
2.31934	1.28174	1.7395				-23.9868	-24.9939	-25.4211
2.86865	1.00708	1.58691				-24.0784	-25.0549	-25.4517
2.56348	1.95312	1.7395				-24.0173	-25.116	-25.5432
3.14331	2.50244	2.56348				-24.0173	-25.116	-25.5127
2.62451	2.22778	2.44141				-23.9868	-25.0855	-25.4517
1.83105	2.71606	2.13623				-24.1089	-25.0855	-25.4211
2.2583	2.13623	1.7395				-24.0784	-24.9634	-25.4822
2.99072	2.31934	1.98364				-24.0479	-24.9939	-25.5432
3.479	2.22778	1.95312				-24.0173	-24.9939	-25.5737
2.56348	1.61743	2.0752				-24.0784	-25.0549	-25.5432
2.41089	1.67847	2.44141				-24.0173	-24.9634	-25.5127
3.17383	2.50244	2.16675				-23.9868	-24.9329	-25.4822
2.74658	1.77002	1.12915				-24.0173	-24.9634	-25.4822
2.10571	1.34277	1.09863				-24.0479	-24.9939	-25.5737
1.64795	1.86157	2.13623				-23.9563	-24.9023	-25.5737
2.7771	1.89209	2.2583				-23.9868	-24.9023	-25.4822
3.14331	2.34985	2.62451				-24.0479	-24.9329	-25.5127
3.05176	2.47192	2.28882				-23.9563	-25.0244	-25.5432
3.54004	1.12915	1.89209				-23.9868	-24.9634	-25.6043
3.96728	1.70898	1.98364				-23.9868	-24.9023	-25.6348
3.14331	1.49536	1.83105				-24.0479	-24.8718	-25.5432
3.41797	2.19727	2.0752				-24.0173	-24.9023	-25.5127
3.44849	2.31934	1.7395				-23.9868	-24.9329	-25.5127
2.34985	1.58691	2.13623				-23.9563	-24.9023	-25.5432
2.68555	1.89209	3.11279				-23.9563	-24.9023	-25.4822
2.04468	2.44141	3.32642				-24.0173	-24.9329	-25.5127
1.98364	2.53296	2.0752				-23.9563	-24.9634	-25.5127
2.7771	1.98364	1.40381				-24.0173	-24.9329	-25.5432
2.89917	2.34985	2.19727				-24.0784	-24.9023	-25.5127
3.32642	2.7771	3.05176				-23.9868	-24.9023	-25.5737
4.21143	2.71606	2.01416				-23.9868	-24.9329	-25.5127
4.02832	2.50244	1.31226				-24.0173	-24.8718	-25.5432
3.35693	2.44141	2.31934				-24.1089	-24.9023	-25.5127
2.04468	2.13623	2.01416				-24.0479	-24.8718	-25.5737
2.65503	2.92969	1.7395				-23.9868	-24.9023	-25.5432
2.65503	3.32642	2.10571				-23.9868	-24.9023	-25.5432
2.86865	2.50244	2.19727				-23.9868	-24.9023	-25.5737
3.57056	1.92261	1.64795				-23.9563	-24.9329	-25.6043
3.2959	1.61743	1.43433				-24.0173	-24.9023	-25.6653
2.80762	1.89209	1.46484				-24.0479	-24.9634	-25.7263
2.59399	1.98364	1.67847				-24.0479	-24.9634	-25.6348
2.50244	0.82397	2.13623				-24.0784	-24.9023	-25.6043
2.41089	1.2207	2.10571				-24.1089	-24.9023	-25.5432
2.19727	1.67847	1.49536				-24.0784	-24.9329	-25.5737
2.68555	2.01416	2.0752				-24.0479	-24.9329	-25.5127
3.20435	2.04468	1.80054				-24.0479	-24.9634	-25.5432
2.65503	2.31934	2.41089				-24.0479	-24.9939	-25.5737
2.56348	1.77002	2.44141				-24.0479	-25.0244	-25.5737
2.7771	1.5564	1.61743				-23.9868	-25.0244	-25.6043
2.65503	2.50244	2.38037				-24.0173	-25.0244	-25.6348
2.89917	2.65503	1.86157				-24.0173	-24.9939	-25.6958
2.99072	1.25122	0.88501				-24.0479	-24.9634	-25.6348
2.31934	1.58691	0.88501				-24.0479	-24.9329	-25.6043
2.83813	2.22778	1.83105				-24.0173	-24.9329	-25.6043
3.2959	1.12915	1.25122				-24.0479	-24.8718	-25.6043
3.08228	2.13623	0.82397				-24.0173	-24.9634	-25.5737
3.44849	3.44849	1.09863				-24.0173	-24.9939	-25.6348
2.92969	2.31934	1.40381				-23.9868	-25.0244	-25.7263
2.2583	2.59399	1.89209				-24.0173	-24.9939	-25.6653
2.92969	1.89209	1.89209				-24.1089	-24.9329	-25.6348
3.57056	1.80054	1.31226				-24.1089	-24.9634	-25.6348
3.54004	2.16675	1.00708				-24.1089	-24.9939	-25.6043
2.89917	1.92261	1.37329				-24.0784	-24.9329	-25.6653
2.89917	1.86157	2.0752				-24.0784	-25.0549	-25.7263
3.11279	2.44141	2.62451				-23.9868	-25.0244	-25.6653
3.35693	2.9602	2.89917				-24.0479	-24.9634	-25.6348
2.38037	2.62451	1.86157				-23.9868	-24.9329	-25.6348
1.61743	1.98364	1.58691				-24.0479	-24.9634	-25.6348
2.59399	1.5564	1.52588				-24.0479	-24.9634	-25.7568
2.65503	2.04468	1.80054				-24.0784	-25.0549	-25.6348
2.80762	1.40381	1.58691				-24.1089	-25.0244	-25.6348
2.7771	2.34985	2.10571				-24.0784	-24.9939	-25.6653
2.56348	3.26538	2.34985				-23.9868	-24.9634	-25.7568
2.99072	2.31934	1.5564				-24.0479	-25.0244	-25.6958
3.66211	2.31934	0.82397				-24.0173	-25.0244	-25.6348
3.69263	1.2207	0.79346				-24.0173	-24.9634	-25.6043
3.63159	1.7395	2.19727				-24.1089	-24.9939	-25.7568
4.21143	1.89209	2.7771				-24.1089	-25.0855	-25.6653
3.44849	1.19019	2.04468				-24.0173	-25.0855	-25.6958
3.54004	1.80054	1.95312				-24.0173	-24.9939	-25.6958
2.47192	1.5564	1.67847				-24.0173	-25.0549	-25.7873
2.19727	2.10571	2.0752				-24.1089	-25.0855	-25.6958
3.17383	2.65503	1.49536				-24.1394	-25.0549	-25.6653
3.05176	2.86865	1.43433				-24.0173	-25.0549	-25.7873
2.38037	2.50244	1.89209				-24.0479	-25.0244	-25.6653
2.53296	2.01416	2.80762				-24.0479	-24.9634	-25.6958
2.59399	1.25122	2.53296				-24.1089	-24.9939	-25.6348
3.32642	2.10571	1.49536				-24.1089	-24.9634	-25.7263
3.78418	1.67847	0.64087				-24.0784	-24.9634	-25.7568
3.11279	0.61035	1.49536				-23.9868	-24.9939	-25.7263
2.10571	1.40381	2.65503				-24.0784	-24.9634	-25.6958
2.7771	1.98364	2.41089				-24.0479	-25.0549	-25.6348
2.74658	2.16675	1.7395				-23.9868	-25.0549	-25.6348
2.50244	2.56348	2.38037				-23.9868	-24.9634	-25.6043
2.56348	2.16675	2.86865				-24.1394	-24.9634	-25.6653
2.74658	2.47192	2.99072				-24.0479	-25.0244	-25.7263
3.57056	1.77002	2.04468				-23.9868	-25.0244	-25.6653
3.35693	2.01416	1.46484				-24.0479	-24.9329	-25.6043
3.02124	2.68555	1.7395				-24.0784	-24.9329	-25.6043
2.65503	2.80762	1.98364				-24.0173	-24.9939	-25.7263
2.10571	1.34277	1.2207				-24.0173	-25.0549	-25.6958
2.38037	0.7019	0.57983				-24.1089	-25.0855	-25.6348
2.38037	2.38037	0.88501				-24.1089	-24.9939	-25.6348
2.50244	2.13623	1.58691				-24.0479	-24.9634	-25.6348
2.50244	2.0752	0.39673				-24.0479	-24.9634	-25.6348
2.50244	1.64795	0.27466				-24.0784	-24.9634	-25.6043
3.08228	1.52588	1.25122				-24.0479	-24.9939	-25.6043
2.80762	1.61743	2.31934				-24.1089	-24.9939	-25.5737
2.53296	1.70898	3.11279				-24.1394	-24.9634	-25.5737
1.95312	2.28882	2.83813				-24.1089	-24.9634	-25.6043
1.67847	1.92261	1.83105				-24.0479	-24.9634	-25.6043
1.86157	1.19019	1.89209				-24.0784	-24.9634	-25.6043
2.83813	1.52588	1.5564				-24.0784	-24.9634	-25.6043
2.38037	1.80054	1.67847				-24.1394	-24.9634	-25.6043
1.92261	1.61743	1.31226				-24.0784	-24.9634	-25.6043
1.70898	1.0376	0.7019				-24.0479	-24.9023	-25.5737
1.92261	1.46484	1.61743				-24.0784	-24.9634	-25.6348
2.28882	1.06812	2.04468				-24.1089	-24.9023	-25.6043
2.7771	1.25122	2.10571				-24.1699	-24.9634	-25.6348
2.19727	1.58691	2.2583				-24.1699	-24.9634	-25.6043
2.47192	2.0752	2.0752				-24.1394	-24.9329	-25.6348
2.44141	1.7395	2.16675				-24.0784	-24.9329	-25.6043
2.2583	1.80054	2.50244				-24.1089	-24.9634	-25.6653
2.99072	1.89209	2.34985				-24.1394	-24.9329	-25.6653
3.05176	1.5564	1.58691				-24.1089	-24.9329	-25.6958
2.83813	0.73242	1.37329				-24.1089	-24.9634	-25.7263
2.22778	2.10571	0.88501				-24.1089	-24.9329	-25.7263
3.05176	3.35693	1.40381				-24.0784	-24.9634	-25.7568
2.74658	3.14331	2.2583				-24.0784	-25.0244	-25.6653
2.59399	1.95312	2.59399				-24.1089	-25.0549	-25.6043
2.71606	2.04468	2.92969				-24.0784	-25.0244	-25.6043
2.68555	1.89209	1.5564				-24.1089	-24.9939	-25.6043
2.83813	1.28174	1.61743				-24.1089	-24.9329	-25.6043
3.57056	2.16675	2.99072				-24.1089	-24.9634	-25.5737
2.74658	1.77002	1.98364				-24.1394	-24.9634	-25.6348
2.59399	1.67847	2.53296				-24.1089	-24.9329	-25.6958
2.80762	2.38037	2.22778				-24.1394	-24.9329	-25.7263
2.92969	3.14331	1.37329				-24.1699	-24.9329	-25.6958
2.44141	1.92261	1.64795				-24.2004	-24.9634	-25.6043
2.83813	0.67139	1.95312				-24.2004	-25.0549	-25.6348
2.59399	1.28174	1.92261				-24.1699	-25.0549	-25.6043
2.38037	1.7395	2.13623				-24.1394	-25.0549	-25.6043
2.16675	2.2583	2.10571				-24.0784	-24.9939	-25.6958
2.7771	1.77002	1.61743				-24.0784	-24.9939	-25.6958
2.68555	1.12915	1.25122				-24.1394	-24.9634	-25.6348
2.2583	1.89209	2.04468				-24.0784	-24.9939	-25.6653
2.89917	2.31934	2.19727				-24.0784	-25.0549	-25.6043
4.05884	2.56348	1.46484				-24.1394	-25.0549	-25.6958
3.32642	3.17383	0.88501				-24.0784	-24.9634	-25.7568
2.9602	2.59399	1.49536				-24.1089	-24.9634	-25.7263
2.9602	0.7019	2.99072				-24.1089	-24.9634	-25.6043
2.38037	0.76294	1.98364				-24.1089	-24.9634	-25.6653
2.68555	1.89209	0.88501				-24.0784	-25.0549	-25.7568
3.69263	2.38037	1.80054				-24.0479	-24.9939	-25.7568
3.20435	2.65503	3.20435				-24.0479	-24.9023	-25.6653
2.44141	2.31934	3.02124				-24.0173	-24.8718	-25.6653
1.61743	1.58691	1.92261				-24.0479	-24.9634	-25.7568
2.28882	1.06812	1.15967				-24.1394	-25.0244	-25.7568
3.26538	1.58691	1.5564				-24.1394	-24.9634	-25.6653
2.89917	2.56348	2.10571				-24.0784	-24.8718	-25.6653
3.05176	2.62451	2.74658				-24.0479	-24.9634	-25.7568
2.7771	2.65503	1.95312				-24.0173	-24.9939	-25.7263
2.13623	1.80054	1.7395				-24.0479	-24.9329	-25.6348
2.68555	1.25122	1.89209				-24.1394	-24.9023	-25.6653
3.57056	2.89917	2.10571				-24.1089	-24.9939	-25.7263
2.89917	2.0752	2.71606				-24.0479	-25.0244	-25.6348
2.53296	1.49536	0.94604				-24.0479	-24.9634	-25.6348
2.38037	2.41089	1.09863				-24.0479	-24.9023	-25.7568
2.2583	2.62451	2.13623				-24.1699	-24.9329	-25.6958
2.99072	1.58691	1.95312				-24.1394	-24.9329	-25.6043
2.89917	1.25122	2.53296				-24.0479	-24.9023	-25.6043
2.38037	1.37329	2.9602				-24.0479	-24.8718	-25.6348
3.05176	1.46484	2.19727				-24.1089	-24.9329	-25.6348
3.17383	2.38037	2.28882				-24.1394	-24.9329	-25.6348
2.83813	2.01416	2.71606				-24.0784	-24.9939	-25.6348
2.31934	2.68555	2.41089				-24.0479	-24.9634	-25.6348
3.35693	3.78418	1.70898				-24.1089	-24.9634	-25.6348
2.71606	2.74658	1.06812				-24.1089	-24.9329	-25.7568
2.19727	1.46484	2.31934				-24.0479	-24.9939	-25.6958
3.2959	2.2583	2.68555				-24.0173	-24.9329	-25.5737
3.20435	1.80054	2.31934				-24.1394	-24.9329	-25.6043
3.11279	2.41089	1.70898				-24.0784	-24.9329	-25.6348
3.02124	2.31934	1.61743				-24.0479	-25.0244	-25.6958
1.95312	2.7771	1.46484				-24.1394	-25.0244	-25.6043
1.77002	1.89209	2.62451				-24.1394	-24.9329	-25.6043
3.17383	1.67847	2.65503				-24.0479	-24.9939	-25.6348
2.92969	2.28882	2.92969				-24.0479	-24.9634	-25.6043
2.80762	2.13623	1.58691				-24.0479	-24.9634	-25.6348
2.44141	1.7395	1.25122				-24.0784	-24.9329	-25.6653
2.53296	2.19727	1.61743				-24.0479	-24.9329	-25.6958
2.31934	2.01416	1.40381				-24.0479	-24.9939	-25.6958
2.92969	1.61743	1.77002				-24.0784	-24.9939	-25.7263
2.80762	1.58691	2.44141				-24.1089	-25.0244	-25.7568
2.16675	2.28882	2.31934				-24.2004	-24.9939	-25.7263
2.53296	2.80762	2.80762				-24.1089	-25.0244	-25.7568
2.83813	2.47192	3.23486				-24.0479	-24.9939	-25.7568
2.16675	2.13623	2.38037				-24.0479	-24.9939	-25.7568
3.44849	2.56348	1.09863				-24.0784	-25.0244	-25.7568
3.2959	2.50244	2.62451				-24.1089	-25.0244	-25.7568
2.16675	2.53296	2.83813				-24.0173	-24.9939	-25.7568
1.92261	2.44141	2.44141				-24.0173	-24.9939	-25.6958
2.34985	1.64795	2.01416				-24.0173	-24.9939	-25.6653
3.35693	1.89209	0.97656				-24.0479	-24.9329	-25.6653
3.50952	2.16675	1.7395				-24.0784	-24.9634	-25.6348
3.60107	2.9602	2.80762				-24.1089	-24.9634	-25.6348
3.02124	2.16675	2.04468				-24.1394	-24.9329	-25.6043
3.11279	1.19019	1.43433				-24.1089	-24.9634	-25.6043
3.02124	1.00708	1.95312				-24.1394	-24.9023	-25.6043
3.14331	1.58691	2.31934				-24.1089	-24.9023	-25.5737
2.13623	2.2583	2.19727				-24.0784	-24.9023	-25.5737
1.49536	2.31934	1.95312				-24.1089	-24.8718	-25.6043
1.43433	2.10571	1.58691				-24.0784	-24.8413	-25.6653
1.40381	2.16675	1.15967				-24.0173	-24.9023	-25.7263
1.95312	0.91553	1.80054				-24.0784	-24.9023	-25.6653
1.64795	1.89209	1.89209				-24.1394	-24.9329	-25.6348
1.89209	1.52588	2.2583				-24.1089	-24.9939	-25.5432
2.50244	1.40381	2.56348				-24.1394	-25.0244	-25.5737
2.41089	1.37329	1.95312				-24.0784	-24.9939	-25.5432
2.13623	2.56348	1.77002				-24.0784	-24.9939	-25.5737
1.95312	2.62451	1.89209				-24.0479	-24.9329	-25.5737
1.80054	1.00708	2.13623				-24.0479	-24.8718	-25.6653
1.80054	1.80054	1.15967				-24.0479	-24.9329	-25.6653
1.28174	2.0752	0.54932				-24.0173	-24.9329	-25.6653
1.83105	2.22778	1.5564				-24.0479	-24.9634	-25.5737
2.44141	2.68555	2.04468				-23.9868	-24.9939	-25.6348
2.71606	2.16675	1.67847				-24.0173	-24.9939	-25.5737
3.11279	1.12915	1.2207				-24.0173	-24.9939	-25.6043
2.65503	1.95312	1.31226				-23.9868	-24.9634	-25.6653
2.50244	2.65503	2.59399				-24.0479	-24.9023	-25.6653
2.31934	2.47192	2.59399				-24.0784	-24.9023	-25.6043
2.65503	1.64795	1.64795				-24.1394	-24.9329	-25.5432
3.57056	2.2583	1.86157				-24.0784	-25.0244	-25.5127
3.26538	2.50244	2.31934				-24.0784	-24.9634	-25.6348
2.99072	2.44141	1.92261				-24.0173	-24.9023	-25.6348
2.7771	3.02124	1.61743				-24.0173	-24.9023	-25.5737
3.02124	2.50244	2.10571				-24.0479	-24.9023	-25.5737
3.54004	2.62451	2.10571				-24.0784	-24.9939	-25.6043
3.20435	1.70898	1.64795				-24.0784	-24.9329	-25.6958
1.7395	1.19019	2.50244				-24.1699	-24.8718	-25.6348
1.19019	1.46484	2.34985				-24.1089	-24.8718	-25.5432
2.47192	2.2583	2.38037				-23.9868	-24.9329	-25.5432
2.31934	2.01416	1.43433				-24.0479	-24.9634	-25.6653
1.31226	2.28882	0.64087				-24.0479	-24.9023	-25.6348
1.86157	2.31934	1.52588				-24.0784	-24.9023	-25.5737
3.08228	2.31934	2.47192				-24.1394	-24.9634	-25.5127
3.2959	1.7395	1.52588				-24.1089	-24.9634	-25.6043
3.02124	1.64795	2.22778				-24.0173	-24.9329	-25.5432
2.86865	1.95312	2.59399				-24.0173	-24.9329	-25.5127
3.50952	2.31934	3.20435				-24.0784	-24.9634	-25.6348
3.38745	1.43433	2.62451				-24.1089	-24.9329	-25.5737
3.05176	1.70898	2.38037				-24.1699	-24.9023	-25.5432
2.80762	2.0752	2.22778				-24.0479	-24.9329	-25.5127
2.7771	2.53296	1.64795				-24.0479	-24.9329	-25.6348
3.05176	1.98364	1.67847				-24.0173	-24.9329	-25.5737
2.53296	1.64795	1.5564				-24.1089	-24.8718	-25.5737
2.44141	2.89917	1.52588				-24.0784	-24.9634	-25.5432
2.83813	2.38037	0.5188				-24.0479	-24.9329	-25.5127
2.44141	1.2207	1.77002				-24.0479	-24.9329	-25.5737
2.19727	2.01416	2.31934				-24.1394	-24.9939	-25.6043
2.83813	2.16675	1.89209				-24.0479	-24.8718	-25.6653
3.26538	1.80054	1.7395				-24.0479	-24.8413	-25.5432
2.9602	2.01416	1.98364				-24.0784	-24.9329	-25.5432
3.69263	1.5564	1.92261				-24.1394	-24.9634	-25.5737
3.75366	1.52588	1.52588				-24.0479	-24.8718	-25.6348
3.23486	1.61743	1.15967				-24.0173	-24.8413	-25.6653
2.22778	1.92261	0.54932				-24.1394	-24.8413	-25.5737
2.31934	2.28882	0.91553				-24.0479	-24.9023	-25.5737
2.7771	2.59399	1.83105				-24.0479	-24.9023	-25.5737
2.50244	2.7771	2.13623				-24.0479	-24.8413	-25.6653
3.479	2.71606	1.98364				-24.1089	-24.8413	-25.6653
3.44849	2.01416	2.04468				-24.1394	-24.8108	-25.6348
2.74658	1.12915	2.47192				-24.1394	-24.7803	-25.6043
2.16675	1.37329	1.67847				-24.1394	-24.8413	-25.5737
2.56348	2.16675	1.92261				-24.1699	-24.8413	-25.5432
2.62451	2.34985	1.70898				-24.1089	-24.7803	-25.5737
2.74658	1.12915	1.89209				-24.0479	-24.7803	-25.5737
2.59399	2.34985	2.31934				-24.1089	-24.8108	-25.5737
2.22778	2.56348	1.89209				-24.0784	-24.8108	-25.5737
2.04468	2.89917	1.61743				-24.1394	-24.7498	-25.5432
1.89209	2.62451	2.68555				-24.1089	-24.7803	-25.5737
2.31934	0.94604	2.53296				-24.0784	-24.7803	-25.5127
2.47192	0.97656	2.34985				-24.0784	-24.7803	-25.5432
2.80762	1.00708	2.34985				-24.1394	-24.7803	-25.5737
3.50952	0.91553	2.38037				-24.231	-24.7498	-25.5737
2.80762	1.70898	2.0752				-24.1394	-24.7192	-25.6043
2.89917	2.04468	2.44141				-24.1089	-24.6887	-25.6043
3.08228	1.52588	2.83813				-24.0479	-24.7192	-25.6043
2.38037	2.44141	2.38037				-24.0479	-24.6887	-25.6043
2.74658	3.11279	2.22778				-24.0784	-24.6887	-25.6348
2.92969	2.22778	1.83105				-24.0173	-24.6887	-25.5432
3.38745	1.12915	1.67847				-24.0173	-24.6887	-25.5737
2.92969	2.0752	1.67847				-24.0479	-24.6582	-25.5432
2.44141	1.86157	2.0752				-24.0173	-24.6887	-25.5737
2.65503	0.88501	2.10571				-24.0479	-24.7192	-25.5432
2.28882	2.19727	1.86157				-24.0784	-24.7498	-25.5127
1.31226	1.77002	1.0376				-24.0479	-24.7498	-25.5127
2.89917	1.40381	1.58691				-24.0784	-24.7192	-25.5127
3.75366	2.13623	1.92261				-24.1089	-24.6887	-25.6043
2.0752	1.80054	2.19727				-24.0784	-24.6887	-25.6653
2.68555	2.50244	1.2207				-24.0784	-24.6582	-25.6958
3.60107	1.95312	2.28882				-24.0479	-24.6582	-25.6043
2.89917	2.01416	2.53296				-24.0784	-24.6887	-25.5127
2.59399	1.77002	1.49536				-24.0479	-24.6582	-25.5127
2.44141	1.40381	1.80054				-24.0479	-24.6582	-25.5127
2.28882	2.2583	1.98364				-24.0479	-24.6582	-25.5127
2.59399	2.86865	1.64795				-24.0173	-24.7192	-25.5127
2.47192	2.59399	1.2207				-24.0479	-24.7498	-25.6043
1.92261	2.38037	1.43433				-24.0784	-24.6887	-25.5737
3.05176	1.28174	3.05176				-24.0784	-24.7192	-25.5127
2.62451	1.52588	2.65503				-24.1394	-24.6582	-25.4822
2.50244	1.95312	2.31934				-24.1089	-24.6887	-25.5127
2.92969	1.37329	2.62451				-24.0479	-24.6887	-25.5127
3.26538	1.34277	2.10571				-24.0173	-24.7803	-25.6653
2.83813	1.86157	2.10571				-24.0479	-24.7498	-25.6043
3.05176	1.15967	2.28882				-23.9868	-24.6887	-25.5432
3.41797	2.13623	2.59399				-24.0173	-24.6582	-25.5127
3.44849	1.58691	1.52588				-24.0173	-24.7192	-25.5127
3.20435	1.09863	0.94604				-24.0173	-24.6887	-25.6043
2.19727	1.12915	2.71606				-24.0784	-24.8108	-25.5737
2.68555	2.44141	3.08228				-24.0784	-24.7192	-25.5737
2.80762	2.13623	2.16675				-24.0479	-24.6582	-25.5127
2.80762	2.04468	1.58691				-24.0173	-24.6887	-25.5737
2.80762	1.25122	2.59399				-24.0173	-24.7498	-25.6348
3.26538	1.70898	1.86157				-24.0479	-24.8413	-25.5737
2.99072	2.0752	1.77002				-24.0479	-24.7192	-25.5432
2.38037	2.10571	2.53296				-24.0784	-24.6887	-25.6043
2.34985	1.7395	2.16675				-24.1394	-24.7498	-25.6653
2.86865	1.80054	1.12915				-24.1089	-24.7498	-25.5432
2.9602	1.5564	1.83105				-24.0479	-24.7498	-25.5432
2.65503	2.10571	2.31934				-24.0173	-24.6582	-25.6348
3.41797	2.28882	2.2583				-24.0479	-24.7192	-25.6043
2.56348	1.7395	1.2207				-24.1089	-24.7498	-25.5432
2.89917	2.16675	1.77002				-24.1394	-24.6887	-25.6043
2.16675	2.62451	3.20435				-24.0479	-24.6887	-25.6043
2.22778	2.34985	2.7771				-24.0479	-24.6582	-25.5737
2.7771	2.56348	2.62451				-24.0479	-24.6887	-25.5127
3.05176	2.62451	2.56348				-24.1699	-24.6887	-25.5737
2.74658	1.31226	2.10571				-24.0479	-24.6887	-25.6653
3.08228	1.00708	1.15967				-24.0479	-24.6582	-25.6043
2.92969	2.50244	1.40381				-24.0173	-24.6582	-25.6653
2.53296	2.7771	3.20435				-24.1089	-24.6582	-25.6348
2.47192	2.9602	3.54004				-24.0784	-24.6887	-25.6043
2.7771	1.37329	1.89209				-24.0784	-24.7498	-25.5737
2.38037	1.12915	2.59399				-24.0479	-24.6582	-25.5127
2.9602	0.76294	2.86865				-24.1394	-24.6887	-25.5127
3.32642	0.61035	2.7771				-24.0173	-24.7498	-25.5737
3.17383	1.7395	2.7771				-24.0173	-24.7192	-25.6043
2.56348	2.16675	2.28882				-24.0784	-24.6277	-25.5432
3.02124	2.0752	2.0752				-24.1089	-24.6277	-25.5127
2.80762	1.70898	1.92261				-24.0479	-24.6582	-25.6043
2.13623	2.16675	1.7395				-24.0173	-24.7803	-25.6653
2.53296	2.2583	1.92261				-24.1394	-24.6582	-25.6348
2.38037	2.04468	1.95312				-24.1089	-24.6582	-25.5737
2.89917	1.5564	2.68555				-24.0479	-24.6582	-25.5737
2.80762	1.61743	2.56348				-24.0173	-24.6277	-25.5432
2.65503	2.04468	2.16675				-24.0173	-24.6277	-25.5737
3.17383	2.01416	2.53296				-23.9868	-24.6582	-25.5432
2.74658	2.53296	2.44141				-24.0173	-24.6582	-25.5127
2.04468	2.56348	1.67847				-24.0784	-24.6277	-25.5432
2.16675	2.53296	1.61743				-24.0479	-24.5972	-25.5127
2.10571	1.95312	1.80054				-23.9868	-24.6277	-25.4822
2.89917	1.25122	1.40381				-24.0479	-24.6277	-25.5127
2.7771	1.58691	2.19727				-24.0479	-24.6582	-25.5432
2.16675	2.34985	1.83105				-24.1089	-24.6582	-25.4822
2.19727	2.13623	1.80054				-23.9868	-24.6582	-25.5127
2.38037	2.13623	1.80054				-23.9868	-24.6582	-25.5127
3.35693	2.53296	1.52588				-23.9868	-24.6887	-25.5127
2.99072	1.7395	2.13623				-24.0479	-24.6277	-25.5127
3.02124	1.06812	2.19727				-24.0479	-24.5972	-25.5127
3.23486	1.40381	2.28882				-24.0173	-24.6277	-25.5127
2.99072	1.98364	2.59399				-23.9868	-24.6277	-25.4822
3.17383	1.77002	3.2959				-23.9868	-24.6277	-25.5127
2.41089	2.7771	1.86157				-23.9563	-24.6582	-25.5737
2.19727	3.11279	1.83105				-23.9868	-24.6887	-25.5737
2.38037	2.31934	2.62451				-24.0173	-24.6582	-25.6043
2.68555	2.28882	2.04468				-23.9868	-24.6582	-25.6348
2.22778	1.06812	0.85449				-23.9563	-24.6582	-25.5737
2.74658	1.58691	2.01416				-23.9563	-24.6582	-25.5432
2.99072	1.89209	2.83813				-23.9868	-24.6582	-25.5127
2.50244	2.13623	2.9602				-23.9563	-24.7192	-25.5432
2.68555	2.62451	2.31934				-23.9563	-24.7192	-25.5127
2.86865	2.38037	2.2583				-23.9868	-24.7498	-25.5737
2.89917	2.41089	1.09863				-23.9258	-24.7803	-25.5432
2.9602	2.0752	2.47192				-23.9563	-24.7192	-25.5737
2.38037	1.83105	2.74658				-23.9868	-24.6277	-25.6653
1.86157	1.89209	2.92969				-24.0479	-24.6582	-25.6348
2.62451	2.53296	2.65503				-24.0784	-24.6277	-25.6043
2.9602	2.62451	1.70898				-24.0479	-24.5972	-25.6043
2.92969	1.7395	1.46484				-24.0784	-24.6277	-25.6043
2.53296	2.71606	1.83105				-24.0173	-24.6887	-25.5432
2.80762	2.34985	2.10571				-24.0173	-24.7192	-25.5432
3.57056	2.0752	2.59399				-23.9868	-24.6887	-25.5737
3.41797	1.92261	1.89209				-23.9258	-24.5972	-25.6958
2.19727	2.19727	1.52588				-23.9563	-24.5666	-25.6348
1.58691	1.77002	2.62451				-23.9258	-24.5666	-25.5432
2.80762	2.53296	2.59399				-23.9868	-24.5361	-25.5737
3.38745	2.71606	1.95312				-23.9563	-24.6277	-25.6043
2.7771	1.2207	2.0752				-23.9563	-24.5972	-25.6653
3.05176	2.28882	2.16675				-24.0173	-24.5361	-25.6653
4.08935	2.68555	2.80762				-24.0784	-24.5056	-25.6348
3.11279	1.61743	2.62451				-24.0479	-24.5361	-25.6348
1.80054	0.88501	2.53296				-23.9868	-24.5666	-25.6348
2.71606	1.52588	2.01416				-23.9563	-24.6277	-25.7263
2.68555	1.19019	2.34985				-23.9868	-24.5666	-25.7263
2.83813	1.37329	3.23486				-23.9563	-24.5056	-25.6653
3.8147	1.46484	2.2583				-23.9563	-24.5361	-25.6043
3.08228	2.47192	2.10571				-24.0173	-24.5666	-25.6958
2.31934	2.56348	2.19727				-24.0173	-24.5972	-25.7263
1.7395	1.09863	1.98364				-24.0479	-24.5056	-25.6043
1.95312	0.79346	1.92261				-23.9258	-24.5056	-25.6348
2.59399	1.52588	2.62451				-23.9258	-24.5666	-25.7568
2.92969	2.01416	2.86865				-23.8953	-24.6277	-25.7263
2.68555	1.77002	2.38037				-23.9868	-24.5666	-25.6348
3.02124	2.16675	1.70898				-24.0784	-24.5666	-25.6653
3.23486	2.13623	2.01416				-23.9868	-24.6582	-25.7873
3.20435	1.43433	2.38037				-23.9563	-24.6277	-25.6348
3.17383	1.95312	2.71606				-23.9563	-24.5666	-25.6653
2.9602	2.10571	2.28882				-23.9868	-24.5361	-25.7568
2.47192	1.49536	2.86865				-24.0784	-24.5361	-25.6958
2.74658	1.58691	2.89917				-23.8953	-24.6277	-25.6348
2.68555	1.89209	2.50244				-23.9258	-24.6277	-25.6348
3.20435	1.89209	1.98364				-23.9258	-24.5666	-25.6653
2.59399	1.92261	2.41089				-24.0784	-24.5666	-25.6653
2.19727	1.70898	2.62451				-24.0173	-24.5666	-25.6653
2.74658	1.61743	2.2583				-23.9563	-24.5972	-25.6653
2.71606	1.86157	1.37329				-23.9868	-24.6277	-25.6653
2.41089	1.92261	1.80054				-24.0784	-24.5972	-25.6958
2.80762	2.04468	1.67847				-23.9563	-24.5972	-25.8179
2.50244	1.98364	1.61743				-23.9563	-24.6277	-25.7263
1.98364	2.13623	2.16675				-23.9563	-24.6887	-25.6958
2.68555	1.92261	2.68555				-24.0479	-24.6582	-25.6958
2.2583	1.80054	3.57056				-23.9563	-24.5972	-25.8179
2.89917	2.41089	3.08228				-23.9563	-24.6277	-25.8179
2.47192	2.7771	1.12915				-24.0479	-24.6582	-25.6653
2.56348	1.52588	1.37329				-23.9868	-24.7192	-25.6958
2.31934	1.15967	2.62451				-23.9868	-24.6582	-25.6958
2.68555	2.16675	3.20435				-23.9563	-24.7192	-25.7263
2.65503	2.22778	2.50244				-23.9563	-24.6887	-25.7568
2.22778	2.16675	2.7771				-23.9868	-24.6582	-25.7873
2.71606	1.83105	3.23486				-23.9258	-24.6582	-25.8484
3.02124	2.04468	2.59399				-23.8953	-24.6277	-25.8179
2.89917	2.65503	1.49536				-23.9258	-24.6277	-25.8484
2.28882	2.56348	1.64795				-23.8953	-24.6277	-25.8484
1.89209	2.41089	2.68555				-24.0173	-24.6277	-25.8484
2.80762	2.0752	1.86157				-23.9868	-24.6277	-25.8179
2.44141	2.44141	2.62451				-23.9258	-24.6582	-25.8484
2.86865	2.92969	2.80762				-23.8953	-24.6277	-25.8484
2.62451	1.34277	2.38037				-23.9563	-24.6277	-25.8484
2.56348	1.28174	1.46484				-23.9868	-24.6582	-25.8789
2.62451	1.61743	1.67847				-23.9258	-24.6582	-25.7873
2.31934	1.64795	2.41089				-23.9563	-24.6887	-25.7873
2.89917	1.46484	3.08228				-23.9563	-24.6277	-25.7873
3.38745	2.22778	2.68555				-23.9258	-24.6582	-25.7873
2.34985	3.02124	1.52588				-23.9563	-24.6582	-25.7873
2.44141	2.31934	2.04468				-23.9868	-24.6887	-25.6958
2.31934	2.2583	2.68555				-24.0173	-24.6582	-25.7263
2.34985	2.50244	2.2583				-24.0173	-24.7192	-25.7568
3.44849	2.10571	1.31226				-24.0173	-24.7192	-25.7263
2.80762	0.76294	1.80054				-23.9868	-24.7498	-25.7263
2.19727	1.61743	2.31934				-23.9868	-24.8108	-25.7263
1.37329	2.31934	1.80054				-23.9868	-24.8108	-25.7873
1.58691	1.2207	2.19727				-24.0479	-24.7803	-25.8484
2.50244	0.76294	2.19727				-24.0173	-24.7803	-25.9094
3.84521	1.80054	1.98364				-23.9868	-24.7498	-25.8789
3.02124	1.19019	3.11279				-23.9868	-24.6887	-25.8484
2.71606	0.91553	3.23486				-24.0173	-24.7192	-25.7568
3.14331	1.89209	2.16675				-23.9868	-24.7498	-25.7568
2.89917	2.38037	1.83105				-23.9868	-24.7192	-25.7568
3.05176	1.83105	1.67847				-23.8953	-24.6887	-25.7568
2.7771	0.67139	1.80054				-23.8648	-24.6582	-25.7263
2.38037	1.09863	2.50244				-23.8648	-24.7498	-25.7873
2.13623	1.00708	2.44141				-23.8037	-24.7498	-25.8789
1.98364	0.45776	1.80054				-23.8037	-24.7192	-25.8484
2.71606	0.82397	2.34985				-23.8648	-24.6582	-25.7873
2.7771	1.77002	1.5564				-23.7732	-24.6277	-25.7873
2.71606	0.57983	1.64795				-23.8037	-24.6582	-25.7568
2.86865	0.24414	2.68555				-23.7732	-24.6887	-25.7873
3.41797	1.61743	2.68555				-23.7732	-24.6887	-25.9094
3.14331	3.14331	2.89917				-23.7732	-24.7192	-25.9094
2.68555	1.80054	3.08228				-23.7732	-24.7192	-25.8179
3.41797	1.46484	2.41089				-23.8648	-24.6582	-25.8179
2.99072	2.16675	2.71606				-23.8037	-24.6277	-25.7568
2.71606	1.70898	2.0752				-23.7732	-24.6277	-25.9094
2.56348	1.52588	2.31934				-23.7122	-24.6887	-25.9094
3.2959	2.65503	2.74658				-23.6816	-24.7498	-25.7873
2.80762	2.62451	3.26538				-23.6816	-24.7192	-25.8179
2.2583	1.67847	2.9602				-23.6816	-24.6277	-25.8179
2.68555	1.98364	2.80762				-23.7427	-24.6277	-25.9399
3.2959	0.94604	2.28882				-23.7732	-24.6887	-25.8179
2.9602	1.64795	1.7395				-23.7732	-24.7803	-25.7568
2.53296	2.34985	1.7395				-23.7732	-24.7192	-25.7873
3.66211	2.80762	2.28882				-23.6816	-24.6582	-25.9094
4.11987	1.15967	2.19727				-23.6816	-24.6277	-25.8179
3.23486	1.31226	0.97656				-23.6511	-24.7192	-25.7873
2.47192	0.76294	1.46484				-23.7122	-24.6582	-25.7568
2.99072	1.19019	2.28882				-23.8037	-24.6582	-25.8789
2.56348	2.2583	1.25122				-23.7427	-24.6582	-25.7873
2.16675	1.49536	1.46484				-23.6816	-24.7498	-25.7873
2.38037	2.16675	2.31934				-23.6816	-24.6582	-25.8789
2.22778	2.22778	2.13623				-23.6816	-24.6582	-25.7873
2.74658	2.0752	2.13623				-23.7732	-24.6277	-25.7873
3.14331	2.31934	2.74658				-23.7732	-24.7192	-25.8484
2.22778	2.44141	2.80762				-23.7122	-24.7498	-25.9094
2.31934	2.16675	2.53296				-23.7122	-24.7803	-25.7873
2.68555	1.83105	2.68555				-23.7732	-24.7192	-25.7873
2.59399	0.57983	2.65503				-23.8037	-24.6887	-25.7568
2.92969	1.37329	2.34985				-23.7427	-24.6582	-25.7263
2.59399	2.10571	1.89209				-23.6816	-24.6582	-25.7568
1.83105	1.61743	1.70898				-23.7427	-24.6582	-25.7873
2.53296	1.7395	3.05176				-23.8342	-24.7192	-25.8484
2.71606	2.68555	2.80762				-23.6816	-24.5972	-25.7568
2.0752	2.89917	2.59399				-23.6511	-24.6277	-25.7263
2.38037	3.23486	1.7395				-23.7122	-24.6887	-25.7568
2.53296	2.50244	1.64795				-23.6816	-24.6887	-25.7568
2.19727	2.53296	2.34985				-23.6206	-24.6277	-25.8484
3.02124	2.86865	1.89209				-23.7122	-24.5972	-25.7568
3.41797	1.58691	2.53296				-23.7427	-24.6277	-25.7568
2.89917	2.04468	2.13623				-23.6511	-24.6887	-25.7568
3.02124	2.65503	1.37329				-23.7122	-24.6582	-25.8179
2.89917	1.98364	1.7395				-23.6511	-24.6277	-25.8789
2.80762	2.0752	2.31934				-23.7427	-24.6277	-25.8484
2.56348	3.2959	2.0752				-23.7732	-24.5666	-25.8179
2.71606	1.98364	2.68555				-23.7427	-24.5361	-25.8179
2.92969	1.06812	2.71606				-23.7427	-24.5666	-25.7873
2.31934	1.40381	2.47192				-23.7122	-24.5666	-25.7873
1.64795	1.86157	2.74658				-23.7427	-24.5666	-25.7263
2.22778	2.19727	2.34985				-23.7122	-24.5972	-25.7263
2.56348	1.12915	2.13623				-23.7122	-24.6277	-25.7568
2.83813	1.2207	1.77002				-23.7732	-24.5972	-25.7568
2.74658	2.50244	1.86157				-23.7122	-24.5972	-25.7873
2.19727	2.44141	2.13623				-23.6816	-24.5972	-25.7568
2.9602	2.65503	2.92969				-23.6816	-24.5972	-25.7568
2.34985	1.61743	2.53296				-23.8037	-24.5972	-25.7873
2.01416	0.97656	2.01416				-23.7427	-24.5666	-25.8179
2.80762	1.98364	1.34277				-23.6816	-24.5972	-25.8484
2.50244	1.67847	1.92261				-23.6816	-24.5972	-25.8789
2.19727	1.95312	2.99072				-23.6816	-24.5972	-25.9094
1.98364	1.86157	2.56348				-23.7122	-24.5666	-25.9705
1.61743	2.13623	2.19727				-23.7122	-24.5972	-25.9094
2.34985	2.0752	2.62451				-23.7427	-24.6277	-25.8484
3.17383	1.19019	1.7395				-23.7122	-24.5972	-25.8484
3.17383	1.06812	1.52588				-23.7122	-24.6277	-25.8484
3.05176	2.2583	2.86865				-23.8037	-24.5972	-25.7873
1.70898	2.62451	2.65503				-23.8037	-24.6277	-25.8179
2.19727	1.98364	2.56348				-23.7732	-24.6277	-25.7873
3.08228	1.98364	1.5564				-23.7427	-24.6277	-25.7873
2.47192	2.99072	1.09863				-23.7732	-24.6277	-25.8179
1.83105	1.89209	1.92261				-23.7732	-24.7192	-25.8484
2.41089	1.2207	1.98364				-23.7427	-24.7498	-25.9094
3.08228	1.77002	1.80054				-23.7122	-24.6887	-25.9094
2.86865	2.28882	2.2583				-23.7122	-24.6887	-25.9094
3.05176	2.22778	2.74658				-23.6816	-24.6277	-25.8789
3.20435	2.71606	2.10571				-23.7122	-24.6277	-25.8179
2.04468	1.98364	1.86157				-23.7427	-24.6582	-25.8484
1.95312	1.19019	2.0752				-23.7427	-24.6277	-25.8179
1.86157	2.22778	2.13623				-23.7732	-24.6582	-25.8179
2.53296	1.64795	2.68555				-23.7122	-24.6582	-25.9094
2.0752	1.49536	2.2583				-23.7122	-24.7192	-25.9094
1.52588	2.22778	2.44141				-23.7427	-24.7498	-25.8789
2.22778	1.89209	1.46484				-23.7427	-24.7192	-25.8179
2.62451	1.61743	1.52588				-23.8037	-24.6582	-25.8179
2.62451	2.0752	2.9602				-23.8037	-24.6582	-25.8484
2.0752	1.46484	2.86865				-23.8037	-24.6582	-25.8789
2.34985	1.12915	1.77002				-23.7732	-24.6582	-25.9399
2.65503	1.70898	2.13623				-23.7427	-24.7498	-25.8789
2.34985	1.49536	2.62451				-23.7427	-24.7498	-25.8179
1.77002	1.46484	2.83813				-23.7427	-24.6887	-25.8179
1.95312	1.37329	2.53296				-23.7427	-24.6887	-25.8179
2.47192	1.70898	2.68555				-23.7732	-24.6582	-25.9399
3.11279	2.71606	2.92969				-23.7732	-24.7498	-25.8484
2.47192	2.38037	3.23486				-23.8342	-24.7498	-25.8179
1.7395	2.34985	2.53296				-23.8037	-24.6277	-25.8179
1.15967	2.44141	2.41089				-23.7427	-24.7192	-25.9399
0.79346	2.71606	2.47192				-23.7427	-24.7192	-25.8789
1.46484	2.31934	2.28882				-23.7427	-24.7803	-25.7873
1.58691	1.95312	2.41089				-23.7427	-24.6582	-25.8179
0.57983	0.61035	1.09863				-23.8648	-24.6582	-25.8789
0.48828	2.01416	1.09863				-23.8342	-24.6582	-25.7873
1.58691	2.50244	3.63159				-23.7732	-24.7803	-25.7873
1.06812	2.16675	2.89917				-23.8037	-24.6887	-25.8484
1.58691	1.25122	1.70898				-23.8037	-24.6277	-25.8484
1.7395	1.5564	1.52588				-23.8342	-24.6887	-25.7873
1.12915	1.2207	1.95312				-23.8953	-24.6887	-25.8179
0.15259	2.13623	3.23486				-23.8037	-24.6582	-25.9094
0.61035	3.14331	3.54004				-23.7732	-24.6582	-25.8179
1.2207	2.19727	3.05176				-23.7732	-24.6887	-25.7873
1.09863	1.5564	1.92261				-23.8037	-24.6277	-25.7873
1.43433	3.08228	1.0376				-23.8037	-24.6277	-25.8789
1.28174	2.65503	2.65503				-23.7427	-24.5666	-25.9094
1.49536	1.70898	3.26538				-23.7732	-24.6582	-25.9094
1.92261	2.2583	2.89917				-23.8342	-24.6582	-25.9094
1.98364	1.89209	1.95312				-23.8648	-24.7192	-25.8484
2.34985	1.7395	2.74658				-23.7732	-24.7192	-25.8179
2.53296	1.37329	2.0752				-23.8037	-24.6277	-25.8179
2.19727	1.52588	1.5564				-23.8953	-24.6582	-25.8484
2.04468	2.41089	2.34985				-23.8037	-24.7498	-25.9094
1.61743	2.34985	2.80762				-23.7732	-24.6887	-25.8789
1.28174	2.28882	3.66211				-23.8037	-24.6277	-25.8179
1.58691	1.98364	2.68555				-23.8953	-24.6582	-25.8484
2.74658	2.68555	3.2959				-23.8037	-24.6887	-25.8789
2.44141	2.04468	2.99072				-23.8037	-24.7192	-26.001
1.92261	1.80054	2.47192				-23.8648	-24.7192	-25.8789
1.77002	2.38037	2.10571				-23.8648	-24.6887	-25.8484
1.40381	2.47192	2.38037				-23.8037	-24.6887	-25.8179
2.44141	2.44141	2.9602				-23.7732	-24.6277	-25.8484
2.9602	1.43433	1.92261				-23.8037	-24.6582	-25.8484
2.56348	2.16675	2.44141				-23.8037	-24.6887	-25.8179
2.28882	2.62451	1.31226				-23.8953	-24.6582	-25.8179
1.98364	2.68555	2.19727				-23.9258	-24.6582	-25.8179
1.37329	1.70898	2.68555				-23.8953	-24.6277	-25.7873
1.12915	2.16675	2.74658				-23.8648	-24.6582	-25.7263
1.06812	1.64795	1.28174				-23.8648	-24.6582	-25.7263
1.64795	1.46484	1.80054				-23.8648	-24.6277	-25.7263
1.49536	1.92261	1.80054				-23.9258	-24.6277	-25.6958
2.80762	1.19019	2.38037				-23.8648	-24.6582	-25.7263
2.34985	0.42725	2.01416				-23.8648	-24.6582	-25.6653
2.53296	1.67847	1.5564				-23.8648	-24.6887	-25.6958
3.479	2.9602	1.12915				-23.8953	-24.6582	-25.6958
2.92969	2.59399	1.40381				-23.9563	-24.6887	-25.6653
2.92969	2.04468	1.80054				-23.8953	-24.7192	-25.6653
2.83813	2.19727	1.92261				-23.8953	-24.6887	-25.6043
3.14331	1.06812	2.65503				-23.8648	-24.6887	-25.6348
3.32642	1.0376	2.41089				-23.8342	-24.6887	-25.6348
3.26538	1.52588	1.92261				-23.8342	-24.7192	-25.6043
3.87573	1.89209	1.77002				-23.8648	-24.6887	-25.6653
3.17383	1.95312	2.13623				-23.8037	-24.6887	-25.6958
2.19727	1.61743	1.83105				-23.8342	-24.7192	-25.6653
1.7395	2.10571	1.2207				-23.8648	-24.7192	-25.6348
1.70898	1.37329	2.7771				-23.8648	-24.7498	-25.5432
2.44141	1.00708	2.99072				-23.8648	-24.7498	-25.5127
2.62451	2.92969	1.70898				-23.8648	-24.8108	-25.4822
2.7771	2.86865	1.7395				-23.8953	-24.7498	-25.4517
3.63159	2.59399	2.99072				-23.8953	-24.7192	-25.4517
3.2959	2.68555	3.11279				-23.8648	-24.6887	-25.4517
3.02124	2.28882	2.13623				-23.8648	-24.6277	-25.4822
1.58691	0.42725	2.10571				-23.8648	-24.5972	-25.5432
2.10571	0.42725	1.80054				-23.8953	-24.5972	-25.4822
3.26538	1.43433	2.01416				-23.8953	-24.5972	-25.4517
3.32642	1.92261	3.479				-23.9258	-24.6277	-25.3296
2.56348	2.16675	2.53296				-23.9563	-24.7192	-25.3601
1.58691	2.62451	1.92261				-23.9258	-24.7192	-25.3906
2.53296	1.70898	2.68555				-23.8953	-24.6582	-25.3906
3.11279	1.83105	2.92969				-23.8648	-24.6277	-25.4517
2.92969	1.86157	2.2583				-23.8648	-24.6277	-25.4211
2.92969	1.06812	1.92261				-23.8037	-24.6277	-25.2991
2.71606	1.15967	1.46484				-23.8342	-24.6582	-25.2686
2.34985	1.46484	2.53296				-23.8342	-24.6582	-25.2686
2.65503	1.67847	3.08228				-23.8342	-24.6582	-25.2991
2.62451	1.89209	2.47192				-23.8648	-24.5972	-25.3601
2.19727	1.67847	2.80762				-23.8953	-24.5361	-25.238
2.22778	1.95312	3.8147				-23.9258	-24.5666	-25.2075
2.68555	0.94604	2.74658				-23.8953	-24.5972	-25.2075
3.05176	1.00708	2.59399				-23.8648	-24.6582	-25.2686
2.7771	1.49536	1.80054				-23.8037	-24.5972	-25.2686
1.7395	2.34985	2.0752				-23.8648	-24.5972	-25.177
1.95312	1.83105	3.05176				-23.8648	-24.5972	-25.2075
1.98364	2.28882	2.22778				-23.8953	-24.6582	-25.238
2.7771	3.23486	2.99072				-23.9563	-24.6582	-25.2686
3.9978	2.86865	2.04468				-23.9563	-24.5972	-25.116
3.60107	1.43433	1.61743				-23.9258	-24.5972	-25.116
3.8147	1.49536	2.28882				-23.8648	-24.6277	-25.2075
3.57056	2.99072	3.02124				-23.8648	-24.6582	-25.1465
2.59399	2.2583	2.65503				-23.8953	-24.5666	-25.0855
2.2583	1.25122	3.54004				-23.9868	-24.5972	-25.0855
2.04468	2.01416	3.87573				-23.8953	-24.6582	-25.1465
1.83105	1.86157	2.56348				-23.8648	-24.6582	-25.0244
3.26538	2.50244	3.02124				-23.8648	-24.5972	-25.0244
2.68555	2.10571	2.04468				-23.8648	-24.5972	-25.1465
1.89209	1.58691	2.92969				-23.9258	-24.5972	-25.0549
2.71606	0.64087	3.8147				-23.8953	-24.5666	-25.0549
2.99072	1.31226	2.31934				-23.8648	-24.5666	-24.9634
2.71606	2.47192	2.47192				-23.8648	-24.5666	-24.9939
2.22778	2.53296	2.41089				-23.9258	-24.5666	-24.9939
2.56348	2.22778	2.56348				-23.9868	-24.5361	-24.9023
2.80762	2.71606	2.89917				-23.8342	-24.5666	-24.9329
2.50244	2.80762	2.13623				-23.8648	-24.6277	-24.9634
2.19727	1.80054	2.50244				-23.9258	-24.5056	-24.9329
2.19727	1.19019	3.20435				-23.9258	-24.5361	-25.0244
3.14331	1.49536	2.7771				-23.8648	-24.5666	-25.0244
3.26538	2.31934	2.86865				-23.8648	-24.5361	-24.9023
2.38037	1.83105	2.65503				-23.9868	-24.5056	-24.9023
2.04468	2.65503	3.08228				-23.8648	-24.4751	-24.9634
2.19727	2.74658	2.71606				-23.8953	-24.5056	-25.0244
2.92969	1.09863	1.83105				-23.9563	-24.5666	-24.9329
2.56348	0.91553	1.19019				-23.9868	-24.4446	-24.9023
2.38037	1.89209	2.34985				-23.9258	-24.4446	-24.8413
2.56348	2.28882	2.74658				-23.9258	-24.4446	-24.8718
2.80762	2.19727	3.26538				-23.8953	-24.4446	-24.8413
2.28882	2.34985	2.74658				-23.9258	-24.4446	-24.9023
1.7395	1.37329	2.38037				-23.8648	-24.4751	-24.9023
2.59399	1.70898	1.52588				-23.9258	-24.4141	-24.9634
2.83813	1.86157	1.77002				-23.8953	-24.4751	-24.9634
2.44141	3.44849	2.56348				-23.9563	-24.4751	-24.9329
2.83813	3.38745	2.53296				-24.0173	-24.4751	-24.9329
3.05176	1.61743	3.11279				-23.9258	-24.5056	-24.9939
2.92969	0.79346	1.95312				-23.9258	-24.4751	-24.9634
2.19727	1.86157	2.28882				-23.8953	-24.5361	-24.9634
2.83813	1.06812	2.44141				-23.9868	-24.5361	-24.9939
3.20435	1.86157	2.50244				-23.9563	-24.5361	-24.9329
3.479	2.62451	2.53296				-23.9563	-24.5056	-24.9634
3.2959	1.77002	2.62451				-23.9563	-24.4751	-24.9023
2.2583	1.2207	2.62451				-23.9258	-24.4751	-24.8413
2.01416	1.64795	2.86865				-23.9258	-24.4446	-24.8413
2.68555	2.7771	2.38037				-24.0173	-24.4751	-24.8413
2.71606	1.95312	2.50244				-23.9868	-24.4446	-24.8718
2.65503	2.0752	2.56348				-24.0173	-24.4446	-24.8718
3.05176	2.31934	1.92261				-23.9868	-24.4446	-24.8718
2.13623	0.97656	2.0752				-23.9868	-24.4751	-24.8718
1.15967	1.64795	2.22778				-23.9563	-24.5056	-24.9023
1.12915	2.47192	1.92261				-23.9563	-24.4751	-24.9329
1.67847	1.70898	1.77002				-23.9258	-24.5056	-24.9329
2.74658	0.82397	2.44141				-23.9563	-24.4751	-25.0244
2.65503	2.01416	2.41089				-23.9868	-24.4446	-25.0244
2.50244	1.89209	1.61743				-23.9868	-24.5056	-24.9329
2.65503	2.04468	2.38037				-23.9868	-24.5666	-24.9023
3.11279	1.89209	2.59399				-24.0479	-24.5972	-24.9329
3.23486	1.70898	1.89209				-24.0173	-24.5972	-24.9329
2.44141	1.98364	2.59399				-24.0173	-24.5666	-24.9023
1.95312	1.77002	2.28882				-24.0173	-24.5056	-24.9329
2.2583	2.71606	1.89209				-23.9868	-24.4751	-25.0244
2.28882	2.19727	2.50244				-23.9563	-24.5361	-25.0549
2.86865	1.49536	2.28882				-23.9258	-24.5056	-24.9939
2.89917	0.94604	1.7395				-23.8953	-24.4446	-24.9634
2.9602	2.04468	1.7395				-23.9868	-24.5056	-24.9329
2.47192	2.71606	1.70898				-23.9258	-24.5666	-24.9634
2.34985	2.38037	1.95312				-23.9563	-24.5666	-24.9634
2.44141	1.52588	1.61743				-23.8648	-24.4751	-25.0244
2.83813	1.86157	2.74658				-23.8953	-24.4446	-25.0855
2.99072	1.77002	2.50244				-23.9258	-24.5056	-24.9939
3.14331	2.04468	1.89209				-23.9563	-24.4446	-24.9634
3.50952	2.31934	2.71606				-24.0173	-24.5056	-24.9329
2.53296	1.95312	2.89917				-23.9868	-24.5361	-24.9634
1.70898	1.40381	2.80762				-23.8953	-24.4751	-25.0855
2.83813	2.10571	2.50244				-23.8953	-24.4751	-24.9939
3.26538	2.04468	2.28882				-23.8953	-24.4446	-25.0244
3.72314	2.0752	2.10571				-23.8342	-24.4751	-24.9634
3.63159	2.13623	1.7395				-23.8953	-24.5666	-25.0549
3.26538	2.04468	2.19727				-23.9258	-24.5056	-25.0855
3.41797	2.19727	2.34985				-23.9563	-24.4446	-24.9939
2.89917	2.59399	2.56348				-23.9258	-24.4446	-24.9939
2.31934	2.41089	2.2583				-23.8953	-24.5361	-25.0549
2.65503	2.22778	1.95312				-23.8953	-24.5056	-25.116
2.86865	1.89209	1.64795				-23.8953	-24.4141	-25.0244
3.26538	1.12915	2.41089				-23.9258	-24.4141	-24.9939
2.53296	0.67139	2.53296				-23.9868	-24.5056	-25.0549
2.04468	0.33569	3.20435				-24.0173	-24.5056	-25.116
2.9602	1.64795	2.80762				-23.9258	-24.4446	-24.9939
2.71606	2.38037	1.61743				-23.9258	-24.4446	-25.0549
2.04468	2.22778	1.80054				-23.9563	-24.5361	-25.116
2.01416	2.34985	2.56348				-24.0173	-24.4446	-25.0244
2.83813	1.49536	2.04468				-24.0784	-24.4141	-25.0855
3.72314	1.09863	1.5564				-23.9258	-24.4141	-25.177
3.08228	1.64795	2.01416				-23.9868	-24.4446	-25.116
2.10571	2.47192	2.59399				-23.9868	-24.4751	-25.0549
1.77002	1.89209	2.74658				-24.0173	-24.4446	-25.0855
1.49536	1.67847	2.0752				-23.9563	-24.4141	-25.0549
2.22778	1.61743	1.70898				-23.9258	-24.4751	-25.0244
2.80762	1.49536	1.64795				-23.8953	-24.4751	-25.0244
2.80762	1.77002	1.7395				-24.0479	-24.5361	-25.0549
3.14331	1.70898	2.28882				-23.9258	-24.5056	-25.116
1.92261	1.77002	3.50952				-23.8953	-24.4446	-25.177
1.49536	2.2583	3.05176				-23.9258	-24.4141	-25.116
2.41089	1.89209	3.14331				-23.9868	-24.5361	-25.0855
2.62451	1.28174	2.83813				-23.8953	-24.4751	-25.0549
2.38037	1.7395	2.16675				-23.8953	-24.4446	-25.1465
1.7395	2.41089	1.19019				-24.0173	-24.4446	-25.177
2.47192	1.83105	1.52588				-23.8648	-24.4751	-25.116
2.65503	1.58691	2.71606				-23.8953	-24.5361	-25.1465
3.02124	1.58691	2.16675				-23.9258	-24.5056	-25.0855
3.11279	1.67847	2.16675				-23.9868	-24.4751	-25.116
1.64795	1.83105	1.77002				-23.9868	-24.4446	-25.1465
1.40381	2.99072	2.53296				-23.9868	-24.4141	-25.1465
2.13623	1.95312	3.57056				-23.9868	-24.4751	-25.2075
1.92261	2.44141	3.23486				-23.9868	-24.4446	-25.238
1.43433	2.04468	2.01416				-23.9868	-24.4141	-25.2686
0.88501	1.83105	1.83105				-23.8953	-24.4446	-25.2686
1.2207	2.01416	1.86157				-23.9258	-24.4446	-25.2686
2.0752	2.0752	1.77002				-23.9258	-24.4446	-25.2686
2.62451	2.28882	2.74658				-23.9563	-24.4751	-25.2991
1.34277	3.38745	3.20435				-23.9563	-24.4446	-25.2686
0.33569	2.19727	2.65503				-23.9258	-24.4446	-25.2686
0.54932	1.25122	2.74658				-23.8953	-24.4141	-25.2075
1.15967	0.30518	2.65503				-23.8953	-24.4141	-25.238
1.49536	2.01416	2.38037				-23.9563	-24.4751	-25.2075
1.7395	2.28882	2.22778				-23.9258	-24.4446	-25.1465
1.83105	2.41089	2.53296				-23.8953	-24.4141	-25.177
2.50244	2.9602	2.44141				-23.8648	-24.4751	-25.1465
2.92969	1.67847	2.53296				-23.8648	-24.4751	-25.2075
2.34985	0.88501	1.95312				-23.8953	-24.4141	-25.2075
1.92261	2.65503	2.59399				-23.8648	-24.4141	-25.177
2.28882	2.86865	2.22778				-23.8648	-24.4446	-25.177
1.83105	2.56348	2.01416				-23.8953	-24.4751	-25.177
2.19727	2.01416	2.71606				-23.8648	-24.4751	-25.2686
2.44141	1.37329	1.7395				-23.8953	-24.5056	-25.2686
2.19727	1.2207	2.44141				-23.9258	-24.5361	-25.2991
3.05176	1.12915	2.13623				-23.9258	-24.5361	-25.238
3.72314	2.01416	1.40381				-23.8953	-24.5056	-25.2075
2.47192	1.67847	2.22778				-23.8953	-24.4751	-25.177
2.2583	0.88501	2.59399				-23.9258	-24.4751	-25.177
2.68555	1.31226	1.77002				-23.9258	-24.4751	-25.1465
1.70898	1.40381	1.95312				-23.8953	-24.5056	-25.177
1.19019	1.64795	2.62451				-23.8953	-24.4751	-25.2075
2.10571	1.95312	2.01416				-23.8648	-24.4751	-25.3296
2.65503	1.58691	2.41089				-23.9258	-24.5056	-25.2686
2.10571	2.65503	2.16675				-23.9258	-24.5666	-25.2686
2.44141	2.04468	1.64795				-23.8953	-24.6277	-25.238
2.16675	1.89209	2.34985				-23.9258	-24.5972	-25.177
2.50244	1.58691	1.98364				-23.9868	-24.5666	-25.238
2.56348	1.58691	2.31934				-24.0173	-24.5056	-25.2991
2.04468	2.13623	1.61743				-24.0479	-24.5361	-25.3601
1.25122	2.38037	1.89209				-23.9868	-24.5361	-25.3296
1.92261	1.5564	2.2583				-23.9563	-24.5666	-25.238
2.50244	1.7395	2.04468				-23.9258	-24.6277	-25.238
2.01416	1.67847	2.16675				-23.9258	-24.6277	-25.238
1.70898	1.12915	2.31934				-23.9258	-24.5666	-25.3906
1.28174	1.00708	1.61743				-23.9258	-24.5972	-25.3601
2.0752	1.0376	2.28882				-23.9258	-24.6277	-25.2686
1.86157	1.89209	1.98364				-23.9258	-24.5972	-25.2686
2.50244	2.2583	1.92261				-24.0173	-24.6887	-25.3296
2.41089	1.95312	2.50244				-24.0173	-24.6277	-25.3906
2.7771	1.12915	2.44141				-23.9563	-24.5972	-25.2991
2.2583	1.83105	3.02124				-23.9258	-24.5666	-25.2686
2.41089	3.57056	3.54004				-23.9258	-24.5666	-25.3296
2.50244	2.2583	2.7771				-23.8953	-24.6582	-25.3906
1.95312	1.40381	1.77002				-23.9563	-24.5972	-25.3296
1.98364	1.70898	1.86157				-24.0173	-24.5972	-25.2991
2.2583	2.13623	2.16675				-24.0173	-24.6582	-25.3906
2.41089	1.77002	2.2583				-23.9563	-24.7192	-25.3906
1.77002	1.83105	2.19727				-23.9258	-24.6582	-25.3296
1.95312	2.56348	1.77002				-23.9258	-24.6582	-25.3296
2.56348	2.2583	1.95312				-23.9258	-24.6582	-25.4517
2.16675	2.7771	1.89209				-24.0784	-24.6887	-25.2991
2.19727	2.44141	2.01416				-24.0173	-24.6582	-25.3601
2.92969	1.70898	1.64795				-23.9258	-24.6582	-25.4211
1.95312	1.12915	1.2207				-23.9258	-24.6582	-25.2991
2.22778	1.7395	2.44141				-23.9868	-24.6887	-25.3296
2.74658	1.80054	2.34985				-24.0784	-24.7192	-25.3296
3.23486	2.28882	1.86157				-23.9563	-24.7192	-25.4211
2.7771	2.22778	2.04468				-23.9563	-24.6887	-25.4822
2.47192	2.47192	2.16675				-23.9868	-24.6582	-25.5127
2.50244	1.77002	2.0752				-24.0784	-24.6887	-25.4517
2.68555	2.16675	1.89209				-23.9868	-24.7192	-25.3601
2.83813	2.74658	2.80762				-23.9258	-24.7803	-25.3601
2.62451	1.89209	2.53296				-23.9563	-24.7192	-25.3601
2.7771	1.86157	1.92261				-24.0784	-24.6887	-25.4517
2.47192	2.04468	1.7395				-23.9868	-24.7803	-25.5432
1.95312	0.97656	2.56348				-23.9563	-24.7192	-25.4517
2.0752	1.89209	1.77002				-24.0173	-24.6887	-25.4211
2.04468	2.44141	2.47192				-24.0173	-24.6582	-25.4517
2.22778	2.59399	1.7395				-23.9563	-24.7498	-25.4822
2.13623	2.10571	1.37329				-23.9868	-24.8108	-25.5127
2.44141	1.95312	1.43433				-24.0173	-24.7803	-25.4822
1.83105	1.0376	2.01416				-24.0173	-24.6887	-25.4517
1.58691	1.28174	2.19727				-23.9258	-24.7192	-25.4517
2.62451	1.64795	2.16675				-23.9563	-24.7192	-25.4517
2.04468	1.80054	2.38037				-23.8953	-24.7192	-25.4822
1.86157	1.92261	1.70898				-23.8953	-24.6887	-25.4822
2.38037	1.5564	0.64087				-23.9258	-24.7192	-25.5127
2.44141	1.98364	1.61743				-23.9258	-24.7192	-25.4517
3.02124	2.0752	2.0752				-23.9563	-24.7192	-25.4822
2.16675	2.65503	2.47192				-23.8953	-24.7192	-25.5127
1.77002	2.31934	2.0752				-23.9258	-24.7192	-25.5127
1.83105	0.79346	1.2207				-23.8953	-24.7498	-25.5432
2.44141	1.2207	1.52588				-23.9868	-24.7192	-25.4822
2.92969	1.89209	2.47192				-23.8953	-24.7498	-25.5127
2.71606	2.50244	1.92261				-23.8953	-24.7192	-25.5432
1.89209	2.56348	2.13623				-23.9258	-24.7192	-25.4822
2.31934	1.95312	2.22778				-23.8953	-24.6887	-25.5127
2.83813	1.34277	1.49536				-23.9258	-24.7498	-25.5127
2.68555	2.68555	1.5564				-23.9563	-24.6887	-25.5127
2.28882	2.47192	2.04468				-23.9563	-24.6887	-25.5737
2.28882	2.19727	1.7395				-23.8953	-24.7192	-25.5737
3.08228	2.99072	2.04468				-23.8953	-24.6887	-25.6043
2.34985	2.65503	1.86157				-23.8648	-24.6887	-25.6653
2.19727	2.56348	2.2583				-23.8648	-24.6887	-25.6348
1.89209	2.19727	1.98364				-23.8648	-24.6582	-25.6043
2.22778	1.80054	2.13623				-23.8648	-24.6887	-25.5432
2.62451	0.79346	1.95312				-23.8342	-24.6887	-25.5737
2.7771	1.00708	2.0752				-23.8648	-24.7192	-25.5432
2.47192	2.13623	2.44141				-23.8648	-24.7192	-25.5737
2.01416	1.70898	2.0752				-23.8648	-24.7498	-25.5737
1.95312	1.06812	1.95312				-23.8953	-24.7803	-25.5127
1.58691	1.86157	1.34277				-23.8953	-24.8413	-25.5737
1.83105	2.38037	2.04468				-23.8953	-24.7803	-25.6653
2.0752	2.01416	2.01416				-23.8648	-24.7498	-25.6348
2.04468	1.06812	2.56348				-23.9258	-24.7192	-25.6348
2.2583	2.13623	2.10571				-23.9868	-24.7192	-25.5737
2.28882	2.50244	1.98364				-23.9563	-24.7192	-25.5737
1.5564	1.61743	2.41089				-23.9258	-24.7498	-25.5127
2.22778	2.2583	2.59399				-23.9258	-24.7803	-25.5432
3.38745	2.41089	1.89209				-23.9258	-24.8413	-25.6043
2.71606	1.64795	1.2207				-23.8342	-24.8108	-25.6653
2.31934	2.28882	1.89209				-23.8648	-24.8413	-25.6348
2.59399	3.50952	2.28882				-23.8648	-24.7192	-25.5737
2.71606	1.40381	1.00708				-23.8648	-24.7498	-25.6043
2.44141	1.2207	1.83105				-23.8648	-24.7803	-25.6043
2.86865	2.19727	2.65503				-23.8953	-24.7498	-25.6958
2.44141	2.9602	2.38037				-23.9258	-24.8108	-25.6653
2.2583	2.34985	1.61743				-23.9868	-24.8413	-25.6043
2.13623	1.77002	1.98364				-23.9868	-24.7803	-25.6043
3.08228	1.40381	2.34985				-23.9563	-24.7803	-25.6043
2.74658	2.34985	1.15967				-23.9258	-24.7803	-25.7263
1.64795	1.83105	0.79346				-23.8953	-24.8413	-25.6348
1.28174	1.77002	2.01416				-23.8953	-24.8413	-25.6043
1.83105	2.31934	2.31934				-23.8953	-24.7803	-25.6043
3.02124	1.2207	1.98364				-23.9258	-24.7803	-25.6653
3.11279	1.25122	0.82397				-23.9868	-24.7803	-25.6958
3.23486	2.68555	1.89209				-23.9563	-24.8718	-25.6043
3.41797	2.74658	1.98364				-23.9258	-24.8718	-25.6043
2.50244	1.58691	2.04468				-23.8953	-24.8108	-25.6958
3.02124	2.34985	2.13623				-23.8342	-24.7803	-25.6958
3.02124	2.2583	2.01416				-23.9258	-24.8718	-25.6653
1.2207	1.09863	1.19019				-23.9868	-24.8108	-25.6653
1.58691	2.44141	1.34277				-23.9563	-24.7803	-25.7263
2.41089	2.59399	1.46484				-23.8648	-24.8108	-25.6348
2.89917	2.34985	1.67847				-23.8648	-24.8718	-25.6348
3.17383	2.99072	1.86157				-23.8953	-24.7803	-25.7263
2.50244	2.99072	1.58691				-23.9868	-24.7803	-25.6348
2.65503	2.0752	2.59399				-23.9258	-24.7803	-25.6348
2.56348	1.5564	2.74658				-23.8648	-24.8413	-25.6653
2.41089	1.46484	2.04468				-23.9258	-24.8108	-25.7263
2.01416	1.00708	1.83105				-23.9563	-24.8108	-25.6958
2.04468	2.74658	2.53296				-23.9868	-24.7498	-25.7263
2.9602	2.31934	2.38037				-23.8953	-24.7498	-25.7568
3.26538	2.01416	2.28882				-23.8648	-24.8413	-25.6958
2.0752	2.13623	1.98364				-23.9563	-24.8718	-25.6653
2.50244	1.92261	1.12915				-24.0173	-24.7803	-25.6348
2.53296	1.77002	1.40381				-23.8953	-24.8413	-25.6958
3.23486	2.65503	2.28882				-23.8953	-24.8108	-25.6958
3.63159	1.98364	2.9602				-23.9258	-24.8718	-25.7873
3.08228	2.16675	1.77002				-23.9258	-24.7803	-25.6653
2.80762	2.53296	1.31226				-23.8648	-24.7803	-25.6958
2.19727	2.50244	1.98364				-23.8953	-24.7803	-25.7263
1.92261	2.50244	3.66211				-23.9563	-24.8413	-25.7873
1.83105	2.13623	2.13623				-23.8953	-24.8718	-25.8484
2.47192	1.64795	1.86157				-23.8037	-24.7803	-25.7873
2.99072	1.92261	2.28882				-23.8648	-24.7498	-25.7263
2.65503	1.25122	3.32642				-23.8953	-24.7192	-25.6958
1.52588	1.77002	2.04468				-23.8953	-24.6887	-25.6958
2.16675	1.70898	2.19727				-23.8648	-24.7192	-25.6958
2.47192	1.80054	2.04468				-23.8342	-24.7498	-25.7263
2.92969	1.15967	1.28174				-23.8342	-24.7192	-25.7263
2.71606	2.13623	1.70898				-23.8648	-24.7192	-25.7568
2.41089	2.92969	1.77002				-23.9258	-24.7192	-25.7263
1.86157	2.16675	2.16675				-23.8953	-24.7498	-25.7263
2.44141	2.44141	2.10571				-23.8342	-24.7498	-25.7263
2.16675	2.19727	2.59399				-23.8648	-24.7498	-25.7263
1.52588	2.53296	2.41089				-23.8342	-24.7192	-25.7568
2.80762	1.25122	1.5564				-23.9258	-24.6887	-25.7568
3.14331	0.91553	2.56348				-23.8648	-24.7192	-25.7873
2.44141	1.98364	2.44141				-23.8342	-24.6887	-25.7568
2.47192	1.37329	1.92261				-23.8037	-24.6582	-25.7568
2.19727	1.40381	2.04468				-23.8342	-24.6582	-25.8484
1.40381	1.61743	1.80054				-23.8037	-24.6887	-25.8179
1.89209	0.82397	1.28174				-23.8342	-24.7192	-25.8789
2.22778	1.49536	1.40381				-23.8953	-24.6582	-25.9094
2.71606	1.98364	1.40381				-23.8953	-24.7192	-25.9094
2.89917	1.2207	2.19727				-23.8953	-24.6277	-25.8484
2.59399	2.65503	2.47192				-23.8953	-24.7192	-25.7873
2.56348	2.56348	2.74658				-23.9258	-24.7192	-25.7873
2.7771	0.54932	2.44141				-23.9868	-24.7803	-25.8179
2.62451	1.61743	1.77002				-23.9258	-24.8108	-25.8484
2.44141	2.50244	1.98364				-23.9563	-24.7498	-25.7873
1.5564	1.61743	2.68555				-23.9258	-24.7498	-25.8179
1.61743	1.46484	2.7771				-23.9563	-24.7498	-25.9094
2.65503	1.89209	2.04468				-23.9258	-24.6887	-25.9094
3.17383	1.67847	1.5564				-23.9258	-24.6887	-25.9399
3.2959	1.12915	2.50244				-23.8953	-24.6887	-25.8484
3.17383	1.83105	2.9602				-23.8648	-24.6887	-25.8179
3.14331	2.56348	2.28882				-23.8037	-24.6887	-25.8484
2.71606	2.22778	1.52588				-23.8342	-24.7192	-25.8179
2.44141	0.76294	1.64795				-23.8342	-24.7803	-25.8789
1.89209	1.12915	1.64795				-23.8342	-24.7803	-25.9705
2.47192	1.7395	3.26538				-23.8342	-24.7803	-25.9094
2.86865	2.04468	2.9602				-23.8342	-24.7192	-25.8484
2.50244	0.85449	2.44141				-23.8342	-24.7192	-25.8484
2.28882	1.49536	2.28882				-23.8037	-24.7498	-25.8179
2.44141	1.77002	2.92969				-23.8342	-24.7192	-25.8484
2.7771	2.10571	2.16675				-23.9258	-24.7803	-25.9399
3.38745	2.47192	2.41089				-23.9563	-24.8108	-25.8789
2.80762	2.99072	2.50244				-23.9258	-24.7498	-25.8484
2.89917	2.10571	1.70898				-23.8953	-24.7192	-25.8179
2.47192	2.13623	1.80054				-23.8037	-24.7192	-25.8789
2.0752	1.95312	2.86865				-23.8648	-24.7498	-25.9705
2.04468	1.95312	2.28882				-23.8342	-24.8718	-25.8789
2.86865	2.10571	1.64795				-23.8342	-24.7803	-25.8484
3.54004	1.92261	2.0752				-23.8648	-24.7192	-25.8484
3.50952	2.2583	1.67847				-23.9258	-24.7192	-25.9094
2.65503	2.38037	1.37329				-23.9563	-24.7192	-25.8484
2.13623	2.22778	1.40381				-23.8953	-24.8108	-25.8179
2.68555	2.2583	1.28174				-23.8342	-24.7803	-25.8484
3.66211	2.68555	1.40381				-23.8648	-24.7192	-25.9399
2.74658	2.50244	1.77002				-23.8342	-24.7192	-25.8484
2.92969	2.47192	1.64795				-23.8648	-24.8108	-25.7873
3.57056	0.91553	2.47192				-23.9563	-24.8108	-25.8179
3.72314	1.09863	2.47192				-23.9258	-24.7498	-25.9094
2.53296	2.16675	2.0752				-23.8342	-24.7498	-25.7873
1.98364	2.22778	2.41089				-23.8342	-24.8718	-25.8484
2.44141	2.19727	2.62451				-23.8953	-24.8108	-25.9399
1.95312	1.67847	2.0752				-23.9563	-24.7192	-25.8484
1.37329	0.82397	1.89209				-23.9258	-24.7803	-25.8179
1.49536	2.38037	1.95312				-23.8648	-24.7803	-25.9705
2.7771	2.99072	1.19019				-23.8648	-24.8413	-25.9399
2.83813	1.89209	1.28174				-23.9258	-24.8413	-25.8789
2.34985	2.10571	2.19727				-23.9563	-24.8718	-25.9094
2.19727	1.43433	2.89917				-23.8953	-24.8108	-25.8484
2.31934	1.34277	2.53296				-23.8953	-24.8108	-25.8179
1.95312	2.13623	1.92261				-23.8953	-24.8108	-25.8484
1.52588	1.49536	2.01416				-23.9563	-24.8413	-25.8484
2.16675	1.61743	2.01416				-23.8953	-24.9023	-25.9094
3.17383	1.77002	1.92261				-23.8953	-24.8108	-25.9399
2.74658	1.95312	2.41089				-23.9258	-24.8108	-25.8789
2.13623	1.98364	1.95312				-23.9258	-24.8413	-25.8484
1.52588	1.64795	1.86157				-23.8953	-24.9023	-25.8484
2.04468	2.7771	2.38037				-23.8648	-24.8108	-25.9094
2.83813	2.01416	2.01416				-23.9868	-24.8108	-25.9094
2.10571	1.77002	2.38037				-23.8648	-24.8108	-25.8179
2.19727	2.16675	2.50244				-23.8342	-24.8718	-25.8789
3.20435	2.16675	2.16675				-23.8953	-24.9023	-25.8179
2.62451	1.86157	2.28882				-23.9563	-24.8718	-25.8484
2.19727	1.86157	2.9602				-24.0173	-24.8718	-25.9094
2.68555	1.37329	2.71606				-23.9563	-24.8108	-25.9399
2.71606	1.98364	2.38037				-23.9563	-24.8108	-25.9094
1.77002	1.61743	1.49536				-23.9563	-24.8108	-25.9094
2.99072	2.2583	1.92261				-23.8953	-24.8413	-25.9094
3.2959	2.92969	1.92261				-23.8342	-24.8718	-25.9094
2.62451	2.10571	1.89209				-23.8342	-24.8718	-25.8789
1.95312	1.40381	1.46484				-23.8648	-24.8413	-25.8789
1.52588	2.68555	1.67847				-23.9868	-24.8718	-25.9094
1.80054	2.38037	1.83105				-23.8953	-24.8718	-25.9094
2.47192	1.25122	1.86157				-23.8953	-24.9329	-25.9094
2.71606	1.28174	1.34277				-23.8648	-24.9329	-25.9094
2.50244	1.92261	1.15967				-23.8953	-24.9023	-25.9094
2.86865	3.02124	1.46484				-23.9258	-24.9023	-25.8789
2.38037	2.56348	1.15967				-23.8953	-24.8718	-25.8484
2.56348	3.02124	1.58691				-23.8648	-24.9023	-25.7873
2.86865	2.28882	2.44141				-23.8648	-24.9023	-25.8179
1.15967	1.06812	2.89917				-23.8342	-24.8718	-25.8179
1.06812	1.46484	1.80054				-23.8648	-24.9329	-25.8179
2.10571	1.7395	1.67847				-23.8648	-24.9023	-25.8179
2.01416	2.74658	1.98364				-23.8648	-24.9634	-25.8484
2.19727	3.05176	2.10571				-23.8953	-24.9329	-25.7873
2.86865	2.62451	2.59399				-23.8648	-24.9329	-25.8179
2.41089	2.65503	1.77002				-23.8648	-24.9939	-25.8484
2.22778	1.58691	0.97656				-23.8342	-24.9939	-25.9399
2.38037	1.46484	1.31226				-23.8342	-25.0244	-25.9094
1.89209	2.2583	1.61743				-23.8648	-25.0549	-25.9399
2.62451	3.23486	1.52588				-23.8342	-25.0549	-25.8179
3.08228	2.65503	2.01416				-23.8648	-24.9939	-25.8179
2.89917	1.15967	3.11279				-23.8648	-24.9634	-25.8484
2.59399	1.15967	2.7771				-23.8648	-24.9634	-25.8179
2.80762	2.0752	1.80054				-23.8953	-24.9939	-25.8179
2.53296	2.22778	1.34277				-23.8342	-24.9939	-25.9094
1.95312	2.0752	1.52588				-23.8342	-24.9939	-25.9399
1.98364	1.34277	2.16675				-23.8342	-25.0244	-25.9094
2.62451	0.36621	1.98364				-23.8037	-25.0855	-25.8179
2.86865	1.64795	2.19727				-23.8342	-25.116	-25.8179
3.02124	3.05176	2.04468				-23.8648	-25.0855	-25.8179
3.05176	2.99072	1.86157				-23.9258	-25.0244	-25.8179
2.13623	2.22778	1.67847				-23.9258	-25.0244	-25.8789
1.43433	2.38037	1.70898				-23.8953	-24.9939	-25.9094
1.70898	1.95312	1.83105				-23.8953	-24.9939	-25.8484
2.71606	1.34277	2.2583				-23.8648	-25.0855	-25.8179
3.05176	2.10571	2.56348				-23.8342	-25.116	-25.8179
1.77002	1.58691	2.2583				-23.8342	-25.0244	-25.9094
1.89209	1.95312	1.46484				-23.8342	-25.0244	-25.9399
2.80762	1.46484	1.43433				-23.8037	-24.9939	-25.8179
3.35693	1.64795	1.98364				-23.8342	-25.0549	-25.8179
2.62451	2.2583	1.92261				-23.8648	-25.116	-25.8484
2.31934	1.67847	1.5564				-23.9868	-25.0549	-25.9094
2.44141	2.44141	1.52588				-23.9258	-25.0244	-25.8484
2.65503	1.89209	1.58691				-23.8342	-24.9939	-25.8484
2.47192	1.83105	1.0376				-23.8648	-25.0855	-25.7873
2.59399	2.53296	1.83105				-23.8342	-25.116	-25.9094
1.7395	1.46484	2.53296				-23.8342	-25.0244	-25.8484
1.80054	1.67847	2.38037				-23.8648	-25.0244	-25.8179
2.16675	1.89209	2.38037				-23.9563	-25.0549	-25.8484
3.02124	2.59399	1.52588				-23.9258	-25.0855	-25.9399
3.2959	2.65503	2.01416				-23.8342	-24.9939	-25.8484
2.59399	1.52588	2.38037				-23.8953	-24.9939	-25.8179
1.95312	1.80054	1.7395				-23.8953	-25.116	-25.9399
2.62451	2.28882	2.16675				-23.8953	-25.0855	-25.8179
2.56348	1.95312	1.43433				-23.8953	-25.0244	-25.7873
2.47192	2.10571	1.25122				-23.8648	-25.0244	-25.9094
3.02124	1.95312	1.5564				-23.8342	-25.0855	-25.8789
3.32642	2.2583	2.10571				-23.8342	-25.116	-25.8179
2.71606	1.58691	2.41089				-23.9258	-25.177	-25.8179
2.0752	1.95312	1.98364				-23.8648	-25.177	-25.8484
2.0752	1.95312	1.83105				-23.8342	-25.1465	-25.8789
2.62451	2.22778	1.98364				-23.8342	-25.116	-25.8789
2.19727	2.59399	1.49536				-23.9258	-25.0549	-25.8484
2.56348	2.38037	1.28174				-23.8953	-25.0855	-25.8179
3.05176	2.04468	1.46484				-23.8953	-25.116	-25.8484
1.7395	1.52588	2.7771				-23.8342	-25.1465	-25.8484
1.49536	1.92261	2.99072				-23.9258	-25.116	-25.9399
2.56348	1.64795	2.01416				-23.8342	-25.0855	-25.9705
2.53296	1.70898	1.70898				-23.8037	-25.0855	-25.8484
1.61743	1.67847	2.13623				-23.9563	-25.177	-25.9094
2.19727	1.25122	1.86157				-23.8953	-25.0855	-25.8789
2.62451	1.28174	2.10571				-23.8648	-25.0855	-26.001
2.71606	1.70898	1.37329				-23.8648	-25.116	-25.9399
3.72314	1.61743	2.7771				-23.9868	-25.116	-25.8789
3.57056	1.28174	3.44849				-23.8953	-25.177	-25.8789
2.38037	1.19019	2.31934				-23.8342	-25.2075	-25.8789
1.28174	1.28174	1.09863				-23.8648	-25.238	-25.8789
1.70898	1.15967	0.7019				-23.8648	-25.177	-25.8789
2.38037	1.5564	1.77002				-23.8342	-25.238	-25.8789
2.10571	1.64795	1.92261				-23.8648	-25.1465	-25.8789
2.7771	1.98364	2.59399				-23.8953	-25.177	-25.8789
2.99072	1.37329	2.59399				-23.9258	-25.1465	-25.8789
2.74658	2.13623	1.7395				-23.8648	-25.1465	-25.9094
1.95312	2.22778	2.65503				-23.8648	-25.116	-25.8789
1.67847	1.52588	2.59399				-23.8648	-25.0855	-25.9094
3.02124	1.37329	2.22778				-23.9563	-25.0855	-25.9094
2.34985	2.13623	1.95312				-23.8953	-25.0855	-25.9094
1.31226	1.86157	2.38037				-23.8342	-25.116	-25.9094
1.2207	1.28174	1.46484				-23.8342	-25.0855	-25.8484
2.10571	1.06812	0.88501				-23.8648	-25.1465	-25.8789
3.05176	1.52588	1.64795				-23.9258	-25.1465	-25.9094
3.54004	1.49536	2.0752				-23.9868	-25.177	-25.9094
2.99072	1.00708	1.77002				-23.9563	-25.238	-25.9094
2.86865	1.43433	1.98364				-23.9258	-25.2075	-25.9399
2.50244	2.83813	2.44141				-23.8953	-25.238	-25.9705
2.10571	2.04468	1.98364				-23.8648	-25.238	-26.0315
2.83813	1.80054	2.38037				-23.8648	-25.238	-26.0315
3.11279	2.04468	2.83813				-23.8342	-25.2075	-26.001
2.53296	2.04468	2.01416				-23.8953	-25.177	-25.9399
1.61743	2.04468	1.61743				-23.8953	-25.1465	-25.8789
1.89209	1.31226	1.58691				-23.9258	-25.116	-25.8789
2.34985	2.0752	1.70898				-23.9258	-25.116	-25.8789
2.59399	2.65503	2.34985				-23.8648	-25.177	-25.9399
2.86865	2.31934	2.34985				-23.8648	-25.116	-25.9094
2.16675	2.04468	2.50244				-23.8953	-25.1465	-25.9705
2.22778	1.46484	1.80054				-23.8953	-25.116	-26.0315
3.11279	1.80054	1.67847				-23.9258	-25.1465	-26.0315
2.80762	2.53296	1.15967				-23.9563	-25.238	-25.9705
3.20435	2.44141	1.83105				-23.9563	-25.238	-25.8789
2.86865	2.19727	3.05176				-23.9868	-25.238	-25.9094
2.0752	2.59399	3.08228				-23.9868	-25.177	-25.9094
2.28882	2.41089	2.04468				-23.9868	-25.116	-25.9399
3.08228	2.83813	2.50244				-23.8953	-25.1465	-26.0315
2.74658	3.11279	2.01416				-23.8648	-25.1465	-26.001
2.41089	1.7395	1.67847				-23.8953	-25.116	-25.9094
2.19727	2.10571	1.12915				-23.9258	-25.238	-25.9399
1.98364	2.65503	1.09863				-23.8648	-25.238	-25.8484
2.16675	1.92261	2.0752				-23.8953	-25.177	-25.9094
1.7395	1.49536	2.01416				-23.9563	-25.1465	-25.9705
1.64795	1.12915	2.10571				-23.9563	-25.1465	-26.001
1.40381	1.52588	1.95312				-23.9868	-25.177	-25.9094
1.52588	3.17383	1.61743				-24.0173	-25.2686	-25.8789
1.95312	1.92261	1.77002				-23.9868	-25.2991	-25.9399
2.2583	1.52588	2.01416				-23.8953	-25.177	-26.001
1.89209	1.5564	1.70898				-23.9258	-25.177	-25.9399
1.31226	2.19727	1.52588				-23.9258	-25.177	-25.8789
2.59399	1.52588	1.58691				-23.8953	-25.238	-25.8789
2.86865	1.61743	1.83105				-23.9258	-25.2686	-26.0315
1.83105	3.05176	1.80054				-23.9868	-25.177	-25.9094
2.56348	2.16675	2.41089				-23.9563	-25.177	-25.8789
2.9602	0.76294	2.38037				-23.8648	-25.177	-25.9399
3.2959	1.61743	1.67847				-23.8953	-25.238	-25.9705
3.23486	1.83105	1.95312				-23.8953	-25.2075	-25.9094
3.26538	2.2583	1.52588				-23.9258	-25.2075	-25.8789
2.38037	2.44141	1.7395				-23.9868	-25.238	-26.0315
2.13623	2.47192	1.49536				-23.9258	-25.2991	-25.8789
2.44141	1.92261	1.25122				-23.8953	-25.177	-25.8789
3.23486	1.28174	1.86157				-23.9258	-25.177	-26.001
2.13623	1.83105	2.31934				-23.9563	-25.238	-25.9399
1.98364	1.92261	1.83105				-24.0173	-25.2686	-25.9094
1.5564	1.89209	1.58691				-23.9563	-25.2686	-25.9094
2.86865	1.49536	0.94604				-23.9258	-25.238	-25.9705
2.41089	1.83105	1.7395				-23.9258	-25.2075	-25.9399
2.47192	2.31934	2.62451				-23.9868	-25.238	-25.8484
2.38037	1.98364	2.44141				-23.9868	-25.238	-25.8484
1.92261	2.04468	1.37329				-23.8648	-25.2075	-25.8789
1.98364	2.41089	1.28174				-23.8953	-25.2075	-25.9399
2.19727	2.50244	1.49536				-23.9563	-25.2075	-25.9705
1.77002	1.77002	2.01416				-23.9563	-25.2991	-25.8484
2.01416	1.34277	1.98364				-23.9258	-25.2991	-25.7873
2.28882	2.44141	1.80054				-23.9258	-25.2075	-25.8789
3.05176	2.41089	1.61743				-24.0173	-25.2075	-25.8789
3.02124	2.53296	1.19019				-23.9258	-25.2686	-25.9705
2.74658	1.98364	1.49536				-23.9868	-25.2686	-25.8484
2.74658	2.13623	1.61743				-24.0479	-25.177	-25.8179
2.86865	3.20435	1.77002				-23.9563	-25.2075	-25.8179
2.68555	1.98364	2.2583				-23.8953	-25.177	-25.8789
2.44141	1.43433	2.22778				-23.8953	-25.238	-25.9399
1.89209	2.7771	2.19727				-23.9563	-25.238	-25.9705
1.98364	3.35693	2.01416				-23.9868	-25.2686	-25.9094
2.9602	2.13623	1.40381				-24.0173	-25.2686	-25.8484
3.08228	1.98364	1.52588				-23.9868	-25.2075	-25.8179
2.74658	2.34985	1.34277				-23.9868	-25.2075	-25.8179
2.62451	2.53296	1.7395				-23.8953	-25.2075	-25.8179
2.92969	1.67847	1.83105				-23.9258	-25.177	-25.8179
2.10571	2.34985	1.64795				-23.9258	-25.2075	-25.8484
2.13623	2.80762	0.94604				-23.9563	-25.177	-25.8179
2.71606	2.10571	1.34277				-23.9868	-25.2075	-25.8179
3.23486	2.53296	1.83105				-23.9258	-25.2075	-25.8789
2.62451	2.74658	0.94604				-23.9258	-25.2075	-25.8484
2.74658	1.98364	2.16675				-23.9563	-25.2075	-25.8789
2.01416	2.16675	2.92969				-23.9563	-25.2075	-25.9094
2.01416	1.92261	2.62451				-23.9868	-25.238	-25.9399
2.86865	1.43433	1.64795				-23.9258	-25.1465	-25.9705
2.65503	1.7395	1.49536				-23.9258	-25.1465	-25.9705
1.58691	3.02124	1.43433				-23.9258	-25.177	-25.9399
1.67847	2.59399	1.34277				-23.9258	-25.2075	-25.9399
1.77002	1.70898	0.5188				-23.9258	-25.238	-25.9399
2.04468	2.41089	1.06812				-23.9258	-25.2686	-25.8789
2.47192	2.59399	1.58691				-23.9258	-25.2686	-25.8484
2.47192	1.80054	2.04468				-23.8953	-25.2991	-25.8789
[truncated: 898,002+ more rows]

## Sheet: Panel_c_data
Evoked PSC (pA)
	Pre-gabazine	Gabazine	Retinal (-)
1	3.83539	0	0.0933504
2	3.92552	0	0.0116311
3	5.07514	0	-0.0752603
4	6.05261	0	-0.0286097
5	5.24479	1.07779
mean	4.82669	0.215557	0.000277872
SE	0.420368	0.215557	0.0357443

## Sheet: Panel_c_trace
wt+GABAzine	Retinal (-)
2.13623	-0.94604
2.04468	-1.0376
1.67847	-1.25122
1.86157	-1.09863
2.38037	-1.00708
1.92261	-0.61035
2.22778	-0.18311
2.53296	-0.76294
1.95312	-0.85449
1.0376	-1.28174
1.06812	-1.52588
0.48828	-0.64087
1.12915	-0.94604
2.62451	-1.25122
2.50244	-0.5188
2.31934	-0.97656
1.49536	-0.88501
1.15967	-0.12207
1.67847	-0.42725
1.92261	-0.61035
2.59399	-0.88501
1.31226	0.54932
1.7395	-0.06104
1.19019	-0.88501
2.28882	-0.97656
2.16675	-1.5564
2.13623	-1.00708
1.12915	-0.97656
1.15967	-1.28174
1.28174	-1.0376
1.0376	-1.15967
1.2207	-0.85449
2.13623	0.18311
2.34985	-0.03052
1.98364	-0.33569
1.34277	-1.15967
1.92261	-2.28882
1.15967	-1.52588
0.97656	-0.42725
1.46484	-1.80054
1.40381	-1.64795
1.70898	-0.39673
2.10571	-0.79346
1.70898	-1.49536
2.2583	-1.15967
2.62451	-0.61035
1.89209	-0.7019
1.09863	-1.37329
1.49536	-1.58691
2.16675	-0.7019
1.83105	-0.48828
1.15967	0.15259
1.31226	-0.76294
2.04468	-0.03052
2.13623	-0.82397
2.74658	-0.54932
2.22778	0.12207
1.34277	-0.09155
1.64795	-1.15967
1.98364	-1.46484
1.58691	-1.15967
0.54932	-0.85449
1.06812	-1.2207
2.41089	-0.76294
2.2583	-0.06104
2.53296	-0.76294
2.22778	-1.52588
1.86157	-1.00708
1.92261	-0.5188
2.10571	-0.7019
1.46484	-0.79346
2.04468	-1.7395
2.34985	-1.61743
1.64795	-0.03052
1.31226	0.42725
1.15967	0.15259
1.0376	-0.57983
1.89209	-0.73242
2.47192	-0.85449
2.19727	-0.61035
1.67847	-0.36621
1.19019	-0.85449
1.52588	-1.31226
1.95312	-1.34277
1.70898	-0.67139
2.0752	-0.30518
1.49536	-0.97656
1.92261	-0.57983
1.43433	-0.30518
1.5564	-0.06104
1.7395	-0.5188
1.46484	0.24414
1.77002	-1.12915
2.10571	-0.88501
1.70898	0
1.64795	-0.64087
1.28174	-1.58691
1.34277	-0.85449
2.0752	0.42725
1.98364	0.39673
2.47192	-0.45776
2.01416	-1.25122
1.19019	-1.7395
1.06812	-1.34277
1.58691	-1.52588
1.7395	-1.15967
2.04468	-0.88501
1.64795	-1.40381
0.42725	-1.00708
1.61743	-1.15967
2.9602	-1.00708
1.80054	-0.27466
1.70898	-0.73242
1.92261	-0.88501
1.43433	-1.34277
2.10571	-0.97656
2.34985	-0.97656
1.58691	-1.34277
1.83105	-1.67847
1.86157	-0.76294
1.64795	-0.5188
1.43433	-1.52588
2.50244	-1.28174
2.0752	-1.25122
0.73242	-1.2207
1.12915	-0.18311
1.64795	-0.73242
2.53296	-1.61743
2.16675	-1.31226
2.44141	-1.77002
2.56348	-1.5564
1.86157	-0.76294
2.68555	-1.67847
2.31934	-2.53296
2.19727	-2.13623
1.43433	-2.10571
2.16675	-2.19727
2.74658	-1.52588
2.31934	-1.00708
1.86157	-1.19019
1.89209	-0.97656
2.31934	-1.49536
2.22778	-1.92261
1.52588	-2.04468
1.67847	-2.04468
1.95312	-0.73242
1.95312	0.30518
2.01416	-0.30518
1.52588	-1.2207
0.85449	-0.82397
0.88501	-0.7019
2.44141	-0.85449
2.31934	-0.36621
2.22778	-0.45776
2.10571	-1.31226
2.2583	-2.04468
1.43433	-2.10571
1.40381	-0.91553
2.16675	-0.06104
2.22778	-0.76294
1.09863	-1.70898
2.13623	-0.85449
2.83813	-0.5188
2.47192	-1.46484
1.7395	-0.82397
1.15967	-0.73242
1.98364	-0.39673
2.31934	-0.64087
2.01416	-1.67847
1.46484	-1.80054
0.79346	-1.49536
1.61743	0.18311
3.38745	0.39673
2.9602	-0.42725
2.59399	-1.0376
1.83105	-2.01416
1.52588	-0.7019
1.40381	-0.88501
1.67847	-1.19019
2.01416	-1.5564
1.43433	-0.88501
1.31226	-0.48828
1.43433	-1.12915
1.89209	-1.49536
2.04468	-1.34277
1.77002	-0.82397
1.2207	-0.94604
1.09863	-2.41089
1.61743	-1.58691
2.44141	-1.00708
2.38037	-1.43433
1.86157	-1.06812
1.92261	-0.7019
2.10571	-0.54932
1.19019	-0.42725
1.64795	-0.57983
2.16675	-1.15967
1.67847	-1.06812
1.40381	-0.57983
1.31226	-1.2207
0.79346	-0.33569
1.80054	-0.27466
2.38037	-0.91553
1.28174	-0.7019
0.73242	-1.34277
1.31226	-0.82397
1.80054	-0.85449
2.01416	-0.24414
1.7395	-0.33569
2.34985	-0.91553
2.50244	-1.70898
2.28882	-0.94604
2.56348	-0.39673
2.34985	-1.46484
1.58691	-0.97656
2.01416	-0.48828
1.95312	-0.33569
2.31934	-0.48828
2.47192	-0.85449
1.61743	-0.15259
1.70898	-0.67139
1.80054	-1.06812
1.40381	-0.85449
1.28174	-1.12915
0.7019	-1.80054
1.06812	-1.92261
2.47192	-0.88501
2.53296	-1.40381
1.95312	-1.67847
2.68555	-1.58691
1.80054	-1.70898
1.5564	-1.77002
1.89209	-0.67139
1.80054	-0.27466
2.19727	-0.79346
1.2207	-0.79346
0.15259	-1.28174
1.19019	-1.06812
2.44141	-0.36621
1.80054	-0.45776
1.43433	-0.18311
1.83105	-0.39673
2.22778	-0.36621
1.86157	-0.57983
0.85449	-1.06812
0.97656	-1.09863
2.04468	-1.52588
1.15967	-2.16675
1.06812	-1.49536
1.83105	-0.91553
2.28882	-0.67139
1.06812	-0.12207
1.25122	-1.19019
2.44141	-0.33569
2.7771	-0.15259
1.89209	-0.57983
1.06812	-0.64087
2.0752	-0.24414
1.83105	-0.88501
2.31934	-0.79346
2.04468	-0.39673
1.58691	-0.85449
0.97656	-1.25122
1.80054	-1.25122
2.65503	-0.61035
1.64795	-0.85449
1.77002	-1.40381
1.83105	-0.64087
1.0376	-0.82397
1.77002	-0.73242
2.41089	-1.7395
2.38037	-1.7395
2.38037	-1.28174
1.86157	-0.88501
2.16675	-1.43433
1.49536	-1.49536
0.94604	-1.2207
1.70898	-1.09863
1.83105	-0.27466
1.49536	-0.94604
1.70898	-1.06812
1.70898	0.12207
2.10571	-0.67139
2.13623	-1.61743
0.82397	-1.77002
1.64795	-1.89209
2.74658	-0.5188
2.65503	0.45776
2.31934	-1.06812
2.34985	-0.76294
2.38037	-0.57983
1.92261	-1.46484
1.58691	-1.37329
2.16675	-0.88501
2.10571	-0.97656
2.44141	-1.52588
2.28882	-1.80054
2.2583	-1.06812
1.58691	-0.15259
1.86157	-0.85449
2.38037	-0.82397
1.64795	-0.88501
1.86157	-1.46484
1.67847	-1.89209
1.98364	-1.37329
1.67847	-1.28174
1.40381	-1.31226
2.0752	-1.28174
2.56348	-0.36621
2.53296	-0.64087
1.58691	0.09155
1.80054	0.30518
2.13623	-0.54932
1.70898	-0.79346
1.89209	-1.06812
1.95312	-1.2207
1.67847	-1.89209
1.28174	-0.7019
2.2583	-0.12207
1.83105	-0.30518
1.98364	0
2.44141	-0.48828
2.41089	-1.28174
1.83105	-0.85449
1.7395	-0.36621
1.7395	-0.67139
2.22778	-0.15259
2.38037	-0.27466
1.86157	-0.33569
2.50244	-1.25122
1.83105	-1.19019
0.97656	-0.48828
1.77002	-0.48828
2.62451	-0.42725
1.89209	-1.15967
1.98364	-1.19019
1.64795	0.61035
1.19019	0.91553
1.15967	-0.79346
1.49536	-1.12915
1.89209	-0.76294
1.61743	-0.64087
2.44141	-1.40381
2.38037	-0.76294
2.47192	-1.0376
2.01416	-1.49536
1.80054	-1.09863
1.80054	-1.64795
2.31934	-2.04468
1.09863	-1.12915
1.25122	-1.46484
2.28882	-1.0376
1.80054	-0.73242
1.86157	-1.19019
2.47192	-1.67847
1.7395	-1.34277
2.50244	-0.94604
2.53296	-1.67847
2.50244	-1.61743
1.61743	-1.2207
1.34277	-1.52588
1.98364	-0.54932
2.0752	-0.42725
2.99072	-1.77002
2.53296	-1.7395
1.61743	-0.64087
1.95312	-0.30518
2.47192	-0.85449
2.41089	-1.67847
1.46484	-1.49536
1.19019	-0.88501
1.31226	-0.42725
1.37329	-0.82397
1.83105	-1.40381
1.80054	-1.15967
1.34277	-0.88501
2.34985	-0.03052
3.02124	-0.57983
2.47192	-1.7395
0.82397	-2.2583
0.88501	-0.7019
2.2583	0.18311
2.74658	0.94604
1.09863	-1.37329
1.25122	-1.64795
3.02124	-1.52588
3.20435	-0.73242
1.95312	-0.73242
1.28174	-0.5188
1.52588	-0.97656
2.01416	-0.64087
2.68555	0.54932
2.2583	-0.18311
1.37329	-1.61743
1.15967	-0.82397
2.10571	-0.64087
2.47192	-0.91553
1.67847	-0.33569
1.95312	-0.24414
2.13623	-1.2207
2.0752	-1.64795
2.50244	-1.89209
2.56348	-2.13623
2.04468	-1.37329
1.06812	-0.39673
1.28174	-0.64087
1.40381	-1.77002
2.13623	-1.83105
2.7771	-0.73242
2.01416	-1.28174
1.67847	-2.44141
1.83105	-1.92261
1.98364	-1.43433
2.34985	-0.67139
2.74658	-1.0376
2.19727	-0.88501
1.61743	-0.30518
3.02124	-0.27466
2.65503	-1.31226
0.97656	-1.37329
1.52588	-1.06812
2.22778	-0.85449
2.89917	-0.33569
2.83813	-1.31226
1.5564	-0.94604
0.82397	-0.42725
2.0752	-0.64087
2.16675	-0.5188
1.37329	-0.42725
1.19019	-1.09863
2.22778	-0.79346
1.86157	-1.25122
1.7395	-1.34277
2.41089	-0.64087
3.38745	-0.15259
3.38745	-0.48828
2.04468	-1.95312
2.0752	-2.38037
1.52588	-1.28174
1.12915	-0.45776
1.40381	-1.12915
2.34985	-0.27466
2.31934	-0.76294
1.19019	-1.58691
1.0376	-1.2207
1.70898	-0.88501
1.25122	-1.86157
2.2583	-1.58691
3.17383	-1.80054
3.26538	-1.46484
2.38037	0.24414
1.58691	0.36621
0.54932	-0.97656
1.46484	-0.85449
2.38037	-0.76294
1.64795	-0.91553
2.71606	-1.46484
2.0752	-0.7019
1.12915	0
1.49536	-0.42725
2.04468	-1.95312
2.9602	-2.7771
2.56348	-1.92261
1.19019	-1.98364
2.62451	-1.80054
2.80762	-1.70898
1.86157	-0.67139
1.19019	-0.91553
0.76294	-0.91553
2.53296	-0.73242
2.10571	-0.5188
2.04468	-1.00708
2.01416	-2.13623
1.15967	-2.47192
1.86157	-0.94604
2.7771	-1.31226
2.31934	-1.34277
2.10571	-1.61743
2.2583	-1.86157
1.70898	-1.40381
1.12915	-1.49536
1.58691	-1.37329
1.52588	-1.5564
2.59399	-1.25122
2.01416	-1.7395
1.52588	-1.0376
1.7395	-0.18311
1.89209	-0.67139
2.56348	-0.88501
2.9602	-0.76294
3.20435	-0.27466
3.02124	-0.97656
1.98364	-1.95312
1.31226	-1.09863
2.01416	-1.34277
2.62451	-1.0376
2.34985	-1.46484
2.19727	-1.25122
1.80054	-0.85449
1.83105	-0.61035
1.52588	-1.40381
1.64795	-1.06812
1.70898	-0.48828
1.0376	-0.36621
0.79346	-1.28174
1.77002	-2.04468
1.64795	-0.67139
1.83105	-1.52588
2.71606	-1.34277
2.62451	-0.48828
2.04468	-1.25122
1.70898	-0.82397
1.19019	-0.39673
1.46484	-0.18311
2.10571	-1.2207
2.38037	-1.67847
1.77002	-1.28174
1.5564	-0.27466
1.28174	-0.57983
1.31226	-1.28174
1.98364	-0.97656
2.22778	-0.82397
1.89209	-1.09863
1.61743	-1.12915
1.31226	-1.0376
1.40381	-1.15967
1.34277	-2.04468
1.64795	-2.16675
1.25122	-1.86157
1.70898	-1.83105
2.47192	-1.46484
2.2583	-0.09155
2.10571	-0.36621
1.67847	-1.15967
1.2207	-0.33569
1.28174	-0.06104
1.61743	-0.82397
1.89209	-1.12915
1.98364	-0.21362
2.34985	-0.48828
2.04468	-1.34277
1.80054	-1.31226
2.0752	-0.79346
1.80054	-1.19019
1.43433	-1.40381
1.19019	-0.61035
1.67847	-1.12915
2.0752	-1.40381
2.01416	-0.85449
2.13623	-1.06812
1.89209	-1.70898
2.50244	-0.73242
2.71606	-0.82397
2.2583	-0.30518
2.99072	-1.25122
3.20435	-1.37329
2.16675	-1.19019
1.58691	-0.54932
1.5564	-1.19019
1.19019	-0.76294
1.43433	0.03052
1.43433	-0.33569
1.49536	-0.79346
1.67847	-0.79346
2.01416	-1.15967
1.61743	-0.85449
1.0376	-0.06104
2.41089	-0.09155
2.9602	-0.73242
2.80762	-1.34277
2.16675	-1.58691
2.16675	-1.25122
1.31226	-1.67847
1.7395	-1.83105
2.59399	-0.82397
3.02124	-0.21362
2.41089	-0.15259
1.70898	-0.42725
2.0752	-0.45776
2.34985	-0.73242
1.98364	-1.67847
1.64795	-1.40381
2.16675	-1.09863
2.01416	-0.88501
1.5564	-0.57983
2.04468	-0.45776
1.67847	-1.0376
1.77002	-1.40381
1.67847	-1.09863
1.19019	-0.73242
0.73242	-0.7019
1.52588	-1.46484
1.98364	-1.37329
1.7395	-1.58691
2.04468	-1.52588
1.98364	-1.83105
1.52588	-2.01416
1.89209	-2.01416
1.7395	-1.5564
2.13623	-1.49536
2.44141	-0.61035
1.46484	-0.18311
1.64795	-0.57983
2.22778	-0.94604
2.38037	-0.97656
1.95312	-1.49536
1.40381	-1.40381
1.67847	-0.45776
2.01416	0.54932
1.83105	0.09155
1.92261	-0.7019
2.44141	-1.00708
1.7395	-0.48828
1.34277	0.24414
1.52588	-0.30518
2.13623	-1.70898
2.2583	-1.49536
2.68555	-0.09155
2.41089	0.57983
1.77002	-0.5188
1.09863	-0.06104
2.01416	-1.0376
2.31934	-1.0376
1.86157	-1.34277
1.80054	-1.15967
2.01416	-0.21362
2.41089	-0.79346
1.61743	-1.31226
1.58691	-0.76294
2.13623	-0.15259
1.89209	-0.67139
2.34985	-1.52588
2.38037	-1.25122
1.43433	-1.25122
1.89209	-0.94604
2.65503	-0.88501
2.68555	-1.19019
1.5564	-1.5564
1.40381	-1.61743
1.89209	-1.95312
2.04468	-1.70898
2.16675	-0.76294
2.31934	-0.54932
2.16675	-0.97656
1.25122	-1.12915
1.49536	-1.58691
1.52588	-1.7395
1.77002	-2.28882
1.19019	-1.89209
0.94604	-1.0376
1.61743	-0.5188
2.71606	-1.00708
1.98364	-1.52588
1.2207	-1.09863
2.13623	-1.12915
1.95312	-1.28174
1.34277	-0.97656
2.13623	-1.0376
2.80762	-1.28174
2.99072	-0.85449
1.58691	-0.24414
2.01416	-0.42725
1.86157	-0.27466
1.49536	-0.48828
2.2583	-1.46484
1.83105	-2.13623
2.22778	-1.86157
2.53296	-2.01416
1.92261	-1.67847
1.83105	-0.12207
2.65503	-1.25122
2.59399	-1.5564
1.61743	-1.00708
1.19019	-0.79346
1.37329	-1.2207
1.70898	-0.48828
1.7395	0.24414
2.04468	0.42725
1.70898	-0.88501
1.40381	-1.25122
2.16675	-0.24414
2.92969	-1.12915
3.32642	-0.73242
2.74658	-0.30518
2.68555	-0.39673
2.50244	-1.34277
2.74658	-1.00708
2.38037	-0.54932
1.95312	-0.88501
2.04468	-0.79346
3.26538	-0.82397
2.92969	-1.58691
2.44141	-1.25122
1.09863	-0.94604
1.25122	-0.61035
1.40381	-0.82397
1.46484	-1.5564
2.2583	-0.85449
2.31934	-0.76294
1.7395	-1.95312
1.98364	-1.86157
2.13623	-0.79346
2.71606	-0.33569
3.93677	-1.19019
2.83813	-1.92261
1.64795	-1.00708
1.98364	-1.25122
1.58691	-1.12915
1.64795	-0.5188
2.22778	-0.73242
2.59399	-0.39673
2.68555	-0.76294
1.86157	-0.30518
2.65503	-1.00708
2.0752	-1.12915
1.77002	-1.98364
1.86157	-1.09863
2.10571	-0.18311
1.46484	0.85449
1.77002	-0.27466
2.13623	-1.06812
1.77002	-2.47192
1.92261	-1.7395
1.70898	-1.09863
1.95312	-1.19019
2.92969	-0.79346
2.56348	-1.06812
1.7395	-1.70898
1.06812	-1.52588
2.0752	-1.34277
2.13623	-1.70898
1.25122	-1.64795
1.46484	-1.83105
2.31934	-1.40381
2.16675	0.57983
2.0752	0.18311
2.28882	-0.88501
1.25122	-1.86157
1.43433	-0.85449
1.98364	-1.0376
1.77002	-1.70898
1.5564	-0.7019
2.47192	-0.39673
2.59399	-0.36621
1.46484	-0.61035
1.7395	-0.64087
2.04468	-0.97656
1.89209	-0.97656
0.76294	-0.85449
1.80054	-0.30518
1.70898	0.15259
1.98364	-0.91553
1.98364	-0.94604
1.52588	-0.88501
2.74658	-1.34277
2.31934	0
0.73242	0.33569
1.25122	-0.57983
2.13623	-1.5564
1.83105	-0.82397
1.52588	0.12207
1.83105	-0.61035
2.41089	-0.79346
1.83105	-1.00708
2.22778	-0.48828
1.83105	-0.79346
1.67847	-1.2207
3.54004	-1.06812
2.9602	-1.09863
2.16675	-0.45776
2.19727	-0.91553
2.22778	-1.37329
1.98364	-1.19019
1.5564	-1.28174
1.61743	-0.73242
2.28882	0.06104
2.44141	-0.48828
1.31226	-0.82397
1.31226	-0.82397
2.71606	-1.06812
3.08228	-0.73242
1.77002	-0.36621
1.43433	-1.0376
2.92969	-1.34277
2.89917	-1.0376
1.00708	-0.7019
0.73242	-1.0376
1.64795	-1.06812
1.89209	-0.61035
2.59399	-1.19019
2.31934	-1.15967
1.61743	-0.42725
1.77002	0.36621
1.77002	-0.5188
2.01416	-1.46484
1.95312	-1.80054
2.0752	-1.15967
2.62451	-1.28174
2.47192	-2.16675
2.53296	-1.34277
2.13623	-1.5564
2.04468	-1.0376
2.19727	0.42725
1.98364	-0.18311
2.19727	-1.12915
2.10571	-1.15967
1.5564	-0.57983
1.43433	-0.45776
2.31934	-0.45776
2.28882	-0.76294
2.31934	-0.33569
2.9602	0.24414
1.95312	-0.85449
1.34277	-1.49536
1.5564	-0.36621
3.02124	-1.06812
1.64795	-1.34277
0.64087	-1.58691
1.25122	-0.73242
2.13623	-0.15259
2.62451	-0.39673
2.31934	-1.34277
1.67847	-2.01416
2.41089	-1.86157
2.62451	-0.45776
1.19019	-0.67139
1.95312	-1.52588
2.04468	-2.01416
2.59399	-0.48828
1.92261	0.39673
3.05176	0
2.44141	-0.33569
1.92261	-1.00708
1.92261	-0.94604
2.47192	-0.27466
1.98364	-0.91553
1.83105	-1.28174
2.16675	-1.19019
1.98364	-1.19019
1.58691	-1.34277
1.52588	-1.49536
1.67847	0.24414
2.44141	0.36621
2.53296	-0.85449
1.70898	-1.25122
2.22778	-1.0376
2.38037	-1.7395
2.01416	-1.15967
1.34277	0.36621
1.37329	-0.30518
1.95312	-0.48828
1.19019	-1.5564
1.52588	-1.25122
2.31934	-1.46484
2.59399	-1.58691
1.61743	-1.40381
0.91553	-1.00708
1.5564	-1.12915
2.13623	-0.57983
2.71606	-0.39673
3.02124	-1.31226
2.38037	-1.61743
1.61743	-1.46484
2.38037	-0.76294
2.31934	-0.88501
2.28882	-0.30518
2.19727	-0.24414
2.10571	-1.61743
2.80762	-1.25122
1.67847	-1.28174
0.82397	-1.37329
1.06812	-2.2583
0.94604	-1.7395
1.43433	-1.12915
1.7395	-2.16675
1.98364	-1.34277
1.92261	-2.01416
1.61743	-3.08228
1.86157	-1.7395
2.0752	-0.57983
2.38037	-1.15967
2.22778	-0.64087
1.92261	-1.06812
1.7395	-0.33569
1.7395	0.42725
2.04468	-0.85449
2.71606	-1.46484
2.04468	-0.7019
1.98364	-0.5188
2.0752	0.24414
2.22778	-0.97656
1.67847	-1.80054
1.7395	-1.95312
1.83105	-1.5564
1.43433	-2.13623
2.16675	-1.67847
1.89209	-1.46484
2.68555	-1.86157
2.44141	-1.61743
2.22778	-1.15967
2.16675	-0.76294
2.41089	-0.15259
2.16675	-0.27466
2.38037	-0.79346
2.62451	-0.42725
2.68555	-1.15967
2.89917	-1.12915
2.44141	-0.30518
2.2583	-0.82397
1.34277	-1.49536
0.88501	-1.77002
1.49536	-1.77002
1.89209	-1.37329
2.16675	-1.67847
2.31934	-1.49536
1.31226	-1.31226
0.45776	-0.5188
2.62451	-1.28174
3.11279	-1.98364
2.01416	-1.7395
1.80054	-0.67139
2.28882	-0.27466
3.08228	0.06104
2.0752	0.03052
1.61743	-1.12915
1.46484	-0.73242
1.49536	-0.7019
1.43433	-1.25122
2.01416	-0.45776
1.61743	-1.12915
1.00708	-1.31226
1.49536	-1.5564
2.04468	-1.2207
2.16675	-0.39673
1.92261	-1.5564
1.64795	-1.37329
1.25122	-0.61035
1.86157	-0.33569
2.59399	-0.30518
2.16675	-1.19019
1.00708	-0.88501
1.34277	-0.54932
2.80762	-0.85449
2.01416	-1.25122
1.70898	-0.61035
2.68555	0.12207
1.80054	-0.48828
1.70898	-0.39673
2.16675	0.15259
1.83105	-0.57983
1.95312	-0.94604
1.7395	-1.43433
1.7395	-1.2207
1.80054	-0.30518
1.0376	0.27466
1.92261	-0.88501
2.22778	-1.43433
2.41089	-0.39673
2.01416	-0.48828
0.79346	-0.88501
-0.09155	-0.64087
0.39673	-0.48828
1.52588	-0.97656
1.34277	-0.45776
2.10571	-0.7019
1.58691	-1.00708
1.61743	-0.45776
2.41089	-0.18311
1.06812	-0.79346
0.33569	-1.25122
0.30518	-0.7019
0.64087	-0.79346
2.71606	-0.30518
2.59399	-0.06104
1.5564	-0.09155
1.80054	0.39673
2.59399	0.64087
2.16675	-0.42725
2.10571	-0.88501
1.49536	-0.73242
2.2583	-0.36621
2.31934	-0.5188
1.64795	-1.40381
1.77002	-1.64795
1.15967	-0.24414
2.04468	-0.57983
1.86157	-1.77002
2.38037	-1.86157
3.35693	-1.80054
1.5564	-0.94604
1.77002	-0.54932
2.53296	-0.12207
1.43433	-0.94604
1.12915	-1.46484
1.80054	-1.0376
2.62451	-0.57983
2.65503	0.30518
2.22778	-0.97656
1.98364	-1.67847
1.7395	-1.12915
1.0376	-0.42725
2.56348	-0.64087
1.67847	-0.7019
1.31226	-0.03052
1.52588	-0.64087
3.66211	-1.34277
3.20435	-0.73242
1.67847	-0.45776
1.67847	-0.42725
2.19727	-0.24414
1.34277	-0.76294
1.70898	-0.64087
1.86157	-0.39673
1.61743	-0.7019
1.40381	-1.0376
2.31934	-1.12915
2.2583	-1.2207
1.83105	-0.94604
2.04468	-0.76294
2.47192	0.03052
1.64795	-0.36621
1.95312	-0.79346
1.95312	-1.09863
1.43433	-0.79346
2.50244	-0.45776
3.35693	-0.88501
2.22778	-0.88501
2.22778	-2.13623
2.41089	-1.61743
1.83105	-1.34277
2.16675	-1.83105
1.58691	-1.31226
0.91553	-0.73242
2.2583	-0.88501
2.9602	-0.88501
2.59399	-0.88501
1.89209	-1.09863
1.77002	-0.94604
2.41089	-0.39673
2.86865	-1.00708
1.19019	-1.58691
1.25122	-0.73242
1.86157	-0.85449
2.0752	-0.30518
2.19727	-0.64087
2.0752	-1.28174
3.08228	-1.25122
2.41089	-1.34277
1.58691	-1.52588
2.19727	-0.57983
3.05176	0
2.34985	-0.48828
1.92261	-0.30518
1.31226	-0.97656
1.12915	-1.43433
1.34277	-0.5188
1.49536	-1.09863
2.19727	-1.00708
2.99072	-0.39673
2.19727	-0.67139
1.28174	-2.16675
1.31226	-1.28174
2.01416	-0.48828
1.98364	-1.43433
2.34985	-1.92261
2.22778	-0.42725
1.43433	0.18311
1.5564	-0.33569
1.77002	-1.0376
2.19727	-1.67847
2.34985	-1.40381
2.38037	-1.06812
1.06812	-1.46484
1.15967	-1.52588
1.58691	-1.40381
1.86157	-1.25122
2.13623	-0.88501
2.04468	-1.00708
1.19019	-1.25122
1.19019	-0.61035
1.7395	-0.33569
1.98364	0.67139
2.68555	-0.7019
2.31934	-2.31934
2.22778	-0.85449
1.52588	0.03052
2.34985	-0.88501
2.44141	-1.25122
2.38037	-0.67139
1.64795	0.15259
2.50244	-0.24414
2.31934	0.03052
1.86157	-0.03052
0.76294	-0.82397
1.43433	-1.46484
1.67847	-1.2207
2.44141	-0.73242
1.52588	-0.33569
1.49536	-1.37329
2.9602	-1.58691
2.74658	-0.21362
1.77002	-0.67139
2.19727	-0.48828
1.34277	-0.03052
1.0376	-1.0376
1.61743	-0.94604
1.40381	-0.45776
1.5564	-0.61035
2.2583	-1.25122
2.01416	-2.22778
1.09863	-1.19019
0.91553	-0.15259
1.2207	-0.12207
0.76294	-1.00708
1.12915	-0.85449
1.49536	-0.67139
1.5564	-1.12915
1.95312	-1.00708
1.19019	-0.61035
1.2207	-0.64087
0.57983	0
0.48828	-0.85449
1.43433	-0.30518
1.5564	-1.43433
1.58691	-0.97656
1.49536	-1.12915
1.37329	-1.70898
1.95312	-1.34277
1.98364	-1.25122
1.28174	-1.52588
1.64795	-1.92261
1.2207	-0.7019
1.67847	-0.54932
1.34277	-0.94604
1.61743	-1.40381
2.04468	-0.85449
2.44141	-0.54932
1.83105	-0.42725
2.13623	-0.79346
1.98364	-0.76294
1.34277	-1.06812
1.52588	-0.97656
2.13623	-1.25122
2.47192	-0.91553
1.67847	-0.15259
2.04468	-0.5188
2.2583	-0.82397
2.16675	-0.97656
1.15967	-0.79346
0.94604	-0.39673
1.77002	-2.01416
1.5564	-1.34277
1.40381	-0.67139
1.92261	-1.0376
2.44141	-0.91553
3.32642	-0.39673
2.28882	-0.88501
1.12915	-0.79346
1.95312	-0.97656
2.10571	-1.12915
1.67847	-0.21362
2.0752	-0.7019
1.89209	-1.28174
1.31226	-1.31226
1.70898	-1.12915
2.83813	-1.0376
2.53296	-0.85449
1.61743	-0.73242
2.16675	-0.64087
1.86157	-0.94604
1.37329	-1.43433
1.58691	-1.0376
1.86157	-0.94604
2.04468	-1.12915
2.44141	-0.18311
1.98364	-0.39673
1.58691	-0.33569
1.61743	-0.54932
1.98364	-0.57983
1.61743	-0.82397
1.83105	-0.94604
1.92261	-0.85449
2.13623	-1.0376
0.79346	-1.12915
0.97656	0.15259
1.77002	-0.24414
2.28882	-0.91553
2.31934	-1.83105
1.95312	-1.31226
2.65503	-0.88501
2.44141	-0.5188
1.77002	-0.39673
1.06812	-0.88501
1.28174	-0.94604
1.2207	-0.7019
1.25122	-0.48828
1.2207	-1.52588
2.59399	-2.31934
2.86865	-1.40381
2.19727	-0.76294
2.16675	-1.31226
1.70898	-1.52588
1.86157	-0.06104
1.89209	-0.45776
2.41089	-2.44141
2.80762	-1.95312
1.86157	-1.61743
1.34277	-2.31934
2.44141	-2.2583
2.19727	-1.80054
1.49536	-2.59399
1.70898	-2.56348
2.10571	-1.31226
2.53296	-1.25122
1.58691	-1.95312
2.34985	-1.70898
3.38745	-2.47192
1.67847	-2.68555
1.28174	-1.80054
2.13623	-2.04468
1.7395	-1.25122
2.74658	-1.40381
2.68555	-2.34985
2.04468	-1.92261
1.77002	-0.88501
2.04468	-1.00708
1.80054	-0.45776
2.31934	-0.03052
2.04468	-0.64087
2.01416	-1.31226
1.31226	-1.77002
1.52588	-1.58691
2.56348	-0.91553
1.37329	-1.09863
2.16675	-0.48828
3.08228	0.21362
2.59399	-0.15259
1.70898	-0.85449
1.28174	-1.46484
1.64795	-0.73242
2.01416	-0.18311
2.28882	-0.18311
2.83813	-0.06104
2.80762	0.12207
2.31934	-0.48828
3.02124	0.18311
2.47192	-0.61035
1.98364	-1.37329
1.28174	-1.2207
1.58691	-0.67139
2.22778	-0.24414
2.10571	-0.85449
2.13623	-0.54932
2.2583	-0.42725
2.47192	-1.40381
2.41089	-1.40381
2.53296	-0.61035
2.2583	-0.30518
2.80762	-0.94604
2.53296	-1.15967
1.86157	-1.25122
2.65503	-1.34277
2.71606	-0.27466
2.04468	0.21362
1.7395	-0.82397
2.31934	-0.97656
2.89917	-1.06812
2.83813	-1.77002
2.50244	-0.85449
2.83813	-0.36621
2.59399	-0.27466
1.5564	-0.45776
2.22778	-1.06812
1.98364	-0.7019
1.92261	-1.12915
2.16675	-1.58691
1.61743	-0.82397
2.44141	-0.06104
2.16675	-0.91553
1.49536	-1.37329
1.67847	-0.39673
2.13623	-0.76294
2.68555	-0.7019
2.92969	-1.06812
2.19727	-0.82397
1.37329	-1.19019
3.2959	-0.54932
3.26538	-0.67139
1.5564	-0.88501
1.12915	-0.39673
2.16675	-1.06812
2.22778	-1.31226
1.61743	-1.09863
1.98364	-0.73242
2.62451	-0.91553
1.86157	-0.73242
0.94604	-0.88501
2.47192	-1.00708
3.35693	-1.46484
2.7771	-0.39673
2.89917	-0.15259
1.80054	-1.06812
1.52588	-1.00708
1.25122	0.15259
1.28174	0.18311
2.13623	-1.2207
2.04468	-0.91553
1.89209	-0.64087
1.77002	0.12207
1.98364	-0.27466
2.50244	-1.64795
1.83105	-1.83105
1.64795	-0.79346
2.19727	-0.27466
1.92261	-0.06104
1.83105	-0.48828
1.58691	-0.27466
1.86157	-0.88501
2.80762	-1.28174
1.83105	-1.2207
1.2207	-1.00708
1.77002	-1.31226
2.34985	-1.5564
2.0752	-1.49536
1.5564	-1.7395
2.10571	-2.22778
2.83813	-1.0376
2.89917	-2.01416
2.16675	-2.31934
1.37329	-1.12915
2.16675	-0.48828
2.10571	-1.28174
1.70898	-1.31226
2.44141	-0.54932
2.19727	-0.30518
2.7771	-1.15967
2.16675	-1.61743
2.01416	-0.79346
2.2583	-0.24414
1.5564	-1.00708
2.56348	-0.85449
2.74658	-0.39673
1.95312	-0.91553
1.31226	-0.91553
1.2207	-0.39673
0.94604	-0.48828
0.73242	-0.12207
2.13623	-1.00708
2.34985	-1.00708
1.2207	-1.15967
2.10571	-1.12915
2.65503	-0.94604
1.61743	-0.36621
1.43433	-0.91553
1.95312	-0.57983
1.77002	-0.48828
1.89209	-0.7019
2.19727	0
1.86157	0
1.7395	-1.37329
1.83105	-1.58691
2.31934	-2.47192
2.86865	-1.49536
0.45776	-0.06104
0.97656	-0.39673
2.56348	-0.88501
1.40381	-1.5564
1.2207	-1.15967
0.91553	-0.42725
1.7395	-1.00708
1.70898	-0.64087
1.31226	-1.40381
1.25122	-1.86157
1.61743	-0.94604
1.86157	-0.09155
2.28882	-0.24414
2.56348	-1.19019
1.46484	-1.70898
2.68555	-1.40381
3.02124	-0.73242
2.28882	-1.25122
0.45776	-0.76294
1.0376	-0.61035
1.80054	-1.46484
2.56348	-0.82397
2.47192	-1.25122
1.37329	-0.12207
1.40381	-0.03052
2.71606	-0.48828
2.31934	-0.12207
1.7395	-0.12207
2.16675	-0.21362
1.7395	-0.39673
2.53296	-1.67847
1.89209	-1.34277
1.46484	-0.85449
2.19727	-1.28174
2.28882	-0.91553
2.53296	0
2.34985	-0.12207
2.04468	-0.36621
2.41089	-0.03052
2.0752	0.24414
1.28174	-0.94604
2.19727	-1.80054
1.58691	-0.67139
0.88501	-0.7019
2.34985	-0.5188
2.01416	-0.42725
1.89209	-1.2207
2.34985	-1.28174
2.13623	-0.39673
2.04468	-0.18311
2.53296	-0.03052
1.89209	0.76294
2.41089	0.24414
1.7395	-0.18311
1.09863	-0.45776
1.46484	-1.06812
2.68555	-1.70898
2.62451	-1.0376
2.13623	-0.33569
1.06812	-1.00708
1.09863	-2.04468
1.46484	-1.83105
1.89209	-0.82397
2.13623	-0.24414
1.80054	-0.57983
2.0752	-0.54932
1.92261	-0.27466
1.92261	0.57983
2.22778	0
2.31934	-0.76294
1.77002	-1.49536
1.28174	-2.22778
1.67847	-1.12915
2.13623	-0.09155
2.80762	-1.12915
2.31934	-0.61035
1.95312	0.7019
2.19727	-0.09155
2.16675	-0.45776
1.70898	-0.88501
0.64087	-0.09155
1.37329	-1.15967
1.92261	-1.77002
2.31934	-1.00708
2.41089	-1.06812
2.22778	-1.19019
1.92261	-0.33569
2.50244	0.06104
1.80054	-0.61035
1.61743	-1.06812
1.28174	-0.18311
2.22778	-0.45776
1.77002	-2.10571
1.89209	-1.89209
2.04468	-1.43433
1.7395	-1.7395
0.94604	-0.7019
2.31934	-1.06812
2.47192	-0.27466
2.74658	-0.36621
2.53296	-0.61035
2.41089	-0.24414
0.97656	-1.0376
0.7019	-2.0752
2.01416	-0.91553
2.47192	-0.30518
3.14331	-0.15259
1.67847	-0.91553
1.67847	-1.19019
3.14331	-0.85449
2.0752	-0.64087
1.31226	-0.15259
0.88501	-0.06104
1.43433	-0.48828
1.5564	-0.48828
0.76294	-1.37329
1.58691	-0.30518
2.41089	-0.42725
1.80054	-0.97656
2.10571	-0.79346
1.67847	-1.80054
1.58691	-1.77002
1.92261	-1.64795
2.19727	-1.52588
2.19727	-1.19019
1.89209	-0.48828
1.92261	-0.48828
1.25122	-1.06812
2.41089	-1.67847
2.47192	-1.95312
1.46484	-0.67139
2.16675	0.09155
2.68555	-0.5188
2.10571	-0.57983
1.49536	-1.0376
0.7019	-1.25122
0.18311	-1.77002
2.31934	-2.13623
1.95312	-0.91553
0.82397	-1.15967
0.85449	-1.43433
1.98364	-0.57983
2.44141	-1.52588
2.99072	-1.67847
1.40381	-0.88501
0.5188	-0.76294
1.58691	-1.61743
1.77002	-1.19019
0.54932	-1.25122
1.77002	-1.12915
1.43433	-1.19019
1.37329	-1.46484
1.09863	-1.06812
1.09863	-1.00708
1.98364	-1.06812
1.2207	-1.37329
1.34277	-0.79346
2.53296	-1.28174
2.10571	-1.70898
1.92261	-1.61743
2.0752	-1.00708
2.31934	-1.34277
1.83105	-1.37329
2.2583	-1.0376
2.28882	-0.5188
2.0752	-1.0376
1.52588	-0.64087
2.2583	-0.21362
2.13623	-1.12915
1.95312	-1.46484
2.04468	0.15259
1.37329	-0.67139
0.61035	-1.12915
1.67847	-0.64087
2.31934	-0.79346
1.25122	-0.42725
1.52588	-0.18311
2.04468	-0.33569
2.16675	0.33569
2.13623	-0.39673
0.73242	-1.34277
0.64087	-1.12915
1.15967	-1.19019
1.43433	-0.61035
1.37329	-0.57983
1.67847	-1.0376
1.89209	-1.15967
2.56348	-1.19019
1.86157	-2.0752
1.40381	-1.09863
1.58691	-0.21362
2.31934	-0.30518
1.92261	-0.30518
1.43433	0.12207
1.12915	-0.76294
1.67847	-0.97656
2.13623	-0.88501
2.59399	-0.39673
2.59399	-0.82397
1.83105	-0.94604
2.41089	-1.46484
2.80762	-1.52588
1.86157	-1.34277
0.5188	-0.85449
1.37329	-0.24414
2.34985	-1.46484
1.70898	-1.64795
1.95312	-1.86157
1.83105	-1.49536
1.58691	-2.01416
1.64795	-1.46484
0.73242	0
1.34277	0.48828
1.77002	-0.45776
1.92261	-1.61743
1.43433	-0.94604
1.37329	-0.12207
1.58691	-0.91553
1.64795	-0.7019
1.31226	0.21362
1.31226	-0.18311
1.06812	-0.30518
1.7395	-0.39673
1.7395	-0.97656
1.12915	-0.91553
1.89209	-1.09863
2.0752	-0.12207
0.76294	-0.48828
1.06812	-1.06812
2.16675	-0.64087
2.7771	-1.09863
2.44141	-0.94604
2.31934	-1.00708
1.80054	-1.19019
1.43433	-1.34277
1.40381	-1.31226
1.92261	-1.43433
2.28882	-0.45776
3.14331	-0.5188
1.7395	-1.00708
1.5564	0
2.41089	-0.61035
1.40381	-1.86157
1.37329	-1.64795
1.7395	-0.82397
2.53296	0.15259
2.71606	-1.34277
1.70898	-1.0376
1.46484	-0.27466
1.31226	-0.79346
1.34277	-1.25122
1.7395	-1.00708
1.92261	-0.5188
2.19727	-0.67139
2.01416	-0.79346
1.95312	-0.57983
1.89209	-0.82397
1.5564	-0.06104
1.67847	-0.57983
2.19727	-0.73242
2.04468	0.06104
0.48828	-1.12915
1.34277	-1.06812
1.80054	-0.09155
0.91553	-0.12207
1.37329	-0.7019
1.06812	-1.58691
0.79346	-1.67847
1.80054	-1.34277
1.77002	-0.82397
1.64795	-0.12207
2.44141	-0.88501
2.01416	-0.54932
2.41089	-0.39673
2.22778	-0.24414
2.38037	-0.97656
2.16675	-1.31226
1.58691	-0.33569
1.31226	0.09155
1.09863	-0.45776
1.92261	-1.19019
1.80054	-1.06812
1.77002	-0.97656
2.68555	-1.2207
2.50244	-0.7019
1.19019	-0.30518
1.5564	0
1.34277	-0.79346
1.89209	-1.12915
2.22778	-1.77002
1.64795	-1.77002
1.92261	-1.64795
1.77002	-1.2207
1.67847	0.24414
1.19019	0.18311
1.34277	-1.15967
1.67847	-1.67847
1.70898	-1.70898
1.67847	-1.06812
2.04468	-0.97656
1.61743	-1.52588
1.52588	-1.5564
2.7771	-1.15967
1.64795	-0.64087
2.01416	-1.25122
2.31934	-1.25122
2.44141	-1.25122
1.80054	-1.98364
2.2583	-1.61743
2.34985	-0.30518
1.98364	-0.85449
2.04468	-0.76294
1.46484	-0.57983
2.56348	-0.5188
1.58691	-0.24414
1.98364	-0.76294
2.71606	-1.46484
1.52588	-1.77002
1.67847	-1.98364
2.16675	-1.49536
2.16675	-1.15967
1.92261	-1.86157
1.2207	-1.46484
0.79346	-1.28174
1.40381	-1.46484
1.40381	-0.85449
2.34985	-1.2207
1.92261	-1.61743
2.0752	-0.76294
2.16675	-0.03052
1.09863	-0.15259
1.52588	-1.28174
2.34985	-1.40381
1.40381	-0.97656
0.67139	-1.52588
2.34985	-0.67139
2.80762	-0.73242
1.92261	-1.2207
1.7395	-0.79346
1.37329	-0.27466
0.85449	-0.45776
0.73242	0.03052
1.00708	-0.57983
1.70898	-1.58691
1.61743	-0.85449
2.13623	-1.0376
1.58691	-2.13623
0.73242	-1.52588
1.83105	-1.0376
2.41089	-0.82397
2.19727	-0.06104
2.89917	0.06104
2.38037	-0.76294
1.34277	-0.57983
1.40381	-0.82397
2.68555	-0.85449
2.89917	-0.54932
1.86157	0.12207
1.0376	-0.30518
0.79346	0
1.00708	-1.00708
1.15967	-1.28174
1.31226	-1.67847
1.83105	-1.77002
2.10571	-0.97656
2.2583	0
2.44141	-0.7019
1.31226	-0.45776
1.25122	-0.67139
1.98364	-0.73242
2.16675	-0.91553
2.28882	-1.15967
1.5564	-0.30518
2.13623	-0.03052
1.34277	-0.33569
1.52588	-0.57983
1.77002	-0.97656
2.41089	-1.31226
2.80762	-0.42725
1.58691	-0.18311
1.67847	-1.37329
2.22778	-1.49536
1.70898	-0.5188
1.58691	-0.15259
1.89209	-0.18311
1.86157	-0.39673
1.52588	-0.85449
1.49536	-0.67139
1.34277	-0.36621
1.2207	-0.97656
0.79346	-0.82397
1.19019	0.33569
2.59399	0.48828
2.0752	0.61035
1.7395	-0.79346
1.40381	-1.19019
1.58691	-0.27466
1.64795	-0.36621
2.34985	-0.76294
2.2583	-0.76294
1.77002	-0.67139
1.64795	-0.64087
1.5564	-0.24414
1.92261	-0.64087
1.95312	-1.19019
2.01416	-0.67139
2.38037	-0.42725
2.62451	-0.67139
1.64795	-0.5188
1.43433	0.03052
3.05176	-0.24414
2.59399	0.54932
2.0752	-0.36621
1.70898	-0.5188
1.46484	-0.39673
1.09863	-0.30518
1.49536	0.36621
2.53296	-0.24414
2.44141	-1.19019
1.5564	-1.06812
2.31934	-0.5188
2.71606	-0.94604
2.19727	-1.37329
2.13623	-0.7019
1.95312	-0.39673
1.40381	-0.57983
1.06812	-0.79346
1.0376	-0.85449
1.98364	-0.06104
2.0752	-0.15259
1.25122	-1.64795
2.04468	-1.46484
2.16675	-1.37329
2.22778	-2.01416
1.98364	-1.86157
1.52588	-0.21362
1.92261	0.06104
2.71606	-0.54932
2.22778	-0.61035
1.43433	-0.36621
0.61035	-0.5188
0.85449	-0.94604
2.28882	0.03052
3.02124	-1.00708
2.47192	-1.2207
1.77002	-1.15967
1.43433	-0.5188
2.28882	-0.39673
2.44141	-1.7395
1.7395	-1.95312
1.7395	-1.2207
1.95312	-0.61035
1.61743	-0.45776
1.83105	-0.76294
1.31226	-1.28174
1.09863	-0.45776
1.92261	-0.61035
2.68555	-1.12915
2.56348	-1.61743
1.7395	-1.15967
1.89209	-1.49536
1.77002	-0.67139
1.77002	-0.64087
2.62451	-0.5188
2.44141	-0.48828
1.64795	-0.21362
2.31934	-1.12915
1.89209	-1.89209
1.89209	-1.58691
1.43433	0.09155
0.91553	-0.21362
1.46484	-0.09155
2.41089	-0.88501
2.16675	-1.28174
0.36621	-1.40381
0.15259	-1.5564
1.31226	-0.64087
2.41089	-0.27466
2.19727	-0.45776
2.28882	-0.85449
1.43433	-0.67139
2.38037	0
2.19727	-0.64087
1.83105	-1.19019
1.83105	-0.27466
1.70898	-0.03052
1.83105	-1.09863
1.34277	-0.94604
1.00708	-1.46484
2.47192	-1.12915
2.28882	-0.27466
1.19019	-0.09155
1.06812	-0.64087
1.58691	-1.2207
1.92261	-1.52588
2.22778	-0.57983
1.7395	-0.61035
1.00708	-0.42725
1.92261	-0.36621
1.77002	-0.7019
1.09863	-0.79346
2.28882	-0.42725
2.0752	-0.21362
2.0752	-0.03052
2.7771	-0.94604
2.74658	-0.85449
2.13623	-0.85449
0.5188	-1.64795
0.97656	-1.70898
2.92969	-0.88501
1.83105	-0.24414
0.97656	0
1.64795	-0.5188
1.80054	-1.49536
1.64795	-1.70898
1.67847	-1.46484
2.16675	-1.61743
2.99072	-0.57983
2.31934	-0.24414
1.70898	-0.30518
1.86157	-0.33569
2.0752	-0.5188
1.5564	-0.88501
1.83105	-1.15967
2.38037	-0.73242
2.16675	-1.2207
1.46484	-0.82397
2.01416	0.36621
2.68555	-0.91553
1.37329	-1.80054
1.31226	-2.38037
2.04468	-1.64795
1.5564	-1.2207
0.30518	-1.31226
0.88501	-1.06812
2.0752	-0.5188
2.28882	-0.39673
2.10571	-1.28174
1.89209	-0.82397
2.44141	0.36621
2.56348	0
1.70898	-0.91553
1.7395	-0.73242
1.98364	-0.88501
2.62451	-0.67139
1.7395	-1.34277
0.79346	-0.88501
0.64087	-0.97656
1.25122	-1.0376
1.46484	0.03052
2.53296	-0.64087
2.89917	-0.67139
2.47192	-0.97656
1.80054	-0.94604
1.64795	-0.54932
1.89209	-0.48828
1.37329	-0.5188
1.98364	-0.79346
1.46484	-0.54932
2.34985	0.24414
2.62451	-0.7019
3.05176	-1.09863
3.2959	-0.24414
2.53296	-0.09155
1.28174	-0.21362
1.06812	-0.61035
2.44141	-1.67847
2.7771	-0.97656
1.46484	-0.24414
1.49536	-0.15259
0.97656	-1.46484
1.49536	-1.77002
1.89209	-2.0752
2.04468	-2.34985
2.13623	-1.49536
1.46484	-0.97656
1.43433	-0.54932
2.38037	-0.76294
2.19727	-0.7019
0.79346	-0.24414
0.97656	-0.24414
2.50244	-1.00708
2.34985	-0.21362
1.40381	-1.37329
1.95312	-1.89209
1.70898	-1.34277
2.04468	-1.25122
1.2207	-0.76294
1.86157	0.09155
1.67847	0.36621
1.31226	-1.28174
1.67847	-1.34277
1.80054	-1.80054
1.49536	-0.82397
1.28174	-0.12207
2.13623	-0.67139
1.31226	-0.61035
1.92261	-1.15967
1.64795	-1.28174
1.2207	0.27466
1.77002	0.27466
1.49536	-1.28174
1.61743	-2.0752
1.64795	-1.2207
1.31226	-1.67847
1.06812	-0.85449
0.30518	-1.5564
0.79346	-2.13623
1.52588	-2.59399
1.58691	-2.13623
1.70898	-1.09863
2.01416	-0.06104
0.88501	-0.18311
2.10571	-1.61743
2.47192	-0.42725
1.31226	-0.09155
0.85449	-0.97656
1.5564	-0.91553
1.67847	-0.12207
2.28882	-0.57983
1.52588	-1.19019
0.91553	-1.52588
2.22778	-0.39673
1.37329	0.03052
1.0376	0.27466
1.52588	0
1.5564	-0.57983
1.34277	-1.64795
2.41089	-1.61743
1.40381	-0.30518
1.77002	-0.18311
1.98364	-1.06812
1.64795	-1.46484
1.58691	-1.70898
1.61743	-2.10571
1.61743	-1.37329
[truncated: 1,046,576+ more rows]

## Sheet: Panel_d_data
Inhibitory sPSC/sec in AVA						Excitatory sPSC/sec in AVA
	WT	unc-49	RNAi				WT	unc-49	RNAi
1	1.437	0.05	0.359			1	1.387	1.613
2	1.035	0.1	0.661			2	1.618	1.886	1.449
3	2.019	0	0.05			3	1.739	2.504	1.487
4	0.694	0	0.35			4	2.068	0.431	2.863
5	0.662	0.15	0.223			5	1.474	1.206	0.729
6	0.689	0	0.1			6	0.666	1.418	0.966
7	0.746	0.279	0.05			7	0.366	1.113	1.116
8	0.704	0.1	0.15			8	0.478		1.576
9	0.842		0.139			9			1.052
mean	0.980889	0.084875	0.231333			mean	1.2245	1.453	1.40475
SE	0.154064	0.0341245	0.0659562			SE	0.224639	0.245919	0.232283

## Sheet: Panel_d_trace
WT	unc-49	RNAi
-0.7019	-0.64087	0.48828
-0.61035	-0.45776	0.30518
-0.57983	-0.39673	0.21362
-0.64087	-0.54932	0.33569
-0.76294	-0.85449	0.57983
-0.82397	-1.0376	0.76294
-0.79346	-0.97656	0.79346
-0.79346	-0.67139	0.79346
-0.82397	-0.39673	0.85449
-0.88501	-0.33569	0.91553
-1.00708	-0.5188	0.82397
-1.12915	-0.73242	0.67139
-1.12915	-0.79346	0.57983
-1.0376	-0.76294	0.54932
-1.00708	-0.61035	0.48828
-1.00708	-0.45776	0.42725
-0.91553	-0.45776	0.45776
-0.7019	-0.64087	0.54932
-0.5188	-0.79346	0.64087
-0.57983	-0.79346	0.61035
-0.79346	-0.73242	0.5188
-0.97656	-0.76294	0.57983
-1.00708	-0.79346	0.76294
-0.94604	-0.85449	0.88501
-0.88501	-0.76294	0.91553
-0.82397	-0.54932	0.94604
-0.82397	-0.36621	0.88501
-0.88501	-0.36621	0.79346
-1.06812	-0.39673	0.76294
-1.25122	-0.39673	0.88501
-1.34277	-0.36621	1.06812
-1.40381	-0.48828	1.09863
-1.43433	-0.73242	0.85449
-1.49536	-0.88501	0.5188
-1.43433	-0.79346	0.42725
-1.25122	-0.5188	0.54932
-1.0376	-0.27466	0.7019
-0.88501	-0.30518	0.64087
-0.91553	-0.45776	0.27466
-1.00708	-0.64087	-0.06104
-0.97656	-0.79346	0.06104
-0.79346	-0.85449	0.61035
-0.5188	-0.76294	1.12915
-0.48828	-0.64087	1.31226
-0.73242	-0.57983	1.25122
-1.0376	-0.67139	1.0376
-1.2207	-0.82397	0.91553
-1.19019	-1.00708	0.91553
-1.0376	-1.06812	1.00708
-0.94604	-0.85449	1.00708
-0.91553	-0.48828	0.88501
-0.88501	-0.21362	0.61035
-1.00708	-0.24414	0.33569
-1.15967	-0.48828	0.15259
-1.15967	-0.73242	0.15259
-0.97656	-0.82397	0.39673
-0.82397	-0.91553	0.79346
-0.73242	-1.0376	1.06812
-0.64087	-1.06812	1.06812
-0.48828	-1.00708	0.79346
-0.30518	-0.94604	0.45776
-0.24414	-0.82397	0.36621
-0.30518	-0.7019	0.5188
-0.5188	-0.57983	0.61035
-0.73242	-0.42725	0.54932
-0.79346	-0.21362	0.39673
-0.73242	-0.15259	0.33569
-0.61035	-0.27466	0.45776
-0.48828	-0.42725	0.76294
-0.5188	-0.45776	0.88501
-0.64087	-0.42725	0.76294
-0.67139	-0.45776	0.54932
-0.61035	-0.5188	0.42725
-0.57983	-0.57983	0.48828
-0.67139	-0.64087	0.67139
-0.85449	-0.82397	0.88501
-1.06812	-1.12915	1.00708
-1.31226	-1.43433	1.0376
-1.58691	-1.40381	0.88501
-1.7395	-1.06812	0.61035
-1.49536	-0.79346	0.42725
-1.12915	-0.67139	0.45776
-0.85449	-0.54932	0.54932
-0.67139	-0.39673	0.57983
-0.57983	-0.39673	0.64087
-0.67139	-0.57983	0.7019
-0.88501	-0.7019	0.73242
-1.12915	-0.64087	0.85449
-1.37329	-0.61035	1.00708
-1.5564	-0.73242	1.12915
-1.5564	-0.88501	1.09863
-1.37329	-0.91553	1.0376
-1.25122	-0.82397	1.06812
-1.28174	-0.57983	1.15967
-1.40381	-0.36621	1.06812
-1.46484	-0.21362	0.85449
-1.46484	-0.09155	0.7019
-1.43433	0	0.73242
-1.43433	-0.06104	0.73242
-1.31226	-0.36621	0.61035
-1.06812	-0.7019	0.45776
-0.82397	-0.85449	0.39673
-0.76294	-0.82397	0.48828
-0.85449	-0.73242	0.76294
-0.94604	-0.76294	1.0376
-0.97656	-0.79346	1.06812
-1.12915	-0.57983	0.79346
-1.40381	-0.21362	0.64087
-1.52588	-0.03052	0.76294
-1.46484	-0.33569	1.06812
-1.40381	-0.97656	1.25122
-1.43433	-1.46484	1.09863
-1.46484	-1.61743	0.85449
-1.37329	-1.49536	0.76294
-1.19019	-1.2207	0.85449
-1.06812	-0.85449	1.00708
-1.15967	-0.67139	1.06812
-1.25122	-0.73242	1.00708
-1.19019	-0.76294	0.94604
-1.15967	-0.7019	0.85449
-1.15967	-0.67139	0.7019
-1.19019	-0.79346	0.48828
-1.25122	-1.0376	0.45776
-1.25122	-1.06812	0.64087
-1.19019	-0.79346	0.79346
-1.19019	-0.48828	0.82397
-1.34277	-0.39673	0.76294
-1.64795	-0.54932	0.67139
-1.89209	-0.85449	0.57983
-1.95312	-1.06812	0.57983
-1.80054	-1.06812	0.64087
-1.61743	-0.85449	0.7019
-1.49536	-0.61035	0.82397
-1.34277	-0.54932	0.97656
-1.2207	-0.64087	0.97656
-1.19019	-0.67139	0.91553
-1.2207	-0.61035	0.94604
-1.28174	-0.5188	1.0376
-1.2207	-0.57983	0.94604
-1.06812	-0.73242	0.73242
-0.94604	-0.82397	0.57983
-0.97656	-0.82397	0.54932
-1.09863	-0.64087	0.5188
-1.2207	-0.42725	0.54932
-1.2207	-0.36621	0.67139
-1.09863	-0.57983	0.76294
-0.97656	-0.79346	0.76294
-0.91553	-0.79346	0.64087
-0.82397	-0.64087	0.54932
-0.67139	-0.64087	0.61035
-0.48828	-0.73242	0.7019
-0.57983	-0.76294	0.79346
-0.94604	-0.76294	0.91553
-1.34277	-0.82397	1.09863
-1.40381	-0.88501	1.06812
-1.15967	-0.91553	0.79346
-0.88501	-1.00708	0.48828
-0.88501	-1.09863	0.36621
-1.00708	-1.15967	0.39673
-1.09863	-1.25122	0.54932
-1.06812	-1.31226	0.7019
-1.06812	-1.19019	0.85449
-1.15967	-0.88501	0.94604
-1.25122	-0.54932	0.85449
-1.2207	-0.33569	0.54932
-1.0376	-0.21362	0.36621
-0.7019	-0.15259	0.48828
-0.48828	-0.03052	0.82397
-0.61035	0.06104	1.06812
-1.0376	0.09155	1.06812
-1.46484	-0.09155	0.91553
-1.67847	-0.48828	0.79346
-1.61743	-0.73242	0.79346
-1.40381	-0.85449	0.85449
-1.12915	-0.94604	0.79346
-1.00708	-1.00708	0.54932
-1.09863	-0.94604	0.36621
-1.19019	-0.85449	0.30518
-1.09863	-0.79346	0.45776
-0.97656	-0.79346	0.67139
-1.00708	-0.79346	0.76294
-1.12915	-0.64087	0.64087
-1.09863	-0.48828	0.36621
-0.88501	-0.5188	0.18311
-0.64087	-0.76294	0.27466
-0.73242	-0.97656	0.42725
-1.12915	-1.06812	0.5188
-1.46484	-0.97656	0.45776
-1.49536	-0.67139	0.36621
-1.34277	-0.30518	0.30518
-1.15967	-0.12207	0.30518
-1.0376	-0.36621	0.36621
-1.00708	-0.79346	0.5188
-1.12915	-0.97656	0.57983
-1.34277	-0.88501	0.5188
-1.43433	-0.7019	0.36621
-1.46484	-0.64087	0.33569
-1.49536	-0.67139	0.48828
-1.46484	-0.61035	0.64087
-1.37329	-0.42725	0.61035
-1.25122	-0.18311	0.48828
-1.15967	-0.21362	0.5188
-1.06812	-0.54932	0.57983
-0.91553	-0.88501	0.57983
-0.67139	-0.85449	0.5188
-0.64087	-0.61035	0.48828
-1.00708	-0.33569	0.45776
-1.49536	-0.18311	0.45776
-1.64795	-0.15259	0.48828
-1.46484	-0.18311	0.57983
-1.15967	-0.09155	0.64087
-1.12915	0.06104	0.57983
-1.28174	0.27466	0.48828
-1.40381	0.24414	0.54932
-1.37329	0	0.79346
-1.19019	-0.27466	0.88501
-0.88501	-0.45776	0.67139
-0.61035	-0.57983	0.33569
-0.45776	-0.7019	0.21362
-0.5188	-0.73242	0.30518
-0.64087	-0.7019	0.42725
-0.82397	-0.67139	0.36621
-0.91553	-0.7019	0.24414
-0.91553	-0.7019	0.15259
-1.00708	-0.64087	0.12207
-1.09863	-0.54932	0.18311
-1.06812	-0.42725	0.27466
-0.94604	-0.24414	0.27466
-0.82397	-0.12207	0.21362
-0.79346	-0.15259	0.30518
-0.88501	-0.21362	0.54932
-1.00708	-0.21362	0.64087
-1.00708	-0.30518	0.54932
-0.88501	-0.54932	0.5188
-0.73242	-0.73242	0.73242
-0.54932	-0.7019	0.91553
-0.48828	-0.48828	0.97656
-0.76294	-0.33569	0.88501
-1.19019	-0.36621	0.73242
-1.52588	-0.48828	0.61035
-1.61743	-0.5188	0.42725
-1.5564	-0.57983	0.24414
-1.34277	-0.7019	0.24414
-1.00708	-0.73242	0.39673
-0.7019	-0.64087	0.5188
-0.67139	-0.54932	0.45776
-0.82397	-0.57983	0.36621
-1.0376	-0.54932	0.48828
-1.12915	-0.45776	0.7019
-1.19019	-0.39673	0.76294
-1.25122	-0.39673	0.61035
-1.34277	-0.33569	0.33569
-1.49536	-0.21362	0.15259
-1.61743	-0.15259	0.30518
-1.49536	-0.15259	0.64087
-1.12915	-0.21362	0.85449
-0.79346	-0.33569	0.61035
-0.73242	-0.45776	0.24414
-0.85449	-0.61035	0.06104
-0.91553	-0.76294	0.18311
-0.79346	-0.79346	0.42725
-0.73242	-0.7019	0.67139
-0.91553	-0.45776	0.82397
-1.15967	-0.24414	0.79346
-1.19019	-0.21362	0.7019
-1.09863	-0.36621	0.64087
-0.97656	-0.57983	0.54932
-0.88501	-0.79346	0.48828
-0.76294	-0.91553	0.5188
-0.7019	-0.82397	0.61035
-0.76294	-0.45776	0.7019
-0.88501	-0.18311	0.67139
-1.09863	-0.21362	0.48828
-1.34277	-0.42725	0.42725
-1.58691	-0.5188	0.57983
-1.80054	-0.5188	0.85449
-1.89209	-0.54932	1.06812
-1.80054	-0.73242	0.97656
-1.52588	-0.88501	0.61035
-1.2207	-0.79346	0.21362
-1.0376	-0.5188	0.15259
-1.00708	-0.30518	0.39673
-1.09863	-0.33569	0.61035
-1.15967	-0.54932	0.64087
-1.06812	-0.7019	0.54932
-0.91553	-0.61035	0.5188
-0.85449	-0.42725	0.5188
-0.97656	-0.33569	0.5188
-1.19019	-0.54932	0.45776
-1.31226	-0.94604	0.39673
-1.43433	-1.19019	0.45776
-1.49536	-1.06812	0.5188
-1.40381	-0.82397	0.61035
-1.25122	-0.76294	0.79346
-1.15967	-0.82397	1.00708
-1.06812	-0.82397	1.0376
-0.88501	-0.79346	0.88501
-0.67139	-0.76294	0.76294
-0.57983	-0.76294	0.61035
-0.54932	-0.67139	0.42725
-0.64087	-0.39673	0.39673
-0.91553	-0.15259	0.5188
-1.19019	-0.18311	0.79346
-1.12915	-0.5188	0.97656
-0.82397	-0.79346	1.0376
-0.57983	-0.79346	1.06812
-0.67139	-0.67139	1.09863
-0.97656	-0.57983	1.09863
-1.06812	-0.48828	1.00708
-0.88501	-0.45776	0.94604
-0.7019	-0.67139	0.85449
-0.7019	-0.88501	0.73242
-0.85449	-0.91553	0.64087
-0.94604	-0.82397	0.57983
-0.94604	-0.79346	0.5188
-0.85449	-0.76294	0.42725
-0.76294	-0.61035	0.42725
-0.73242	-0.45776	0.5188
-0.79346	-0.39673	0.54932
-0.85449	-0.42725	0.57983
-0.73242	-0.48828	0.67139
-0.54932	-0.64087	0.76294
-0.54932	-0.88501	0.82397
-0.73242	-1.00708	0.82397
-0.94604	-0.91553	0.82397
-1.06812	-0.7019	0.85449
-1.40381	-0.67139	0.88501
-1.95312	-0.82397	0.85449
-2.38037	-0.94604	0.67139
-2.50244	-1.0376	0.45776
-2.44141	-1.06812	0.39673
-2.22778	-1.06812	0.48828
-2.04468	-1.06812	0.79346
-2.13623	-1.09863	1.06812
-2.41089	-1.15967	1.15967
-2.56348	-1.19019	0.97656
-2.44141	-1.19019	0.64087
-2.13623	-1.09863	0.30518
-1.7395	-0.91553	0.09155
-1.40381	-0.7019	0
-1.19019	-0.54932	0.09155
-1.15967	-0.5188	0.30518
-1.28174	-0.57983	0.57983
-1.46484	-0.7019	0.82397
-1.67847	-0.91553	0.97656
-1.77002	-1.19019	1.12915
-1.7395	-1.40381	1.15967
-1.70898	-1.37329	1.00708
-1.67847	-1.15967	0.76294
-1.61743	-0.88501	0.57983
-1.52588	-0.76294	0.61035
-1.40381	-0.85449	0.61035
-1.34277	-1.0376	0.42725
-1.43433	-1.00708	0.33569
-1.5564	-0.79346	0.48828
-1.58691	-0.67139	0.67139
-1.46484	-0.76294	0.73242
-1.37329	-0.85449	0.67139
-1.37329	-0.85449	0.57983
-1.46484	-0.85449	0.48828
-1.58691	-0.94604	0.48828
-1.61743	-1.09863	0.67139
-1.49536	-1.19019	0.85449
-1.25122	-1.19019	0.94604
-1.09863	-1.19019	0.85449
-1.19019	-1.25122	0.7019
-1.46484	-1.28174	0.61035
-1.64795	-1.25122	0.64087
-1.64795	-1.00708	0.73242
-1.61743	-0.64087	0.79346
-1.67847	-0.45776	0.76294
-1.7395	-0.5188	0.76294
-1.77002	-0.64087	0.91553
-1.67847	-0.67139	1.0376
-1.49536	-0.64087	1.00708
-1.34277	-0.64087	0.79346
-1.46484	-0.79346	0.61035
-1.67847	-0.85449	0.57983
-1.70898	-0.76294	0.61035
-1.61743	-0.7019	0.7019
-1.5564	-0.76294	0.82397
-1.61743	-0.85449	0.91553
-1.61743	-0.73242	1.00708
-1.52588	-0.45776	1.09863
-1.31226	-0.24414	1.15967
-1.0376	-0.15259	1.09863
-0.79346	-0.21362	0.94604
-0.7019	-0.36621	0.82397
-0.76294	-0.42725	0.73242
-0.88501	-0.42725	0.73242
-1.00708	-0.5188	0.82397
-1.28174	-0.73242	0.85449
-1.49536	-0.91553	0.79346
-1.46484	-0.97656	0.57983
-1.2207	-0.91553	0.36621
-1.15967	-0.79346	0.24414
-1.34277	-0.73242	0.21362
-1.49536	-0.67139	0.24414
-1.58691	-0.61035	0.30518
-1.70898	-0.57983	0.45776
-1.70898	-0.54932	0.61035
-1.37329	-0.45776	0.67139
-0.88501	-0.39673	0.61035
-0.7019	-0.61035	0.54932
-0.73242	-1.0376	0.48828
-0.76294	-1.34277	0.45776
-0.76294	-1.46484	0.5188
-0.88501	-1.43433	0.67139
-1.19019	-1.28174	0.82397
-1.58691	-1.15967	0.88501
-1.89209	-1.06812	0.97656
-1.89209	-0.91553	1.09863
-1.64795	-0.73242	1.0376
-1.31226	-0.5188	0.67139
-1.09863	-0.42725	0.24414
-1.2207	-0.48828	0.21362
-1.49536	-0.57983	0.57983
-1.67847	-0.54932	0.88501
-1.5564	-0.36621	0.88501
-1.34277	-0.15259	0.67139
-1.19019	-0.03052	0.54932
-1.0376	-0.06104	0.54932
-0.94604	-0.15259	0.54932
-0.88501	-0.39673	0.54932
-0.91553	-0.76294	0.61035
-1.06812	-1.00708	0.7019
-1.2207	-0.91553	0.76294
-1.19019	-0.57983	0.79346
-1.00708	-0.36621	0.85449
-0.88501	-0.36621	0.88501
-0.76294	-0.42725	0.76294
-0.64087	-0.54932	0.61035
-0.48828	-0.76294	0.57983
-0.45776	-0.91553	0.48828
-0.5188	-0.91553	0.27466
-0.57983	-0.85449	0.09155
-0.61035	-0.85449	0.12207
-0.76294	-0.88501	0.27466
-0.91553	-0.85449	0.48828
-1.0376	-0.73242	0.73242
-1.2207	-0.64087	0.97656
-1.37329	-0.7019	1.0376
-1.34277	-0.85449	0.88501
-1.25122	-1.00708	0.54932
-1.12915	-1.0376	0.24414
-0.97656	-0.97656	0.12207
-0.94604	-0.85449	0.12207
-1.15967	-0.73242	0.21362
-1.46484	-0.7019	0.24414
-1.5564	-0.85449	0.27466
-1.37329	-1.00708	0.21362
-1.2207	-1.06812	0.06104
-1.25122	-0.94604	-0.06104
-1.37329	-0.79346	-0.06104
-1.46484	-0.57983	0.06104
-1.40381	-0.33569	0.21362
-1.19019	-0.15259	0.36621
-0.91553	-0.18311	0.54932
-0.7019	-0.39673	0.73242
-0.7019	-0.5188	0.82397
-0.79346	-0.48828	0.73242
-0.79346	-0.45776	0.57983
-0.7019	-0.5188	0.33569
-0.7019	-0.61035	0.21362
-0.82397	-0.61035	0.24414
-0.88501	-0.61035	0.36621
-0.91553	-0.64087	0.48828
-0.94604	-0.76294	0.5188
-1.0376	-0.85449	0.57983
-1.15967	-0.88501	0.61035
-1.34277	-0.79346	0.64087
-1.49536	-0.61035	0.73242
-1.49536	-0.36621	0.79346
-1.34277	-0.24414	0.76294
-1.09863	-0.24414	0.64087
-0.85449	-0.27466	0.57983
-0.7019	-0.27466	0.67139
-0.7019	-0.27466	0.76294
-0.79346	-0.18311	0.82397
-0.85449	-0.15259	0.88501
-0.79346	-0.27466	0.91553
-0.7019	-0.48828	0.82397
-0.76294	-0.5188	0.79346
-0.85449	-0.36621	0.91553
-0.91553	-0.27466	1.09863
-0.97656	-0.39673	1.09863
-1.12915	-0.73242	0.88501
-1.31226	-0.97656	0.61035
-1.43433	-0.94604	0.39673
-1.37329	-0.67139	0.36621
-1.12915	-0.42725	0.5188
-0.91553	-0.42725	0.79346
-0.85449	-0.64087	0.97656
-0.94604	-0.82397	0.91553
-1.0376	-0.94604	0.7019
-1.15967	-0.97656	0.5188
-1.31226	-1.00708	0.42725
-1.40381	-0.91553	0.42725
-1.37329	-0.67139	0.57983
-1.31226	-0.42725	0.82397
-1.31226	-0.27466	0.94604
-1.37329	-0.30518	0.91553
-1.43433	-0.36621	0.88501
-1.46484	-0.42725	0.76294
-1.43433	-0.42725	0.5188
-1.19019	-0.39673	0.33569
-0.88501	-0.45776	0.42725
-0.79346	-0.61035	0.73242
-0.88501	-0.76294	1.06812
-1.06812	-0.82397	1.28174
-1.25122	-0.76294	1.31226
-1.40381	-0.7019	1.15967
-1.43433	-0.67139	0.85449
-1.34277	-0.79346	0.54932
-1.28174	-0.88501	0.33569
-1.28174	-0.82397	0.39673
-1.25122	-0.57983	0.7019
-1.06812	-0.48828	1.00708
-0.82397	-0.5188	1.06812
-0.64087	-0.48828	0.94604
-0.64087	-0.27466	0.91553
-0.85449	0	0.97656
-1.12915	0	1.00708
-1.25122	-0.12207	0.94604
-1.28174	-0.24414	1.00708
-1.37329	-0.33569	1.15967
-1.43433	-0.48828	1.19019
-1.37329	-0.5188	0.97656
-1.2207	-0.45776	0.67139
-1.06812	-0.57983	0.45776
-1.00708	-1.00708	0.5188
-1.0376	-1.37329	0.76294
-1.09863	-1.46484	0.97656
-1.28174	-1.34277	0.94604
-1.43433	-1.09863	0.7019
-1.40381	-0.73242	0.42725
-1.15967	-0.36621	0.27466
-0.97656	-0.21362	0.39673
-0.97656	-0.33569	0.79346
-1.06812	-0.5188	1.12915
-1.06812	-0.64087	1.19019
-1.00708	-0.64087	0.97656
-0.97656	-0.48828	0.64087
-1.0376	-0.36621	0.36621
-1.09863	-0.42725	0.27466
-1.12915	-0.57983	0.42725
-1.0376	-0.64087	0.61035
-0.94604	-0.67139	0.7019
-0.91553	-0.67139	0.79346
-1.0376	-0.64087	0.94604
-1.09863	-0.64087	1.0376
-1.12915	-0.61035	1.00708
-1.15967	-0.45776	0.88501
-1.19019	-0.30518	0.79346
-1.15967	-0.24414	0.7019
-1.12915	-0.30518	0.57983
-1.15967	-0.33569	0.36621
-1.25122	-0.33569	0.24414
-1.34277	-0.30518	0.36621
-1.37329	-0.30518	0.5188
-1.28174	-0.39673	0.5188
-1.25122	-0.5188	0.36621
-1.34277	-0.57983	0.27466
-1.5564	-0.64087	0.39673
-1.80054	-0.64087	0.61035
-1.89209	-0.57983	0.67139
-1.80054	-0.57983	0.64087
-1.61743	-0.73242	0.76294
-1.43433	-0.97656	0.85449
-1.28174	-0.97656	0.7019
-1.09863	-0.73242	0.33569
-0.94604	-0.45776	0.12207
-0.85449	-0.45776	0.24414
-0.85449	-0.67139	0.5188
-0.97656	-0.88501	0.7019
-1.15967	-0.79346	0.7019
-1.37329	-0.45776	0.57983
-1.40381	-0.09155	0.67139
-1.19019	0	0.97656
-0.97656	-0.09155	1.06812
-1.06812	-0.27466	0.79346
-1.40381	-0.30518	0.39673
-1.77002	-0.21362	0.15259
-2.01416	-0.15259	0.09155
-1.95312	-0.24414	0.12207
-1.67847	-0.39673	0.18311
-1.40381	-0.33569	0.24414
-1.19019	-0.06104	0.39673
-1.00708	0.09155	0.48828
-0.91553	0	0.42725
-0.97656	-0.24414	0.39673
-1.19019	-0.39673	0.48828
-1.43433	-0.42725	0.54932
-1.64795	-0.45776	0.48828
-1.64795	-0.61035	0.45776
-1.37329	-0.64087	0.5188
-1.12915	-0.42725	0.48828
-1.09863	-0.21362	0.36621
-1.12915	-0.27466	0.21362
-1.15967	-0.57983	0.12207
-1.15967	-0.76294	0.09155
-1.09863	-0.61035	0.09155
-0.94604	-0.33569	0.18311
-0.76294	-0.21362	0.36621
-0.7019	-0.39673	0.48828
-0.76294	-0.67139	0.48828
-0.73242	-0.88501	0.39673
-0.64087	-0.94604	0.33569
-0.61035	-0.85449	0.24414
-0.76294	-0.57983	0
-1.06812	-0.33569	-0.36621
-1.25122	-0.30518	-0.54932
-1.19019	-0.45776	-0.30518
-0.94604	-0.67139	0.24414
-0.7019	-0.91553	0.64087
-0.64087	-1.0376	0.7019
-0.85449	-1.0376	0.57983
-1.15967	-0.85449	0.36621
-1.28174	-0.64087	0.27466
-1.19019	-0.5188	0.45776
-1.00708	-0.48828	0.79346
-0.97656	-0.45776	0.88501
-1.0376	-0.39673	0.73242
-1.00708	-0.39673	0.42725
-0.88501	-0.45776	0.18311
-0.79346	-0.57983	0.15259
-0.82397	-0.73242	0.30518
-0.91553	-0.82397	0.48828
-0.91553	-0.79346	0.61035
-0.76294	-0.57983	0.67139
-0.5188	-0.33569	0.82397
-0.30518	-0.24414	0.94604
-0.27466	-0.42725	0.82397
-0.39673	-0.76294	0.36621
-0.7019	-0.97656	-0.03052
-1.00708	-0.82397	-0.15259
-1.19019	-0.45776	0
-1.25122	-0.21362	0.21362
-1.12915	-0.15259	0.30518
-0.85449	-0.12207	0.24414
-0.54932	-0.15259	0.06104
-0.42725	-0.21362	-0.06104
-0.54932	-0.30518	-0.06104
-0.76294	-0.33569	0.03052
-0.94604	-0.30518	0.12207
-1.00708	-0.18311	0.06104
-0.97656	-0.15259	0
-0.91553	-0.27466	-0.09155
-0.79346	-0.61035	-0.27466
-0.7019	-0.88501	-0.54932
-0.73242	-0.97656	-0.73242
-0.85449	-0.94604	-0.54932
-0.91553	-0.85449	-0.12207
-0.88501	-0.67139	0.27466
-0.79346	-0.39673	0.5188
-0.54932	-0.09155	0.54932
-0.15259	0.03052	0.36621
0	-0.09155	0.27466
-0.06104	-0.42725	0.39673
-0.45776	-0.57983	0.61035
-0.85449	-0.5188	0.7019
-1.12915	-0.5188	0.57983
-1.43433	-0.67139	0.39673
-1.67847	-0.76294	0.27466
-1.67847	-0.67139	0.33569
-1.5564	-0.5188	0.61035
-1.34277	-0.39673	0.85449
-1.12915	-0.33569	0.94604
-1.00708	-0.36621	0.82397
-1.00708	-0.39673	0.61035
-0.91553	-0.33569	0.39673
-0.73242	-0.09155	0.33569
-0.61035	0.06104	0.45776
-0.61035	0.12207	0.64087
-0.64087	0	0.67139
-0.76294	-0.18311	0.54932
-0.91553	-0.30518	0.48828
-0.88501	-0.39673	0.48828
-0.67139	-0.57983	0.45776
-0.39673	-0.82397	0.39673
-0.27466	-0.94604	0.27466
-0.36621	-0.82397	0.12207
-0.67139	-0.48828	0
-1.0376	-0.21362	0.09155
-1.25122	-0.09155	0.36621
-1.28174	-0.03052	0.57983
-1.28174	-0.06104	0.57983
-1.25122	-0.33569	0.39673
-1.09863	-0.7019	0.30518
-0.91553	-0.79346	0.42725
-0.94604	-0.57983	0.73242
-1.19019	-0.39673	1.09863
-1.46484	-0.39673	1.28174
-1.49536	-0.42725	1.12915
-1.34277	-0.39673	0.76294
-1.19019	-0.36621	0.5188
-1.12915	-0.48828	0.45776
-1.15967	-0.73242	0.48828
-1.2207	-0.94604	0.5188
-1.25122	-0.94604	0.54932
-1.12915	-0.76294	0.61035
-0.82397	-0.61035	0.61035
-0.45776	-0.67139	0.45776
-0.21362	-0.82397	0.33569
-0.15259	-0.91553	0.24414
-0.33569	-0.88501	0.24414
-0.61035	-0.73242	0.27466
-0.85449	-0.61035	0.24414
-1.12915	-0.5188	0.12207
-1.46484	-0.48828	0
-1.70898	-0.39673	-0.06104
-1.64795	-0.27466	-0.06104
-1.43433	-0.24414	0
-1.37329	-0.18311	0.12207
-1.49536	-0.21362	0.39673
-1.58691	-0.33569	0.7019
-1.52588	-0.45776	0.88501
-1.40381	-0.42725	0.91553
-1.31226	-0.36621	0.85449
-1.2207	-0.39673	0.76294
-1.15967	-0.42725	0.64087
-1.25122	-0.39673	0.5188
-1.46484	-0.18311	0.36621
-1.52588	0	0.24414
-1.31226	-0.06104	0.39673
-1.00708	-0.30518	0.76294
-0.85449	-0.5188	1.0376
-0.97656	-0.54932	1.00708
-1.12915	-0.42725	0.7019
-1.25122	-0.30518	0.42725
-1.43433	-0.33569	0.45776
-1.52588	-0.42725	0.67139
-1.40381	-0.42725	0.85449
-1.19019	-0.27466	0.91553
-1.06812	-0.21362	0.85449
-1.06812	-0.39673	0.73242
-1.06812	-0.64087	0.5188
-1.12915	-0.7019	0.24414
-1.31226	-0.61035	0.03052
-1.43433	-0.48828	0.12207
-1.37329	-0.30518	0.33569
-1.19019	-0.18311	0.5188
-1.09863	-0.06104	0.54932
-1.12915	0.18311	0.5188
-1.15967	0.54932	0.42725
-1.09863	0.61035	0.36621
-1.09863	0.30518	0.33569
-1.25122	-0.06104	0.33569
-1.37329	-0.39673	0.5188
-1.25122	-0.67139	0.85449
-1.06812	-0.91553	1.0376
-1.0376	-1.00708	0.85449
-1.19019	-0.91553	0.39673
-1.34277	-0.82397	0.06104
-1.49536	-0.76294	-0.03052
-1.64795	-0.73242	0
-1.77002	-0.73242	0.12207
-1.70898	-0.67139	0.18311
-1.43433	-0.57983	0.15259
-0.97656	-0.45776	0.12207
-0.57983	-0.42725	0.27466
-0.36621	-0.39673	0.64087
-0.36621	-0.30518	0.94604
-0.5188	-0.21362	0.91553
-0.82397	-0.18311	0.64087
-1.19019	-0.24414	0.42725
-1.43433	-0.33569	0.54932
-1.43433	-0.54932	0.88501
-1.28174	-0.76294	1.15967
-1.12915	-0.79346	1.2207
-1.12915	-0.57983	1.12915
-1.25122	-0.30518	1.00708
-1.25122	-0.15259	0.82397
-1.06812	-0.21362	0.61035
-0.82397	-0.45776	0.5188
-0.79346	-0.73242	0.67139
-1.09863	-0.82397	0.76294
-1.46484	-0.7019	0.54932
-1.64795	-0.57983	0.21362
-1.64795	-0.64087	0.12207
-1.61743	-0.76294	0.39673
-1.61743	-0.85449	0.67139
-1.64795	-0.88501	0.61035
-1.80054	-0.88501	0.42725
-1.83105	-0.88501	0.33569
-1.64795	-0.88501	0.30518
-1.37329	-0.91553	0.33569
-1.15967	-0.88501	0.45776
-0.97656	-0.73242	0.61035
-0.76294	-0.42725	0.73242
-0.5188	-0.12207	0.85449
-0.39673	0.03052	0.91553
-0.5188	0.15259	0.82397
-0.88501	0.12207	0.79346
-1.15967	-0.03052	0.82397
-1.15967	-0.33569	0.79346
-1.0376	-0.64087	0.67139
-0.91553	-0.94604	0.64087
-0.82397	-1.12915	0.67139
-0.67139	-1.12915	0.64087
-0.5188	-1.06812	0.48828
-0.42725	-1.0376	0.33569
-0.39673	-0.85449	0.45776
-0.36621	-0.5188	0.76294
-0.42725	-0.24414	1.00708
-0.54932	-0.24414	1.09863
-0.7019	-0.39673	1.09863
-0.76294	-0.33569	1.06812
-0.73242	-0.15259	1.09863
-0.64087	-0.06104	1.12915
-0.57983	-0.21362	1.0376
-0.64087	-0.42725	0.79346
-0.76294	-0.5188	0.57983
-0.73242	-0.57983	0.45776
-0.57983	-0.76294	0.48828
-0.61035	-1.15967	0.61035
-0.88501	-1.46484	0.7019
-1.06812	-1.43433	0.76294
-1.06812	-1.2207	0.76294
-1.00708	-1.15967	0.82397
-1.06812	-1.25122	0.85449
-1.28174	-1.2207	0.85449
-1.46484	-0.97656	0.82397
-1.37329	-0.76294	0.76294
-1.0376	-0.85449	0.7019
-0.67139	-1.00708	0.73242
-0.61035	-0.94604	0.73242
-0.88501	-0.76294	0.73242
-1.28174	-0.64087	0.7019
-1.49536	-0.57983	0.64087
-1.49536	-0.61035	0.64087
-1.49536	-0.7019	0.76294
-1.5564	-0.76294	0.79346
-1.49536	-0.7019	0.64087
-1.28174	-0.64087	0.42725
-1.0376	-0.64087	0.36621
-0.88501	-0.57983	0.45776
-0.91553	-0.5188	0.5188
-1.0376	-0.54932	0.48828
-1.06812	-0.7019	0.36621
-1.06812	-0.88501	0.24414
-1.06812	-0.88501	0.27466
-1.09863	-0.79346	0.39673
-1.2207	-0.73242	0.48828
-1.34277	-0.73242	0.57983
-1.28174	-0.79346	0.79346
-0.97656	-0.85449	1.00708
-0.57983	-0.88501	1.09863
-0.45776	-0.88501	1.00708
-0.7019	-0.79346	0.82397
-0.97656	-0.61035	0.5188
-1.09863	-0.42725	0.12207
-1.12915	-0.39673	-0.06104
-1.31226	-0.48828	0
-1.61743	-0.64087	0.24414
-1.7395	-0.7019	0.48828
-1.46484	-0.54932	0.79346
-1.12915	-0.18311	1.0376
-1.09863	0.12207	1.06812
-1.25122	0.21362	0.79346
-1.34277	0.03052	0.45776
-1.31226	-0.18311	0.27466
-1.34277	-0.30518	0.27466
-1.40381	-0.36621	0.33569
-1.31226	-0.54932	0.42725
-1.09863	-0.73242	0.54932
-1.0376	-0.7019	0.67139
-1.31226	-0.45776	0.67139
-1.61743	-0.21362	0.64087
-1.5564	-0.06104	0.57983
-1.28174	0	0.57983
-1.2207	0.03052	0.67139
-1.37329	0.18311	0.76294
-1.46484	0.36621	0.67139
-1.31226	0.33569	0.5188
-1.19019	0.09155	0.42725
-1.2207	-0.18311	0.27466
-1.34277	-0.39673	0.12207
-1.40381	-0.39673	0.09155
-1.40381	-0.27466	0.33569
-1.31226	-0.27466	0.5188
-1.19019	-0.33569	0.5188
-1.12915	-0.30518	0.42725
-1.19019	-0.27466	0.48828
-1.28174	-0.42725	0.61035
-1.2207	-0.7019	0.61035
-1.00708	-0.76294	0.39673
-0.85449	-0.48828	0.09155
-0.88501	-0.15259	0
-0.94604	-0.09155	0.24414
-0.94604	-0.18311	0.7019
-0.88501	-0.30518	1.09863
-0.94604	-0.24414	1.09863
-1.06812	-0.09155	0.76294
-1.15967	-0.06104	0.45776
-1.2207	-0.24414	0.39673
-1.34277	-0.39673	0.5188
-1.58691	-0.33569	0.54932
-1.80054	-0.12207	0.36621
-1.83105	0.06104	0.18311
-1.70898	0.18311	0.24414
-1.64795	0.03052	0.42725
-1.64795	-0.24414	0.54932
-1.61743	-0.5188	0.54932
-1.46484	-0.73242	0.5188
-1.2207	-0.79346	0.48828
-0.97656	-0.7019	0.39673
-0.76294	-0.48828	0.27466
-0.64087	-0.27466	0.42725
-0.61035	-0.21362	0.79346
-0.73242	-0.30518	1.19019
-0.88501	-0.45776	1.28174
-0.91553	-0.54932	1.06812
-0.79346	-0.48828	0.79346
-0.64087	-0.48828	0.67139
-0.64087	-0.5188	0.64087
-0.76294	-0.39673	0.64087
-0.91553	-0.12207	0.7019
-1.06812	0.03052	0.76294
-1.25122	0	0.7019
-1.34277	-0.36621	0.57983
-1.34277	-0.73242	0.5188
-1.25122	-0.76294	0.45776
-1.12915	-0.42725	0.27466
-1.0376	-0.15259	0.06104
-0.94604	-0.06104	0.09155
-0.91553	0	0.30518
-0.94604	0.03052	0.48828
-1.00708	0.03052	0.5188
-0.91553	-0.03052	0.5188
-0.76294	-0.15259	0.54932
-0.73242	-0.27466	0.67139
-0.94604	-0.30518	0.85449
-1.15967	-0.27466	1.00708
-1.19019	-0.27466	0.91553
-0.91553	-0.30518	0.64087
-0.54932	-0.30518	0.45776
-0.30518	-0.30518	0.48828
-0.27466	-0.30518	0.42725
-0.57983	-0.39673	0.21362
-1.0376	-0.5188	0.15259
-1.28174	-0.57983	0.30518
-1.19019	-0.57983	0.54932
-0.97656	-0.48828	0.7019
-0.91553	-0.33569	0.7019
-0.88501	-0.27466	0.61035
-0.85449	-0.39673	0.5188
-0.73242	-0.54932	0.45776
-0.64087	-0.54932	0.54932
-0.76294	-0.33569	0.82397
-1.09863	-0.12207	1.09863
-1.46484	-0.03052	1.00708
-1.61743	-0.12207	0.64087
-1.40381	-0.39673	0.21362
-1.00708	-0.64087	0.06104
-0.7019	-0.79346	0.09155
-0.64087	-0.82397	0.18311
-0.82397	-0.88501	0.30518
-1.12915	-0.85449	0.36621
-1.37329	-0.79346	0.30518
-1.46484	-0.7019	0.24414
-1.40381	-0.61035	0.24414
-1.31226	-0.54932	0.27466
-1.19019	-0.61035	0.36621
-1.0376	-0.76294	0.64087
-0.91553	-0.79346	1.0376
-0.85449	-0.57983	1.2207
-0.79346	-0.33569	0.94604
-0.88501	-0.24414	0.48828
-1.15967	-0.27466	0.24414
-1.43433	-0.30518	0.42725
-1.52588	-0.36621	0.85449
-1.52588	-0.42725	1.25122
-1.52588	-0.54932	1.40381
-1.43433	-0.67139	1.31226
-1.19019	-0.7019	1.19019
-0.97656	-0.57983	1.00708
-0.88501	-0.45776	0.7019
-0.94604	-0.42725	0.42725
-1.15967	-0.39673	0.36621
-1.46484	-0.45776	0.64087
-1.5564	-0.57983	1.0376
-1.37329	-0.54932	1.34277
-1.19019	-0.36621	1.31226
-1.19019	-0.24414	0.94604
-1.25122	-0.33569	0.54932
-1.31226	-0.48828	0.39673
-1.43433	-0.42725	0.39673
-1.64795	-0.33569	0.45776
-1.80054	-0.33569	0.48828
-1.70898	-0.48828	0.48828
-1.49536	-0.67139	0.42725
-1.19019	-0.79346	0.42725
-0.91553	-0.79346	0.33569
-0.64087	-0.73242	0.18311
-0.5188	-0.61035	0.24414
-0.64087	-0.42725	0.57983
-0.85449	-0.27466	0.88501
-1.0376	-0.09155	0.97656
-1.12915	0.03052	0.85449
-1.15967	0.12207	0.67139
-1.25122	0.09155	0.5188
-1.34277	0.06104	0.5188
-1.28174	0	0.5188
-0.97656	-0.09155	0.48828
-0.76294	-0.24414	0.45776
-0.88501	-0.39673	0.42725
-1.15967	-0.42725	0.33569
-1.31226	-0.30518	0.27466
-1.19019	-0.21362	0.5188
-1.00708	-0.33569	0.82397
-0.85449	-0.61035	0.91553
-0.82397	-0.85449	0.76294
-0.91553	-0.94604	0.54932
-1.0376	-0.91553	0.33569
-1.06812	-0.82397	0.15259
-1.00708	-0.7019	0.09155
-0.91553	-0.67139	0.27466
-0.79346	-0.79346	0.54932
-0.67139	-1.00708	0.67139
-0.5188	-1.15967	0.54932
-0.30518	-1.25122	0.30518
-0.21362	-1.37329	0.21362
-0.45776	-1.49536	0.33569
-0.88501	-1.67847	0.48828
-1.15967	-1.80054	0.48828
-1.25122	-1.67847	0.45776
-1.28174	-1.28174	0.5188
-1.34277	-0.82397	0.7019
-1.34277	-0.5188	0.94604
-1.25122	-0.48828	0.91553
-1.12915	-0.57983	0.5188
-1.12915	-0.61035	-0.09155
-1.0376	-0.5188	-0.54932
-0.82397	-0.42725	-0.5188
-0.73242	-0.42725	-0.21362
-0.85449	-0.48828	0
-1.09863	-0.42725	0.06104
-1.31226	-0.30518	0
-1.37329	-0.30518	0
-1.2207	-0.45776	0.12207
-1.06812	-0.48828	0.21362
-1.2207	-0.27466	0.09155
-1.58691	-0.12207	-0.09155
-1.70898	-0.21362	-0.12207
-1.5564	-0.45776	-0.09155
-1.43433	-0.7019	-0.27466
-1.5564	-0.79346	-0.57983
-1.86157	-0.67139	-0.67139
-2.10571	-0.36621	-0.42725
-2.13623	-0.09155	0
-1.95312	0	0.42725
-1.64795	-0.09155	0.61035
-1.43433	-0.24414	0.57983
-1.49536	-0.30518	0.61035
-1.58691	-0.27466	0.85449
-1.43433	-0.15259	1.06812
-1.12915	0.03052	1.0376
-1.00708	0.30518	0.82397
-1.00708	0.42725	0.57983
-1.0376	0.21362	0.48828
-1.12915	-0.12207	0.5188
-1.25122	-0.42725	0.57983
-1.34277	-0.48828	0.64087
-1.34277	-0.33569	0.64087
-1.28174	-0.12207	0.48828
-1.25122	-0.03052	0.36621
-1.2207	-0.03052	0.39673
-1.12915	-0.12207	0.54932
-1.06812	-0.15259	0.67139
-1.09863	-0.12207	0.73242
-1.19019	-0.12207	0.67139
-1.25122	-0.15259	0.57983
-1.28174	-0.09155	0.5188
-1.2207	0.03052	0.61035
-1.06812	0.03052	0.61035
-0.82397	-0.15259	0.36621
-0.76294	-0.57983	0.15259
-0.94604	-0.91553	0.09155
-1.28174	-1.00708	0.03052
-1.43433	-0.94604	-0.12207
-1.37329	-0.76294	-0.15259
-1.25122	-0.45776	0.09155
-1.19019	-0.24414	0.45776
-1.09863	-0.30518	0.61035
-1.0376	-0.5188	0.5188
-1.09863	-0.67139	0.33569
-1.2207	-0.73242	0.30518
-1.34277	-0.73242	0.45776
-1.43433	-0.64087	0.57983
-1.43433	-0.48828	0.45776
-1.19019	-0.42725	0.18311
-0.76294	-0.5188	-0.03052
-0.45776	-0.48828	-0.03052
-0.45776	-0.27466	0.15259
-0.76294	-0.12207	0.36621
-1.15967	-0.15259	0.5188
-1.5564	-0.21362	0.73242
-1.83105	-0.15259	0.97656
-1.92261	-0.15259	1.12915
-1.67847	-0.36621	1.12915
-1.28174	-0.54932	0.91553
-0.91553	-0.57983	0.61035
-0.7019	-0.5188	0.45776
-0.67139	-0.45776	0.57983
-0.85449	-0.36621	0.79346
-1.15967	-0.27466	0.94604
-1.31226	-0.18311	0.88501
-1.31226	-0.03052	0.61035
-1.40381	0	0.30518
-1.52588	-0.15259	0.18311
-1.43433	-0.36621	0.30518
-1.12915	-0.48828	0.5188
-0.94604	-0.45776	0.67139
-0.97656	-0.45776	0.57983
-1.06812	-0.48828	0.36621
-1.09863	-0.39673	0.30518
-1.0376	-0.24414	0.48828
-0.94604	-0.24414	0.7019
-0.94604	-0.48828	0.79346
-0.97656	-0.76294	0.67139
-0.88501	-0.67139	0.39673
-0.57983	-0.33569	0.24414
-0.42725	0	0.27466
-0.76294	0.09155	0.27466
-1.25122	0	0.15259
-1.49536	-0.33569	0.06104
-1.43433	-0.67139	0.15259
-1.25122	-0.76294	0.36621
-1.12915	-0.61035	0.57983
-0.91553	-0.42725	0.79346
-0.64087	-0.24414	0.88501
-0.42725	-0.18311	0.82397
-0.30518	-0.27466	0.7019
-0.21362	-0.39673	0.7019
-0.27466	-0.30518	0.97656
-0.36621	-0.09155	1.37329
-0.42725	-0.12207	1.52588
-0.39673	-0.42725	1.28174
-0.39673	-0.61035	0.85449
-0.5188	-0.48828	0.67139
-0.73242	-0.30518	0.7019
-0.91553	-0.24414	0.76294
-1.06812	-0.27466	0.7019
-1.19019	-0.24414	0.64087
-1.25122	-0.21362	0.61035
-1.2207	-0.30518	0.7019
-1.12915	-0.42725	0.94604
-1.00708	-0.45776	1.06812
-0.85449	-0.39673	1.00708
-0.73242	-0.27466	0.97656
-0.7019	-0.30518	1.12915
-0.94604	-0.48828	1.25122
-1.31226	-0.7019	1.12915
-1.58691	-0.82397	0.85449
-1.61743	-0.88501	0.61035
-1.64795	-0.85449	0.57983
-1.86157	-0.73242	0.7019
-2.10571	-0.61035	0.85449
-1.92261	-0.54932	0.85449
-1.37329	-0.54932	0.67139
-0.91553	-0.61035	0.54932
-0.76294	-0.67139	0.57983
-0.85449	-0.64087	0.67139
-1.0376	-0.57983	0.64087
-1.19019	-0.61035	0.61035
-1.15967	-0.76294	0.61035
-0.94604	-0.94604	0.5188
-0.88501	-0.88501	0.42725
-1.15967	-0.61035	0.42725
-1.67847	-0.42725	0.42725
-2.01416	-0.39673	0.33569
-2.04468	-0.42725	0.27466
-1.80054	-0.36621	0.48828
-1.52588	-0.18311	0.85449
-1.40381	0.03052	1.00708
-1.46484	0.09155	0.82397
-1.58691	0.03052	0.42725
-1.49536	-0.03052	0.15259
-1.2207	-0.15259	0.21362
-1.00708	-0.36621	0.5188
-1.00708	-0.61035	0.97656
-1.09863	-0.67139	1.2207
-1.06812	-0.5188	1.09863
-0.94604	-0.27466	0.73242
-0.82397	-0.03052	0.5188
-0.79346	0	0.67139
-0.76294	-0.06104	0.91553
-0.67139	-0.21362	0.94604
-0.64087	-0.24414	0.76294
-0.67139	-0.21362	0.64087
-0.7019	-0.33569	0.7019
-0.88501	-0.57983	0.73242
-1.25122	-0.82397	0.57983
-1.64795	-0.94604	0.36621
-1.89209	-0.97656	0.27466
-1.83105	-0.88501	0.27466
-1.61743	-0.7019	0.24414
-1.37329	-0.45776	0.36621
-1.19019	-0.21362	0.64087
-1.2207	-0.09155	0.88501
-1.40381	-0.15259	1.06812
-1.5564	-0.36621	1.25122
-1.58691	-0.57983	1.2207
-1.49536	-0.61035	0.85449
-1.37329	-0.5188	0.5188
-1.34277	-0.39673	0.54932
-1.49536	-0.30518	0.82397
-1.7395	-0.12207	0.94604
-1.86157	0.09155	0.64087
-1.86157	0.12207	0.12207
-1.83105	-0.06104	-0.12207
-1.70898	-0.24414	0
-1.43433	-0.21362	0.39673
-1.09863	-0.15259	0.73242
-0.94604	-0.24414	0.91553
-0.97656	-0.33569	1.00708
-1.06812	-0.27466	1.0376
-1.09863	-0.09155	0.97656
-1.06812	-0.03052	0.82397
-1.00708	-0.09155	0.67139
-0.94604	-0.24414	0.67139
-0.94604	-0.45776	0.7019
-1.06812	-0.7019	0.48828
-1.34277	-0.79346	0.18311
-1.5564	-0.57983	0.03052
-1.5564	-0.33569	0.15259
-1.34277	-0.30518	0.36621
-1.15967	-0.42725	0.5188
-1.15967	-0.67139	0.61035
-1.34277	-0.85449	0.7019
-1.46484	-0.73242	0.79346
-1.28174	-0.33569	0.82397
-1.06812	0.03052	0.76294
-1.06812	0.27466	0.67139
-1.25122	0.24414	0.48828
-1.37329	0.12207	0.36621
-1.31226	0	0.45776
-1.2207	-0.09155	0.7019
-1.09863	-0.15259	0.79346
-0.88501	-0.15259	0.73242
-0.7019	-0.15259	0.54932
-0.7019	-0.24414	0.39673
-0.82397	-0.33569	0.42725
-0.85449	-0.21362	0.67139
-0.79346	0	0.94604
-0.79346	0.03052	1.12915
-0.82397	-0.12207	1.09863
-0.88501	-0.48828	0.97656
-1.00708	-0.82397	0.88501
-1.12915	-0.85449	0.79346
-1.12915	-0.5188	0.7019
-1.00708	-0.33569	0.54932
-0.94604	-0.45776	0.45776
-0.97656	-0.5188	0.5188
-0.97656	-0.39673	0.79346
-0.97656	-0.15259	1.09863
-0.91553	-0.06104	1.15967
-0.79346	-0.15259	0.91553
-0.67139	-0.33569	0.54932
-0.7019	-0.36621	0.27466
-0.88501	-0.24414	0.21362
-1.06812	-0.15259	0.39673
-1.06812	-0.21362	0.67139
-1.00708	-0.39673	0.82397
-1.00708	-0.61035	0.88501
-1.0376	-0.76294	0.91553
-1.06812	-0.7019	0.91553
-0.97656	-0.42725	0.88501
-0.82397	-0.18311	0.85449
-0.7019	0	0.85449
-0.73242	0.03052	0.82397
-0.82397	0	0.76294
-0.79346	-0.30518	0.67139
-0.7019	-0.73242	0.64087
-0.7019	-0.97656	0.76294
-0.79346	-1.00708	1.0376
-0.76294	-0.85449	1.19019
-0.67139	-0.64087	1.0376
-0.61035	-0.5188	0.73242
-0.64087	-0.48828	0.54932
-0.73242	-0.45776	0.48828
-0.88501	-0.36621	0.5188
-1.06812	-0.36621	0.64087
-1.15967	-0.61035	0.82397
-1.2207	-0.85449	1.00708
-1.25122	-0.82397	1.06812
-1.31226	-0.5188	1.06812
-1.43433	-0.27466	1.0376
-1.49536	-0.27466	1.00708
-1.37329	-0.36621	0.88501
-1.25122	-0.42725	0.57983
-1.06812	-0.48828	0.18311
-0.82397	-0.5188	0
-0.61035	-0.42725	0.03052
-0.61035	-0.24414	0.36621
-0.76294	-0.15259	0.61035
-0.97656	-0.24414	0.61035
-1.12915	-0.5188	0.48828
-1.15967	-0.79346	0.67139
-1.12915	-0.79346	1.06812
-1.06812	-0.54932	1.2207
-1.00708	-0.18311	1.0376
-1.00708	-0.09155	0.76294
-0.97656	-0.27466	0.48828
-0.91553	-0.42725	0.33569
-0.82397	-0.54932	0.36621
-0.73242	-0.73242	0.5188
-0.61035	-1.0376	0.7019
-0.39673	-1.2207	0.88501
-0.30518	-1.19019	0.88501
-0.57983	-0.91553	0.7019
-1.09863	-0.61035	0.42725
-1.37329	-0.54932	0.33569
-1.2207	-0.73242	0.42725
-0.85449	-0.91553	0.54932
-0.64087	-0.91553	0.67139
-0.73242	-0.76294	0.76294
-0.94604	-0.57983	0.82397
-1.12915	-0.45776	0.82397
-1.31226	-0.57983	0.82397
-1.43433	-0.79346	0.88501
-1.31226	-0.85449	0.88501
-1.0376	-0.73242	0.76294
-0.79346	-0.5188	0.73242
-0.67139	-0.42725	0.88501
-0.64087	-0.48828	1.06812
-0.64087	-0.64087	1.06812
-0.7019	-0.67139	0.85449
-0.82397	-0.42725	0.67139
-0.85449	-0.09155	0.76294
-0.64087	0.06104	0.88501
-0.42725	0.06104	0.79346
-0.33569	-0.09155	0.61035
-0.39673	-0.39673	0.7019
-0.45776	-0.67139	0.97656
-0.57983	-0.79346	1.19019
-0.7019	-0.82397	1.15967
-0.79346	-0.79346	1.0376
-0.82397	-0.76294	1.0376
-0.76294	-0.7019	1.12915
-0.7019	-0.64087	1.12915
-0.7019	-0.5188	0.97656
-0.97656	-0.42725	0.67139
-1.43433	-0.42725	0.42725
-1.83105	-0.5188	0.42725
-1.92261	-0.64087	0.67139
-1.7395	-0.88501	0.88501
-1.43433	-1.12915	0.82397
-1.2207	-1.06812	0.5188
-1.09863	-0.7019	0.21362
-1.06812	-0.33569	0.06104
-1.06812	-0.30518	0.15259
-1.15967	-0.45776	0.42725
-1.34277	-0.64087	0.57983
-1.46484	-0.67139	0.57983
-1.40381	-0.57983	0.54932
-1.15967	-0.57983	0.61035
-0.94604	-0.61035	0.73242
-0.79346	-0.54932	0.79346
-0.7019	-0.30518	0.76294
-0.7019	-0.03052	0.82397
-0.76294	0.06104	0.91553
-0.79346	-0.06104	0.91553
-0.79346	-0.5188	0.73242
-0.82397	-0.85449	0.54932
-0.85449	-0.88501	0.57983
-0.97656	-0.7019	0.73242
-1.2207	-0.48828	0.82397
-1.34277	-0.48828	0.7019
-1.25122	-0.64087	0.57983
-1.00708	-0.79346	0.61035
-1.00708	-0.76294	0.79346
-1.31226	-0.57983	0.94604
-1.64795	-0.39673	1.00708
-1.70898	-0.27466	1.00708
-1.46484	-0.21362	0.85449
-1.25122	-0.15259	0.64087
-1.25122	-0.18311	0.45776
-1.37329	-0.30518	0.36621
-1.49536	-0.42725	0.42725
-1.58691	-0.48828	0.57983
-1.52588	-0.39673	0.82397
-1.31226	-0.24414	1.00708
-1.00708	-0.18311	1.06812
-0.82397	-0.33569	1.09863
-0.88501	-0.57983	1.00708
-1.00708	-0.67139	0.73242
-0.97656	-0.54932	0.45776
-0.88501	-0.30518	0.36621
-0.94604	-0.06104	0.42725
-1.09863	0.03052	0.48828
-1.19019	0.09155	0.61035
-1.09863	-0.06104	0.82397
-0.97656	-0.45776	0.94604
-0.97656	-0.85449	0.88501
-1.06812	-0.91553	0.64087
-1.12915	-0.73242	0.45776
-1.09863	-0.48828	0.42725
-1.06812	-0.21362	0.42725
-1.19019	0	0.36621
-1.34277	-0.06104	0.39673
-1.34277	-0.42725	0.48828
-1.19019	-0.88501	0.64087
-1.19019	-1.0376	0.73242
-1.31226	-0.82397	0.82397
-1.37329	-0.45776	0.85449
-1.34277	-0.18311	0.76294
-1.28174	-0.15259	0.54932
-1.15967	-0.33569	0.42725
-1.06812	-0.64087	0.39673
-0.97656	-0.85449	0.39673
-0.88501	-0.91553	0.42725
-0.82397	-0.82397	0.45776
-0.73242	-0.7019	0.39673
-0.67139	-0.54932	0.24414
-0.73242	-0.36621	0.15259
-0.91553	-0.18311	0.24414
-1.15967	-0.06104	0.39673
-1.31226	-0.12207	0.42725
-1.28174	-0.33569	0.27466
-1.12915	-0.57983	0.09155
-0.94604	-0.73242	0.18311
-0.85449	-0.73242	0.48828
-0.85449	-0.64087	0.76294
-0.97656	-0.57983	0.85449
-1.0376	-0.54932	0.85449
-1.09863	-0.45776	0.79346
-1.06812	-0.21362	0.64087
-0.94604	-0.03052	0.39673
-0.76294	-0.03052	0.30518
-0.67139	-0.03052	0.45776
-0.76294	0	0.54932
-0.88501	0	0.48828
-0.85449	-0.27466	0.42725
-0.67139	-0.61035	0.45776
-0.54932	-0.73242	0.48828
-0.57983	-0.7019	0.45776
-0.73242	-0.57983	0.39673
-0.97656	-0.39673	0.33569
-1.15967	-0.24414	0.33569
-1.12915	-0.18311	0.45776
-1.00708	-0.24414	0.73242
-1.0376	-0.27466	0.85449
-1.2207	-0.24414	0.73242
-1.31226	-0.21362	0.45776
-1.15967	-0.27466	0.27466
-0.85449	-0.30518	0.24414
-0.54932	-0.39673	0.33569
-0.36621	-0.48828	0.64087
-0.39673	-0.54932	0.88501
-0.61035	-0.67139	0.79346
-0.97656	-0.73242	0.45776
-1.34277	-0.7019	0.27466
-1.43433	-0.48828	0.39673
-1.31226	-0.27466	0.57983
-1.25122	-0.21362	0.64087
-1.43433	-0.27466	0.54932
-1.58691	-0.45776	0.36621
-1.49536	-0.73242	0.09155
-1.34277	-0.94604	-0.03052
-1.2207	-1.00708	0
-1.15967	-0.91553	0.27466
-0.97656	-0.82397	0.54932
-0.73242	-0.76294	0.67139
-0.5188	-0.67139	0.76294
-0.54932	-0.5188	0.82397
-0.79346	-0.39673	0.76294
-1.00708	-0.5188	0.57983
-1.06812	-0.79346	0.5188
-0.97656	-0.85449	0.7019
-0.91553	-0.54932	1.0376
-0.91553	-0.12207	1.2207
-1.00708	0	1.19019
-1.12915	-0.09155	1.0376
-1.2207	-0.45776	0.94604
-1.25122	-0.79346	0.91553
-1.25122	-0.97656	0.91553
-1.28174	-0.94604	0.91553
-1.25122	-0.79346	0.76294
-1.0376	-0.54932	0.54932
-0.85449	-0.36621	0.45776
-0.73242	-0.30518	0.5188
-0.64087	-0.39673	0.54932
-0.54932	-0.57983	0.5188
-0.5188	-0.64087	0.61035
-0.61035	-0.5188	0.82397
-0.79346	-0.27466	0.97656
-1.00708	-0.18311	0.94604
-1.2207	-0.24414	0.85449
-1.37329	-0.36621	0.76294
-1.34277	-0.48828	0.73242
-1.2207	-0.64087	0.67139
-1.06812	-0.76294	0.5188
-0.91553	-0.76294	0.45776
-0.73242	-0.64087	0.54932
-0.54932	-0.45776	0.76294
-0.5188	-0.36621	0.94604
-0.64087	-0.24414	1.0376
-0.82397	-0.09155	0.97656
-0.97656	0	0.82397
-1.15967	0	0.64087
-1.31226	-0.18311	0.57983
-1.37329	-0.42725	0.57983
-1.2207	-0.64087	0.64087
-0.91553	-0.61035	0.73242
-0.67139	-0.36621	0.85449
-0.7019	-0.15259	0.91553
-0.85449	-0.12207	0.82397
-0.97656	-0.30518	0.67139
-1.12915	-0.54932	0.61035
-1.40381	-0.61035	0.76294
-1.5564	-0.48828	0.94604
-1.46484	-0.39673	0.97656
-1.2207	-0.36621	0.85449
-1.0376	-0.36621	0.7019
-1.06812	-0.48828	0.54932
-1.2207	-0.7019	0.48828
-1.37329	-0.85449	0.61035
-1.40381	-0.82397	0.76294
-1.25122	-0.7019	0.73242
-0.97656	-0.64087	0.64087
-0.7019	-0.67139	0.64087
-0.54932	-0.73242	0.82397
-0.57983	-0.79346	1.00708
-0.79346	-0.82397	1.09863
-1.0376	-0.76294	1.06812
-1.12915	-0.61035	1.09863
-1.09863	-0.5188	1.15967
-1.12915	-0.54932	1.19019
-1.34277	-0.82397	1.09863
-1.64795	-1.15967	0.97656
-1.7395	-1.25122	0.88501
-1.49536	-1.00708	0.79346
-1.06812	-0.73242	0.73242
-0.85449	-0.54932	0.73242
-1.09863	-0.45776	0.73242
-1.70898	-0.39673	0.7019
-2.28882	-0.33569	0.76294
-2.31934	-0.30518	0.91553
-1.77002	-0.33569	1.06812
-1.0376	-0.48828	1.09863
-0.57983	-0.67139	0.97656
-0.48828	-0.73242	0.73242
-0.54932	-0.57983	0.5188
-0.64087	-0.39673	0.45776
-0.91553	-0.24414	0.64087
-1.2207	-0.24414	0.97656
-1.40381	-0.33569	1.19019
-1.46484	-0.57983	1.06812
-1.58691	-0.88501	0.76294
-1.70898	-1.09863	0.5188
-1.7395	-1.09863	0.42725
-1.67847	-0.94604	0.39673
-1.70898	-0.82397	0.42725
-1.80054	-0.7019	0.61035
-1.77002	-0.48828	0.94604
-1.61743	-0.12207	1.06812
-1.37329	0.09155	0.76294
-1.12915	0.03052	0.36621
-1.15967	-0.21362	0.24414
-1.40381	-0.5188	0.39673
-1.61743	-0.61035	0.64087
-1.58691	-0.5188	0.82397
-1.46484	-0.36621	0.85449
-1.40381	-0.21362	0.67139
-1.34277	-0.24414	0.45776
-1.2207	-0.45776	0.36621
-1.15967	-0.64087	0.48828
-1.2207	-0.57983	0.67139
-1.37329	-0.45776	0.64087
-1.43433	-0.36621	0.5188
-1.43433	-0.33569	0.48828
-1.40381	-0.27466	0.5188
-1.31226	-0.15259	0.48828
-1.19019	-0.06104	0.33569
-1.19019	-0.12207	0.36621
-1.28174	-0.33569	0.61035
-1.34277	-0.54932	0.82397
-1.31226	-0.61035	0.76294
-1.28174	-0.61035	0.57983
-1.19019	-0.57983	0.36621
-0.97656	-0.42725	0.21362
-0.7019	-0.27466	0.27466
-0.61035	-0.33569	0.54932
-0.73242	-0.57983	0.88501
-0.88501	-0.82397	1.0376
-0.94604	-0.88501	1.0376
-0.94604	-0.73242	0.91553
-0.97656	-0.39673	0.61035
-0.94604	-0.06104	0.27466
-0.76294	-0.03052	0.06104
-0.67139	-0.24414	0
-0.82397	-0.39673	-0.03052
-1.06812	-0.5188	0
-1.15967	-0.67139	0.24414
-1.0376	-0.79346	0.64087
-0.88501	-0.88501	0.91553
-0.85449	-0.88501	1.09863
-0.91553	-0.79346	1.15967
-0.91553	-0.76294	1.0376
-0.94604	-0.88501	0.64087
-1.06812	-1.00708	0.24414
-1.19019	-0.88501	0.09155
-1.25122	-0.67139	0.18311
-1.34277	-0.57983	0.27466
-1.52588	-0.5188	0.36621
-1.7395	-0.42725	0.5188
-1.77002	-0.27466	0.76294
-1.67847	-0.18311	0.97656
-1.61743	-0.24414	1.00708
-1.80054	-0.48828	0.94604
-2.04468	-0.79346	0.88501
-2.01416	-0.97656	0.73242
-1.70898	-0.97656	0.54932
-1.49536	-0.85449	0.45776
-1.43433	-0.88501	0.57983
-1.49536	-1.06812	0.7019
-1.61743	-1.25122	0.7019
-1.77002	-1.31226	0.7019
-1.83105	-1.12915	0.79346
-1.64795	-0.73242	0.91553
-1.34277	-0.39673	0.88501
-1.25122	-0.39673	0.76294
-1.49536	-0.64087	0.79346
-1.80054	-0.85449	0.82397
-1.89209	-0.88501	0.85449
-1.77002	-0.76294	0.82397
-1.52588	-0.57983	0.7019
-1.19019	-0.45776	0.61035
-0.94604	-0.42725	0.7019
-0.85449	-0.48828	0.88501
-0.91553	-0.61035	0.85449
-1.00708	-0.82397	0.64087
-1.09863	-0.97656	0.57983
-1.2207	-1.00708	0.79346
-1.28174	-1.06812	1.00708
-1.28174	-1.34277	0.97656
-1.28174	-1.61743	0.88501
-1.2207	-1.58691	0.88501
-1.12915	-1.15967	0.97656
-1.15967	-0.73242	1.12915
-1.31226	-0.67139	1.15967
-1.61743	-0.85449	1.06812
-1.80054	-0.88501	1.0376
-1.70898	-0.85449	1.06812
-1.40381	-0.97656	0.97656
-1.12915	-1.25122	0.79346
-0.88501	-1.46484	0.61035
-0.7019	-1.5564	0.42725
-0.61035	-1.58691	0.39673
-0.64087	-1.52588	0.54932
-0.76294	-1.34277	0.61035
-0.82397	-1.19019	0.5188
-0.88501	-1.12915	0.61035
-0.94604	-1.09863	0.94604
-1.0376	-1.09863	1.09863
-1.15967	-1.0376	0.97656
-1.31226	-0.85449	0.91553
-1.43433	-0.54932	0.94604
-1.43433	-0.36621	1.06812
-1.34277	-0.39673	1.19019
-1.28174	-0.54932	1.25122
-1.25122	-0.64087	1.06812
-1.25122	-0.54932	0.79346
-1.28174	-0.45776	0.7019
-1.25122	-0.54932	0.85449
-1.15967	-0.91553	0.94604
-1.00708	-1.31226	0.85449
-0.97656	-1.43433	0.57983
-1.09863	-1.25122	0.42725
-1.25122	-1.0376	0.54932
-1.31226	-0.94604	0.79346
-1.2207	-0.91553	0.94604
-1.12915	-0.94604	0.94604
-1.09863	-0.91553	0.82397
-1.12915	-0.79346	0.67139
-1.09863	-0.7019	0.61035
-1.06812	-0.73242	0.67139
-1.0376	-0.85449	0.73242
-1.0376	-0.91553	0.76294
-1.09863	-0.79346	0.7019
-1.12915	-0.61035	0.7019
-1.0376	-0.57983	0.82397
-0.97656	-0.67139	1.00708
-1.09863	-0.73242	1.09863
-1.34277	-0.67139	1.19019
-1.49536	-0.5188	1.31226
-1.49536	-0.42725	1.19019
-1.31226	-0.54932	0.85449
-1.0376	-0.88501	0.57983
-0.94604	-1.12915	0.42725
-1.06812	-1.09863	0.36621
-1.31226	-1.00708	0.42725
-1.61743	-1.0376	0.61035
-1.83105	-1.12915	0.91553
-1.70898	-1.00708	1.2207
-1.43433	-0.79346	1.46484
-1.31226	-0.76294	1.52588
-1.37329	-1.00708	1.34277
-1.5564	-1.06812	1.00708
-1.67847	-0.73242	0.79346
-1.61743	-0.39673	0.67139
-1.49536	-0.33569	0.57983
-1.40381	-0.42725	0.57983
-1.37329	-0.5188	0.73242
-1.37329	-0.67139	0.91553
-1.31226	-0.91553	1.0376
-1.15967	-1.00708	1.09863
-1.0376	-0.88501	1.00708
-1.06812	-0.64087	0.82397
-1.12915	-0.5188	0.73242
-1.12915	-0.57983	0.73242
-1.31226	-0.7019	0.79346
-1.70898	-0.7019	0.82397
-1.98364	-0.61035	0.88501
-1.86157	-0.48828	0.94604
-1.49536	-0.39673	0.88501
-1.25122	-0.33569	0.73242
-1.19019	-0.36621	0.5188
-1.15967	-0.39673	0.27466
-1.0376	-0.39673	0.09155
-0.97656	-0.45776	0.09155
-1.06812	-0.57983	0.24414
-1.28174	-0.85449	0.48828
-1.46484	-1.00708	0.76294
-1.58691	-1.00708	0.94604
-1.5564	-0.91553	0.82397
-1.37329	-0.88501	0.5188
-1.2207	-0.85449	0.33569
-1.19019	-0.76294	0.39673
-1.2207	-0.67139	0.61035
-1.25122	-0.61035	0.82397
-1.31226	-0.67139	0.94604
-1.43433	-0.7019	0.91553
-1.49536	-0.76294	0.76294
-1.31226	-0.76294	0.61035
-1.06812	-0.73242	0.45776
-1.0376	-0.67139	0.42725
-1.25122	-0.54932	0.57983
-1.49536	-0.42725	0.85449
-1.64795	-0.27466	1.12915
-1.80054	-0.30518	1.31226
-2.01416	-0.5188	1.28174
-1.98364	-0.76294	1.0376
-1.67847	-0.85449	0.79346
-1.28174	-0.76294	0.79346
-1.06812	-0.67139	0.88501
-1.00708	-0.7019	0.82397
-1.00708	-0.82397	0.7019
-1.0376	-0.94604	0.7019
-1.12915	-1.06812	0.76294
-1.25122	-1.06812	0.97656
-1.28174	-0.91553	1.31226
-1.15967	-0.64087	1.5564
-1.09863	-0.33569	1.46484
-1.25122	-0.21362	1.19019
-1.49536	-0.39673	0.91553
-1.70898	-0.7019	0.64087
-1.80054	-0.82397	0.45776
-1.67847	-0.82397	0.45776
-1.40381	-0.88501	0.67139
-1.12915	-1.0376	0.85449
-0.97656	-0.97656	1.06812
-0.94604	-0.61035	1.15967
-1.00708	-0.24414	0.91553
-1.15967	-0.24414	0.54932
-1.37329	-0.7019	0.42725
-1.40381	-1.34277	0.67139
-1.15967	-1.98364	0.82397
-0.94604	-2.47192	0.76294
-1.06812	-2.71606	0.67139
-1.43433	-2.7771	0.82397
-1.67847	-2.83813	1.15967
-1.64795	-2.92969	1.37329
-1.49536	-2.92969	1.34277
-1.37329	-2.7771	1.12915
-1.15967	-2.53296	0.91553
-0.82397	-2.22778	0.7019
-0.64087	-1.77002	0.5188
-0.76294	-1.31226	0.48828
-1.0376	-0.97656	0.61035
-1.25122	-0.91553	0.73242
-1.2207	-1.06812	0.76294
-1.09863	-1.31226	0.64087
-0.88501	-1.34277	0.61035
-0.73242	-1.15967	0.76294
-0.76294	-0.94604	0.91553
-0.97656	-0.94604	0.88501
-1.25122	-1.0376	0.79346
-1.43433	-1.06812	0.67139
-1.52588	-0.97656	0.57983
-1.5564	-0.85449	0.67139
-1.5564	-0.73242	1.00708
-1.5564	-0.54932	1.28174
-1.46484	-0.33569	1.28174
-1.28174	-0.27466	1.12915
-0.97656	-0.39673	0.91553
-0.76294	-0.54932	0.79346
-0.73242	-0.64087	0.73242
-0.73242	-0.61035	0.73242
-0.76294	-0.45776	0.7019
-0.85449	-0.33569	0.7019
-1.09863	-0.39673	0.67139
-1.43433	-0.57983	0.5188
-1.67847	-0.85449	0.42725
-1.70898	-1.09863	0.45776
-1.5564	-1.2207	0.61035
-1.28174	-1.12915	0.76294
-0.88501	-0.88501	0.94604
-0.64087	-0.82397	1.0376
-0.82397	-1.00708	0.91553
-1.19019	-1.09863	0.64087
-1.37329	-0.91553	0.48828
-1.28174	-0.61035	0.54932
-1.12915	-0.39673	0.73242
-1.12915	-0.33569	0.85449
-1.2207	-0.54932	0.82397
-1.28174	-0.94604	0.64087
-1.28174	-1.2207	0.5188
-1.19019	-1.31226	0.61035
-0.97656	-1.19019	0.82397
-0.7019	-0.94604	1.00708
-0.61035	-0.61035	1.0376
-0.76294	-0.39673	0.91553
-1.0376	-0.30518	0.73242
-1.09863	-0.36621	0.64087
-0.91553	-0.5188	0.82397
-0.7019	-0.88501	1.06812
-0.67139	-1.15967	1.12915
-0.85449	-1.12915	0.91553
-1.00708	-0.82397	0.54932
-1.00708	-0.57983	0.27466
-0.97656	-0.45776	0.18311
-1.09863	-0.39673	0.18311
-1.31226	-0.36621	0.27466
-1.37329	-0.27466	0.42725
-1.15967	-0.30518	0.67139
-0.88501	-0.48828	0.79346
-0.82397	-0.76294	0.76294
-0.91553	-0.94604	0.5188
-1.06812	-0.91553	0.33569
-1.2207	-0.76294	0.36621
-1.34277	-0.64087	0.48828
-1.34277	-0.5188	0.57983
-1.31226	-0.42725	0.57983
-1.34277	-0.42725	0.57983
-1.31226	-0.57983	0.61035
-1.15967	-0.79346	0.7019
-0.97656	-0.82397	0.79346
-0.97656	-0.67139	0.76294
-1.12915	-0.54932	0.64087
-1.19019	-0.48828	0.39673
-0.97656	-0.48828	0.24414
-0.76294	-0.57983	0.33569
-0.7019	-0.7019	0.64087
-0.82397	-0.73242	0.88501
-1.00708	-0.61035	0.82397
-1.15967	-0.45776	0.64087
-1.2207	-0.39673	0.5188
-1.2207	-0.5188	0.54932
-1.19019	-0.7019	0.54932
-1.19019	-0.79346	0.54932
-1.37329	-0.67139	0.64087
-1.5564	-0.54932	0.73242
-1.61743	-0.5188	0.61035
-1.46484	-0.48828	0.45776
-1.19019	-0.45776	0.42725
-0.82397	-0.5188	0.45776
-0.54932	-0.73242	0.42725
-0.42725	-0.91553	0.33569
-0.45776	-0.97656	0.24414
-0.7019	-1.00708	0.12207
-1.06812	-1.06812	0.12207
-1.43433	-1.0376	0.36621
-1.58691	-0.82397	0.76294
-1.49536	-0.57983	0.91553
-1.28174	-0.45776	0.76294
-1.12915	-0.42725	0.5188
-1.12915	-0.5188	0.45776
-1.2207	-0.7019	0.45776
-1.25122	-0.85449	0.42725
-1.31226	-0.85449	0.33569
-1.40381	-0.61035	0.21362
-1.37329	-0.33569	0.24414
-1.2207	-0.15259	0.54932
-1.19019	-0.18311	0.85449
-1.19019	-0.36621	0.91553
-1.09863	-0.64087	0.79346
-1.06812	-0.91553	0.73242
-1.25122	-1.09863	0.82397
-1.49536	-1.19019	0.94604
-1.64795	-1.12915	0.94604
-1.52588	-0.85449	0.85449
-1.19019	-0.45776	0.7019
-0.88501	-0.21362	0.54932
-0.88501	-0.27466	0.57983
-1.15967	-0.5188	0.73242
-1.46484	-0.79346	0.88501
-1.64795	-0.82397	0.94604
-1.70898	-0.61035	0.91553
-1.61743	-0.27466	0.82397
-1.43433	-0.15259	0.82397
-1.15967	-0.27466	0.88501
-0.91553	-0.5188	0.88501
-0.76294	-0.82397	0.82397
-0.57983	-1.0376	0.85449
-0.33569	-1.12915	0.91553
-0.15259	-0.97656	1.00708
-0.18311	-0.73242	1.06812
-0.45776	-0.64087	1.19019
-0.82397	-0.67139	1.2207
-1.09863	-0.79346	1.09863
-1.31226	-1.00708	0.94604
-1.49536	-1.09863	0.85449
-1.7395	-0.97656	0.82397
-1.95312	-0.73242	0.91553
-1.98364	-0.45776	1.15967
-1.77002	-0.27466	1.34277
-1.49536	-0.33569	1.31226
-1.40381	-0.57983	1.00708
-1.46484	-0.76294	0.64087
-1.46484	-0.73242	0.5188
-1.31226	-0.48828	0.64087
-1.09863	-0.33569	0.73242
-0.79346	-0.42725	0.67139
-0.54932	-0.7019	0.5188
-0.48828	-0.85449	0.36621
-0.57983	-0.79346	0.36621
-0.82397	-0.57983	0.54932
-1.06812	-0.33569	0.79346
-1.12915	-0.12207	0.91553
-1.06812	-0.09155	0.82397
-1.00708	-0.21362	0.7019
-1.09863	-0.30518	0.64087
-1.25122	-0.33569	0.54932
-1.43433	-0.33569	0.39673
-1.58691	-0.33569	0.30518
-1.70898	-0.33569	0.24414
-1.77002	-0.33569	0.21362
-1.7395	-0.45776	0.30518
-1.61743	-0.64087	0.57983
-1.52588	-0.67139	0.91553
-1.46484	-0.54932	1.00708
-1.37329	-0.5188	0.76294
-1.19019	-0.73242	0.42725
-1.0376	-0.94604	0.21362
-1.06812	-1.00708	0.24414
-1.2207	-0.85449	0.39673
-1.52588	-0.57983	0.61035
-1.80054	-0.30518	0.79346
-1.89209	-0.21362	0.91553
-1.77002	-0.39673	0.97656
-1.67847	-0.73242	1.00708
-1.7395	-0.97656	1.0376
-1.77002	-1.06812	1.12915
-1.61743	-1.0376	1.28174
-1.37329	-0.91553	1.43433
-1.15967	-0.76294	1.40381
-1.09863	-0.64087	1.15967
-1.09863	-0.64087	0.82397
-1.00708	-0.67139	0.42725
-0.88501	-0.67139	0.09155
-0.88501	-0.61035	0
-1.09863	-0.64087	0.03052
-1.40381	-0.82397	0.12207
-1.58691	-1.15967	0.18311
-1.58691	-1.34277	0.21362
-1.61743	-1.15967	0.27466
-1.83105	-0.76294	0.48828
-2.01416	-0.57983	0.85449
-1.98364	-0.64087	1.09863
-1.86157	-0.73242	1.00708
-1.86157	-0.73242	0.61035
-1.89209	-0.79346	0.27466
-1.86157	-0.91553	0.21362
-1.77002	-0.94604	0.36621
-1.64795	-0.85449	0.54932
-1.52588	-0.61035	0.7019
-1.37329	-0.39673	0.85449
-1.25122	-0.48828	0.88501
-1.2207	-0.7019	0.67139
-1.25122	-0.88501	0.33569
-1.31226	-0.94604	0.03052
-1.28174	-1.06812	-0.03052
-1.15967	-1.15967	0.09155
-1.06812	-1.09863	0.39673
-1.09863	-0.91553	0.54932
-1.25122	-0.73242	0.48828
-1.37329	-0.7019	0.36621
-1.40381	-0.88501	0.39673
-1.37329	-1.15967	0.61035
-1.31226	-1.15967	0.73242
-1.25122	-0.88501	0.7019
-1.15967	-0.57983	0.61035
-1.00708	-0.5188	0.5188
-0.91553	-0.64087	0.36621
-0.94604	-0.76294	0.21362
-1.00708	-0.82397	0.30518
[truncated: 198,001+ more rows]

## Sheet: Panel_f_data
Forward distance (%)					Backward distance (%)					Backward / forward ratio					Forward speed (mm/sec)					Backward speed (mm/sec)
	wt	unc-49 RNAi				wt	unc-49 RNAi				wt	unc-49 RNAi				wt	unc-49 RNAi				wt	unc-49 RNAi
1	0.695431	0.758093			1	0.304569	0.241907			1	0.437958	0.3191			1	179.088	175.538			1	358.269	442.667
2	0.751031	0.708357			2	0.248969	0.291643			2	0.331502	0.411717			2	123.387	178.596			2	323.832	389.303
3	0.73149	0.722658			3	0.26851	0.277342			3	0.367073	0.383781			3	149.8	176.119			3	407.764	338.475
4	0.812708	0.708536			4	0.187292	0.291464			4	0.230454	0.411362			4	330.502	171.689			4	565.946	507.311
5	0.767393	0.748669			5	0.232607	0.251331			5	0.303114	0.335704			5	141.413	194.399			5	394.933	402.84
6	0.758624	0.729048			6	0.241376	0.270952			6	0.318177	0.371652			6	123.717	176.159			6	366.97	364.521
7	0.730561	0.706523			7	0.269439	0.293477			7	0.368811	0.415382			7	121.262	113.121			7	319.64	248.344
8	0.747333	0.695472			8	0.252667	0.304528			8	0.338092	0.437872			8	116.06	138.996			8	231.24	192.19
9	0.764988	0.610653			9	0.235012	0.389347			9	0.307211	0.637591			9	143.914	176.995			9	434.633	480.669
10	0.764546	0.76312			10	0.235454	0.23688			10	0.307966	0.310409			10	150.325	156.72			10	391.395	330.353
11	0.731822	0.771626			11	0.268178	0.228374			11	0.366452	0.295964			11	140.163	199.046			11	312.722	342.623
12	0.724348	0.720101			12	0.275652	0.279899			12	0.380551	0.388694			12	120.044				12	276.612
13		0.680578			13		0.319422			13		0.46934			13					13
mean	0.748356	0.717187			mean	0.251644	0.282813			mean	0.338114	0.39912			mean	153.306	168.852			mean	365.33	367.209
SE	0.00844227	0.0116972			SE	0.00844227	0.0116972			SE	0.0149429	0.0245352			SE	16.9173	7.40335			SE	24.7544	28.2054
