# Supplementary material for: GABAergic motor neurons bias locomotor decision-making in C. elegans
Source: Nat Commun. 2020 Oct 8;11:5076. doi: 10.1038/s41467-020-18893-9 (PMC7544903; doi:10.1038/s41467-020-18893-9)
Supplement: Supplementary file 4 — Source Data [file 41467_2020_18893_MOESM4_ESM.zip › Fig. 3 Source Data.xlsx]

## Sheet: Panel_a_data
MRC amplitude (pA)
	wt	unc-8	RNAi	rescue	del-1;mec-6
1	37.5711	12.1588	5.63038	81.7375	51.4913
2	57.8689	6.53325	6.01075	40.2916	14.6654
3	21.6359	0	10.2779	63.1185	69.9476
4	19.6784	0	13.8741	48.8997	45.3692
5	61.8776	0	3.66857	83.7041	36.8712
6	62.6087	5.19029	0	35.9628	19.4494
7		11.1517	5.85
mean	43.5401	5.00486	6.4731	58.9524	39.6324
SE	8.14451	1.99092	1.69263	8.42015	8.4279

## Sheet: Panel_a_trace
wt	unc-8	RNAi	rescue	del-1;mec-6
-2.31934	-1.25122	-1.77002	-1.06812	-2.38037
-2.62451	-2.01416	-1.52588	-1.98364	-2.2583
-2.9602	-1.58691	-1.12915	-1.7395	-2.19727
-3.14331	-2.13623	-1.77002	-1.31226	-2.38037
-3.35693	-1.52588	-1.98364	-0.79346	-1.70898
-3.23486	-0.30518	-1.7395	-0.94604	-0.85449
-3.17383	-0.94604	-1.46484	-2.10571	-1.52588
-3.35693	-1.0376	-1.19019	-1.86157	-1.25122
-2.68555	-0.88501	-1.37329	-1.77002	-0.7019
-1.83105	-0.06104	-1.28174	-1.40381	-0.67139
-2.50244	-0.15259	-1.46484	-1.31226	-1.25122
-2.22778	-1.15967	-1.7395	-1.98364	-1.52588
-1.67847	-2.19727	-2.13623	-1.92261	-1.86157
-1.64795	-1.86157	-1.43433	-1.83105	-2.38037
-2.22778	-0.94604	-1.86157	-1.80054	-1.89209
-2.50244	-0.5188	-1.7395	-1.52588	-0.57983
-2.83813	-1.37329	-1.77002	-1.77002	-0.5188
-3.35693	-1.52588	-2.19727	-1.34277	-1.12915
-2.86865	-1.06812	-1.49536	-0.97656	-1.00708
-1.5564	-0.73242	-1.43433	-1.86157	-0.67139
-1.49536	-0.82397	-1.43433	-1.64795	-1.83105
-2.10571	-1.5564	-1.28174	-1.31226	-1.15967
-1.98364	-0.94604	-1.25122	-1.19019	-1.00708
-1.64795	-0.12207	-1.7395	-1.58691	-1.19019
-2.80762	-0.76294	-1.58691	-1.64795	-0.33569
-2.13623	-0.88501	-1.0376	-1.0376	-0.06104
-1.98364	0.15259	-0.91553	-1.37329	-0.61035
-2.16675	-0.21362	-1.86157	-0.97656	-1.37329
-1.31226	-1.2207	-2.38037	-0.45776	-1.2207
-1.0376	-2.59399	-1.31226	-0.88501	-0.97656
-1.58691	-2.31934	-0.45776	-1.5564	-0.33569
-2.34985	-0.61035	-0.5188	-2.13623	0.15259
-2.19727	0.33569	-0.7019	-1.34277	-1.19019
-1.95312	-1.19019	-1.40381	-0.24414	-0.48828
-1.31226	-1.77002	-0.79346	-0.67139	-0.54932
-0.79346	-2.19727	-0.42725	-0.54932	-0.39673
-2.16675	-1.00708	-0.67139	-0.91553	-0.67139
-1.46484	-0.48828	-0.30518	-1.00708	-0.76294
-1.52588	-0.85449	-0.06104	-0.76294	0.24414
-1.37329	-0.36621	-0.15259	-0.48828	0.76294
-1.64795	-0.88501	-0.39673	-0.5188	0.42725
-1.7395	-2.13623	-0.82397	-0.67139	-0.42725
-0.7019	-3.20435	-0.54932	-1.28174	-0.18311
-0.18311	-2.31934	-0.85449	-0.94604	-0.18311
-0.5188	-2.47192	-1.25122	-1.46484	-0.30518
-1.40381	-3.17383	-1.58691	-1.46484	-0.36621
-1.15967	-3.26538	-1.40381	-1.00708	-0.24414
-1.15967	-3.54004	-1.28174	-0.73242	-0.12207
-1.28174	-3.72314	-1.43433	-0.97656	0.42725
-1.34277	-3.23486	-2.01416	-1.34277	0.76294
-1.2207	-2.47192	-1.64795	-1.67847	0.18311
-1.09863	-2.34985	-1.46484	-0.91553	-0.09155
-0.5188	-2.41089	-0.76294	-1.64795	-0.7019
-0.18311	-2.56348	-1.49536	-0.97656	-1.2207
-0.76294	-2.01416	-1.95312	0.06104	-1.58691
-1.06812	-1.09863	-1.67847	-0.24414	-1.15967
-1.67847	-1.52588	-0.97656	-0.03052	-0.36621
-2.19727	-2.13623	-1.98364	-0.57983	0.21362
-2.56348	-1.52588	-1.7395	-2.13623	-0.09155
-2.13623	-0.64087	-1.06812	-1.40381	-0.57983
-1.34277	-0.79346	-1.28174	0.15259	-1.7395
-0.73242	-1.06812	-1.83105	-0.39673	-1.37329
-1.06812	-2.13623	-2.01416	-1.52588	-0.39673
-1.5564	-1.7395	-2.16675	-0.94604	-0.27466
-2.71606	-0.76294	-2.13623	-0.42725	-0.61035
-2.34985	-1.0376	-1.40381	-0.82397	-1.37329
-1.37329	-0.88501	-0.91553	-0.67139	-1.12915
-1.25122	-0.15259	-1.52588	-0.21362	-0.61035
-1.58691	-0.7019	-1.34277	-0.24414	0.06104
-2.34985	-1.00708	-0.97656	-1.34277	0.09155
-2.10571	-1.49536	-1.09863	-0.85449	-0.03052
-1.58691	-0.97656	-2.0752	-1.06812	-0.45776
-0.88501	-0.12207	-1.61743	0	-0.36621
-0.85449	-1.09863	-1.31226	0.24414	-0.76294
-1.00708	-1.34277	-1.28174	-0.97656	-0.39673
-1.43433	-0.45776	-1.77002	-1.58691	-0.12207
-1.34277	-0.5188	-1.7395	-1.25122	-0.64087
-1.7395	-0.91553	-1.19019	-0.88501	-0.33569
-1.37329	-1.31226	-0.30518	-0.42725	-0.24414
-1.09863	-1.0376	-0.09155	-0.42725	-0.5188
-1.61743	-1.00708	-0.88501	-0.76294	-0.30518
-1.31226	-1.46484	-0.54932	-0.61035	0
-1.2207	-1.12915	-0.24414	-0.27466	0.18311
-1.49536	-1.28174	-1.52588	-0.61035	-1.06812
-1.28174	-2.38037	-2.2583	-1.0376	-1.49536
-0.97656	-2.62451	-1.37329	-0.64087	-1.00708
-0.76294	-2.9602	-0.36621	-0.61035	-1.43433
-2.04468	-1.80054	-0.18311	-1.37329	-0.82397
-2.47192	-2.19727	-1.40381	-0.88501	-0.45776
-1.98364	-2.62451	-1.25122	-0.39673	-0.76294
-2.41089	-0.82397	-1.0376	0.30518	-1.31226
-1.80054	-1.09863	-0.64087	0.06104	-0.73242
-1.43433	-1.83105	-0.21362	-0.12207	-1.31226
-1.7395	-1.58691	-0.15259	-0.45776	-1.61743
-2.28882	-0.88501	-0.94604	0.06104	-2.2583
-1.70898	-0.33569	-0.12207	0.03052	-2.34985
-2.28882	-0.76294	0.21362	-0.06104	-0.48828
-2.59399	-0.24414	0	-0.45776	-0.73242
-3.23486	-0.21362	-1.34277	-1.92261	-1.0376
-3.32642	-0.85449	-1.7395	-1.49536	-0.30518
-1.46484	-0.76294	-1.00708	0	-0.79346
-1.70898	-1.40381	-1.52588	-0.33569	-1.34277
-2.01416	-2.10571	-1.46484	-0.67139	-1.00708
-1.28174	-1.67847	-1.83105	0.12207	-0.97656
-1.77002	-0.5188	-1.00708	0.09155	-0.73242
-2.31934	-0.30518	-0.79346	-0.21362	-0.7019
-1.98364	-0.33569	-0.67139	-1.28174	0
-1.95312	-0.82397	-0.54932	-0.27466	-0.03052
-1.70898	-1.40381	-0.79346	0.67139	-0.54932
-1.67847	-1.2207	-1.43433	-0.42725	-1.0376
-0.97656	-0.67139	-2.10571	-0.24414	-0.85449
-1.00708	-1.12915	-2.59399	0.03052	0.18311
-1.52588	-1.43433	-2.83813	0.27466	-0.61035
-2.01416	-0.48828	-2.16675	-0.18311	-1.43433
-1.83105	-0.94604	-1.28174	-0.7019	-1.12915
-0.76294	-1.43433	-0.39673	-0.64087	-0.79346
-1.58691	-1.43433	-0.85449	-0.21362	-1.15967
-2.41089	-0.18311	-1.06812	-0.15259	-1.70898
-2.10571	0	-1.46484	-0.09155	-1.28174
-1.77002	0.15259	-1.37329	-0.67139	-0.36621
-2.13623	-0.36621	-2.13623	-0.61035	-0.18311
-2.68555	-0.76294	-1.89209	-0.33569	-0.27466
-2.2583	-0.73242	-1.52588	-1.19019	-0.09155
-1.34277	0.03052	-0.7019	-0.45776	-0.03052
-1.15967	-0.03052	-0.67139	-0.30518	0.24414
-1.25122	-1.19019	-1.28174	-0.57983	0.39673
-1.06812	-2.0752	-1.28174	-0.18311	-0.03052
-1.00708	-0.85449	-1.49536	-0.39673	-0.21362
-0.7019	-1.06812	-0.27466	-1.19019	-0.30518
-0.54932	-1.83105	-0.39673	-1.46484	-0.57983
-1.00708	-2.10571	-1.5564	-1.31226	0.03052
-1.19019	-0.91553	-1.70898	-0.12207	0.21362
-1.28174	-1.19019	-0.82397	-0.03052	0.12207
-1.5564	-1.58691	-1.09863	-0.97656	0.15259
-0.91553	-1.06812	-1.28174	-1.61743	-0.21362
-0.73242	-0.61035	-0.88501	-1.58691	-0.42725
-0.82397	-0.15259	-1.12915	-1.40381	-0.21362
-0.79346	-1.12915	-1.31226	-0.7019	-0.54932
-1.19019	-0.64087	-0.67139	-1.2207	-1.06812
-1.40381	-0.48828	-0.27466	-1.37329	-0.54932
-1.19019	-1.2207	-1.0376	-0.39673	-0.18311
-1.52588	-1.09863	-2.19727	-0.27466	-0.27466
-2.04468	-1.09863	-1.95312	-0.18311	0.42725
-1.52588	-1.15967	-0.94604	-0.45776	0
-1.15967	-1.49536	-1.12915	-0.73242	-0.54932
-1.25122	-1.19019	-1.77002	-0.61035	-0.21362
-0.5188	-1.09863	-1.49536	-1.09863	-0.36621
-0.94604	-1.49536	-1.83105	-0.88501	0.03052
-1.52588	-0.76294	-1.86157	-1.64795	0.7019
-1.15967	-1.31226	-2.04468	-1.52588	0.42725
-1.31226	-0.97656	-2.28882	-0.7019	0.45776
-0.88501	-0.48828	-2.65503	-1.0376	1.2207
-0.24414	-1.0376	-1.61743	-1.31226	0.45776
-0.5188	-1.52588	-1.19019	-1.43433	-0.15259
-0.48828	-1.43433	-1.19019	-1.46484	-0.09155
0.24414	-1.28174	-0.88501	-1.2207	-0.61035
-0.48828	-1.83105	-0.48828	-1.12915	0
-1.12915	-1.83105	-0.61035	-0.06104	0.42725
-1.06812	-0.61035	-0.36621	-0.76294	0.03052
-1.58691	-0.27466	-0.39673	-1.09863	0
-0.94604	-0.73242	-0.85449	-0.57983	0.06104
-0.5188	-0.7019	-0.91553	-0.82397	0.18311
-0.91553	-0.54932	-0.73242	-0.67139	-0.45776
-0.94604	-0.57983	-1.37329	-0.5188	-0.67139
-0.88501	-0.48828	-1.49536	-0.76294	-0.54932
-0.76294	-0.73242	-0.85449	-1.19019	0.06104
-1.43433	-0.54932	-0.88501	-1.77002	0.15259
-1.64795	-0.54932	-0.5188	-0.94604	-0.03052
-1.52588	-0.91553	-0.57983	0.06104	0.97656
-0.88501	-1.28174	-1.89209	-0.7019	0.91553
-0.79346	-0.67139	-1.52588	-0.88501	0.73242
-1.00708	-0.57983	-1.37329	-0.97656	0.48828
0	-0.76294	-1.34277	-0.91553	0
-0.03052	-0.64087	-1.86157	0.03052	-0.12207
-0.21362	-0.45776	-1.80054	0.12207	0.57983
-0.45776	-0.36621	-1.15967	-0.79346	0.45776
-0.97656	-0.33569	-1.46484	-1.0376	1.31226
-1.09863	0.48828	-1.5564	-1.19019	1.06812
-0.36621	-0.03052	-1.46484	-0.61035	0.45776
-0.48828	-1.0376	-1.2207	-0.73242	0.73242
0.33569	-1.5564	-0.97656	-0.57983	0.45776
0.09155	-2.0752	-1.06812	-0.79346	0.09155
-0.48828	-2.41089	-1.89209	-1.15967	0.24414
-0.21362	-2.56348	-1.92261	-1.31226	0.18311
-0.48828	-2.04468	-1.80054	-0.5188	0.18311
-0.85449	-1.15967	-1.77002	-0.21362	0.64087
-0.7019	-1.25122	-1.92261	-0.21362	0.42725
-0.76294	-1.37329	-1.64795	-0.24414	0
-0.76294	-0.94604	-1.34277	-0.7019	0.67139
-0.30518	-1.5564	-0.91553	-1.15967	0.45776
-0.5188	-1.86157	-1.34277	-0.27466	0.15259
-0.94604	-1.49536	-1.67847	-0.82397	0.7019
-0.27466	-0.91553	-0.91553	-1.5564	0.76294
-0.48828	-0.21362	-0.61035	-0.82397	0.12207
-0.79346	-1.15967	-2.01416	-0.12207	0
-0.24414	-2.16675	-1.37329	-0.85449	0.06104
-0.18311	-1.70898	-1.09863	-1.98364	0.18311
-0.82397	-1.15967	-0.94604	-1.46484	-0.27466
-0.97656	-1.00708	-0.27466	-0.12207	0.06104
-0.88501	-1.09863	0.09155	-0.30518	-0.27466
-0.76294	-1.67847	-0.73242	-0.36621	-0.33569
-1.25122	-2.28882	-1.43433	-0.7019	-0.54932
-0.88501	-2.59399	-1.67847	-0.67139	-0.76294
-1.25122	-1.80054	-1.12915	-0.97656	-0.82397
-1.31226	-0.45776	-0.57983	-1.0376	-0.79346
-1.52588	-0.91553	-0.67139	-1.00708	-0.39673
-1.7395	-1.2207	-0.67139	-2.0752	-0.24414
-1.80054	-1.89209	-1.15967	-1.31226	0.24414
-1.77002	-1.00708	-0.76294	-1.31226	-1.19019
-1.37329	0.21362	-0.06104	-1.64795	-1.31226
-1.2207	0.64087	-0.24414	-1.34277	-1.25122
-0.7019	-0.15259	-0.7019	-1.34277	-0.57983
-2.16675	-1.31226	-1.2207	-1.06812	-0.03052
-2.28882	-2.16675	-1.5564	-1.0376	0.18311
-2.22778	-1.70898	-1.0376	-0.82397	-0.57983
-1.5564	-0.79346	-0.85449	-0.85449	-0.03052
-1.00708	-0.15259	-0.24414	-0.67139	0.76294
-0.76294	0	-0.67139	-1.0376	0.61035
-1.5564	0.06104	-1.5564	-1.58691	0.7019
-1.00708	0.36621	-0.7019	-0.67139	0.97656
-0.18311	-0.54932	-1.19019	-0.48828	-0.18311
-0.33569	-0.85449	-0.85449	-0.82397	-0.5188
-0.24414	-0.73242	-0.5188	0.03052	0.18311
0	-1.67847	0.12207	-0.30518	-0.06104
-1.15967	-1.49536	-0.21362	-1.40381	-0.36621
-1.49536	-1.80054	0.36621	-0.94604	-0.18311
-0.76294	-2.0752	-0.15259	-0.94604	0.27466
-1.0376	-1.0376	-0.30518	-1.09863	0.57983
-1.34277	-0.42725	-0.36621	-1.2207	-0.21362
-1.15967	-0.82397	-0.48828	-1.80054	0.48828
-0.67139	-1.46484	-1.0376	-1.61743	0.42725
-0.36621	-1.34277	-1.46484	-1.31226	0.64087
-1.19019	-1.00708	-2.04468	-1.00708	0.09155
-0.45776	-0.33569	-1.37329	-0.91553	-0.12207
-0.5188	-0.54932	-0.7019	-1.0376	0.54932
-0.30518	-1.43433	-1.12915	-0.7019	-0.21362
-0.85449	-1.52588	-1.49536	-1.61743	0.21362
-1.09863	-0.61035	-2.13623	-2.10571	-0.06104
-0.39673	-0.27466	-1.95312	-1.80054	0.42725
-1.19019	-0.97656	-1.15967	-1.46484	1.19019
-0.73242	-0.73242	-1.34277	-1.00708	-0.39673
-1.0376	-0.57983	-1.49536	-0.82397	-0.48828
-0.5188	-1.00708	-0.91553	-1.40381	1.00708
0.21362	-1.2207	-0.57983	-1.80054	0.45776
-1.37329	-1.34277	-1.12915	-0.85449	0.06104
-1.46484	-1.43433	-1.25122	-1.09863	-0.64087
0.03052	-1.15967	-0.64087	-0.76294	-1.12915
-0.48828	-1.77002	0.36621	-0.61035	-1.09863
-0.88501	-2.22778	-0.7019	-0.73242	0.06104
-1.61743	-1.77002	-0.94604	-1.19019	-0.24414
-2.10571	-0.27466	-0.82397	-0.88501	-0.24414
-2.0752	-0.91553	-0.45776	-0.76294	-0.30518
-0.88501	-1.86157	-0.54932	-0.73242	0.03052
-1.2207	-2.68555	-0.57983	-0.7019	0.42725
-1.2207	-2.0752	-0.61035	-0.42725	-0.39673
-1.28174	-1.40381	-0.30518	-0.85449	0.03052
-0.91553	-0.45776	-0.33569	-1.15967	0.45776
-0.5188	-0.73242	-0.67139	-0.97656	0.03052
-1.37329	0.21362	-1.0376	-0.45776	-0.15259
-0.91553	0.24414	-0.54932	-0.61035	-0.61035
-0.48828	-0.03052	-0.5188	-1.52588	-0.09155
-0.91553	-0.97656	-0.5188	-0.54932	0.36621
-1.12915	0	-1.09863	-0.76294	0.42725
-1.58691	0.39673	-1.37329	-0.73242	0.03052
-1.06812	0	-2.04468	-0.7019	-0.33569
-0.57983	-0.57983	-1.0376	-1.25122	0
-0.5188	-1.34277	-0.48828	-1.64795	-0.15259
-0.91553	-2.74658	-0.64087	-1.25122	-0.33569
-1.31226	-2.04468	-0.73242	0	-0.39673
-0.94604	-0.27466	-1.15967	0.18311	-0.30518
-1.12915	-1.25122	-0.76294	-0.48828	-0.27466
-1.31226	-1.37329	-0.91553	-0.7019	-0.82397
-1.37329	-0.88501	-0.88501	-0.85449	-1.09863
-1.28174	-1.86157	-0.97656	-0.79346	-0.33569
-1.25122	-1.43433	-0.85449	-1.31226	-0.48828
-1.80054	-0.57983	-1.34277	-1.25122	-0.27466
-2.0752	0	-1.52588	-0.57983	-0.33569
-1.31226	-0.91553	-0.73242	-0.15259	-0.18311
-1.46484	-1.89209	-0.64087	-0.7019	0.48828
-1.25122	-1.49536	-0.7019	-1.28174	0.48828
-1.31226	-0.42725	-1.00708	-0.57983	-0.30518
-1.15967	-0.94604	-0.64087	0.39673	-0.24414
-0.45776	-0.73242	-1.12915	-0.18311	-0.5188
-0.45776	-0.54932	-1.5564	-0.24414	-0.73242
-1.28174	-1.00708	0.27466	-1.25122	-0.94604
-1.2207	-0.88501	0.03052	-0.82397	-0.12207
-1.49536	-1.06812	-0.91553	-1.2207	-0.27466
-1.70898	-0.82397	-0.45776	-2.04468	-0.15259
-1.92261	-1.25122	0.15259	-1.61743	0.79346
-1.09863	-1.40381	-0.21362	-0.85449	0.79346
-1.25122	-0.45776	-0.97656	-0.67139	0.33569
-1.12915	-0.06104	-0.45776	-1.37329	0.88501
-0.15259	-0.15259	0.06104	-0.97656	0.45776
-0.15259	-0.39673	-0.33569	-1.34277	0.24414
-0.61035	-1.0376	-0.82397	-1.92261	-0.36621
-0.06104	-0.48828	-1.25122	-1.19019	-0.5188
-0.48828	-0.67139	-0.30518	-0.85449	0.12207
-0.7019	-0.5188	0.12207	-1.0376	0.33569
-1.34277	0.12207	-0.42725	-1.34277	0.79346
-1.49536	-0.03052	0.61035	-0.5188	0.03052
-0.82397	-0.97656	0.33569	-0.09155	-0.48828
-0.61035	-0.09155	-0.82397	0	-0.67139
-0.15259	0	-0.97656	0.06104	-0.21362
-0.91553	-0.45776	-0.39673	-0.48828	-0.54932
-1.46484	-1.37329	0	-1.25122	-0.57983
-1.64795	-1.67847	0.21362	-1.43433	-0.79346
-1.19019	-1.58691	-0.39673	-1.34277	-0.24414
-1.52588	-0.97656	-0.73242	-1.12915	1.25122
-1.5564	-1.25122	-1.12915	-1.00708	0.79346
-1.77002	-1.09863	-0.42725	-0.5188	0.06104
-1.2207	-1.15967	0.18311	-0.27466	-0.12207
0.27466	-1.49536	-0.39673	-0.64087	0.06104
-0.15259	-1.37329	-0.76294	-0.67139	0.91553
-0.88501	-0.15259	-0.30518	-0.64087	0.15259
-1.09863	0	-0.12207	-0.42725	0.64087
-0.88501	-0.42725	0.27466	-0.88501	-0.73242
-0.03052	-0.45776	0.33569	-1.2207	-0.88501
-0.79346	-1.15967	-0.09155	-0.39673	-0.33569
-0.30518	-1.49536	-0.39673	-1.00708	-0.15259
-1.70898	-1.25122	-0.45776	-0.82397	-0.57983
-1.86157	-0.15259	-0.03052	-0.54932	-0.5188
-1.31226	-0.09155	-0.12207	-0.91553	-0.39673
-1.12915	-1.28174	-1.37329	-1.7395	-0.67139
-1.5564	-2.38037	-0.45776	-1.49536	0
-1.49536	-1.58691	-0.54932	-1.31226	-0.57983
-1.37329	-0.39673	-1.5564	-1.19019	-0.91553
-1.64795	-0.48828	-1.25122	-0.85449	-0.03052
-0.94604	-0.94604	-0.42725	-0.73242	0.06104
-1.5564	-0.61035	-1.19019	-1.40381	-1.09863
-1.89209	-0.24414	-1.15967	-1.06812	-0.85449
-1.00708	-0.30518	-0.82397	-0.94604	0.67139
-0.85449	-0.5188	-0.61035	-0.15259	0.73242
-2.04468	-1.46484	-0.48828	-0.30518	0
-1.80054	-1.06812	-0.97656	-1.49536	-0.27466
-0.24414	-0.57983	-1.2207	-0.82397	-1.28174
-0.18311	-1.19019	0	-0.48828	-2.19727
-0.94604	-0.85449	-0.39673	-0.76294	-1.70898
-1.2207	-0.42725	-1.0376	0	-0.64087
-2.22778	-0.33569	-1.25122	0.03052	-0.7019
-3.14331	-0.76294	-1.25122	-0.73242	-0.79346
-2.65503	-0.97656	-0.12207	-1.5564	-0.61035
-1.58691	0	0.33569	-1.5564	-0.5188
-1.64795	-0.15259	-0.18311	-0.79346	0.15259
-1.7395	0.03052	-0.48828	-0.48828	0.61035
-1.5564	0.06104	-0.82397	-0.54932	-0.09155
-1.46484	-0.12207	-1.37329	-1.15967	-0.27466
-0.76294	-0.64087	-1.52588	-1.19019	0.33569
-0.30518	-1.61743	-0.67139	-1.0376	0.06104
-1.0376	-0.85449	0.5188	-0.76294	0.06104
-1.2207	-0.82397	0.33569	-0.76294	0.06104
-0.57983	-1.12915	-0.67139	-0.36621	-0.09155
-0.85449	-1.28174	-1.0376	-0.97656	-0.15259
-0.85449	-0.45776	-1.31226	-1.49536	-0.24414
-0.85449	0.18311	-1.40381	-1.52588	-0.57983
-1.0376	0.27466	-2.31934	-1.52588	-0.48828
-1.09863	-0.88501	-1.95312	-0.21362	-0.39673
-1.19019	-0.21362	-1.06812	0.12207	-1.37329
-1.52588	0.54932	-0.79346	-0.73242	-0.24414
-1.43433	-0.27466	-1.34277	-1.34277	-0.33569
-1.34277	-0.79346	-2.68555	-1.19019	-1.09863
-2.31934	-1.09863	-3.38745	-1.28174	-0.64087
-1.19019	0.36621	-2.38037	-0.42725	-0.79346
-1.28174	1.52588	-1.95312	-0.85449	0
-2.04468	0.06104	-2.2583	-0.57983	-0.18311
-1.58691	0.36621	-1.5564	-0.76294	-1.2207
-1.7395	-1.58691	-1.2207	-0.94604	-1.43433
-0.94604	-1.58691	-2.04468	-1.31226	-0.94604
-1.12915	-1.31226	-1.92261	-1.06812	-1.06812
-2.16675	-1.09863	-1.52588	-1.52588	0
-2.38037	-0.82397	-1.64795	-0.79346	-0.67139
-1.89209	-0.18311	-1.06812	-0.76294	-0.61035
-2.01416	-1.64795	-0.73242	-0.88501	0.09155
-0.94604	-2.0752	-1.2207	-1.28174	-0.5188
-1.61743	-0.57983	-0.88501	-1.31226	-0.79346
-1.5564	-1.2207	-1.31226	-0.88501	-0.97656
-0.85449	-1.19019	-1.70898	-0.67139	-0.54932
-1.49536	-1.34277	-1.19019	-0.33569	-1.15967
-1.77002	-1.09863	-0.61035	-0.67139	-1.2207
-1.95312	-1.86157	-0.85449	-1.09863	-0.5188
-1.52588	-1.80054	-1.83105	-0.94604	-0.27466
-2.13623	-1.19019	-1.83105	-1.34277	-1.09863
-2.19727	-1.28174	-1.28174	-0.94604	0
-1.49536	-1.28174	-2.44141	-0.76294	0.42725
-1.25122	-0.21362	-3.63159	-0.57983	0.64087
-2.0752	-0.30518	-1.37329	-0.45776	-0.03052
-0.94604	-0.67139	-1.12915	-0.91553	-0.82397
-0.5188	-1.00708	-0.82397	-1.5564	-0.94604
-0.30518	-1.25122	-1.37329	-1.12915	-0.97656
-1.00708	-1.09863	-1.5564	-1.43433	0
-1.80054	-0.33569	-1.52588	-1.37329	0.45776
-1.92261	-0.5188	-1.34277	-0.79346	0.27466
-1.95312	-0.06104	-1.00708	-0.12207	-0.64087
-0.97656	-0.06104	-1.37329	-0.48828	-1.52588
-0.48828	-0.48828	-0.64087	-0.79346	-1.40381
-0.67139	-1.77002	-0.7019	-0.5188	-0.64087
-1.61743	-2.22778	-0.67139	-0.94604	-1.37329
-2.50244	-0.61035	-0.36621	-0.79346	-0.94604
-2.38037	-0.54932	-0.21362	-0.5188	-0.30518
-1.61743	-1.98364	-0.64087	-0.39673	-1.12915
-2.34985	-1.58691	-0.91553	-0.54932	-1.12915
-1.92261	-0.88501	-0.91553	-0.88501	-0.64087
-1.28174	-0.82397	-1.37329	-0.82397	-1.19019
-2.10571	-0.57983	-1.2207	-1.0376	-1.80054
-2.10571	-0.94604	-2.83813	-1.61743	-1.09863
-1.61743	-0.45776	-2.19727	-1.61743	-1.06812
-2.16675	0.06104	-1.77002	-1.0376	-2.10571
-2.7771	-1.95312	-1.43433	-0.54932	-1.40381
-2.0752	-2.41089	-1.86157	-0.82397	-0.88501
-2.04468	-1.86157	-1.86157	-1.43433	-0.7019
-3.08228	-1.95312	-1.80054	-1.34277	-0.94604
-2.38037	-1.98364	-1.37329	-1.19019	-0.7019
-1.86157	-1.40381	-0.97656	-1.40381	0.24414
-1.67847	-1.31226	-0.39673	-1.25122	-0.7019
-1.92261	-1.34277	-1.58691	-0.57983	-0.42725
-1.67847	-2.47192	-1.7395	-0.73242	0.24414
-0.7019	-1.61743	-2.34985	-0.88501	0.39673
-1.67847	-1.0376	-1.70898	-0.88501	-0.03052
-1.40381	-0.91553	-1.31226	-0.88501	-0.45776
-0.7019	-1.12915	-0.5188	-0.12207	-0.42725
-0.54932	-1.61743	-0.94604	-0.79346	-1.2207
-1.00708	-2.38037	-1.95312	-0.79346	-1.00708
-1.43433	-2.13623	-0.94604	-0.42725	-0.85449
-1.40381	-1.7395	-1.0376	-0.5188	-1.43433
-2.19727	-1.09863	-1.43433	-0.61035	-2.0752
-1.98364	-0.7019	-1.70898	-0.76294	-1.46484
-1.83105	-0.88501	-2.34985	-0.94604	-1.19019
-2.41089	-1.09863	-2.53296	-1.2207	-0.33569
-3.05176	-0.42725	-1.89209	-0.64087	-1.31226
-2.44141	-1.46484	-1.67847	-0.45776	-1.09863
-2.16675	-0.79346	-2.38037	-0.57983	0.5188
-1.31226	-0.30518	-2.34985	-0.54932	-0.45776
-2.28882	-1.67847	-1.80054	-1.0376	-1.61743
-2.0752	-0.67139	-1.89209	-1.31226	-1.2207
-0.42725	-1.00708	-2.0752	-0.06104	-0.09155
-1.43433	-0.85449	-1.70898	-0.09155	0
-2.59399	-0.97656	-1.95312	-0.36621	-0.73242
-2.19727	-1.0376	-2.56348	-0.30518	-0.61035
-1.06812	-0.09155	-2.80762	-0.76294	-0.82397
-0.94604	-0.82397	-2.86865	-0.42725	-0.5188
-1.70898	-0.39673	-2.0752	-0.91553	-0.57983
-1.58691	0.85449	-0.7019	-1.12915	-1.2207
-1.80054	-0.61035	-1.64795	-1.15967	-2.22778
-1.49536	-0.94604	-2.38037	-1.61743	-2.13623
-1.5564	-0.79346	-1.5564	-1.09863	-1.12915
-2.19727	-0.54932	-0.7019	-0.94604	-0.73242
-3.20435	-1.12915	-1.70898	-0.88501	-0.82397
-3.11279	-0.33569	-1.64795	-0.79346	-0.33569
-2.10571	0.33569	-1.86157	-0.42725	-0.33569
-1.70898	0.85449	-1.67847	-0.24414	-0.27466
-1.80054	0.45776	-2.2583	-0.45776	-0.42725
-1.31226	0.42725	-1.95312	-0.36621	-0.45776
-1.31226	-0.91553	-2.99072	-0.24414	-1.25122
-1.25122	-1.61743	-2.71606	-1.2207	-1.09863
-1.40381	-1.5564	-2.9602	-2.0752	-0.73242
-1.43433	-0.85449	-2.68555	-1.70898	-1.19019
-2.22778	-1.09863	-1.89209	-1.61743	-0.30518
-2.0752	-0.18311	-2.19727	-0.85449	-0.67139
-1.70898	-0.03052	-1.92261	-0.7019	-1.00708
-2.16675	-2.0752	-2.01416	-0.27466	-0.39673
-1.28174	-2.04468	-1.95312	-0.97656	-1.49536
-1.64795	-1.49536	-2.62451	-1.37329	-1.67847
-1.98364	-1.67847	-2.7771	-1.86157	-0.21362
-1.37329	-1.00708	-2.68555	-1.64795	0.73242
-2.47192	-0.7019	-1.61743	-0.45776	-0.67139
-2.65503	-1.06812	-1.89209	-0.61035	-2.19727
-1.19019	-2.19727	-2.38037	-0.64087	-2.83813
-0.21362	-1.67847	-2.68555	-0.61035	-2.44141
-1.64795	-1.67847	-2.38037	-0.06104	-1.64795
-3.17383	-1.64795	-2.38037	-0.79346	-1.00708
-3.8147	-1.70898	-1.77002	-0.54932	-2.01416
-3.41797	-1.58691	-2.50244	-0.39673	-2.99072
-2.62451	-1.09863	-2.10571	-1.25122	-2.50244
-1.98364	-0.06104	-1.49536	-0.82397	-1.92261
-2.99072	-0.48828	-1.67847	-0.7019	-1.83105
-3.96728	-0.82397	-2.13623	-1.37329	-1.19019
-3.479	-0.94604	-1.40381	-1.34277	-0.24414
-2.89917	-1.52588	-1.19019	-0.61035	-0.7019
-2.80762	-2.19727	-1.00708	-1.86157	-0.5188
-2.16675	-2.47192	-0.42725	-2.19727	-0.61035
-1.2207	-1.70898	-0.85449	-1.92261	-0.36621
-1.67847	-0.85449	-2.10571	-0.91553	-0.27466
-1.49536	-1.64795	-1.95312	0	-0.64087
-1.58691	-2.16675	-2.13623	-0.45776	-0.24414
-1.34277	-2.41089	-2.2583	-1.06812	-0.39673
-1.25122	-2.83813	-1.43433	-0.76294	-0.24414
-1.61743	-1.77002	-1.49536	0.12207	-0.73242
-1.2207	-0.48828	-1.83105	-0.39673	-1.46484
-1.37329	-0.7019	-1.52588	-1.19019	-1.09863
-1.2207	-1.83105	-1.43433	-1.58691	-0.79346
-1.70898	-2.59399	-0.97656	-1.12915	-0.21362
-2.44141	-2.04468	-1.43433	-0.64087	0.36621
-2.0752	-1.58691	-1.64795	-1.12915	0.24414
-1.77002	-1.34277	-1.92261	-1.49536	-0.67139
-1.19019	-1.40381	-1.31226	-1.28174	-1.2207
-0.57983	-0.79346	-0.73242	-1.15967	-0.15259
-0.7019	-1.00708	-1.19019	-1.06812	-0.12207
-1.64795	-2.10571	-0.33569	-0.64087	-0.94604
-2.19727	-2.0752	-0.91553	-0.45776	-0.39673
-1.12915	-1.83105	-1.80054	-1.40381	0.57983
-1.09863	-1.49536	-1.25122	-0.33569	-0.5188
-1.92261	-1.09863	-0.85449	-1.09863	-0.67139
-1.37329	-0.30518	-1.00708	-1.34277	-0.67139
-0.36621	-0.61035	-1.12915	-0.76294	-0.94604
-1.49536	-1.25122	-0.36621	-0.79346	-0.5188
-1.64795	-1.31226	-0.94604	-1.64795	-0.7019
-1.64795	-1.7395	-2.44141	-1.49536	-0.82397
-1.92261	-2.41089	-2.31934	-0.48828	-0.73242
-1.49536	-2.01416	-0.97656	-0.45776	-0.21362
-1.67847	-1.7395	-0.94604	-0.85449	-0.33569
-1.80054	-1.61743	-1.49536	-1.58691	-0.82397
-1.70898	-0.91553	-1.19019	-1.64795	-0.54932
-1.19019	-1.52588	-1.09863	-0.73242	-0.97656
-1.31226	-1.34277	-1.43433	-0.57983	-1.28174
-1.77002	-1.19019	-1.28174	-0.48828	-0.27466
-1.49536	-1.89209	-1.64795	0.24414	-0.82397
-1.92261	-2.28882	-2.22778	-0.39673	-1.5564
-2.22778	-1.00708	-2.22778	-0.73242	-1.92261
-1.2207	-1.25122	-1.46484	-1.0376	-1.31226
-1.77002	-0.82397	-0.61035	0.18311	-1.0376
-2.50244	0.42725	-1.15967	-0.88501	-1.12915
-2.86865	-0.61035	-2.41089	-1.46484	-0.97656
-2.2583	-1.09863	-2.83813	-1.52588	0.33569
-1.98364	-1.86157	-1.25122	-1.12915	-0.82397
-2.0752	-2.68555	-2.01416	-0.91553	-0.88501
-1.92261	-2.92969	-2.44141	-1.06812	-1.00708
-0.57983	-1.95312	-2.04468	-1.2207	-0.18311
-1.77002	-0.82397	-2.68555	-1.52588	-0.79346
-1.83105	-0.82397	-2.01416	-1.77002	-1.0376
-1.95312	-1.43433	-1.95312	-1.70898	-0.85449
-1.12915	-1.52588	-1.80054	-1.09863	-1.34277
-1.7395	-2.04468	-2.34985	-0.73242	-1.43433
-1.98364	-0.24414	-1.86157	-0.82397	-1.61743
-1.80054	0.45776	-1.37329	-1.19019	-1.00708
-2.28882	-0.7019	-1.77002	-1.49536	-0.91553
-2.38037	-1.7395	-1.86157	-2.16675	-1.15967
-2.56348	-1.49536	-2.68555	-1.83105	-1.58691
-1.95312	-0.76294	-2.04468	-1.83105	-1.80054
-1.86157	-0.76294	-0.12207	-1.77002	-1.19019
-2.10571	-0.21362	-0.82397	-1.70898	-1.46484
-2.53296	-0.30518	-1.49536	-1.83105	-1.2207
-2.74658	-0.42725	-1.86157	-1.40381	-1.64795
-2.13623	-0.7019	-1.83105	-1.64795	-1.2207
-2.41089	0	-2.53296	-1.5564	-0.88501
-2.16675	0.15259	-2.0752	-1.31226	-0.64087
-2.59399	0.12207	-1.12915	-1.89209	0.30518
-2.16675	-0.48828	-1.49536	-1.06812	-0.09155
-1.83105	-0.85449	-2.2583	0	-0.24414
-1.58691	-1.77002	-1.19019	-0.42725	0.15259
-0.61035	-1.67847	-1.7395	-1.06812	0
-1.0376	-1.15967	-1.61743	-1.0376	0.12207
-1.19019	-0.76294	-1.80054	-1.67847	-0.15259
-0.76294	-0.76294	-1.83105	-2.22778	-0.30518
-0.91553	-1.15967	-1.64795	-1.52588	-1.49536
-0.79346	-1.25122	-1.86157	-1.31226	-1.28174
-1.09863	-0.24414	-2.19727	-1.86157	-0.36621
-1.25122	-0.7019	-1.77002	-1.40381	-0.12207
-2.44141	-1.28174	-1.19019	-1.0376	-0.64087
-2.22778	-0.85449	-0.48828	-1.5564	-0.18311
-1.31226	-0.03052	-0.7019	-1.98364	0.21362
-1.06812	-1.09863	-1.5564	-1.89209	-0.06104
-1.58691	-0.88501	-2.13623	-1.58691	-0.42725
-1.12915	-1.25122	-1.06812	-2.38037	-0.48828
-0.7019	-1.43433	-1.00708	-2.22778	-0.82397
-1.00708	-0.76294	-2.04468	-1.92261	-0.91553
-1.37329	-0.24414	-1.00708	-1.43433	0.18311
-1.43433	-0.73242	-1.40381	-1.83105	-0.48828
-1.77002	-0.27466	-1.92261	-1.40381	0.30518
-1.86157	-0.09155	-0.73242	-1.19019	0.57983
-0.73242	0.15259	-0.24414	-2.0752	0.30518
-1.43433	-0.79346	-1.40381	-1.37329	-0.27466
-0.61035	-1.58691	-2.47192	-1.19019	-0.18311
-0.33569	-0.42725	-1.89209	-0.7019	1.06812
-0.61035	0	-1.43433	-0.97656	0.79346
-1.2207	0.73242	-2.74658	-1.49536	0.30518
-1.12915	-0.18311	-2.50244	-1.09863	-0.09155
0.12207	-2.28882	-1.70898	-1.15967	-0.42725
-0.12207	-1.92261	-0.45776	-1.0376	0.06104
-0.61035	-0.03052	-0.97656	-1.40381	-0.09155
-1.0376	-0.24414	-0.76294	-1.28174	-0.5188
-1.37329	-0.76294	-0.82397	-1.31226	-0.30518
-0.85449	-0.48828	-1.31226	-0.21362	0.09155
-1.0376	-0.85449	-1.37329	-1.0376	0.06104
-1.46484	-0.09155	-0.97656	-1.46484	-0.39673
-1.25122	0.06104	-1.0376	-1.34277	-0.45776
-0.82397	-1.40381	-0.64087	-0.64087	-0.18311
-0.85449	-2.59399	-0.33569	-0.33569	0.36621
-1.34277	-1.7395	-1.89209	-0.21362	0.33569
-1.40381	-0.21362	-1.49536	-0.5188	-0.12207
-1.12915	-0.73242	-0.67139	-1.19019	-1.06812
-0.54932	-1.0376	-0.79346	-1.25122	-1.64795
-0.57983	-0.76294	-0.85449	-0.82397	-0.54932
-1.06812	-0.27466	-1.31226	-0.76294	0.33569
-2.01416	-1.58691	-1.61743	-0.30518	0.06104
-2.59399	-1.34277	-0.94604	0.03052	-0.18311
-1.49536	-0.82397	-1.12915	-0.85449	-0.24414
-0.57983	-1.37329	-1.2207	-1.19019	0.24414
-0.85449	-1.46484	-1.80054	-0.79346	0.45776
-1.12915	-1.40381	-1.89209	-0.33569	0.18311
-1.19019	-0.82397	-1.58691	-0.39673	-0.09155
-0.7019	-0.88501	-2.41089	-0.42725	0.18311
-0.48828	-2.10571	-2.2583	-0.88501	-0.48828
-0.76294	-1.25122	-1.46484	-1.00708	-0.57983
-1.06812	-0.76294	-1.49536	-0.48828	0.15259
-0.76294	-0.57983	-2.31934	-1.5564	-0.67139
-1.46484	-0.88501	-1.98364	-1.64795	-1.0376
-1.5564	-1.15967	-1.46484	-1.5564	-0.18311
-0.79346	-0.85449	-2.44141	-1.37329	0
-1.64795	-1.89209	-2.41089	-0.42725	-0.12207
-2.01416	-0.61035	-2.22778	-0.64087	-0.64087
-1.15967	-0.79346	-2.80762	-0.82397	-1.7395
-0.94604	-1.83105	-1.98364	-0.36621	-2.44141
-1.09863	-1.15967	-1.70898	-0.79346	-0.73242
-1.61743	-0.57983	-2.28882	-1.15967	-0.5188
-2.71606	-0.61035	-2.04468	-1.37329	-0.30518
-3.41797	-1.2207	-1.80054	-1.12915	-0.42725
-1.70898	-1.40381	-2.0752	-1.7395	-0.7019
-1.49536	-0.88501	-2.38037	-1.37329	-0.39673
-1.28174	-0.30518	-2.56348	-1.80054	-0.15259
-1.40381	-0.5188	-2.47192	-1.28174	-0.39673
-1.67847	-1.40381	-2.65503	-1.28174	-1.34277
-1.37329	-0.61035	-2.62451	-1.52588	-0.97656
-1.12915	-0.64087	-2.56348	-0.82397	-0.33569
-1.37329	-0.82397	-1.49536	-1.0376	-0.76294
-2.31934	0.09155	-1.61743	-1.70898	-0.91553
-1.95312	-0.5188	-1.2207	-1.58691	0.5188
-1.31226	-0.33569	-1.70898	-1.43433	-0.24414
-1.7395	-0.48828	-2.71606	-1.28174	-0.30518
-1.89209	-0.5188	-1.49536	-2.10571	0.06104
-0.42725	-1.40381	-1.40381	-1.86157	-0.61035
-1.2207	-1.5564	-1.25122	-1.15967	-0.61035
-1.28174	-2.0752	-1.37329	-0.54932	0.57983
-0.88501	-1.40381	-1.09863	-0.97656	1.0376
-1.58691	-1.86157	-1.06812	-1.70898	0.27466
-1.58691	-2.04468	-1.15967	-1.83105	-0.5188
-0.36621	-1.83105	-1.61743	-1.31226	-1.12915
0.06104	-2.47192	-1.37329	-1.0376	-0.67139
-0.67139	-2.47192	-1.06812	-0.27466	-1.25122
-1.49536	-2.92969	-1.98364	-0.79346	-0.57983
-2.10571	-2.22778	-2.0752	-1.67847	-0.42725
-1.64795	-0.64087	-1.7395	-1.61743	-1.37329
-2.22778	0.03052	-1.89209	-1.28174	-1.00708
-1.5564	0.18311	-1.31226	-1.52588	0.15259
-1.40381	-0.27466	-0.94604	-0.73242	-0.61035
-2.34985	0.39673	-1.52588	-1.5564	-0.94604
-1.98364	-0.09155	-1.77002	-2.13623	-0.73242
-0.79346	-2.01416	-1.5564	-0.94604	-0.67139
-1.58691	-3.78418	-1.06812	0.33569	-0.42725
-1.92261	-3.41797	-1.15967	0.03052	0.42725
-1.70898	-2.2583	-1.09863	-1.06812	-0.18311
-1.64795	-2.9602	-1.37329	-1.09863	-0.24414
-1.40381	-2.47192	-1.43433	-1.43433	-0.5188
-0.5188	-2.65503	-1.64795	-0.91553	-1.37329
-1.15967	-1.80054	-1.67847	-1.58691	-0.48828
-1.2207	-1.95312	-1.70898	-1.95312	0.27466
-1.49536	-1.80054	-1.19019	-1.80054	0.39673
-2.34985	-2.2583	-1.7395	-1.77002	0.76294
-1.46484	-2.41089	-2.22778	-0.79346	0.36621
-0.67139	-1.46484	-1.0376	-0.12207	-0.03052
-0.54932	-0.94604	-0.21362	-0.79346	-0.67139
-0.18311	-0.76294	0.06104	-1.12915	-0.79346
-0.57983	-1.00708	0.39673	-1.40381	-1.00708
-1.00708	-1.70898	-0.03052	-1.00708	-0.30518
-1.64795	-2.22778	-0.94604	-0.21362	-0.79346
-1.77002	-0.82397	-0.85449	0	-0.82397
-1.98364	0.03052	-1.46484	-1.67847	-0.12207
-1.28174	-0.30518	-0.82397	-0.82397	-1.06812
-1.77002	-1.46484	-1.0376	-0.27466	-0.61035
-1.80054	-1.37329	-1.46484	-1.25122	-0.79346
-1.09863	-1.31226	-1.83105	-0.36621	-1.0376
-2.04468	-0.7019	-1.12915	-0.18311	-0.39673
-1.58691	-0.48828	-0.91553	-0.61035	0.21362
-1.77002	-1.46484	-0.57983	-1.34277	0.21362
-2.01416	-1.92261	-1.31226	-0.57983	-0.03052
-1.37329	-1.25122	-1.2207	-0.57983	-0.73242
-0.73242	-0.33569	-0.03052	-0.36621	-0.94604
-0.73242	-1.25122	-0.27466	0.12207	-0.03052
-1.00708	-1.67847	-0.73242	-0.61035	1.0376
-1.70898	-1.77002	-0.94604	-1.0376	0.36621
-1.92261	-0.54932	-0.76294	-0.91553	-0.88501
-1.00708	-0.39673	-1.43433	-1.37329	0.06104
0.06104	-0.57983	-0.61035	-1.43433	-0.12207
-0.57983	-0.82397	-1.12915	-1.06812	-0.5188
-1.86157	-1.34277	-1.40381	-0.82397	-0.73242
-0.88501	-1.49536	-1.67847	0.33569	-0.57983
-1.09863	-2.68555	-0.5188	0	0.33569
-1.49536	-2.92969	-0.7019	-1.06812	1.06812
-1.70898	-1.95312	-1.34277	-0.67139	0.03052
-1.5564	-1.34277	-1.70898	-1.12915	-0.39673
-0.61035	-2.34985	-1.34277	-1.5564	-0.30518
0.09155	-2.28882	-1.12915	-1.19019	0.06104
-0.91553	-2.68555	-1.83105	-0.21362	0.42725
-1.37329	-3.05176	-0.94604	0	-0.61035
-1.28174	-3.08228	-1.25122	-0.45776	-0.36621
-0.88501	-2.99072	-0.97656	-1.31226	0.39673
-0.5188	-2.41089	-1.64795	-0.61035	-0.21362
-1.5564	-2.01416	-2.19727	-1.15967	-0.42725
-1.31226	-1.89209	-0.97656	-1.52588	0.18311
-0.5188	-1.34277	-0.61035	-0.94604	0.73242
-1.15967	-1.86157	-1.7395	-0.88501	1.19019
-1.37329	-1.64795	-1.98364	-1.37329	1.06812
-0.73242	-1.83105	-1.49536	-1.25122	0.91553
-0.18311	-2.34985	-1.31226	-0.85449	1.09863
0.24414	-3.02124	-1.5564	-0.82397	0.76294
0.12207	-1.5564	-2.01416	-1.19019	0.54932
0	-0.61035	-2.10571	-1.00708	-1.09863
0.15259	-0.5188	-2.53296	-0.76294	-1.12915
-0.15259	-0.61035	-1.83105	-1.0376	0.18311
-0.36621	0.03052	-0.82397	-0.61035	1.34277
-2.04468	-1.25122	-1.43433	-1.2207	1.31226
-2.0752	-1.19019	-1.25122	-1.43433	-0.33569
-0.73242	-1.00708	-0.85449	-0.73242	0.39673
0.39673	-0.97656	-0.27466	-0.5188	0.57983
0.36621	-0.85449	-1.19019	0.12207	0.61035
-1.28174	-0.12207	-1.86157	-0.5188	1.06812
-0.5188	0	-1.25122	-0.97656	0.18311
-0.33569	-1.00708	-0.79346	-1.15967	-1.34277
-0.30518	-1.5564	-1.00708	-0.57983	-0.76294
0.12207	-0.24414	-1.5564	-0.7019	-0.30518
-0.73242	-0.33569	-1.61743	-0.82397	0.45776
-2.28882	-0.94604	-1.2207	-1.00708	0.39673
-1.70898	-1.00708	-1.19019	-1.00708	0.39673
-1.25122	-0.85449	-0.42725	0.09155	0.06104
-0.45776	-0.18311	0.18311	0.18311	-0.12207
-0.5188	-1.0376	0.48828	0.03052	0.33569
-0.5188	-0.73242	-0.76294	-0.57983	0.76294
-0.85449	-1.12915	-1.34277	0.03052	0.03052
-1.06812	-2.13623	-0.54932	-0.64087	0
-0.57983	-2.13623	-0.12207	-0.36621	-0.21362
-0.15259	-2.04468	0.09155	-0.91553	-0.09155
-0.88501	-1.19019	0	-0.7019	0.18311
-0.94604	-0.57983	-0.42725	0.18311	0.48828
-1.15967	-1.06812	-1.25122	1.09863	0.15259
-1.0376	-0.82397	-1.25122	0.7019	-0.33569
-0.73242	-0.88501	-1.89209	-0.03052	-0.09155
-0.42725	-0.54932	-1.43433	-0.61035	0.73242
-0.76294	-0.33569	-0.5188	-0.54932	1.19019
-1.28174	-1.12915	-0.36621	-0.94604	1.19019
-1.0376	-1.06812	-1.12915	-0.5188	1.28174
-0.18311	-0.54932	-1.09863	-0.24414	0.42725
0.24414	-0.54932	-1.12915	-0.7019	0.27466
0.24414	-1.31226	-1.43433	-1.28174	0.36621
0.33569	-0.64087	-1.49536	-1.2207	-0.21362
-0.48828	-0.24414	-0.7019	-0.73242	-0.33569
-0.64087	-0.48828	-0.12207	-0.57983	0.42725
-0.54932	-1.15967	-0.18311	-0.54932	0.61035
-1.15967	-2.34985	-1.12915	-0.18311	0.27466
-1.28174	-1.61743	-1.98364	0.15259	1.0376
-0.48828	-0.79346	-1.25122	-0.67139	0.94604
-0.30518	-0.39673	-1.19019	-1.37329	0.21362
-0.64087	-0.30518	-1.25122	-0.88501	0.27466
0.09155	-0.18311	-1.61743	-0.45776	0.24414
0	-0.27466	-1.2207	-0.67139	0.57983
-0.7019	-0.54932	-1.25122	0.15259	-0.12207
-0.64087	-0.79346	-1.40381	-0.73242	-0.85449
-0.67139	-1.12915	-1.31226	-1.43433	-0.30518
-0.33569	-1.7395	-0.64087	-0.82397	0.91553
-1.06812	-2.19727	-0.94604	-0.45776	0.64087
-1.80054	-1.61743	-1.52588	-0.76294	0.12207
-1.25122	-1.15967	-1.19019	-0.54932	0.88501
0	-0.7019	-0.21362	-0.45776	0.79346
-0.27466	-1.0376	-0.21362	-0.48828	-1.19019
-0.79346	-0.7019	-0.03052	0.18311	-0.85449
-0.03052	-1.19019	-1.28174	-0.15259	-0.48828
-0.12207	-1.64795	-2.53296	-0.5188	-0.18311
-2.13623	-0.15259	-1.77002	-0.12207	0.12207
-1.80054	0.15259	-1.0376	-0.15259	-0.03052
-1.43433	-0.06104	-1.40381	-0.73242	-1.00708
-1.12915	-0.88501	-1.09863	-0.45776	-1.34277
-0.79346	-2.01416	-0.79346	-1.31226	-1.06812
-0.97656	-1.7395	-0.97656	-2.16675	-0.12207
-1.95312	-1.52588	-1.52588	-1.28174	0.39673
-2.28882	-0.76294	-1.37329	-0.97656	0.03052
-2.01416	-1.52588	-1.19019	-1.25122	-0.48828
-1.06812	-1.09863	-1.31226	-2.16675	-0.36621
-0.5188	-0.7019	-1.09863	-2.19727	0.12207
-0.88501	0.30518	-1.37329	-1.89209	-0.09155
-1.43433	0.7019	-1.92261	-3.08228	-0.06104
-1.31226	-1.19019	-2.80762	-2.22778	0
-0.79346	-2.47192	-1.49536	-1.98364	0.24414
-1.0376	-0.57983	-0.76294	-1.98364	-0.18311
-1.00708	0.24414	-0.30518	-1.98364	-0.24414
-0.91553	-1.12915	-0.06104	-2.13623	-1.15967
-0.67139	-1.64795	-0.79346	-1.95312	-1.0376
-1.12915	-1.0376	-1.09863	-1.40381	-0.21362
-1.19019	-1.40381	-0.21362	-1.95312	-0.94604
-2.10571	-1.09863	-0.5188	-1.58691	-1.28174
-1.98364	0	-1.19019	-0.97656	0.03052
-1.15967	-0.61035	-1.70898	-1.2207	0.5188
-1.89209	-1.80054	-2.13623	-0.79346	0
-2.22778	-1.77002	-1.86157	-1.34277	-0.88501
-0.88501	-0.94604	-1.06812	-1.09863	-0.61035
-0.39673	-0.94604	-1.2207	-1.83105	-0.36621
-0.94604	-1.2207	-1.46484	-1.64795	0.61035
-1.83105	-0.64087	-1.15967	-0.85449	0.42725
-1.5564	-0.97656	-1.12915	-0.88501	-0.45776
-1.31226	-0.67139	-1.86157	-2.2583	-0.21362
-0.30518	-0.42725	-1.40381	-2.92969	0.30518
-0.48828	-1.25122	-0.94604	-1.80054	0.09155
-1.40381	-1.0376	-0.94604	-1.80054	0
-1.15967	-1.28174	-1.06812	-2.04468	-0.36621
-0.61035	-1.95312	-0.61035	-2.74658	0.36621
-0.82397	-2.53296	-1.5564	-2.0752	0.54932
-0.94604	-0.21362	-1.09863	-1.09863	0.7019
-1.31226	-0.39673	-1.15967	-1.46484	0.39673
-0.54932	-1.2207	-0.5188	-0.24414	0.12207
-0.36621	-1.00708	-0.79346	-0.12207	0.73242
-0.21362	-0.88501	-1.92261	-0.85449	-0.33569
-0.5188	-0.48828	-2.68555	-0.64087	-0.42725
-0.79346	-1.06812	-2.38037	-1.37329	-0.12207
-0.18311	-1.28174	-2.0752	-1.15967	-0.48828
-1.28174	-0.88501	-1.19019	-0.76294	-0.21362
-1.37329	-0.94604	-1.64795	-1.98364	0.21362
-1.06812	-0.57983	-1.49536	-1.98364	0.09155
-1.43433	-1.37329	-2.34985	-1.98364	-0.76294
-1.15967	-2.38037	-1.46484	-1.95312	0.36621
-0.7019	-2.19727	-0.97656	-1.77002	0.61035
-0.82397	-2.04468	-0.76294	-0.94604	-0.91553
-1.70898	-1.52588	-0.06104	-1.00708	-0.57983
-0.54932	-0.57983	0.45776	-1.80054	-0.85449
-0.30518	-0.7019	-0.24414	-1.49536	-0.30518
-1.86157	-1.40381	-0.82397	-0.97656	0.76294
-1.52588	-1.77002	-1.12915	-0.33569	0.88501
-1.83105	-2.16675	-0.79346	-1.37329	-0.09155
-1.28174	-2.22778	-0.88501	-2.19727	-0.21362
-0.18311	-2.7771	-1.28174	-2.28882	0.33569
-0.06104	-2.86865	-0.54932	-1.5564	0.57983
-1.06812	-2.74658	-1.2207	-1.37329	0.54932
-1.19019	-1.49536	-1.43433	-2.38037	0.45776
-0.61035	-0.27466	-0.91553	-2.71606	0.30518
-0.36621	-1.49536	-1.5564	-1.15967	0.48828
-0.39673	-1.92261	-2.65503	-0.48828	-0.03052
-0.48828	-1.37329	-1.83105	-1.00708	0.39673
-0.64087	-1.61743	-1.12915	-1.09863	0
-0.45776	-1.86157	-1.0376	-0.85449	0.21362
-1.00708	-1.28174	-1.40381	-0.76294	0.42725
-0.54932	-1.46484	-2.01416	-1.46484	0.33569
-0.97656	-1.89209	-1.37329	-1.46484	-0.48828
-0.73242	-1.92261	-1.12915	-0.48828	0.7019
-0.5188	-2.53296	-1.7395	-0.30518	0.73242
-0.61035	-2.9602	-1.61743	-0.36621	-0.33569
-1.46484	-2.13623	-1.09863	-0.73242	-0.36621
-0.24414	-1.49536	-1.70898	-1.25122	0.24414
-0.21362	-1.70898	-1.86157	-1.28174	0.36621
-1.31226	-1.61743	-1.83105	-0.88501	0.42725
-1.34277	-1.80054	-0.82397	-1.40381	0.21362
-0.7019	-0.94604	-2.2583	-1.40381	0.12207
-0.57983	-1.58691	-3.41797	-0.64087	0.06104
-0.5188	-1.7395	-2.68555	-0.57983	1.06812
-0.73242	-1.92261	-2.59399	-0.67139	0.54932
-0.82397	-2.22778	-2.68555	-1.12915	0.61035
-0.88501	-1.89209	-2.59399	-0.79346	0.79346
0.09155	-2.16675	-2.0752	-0.27466	0.21362
-0.39673	-2.9602	-2.10571	-0.15259	0.61035
-0.33569	-2.47192	-2.59399	-0.64087	0
-0.15259	-1.34277	-2.04468	-0.79346	-0.48828
-0.73242	-1.12915	-2.2583	-0.73242	-0.06104
-0.33569	-0.45776	-1.70898	-1.09863	0.91553
-0.94604	-1.83105	-1.7395	-0.5188	-0.06104
-1.46484	-1.92261	-1.77002	-0.27466	-2.22778
-1.0376	-0.45776	-1.86157	-0.94604	-2.62451
-0.03052	-0.91553	-2.47192	-1.19019	-2.44141
-1.0376	-2.19727	-2.2583	-0.7019	-1.37329
-3.20435	-2.74658	-1.2207	-0.45776	-1.28174
-3.60107	-2.31934	-1.89209	-0.85449	-0.94604
-3.41797	-1.80054	-1.83105	-0.85449	-0.76294
-2.34985	-1.77002	-1.49536	-0.61035	-0.73242
-2.2583	-1.00708	-0.7019	-0.7019	-0.79346
-1.92261	-0.94604	-1.40381	-0.48828	-0.67139
-1.7395	-1.7395	-1.77002	-1.0376	-0.15259
-1.70898	-1.92261	-0.64087	-1.5564	-0.73242
-1.77002	-1.52588	-1.15967	-1.52588	-1.12915
-1.64795	-1.09863	-1.83105	-0.91553	-1.98364
-1.12915	-1.31226	-2.10571	-0.79346	-1.0376
-1.70898	-0.82397	-2.01416	-2.19727	-0.09155
-2.10571	-1.34277	-1.40381	-2.31934	0.67139
-2.9602	-1.06812	-0.54932	-2.10571	0.48828
-2.01416	-1.34277	-0.88501	-1.40381	0.06104
-1.0376	-1.43433	-0.88501	-1.83105	-0.85449
-0.24414	-1.7395	-1.25122	-2.16675	-1.49536
-0.42725	-1.31226	-1.64795	-1.46484	-1.31226
-0.85449	-0.97656	-0.94604	-2.13623	-1.09863
-1.80054	-0.45776	-1.06812	-2.71606	-1.06812
-2.44141	-0.12207	-1.34277	-1.98364	-0.64087
-2.2583	-0.76294	-1.12915	-1.61743	-0.5188
-2.04468	-0.91553	-1.64795	-1.77002	-0.15259
-2.01416	-0.88501	-1.95312	-2.22778	0.39673
-1.58691	-0.76294	-2.19727	-1.5564	0.79346
-1.46484	-0.54932	-2.50244	-0.5188	1.31226
-1.09863	-0.85449	-1.77002	-0.97656	1.34277
-0.5188	-1.52588	-1.0376	-1.95312	0.79346
-0.12207	-1.09863	-1.12915	-2.44141	-0.21362
0.36621	-0.39673	-1.43433	-1.70898	0.24414
0.39673	-0.7019	-1.64795	-1.83105	2.16675
-0.12207	-1.2207	-1.98364	-1.92261	1.58691
-1.15967	-1.28174	-1.19019	-2.16675	0.57983
-0.67139	-1.86157	-1.61743	-1.43433	-0.24414
1.2207	-2.38037	-1.80054	-0.97656	-0.18311
0.64087	-2.19727	-1.89209	-1.67847	-0.36621
-0.33569	-1.83105	-1.0376	-1.77002	-0.18311
-1.19019	-2.47192	0	-1.52588	0
-1.12915	-1.49536	-1.52588	-1.15967	0.09155
-1.31226	-1.58691	-1.40381	-1.92261	0
-1.12915	-1.80054	-1.2207	-1.86157	-0.76294
-0.91553	-1.06812	-1.80054	-1.28174	-0.67139
-0.82397	-1.37329	-1.37329	-1.06812	-0.21362
-0.94604	-1.28174	-0.42725	-1.28174	0.7019
-1.70898	-2.01416	-0.79346	-0.88501	0.97656
-1.61743	-1.83105	-1.46484	-1.06812	0.30518
-1.15967	-1.58691	-0.94604	-3.05176	-0.03052
-0.21362	-1.43433	-1.43433	-4.11987	0
0.03052	-1.83105	-1.70898	-6.50024	0.33569
-0.61035	-1.19019	-1.28174	-6.56128	-0.09155
-0.97656	-1.77002	-1.00708	-6.7749	-0.27466
-0.94604	-1.12915	-0.91553	-6.83594	-0.27466
-0.57983	-1.09863	-0.64087	-5.98144	-0.06104
-1.0376	-2.41089	-0.7019	-6.10352	0.91553
-1.2207	-2.19727	-1.00708	-5.88989	0.73242
-1.2207	-0.06104	-0.61035	-4.97436	0.42725
-1.00708	-0.61035	-1.25122	-4.42505	-0.18311
0	-1.98364	-1.5564	-3.96728	0.24414
-0.18311	-2.86865	-1.0376	-3.02124	0.57983
-0.48828	-2.50244	-1.00708	-2.34985	-0.42725
-1.12915	-1.46484	-0.54932	-2.86865	-1.12915
-0.67139	-0.61035	-1.19019	-2.89917	-0.09155
-0.33569	-1.34277	-1.92261	-3.35693	0
-1.37329	-1.77002	-1.25122	-3.69263	-0.36621
-2.0752	-1.61743	-0.5188	-3.35693	1.64795
-1.0376	-0.91553	-1.49536	-2.28882	0.91553
-0.91553	-0.91553	-1.7395	-1.61743	-0.24414
-1.31226	-1.49536	-1.34277	-1.89209	-0.27466
0.7019	-3.2959	-1.09863	-2.2583	0.06104
0	-3.05176	-1.58691	-2.0752	-0.06104
-1.19019	-2.80762	-1.83105	-1.5564	-0.12207
-1.2207	-2.38037	-1.31226	-2.13623	0.57983
-0.85449	-2.92969	-1.5564	-2.62451	0.67139
-1.00708	-2.44141	-1.7395	-2.53296	0.48828
-1.06812	-0.73242	-1.15967	-1.5564	0.33569
-0.33569	-1.0376	-1.95312	-0.73242	0.79346
-0.24414	-0.91553	-1.98364	-1.46484	0
-0.42725	-0.33569	-2.0752	-1.25122	0.64087
-0.57983	-0.94604	-2.56348	-1.2207	0.21362
-0.12207	-1.15967	-2.10571	-0.73242	0
-0.91553	-1.12915	-1.34277	-0.03052	1.15967
-0.27466	-1.64795	-1.19019	-0.27466	0.42725
-0.7019	-1.43433	-1.67847	-0.64087	-0.27466
-0.94604	-1.7395	-1.5564	-0.91553	-0.30518
0.21362	-2.16675	-1.86157	0.21362	0.36621
-0.48828	-1.49536	-2.19727	-0.03052	0.67139
-1.2207	-0.94604	-1.80054	-0.36621	0.15259
-1.25122	0.03052	-1.7395	-0.61035	0.61035
-0.54932	0.45776	-2.0752	-0.12207	0.24414
-0.24414	-1.31226	-2.71606	-0.67139	0.36621
-0.76294	-1.67847	-2.2583	-1.46484	1.52588
-0.30518	-1.19019	-1.61743	-0.82397	0.48828
-0.67139	-0.88501	-1.86157	-0.18311	0.27466
-0.54932	-1.25122	-1.5564	-0.7019	0.82397
0.57983	-1.92261	-0.85449	-1.28174	0.54932
-0.42725	-1.77002	-1.40381	-0.85449	-0.06104
-0.64087	-0.91553	-0.67139	-0.91553	-0.12207
-0.09155	-1.12915	-0.39673	-0.94604	0.15259
-0.36621	-1.40381	-0.36621	-0.67139	0.48828
-1.00708	-0.97656	-0.54932	-1.67847	1.15967
-1.06812	-0.94604	-0.91553	-1.64795	0.24414
-0.76294	-2.34985	-1.0376	-0.82397	0.24414
-0.42725	-2.16675	-1.00708	-1.28174	0.67139
0.21362	-1.43433	-1.49536	-2.0752	0.03052
-0.67139	-1.31226	-0.57983	-2.34985	-0.54932
-0.67139	-0.82397	-1.25122	-1.98364	-0.36621
-0.24414	-1.34277	-0.42725	-1.46484	0.73242
-0.88501	-1.49536	-0.27466	-2.0752	0.5188
-1.49536	-0.45776	-0.48828	-1.40381	-0.33569
-1.31226	-0.30518	-1.25122	-1.89209	0.09155
-0.18311	-1.00708	-0.15259	-1.5564	0.42725
-0.39673	-1.43433	0.42725	-1.0376	0.45776
-1.28174	-1.77002	-0.45776	-0.82397	0
-0.82397	-2.34985	-0.97656	-0.64087	-0.06104
-0.48828	-2.44141	-0.85449	-1.28174	0.09155
-0.45776	-2.19727	-1.06812	-1.80054	0.03052
-0.94604	-2.0752	-0.45776	-1.61743	0.12207
-1.00708	-1.49536	-0.42725	-1.28174	-0.24414
-0.82397	-0.24414	-0.09155	-1.00708	-0.03052
-0.88501	0.33569	-0.09155	-1.00708	0.45776
-0.79346	-1.09863	-0.15259	-2.04468	0.61035
-1.19019	-1.92261	0.42725	-1.89209	0.06104
-0.97656	-1.89209	-0.67139	-1.98364	1.19019
-0.45776	-1.37329	-1.12915	-1.43433	0.42725
-0.30518	-0.76294	-0.97656	-2.10571	-0.15259
-0.85449	-1.09863	-0.57983	-1.37329	0.36621
0.24414	-1.5564	-0.5188	-0.39673	0.76294
-0.48828	-1.7395	-1.09863	-0.67139	0.39673
-1.09863	-1.19019	-0.88501	-1.46484	0.79346
-0.54932	-0.15259	-0.42725	-1.34277	0.61035
-0.15259	-0.24414	-0.61035	-0.48828	0.33569
-0.5188	-0.67139	-0.97656	-0.54932	-0.12207
-0.12207	-1.09863	-0.06104	-1.43433	0.27466
-0.30518	-1.5564	-0.36621	-0.61035	0.42725
-0.57983	-0.5188	-1.46484	-0.45776	0.7019
-1.06812	-0.61035	-2.10571	-0.7019	0.57983
-0.64087	-0.7019	-1.70898	-1.00708	-0.36621
-0.48828	0.39673	-0.73242	-1.31226	-0.97656
-0.21362	1.0376	-1.06812	-0.94604	-0.15259
-0.33569	1.28174	-1.7395	0.64087	0.03052
-1.31226	0.54932	-1.5564	-0.03052	0.30518
-1.92261	-0.73242	-0.27466	-0.76294	0.27466
-1.09863	-1.43433	0.5188	-1.19019	0.12207
-0.88501	-0.82397	0.67139	-2.01416	-0.09155
-0.61035	-0.94604	0.06104	-0.67139	-0.76294
-0.64087	-0.21362	-1.06812	0.91553	0.15259
-0.79346	-0.36621	-1.37329	-0.45776	-0.33569
-1.0376	-1.0376	-0.67139	-0.73242	-1.64795
-1.70898	-2.19727	-0.91553	-0.36621	-1.0376
-0.76294	-2.41089	-0.82397	0.18311	0.48828
-1.28174	-1.61743	-0.12207	0.09155	-0.27466
-2.59399	-0.7019	-0.36621	-1.19019	-0.36621
-1.98364	-0.73242	-0.73242	-0.73242	0.21362
-0.42725	-1.92261	-0.73242	0.12207	0.57983
-1.2207	-2.19727	-0.06104	0	0.09155
-1.31226	-2.31934	0.27466	-0.42725	-0.12207
-0.7019	-2.0752	-0.97656	-0.42725	0
-0.33569	-1.92261	-0.61035	-0.48828	-0.54932
-0.82397	-1.40381	-0.06104	-0.42725	-0.5188
-1.06812	0.09155	-0.33569	-0.97656	0
-0.94604	-0.67139	-0.7019	-0.85449	0.15259
-1.49536	-1.09863	-0.94604	-0.45776	0.03052
-1.46484	-0.42725	-0.76294	-0.57983	-0.45776
-0.94604	-1.52588	-1.09863	-0.97656	-1.06812
-0.76294	-1.46484	-1.0376	-0.42725	-0.57983
-0.88501	-0.91553	-0.61035	-0.97656	0
-1.40381	-0.03052	-0.5188	-2.04468	-0.30518
-2.01416	-1.00708	-0.82397	-1.06812	0.18311
-1.52588	-1.95312	-1.40381	-0.09155	-0.48828
-0.94604	-1.86157	-1.98364	0.27466	-0.64087
-1.25122	-0.91553	-1.52588	0.39673	-0.18311
-0.73242	-1.09863	-1.89209	-0.48828	0.12207
-1.43433	-1.34277	-1.92261	-1.43433	-0.45776
-1.58691	-1.12915	-1.7395	-0.91553	-0.76294
-1.12915	-1.00708	-0.97656	-2.0752	-0.15259
-0.79346	-2.10571	-0.54932	-1.77002	-0.33569
-1.40381	-1.43433	-0.54932	-1.06812	-0.48828
-1.70898	-1.09863	-0.7019	-0.24414	-0.03052
-1.09863	-1.89209	-0.82397	-0.09155	-0.45776
-1.28174	-1.19019	-0.54932	-0.54932	0.7019
-1.43433	-0.54932	-0.39673	-1.12915	1.12915
-0.97656	-0.76294	-0.42725	-0.85449	0.54932
-1.40381	-0.57983	-0.64087	-0.85449	-0.15259
-0.24414	-1.28174	-0.94604	-1.64795	-0.12207
0.15259	-1.98364	-0.61035	-1.80054	-0.94604
-0.39673	-1.89209	-0.06104	-1.61743	0.03052
-1.12915	-0.94604	0.24414	-1.40381	0.09155
-1.09863	-1.46484	-0.09155	-1.09863	-0.39673
-1.92261	-1.28174	0.18311	-0.97656	0.12207
-0.91553	-1.25122	0.12207	-1.12915	-0.06104
-0.85449	-1.46484	0	-0.88501	-0.21362
-1.37329	-1.58691	-0.5188	-0.7019	-0.45776
-0.82397	-0.67139	-1.06812	-0.67139	0.15259
-1.0376	0.06104	0.15259	-1.00708	0.18311
-1.19019	-0.06104	0.06104	-1.64795	0.24414
-1.43433	-0.48828	0.12207	-0.97656	-0.09155
-0.76294	-1.67847	0	-0.33569	-0.36621
-0.73242	-2.04468	-0.76294	0	-0.48828
-0.67139	-0.94604	-1.25122	-0.48828	0.15259
-1.0376	-0.33569	-0.73242	-1.77002	0
-1.31226	-0.7019	-1.40381	-0.79346	0.82397
-1.43433	-0.67139	-1.43433	-0.64087	0.36621
-0.76294	-0.54932	-1.00708	-0.76294	-0.24414
-0.94604	0.09155	-1.98364	-1.15967	-0.67139
-0.09155	-0.24414	-1.5564	-0.54932	0.06104
-0.54932	-0.73242	-0.5188	-0.42725	0.33569
-1.19019	-0.97656	-1.40381	-0.18311	0.18311
-1.61743	-1.77002	-1.09863	-1.09863	0.27466
-0.85449	-2.2583	-0.45776	-2.2583	1.0376
-0.57983	-1.09863	-1.40381	-1.67847	0.88501
-0.73242	-0.76294	-2.04468	-1.28174	0.45776
-0.64087	-1.7395	-1.64795	-0.85449	0.48828
0.09155	-2.41089	-0.42725	-1.31226	-0.57983
-0.03052	-1.34277	-0.82397	-1.15967	-0.5188
-0.45776	-1.25122	-0.54932	-0.48828	0.36621
-0.42725	-0.67139	-1.19019	-0.45776	1.52588
-1.52588	-0.91553	-2.10571	-1.46484	2.01416
-1.46484	-1.46484	-1.98364	-1.83105	1.64795
-0.54932	-1.58691	-0.33569	-1.43433	1.37329
0.57983	-1.46484	-0.64087	-1.06812	0.27466
1.06812	-0.79346	-1.46484	-0.73242	-1.64795
0.7019	-0.79346	-1.15967	-0.54932	-0.7019
0.42725	-0.97656	-0.7019	0.03052	-0.36621
-0.64087	-1.31226	-1.19019	-0.12207	0
-2.59399	-1.2207	-0.09155	-0.73242	-0.27466
-1.64795	-0.79346	-2.13623	-0.39673	-0.30518
-1.31226	-1.83105	-2.13623	-0.57983	0.12207
-0.94604	-1.67847	-1.06812	-0.79346	-0.7019
-1.2207	-1.70898	-1.92261	-0.42725	0.39673
-1.25122	-1.19019	-2.34985	-0.45776	1.19019
-0.79346	-1.5564	-2.0752	-1.64795	0.85449
-1.64795	-1.06812	-2.74658	-2.28882	1.19019
-0.5188	0.03052	-2.89917	-1.40381	1.00708
0.24414	-0.76294	-2.80762	-1.5564	0.48828
-0.06104	-1.49536	-1.61743	-1.15967	0.48828
0.24414	-1.7395	-1.2207	-1.43433	1.25122
0.06104	-1.58691	-1.43433	-1.5564	1.25122
-0.42725	-1.95312	-1.31226	-0.91553	1.34277
-0.42725	-2.41089	-1.89209	-1.12915	0.79346
0.30518	-1.67847	-1.40381	-1.12915	0.09155
0.30518	-0.85449	-1.67847	-1.95312	0.06104
0.39673	-1.49536	-1.70898	-2.28882	0.42725
-0.12207	-2.31934	-1.95312	-3.75366	0.18311
-0.82397	-2.41089	-1.80054	-6.13403	0.54932
-0.85449	-1.70898	-2.56348	-6.2561	0.18311
-0.48828	-2.41089	-2.44141	-7.56836	0.45776
-0.73242	-2.16675	-2.0752	-10.3149	0.33569
-0.36621	-2.38037	-1.92261	-13.1226	0.36621
-0.73242	-1.92261	-0.91553	-17.6392	-0.48828
-0.45776	-2.41089	-1.49536	-21.1182	-2.47192
-0.57983	-2.68555	-2.68555	-25.4211	-2.04468
-0.54932	-1.92261	-1.58691	-29.8462	-2.04468
-1.43433	-0.91553	-2.01416	-33.6914	-2.47192
-3.41797	-0.15259	-2.28882	-37.7197	-3.23486
-2.99072	-0.06104	-1.12915	-42.4194	-3.44849
-2.99072	-0.57983	0	-46.9055	-3.41797
-3.41797	-0.15259	-1.34277	-50.2625	-3.9978
-4.18091	-0.03052	-1.43433	-52.6428	-5.24902
-4.39453	-0.33569	-0.57983	-56.2134	-5.98144
-4.36401	0.24414	-1.80054	-57.4341	-5.88989
-4.94385	-0.42725	-1.95312	-58.2886	-5.7373
-6.19507	-1.12915	-1.19019	-58.7769	-6.86645
-6.92749	-0.7019	-1.43433	-59.6313	-7.44629
-6.83594	-1.06812	-1.67847	-60.6689	-8.63647
-6.68335	-1.00708	-1.43433	-61.7676	-9.18579
-7.8125	-0.64087	-1.2207	-60.8215	-10.5286
-8.39233	-1.06812	-1.06812	-59.4177	-11.6272
-9.58252	-1.28174	-1.19019	-60.1807	-12.4207
-10.1318	-0.61035	-0.45776	-61.1572	-12.5427
-11.4746	-0.73242	-0.06104	-60.0586	-13.4277
-12.5732	-0.88501	-1.09863	-58.9294	-14.0686
-13.3667	-2.01416	-0.67139	-58.8989	-14.0686
-13.4888	-2.41089	0.09155	-58.8074	-14.1296
-14.3738	-1.19019	-0.18311	-58.8379	-13.7329
-15.0146	-0.7019	-0.48828	-58.0139	-13.7329
-15.0146	-1.34277	-0.61035	-58.7769	-12.6343
-15.0757	-1.61743	-0.33569	-58.8989	-12.2986
-14.679	-2.71606	-1.15967	-58.1665	-12.3596
-14.679	-3.44849	-1.2207	-58.1055	-12.8479
-13.5803	-2.10571	-1.98364	-57.8918	-13.5498
-13.2446	-1.64795	-2.31934	-57.3425	-14.4653
-13.3057	-2.59399	-1.80054	-56.3965	-14.6484
-13.7939	-3.63159	-1.31226	-56.6406	-14.2822
-14.4959	-4.24194	-1.80054	-56.7017	-14.4959
-15.4114	-3.75366	-1.61743	-56.9153	-14.5874
-15.5945	-3.23486	-1.19019	-57.9224	-15.0757
-15.2283	-4.42505	-1.31226	-57.8308	-16.1133
-15.4419	-5.00488	-1.2207	-57.4951	-16.9372
-15.5335	-5.76782	-0.7019	-56.9153	-19.6228
-16.0217	-6.19507	-2.01416	-56.6101	-22.3084
-17.0593	-6.95801	-2.34985	-57.6782	-25.3906
-17.8833	-7.14111	-1.37329	-56.2134	-29.541
-20.5689	-6.31714	-1.34277	-54.1992	-31.4026
-23.2544	-5.79834	-1.86157	-55.7861	-31.7688
-26.3367	-4.63867	-1.64795	-56.3965	-33.4778
-30.4871	-4.42505	-1.52588	-55.1758	-34.3933
-32.3486	-5.21851	-1.77002	-54.1077	-34.4238
-32.7148	-4.5166	-1.61743	-53.3447	-34.3933
-34.4238	-5.24902	-1.28174	-52.2461	-35.0342
-35.3394	-5.5542	-1.46484	-52.3376	-35.553
-35.3699	-5.98144	-3.11279	-51.2085	-36.5295
-35.3394	-5.46265	-2.38037	-50.7202	-36.377
-35.9802	-4.82178	-1.61743	-50.1404	-36.7432
-36.499	-5.52368	-2.50244	-49.7131	-37.323
-37.4756	-4.94385	-1.95312	-50.1099	-38.6047
-37.323	-4.54712	-2.38037	-48.8281	-40.2222
-37.6892	-5.18799	-3.38745	-46.936	-39.8559
-38.269	-5.06592	-3.02124	-46.0205	-39.7949
-39.5508	-4.82178	-2.16675	-45.2881	-42.0227
-41.1682	-4.69971	-0.48828	-44.0979	-44.1284
-40.802	-4.73022	0.09155	-44.1895	-46.6614
-40.741	-4.60815	-0.94604	-44.1589	-48.9197
-42.9688	-4.60815	-2.19727	-44.4336	-49.7131
-45.0745	-5.46265	-2.59399	-44.0063	-49.5911
-47.6074	-5.37109	-2.80762	-42.7246	-49.9573
-49.8657	-4.5166	-3.35693	-41.8091	-50.6592
-50.6592	-4.85229	-3.87573	-40.8935	-50.5981
-50.5371	-5.15747	-4.54712	-39.7644	-50.5981
-50.9033	-4.63867	-3.63159	-37.4756	-50.7507
-51.6052	-3.60107	-3.479	-36.438	-50.3845
-51.5442	-3.84521	-3.84521	-35.8887	-50.3235
-51.5442	-4.05884	-3.50952	-34.6069	-49.9267
-51.6968	-3.72314	-3.63159	-32.1045	-50.6287
-51.3306	-4.30298	-4.60815	-30.9448	-51.6357
-51.2695	-3.75366	-5.43213	-30.7922	-52.9175
-50.8728	-3.78418	-4.85229	-31.2805	-54.2908
-51.5747	-3.32642	-4.63867	-30.6091	-55.542
-52.5818	-4.15039	-4.66919	-30.0903	-56.0303
-53.8635	-3.60107	-4.69971	-29.1748	-55.2368
-55.2368	-3.96728	-5.79834	-28.6255	-55.0537
-56.488	-4.57764	-6.19507	-28.5645	-56.6101
-56.9763	-5.5542	-5.70679	-28.1372	-57.5256
-56.1829	-4.66919	-5.92041	-27.4658	-55.8472
-55.9997	-3.90625	-5.52368	-27.3438	-55.7251
-57.5562	-3.84521	-5.00488	-26.7029	-57.8613
-58.4717	-4.21143	-4.94385	-26.2146	-57.7698
-56.7932	-3.78418	-4.94385	-25.7568	-55.9082
-56.6711	-3.8147	-4.82178	-24.7497	-54.657
-58.8074	-3.9978	-4.08935	-24.6277	-54.657
-58.7158	-4.15039	-3.84521	-25.2075	-54.8096
-56.8542	-4.24194	-5.12695	-24.7803	-56.2134
-55.603	-4.15039	-5.09644	-23.9563	-56.7627
-55.603	-4.15039	-5.09644	-23.5901	-54.8401
-55.7556	-2.31934	-5.34058	-22.8577	-53.009
-57.1594	-2.04468	-5.0354	-22.1558	-53.3447
-57.7087	-3.23486	-5.27954	-20.7825	-53.9856
-55.7861	-3.41797	-6.2561	-20.7214	-54.5349
-53.9551	-2.19727	-5.79834	-21.2097	-55.6946
-54.2908	-2.71606	-4.21143	-20.9045	-56.366
-54.9316	-2.68555	-5.24902	-20.6299	-57.0374
-55.4809	-2.50244	-6.7749	-19.928	-56.9153
-56.6406	-2.83813	-6.56128	-19.0125	-55.2368
-57.312	-2.86865	-5.61523	-18.3716	-54.3823
-57.9834	-2.04468	-6.19507	-18.0359	-52.2461
-57.8613	-3.11279	-5.61523	-17.6697	-48.9807
-56.1829	-4.15039	-5.76782	-16.8457	-46.2341
-55.3284	-3.479	-6.04248	-17.1509	-45.7153
-53.1921	-3.05176	-6.40869	-16.6321	-46.3562
-49.9267	-3.26538	-6.19507	-15.7471	-45.0745
-47.1802	-2.0752	-6.65283	-16.3879	-43.5486
-46.6614	-2.31934	-7.04956	-16.7236	-44.342
-47.3022	-3.26538	-7.32422	-16.1743	-44.4031
-46.0205	-3.93677	-6.83594	-15.8691	-45.0745
-44.4946	-3.69263	-5.92041	-14.8315	-45.1965
-45.2881	-4.24194	-6.22559	-13.855	-44.4336
-45.3491	-2.71606	-6.31714	-13.2141	-45.3186
-46.0205	-2.50244	-6.16455	-12.6648	-44.9829
-46.1426	-3.14331	-6.04248	-12.2986	-42.8467
-45.3796	-2.83813	-4.60815	-12.1765	-41.9312
-46.2646	-2.74658	-4.76074	-11.6272	-41.3208
-45.929	-2.44141	-5.82886	-12.1155	-40.2222
-43.7927	-1.40381	-6.37817	-11.9629	-39.9475
-42.8772	-2.19727	-6.83594	-11.4136	-39.3372
-42.2668	-2.7771	-7.56836	-11.1084	-38.1165
-41.1682	-2.92969	-7.65991	-10.8643	-37.384
-40.8935	-3.11279	-7.2937	-11.1694	-36.9568
-40.2832	-2.10571	-6.46973	-10.9558	-36.9873
-39.0625	-2.53296	-6.53076	-11.6577	-36.5295
-38.3301	-3.05176	-6.31714	-11.1084	-36.438
-37.9028	-3.66211	-5.52368	-10.5286	-37.262
-37.9333	-3.17383	-5.12695	-10.2844	-36.9873
-37.4451	-4.88281	-5.34058	-9.64355	-37.6587
-37.3535	-5.06592	-5.58472	-9.42993	-39.0625
-38.1775	-4.27246	-6.31714	-9.42993	-39.4287
-37.9028	-3.72314	-5.67627	-8.94165	-38.5437
-38.5742	-3.9978	-4.94385	-8.8501	-37.2314
-39.978	-3.87573	-4.18091	-9.76562	-36.2854
-40.3442	-3.50952	-4.5166	-10.1013	-36.7126
-39.4592	-3.72314	-5.34058	-10.0708	-35.7971
-38.147	-3.08228	-5.06592	-8.91113	-35.6445
-37.2009	-3.8147	-4.85229	-8.69751	-36.7737
-37.6282	-4.05884	-5.0354	-8.75854	-36.9263
-36.7126	-4.24194	-4.69971	-8.81958	-35.9497
-36.56	-3.93677	-4.60815	-9.42993	-34.8205
-37.6892	-3.90625	-5.37109	-9.79614	-33.6914
-37.8418	-4.30298	-6.37817	-9.79614	-33.1726
-36.8652	-3.63159	-6.22559	-9.12475	-32.196
-35.7361	-3.93677	-5.79834	-7.84302	-30.9448
-34.6069	-4.48608	-5.34058	-7.62939	-29.3274
-34.0881	-3.8147	-4.15039	-7.8125	-29.2358
-33.1116	-3.479	-4.39453	-8.60596	-27.71
-31.8604	-3.32642	-4.85229	-8.11767	-26.5808
-30.2429	-3.2959	-4.94385	-7.72095	-26.3367
-30.1514	-3.93677	-4.48608	-7.62939	-25.4211
-28.6255	-4.5166	-3.90625	-6.43921	-25.3601
-27.4963	-2.71606	-4.3335	-5.70679	-26.001
-27.2522	-1.95312	-3.9978	-6.34766	-25.238
-26.3367	-3.20435	-3.60107	-6.98852	-24.2004
-26.2756	-2.80762	-3.9978	-6.83594	-23.0102
-26.9165	-2.9602	-3.87573	-6.50024	-21.8811
-26.1841	-3.11279	-4.24194	-6.65283	-21.2402
-25.1465	-3.38745	-4.91333	-6.68335	-20.874
-23.9563	-3.35693	-3.84521	-6.01196	-21.3013
-22.8271	-2.2583	-3.23486	-5.82886	-20.2637
-22.1863	-1.7395	-3.20435	-5.27954	-17.6697
-21.8201	-1.58691	-3.90625	-5.31006	-17.2119
-22.2473	-1.67847	-3.87573	-5.85937	-17.7307
-21.2097	-2.44141	-4.02832	-5.46265	-17.5171
-18.6157	-2.59399	-4.66919	-4.85229	-17.7918
-18.158	-2.83813	-4.45557	-4.66919	-17.7307
-18.6768	-2.62451	-4.15039	-5.64575	-15.3809
-18.4631	-2.2583	-4.60815	-5.31006	-14.0686
-18.7378	-2.92969	-4.66919	-4.97436	-13.6414
-18.6768	-2.13623	-4.15039	-4.54712	-13.1531
-16.3269	-1.80054	-3.69263	-4.91333	-12.8784
-15.0146	-2.13623	-3.66211	-4.69971	-12.7563
-14.5874	-1.31226	-4.88281	-4.18091	-12.2376
-14.0991	-2.47192	-4.05884	-3.57056	-11.5051
-13.8245	-2.7771	-3.41797	-3.35693	-10.7117
-13.7024	-2.62451	-3.08228	-3.50952	-11.1999
-13.1836	-1.31226	-4.05884	-3.54004	-10.376
-12.4512	-1.0376	-4.76074	-3.17383	-8.3313
-11.6577	-2.41089	-4.36401	-3.54004	-7.8125
-12.146	-1.49536	-3.69263	-3.50952	-8.42285
-11.322	-1.12915	-2.89917	-3.38745	-7.65991
-9.27734	-2.13623	-2.62451	-3.60107	-7.04956
-8.75854	-2.65503	-3.84521	-3.8147	-7.20215
-9.3689	-1.77002	-3.72314	-4.11987	-7.32422
-8.60596	-0.91553	-3.60107	-4.30298	-6.80542
-7.9956	-1.7395	-4.21143	-3.17383	-6.34766
-8.14819	-2.53296	-3.60107	-3.44849	-6.80542
-8.27026	-2.16675	-2.04468	-3.35693	-5.95093
-7.75146	-1.5564	-1.83105	-3.38745	-4.5166
-7.2937	-0.91553	-2.04468	-3.57056	-4.88281
-7.75146	-1.31226	-1.67847	-3.63159	-3.84521
-6.89697	-2.53296	-1.31226	-4.36401	-3.26538
-5.46265	-2.74658	-1.49536	-4.21143	-3.75366
-5.82886	-3.11279	-1.43433	-3.38745	-4.24194
-4.79126	-2.83813	-2.28882	-2.9602	-4.42505
-4.21143	-1.70898	-2.89917	-3.26538	-3.87573
-4.69971	-0.54932	-1.98364	-3.78418	-4.69971
-5.18799	-1.31226	-2.62451	-2.83813	-5.88989
-5.37109	-1.83105	-2.71606	-2.41089	-6.7749
-4.82178	-1.92261	-2.19727	-2.47192	-6.31714
-5.64575	-2.2583	-2.22778	-2.10571	-4.66919
-6.83594	-1.80054	-1.64795	-2.04468	-5.0354
-7.72095	-2.56348	-2.0752	-2.59399	-5.76782
-7.26318	-2.44141	-2.89917	-2.80762	-5.24902
-5.61523	-1.28174	-2.28882	-3.14331	-4.60815
-5.98144	-0.76294	-2.31934	-3.02124	-5.31006
-6.71387	-2.2583	-2.2583	-2.22778	-5.64575
-6.19507	-2.83813	-2.2583	-2.13623	-5.70679
-5.5542	-3.90625	-2.31934	-2.74658	-5.06592
-6.2561	-3.23486	-2.7771	-2.92969	-4.5166
-6.5918	-2.7771	-2.13623	-3.11279	-5.09644
-6.65283	-3.08228	-1.70898	-3.32642	-5.06592
-6.01196	-2.62451	-1.40381	-2.7771	-4.66919
-5.46265	-1.12915	-1.58691	-2.80762	-3.2959
-6.04248	-0.97656	-2.01416	-1.86157	-3.05176
-6.01196	-1.70898	-2.68555	-1.58691	-2.71606
-5.61523	-1.86157	-2.74658	-1.98364	-2.92969
-4.24194	-2.13623	-2.50244	-2.65503	-2.59399
-3.9978	-2.83813	-1.7395	-2.92969	-2.53296
-3.66211	-2.16675	-1.34277	-2.47192	-3.41797
-3.87573	-1.86157	-1.7395	-2.28882	-4.48608
-3.54004	-2.22778	-1.34277	-2.28882	-4.66919
-3.479	-2.31934	-2.13623	-2.22778	-4.18091
-4.36401	-2.56348	-2.86865	-2.01416	-3.60107
-5.43213	-3.23486	-2.28882	-1.86157	-3.50952
-5.61523	-2.65503	-1.98364	-2.13623	-2.41089
-5.12695	-3.02124	-1.89209	-2.56348	-3.9978
-4.54712	-2.04468	-2.34985	-3.2959	-4.57764
-4.45557	-1.7395	-2.10571	-3.14331	-4.08935
-3.35693	-2.13623	-2.22778	-2.65503	-2.80762
-4.94385	-2.71606	-3.72314	-2.56348	-1.61743
-5.52368	-2.50244	-3.41797	-2.44141	-1.28174
-5.0354	-1.70898	-3.02124	-1.80054	-1.25122
-3.75366	-1.2207	-3.02124	-1.89209	-1.52588
-2.56348	-1.40381	-3.08228	-1.77002	-1.89209
-2.22778	-1.43433	-3.84521	-1.40381	-1.43433
-2.19727	-1.70898	-3.63159	-2.22778	-1.09863
-2.47192	-1.86157	-2.80762	-2.80762	-2.31934
-2.83813	-0.94604	-2.74658	-2.31934	-2.80762
-2.38037	-1.70898	-3.14331	-1.64795	-2.62451
-2.04468	-2.71606	-2.99072	-2.22778	-1.52588
-3.26538	-2.7771	-2.7771	-2.50244	-1.7395
-3.75366	-2.22778	-3.26538	-2.89917	-2.13623
-3.57056	-3.05176	-3.32642	-2.13623	-2.31934
-2.47192	-3.38745	-2.56348	-2.92969	-2.41089
-2.68555	-3.20435	-2.62451	-2.9602	-1.83105
-3.08228	-2.59399	-2.89917	-2.44141	-1.64795
-3.26538	-2.9602	-2.80762	-2.71606	-2.19727
-3.35693	-3.20435	-2.89917	-2.65503	-1.7395
-2.7771	-3.38745	-1.80054	-2.16675	-1.70898
-2.59399	-3.87573	-1.89209	-1.52588	-1.7395
-3.14331	-3.05176	-2.47192	-2.41089	-1.37329
-2.68555	-2.41089	-2.47192	-2.9602	-1.28174
-2.65503	-1.89209	-2.44141	-2.53296	-2.01416
-2.68555	-3.44849	-1.98364	-2.59399	-2.31934
-2.31934	-5.09644	-2.10571	-2.99072	-1.95312
-2.22778	-4.73022	-2.47192	-3.08228	-1.67847
-2.9602	-3.08228	-2.0752	-2.71606	-2.10571
-3.26538	-3.50952	-3.02124	-2.2583	-2.19727
-2.89917	-3.63159	-2.80762	-1.83105	-1.06812
-2.62451	-2.62451	-1.34277	-2.2583	-1.61743
-3.05176	-1.64795	-1.52588	-2.47192	-1.46484
-3.14331	-1.77002	-2.01416	-2.56348	-1.43433
-2.01416	-2.53296	-2.04468	-2.50244	-1.67847
-2.56348	-3.02124	-2.71606	-2.04468	-2.22778
-2.41089	-2.7771	-1.40381	-2.47192	-2.10571
-2.38037	-2.99072	-1.89209	-2.59399	-1.31226
-2.62451	-2.01416	-2.59399	-3.35693	-1.58691
-3.17383	-1.95312	-2.47192	-1.40381	-1.67847
-3.05176	-3.02124	-2.22778	-1.00708	-1.49536
-2.2583	-3.41797	-1.77002	-1.64795	-2.01416
-2.53296	-3.32642	-2.19727	-1.46484	-2.0752
-2.62451	-2.47192	-2.65503	-2.22778	-1.64795
-2.44141	-2.13623	-1.7395	-2.0752	-1.06812
-2.9602	-2.13623	-0.12207	-1.67847	-1.2207
-3.02124	-2.19727	-0.45776	-1.70898	-1.49536
-2.59399	-2.56348	-1.52588	-1.52588	-1.61743
-2.01416	-2.10571	-2.13623	-2.0752	-2.16675
-2.16675	-2.10571	-1.98364	-1.52588	-2.56348
-2.44141	-1.58691	-1.7395	-1.0376	-2.22778
-2.56348	-1.58691	-2.0752	-2.22778	-1.52588
-3.11279	-2.28882	-1.77002	-2.16675	-1.2207
-3.50952	-3.2959	-1.61743	-1.7395	-1.67847
-3.17383	-3.479	-1.34277	-2.04468	-1.5564
-2.47192	-1.86157	-2.0752	-2.31934	-1.92261
-2.16675	-2.31934	-1.70898	-2.28882	-1.83105
-2.62451	-2.89917	-1.31226	-1.7395	-2.10571
-2.50244	-2.56348	-2.74658	-1.98364	-2.99072
-2.86865	-2.28882	-2.7771	-2.31934	-2.65503
-2.7771	-2.71606	-2.47192	-2.34985	-2.04468
-3.05176	-2.19727	-2.04468	-2.59399	-1.37329
-3.93677	-2.9602	-2.01416	-2.44141	-1.15967
-3.60107	-3.60107	-2.7771	-2.0752	-1.31226
-2.99072	-3.23486	-2.92969	-2.28882	-1.58691
-2.31934	-1.95312	-2.47192	-2.56348	-2.62451
-2.10571	-2.04468	-2.56348	-1.67847	-3.08228
-2.2583	-1.49536	-2.38037	-1.00708	-2.59399
-2.53296	-2.99072	-1.49536	-1.86157	-2.74658
-3.57056	-3.57056	-1.92261	-1.92261	-2.89917
-4.02832	-2.65503	-2.22778	-1.61743	-3.23486
-3.54004	-2.38037	-2.56348	-1.43433	-2.53296
-3.69263	-1.83105	-1.98364	-1.46484	-1.89209
-3.84521	-1.52588	-1.7395	-1.5564	-1.77002
-4.18091	-1.98364	-2.28882	-1.37329	-2.28882
-3.479	-2.19727	-2.83813	-0.94604	-2.74658
-2.83813	-2.44141	-2.53296	-0.97656	-2.83813
-2.68555	-1.40381	-3.11279	-1.64795	-2.99072
-3.20435	-1.49536	-2.80762	-1.49536	-3.35693
-3.66211	-1.67847	-2.65503	-1.46484	-3.54004
-3.75366	-1.77002	-2.92969	-1.67847	-3.26538
-3.90625	-2.04468	-2.47192	-1.92261	-1.67847
-4.27246	-1.43433	-2.16675	-1.5564	-0.97656
-4.45557	-1.09863	-1.77002	-1.7395	-1.46484
-4.18091	-1.70898	-1.77002	-1.52588	-1.5564
-2.59399	-1.98364	-1.95312	-1.31226	-1.5564
-1.89209	-1.52588	-1.83105	-2.04468	-2.16675
-2.38037	-1.49536	-2.38037	-2.10571	-1.95312
-2.47192	-1.95312	-2.7771	-1.12915	-0.82397
-2.47192	-2.65503	-2.28882	-1.70898	-0.48828
-3.08228	-2.99072	-1.77002	-2.04468	-1.95312
-2.86865	-3.38745	-2.0752	-2.16675	-1.92261
-1.7395	-3.08228	-2.65503	-2.01416	-0.7019
-1.40381	-2.50244	-2.28882	-1.77002	-0.67139
-2.86865	-3.08228	-0.79346	-1.92261	-1.00708
-2.83813	-2.68555	-1.95312	-1.46484	-2.31934
-1.61743	-1.67847	-2.53296	-1.2207	-2.2583
-1.58691	-2.41089	-1.86157	-1.37329	-1.67847
-1.92261	-2.7771	-0.97656	-1.86157	-2.10571
-3.23486	-2.62451	-1.09863	-1.31226	-1.34277
-3.17383	-2.10571	-2.34985	-0.82397	-0.5188
-2.59399	-2.01416	-2.38037	-0.61035	-0.94604
-3.02124	-1.49536	-2.16675	-1.15967	-1.28174
-2.2583	-1.0376	-1.58691	-1.37329	-2.19727
-1.43433	-1.80054	-1.37329	-1.5564	-1.52588
-1.86157	-1.67847	-1.0376	-1.43433	-1.5564
-2.19727	-1.61743	-2.7771	-0.91553	-0.85449
-3.11279	-1.5564	-3.54004	-0.97656	-1.25122
-2.44141	-2.04468	-3.08228	-1.09863	-1.89209
-2.47192	-2.7771	-3.63159	-1.31226	-1.43433
-1.77002	-2.41089	-3.35693	-1.86157	-1.64795
-2.16675	-1.86157	-3.41797	-2.19727	-2.34985
-2.80762	-2.16675	-3.23486	-1.70898	-1.67847
-2.34985	-1.89209	-2.31934	-1.95312	-1.52588
-2.56348	-1.2207	-2.65503	-2.44141	-1.92261
-3.26538	-1.52588	-2.9602	-2.38037	-2.19727
-2.59399	-1.83105	-3.75366	-1.58691	-1.80054
-2.44141	-1.40381	-3.26538	-1.31226	-1.52588
-2.83813	-1.31226	-2.86865	-2.01416	-2.04468
-3.11279	-1.77002	-2.74658	-2.65503	-1.25122
-2.71606	-1.95312	-3.479	-2.41089	-0.73242
-2.44141	-2.22778	-3.2959	-2.59399	-0.88501
-2.9602	-1.77002	-2.9602	-2.80762	-1.19019
-2.16675	-2.41089	-3.02124	-2.34985	-1.12915
-1.64795	-2.50244	-3.32642	-1.95312	-0.57983
-1.80054	-2.68555	-2.89917	-1.2207	-0.57983
-2.10571	-1.7395	-2.68555	-1.83105	-1.12915
-2.04468	-2.19727	-1.83105	-2.31934	-1.67847
-1.49536	-3.14331	-1.00708	-2.59399	-1.31226
-1.49536	-3.41797	-2.31934	-2.41089	-1.5564
-2.04468	-2.53296	-3.23486	-2.53296	-1.43433
-2.59399	-2.10571	-3.75366	-2.2583	-0.76294
-2.22778	-2.19727	-3.14331	-2.41089	-1.06812
-2.47192	-1.70898	-2.99072	-1.89209	-1.0376
-2.34985	-1.92261	-2.13623	-1.64795	-1.34277
-1.67847	-2.56348	-2.19727	-1.92261	-1.95312
-1.98364	-2.0752	-2.41089	-1.52588	-2.10571
-1.95312	-1.61743	-2.41089	-2.2583	-1.64795
-2.2583	-1.37329	-2.80762	-1.92261	-1.25122
-2.86865	-1.5564	-2.86865	-1.5564	-1.7395
-3.02124	-1.7395	-3.17383	-2.0752	-2.19727
-2.56348	-1.19019	-2.68555	-2.62451	-2.22778
-2.16675	-0.33569	-1.80054	-2.01416	-1.80054
-2.65503	-1.43433	-1.70898	-2.22778	-2.04468
-3.11279	-2.38037	-1.37329	-2.71606	-1.61743
-3.14331	-2.7771	-2.04468	-2.47192	-1.25122
-2.71606	-2.7771	-2.34985	-2.34985	-1.89209
-2.9602	-2.34985	-2.86865	-2.80762	-1.98364
-2.56348	-1.92261	-2.2583	-2.83813	-1.89209
-2.19727	-1.95312	-2.01416	-2.53296	-1.61743
-2.83813	-1.80054	-1.7395	-2.28882	-1.77002
-2.92969	-2.7771	-1.77002	-2.38037	-2.13623
-2.83813	-1.89209	-1.98364	-2.16675	-2.31934
-2.56348	-2.47192	-2.31934	-2.16675	-2.31934
-2.71606	-2.16675	-1.58691	-2.13623	-1.67847
-3.08228	-1.31226	-1.28174	-1.19019	-1.12915
-3.26538	-1.19019	-3.08228	-1.19019	-1.49536
-3.26538	-1.89209	-2.99072	-1.52588	-3.08228
-2.62451	-1.58691	-1.77002	-1.2207	-3.02124
-2.0752	-1.0376	-1.43433	-1.37329	-2.44141
-2.44141	-2.44141	-1.46484	-0.48828	-2.16675
-4.02832	-3.08228	-1.19019	-0.48828	-1.52588
-3.96728	-2.22778	-1.67847	-1.09863	-1.70898
-3.38745	-1.37329	-2.0752	-1.77002	-2.41089
-3.11279	-1.98364	-1.7395	-1.25122	-0.97656
-2.47192	-2.89917	-2.19727	-1.15967	-0.7019
-2.65503	-2.92969	-2.62451	-2.0752	-1.52588
-3.35693	-2.80762	-2.01416	-1.34277	-1.5564
-1.92261	-2.71606	-1.92261	-1.28174	-1.06812
-1.64795	-2.50244	-1.80054	-1.58691	-0.36621
-2.47192	-1.86157	-1.98364	-1.43433	-0.94604
-2.50244	-2.2583	-1.2207	-1.31226	-1.25122
-2.01416	-1.43433	-1.61743	-1.25122	-1.06812
-1.31226	-0.88501	-2.22778	-0.42725	-0.18311
-1.89209	-1.12915	-1.77002	-1.0376	-0.27466
-2.19727	-1.98364	-2.34985	-1.00708	-0.36621
-2.01416	-2.62451	-2.38037	-1.12915	-1.12915
-1.12915	-2.16675	-2.16675	-1.25122	-1.25122
-1.2207	-2.28882	-1.34277	-1.67847	-0.24414
-1.31226	-1.67847	-1.58691	-1.64795	-1.19019
-2.0752	-1.09863	-2.2583	-1.15967	-1.0376
-2.19727	-0.57983	-2.44141	-1.31226	-0.27466
-1.19019	-1.09863	-2.31934	-0.88501	-0.48828
-2.13623	-1.31226	-2.01416	-1.46484	-1.28174
-1.98364	-0.82397	-1.61743	-1.2207	-1.31226
-1.2207	-1.46484	-2.01416	-1.09863	-0.76294
-1.43433	-1.31226	-3.02124	-1.00708	-0.88501
-2.22778	-1.86157	-1.34277	-0.73242	-1.49536
-2.2583	-2.0752	-0.73242	-0.57983	-1.2207
-1.70898	-1.70898	-1.46484	-1.25122	-1.58691
-1.83105	-1.83105	-1.58691	-1.77002	-1.83105
-2.44141	-1.09863	-1.5564	-0.7019	-2.47192
-2.16675	-1.46484	-1.77002	-0.48828	-1.92261
-2.53296	-1.06812	-1.98364	-1.00708	-0.79346
-2.7771	-0.94604	-1.83105	-1.31226	-0.5188
-3.41797	-1.34277	-1.64795	-1.70898	-1.34277
-2.86865	-1.25122	-1.34277	-1.70898	-2.34985
-1.7395	-1.31226	-1.83105	-1.67847	-2.83813
-1.46484	-0.21362	-1.86157	-1.0376	-1.89209
-2.28882	-0.09155	-1.37329	-0.82397	-0.85449
-3.2959	0.03052	-1.64795	-1.2207	-0.45776
-3.78418	0.24414	-1.34277	-1.43433	-0.73242
-2.83813	-0.85449	-1.43433	-1.49536	-0.91553
-1.80054	-2.41089	-1.46484	-1.00708	-0.94604
-1.40381	-2.0752	-2.47192	-1.5564	-2.2583
-1.67847	-2.53296	-1.86157	-1.86157	-2.28882
-1.86157	-2.10571	-0.97656	-1.52588	-1.2207
-1.89209	-1.19019	-1.09863	-1.92261	-1.89209
-3.20435	-0.85449	-1.70898	-2.50244	-2.0752
-3.23486	-1.7395	-1.19019	-2.13623	-2.04468
-2.16675	-2.38037	-0.54932	-1.89209	-1.49536
-2.83813	-2.41089	-1.58691	-2.2583	-1.28174
-3.02124	-2.38037	-2.2583	-2.01416	-1.28174
-2.99072	-1.70898	-1.80054	-1.49536	-1.28174
-2.44141	-0.76294	-1.80054	-1.61743	-1.37329
-2.22778	-1.61743	-1.52588	-1.67847	-0.30518
-2.22778	-1.92261	-2.01416	-2.10571	-0.64087
-2.22778	-1.0376	-1.28174	-2.16675	-0.79346
-2.31934	-1.37329	-1.40381	-1.95312	-0.82397
-1.25122	-2.01416	-2.34985	-2.0752	-1.43433
-1.58691	-1.64795	-1.86157	-1.86157	-1.06812
-1.7395	-1.31226	-0.88501	-1.40381	-1.09863
-1.77002	-1.89209	-1.77002	-1.7395	-1.58691
-2.38037	-1.95312	-2.50244	-1.58691	-0.97656
-2.01416	-1.0376	-2.04468	-1.7395	-1.28174
-2.04468	-1.49536	-1.19019	-2.10571	-1.19019
-2.53296	-0.67139	-1.89209	-2.31934	-0.33569
-1.92261	-1.31226	-1.77002	-1.70898	-0.64087
-2.22778	-0.73242	-1.67847	-1.12915	-0.09155
-2.13623	0	-1.2207	-1.70898	-0.30518
-1.28174	-0.36621	-1.00708	-1.61743	-0.42725
-1.58691	-0.64087	-1.31226	-0.79346	-0.18311
-1.0376	-1.40381	-0.85449	-1.25122	-0.64087
-1.25122	-1.5564	-1.43433	-0.79346	-0.5188
-1.37329	-2.19727	-1.49536	-1.46484	-0.09155
-1.12915	-1.7395	-1.25122	-2.47192	0
-1.58691	-1.80054	-1.64795	-1.98364	-0.21362
-1.46484	-2.0752	-2.31934	-0.91553	-1.49536
-1.0376	-1.5564	-2.34985	-1.19019	-0.94604
-0.91553	-2.10571	-1.28174	-1.46484	-0.06104
-1.15967	-1.95312	-1.25122	-1.2207	0.27466
-2.44141	-1.43433	-1.43433	-0.79346	-0.21362
-1.89209	-0.94604	-1.67847	-0.88501	-0.48828
-1.00708	-0.94604	-1.49536	-0.88501	-0.73242
-0.64087	-1.00708	-1.77002	-0.57983	-0.48828
-1.15967	-0.97656	-1.52588	-1.00708	-0.09155
-1.43433	-1.25122	-1.40381	-0.79346	-0.27466
-1.67847	-1.70898	-1.37329	-0.57983	-0.97656
-1.43433	-2.28882	-0.45776	-1.25122	-0.76294
-1.0376	-1.92261	-0.48828	-1.89209	-0.64087
-1.2207	-1.80054	-2.22778	-2.04468	-1.0376
-1.92261	-1.43433	-3.23486	-2.41089	-1.2207
-1.70898	-1.34277	-3.44849	-1.61743	-1.28174
-1.58691	-1.2207	-2.89917	-2.41089	-0.73242
-1.98364	-1.28174	-2.41089	-1.80054	-0.79346
-2.16675	-1.25122	-2.34985	-1.25122	-0.76294
-2.22778	-1.49536	-2.74658	-1.09863	-1.09863
-1.67847	-1.89209	-3.17383	-1.46484	-1.0376
-1.7395	-2.53296	-3.87573	-1.12915	-0.88501
-1.67847	-3.41797	-3.35693	-0.7019	-1.06812
-2.01416	-2.44141	-2.41089	-0.39673	-0.64087
-1.95312	-1.61743	-2.28882	-0.82397	-0.97656
-1.80054	-1.2207	-1.77002	-1.70898	-1.00708
-1.98364	-1.52588	-1.2207	-1.28174	-0.7019
-1.5564	-1.77002	-1.70898	-1.25122	-0.88501
-1.89209	-1.95312	-2.65503	-1.95312	-0.97656
-1.92261	-1.92261	-3.02124	-0.97656	-0.09155
-1.61743	-1.95312	-2.53296	-1.31226	-0.30518
-1.80054	-1.46484	-2.65503	-1.58691	-0.7019
-1.89209	-1.2207	-2.53296	-1.61743	-0.94604
-1.00708	-1.46484	-2.53296	-1.46484	-0.67139
-1.2207	-1.43433	-2.80762	-1.58691	-0.61035
-1.61743	-1.25122	-2.38037	-1.37329	-0.82397
-1.86157	-1.83105	-2.31934	-0.18311	-1.09863
-1.58691	-1.46484	-2.0752	-0.97656	-0.7019
-1.52588	-1.43433	-1.28174	-2.10571	-1.0376
-1.7395	-1.15967	-1.92261	-2.13623	-0.91553
-2.01416	-1.86157	-2.65503	-1.28174	-0.67139
-1.61743	-2.50244	-1.7395	-1.2207	-0.36621
-1.95312	-2.74658	-1.77002	-1.12915	-0.48828
-1.83105	-1.49536	-1.92261	-0.97656	-1.28174
-1.58691	-1.12915	-1.37329	-1.34277	-2.19727
-1.28174	-1.40381	-1.49536	-1.7395	-1.58691
-1.40381	-0.97656	-1.0376	-2.04468	-0.79346
-2.19727	-1.46484	-1.46484	-2.19727	-0.91553
-3.11279	-1.61743	-2.01416	-1.89209	-0.64087
-2.50244	-1.67847	-2.59399	-2.22778	0.06104
-1.70898	-1.83105	-2.99072	-2.53296	-0.94604
-1.83105	-0.94604	-3.05176	-1.70898	-1.40381
-1.5564	-1.00708	-2.0752	-1.98364	-0.54932
-0.82397	-1.77002	-2.0752	-2.56348	-0.18311
-1.86157	-2.22778	-2.62451	-2.19727	-0.73242
-2.31934	-1.67847	-2.92969	-1.49536	-1.2207
-1.46484	-2.22778	-2.34985	-0.76294	-1.5564
-1.09863	-2.16675	-1.61743	-1.43433	-0.67139
-1.64795	-2.0752	-1.2207	-2.59399	-0.48828
-2.13623	-1.34277	-1.31226	-1.80054	-0.97656
-2.47192	-1.06812	-2.04468	-1.34277	-1.00708
-1.58691	-1.06812	-1.83105	-1.70898	-0.57983
-1.40381	-1.5564	-1.98364	-1.31226	0.06104
-1.89209	-1.43433	-1.89209	-0.42725	-0.15259
-1.92261	-1.19019	-1.7395	-0.85449	-0.15259
-1.49536	0.18311	-1.58691	-0.91553	-0.42725
-0.82397	-0.57983	-1.86157	-0.67139	0.03052
-1.06812	-1.15967	-2.13623	-1.12915	0.61035
-1.06812	-1.40381	-1.28174	-1.64795	-0.48828
-1.34277	-2.01416	-2.83813	-2.04468	-0.64087
-0.85449	-1.2207	-2.56348	-0.91553	-1.0376
-0.27466	-0.5188	-1.31226	-0.7019	-0.09155
-1.40381	-0.30518	-2.04468	-0.7019	0.09155
-1.5564	-0.73242	-2.2583	-1.28174	0.09155
-1.95312	-0.27466	-2.34985	-1.15967	0.06104
-1.00708	-0.61035	-2.13623	-0.85449	0.09155
-0.79346	-0.54932	-2.53296	-0.76294	-0.06104
-0.79346	-0.45776	-2.44141	-0.91553	-0.79346
-0.82397	-0.39673	-1.25122	-1.25122	-0.57983
-0.79346	-0.09155	-0.88501	-1.28174	-0.82397
-0.97656	-0.21362	-1.40381	-0.91553	-0.97656
-1.70898	-1.49536	-2.04468	-1.34277	-1.19019
-1.49536	-2.41089	-2.74658	-0.97656	-1.64795
-1.7395	-1.80054	-2.56348	-0.42725	-1.25122
-1.89209	-1.40381	-1.98364	-0.82397	-0.82397
-2.10571	-1.25122	-2.04468	-1.49536	-0.06104
-2.56348	-0.54932	-2.13623	-0.64087	-0.15259
-2.16675	-1.31226	-2.34985	-0.5188	-0.88501
-1.7395	-1.49536	-2.44141	-0.67139	-0.5188
-0.97656	-1.25122	-1.95312	-0.7019	-0.21362
-1.06812	-1.7395	-2.31934	-1.34277	-0.30518
-1.80054	-2.50244	-1.92261	-1.43433	-0.27466
-1.43433	-2.01416	-0.91553	-0.94604	-0.91553
-1.12915	-1.64795	-1.34277	-1.12915	-1.19019
-1.2207	-0.79346	-2.68555	-1.43433	-0.67139
-1.19019	-1.09863	-2.41089	-0.94604	-0.61035
-1.83105	-1.49536	-1.86157	-1.52588	-1.31226
-2.10571	-1.12915	-1.34277	-1.5564	-0.24414
-1.58691	-1.89209	-1.31226	-0.73242	0.36621
-1.52588	-3.32642	-1.92261	-0.7019	-0.94604
-2.22778	-1.52588	-2.62451	-1.37329	-1.09863
-1.15967	-1.89209	-2.86865	-1.28174	0.03052
-0.5188	-3.08228	-3.17383	-1.19019	-0.21362
-1.86157	-2.7771	-3.20435	-1.61743	-0.5188
-2.01416	-1.80054	-3.63159	-1.80054	-1.00708
-0.85449	-2.44141	-3.54004	-2.01416	-0.7019
-1.12915	-1.67847	-3.08228	-1.83105	-0.76294
-1.43433	-1.46484	-2.28882	-0.97656	-0.36621
-1.92261	-1.95312	-2.56348	-0.61035	-0.24414
-1.61743	-2.53296	-2.92969	-0.94604	-1.34277
-1.67847	-2.16675	-2.74658	-1.40381	-2.31934
-1.28174	-2.28882	-2.01416	-1.00708	-2.0752
-1.15967	-2.31934	-1.80054	-0.94604	-1.83105
-2.2583	-2.71606	-2.9602	-0.27466	-0.76294
-3.23486	-3.69263	-2.71606	-1.0376	0.15259
-2.99072	-2.50244	-2.71606	-1.77002	-0.18311
-2.74658	-1.49536	-2.62451	-1.37329	-0.97656
-1.67847	-1.98364	-2.56348	-1.28174	-1.28174
-0.73242	-2.22778	-2.44141	-1.34277	-1.40381
-1.09863	-1.7395	-1.89209	-0.85449	-1.00708
-1.89209	-1.5564	-2.01416	-1.2207	-0.85449
-2.19727	-2.44141	-2.68555	-1.77002	-1.19019
-2.31934	-2.89917	-1.98364	-1.5564	-0.76294
-1.92261	-1.12915	-1.61743	-1.19019	-0.61035
-1.77002	0.30518	-2.10571	-1.70898	-0.85449
-2.10571	-0.09155	-2.47192	-1.58691	-1.15967
-1.67847	-1.28174	-2.16675	-0.94604	-1.83105
-1.52588	-0.76294	-2.31934	-0.82397	-1.40381
-1.77002	-0.73242	-1.80054	-0.79346	-0.64087
-2.0752	-2.38037	-1.86157	-0.24414	-0.82397
-2.74658	-2.38037	-1.09863	-1.49536	-0.42725
-2.31934	-2.68555	-1.09863	-1.06812	-0.24414
-1.5564	-3.44849	-1.40381	-0.73242	-0.54932
-1.7395	-2.16675	-2.22778	-0.85449	-1.5564
-1.37329	-1.61743	-1.83105	-0.15259	-2.71606
-1.19019	-1.43433	-1.06812	-0.57983	-1.92261
-1.49536	-2.10571	-1.89209	-0.97656	-1.67847
-2.50244	-2.38037	-1.49536	-1.31226	-2.01416
-3.66211	-1.86157	-1.43433	-1.28174	-2.01416
-2.86865	-1.89209	-1.58691	-1.5564	-1.67847
-2.62451	-1.83105	-2.31934	-1.00708	-0.97656
-2.9602	-1.31226	-2.13623	-1.37329	-1.34277
-2.9602	-2.04468	-1.34277	-1.92261	-1.86157
-2.62451	-2.19727	-1.83105	-1.70898	-1.2207
-1.92261	-2.47192	-1.58691	-1.5564	-1.67847
-2.28882	-2.86865	-0.73242	-1.2207	-1.86157
-2.80762	-2.68555	-1.46484	-1.00708	-0.97656
-2.16675	-2.65503	-1.86157	-1.64795	-0.57983
-2.62451	-2.53296	-2.0752	-1.77002	-1.0376
-2.80762	-1.43433	-1.12915	-2.13623	-0.94604
-1.92261	-1.52588	-0.82397	-2.34985	-0.5188
-1.52588	-0.91553	-1.25122	-2.31934	-0.61035
-1.98364	-1.92261	-2.31934	-1.77002	-1.00708
-1.89209	-2.44141	-1.28174	-1.40381	-1.40381
-1.46484	-1.67847	-1.2207	-1.86157	-0.79346
-1.5564	-1.83105	-2.19727	-1.06812	-0.24414
-1.95312	-2.59399	-1.37329	-1.2207	0.24414
-2.34985	-1.95312	-1.7395	-1.70898	-0.79346
-1.7395	-1.46484	-1.98364	-1.83105	-0.64087
-1.19019	-0.36621	-2.41089	-1.89209	0
-0.67139	-0.48828	-2.10571	-1.2207	0.12207
-1.7395	-2.0752	-0.97656	-1.15967	0.15259
-1.58691	-2.19727	-1.37329	-1.58691	-1.15967
-0.94604	-1.46484	-0.7019	-0.76294	-1.70898
-0.79346	-1.37329	-0.79346	-0.5188	-2.16675
-0.76294	-1.5564	-1.43433	-0.91553	-1.34277
-2.10571	-0.85449	-1.80054	-0.91553	-1.0376
-2.65503	-0.85449	-1.46484	-0.82397	-1.31226
-3.11279	-1.7395	-1.67847	-0.64087	-0.67139
-2.28882	-1.98364	-1.61743	-0.18311	-0.12207
-1.98364	-1.46484	-1.86157	-0.36621	-0.33569
-2.2583	-2.44141	-2.16675	0.33569	-0.97656
-1.61743	-2.34985	-1.43433	-0.42725	-0.88501
-1.06812	-1.61743	-2.10571	-0.45776	-1.25122
-1.28174	-1.28174	-2.22778	-0.54932	-0.97656
-1.92261	-1.49536	-2.59399	-0.06104	-1.31226
-1.83105	-1.49536	-1.89209	-0.12207	-1.28174
-2.19727	-2.10571	-2.2583	-0.21362	-1.19019
-1.92261	-1.67847	-2.62451	0	-1.28174
-2.2583	-1.70898	-2.65503	-0.76294	-1.43433
-2.22778	-1.5564	-2.62451	-1.09863	-0.88501
-2.13623	-1.37329	-2.62451	-0.67139	-1.06812
-2.22778	-0.88501	-2.44141	-0.21362	-1.06812
-2.38037	-1.43433	-2.04468	-0.94604	-0.97656
-1.83105	-1.89209	-2.0752	-1.00708	-1.06812
-2.01416	-1.2207	-2.89917	-0.33569	-1.5564
-2.01416	-1.06812	-3.02124	-0.73242	-1.09863
-1.92261	-1.2207	-2.47192	-0.94604	-0.39673
-2.01416	-0.73242	-3.08228	-1.34277	-0.73242
-2.50244	-1.34277	-3.26538	-1.19019	-1.2207
-2.04468	-2.0752	-3.2959	-0.67139	-1.67847
-1.34277	-2.10571	-2.22778	-1.31226	-1.15967
-1.67847	-0.7019	-2.71606	-1.06812	-0.5188
-2.16675	-0.85449	-2.71606	-0.42725	-0.42725
-2.62451	-1.95312	-2.50244	-0.42725	-0.36621
-2.10571	-1.19019	-2.56348	-0.33569	-0.97656
-1.46484	-0.27466	-3.44849	-0.39673	-1.70898
-1.37329	-0.33569	-2.86865	-1.12915	-1.2207
-1.31226	-0.57983	-1.28174	-0.5188	-1.43433
-1.92261	-0.5188	-1.7395	-0.76294	-2.31934
-2.65503	-1.0376	-2.7771	-0.73242	-2.13623
-2.16675	-0.94604	-2.68555	-0.61035	-1.15967
-2.38037	-1.06812	-2.38037	-1.34277	-0.48828
-3.26538	-1.09863	-1.80054	-0.5188	-1.00708
-3.05176	0.03052	-1.67847	-0.79346	-1.7395
-2.0752	0.64087	-1.77002	-0.57983	-1.37329
-1.40381	0.36621	-2.01416	-0.33569	-1.86157
-1.92261	0.03052	-2.83813	-0.82397	-0.61035
-2.65503	-0.12207	-2.7771	-0.97656	-0.12207
-2.28882	-0.36621	-2.01416	-0.64087	-0.7019
-2.7771	-0.45776	-1.49536	-1.15967	-0.91553
-1.52588	-0.24414	-1.7395	-1.7395	-1.19019
-1.0376	-0.15259	-1.19019	-1.34277	-1.37329
-1.61743	-1.5564	-1.5564	-1.09863	-0.54932
-1.83105	-1.25122	-1.86157	-1.28174	-0.5188
-2.10571	-0.33569	-2.16675	-0.64087	-0.85449
-2.28882	-0.18311	-2.53296	-1.40381	-0.45776
-1.46484	0	-2.56348	-1.25122	-0.48828
-1.43433	-0.54932	-1.92261	-0.91553	-0.30518
-1.77002	-0.03052	-2.0752	-0.12207	-0.12207
-1.37329	-0.24414	-1.98364	-0.15259	-1.15967
-1.40381	-0.64087	-0.54932	-0.5188	-1.09863
-1.2207	-1.49536	-0.7019	-0.97656	-0.33569
-1.0376	-1.80054	-1.86157	-0.82397	-0.12207
-2.0752	-1.2207	-2.10571	0.06104	0.73242
-2.01416	-0.85449	-1.64795	0.45776	0.24414
-1.25122	-0.91553	-1.80054	-0.24414	-0.18311
-1.0376	-1.86157	-0.76294	0.18311	0.42725
-0.15259	-2.34985	-0.91553	-0.45776	0.42725
-0.64087	-2.68555	-1.70898	-0.73242	-0.15259
-1.09863	-1.52588	-1.95312	-0.18311	0
-0.45776	-1.58691	-1.37329	0	-0.15259
-0.45776	-1.70898	-1.15967	-0.54932	0.03052
-1.06812	-2.53296	-1.52588	-0.39673	-0.79346
-0.91553	-2.68555	-1.34277	0.03052	-0.48828
-1.06812	-1.89209	-1.12915	0.03052	-0.36621
-0.85449	-0.67139	-1.67847	-0.76294	-0.09155
-1.70898	-1.19019	-0.64087	-0.97656	0.42725
-1.40381	-1.61743	-1.58691	-0.5188	0.45776
-1.28174	-2.34985	-2.99072	0	0.18311
-1.00708	-2.34985	-3.72314	0	-0.09155
-0.45776	-2.19727	-2.9602	-0.42725	-0.42725
-0.42725	-1.70898	-2.22778	-0.61035	0.36621
-0.7019	-1.83105	-3.02124	-0.06104	1.49536
-1.00708	-1.89209	-3.44849	-0.48828	0.09155
-1.34277	-2.01416	-3.75366	-0.61035	-0.94604
-0.5188	-2.16675	-3.93677	-0.27466	-0.42725
0.57983	-2.01416	-3.50952	0.54932	-0.27466
-0.79346	-1.09863	-2.86865	0.12207	-0.18311
-1.86157	-1.67847	-2.50244	-0.09155	-0.5188
-1.34277	-1.77002	-2.71606	0.21362	0.18311
-1.19019	-1.5564	-2.38037	-0.42725	0.27466
-1.09863	-1.61743	-2.16675	-0.42725	-0.03052
-1.43433	-1.92261	-3.05176	0.12207	-0.39673
-0.7019	-1.31226	-3.41797	-0.06104	-1.34277
-0.61035	-2.44141	-3.26538	-0.39673	-0.64087
-0.94604	-2.83813	-3.05176	-0.73242	-0.18311
-1.31226	-1.98364	-2.86865	-0.85449	-0.48828
-2.2583	-0.61035	-2.9602	-0.82397	-0.73242
-1.5564	-0.21362	-2.80762	-0.97656	-0.27466
-1.09863	-0.45776	-1.92261	-1.34277	-0.91553
-1.40381	-0.5188	-1.67847	0.09155	-0.94604
-1.64795	-0.18311	-2.47192	0	0.5188
-1.19019	-0.24414	-3.35693	-1.52588	0.5188
-1.83105	-1.40381	-3.63159	-0.97656	-0.64087
-1.86157	-1.86157	-4.15039	-0.76294	-1.12915
-0.36621	-1.83105	-4.08935	-0.79346	-1.7395
-0.36621	-2.56348	-3.96728	-0.79346	-0.7019
-1.5564	-2.41089	-3.2959	-0.12207	0
-2.04468	-1.70898	-3.14331	-0.54932	-0.45776
-2.65503	-1.80054	-2.86865	-1.43433	-0.27466
-1.61743	-1.83105	-2.83813	-1.92261	0.06104
-0.88501	-1.64795	-2.9602	-1.37329	0.03052
-1.37329	-1.83105	-2.83813	-0.61035	0.21362
-1.19019	-2.74658	-2.9602	-0.88501	-0.12207
-0.82397	-1.83105	-3.05176	-1.06812	-0.82397
-0.85449	-0.42725	-2.89917	-1.37329	-0.67139
-0.67139	-1.49536	-2.04468	-0.67139	-0.54932
-1.0376	-1.92261	-2.13623	-0.88501	-0.39673
-1.7395	-1.64795	-1.77002	-1.43433	-0.76294
-1.58691	-1.77002	-1.64795	-1.70898	-0.82397
-1.46484	-1.15967	-1.19019	-2.01416	-0.91553
-1.31226	-0.94604	-1.40381	-2.0752	0.09155
-1.67847	-0.45776	-1.5564	-1.5564	0.73242
-1.7395	-1.28174	-0.88501	-1.92261	-0.03052
-1.83105	-1.83105	-1.70898	-1.64795	-0.76294
-0.79346	-1.40381	-2.31934	-1.92261	-0.12207
-0.15259	-1.49536	-2.44141	-2.62451	0.36621
-0.94604	-1.89209	-2.59399	-2.50244	-0.45776
-1.67847	-2.13623	-2.9602	-1.70898	0.06104
-1.0376	-3.14331	-2.74658	-1.58691	0.48828
-0.5188	-3.32642	-1.95312	-1.61743	-0.12207
-1.37329	-2.41089	-1.64795	-1.5564	-0.33569
-0.82397	-2.99072	-1.70898	-1.80054	-0.21362
-0.39673	-3.20435	-1.98364	-1.5564	0.06104
-1.0376	-2.13623	-1.70898	-1.98364	0.21362
-1.25122	-1.19019	-1.70898	-1.67847	0.21362
-1.12915	-2.16675	-2.9602	-1.95312	0.48828
-0.82397	-1.89209	-2.92969	-1.28174	0.27466
-0.67139	-1.61743	-2.01416	-1.34277	0.7019
-0.67139	-1.28174	-1.49536	-2.13623	0.64087
-0.39673	-1.2207	-1.95312	-2.53296	-0.57983
-0.61035	-1.49536	-2.13623	-2.31934	-0.5188
-0.18311	-0.85449	-1.95312	-2.62451	-0.33569
-0.24414	-1.58691	-1.77002	-2.50244	-0.45776
-1.49536	-2.38037	-1.40381	-1.92261	0.61035
-1.43433	-1.40381	-0.45776	-2.10571	0.27466
-1.25122	-0.82397	-0.57983	-1.34277	-0.64087
-1.37329	-0.79346	-1.06812	-1.19019	-0.03052
-0.27466	-1.25122	-1.37329	-1.25122	0.67139
-0.61035	-1.98364	-1.89209	-1.80054	1.2207
-1.5564	-1.06812	-2.7771	-2.13623	0.85449
-0.94604	-2.38037	-2.68555	-2.2583	0.12207
-0.21362	-3.41797	-2.68555	-1.86157	0.33569
0.30518	-3.35693	-2.01416	-2.59399	-0.24414
-0.03052	-1.95312	-2.2583	-2.89917	-0.48828
-0.76294	-2.7771	-2.22778	-2.41089	0.42725
-0.54932	-1.77002	-2.92969	-1.46484	0.91553
-1.15967	-1.67847	-2.47192	-0.64087	-0.5188
-1.40381	-1.89209	-2.2583	-1.70898	-0.39673
-0.45776	-1.61743	-2.34985	-1.77002	-0.18311
0	-1.95312	-2.59399	-1.06812	0.36621
-1.43433	-1.58691	-2.16675	-1.2207	0
-1.31226	-1.00708	-2.50244	-1.7395	-0.03052
-1.09863	-1.77002	-2.89917	-1.70898	0.03052
-0.5188	-1.52588	-2.99072	-0.88501	-0.21362
-0.88501	-1.09863	-3.23486	-0.91553	-0.12207
-0.94604	-1.37329	-3.38745	-0.7019	-0.36621
-0.85449	-1.5564	-3.05176	-0.73242	0
-1.12915	-1.92261	-1.52588	-0.94604	0.61035
-1.0376	-1.31226	-0.94604	-0.94604	0.73242
-1.28174	-0.64087	-1.40381	-1.06812	0.21362
-0.88501	-0.79346	-1.70898	-1.58691	0.30518
-0.27466	-1.5564	-1.89209	-2.2583	-0.18311
-0.15259	-1.77002	-2.2583	-1.49536	0.24414
-0.67139	-0.94604	-2.71606	-1.28174	-0.09155
-0.57983	-1.25122	-2.9602	-1.19019	0.12207
-1.09863	-1.64795	-1.77002	-0.61035	0
-0.64087	-1.61743	-1.37329	-0.5188	-0.21362
-1.00708	-1.40381	-1.37329	-0.48828	-0.7019
-0.76294	-2.19727	-1.98364	-0.82397	-0.33569
-0.88501	-1.86157	-2.2583	-1.28174	0.5188
-1.12915	-0.97656	-1.95312	-1.52588	0.27466
-1.61743	-1.34277	-1.64795	-1.09863	-0.7019
-1.25122	-1.2207	-1.64795	-0.64087	-0.48828
-0.36621	-0.97656	-1.2207	-1.28174	0.57983
-0.61035	-0.12207	-1.67847	-1.86157	0.42725
-1.61743	-1.09863	-2.31934	-1.19019	-0.15259
-1.40381	-1.89209	-1.5564	-0.94604	0.06104
-0.30518	-1.98364	-1.83105	-1.64795	-0.5188
-0.45776	-1.52588	-2.22778	-1.09863	-0.5188
-1.06812	-1.70898	-1.46484	-1.49536	-0.03052
-0.82397	-1.98364	-0.76294	-1.52588	0.85449
-1.43433	-1.15967	-1.25122	-1.7395	0.45776
-1.43433	-1.89209	-1.06812	-1.80054	-1.06812
-0.94604	-2.22778	-1.86157	-1.92261	-1.31226
-0.03052	-1.28174	-2.38037	-1.52588	-1.00708
-0.45776	-2.19727	-2.31934	-1.00708	-0.94604
-2.01416	-1.7395	-2.56348	-0.82397	-1.06812
-2.2583	-1.77002	-2.34985	-1.28174	-0.67139
-1.95312	-1.37329	-1.95312	-1.34277	-0.67139
-1.89209	-1.7395	-1.58691	-2.19727	-0.76294
-2.01416	-1.00708	-2.13623	-1.40381	-1.12915
-1.61743	-1.83105	-3.20435	-0.54932	-1.0376
-1.61743	-2.62451	-2.62451	-0.79346	-1.00708
-1.70898	-2.10571	-1.95312	-1.49536	-1.00708
-2.0752	-2.10571	-2.44141	-0.88501	-0.57983
-1.98364	-2.38037	-3.17383	-1.12915	-1.06812
-1.95312	-2.44141	-2.9602	-1.34277	-1.46484
-1.95312	-2.41089	-3.2959	-1.61743	-0.54932
-1.52588	-2.44141	-2.56348	-2.13623	-0.21362
-2.01416	-1.80054	-2.2583	-2.22778	-0.97656
-2.41089	-1.52588	-1.83105	-1.43433	-1.19019
-1.49536	-1.7395	-1.61743	-1.37329	-1.2207
-1.15967	-1.86157	-2.31934	-1.70898	-1.00708
-1.92261	-1.49536	-2.41089	-1.83105	-0.82397
-2.13623	-0.94604	-2.28882	-2.53296	-0.33569
-2.16675	-0.97656	-3.02124	-2.04468	-0.61035
-1.95312	-1.34277	-2.44141	-1.80054	-1.28174
-1.77002	-1.5564	-1.83105	-1.7395	-0.82397
-1.28174	-1.80054	-1.43433	-2.13623	-0.82397
-1.5564	-1.86157	-1.28174	-1.77002	0.09155
-2.22778	-0.48828	-1.15967	-1.58691	-0.42725
-1.77002	-0.21362	-1.92261	-1.7395	-0.42725
-1.77002	-0.57983	-2.56348	-1.5564	-0.03052
-0.79346	-0.7019	-2.01416	-1.52588	-0.15259
-1.34277	-2.13623	-1.83105	-1.98364	-0.57983
-1.34277	-2.62451	-1.52588	-1.67847	-0.39673
-0.94604	-2.71606	-1.80054	-0.76294	-0.06104
-1.06812	-2.44141	-2.01416	-0.94604	-0.06104
-1.49536	-2.71606	-1.09863	-1.61743	-0.21362
-1.31226	-1.80054	-1.64795	-1.2207	-0.06104
-0.97656	-1.77002	-1.86157	-0.97656	-0.36621
-0.97656	-1.83105	-1.7395	-0.79346	-0.33569
-1.12915	-0.33569	-1.31226	-0.61035	-1.12915
-0.97656	-0.5188	-1.25122	-1.64795	-0.48828
-1.28174	-0.91553	-2.13623	-1.98364	-0.91553
-1.25122	-0.88501	-1.61743	-2.34985	0.42725
-2.04468	-0.27466	-1.58691	-1.5564	0.54932
-1.40381	-0.06104	-1.52588	-1.5564	0.36621
-1.83105	-0.85449	-1.89209	-1.77002	0.12207
-0.45776	-0.94604	-3.11279	-1.64795	0.03052
-0.33569	-2.04468	-1.70898	-1.43433	-0.30518
-0.5188	-2.01416	-0.94604	-1.70898	-0.30518
-0.76294	-0.85449	-2.41089	-1.43433	-0.33569
-0.85449	-1.15967	-2.99072	-1.0376	-0.45776
-1.2207	-1.58691	-2.86865	-1.98364	0.36621
-1.2207	-2.13623	-2.22778	-1.5564	0.03052
-1.25122	-0.7019	-2.71606	-0.91553	0.42725
-1.37329	-1.25122	-3.02124	-1.58691	0.64087
-0.5188	-0.88501	-2.16675	-1.61743	0.42725
-0.85449	-1.5564	-2.34985	-1.15967	-0.21362
-0.45776	-1.64795	-2.83813	-0.82397	0.54932
-0.24414	-1.61743	-2.89917	-1.12915	1.0376
-0.45776	-2.10571	-2.80762	-1.52588	0.85449
-1.12915	-1.67847	-1.61743	-1.15967	0.36621
-0.33569	-1.7395	-1.86157	-0.79346	0.15259
[truncated: 3,001 more rows]

## Sheet: Panel_b_data
Peak current (pA)						Hperpolarization (mV)
	wt	unc-49 RNAi in AVA					wt	unc-49 RNAi in AVA
1	2.51533	0.314869				1	4.90117	0.21042
2	4.1925	0				2	2.9641	0.2993
3	3.41137	0				3	1.72633	-0.152878
4	8.06705	0				4	1.22388	0.405909
5	6.87057	0.0815542				5	2.88665	1.22602
6	4.88359	0				6		0.401942
7	4.09315	0				7		0.394642
mean	4.86194	0.0566319				mean	2.74043	0.397908
SE	0.739333	0.0445462				SE	0.635158	0.156912

## Sheet: Panel_b_trace
Current						Voltage
wt	unc-49 RNAi in AVA					wt	unc-49 RNAi in AVA
1.0376	0.42725					-0.33569	0.15259
1.06812	0.48828					-0.33569	0.12207
1.09863	0.54932					-0.33569	0.12207
1.15967	0.61035					-0.33569	0.09155
1.2207	0.67139					-0.33569	0.09155
1.28174	0.73242					-0.30518	0.09155
1.34277	0.76294					-0.30518	0.09155
1.40381	0.79346					-0.33569	0.12207
1.43433	0.79346					-0.33569	0.12207
1.49536	0.79346					-0.33569	0.12207
1.5564	0.73242					-0.33569	0.09155
1.58691	0.67139					-0.30518	0.09155
1.61743	0.61035					-0.30518	0.06104
1.64795	0.5188					-0.30518	0.09155
1.67847	0.45776					-0.33569	0.09155
1.67847	0.39673					-0.33569	0.12207
1.70898	0.36621					-0.33569	0.12207
1.67847	0.33569					-0.33569	0.12207
1.67847	0.33569					-0.33569	0.12207
1.64795	0.33569					-0.33569	0.09155
1.64795	0.36621					-0.30518	0.12207
1.61743	0.39673					-0.30518	0.12207
1.58691	0.42725					-0.30518	0.15259
1.58691	0.42725					-0.30518	0.12207
1.58691	0.42725					-0.30518	0.12207
1.58691	0.42725					-0.30518	0.12207
1.61743	0.42725					-0.30518	0.12207
1.61743	0.42725					-0.33569	0.12207
1.61743	0.42725					-0.33569	0.12207
1.61743	0.45776					-0.33569	0.12207
1.58691	0.48828					-0.33569	0.12207
1.5564	0.5188					-0.33569	0.09155
1.52588	0.57983					-0.33569	0.09155
1.49536	0.64087					-0.33569	0.09155
1.43433	0.7019					-0.33569	0.09155
1.40381	0.76294					-0.30518	0.09155
1.37329	0.82397					-0.30518	0.09155
1.34277	0.85449					-0.30518	0.09155
1.31226	0.85449					-0.30518	0.09155
1.28174	0.85449					-0.33569	0.12207
1.28174	0.85449					-0.33569	0.12207
1.25122	0.85449					-0.33569	0.12207
1.25122	0.82397					-0.33569	0.12207
1.2207	0.82397					-0.30518	0.12207
1.2207	0.79346					-0.30518	0.12207
1.25122	0.79346					-0.30518	0.12207
1.25122	0.76294					-0.33569	0.12207
1.28174	0.76294					-0.36621	0.12207
1.31226	0.73242					-0.36621	0.12207
1.31226	0.7019					-0.33569	0.12207
1.34277	0.67139					-0.30518	0.12207
1.37329	0.64087					-0.27466	0.12207
1.37329	0.61035					-0.30518	0.12207
1.40381	0.61035					-0.30518	0.12207
1.40381	0.57983					-0.30518	0.09155
1.40381	0.61035					-0.27466	0.12207
1.40381	0.61035					-0.27466	0.12207
1.43433	0.61035					-0.24414	0.09155
1.40381	0.64087					-0.24414	0.09155
1.40381	0.67139					-0.24414	0.09155
1.40381	0.7019					-0.24414	0.09155
1.40381	0.7019					-0.24414	0.12207
1.40381	0.73242					-0.24414	0.12207
1.40381	0.73242					-0.21362	0.15259
1.43433	0.73242					-0.21362	0.15259
1.46484	0.73242					-0.24414	0.12207
1.52588	0.73242					-0.24414	0.12207
1.5564	0.76294					-0.24414	0.12207
1.58691	0.76294					-0.24414	0.12207
1.58691	0.76294					-0.24414	0.15259
1.58691	0.79346					-0.24414	0.15259
1.5564	0.82397					-0.24414	0.15259
1.52588	0.85449					-0.27466	0.12207
1.49536	0.85449					-0.27466	0.12207
1.46484	0.85449					-0.30518	0.12207
1.40381	0.85449					-0.30518	0.15259
1.40381	0.82397					-0.27466	0.15259
1.37329	0.76294					-0.27466	0.18311
1.37329	0.7019					-0.24414	0.18311
1.40381	0.64087					-0.24414	0.15259
1.43433	0.57983					-0.24414	0.15259
1.46484	0.5188					-0.27466	0.15259
1.46484	0.48828					-0.27466	0.15259
1.49536	0.45776					-0.30518	0.15259
1.49536	0.42725					-0.30518	0.15259
1.49536	0.39673					-0.30518	0.15259
1.49536	0.39673					-0.27466	0.15259
1.49536	0.39673					-0.27466	0.12207
1.49536	0.39673					-0.27466	0.12207
1.52588	0.42725					-0.27466	0.12207
1.52588	0.45776					-0.30518	0.15259
1.5564	0.48828					-0.30518	0.18311
1.58691	0.5188					-0.30518	0.18311
1.58691	0.54932					-0.27466	0.18311
1.61743	0.57983					-0.24414	0.18311
1.58691	0.61035					-0.24414	0.15259
1.58691	0.64087					-0.27466	0.15259
1.52588	0.67139					-0.27466	0.15259
1.49536	0.67139					-0.27466	0.15259
1.43433	0.67139					-0.24414	0.18311
1.37329	0.67139					-0.27466	0.18311
1.31226	0.7019					-0.27466	0.18311
1.25122	0.7019					-0.24414	0.18311
1.2207	0.7019					-0.24414	0.15259
1.15967	0.7019					-0.24414	0.15259
1.12915	0.7019					-0.24414	0.18311
1.12915	0.67139					-0.24414	0.18311
1.09863	0.64087					-0.21362	0.18311
1.12915	0.64087					-0.21362	0.15259
1.12915	0.57983					-0.24414	0.15259
1.15967	0.54932					-0.24414	0.15259
1.15967	0.5188					-0.24414	0.15259
1.19019	0.48828					-0.24414	0.15259
1.2207	0.42725					-0.24414	0.12207
1.25122	0.39673					-0.21362	0.12207
1.28174	0.39673					-0.24414	0.12207
1.31226	0.39673					-0.24414	0.12207
1.31226	0.39673					-0.24414	0.12207
1.34277	0.39673					-0.24414	0.09155
1.37329	0.42725					-0.24414	0.09155
1.37329	0.42725					-0.24414	0.12207
1.40381	0.45776					-0.24414	0.12207
1.40381	0.48828					-0.24414	0.12207
1.40381	0.48828					-0.24414	0.12207
1.40381	0.48828					-0.24414	0.12207
1.37329	0.48828					-0.21362	0.12207
1.37329	0.48828					-0.21362	0.15259
1.40381	0.48828					-0.21362	0.15259
1.40381	0.48828					-0.21362	0.12207
1.40381	0.48828					-0.24414	0.12207
1.43433	0.48828					-0.24414	0.12207
1.43433	0.45776					-0.24414	0.12207
1.43433	0.45776					-0.27466	0.12207
1.46484	0.42725					-0.27466	0.12207
1.43433	0.39673					-0.27466	0.15259
1.43433	0.39673					-0.27466	0.15259
1.40381	0.36621					-0.27466	0.15259
1.37329	0.33569					-0.27466	0.15259
1.31226	0.33569					-0.30518	0.12207
1.25122	0.30518					-0.30518	0.12207
1.2207	0.30518					-0.30518	0.15259
1.19019	0.30518					-0.27466	0.15259
1.15967	0.30518					-0.24414	0.15259
1.15967	0.27466					-0.21362	0.15259
1.19019	0.27466					-0.21362	0.15259
1.25122	0.27466					-0.21362	0.15259
1.34277	0.27466					-0.18311	0.15259
1.43433	0.24414					-0.21362	0.15259
1.49536	0.21362					-0.21362	0.15259
1.5564	0.18311					-0.21362	0.15259
1.61743	0.15259					-0.21362	0.15259
1.64795	0.12207					-0.21362	0.15259
1.64795	0.09155					-0.24414	0.12207
1.64795	0.06104					-0.27466	0.12207
1.61743	0.06104					-0.27466	0.09155
1.61743	0.06104					-0.24414	0.09155
1.58691	0.09155					-0.21362	0.12207
1.5564	0.15259					-0.18311	0.12207
1.5564	0.21362					-0.15259	0.12207
1.5564	0.24414					-0.15259	0.12207
1.5564	0.30518					-0.15259	0.12207
1.58691	0.36621					-0.15259	0.12207
1.58691	0.36621					-0.18311	0.12207
1.58691	0.39673					-0.21362	0.12207
1.58691	0.39673					-0.21362	0.09155
1.58691	0.36621					-0.21362	0.12207
1.58691	0.36621					-0.18311	0.12207
1.5564	0.36621					-0.15259	0.15259
1.5564	0.36621					-0.12207	0.15259
1.5564	0.36621					-0.12207	0.15259
1.5564	0.36621					-0.15259	0.12207
1.58691	0.39673					-0.15259	0.12207
1.61743	0.42725					-0.15259	0.09155
1.64795	0.45776					-0.15259	0.06104
1.67847	0.48828					-0.12207	0.03052
1.7395	0.5188					-0.09155	0.06104
1.77002	0.5188					-0.12207	0.09155
1.80054	0.54932					-0.12207	0.12207
1.80054	0.54932					-0.12207	0.12207
1.80054	0.57983					-0.12207	0.12207
1.80054	0.57983					-0.09155	0.09155
1.80054	0.57983					-0.09155	0.09155
1.80054	0.61035					-0.12207	0.09155
1.80054	0.61035					-0.12207	0.09155
1.80054	0.61035					-0.12207	0.12207
1.80054	0.64087					-0.12207	0.12207
1.83105	0.64087					-0.12207	0.12207
1.83105	0.67139					-0.15259	0.09155
1.83105	0.67139					-0.15259	0.09155
1.86157	0.7019					-0.12207	0.09155
1.86157	0.7019					-0.12207	0.09155
1.86157	0.73242					-0.12207	0.09155
1.89209	0.73242					-0.12207	0.09155
1.89209	0.7019					-0.12207	0.06104
1.89209	0.67139					-0.12207	0.06104
1.89209	0.67139					-0.15259	0.06104
1.92261	0.64087					-0.12207	0.09155
1.92261	0.61035					-0.12207	0.09155
1.92261	0.57983					-0.12207	0.09155
1.89209	0.54932					-0.12207	0.09155
1.89209	0.54932					-0.12207	0.09155
1.86157	0.5188					-0.12207	0.12207
1.83105	0.5188					-0.12207	0.12207
1.80054	0.54932					-0.12207	0.12207
1.77002	0.54932					-0.09155	0.12207
1.7395	0.54932					-0.09155	0.12207
1.70898	0.57983					-0.09155	0.12207
1.67847	0.57983					-0.09155	0.09155
1.67847	0.57983					-0.12207	0.09155
1.64795	0.57983					-0.12207	0.09155
1.64795	0.57983					-0.15259	0.09155
1.64795	0.57983					-0.15259	0.09155
1.64795	0.57983					-0.15259	0.12207
1.64795	0.57983					-0.12207	0.12207
1.67847	0.57983					-0.09155	0.12207
1.70898	0.57983					-0.06104	0.12207
1.7395	0.61035					-0.06104	0.12207
1.77002	0.61035					-0.06104	0.12207
1.83105	0.64087					-0.09155	0.12207
1.89209	0.64087					-0.09155	0.12207
1.92261	0.64087					-0.06104	0.15259
1.98364	0.64087					-0.03052	0.15259
2.01416	0.64087					-0.03052	0.15259
2.01416	0.64087					-0.03052	0.15259
2.04468	0.64087					-0.06104	0.15259
2.04468	0.64087					-0.09155	0.15259
2.04468	0.64087					-0.09155	0.12207
2.04468	0.64087					-0.09155	0.12207
2.01416	0.64087					-0.12207	0.12207
2.01416	0.67139					-0.12207	0.15259
1.98364	0.67139					-0.12207	0.15259
1.95312	0.67139					-0.12207	0.18311
1.92261	0.7019					-0.12207	0.18311
1.89209	0.67139					-0.09155	0.18311
1.83105	0.67139					-0.06104	0.15259
1.77002	0.64087					-0.06104	0.15259
1.67847	0.64087					-0.03052	0.12207
1.61743	0.57983					-0.03052	0.15259
1.52588	0.54932					-0.03052	0.18311
1.43433	0.48828					-0.03052	0.21362
1.37329	0.42725					-0.03052	0.21362
1.31226	0.36621					-0.06104	0.21362
1.28174	0.30518					-0.09155	0.18311
1.2207	0.24414					-0.12207	0.15259
1.2207	0.18311					-0.09155	0.12207
1.2207	0.15259					-0.06104	0.12207
1.2207	0.09155					-0.06104	0.12207
1.2207	0.09155					-0.03052	0.12207
1.25122	0.06104					-0.03052	0.12207
1.25122	0.06104					-0.03052	0.12207
1.28174	0.06104					-0.06104	0.12207
1.28174	0.06104					-0.09155	0.15259
1.28174	0.09155					-0.09155	0.15259
1.28174	0.09155					-0.09155	0.18311
1.25122	0.15259					-0.06104	0.21362
1.25122	0.18311					-0.03052	0.21362
1.25122	0.21362					-0.03052	0.24414
1.25122	0.27466					-0.06104	0.21362
1.28174	0.30518					-0.06104	0.21362
1.34277	0.36621					-0.06104	0.21362
1.37329	0.39673					-0.03052	0.21362
1.43433	0.45776					-0.03052	0.21362
1.52588	0.48828					-0.03052	0.24414
1.58691	0.54932					-0.06104	0.24414
1.61743	0.57983					-0.06104	0.21362
1.67847	0.64087					-0.03052	0.21362
1.70898	0.67139					-0.03052	0.18311
1.70898	0.73242					-0.03052	0.18311
1.70898	0.79346					-0.06104	0.21362
1.70898	0.82397					-0.06104	0.21362
1.70898	0.88501					-0.03052	0.24414
1.70898	0.91553					-0.06104	0.21362
1.67847	0.94604					-0.06104	0.21362
1.67847	1.00708					-0.06104	0.21362
1.64795	1.00708					-0.06104	0.21362
1.64795	1.00708					-0.06104	0.24414
1.61743	1.00708					-0.09155	0.21362
1.61743	0.97656					-0.09155	0.21362
1.61743	0.94604					-0.09155	0.18311
1.58691	0.88501					-0.09155	0.18311
1.58691	0.85449					-0.12207	0.21362
1.58691	0.82397					-0.09155	0.21362
1.5564	0.76294					-0.09155	0.21362
1.5564	0.76294					-0.09155	0.21362
1.5564	0.73242					-0.12207	0.21362
1.5564	0.73242					-0.12207	0.21362
1.58691	0.73242					-0.12207	0.21362
1.58691	0.73242					-0.12207	0.21362
1.58691	0.73242					-0.12207	0.24414
1.61743	0.73242					-0.12207	0.24414
1.61743	0.7019					-0.09155	0.24414
1.61743	0.7019					-0.09155	0.24414
1.61743	0.7019					-0.09155	0.27466
1.61743	0.67139					-0.09155	0.27466
1.61743	0.67139					-0.09155	0.27466
1.61743	0.7019					-0.12207	0.27466
1.61743	0.7019					-0.12207	0.27466
1.61743	0.73242					-0.12207	0.27466
1.61743	0.73242					-0.15259	0.27466
1.61743	0.73242					-0.15259	0.30518
1.61743	0.73242					-0.15259	0.30518
1.61743	0.73242					-0.15259	0.30518
1.64795	0.7019					-0.12207	0.27466
1.64795	0.64087					-0.15259	0.27466
1.67847	0.61035					-0.18311	0.27466
1.67847	0.57983					-0.21362	0.27466
1.67847	0.54932					-0.21362	0.27466
1.67847	0.5188					-0.18311	0.27466
1.67847	0.54932					-0.15259	0.27466
1.67847	0.54932					-0.15259	0.27466
1.67847	0.57983					-0.15259	0.27466
1.67847	0.61035					-0.15259	0.27466
1.67847	0.64087					-0.15259	0.24414
1.67847	0.64087					-0.15259	0.24414
1.64795	0.64087					-0.15259	0.24414
1.64795	0.61035					-0.15259	0.24414
1.64795	0.57983					-0.15259	0.24414
1.61743	0.5188					-0.15259	0.24414
1.58691	0.45776					-0.15259	0.24414
1.58691	0.42725					-0.18311	0.24414
1.5564	0.39673					-0.21362	0.24414
1.5564	0.39673					-0.21362	0.24414
1.52588	0.39673					-0.24414	0.24414
1.49536	0.42725					-0.24414	0.24414
1.49536	0.45776					-0.24414	0.21362
1.49536	0.48828					-0.21362	0.21362
1.49536	0.54932					-0.21362	0.21362
1.49536	0.57983					-0.21362	0.21362
1.49536	0.61035					-0.21362	0.21362
1.52588	0.64087					-0.24414	0.24414
1.52588	0.64087					-0.24414	0.24414
1.52588	0.67139					-0.27466	0.24414
1.5564	0.64087					-0.30518	0.24414
1.5564	0.61035					-0.30518	0.21362
1.58691	0.57983					-0.27466	0.21362
1.58691	0.5188					-0.27466	0.18311
1.58691	0.45776					-0.24414	0.21362
1.61743	0.36621					-0.24414	0.21362
1.61743	0.30518					-0.27466	0.21362
1.61743	0.21362					-0.30518	0.24414
1.61743	0.18311					-0.30518	0.24414
1.58691	0.12207					-0.30518	0.24414
1.58691	0.12207					-0.27466	0.24414
1.5564	0.12207					-0.27466	0.24414
1.5564	0.15259					-0.30518	0.21362
1.52588	0.21362					-0.30518	0.21362
1.49536	0.27466					-0.30518	0.21362
1.49536	0.33569					-0.30518	0.24414
1.49536	0.39673					-0.27466	0.24414
1.49536	0.42725					-0.30518	0.24414
1.46484	0.48828					-0.30518	0.21362
1.46484	0.5188					-0.33569	0.18311
1.49536	0.5188					-0.30518	0.18311
1.49536	0.54932					-0.30518	0.18311
1.49536	0.54932					-0.33569	0.18311
1.49536	0.5188					-0.33569	0.18311
1.52588	0.5188					-0.33569	0.18311
1.52588	0.48828					-0.30518	0.18311
1.52588	0.45776					-0.30518	0.18311
1.52588	0.42725					-0.30518	0.18311
1.5564	0.36621					-0.30518	0.21362
1.5564	0.33569					-0.30518	0.18311
1.5564	0.30518					-0.33569	0.18311
1.5564	0.27466					-0.33569	0.18311
1.5564	0.24414					-0.33569	0.18311
1.58691	0.21362					-0.33569	0.18311
1.58691	0.21362					-0.33569	0.18311
1.61743	0.18311					-0.33569	0.18311
1.61743	0.18311					-0.36621	0.18311
1.64795	0.18311					-0.36621	0.18311
1.64795	0.18311					-0.39673	0.18311
1.64795	0.18311					-0.39673	0.21362
1.64795	0.18311					-0.36621	0.21362
1.61743	0.18311					-0.33569	0.21362
1.58691	0.18311					-0.33569	0.21362
1.52588	0.18311					-0.33569	0.21362
1.49536	0.18311					-0.33569	0.21362
1.43433	0.18311					-0.33569	0.21362
1.40381	0.18311					-0.33569	0.21362
1.37329	0.18311					-0.33569	0.21362
1.34277	0.15259					-0.33569	0.21362
1.34277	0.15259					-0.33569	0.21362
1.31226	0.12207					-0.33569	0.21362
1.34277	0.12207					-0.36621	0.21362
1.34277	0.12207					-0.36621	0.21362
1.37329	0.12207					-0.33569	0.21362
1.37329	0.12207					-0.33569	0.21362
1.40381	0.15259					-0.33569	0.21362
1.40381	0.15259					-0.36621	0.21362
1.43433	0.18311					-0.39673	0.24414
1.43433	0.21362					-0.39673	0.24414
1.43433	0.21362					-0.36621	0.24414
1.40381	0.24414					-0.33569	0.24414
1.40381	0.24414					-0.33569	0.24414
1.37329	0.27466					-0.33569	0.24414
1.34277	0.27466					-0.33569	0.21362
1.34277	0.30518					-0.33569	0.18311
1.31226	0.33569					-0.33569	0.18311
1.28174	0.36621					-0.33569	0.18311
1.28174	0.39673					-0.33569	0.18311
1.28174	0.45776					-0.33569	0.21362
1.28174	0.5188					-0.36621	0.21362
1.28174	0.54932					-0.39673	0.24414
1.31226	0.61035					-0.42725	0.24414
1.31226	0.64087					-0.42725	0.24414
1.34277	0.67139					-0.42725	0.21362
1.37329	0.67139					-0.39673	0.21362
1.37329	0.67139					-0.36621	0.18311
1.40381	0.67139					-0.33569	0.18311
1.40381	0.64087					-0.30518	0.21362
1.40381	0.61035					-0.30518	0.21362
1.40381	0.57983					-0.30518	0.21362
1.40381	0.57983					-0.33569	0.21362
1.40381	0.54932					-0.33569	0.21362
1.43433	0.5188					-0.36621	0.21362
1.43433	0.5188					-0.36621	0.21362
1.46484	0.54932					-0.36621	0.21362
1.52588	0.54932					-0.33569	0.18311
1.5564	0.57983					-0.33569	0.18311
1.58691	0.61035					-0.33569	0.18311
1.64795	0.67139					-0.36621	0.18311
1.67847	0.73242					-0.39673	0.21362
1.70898	0.79346					-0.39673	0.24414
1.70898	0.82397					-0.39673	0.27466
1.7395	0.88501					-0.36621	0.27466
1.7395	0.94604					-0.36621	0.27466
1.7395	0.97656					-0.36621	0.27466
1.7395	1.00708					-0.36621	0.24414
1.70898	1.00708					-0.39673	0.24414
1.70898	1.00708					-0.39673	0.24414
1.70898	1.00708					-0.39673	0.24414
1.70898	1.00708					-0.36621	0.27466
1.67847	0.97656					-0.39673	0.27466
1.67847	0.94604					-0.39673	0.27466
1.67847	0.91553					-0.39673	0.27466
1.67847	0.88501					-0.36621	0.27466
1.67847	0.85449					-0.33569	0.27466
1.67847	0.82397					-0.33569	0.27466
1.64795	0.79346					-0.33569	0.30518
1.64795	0.73242					-0.33569	0.30518
1.61743	0.7019					-0.33569	0.27466
1.61743	0.64087					-0.36621	0.27466
1.58691	0.61035					-0.36621	0.27466
1.5564	0.54932					-0.33569	0.27466
1.52588	0.5188					-0.33569	0.27466
1.49536	0.45776					-0.33569	0.27466
1.46484	0.42725					-0.30518	0.24414
1.43433	0.42725					-0.30518	0.24414
1.37329	0.39673					-0.30518	0.27466
1.31226	0.39673					-0.30518	0.27466
1.25122	0.39673					-0.30518	0.27466
1.19019	0.39673					-0.30518	0.27466
1.15967	0.39673					-0.30518	0.30518
1.09863	0.39673					-0.30518	0.30518
1.06812	0.36621					-0.30518	0.30518
1.0376	0.36621					-0.30518	0.30518
1.00708	0.33569					-0.27466	0.30518
1.00708	0.30518					-0.24414	0.30518
1.00708	0.27466					-0.24414	0.30518
1.00708	0.27466					-0.27466	0.27466
1.0376	0.27466					-0.27466	0.27466
1.06812	0.30518					-0.27466	0.27466
1.09863	0.33569					-0.27466	0.27466
1.12915	0.36621					-0.24414	0.27466
1.15967	0.39673					-0.24414	0.24414
1.19019	0.42725					-0.24414	0.24414
1.2207	0.48828					-0.24414	0.24414
1.25122	0.5188					-0.27466	0.24414
1.28174	0.54932					-0.27466	0.24414
1.34277	0.54932					-0.27466	0.24414
1.40381	0.57983					-0.24414	0.27466
1.43433	0.57983					-0.27466	0.27466
1.49536	0.57983					-0.30518	0.27466
1.5564	0.54932					-0.33569	0.24414
1.61743	0.54932					-0.36621	0.27466
1.64795	0.5188					-0.33569	0.27466
1.67847	0.48828					-0.33569	0.30518
1.67847	0.45776					-0.30518	0.30518
1.67847	0.42725					-0.30518	0.30518
1.67847	0.39673					-0.30518	0.27466
1.64795	0.39673					-0.30518	0.24414
1.61743	0.39673					-0.30518	0.24414
1.58691	0.39673					-0.30518	0.24414
1.5564	0.42725					-0.33569	0.24414
1.49536	0.45776					-0.33569	0.24414
1.46484	0.48828					-0.33569	0.27466
1.46484	0.5188					-0.33569	0.27466
1.43433	0.54932					-0.30518	0.27466
1.40381	0.54932					-0.27466	0.24414
1.40381	0.57983					-0.24414	0.24414
1.37329	0.57983					-0.24414	0.24414
1.37329	0.54932					-0.24414	0.24414
1.37329	0.54932					-0.24414	0.27466
1.40381	0.5188					-0.24414	0.27466
1.43433	0.48828					-0.27466	0.27466
1.46484	0.48828					-0.30518	0.30518
1.52588	0.45776					-0.33569	0.30518
1.5564	0.45776					-0.33569	0.27466
1.61743	0.45776					-0.30518	0.27466
1.64795	0.48828					-0.27466	0.27466
1.67847	0.5188					-0.27466	0.27466
1.67847	0.54932					-0.27466	0.27466
1.67847	0.61035					-0.30518	0.24414
1.64795	0.64087					-0.33569	0.24414
1.61743	0.67139					-0.33569	0.21362
1.58691	0.7019					-0.33569	0.21362
1.5564	0.7019					-0.30518	0.21362
1.52588	0.7019					-0.30518	0.24414
1.49536	0.67139					-0.30518	0.24414
1.46484	0.64087					-0.33569	0.24414
1.46484	0.61035					-0.33569	0.24414
1.46484	0.57983					-0.33569	0.24414
1.43433	0.5188					-0.33569	0.24414
1.43433	0.48828					-0.30518	0.21362
1.43433	0.45776					-0.30518	0.21362
1.46484	0.45776					-0.33569	0.21362
1.49536	0.45776					-0.36621	0.24414
1.52588	0.45776					-0.36621	0.24414
1.5564	0.48828					-0.33569	0.21362
1.61743	0.48828					-0.33569	0.21362
1.67847	0.5188					-0.36621	0.18311
1.7395	0.54932					-0.33569	0.21362
1.80054	0.57983					-0.33569	0.24414
1.83105	0.61035					-0.36621	0.24414
1.83105	0.64087					-0.36621	0.24414
1.86157	0.67139					-0.36621	0.24414
1.83105	0.7019					-0.36621	0.24414
1.83105	0.7019					-0.36621	0.24414
1.80054	0.73242					-0.36621	0.21362
1.80054	0.76294					-0.36621	0.21362
1.80054	0.79346					-0.36621	0.21362
1.80054	0.79346					-0.36621	0.21362
1.83105	0.82397					-0.36621	0.21362
1.86157	0.82397					-0.36621	0.24414
1.89209	0.85449					-0.39673	0.21362
1.92261	0.85449					-0.39673	0.21362
1.95312	0.85449					-0.39673	0.21362
1.95312	0.85449					-0.39673	0.21362
1.95312	0.85449					-0.39673	0.21362
1.95312	0.85449					-0.39673	0.21362
1.92261	0.82397					-0.39673	0.21362
1.89209	0.82397					-0.42725	0.21362
1.86157	0.79346					-0.42725	0.18311
1.83105	0.79346					-0.42725	0.18311
1.77002	0.76294					-0.42725	0.18311
1.7395	0.76294					-0.42725	0.18311
1.7395	0.73242					-0.39673	0.21362
1.70898	0.73242					-0.36621	0.21362
1.67847	0.73242					-0.36621	0.21362
1.61743	0.73242					-0.33569	0.21362
1.5564	0.73242					-0.33569	0.21362
1.49536	0.73242					-0.36621	0.21362
1.43433	0.73242					-0.36621	0.24414
1.34277	0.76294					-0.36621	0.24414
1.28174	0.79346					-0.33569	0.24414
1.2207	0.82397					-0.30518	0.24414
1.19019	0.85449					-0.30518	0.21362
1.15967	0.85449					-0.33569	0.21362
1.15967	0.88501					-0.36621	0.24414
1.15967	0.88501					-0.39673	0.24414
1.19019	0.88501					-0.39673	0.24414
1.2207	0.85449					-0.42725	0.27466
1.25122	0.82397					-0.39673	0.27466
1.28174	0.82397					-0.39673	0.24414
1.34277	0.79346					-0.39673	0.24414
1.37329	0.79346					-0.36621	0.21362
1.40381	0.76294					-0.36621	0.21362
1.46484	0.76294					-0.36621	0.24414
1.49536	0.73242					-0.33569	0.24414
1.49536	0.7019					-0.33569	0.24414
1.49536	0.67139					-0.33569	0.21362
1.49536	0.64087					-0.33569	0.21362
1.46484	0.57983					-0.33569	0.18311
1.40381	0.54932					-0.33569	0.21362
1.37329	0.5188					-0.33569	0.24414
1.31226	0.48828					-0.36621	0.24414
1.28174	0.45776					-0.36621	0.24414
1.25122	0.45776					-0.36621	0.24414
1.25122	0.45776					-0.33569	0.24414
1.2207	0.48828					-0.30518	0.27466
1.25122	0.48828					-0.27466	0.27466
1.28174	0.48828					-0.27466	0.27466
1.31226	0.5188					-0.30518	0.27466
1.34277	0.5188					-0.30518	0.30518
1.40381	0.5188					-0.33569	0.30518
1.43433	0.48828					-0.33569	0.30518
1.49536	0.48828					-0.33569	0.27466
1.52588	0.48828					-0.30518	0.27466
1.58691	0.48828					-0.27466	0.27466
1.61743	0.48828					-0.27466	0.27466
1.64795	0.48828					-0.27466	0.30518
1.67847	0.5188					-0.27466	0.30518
1.67847	0.54932					-0.30518	0.33569
1.67847	0.57983					-0.27466	0.33569
1.67847	0.64087					-0.27466	0.30518
1.67847	0.7019					-0.27466	0.30518
1.67847	0.73242					-0.27466	0.30518
1.67847	0.79346					-0.27466	0.27466
1.70898	0.82397					-0.27466	0.27466
1.70898	0.82397					-0.24414	0.30518
1.7395	0.82397					-0.24414	0.30518
1.7395	0.79346					-0.24414	0.30518
1.77002	0.76294					-0.24414	0.30518
1.77002	0.73242					-0.24414	0.30518
1.7395	0.67139					-0.24414	0.33569
1.7395	0.61035					-0.24414	0.33569
1.70898	0.57983					-0.27466	0.33569
1.64795	0.54932					-0.27466	0.33569
1.61743	0.5188					-0.27466	0.30518
1.58691	0.48828					-0.27466	0.30518
1.5564	0.45776					-0.24414	0.30518
1.5564	0.45776					-0.24414	0.30518
1.5564	0.42725					-0.24414	0.30518
1.5564	0.36621					-0.27466	0.27466
1.58691	0.33569					-0.27466	0.30518
1.61743	0.30518					-0.24414	0.30518
1.64795	0.27466					-0.24414	0.30518
1.70898	0.24414					-0.24414	0.30518
1.7395	0.24414					-0.24414	0.27466
1.7395	0.24414					-0.24414	0.30518
1.7395	0.27466					-0.24414	0.30518
1.7395	0.33569					-0.27466	0.27466
1.7395	0.36621					-0.27466	0.27466
1.70898	0.42725					-0.27466	0.30518
1.67847	0.48828					-0.27466	0.30518
1.67847	0.57983					-0.24414	0.30518
1.67847	0.64087					-0.24414	0.30518
1.67847	0.67139					-0.24414	0.30518
1.70898	0.7019					-0.24414	0.27466
1.7395	0.73242					-0.24414	0.27466
1.77002	0.76294					-0.24414	0.27466
1.80054	0.73242					-0.24414	0.30518
1.83105	0.73242					-0.27466	0.30518
1.83105	0.7019					-0.27466	0.30518
1.80054	0.67139					-0.27466	0.30518
1.7395	0.67139					-0.27466	0.30518
1.67847	0.64087					-0.27466	0.30518
1.61743	0.64087					-0.27466	0.30518
1.52588	0.61035					-0.30518	0.27466
1.43433	0.64087					-0.30518	0.27466
1.37329	0.64087					-0.30518	0.24414
1.34277	0.64087					-0.27466	0.27466
1.31226	0.64087					-0.27466	0.30518
1.28174	0.64087					-0.27466	0.33569
1.28174	0.64087					-0.27466	0.33569
1.31226	0.61035					-0.27466	0.33569
1.34277	0.61035					-0.27466	0.33569
1.37329	0.57983					-0.30518	0.33569
1.40381	0.54932					-0.30518	0.30518
1.43433	0.54932					-0.30518	0.30518
1.46484	0.54932					-0.33569	0.33569
1.46484	0.54932					-0.33569	0.33569
1.49536	0.54932					-0.36621	0.33569
1.49536	0.57983					-0.39673	0.33569
1.52588	0.61035					-0.36621	0.33569
1.5564	0.64087					-0.33569	0.30518
1.5564	0.64087					-0.33569	0.27466
1.58691	0.67139					-0.33569	0.30518
1.58691	0.7019					-0.33569	0.33569
1.61743	0.7019					-0.33569	0.33569
1.61743	0.7019					-0.33569	0.33569
1.61743	0.7019					-0.33569	0.33569
1.61743	0.67139					-0.36621	0.33569
1.58691	0.67139					-0.42725	0.33569
1.5564	0.64087					-0.42725	0.33569
1.52588	0.61035					-0.39673	0.33569
1.49536	0.61035					-0.39673	0.33569
1.43433	0.57983					-0.36621	0.30518
1.43433	0.54932					-0.36621	0.30518
1.40381	0.54932					-0.39673	0.27466
1.43433	0.54932					-0.42725	0.24414
1.43433	0.54932					-0.45776	0.21362
1.49536	0.5188					-0.45776	0.24414
1.52588	0.5188					-0.42725	0.27466
1.58691	0.5188					-0.42725	0.27466
1.61743	0.54932					-0.42725	0.27466
1.67847	0.54932					-0.45776	0.27466
1.70898	0.57983					-0.45776	0.27466
1.7395	0.61035					-0.45776	0.24414
1.7395	0.64087					-0.45776	0.24414
1.77002	0.67139					-0.42725	0.24414
1.77002	0.73242					-0.42725	0.27466
1.77002	0.73242					-0.42725	0.27466
1.77002	0.76294					-0.42725	0.27466
1.77002	0.76294					-0.42725	0.27466
1.77002	0.76294					-0.42725	0.21362
1.7395	0.73242					-0.45776	0.21362
1.7395	0.73242					-0.45776	0.21362
1.7395	0.7019					-0.45776	0.24414
1.7395	0.7019					-0.42725	0.24414
1.7395	0.7019					-0.45776	0.24414
1.7395	0.67139					-0.45776	0.21362
1.7395	0.67139					-0.45776	0.21362
1.7395	0.67139					-0.45776	0.24414
1.7395	0.7019					-0.48828	0.24414
1.7395	0.7019					-0.48828	0.24414
1.70898	0.7019					-0.5188	0.21362
1.67847	0.7019					-0.5188	0.21362
1.64795	0.7019					-0.5188	0.24414
1.61743	0.7019					-0.5188	0.24414
1.5564	0.7019					-0.5188	0.24414
1.49536	0.7019					-0.5188	0.24414
1.46484	0.67139					-0.54932	0.24414
1.43433	0.67139					-0.54932	0.24414
1.40381	0.64087					-0.54932	0.24414
1.37329	0.61035					-0.54932	0.24414
1.37329	0.57983					-0.54932	0.24414
1.34277	0.54932					-0.57983	0.24414
1.34277	0.54932					-0.61035	0.24414
1.34277	0.5188					-0.61035	0.24414
1.31226	0.5188					-0.61035	0.24414
1.28174	0.5188					-0.61035	0.24414
1.25122	0.5188					-0.61035	0.27466
1.2207	0.5188					-0.61035	0.27466
1.19019	0.5188					-0.57983	0.27466
1.19019	0.54932					-0.54932	0.27466
1.19019	0.54932					-0.54932	0.27466
1.19019	0.54932					-0.54932	0.24414
1.2207	0.54932					-0.57983	0.24414
1.28174	0.5188					-0.61035	0.24414
1.34277	0.5188					-0.64087	0.24414
1.40381	0.48828					-0.61035	0.24414
1.46484	0.48828					-0.61035	0.21362
1.49536	0.45776					-0.61035	0.21362
1.5564	0.45776					-0.61035	0.21362
1.58691	0.42725					-0.64087	0.21362
1.61743	0.42725					-0.64087	0.21362
1.64795	0.42725					-0.67139	0.21362
1.67847	0.42725					-0.67139	0.24414
1.67847	0.42725					-0.67139	0.21362
1.70898	0.42725					-0.64087	0.21362
1.70898	0.42725					-0.64087	0.18311
1.70898	0.39673					-0.64087	0.18311
1.70898	0.39673					-0.64087	0.18311
1.67847	0.39673					-0.64087	0.21362
1.64795	0.39673					-0.67139	0.24414
1.64795	0.39673					-0.67139	0.27466
1.61743	0.42725					-0.67139	0.27466
1.58691	0.42725					-0.67139	0.27466
1.5564	0.45776					-0.67139	0.24414
1.52588	0.48828					-0.73242	0.21362
1.52588	0.5188					-0.76294	0.21362
1.49536	0.5188					-0.76294	0.24414
1.49536	0.5188					-0.76294	0.27466
1.49536	0.5188					-0.73242	0.27466
1.46484	0.48828					-0.7019	0.27466
1.46484	0.48828					-0.67139	0.27466
1.46484	0.45776					-0.67139	0.27466
1.46484	0.45776					-0.67139	0.27466
1.46484	0.42725					-0.7019	0.27466
1.49536	0.42725					-0.73242	0.24414
1.52588	0.42725					-0.76294	0.24414
1.5564	0.39673					-0.73242	0.24414
1.58691	0.39673					-0.73242	0.24414
1.58691	0.36621					-0.7019	0.24414
1.61743	0.33569					-0.7019	0.27466
1.61743	0.30518					-0.73242	0.27466
1.61743	0.27466					-0.73242	0.27466
1.61743	0.21362					-0.73242	0.27466
1.58691	0.15259					-0.7019	0.27466
1.5564	0.12207					-0.7019	0.27466
1.5564	0.09155					-0.7019	0.24414
1.52588	0.06104					-0.73242	0.24414
1.52588	0.06104					-0.76294	0.24414
1.49536	0.06104					-0.76294	0.27466
1.49536	0.09155					-0.73242	0.27466
1.49536	0.15259					-0.73242	0.27466
1.52588	0.21362					-0.76294	0.24414
1.52588	0.27466					-0.73242	0.24414
1.52588	0.33569					-0.73242	0.24414
1.49536	0.39673					-0.73242	0.24414
1.49536	0.45776					-0.73242	0.24414
1.43433	0.5188					-0.73242	0.24414
1.40381	0.57983					-0.73242	0.24414
1.34277	0.61035					-0.73242	0.24414
1.31226	0.64087					-0.76294	0.24414
1.25122	0.67139					-0.76294	0.24414
1.19019	0.7019					-0.76294	0.24414
1.12915	0.7019					-0.76294	0.24414
1.09863	0.67139					-0.76294	0.24414
1.06812	0.64087					-0.76294	0.24414
1.0376	0.61035					-0.76294	0.27466
1.06812	0.54932					-0.79346	0.27466
1.09863	0.45776					-0.79346	0.24414
1.12915	0.39673					-0.79346	0.21362
1.19019	0.30518					-0.79346	0.24414
1.25122	0.24414					-0.79346	0.24414
1.34277	0.18311					-0.79346	0.24414
1.40381	0.12207					-0.79346	0.21362
1.49536	0.09155					-0.79346	0.21362
1.5564	0.06104					-0.79346	0.21362
1.61743	0.06104					-0.79346	0.21362
1.64795	0.09155					-0.79346	0.24414
1.64795	0.12207					-0.79346	0.24414
1.61743	0.15259					-0.79346	0.27466
1.61743	0.21362					-0.79346	0.27466
1.58691	0.30518					-0.79346	0.24414
1.5564	0.36621					-0.79346	0.24414
1.52588	0.42725					-0.79346	0.24414
1.49536	0.48828					-0.79346	0.24414
1.46484	0.54932					-0.79346	0.24414
1.46484	0.57983					-0.79346	0.21362
1.46484	0.61035					-0.79346	0.21362
1.43433	0.61035					-0.76294	0.21362
1.43433	0.61035					-0.79346	0.21362
1.40381	0.57983					-0.82397	0.21362
1.40381	0.54932					-0.85449	0.21362
1.37329	0.5188					-0.82397	0.21362
1.37329	0.48828					-0.82397	0.21362
1.37329	0.45776					-0.79346	0.21362
1.37329	0.45776					-0.79346	0.21362
1.40381	0.45776					-0.79346	0.21362
1.43433	0.42725					-0.79346	0.18311
1.46484	0.42725					-0.82397	0.15259
1.49536	0.45776					-0.82397	0.15259
1.49536	0.45776					-0.85449	0.15259
1.52588	0.45776					-0.85449	0.18311
1.52588	0.48828					-0.88501	0.18311
1.49536	0.48828					-0.88501	0.18311
1.49536	0.48828					-0.88501	0.21362
1.46484	0.5188					-0.88501	0.21362
1.43433	0.5188					-0.85449	0.21362
1.43433	0.5188					-0.82397	0.21362
1.40381	0.54932					-0.82397	0.21362
1.37329	0.54932					-0.82397	0.18311
1.37329	0.57983					-0.82397	0.18311
1.37329	0.57983					-0.82397	0.18311
1.37329	0.61035					-0.85449	0.18311
1.37329	0.64087					-0.88501	0.18311
1.40381	0.64087					-0.91553	0.18311
1.43433	0.67139					-0.91553	0.18311
1.49536	0.67139					-0.91553	0.18311
1.52588	0.67139					-0.88501	0.18311
1.58691	0.67139					-0.88501	0.15259
1.64795	0.67139					-0.88501	0.12207
1.67847	0.67139					-0.88501	0.12207
1.70898	0.64087					-0.88501	0.12207
1.7395	0.64087					-0.91553	0.12207
1.7395	0.61035					-0.91553	0.15259
1.70898	0.61035					-0.91553	0.18311
1.67847	0.57983					-0.88501	0.18311
1.64795	0.54932					-0.88501	0.18311
1.61743	0.54932					-0.88501	0.15259
1.5564	0.54932					-0.91553	0.15259
1.49536	0.54932					-0.91553	0.12207
1.46484	0.54932					-0.91553	0.12207
1.40381	0.57983					-0.91553	0.12207
1.34277	0.61035					-0.88501	0.12207
1.31226	0.61035					-0.91553	0.12207
1.25122	0.64087					-0.94604	0.09155
1.19019	0.64087					-0.91553	0.09155
1.15967	0.64087					-0.91553	0.09155
1.09863	0.61035					-0.91553	0.09155
1.0376	0.57983					-0.94604	0.12207
1.00708	0.54932					-0.94604	0.15259
0.97656	0.5188					-0.94604	0.12207
0.97656	0.5188					-0.94604	0.12207
0.97656	0.48828					-0.97656	0.12207
0.97656	0.48828					-0.97656	0.12207
1.00708	0.48828					-0.97656	0.12207
1.00708	0.5188					-0.97656	0.09155
1.0376	0.54932					-1.00708	0.09155
1.06812	0.57983					-1.00708	0.09155
1.09863	0.61035					-0.97656	0.09155
1.12915	0.61035					-0.97656	0.12207
1.15967	0.64087					-0.97656	0.12207
1.19019	0.67139					-0.97656	0.12207
1.2207	0.67139					-1.00708	0.12207
1.25122	0.67139					-1.00708	0.12207
1.28174	0.7019					-1.00708	0.12207
1.31226	0.7019					-1.00708	0.12207
1.34277	0.7019					-1.00708	0.12207
1.37329	0.73242					-1.00708	0.12207
1.37329	0.73242					-0.97656	0.12207
1.40381	0.73242					-0.97656	0.15259
1.40381	0.73242					-0.97656	0.15259
1.40381	0.73242					-1.00708	0.15259
1.40381	0.73242					-1.00708	0.15259
1.40381	0.7019					-1.00708	0.12207
1.40381	0.67139					-0.97656	0.12207
1.43433	0.64087					-0.97656	0.12207
1.43433	0.57983					-0.94604	0.12207
1.43433	0.54932					-0.94604	0.15259
1.43433	0.48828					-0.97656	0.15259
1.43433	0.45776					-0.94604	0.15259
1.40381	0.45776					-0.94604	0.15259
1.40381	0.45776					-0.91553	0.18311
1.37329	0.48828					-0.91553	0.18311
1.37329	0.54932					-0.91553	0.18311
1.34277	0.57983					-0.94604	0.18311
1.34277	0.61035					-0.97656	0.18311
1.34277	0.64087					-0.94604	0.18311
1.34277	0.67139					-0.91553	0.18311
1.37329	0.67139					-0.91553	0.15259
1.37329	0.67139					-0.91553	0.15259
1.40381	0.64087					-0.91553	0.15259
1.43433	0.64087					-0.91553	0.15259
1.46484	0.64087					-0.91553	0.15259
1.46484	0.64087					-0.91553	0.18311
1.49536	0.64087					-0.91553	0.18311
1.49536	0.64087					-0.94604	0.18311
1.49536	0.64087					-0.97656	0.18311
1.49536	0.64087					-0.97656	0.18311
1.49536	0.64087					-0.97656	0.18311
1.49536	0.61035					-0.94604	0.18311
1.49536	0.54932					-0.91553	0.21362
1.52588	0.5188					-0.88501	0.21362
1.52588	0.45776					-0.85449	0.21362
1.52588	0.39673					-0.85449	0.18311
1.52588	0.36621					-0.85449	0.15259
1.5564	0.30518					-0.85449	0.12207
1.5564	0.27466					-0.88501	0.12207
1.5564	0.21362					-0.91553	0.12207
1.52588	0.18311					-0.91553	0.12207
1.52588	0.15259					-0.91553	0.12207
1.49536	0.09155					-0.88501	0.12207
1.49536	0.06104					-0.85449	0.15259
1.49536	0.03052					-0.85449	0.15259
1.49536	0					-0.85449	0.18311
1.49536	0					-0.85449	0.21362
1.52588	-0.03052					-0.88501	0.21362
1.52588	-0.03052					-0.88501	0.21362
1.52588	0					-0.88501	0.21362
1.52588	0					-0.85449	0.21362
1.52588	0.03052					-0.85449	0.21362
1.49536	0.09155					-0.88501	0.21362
1.43433	0.15259					-0.91553	0.21362
1.40381	0.24414					-0.94604	0.21362
1.34277	0.30518					-0.91553	0.24414
1.31226	0.39673					-0.91553	0.27466
1.28174	0.48828					-0.91553	0.24414
1.25122	0.54932					-0.91553	0.24414
1.25122	0.61035					-0.91553	0.21362
1.25122	0.7019					-0.91553	0.21362
1.25122	0.76294					-0.88501	0.21362
1.25122	0.79346					-0.88501	0.24414
1.25122	0.85449					-0.91553	0.24414
1.25122	0.88501					-0.91553	0.24414
1.2207	0.91553					-0.91553	0.24414
1.2207	0.94604					-0.91553	0.24414
1.2207	0.94604					-0.91553	0.24414
1.19019	0.97656					-0.94604	0.27466
1.19019	0.97656					-0.94604	0.27466
1.19019	0.97656					-0.94604	0.27466
1.15967	0.97656					-0.94604	0.24414
1.15967	0.97656					-0.94604	0.27466
1.12915	0.94604					-0.91553	0.27466
1.09863	0.94604					-0.91553	0.24414
1.09863	0.91553					-0.91553	0.24414
1.06812	0.88501					-0.91553	0.21362
1.06812	0.85449					-0.91553	0.21362
1.06812	0.82397					-0.91553	0.24414
1.09863	0.76294					-0.91553	0.21362
1.12915	0.73242					-0.91553	0.21362
1.19019	0.7019					-0.91553	0.21362
1.25122	0.67139					-0.91553	0.21362
1.34277	0.67139					-0.91553	0.21362
1.40381	0.67139					-0.91553	0.21362
1.46484	0.67139					-0.94604	0.24414
1.49536	0.67139					-0.94604	0.24414
1.5564	0.7019					-0.94604	0.24414
1.58691	0.7019					-0.94604	0.24414
1.61743	0.7019					-0.94604	0.24414
1.61743	0.7019					-0.94604	0.24414
1.64795	0.7019					-0.91553	0.24414
1.67847	0.7019					-0.88501	0.24414
1.67847	0.67139					-0.85449	0.24414
1.70898	0.67139					-0.85449	0.24414
1.7395	0.67139					-0.85449	0.24414
1.7395	0.67139					-0.85449	0.24414
1.7395	0.67139					-0.85449	0.24414
1.7395	0.7019					-0.85449	0.24414
1.7395	0.73242					-0.82397	0.24414
1.70898	0.76294					-0.82397	0.24414
1.67847	0.79346					-0.85449	0.27466
1.64795	0.82397					-0.85449	0.27466
1.61743	0.85449					-0.88501	0.27466
1.58691	0.85449					-0.91553	0.24414
1.5564	0.85449					-0.94604	0.24414
1.52588	0.85449					-0.94604	0.24414
1.49536	0.85449					-0.94604	0.27466
1.49536	0.82397					-0.94604	0.27466
1.49536	0.82397					-0.91553	0.27466
1.49536	0.82397					-0.91553	0.27466
1.52588	0.82397					-0.88501	0.27466
1.52588	0.79346					-0.88501	0.24414
1.52588	0.79346					-0.85449	0.24414
1.52588	0.79346					-0.85449	0.24414
1.49536	0.79346					-0.82397	0.24414
1.49536	0.79346					-0.82397	0.24414
1.49536	0.82397					-0.85449	0.24414
1.46484	0.82397					-0.88501	0.24414
1.46484	0.82397					-0.91553	0.27466
1.49536	0.82397					-0.94604	0.27466
1.49536	0.85449					-0.94604	0.27466
1.52588	0.88501					-0.91553	0.27466
1.52588	0.94604					-0.88501	0.27466
1.52588	0.97656					-0.85449	0.27466
1.52588	1.0376					-0.85449	0.27466
1.49536	1.06812					-0.85449	0.30518
1.49536	1.12915					-0.85449	0.30518
1.46484	1.15967					-0.88501	0.30518
1.46484	1.15967					-0.91553	0.27466
1.46484	1.15967					-0.91553	0.27466
1.46484	1.15967					-0.88501	0.24414
1.49536	1.12915					-0.85449	0.21362
1.52588	1.09863					-0.82397	0.21362
1.58691	1.0376					-0.82397	0.18311
1.61743	1.00708					-0.85449	0.21362
1.64795	0.97656					-0.88501	0.24414
1.67847	0.94604					-0.85449	0.24414
1.67847	0.94604					-0.82397	0.24414
1.67847	0.91553					-0.79346	0.24414
1.64795	0.91553					-0.76294	0.24414
1.61743	0.91553					-0.79346	0.24414
1.58691	0.91553					-0.79346	0.24414
1.5564	0.91553					-0.79346	0.24414
1.52588	0.91553					-0.79346	0.24414
1.49536	0.91553					-0.79346	0.24414
1.49536	0.91553					-0.82397	0.24414
1.46484	0.91553					-0.79346	0.24414
1.46484	0.91553					-0.79346	0.24414
1.46484	0.88501					-0.79346	0.24414
1.46484	0.88501					-0.82397	0.27466
1.43433	0.88501					-0.79346	0.27466
1.40381	0.88501					-0.79346	0.24414
1.37329	0.85449					-0.79346	0.24414
1.31226	0.85449					-0.79346	0.24414
1.25122	0.82397					-0.79346	0.27466
1.2207	0.79346					-0.76294	0.27466
1.15967	0.76294					-0.76294	0.24414
1.12915	0.73242					-0.76294	0.24414
1.09863	0.7019					-0.76294	0.24414
1.06812	0.64087					-0.76294	0.27466
1.06812	0.61035					-0.76294	0.27466
1.09863	0.57983					-0.76294	0.27466
1.12915	0.57983					-0.79346	0.27466
1.15967	0.54932					-0.79346	0.27466
1.19019	0.5188					-0.79346	0.30518
1.25122	0.5188					-0.79346	0.27466
1.31226	0.5188					-0.79346	0.27466
1.37329	0.48828					-0.82397	0.27466
1.40381	0.48828					-0.82397	0.30518
1.46484	0.48828					-0.79346	0.30518
1.49536	0.48828					-0.79346	0.30518
1.49536	0.5188					-0.79346	0.27466
1.52588	0.5188					-0.79346	0.27466
1.52588	0.54932					-0.82397	0.30518
1.5564	0.54932					-0.79346	0.30518
1.5564	0.57983					-0.76294	0.30518
1.52588	0.61035					-0.73242	0.30518
1.52588	0.61035					-0.73242	0.30518
1.49536	0.61035					-0.76294	0.30518
1.49536	0.61035					-0.76294	0.30518
1.46484	0.57983					-0.73242	0.30518
1.46484	0.54932					-0.73242	0.30518
1.43433	0.5188					-0.7019	0.30518
1.40381	0.48828					-0.67139	0.30518
1.40381	0.45776					-0.64087	0.33569
1.37329	0.42725					-0.64087	0.33569
1.34277	0.42725					-0.64087	0.30518
1.31226	0.42725					-0.64087	0.33569
1.28174	0.42725					-0.64087	0.33569
1.25122	0.45776					-0.64087	0.36621
1.2207	0.48828					-0.64087	0.36621
1.2207	0.5188					-0.67139	0.36621
1.19019	0.57983					-0.67139	0.36621
1.19019	0.64087					-0.67139	0.36621
1.19019	0.73242					-0.67139	0.36621
1.2207	0.79346					-0.7019	0.33569
1.25122	0.85449					-0.7019	0.33569
1.28174	0.91553					-0.73242	0.33569
1.34277	0.94604					-0.73242	0.33569
1.37329	0.94604					-0.73242	0.33569
1.40381	0.94604					-0.73242	0.36621
1.40381	0.91553					-0.7019	0.33569
1.43433	0.85449					-0.67139	0.36621
1.40381	0.79346					-0.64087	0.36621
1.40381	0.73242					-0.61035	0.36621
1.37329	0.7019					-0.61035	0.36621
1.31226	0.64087					-0.61035	0.36621
1.28174	0.64087					-0.64087	0.36621
1.28174	0.61035					-0.67139	0.33569
1.25122	0.64087					-0.67139	0.33569
1.25122	0.64087					-0.67139	0.33569
1.28174	0.67139					-0.64087	0.33569
1.28174	0.7019					-0.64087	0.33569
1.31226	0.76294					-0.61035	0.30518
1.34277	0.79346					-0.61035	0.30518
1.37329	0.82397					-0.64087	0.27466
1.37329	0.82397					-0.64087	0.30518
1.40381	0.85449					-0.61035	0.33569
1.43433	0.85449					-0.57983	0.33569
1.43433	0.82397					-0.57983	0.33569
1.46484	0.82397					-0.57983	0.33569
1.46484	0.76294					-0.57983	0.30518
1.49536	0.73242					-0.57983	0.30518
1.49536	0.67139					-0.57983	0.27466
1.49536	0.64087					-0.57983	0.30518
1.49536	0.61035					-0.61035	0.30518
1.49536	0.61035					-0.61035	0.33569
1.46484	0.64087					-0.61035	0.33569
1.46484	0.67139					-0.57983	0.30518
1.43433	0.7019					-0.54932	0.30518
1.43433	0.76294					-0.54932	0.30518
1.40381	0.82397					-0.57983	0.30518
1.40381	0.88501					-0.57983	0.33569
1.40381	0.91553					-0.57983	0.33569
1.40381	0.94604					-0.57983	0.33569
1.40381	0.94604					-0.57983	0.33569
1.43433	0.94604					-0.57983	0.33569
1.43433	0.94604					-0.57983	0.33569
1.46484	0.91553					-0.57983	0.36621
1.46484	0.88501					-0.57983	0.33569
1.46484	0.85449					-0.57983	0.33569
1.46484	0.82397					-0.57983	0.36621
1.43433	0.79346					-0.57983	0.36621
1.43433	0.76294					-0.57983	0.33569
1.40381	0.76294					-0.57983	0.33569
1.40381	0.73242					-0.54932	0.30518
1.40381	0.7019					-0.54932	0.30518
1.40381	0.67139					-0.54932	0.30518
1.40381	0.67139					-0.54932	0.30518
1.40381	0.67139					-0.54932	0.33569
1.40381	0.7019					-0.54932	0.33569
1.43433	0.7019					-0.57983	0.33569
1.40381	0.73242					-0.61035	0.33569
1.40381	0.76294					-0.61035	0.33569
1.37329	0.82397					-0.61035	0.33569
1.37329	0.85449					-0.57983	0.33569
1.34277	0.88501					-0.54932	0.33569
1.31226	0.91553					-0.5188	0.30518
1.28174	0.91553					-0.48828	0.30518
1.28174	0.91553					-0.48828	0.33569
1.28174	0.91553					-0.5188	0.33569
1.28174	0.88501					-0.5188	0.30518
1.28174	0.85449					-0.48828	0.30518
1.31226	0.82397					-0.48828	0.30518
1.34277	0.79346					-0.45776	0.30518
1.34277	0.76294					-0.45776	0.30518
1.37329	0.7019					-0.45776	0.30518
1.37329	0.67139					-0.48828	0.30518
1.37329	0.64087					-0.5188	0.30518
1.37329	0.61035					-0.5188	0.30518
1.34277	0.57983					-0.5188	0.30518
1.34277	0.57983					-0.5188	0.30518
1.31226	0.57983					-0.5188	0.30518
1.28174	0.61035					-0.5188	0.30518
1.28174	0.61035					-0.5188	0.30518
1.28174	0.64087					-0.5188	0.33569
1.28174	0.67139					-0.5188	0.33569
1.28174	0.7019					-0.48828	0.36621
1.31226	0.7019					-0.48828	0.36621
1.31226	0.73242					-0.45776	0.36621
1.34277	0.73242					-0.42725	0.36621
1.34277	0.73242					-0.42725	0.33569
1.37329	0.73242					-0.39673	0.33569
1.37329	0.73242					-0.39673	0.33569
1.34277	0.73242					-0.39673	0.33569
1.34277	0.73242					-0.39673	0.36621
1.31226	0.76294					-0.39673	0.36621
1.28174	0.79346					-0.42725	0.36621
1.28174	0.82397					-0.45776	0.33569
1.25122	0.85449					-0.42725	0.33569
1.25122	0.91553					-0.39673	0.33569
1.25122	0.94604					-0.36621	0.33569
1.25122	0.97656					-0.36621	0.33569
1.25122	0.97656					-0.36621	0.33569
1.25122	0.97656					-0.39673	0.33569
1.28174	0.97656					-0.39673	0.30518
1.28174	0.97656					-0.42725	0.30518
1.28174	0.97656					-0.39673	0.30518
1.31226	0.94604					-0.36621	0.30518
1.28174	0.91553					-0.33569	0.30518
1.28174	0.88501					-0.33569	0.33569
1.28174	0.85449					-0.36621	0.33569
1.28174	0.85449					-0.39673	0.33569
1.28174	0.82397					-0.39673	0.33569
1.28174	0.82397					-0.36621	0.33569
1.28174	0.79346					-0.36621	0.33569
1.28174	0.76294					-0.36621	0.30518
1.28174	0.76294					-0.36621	0.33569
1.31226	0.73242					-0.39673	0.33569
1.31226	0.7019					-0.36621	0.36621
1.34277	0.67139					-0.36621	0.33569
1.37329	0.67139					-0.36621	0.33569
1.40381	0.64087					-0.39673	0.30518
1.43433	0.64087					-0.39673	0.30518
1.46484	0.64087					-0.36621	0.33569
1.49536	0.64087					-0.36621	0.33569
1.49536	0.67139					-0.36621	0.30518
1.49536	0.67139					-0.36621	0.30518
1.49536	0.67139					-0.33569	0.30518
1.49536	0.67139					-0.33569	0.30518
1.49536	0.67139					-0.33569	0.30518
1.49536	0.64087					-0.33569	0.30518
1.52588	0.61035					-0.33569	0.27466
1.52588	0.61035					-0.33569	0.27466
1.5564	0.57983					-0.33569	0.30518
1.58691	0.57983					-0.30518	0.30518
1.61743	0.57983					-0.33569	0.30518
1.64795	0.54932					-0.33569	0.30518
1.67847	0.54932					-0.33569	0.30518
1.67847	0.54932					-0.33569	0.30518
1.70898	0.54932					-0.30518	0.30518
1.70898	0.54932					-0.30518	0.30518
1.70898	0.5188					-0.30518	0.30518
1.70898	0.5188					-0.30518	0.27466
1.70898	0.5188					-0.27466	0.27466
1.70898	0.48828					-0.24414	0.27466
1.67847	0.48828					-0.21362	0.27466
1.64795	0.5188					-0.21362	0.27466
1.58691	0.5188					-0.21362	0.30518
1.5564	0.54932					-0.24414	0.30518
1.49536	0.54932					-0.24414	0.30518
1.43433	0.57983					-0.24414	0.30518
1.34277	0.61035					-0.24414	0.30518
1.28174	0.64087					-0.21362	0.30518
1.2207	0.67139					-0.24414	0.30518
1.19019	0.73242					-0.24414	0.30518
1.12915	0.76294					-0.27466	0.30518
1.09863	0.79346					-0.24414	0.27466
1.06812	0.85449					-0.24414	0.27466
1.06812	0.88501					-0.21362	0.27466
1.0376	0.91553					-0.21362	0.27466
1.0376	0.91553					-0.18311	0.24414
1.00708	0.91553					-0.18311	0.27466
1.00708	0.88501					-0.15259	0.27466
0.97656	0.88501					-0.15259	0.30518
0.97656	0.85449					-0.15259	0.30518
0.94604	0.85449					-0.15259	0.30518
0.94604	0.82397					-0.15259	0.27466
0.94604	0.82397					-0.15259	0.27466
0.94604	0.82397					-0.12207	0.27466
0.97656	0.82397					-0.15259	0.30518
0.97656	0.82397					-0.15259	0.30518
1.00708	0.82397					-0.18311	0.33569
1.00708	0.82397					-0.18311	0.33569
1.00708	0.79346					-0.18311	0.30518
1.0376	0.79346					-0.21362	0.27466
1.0376	0.76294					-0.21362	0.27466
1.0376	0.73242					-0.21362	0.27466
1.0376	0.73242					-0.18311	0.27466
1.0376	0.7019					-0.15259	0.27466
1.0376	0.7019					-0.15259	0.30518
1.00708	0.67139					-0.12207	0.27466
1.00708	0.67139					-0.09155	0.27466
0.97656	0.64087					-0.12207	0.27466
0.97656	0.64087					-0.15259	0.27466
0.94604	0.61035					-0.15259	0.27466
0.94604	0.61035					-0.18311	0.27466
0.94604	0.61035					-0.15259	0.27466
0.94604	0.64087					-0.12207	0.24414
0.97656	0.64087					-0.09155	0.24414
1.00708	0.67139					-0.09155	0.24414
1.0376	0.7019					-0.09155	0.27466
1.06812	0.76294					-0.12207	0.30518
1.09863	0.79346					-0.12207	0.30518
1.12915	0.82397					-0.12207	0.30518
1.15967	0.85449					-0.12207	0.30518
1.19019	0.88501					-0.12207	0.27466
1.19019	0.88501					-0.12207	0.24414
1.2207	0.88501					-0.15259	0.24414
1.2207	0.88501					-0.12207	0.24414
1.25122	0.88501					-0.12207	0.24414
1.28174	0.85449					-0.12207	0.24414
1.28174	0.82397					-0.15259	0.24414
1.28174	0.76294					-0.15259	0.21362
1.28174	0.73242					-0.15259	0.21362
1.28174	0.67139					-0.12207	0.21362
1.25122	0.64087					-0.09155	0.21362
1.25122	0.61035					-0.09155	0.21362
1.2207	0.57983					-0.09155	0.21362
1.19019	0.57983					-0.09155	0.18311
1.19019	0.57983					-0.09155	0.18311
1.15967	0.61035					-0.09155	0.18311
1.12915	0.67139					-0.09155	0.18311
1.12915	0.7019					-0.09155	0.18311
1.09863	0.76294					-0.06104	0.18311
1.12915	0.79346					-0.06104	0.18311
1.12915	0.85449					-0.06104	0.18311
1.15967	0.88501					-0.06104	0.18311
1.2207	0.94604					-0.06104	0.18311
1.28174	0.97656					-0.06104	0.18311
1.34277	1.00708					-0.06104	0.18311
1.40381	1.0376					-0.03052	0.18311
1.46484	1.06812					-0.03052	0.21362
1.49536	1.09863					-0.03052	0.21362
1.52588	1.12915					-0.06104	0.21362
1.52588	1.12915					-0.06104	0.21362
1.52588	1.15967					-0.03052	0.21362
1.52588	1.15967					-0.03052	0.24414
1.49536	1.15967					-0.03052	0.24414
1.49536	1.15967					-0.03052	0.24414
1.46484	1.15967					-0.03052	0.21362
1.46484	1.15967					0	0.21362
1.46484	1.12915					0	0.21362
1.46484	1.12915					0	0.21362
1.46484	1.09863					0	0.21362
1.46484	1.06812					0	0.21362
1.49536	1.0376					-0.03052	0.21362
1.49536	1.00708					-0.03052	0.21362
1.52588	0.97656					-0.03052	0.18311
1.52588	0.94604					-0.03052	0.18311
1.5564	0.91553					0	0.18311
1.58691	0.85449					-0.03052	0.18311
1.61743	0.82397					-0.06104	0.18311
1.64795	0.76294					-0.06104	0.18311
1.64795	0.73242					-0.06104	0.18311
1.64795	0.67139					-0.06104	0.18311
1.64795	0.64087					-0.03052	0.18311
1.64795	0.57983					-0.03052	0.15259
1.61743	0.54932					-0.03052	0.15259
1.61743	0.5188					-0.03052	0.18311
1.58691	0.48828					-0.03052	0.18311
1.5564	0.45776					-0.03052	0.18311
1.52588	0.45776					-0.03052	0.15259
1.49536	0.48828					-0.03052	0.15259
1.49536	0.5188					-0.03052	0.15259
1.46484	0.54932					0	0.18311
1.46484	0.57983					0	0.21362
1.46484	0.61035					0.03052	0.21362
1.46484	0.64087					0.06104	0.21362
1.46484	0.67139					0.09155	0.21362
1.46484	0.7019					0.12207	0.18311
1.46484	0.73242					0.12207	0.18311
1.46484	0.76294					0.12207	0.18311
1.46484	0.79346					0.12207	0.18311
1.46484	0.79346					0.12207	0.21362
1.46484	0.79346					0.09155	0.21362
1.46484	0.79346					0.09155	0.21362
1.46484	0.79346					0.15259	0.21362
1.46484	0.76294					0.18311	0.18311
1.46484	0.73242					0.21362	0.18311
1.46484	0.67139					0.21362	0.18311
1.46484	0.61035					0.21362	0.18311
1.46484	0.54932					0.18311	0.21362
1.46484	0.48828					0.18311	0.24414
1.46484	0.42725					0.18311	0.27466
1.49536	0.36621					0.21362	0.27466
1.49536	0.33569					0.24414	0.24414
1.52588	0.27466					0.24414	0.24414
1.52588	0.24414					0.21362	0.21362
1.5564	0.21362					0.21362	0.21362
1.5564	0.21362					0.21362	0.18311
1.5564	0.21362					0.24414	0.21362
1.5564	0.21362					0.27466	0.21362
1.52588	0.24414					0.27466	0.24414
1.49536	0.30518					0.24414	0.24414
1.43433	0.36621					0.24414	0.24414
1.40381	0.42725					0.24414	0.21362
1.34277	0.48828					0.27466	0.21362
1.31226	0.54932					0.27466	0.21362
1.28174	0.61035					0.27466	0.21362
1.25122	0.67139					0.27466	0.21362
1.2207	0.7019					0.30518	0.21362
1.19019	0.7019					0.27466	0.21362
1.19019	0.7019					0.27466	0.21362
1.15967	0.73242					0.27466	0.21362
1.15967	0.73242					0.27466	0.21362
1.12915	0.73242					0.27466	0.21362
1.12915	0.73242					0.27466	0.21362
1.15967	0.73242					0.27466	0.21362
1.15967	0.7019					0.27466	0.21362
1.19019	0.67139					0.27466	0.24414
1.2207	0.64087					0.27466	0.24414
1.25122	0.61035					0.30518	0.21362
1.28174	0.57983					0.33569	0.21362
1.34277	0.57983					0.33569	0.24414
1.34277	0.54932					0.33569	0.21362
1.37329	0.54932					0.33569	0.21362
1.37329	0.54932					0.33569	0.21362
1.37329	0.54932					0.36621	0.24414
1.34277	0.54932					0.36621	0.24414
1.34277	0.57983					0.33569	0.21362
1.31226	0.57983					0.33569	0.24414
1.28174	0.61035					0.30518	0.24414
1.28174	0.61035					0.30518	0.24414
1.28174	0.61035					0.30518	0.24414
1.28174	0.57983					0.30518	0.24414
1.31226	0.57983					0.33569	0.24414
1.34277	0.57983					0.33569	0.24414
1.37329	0.57983					0.36621	0.24414
1.40381	0.57983					0.36621	0.24414
1.40381	0.61035					0.36621	0.24414
1.40381	0.64087					0.33569	0.24414
1.40381	0.67139					0.33569	0.24414
1.37329	0.7019					0.36621	0.24414
1.31226	0.73242					0.39673	0.24414
1.28174	0.76294					0.39673	0.24414
1.2207	0.79346					0.42725	0.24414
1.15967	0.79346					0.39673	0.24414
1.12915	0.79346					0.39673	0.24414
1.09863	0.76294					0.39673	0.24414
1.09863	0.76294					0.39673	0.24414
1.09863	0.73242					0.42725	0.24414
1.09863	0.7019					0.42725	0.24414
1.09863	0.67139					0.42725	0.27466
1.12915	0.64087					0.42725	0.27466
1.12915	0.61035					0.45776	0.27466
1.12915	0.61035					0.45776	0.24414
1.15967	0.57983					0.48828	0.21362
1.15967	0.57983					0.48828	0.21362
1.12915	0.57983					0.48828	0.24414
1.12915	0.57983					0.48828	0.24414
1.12915	0.57983					0.45776	0.27466
1.09863	0.54932					0.45776	0.30518
1.09863	0.54932					0.45776	0.30518
1.09863	0.5188					0.42725	0.27466
1.09863	0.45776					0.45776	0.27466
1.12915	0.42725					0.45776	0.24414
1.19019	0.36621					0.48828	0.24414
1.25122	0.33569					0.5188	0.24414
1.31226	0.27466					0.54932	0.21362
1.37329	0.27466					0.54932	0.21362
1.43433	0.24414					0.5188	0.24414
1.49536	0.24414					0.48828	0.24414
1.52588	0.27466					0.45776	0.24414
1.52588	0.27466					0.45776	0.27466
1.49536	0.30518					0.48828	0.30518
1.43433	0.33569					0.5188	0.33569
1.37329	0.36621					0.54932	0.33569
1.28174	0.36621					0.54932	0.33569
1.2207	0.36621					0.5188	0.33569
1.12915	0.39673					0.5188	0.30518
1.06812	0.39673					0.5188	0.30518
1.0376	0.39673					0.54932	0.27466
0.97656	0.39673					0.57983	0.30518
0.94604	0.39673					0.54932	0.33569
0.94604	0.39673					0.54932	0.33569
0.91553	0.39673					0.5188	0.33569
0.94604	0.39673					0.54932	0.33569
0.94604	0.39673					0.54932	0.30518
0.94604	0.39673					0.57983	0.27466
0.97656	0.39673					0.57983	0.27466
0.97656	0.36621					0.57983	0.30518
1.00708	0.36621					0.61035	0.30518
1.00708	0.33569					0.61035	0.30518
1.0376	0.30518					0.57983	0.27466
1.0376	0.30518					0.57983	0.27466
1.06812	0.30518					0.57983	0.30518
1.09863	0.30518					0.57983	0.33569
1.15967	0.30518					0.54932	0.33569
1.2207	0.33569					0.54932	0.30518
1.28174	0.36621					0.57983	0.27466
1.34277	0.42725					0.57983	0.30518
1.43433	0.48828					0.54932	0.30518
1.49536	0.54932					0.54932	0.33569
1.52588	0.61035					0.57983	0.33569
1.5564	0.64087					0.57983	0.30518
1.58691	0.7019					0.61035	0.30518
1.58691	0.73242					0.61035	0.30518
1.5564	0.73242					0.57983	0.27466
1.52588	0.7019					0.57983	0.27466
1.49536	0.67139					0.57983	0.27466
1.46484	0.61035					0.57983	0.30518
1.46484	0.54932					0.57983	0.30518
1.43433	0.48828					0.61035	0.30518
1.43433	0.42725					0.64087	0.30518
1.43433	0.36621					0.64087	0.33569
1.40381	0.33569					0.64087	0.33569
1.40381	0.30518					0.64087	0.33569
1.37329	0.30518					0.61035	0.33569
1.34277	0.30518					0.61035	0.30518
1.31226	0.33569					0.61035	0.30518
1.28174	0.36621					0.61035	0.30518
1.25122	0.39673					0.57983	0.30518
1.25122	0.39673					0.57983	0.30518
1.2207	0.42725					0.57983	0.30518
1.19019	0.45776					0.61035	0.30518
1.19019	0.45776					0.64087	0.33569
1.19019	0.48828					0.61035	0.33569
1.19019	0.48828					0.61035	0.33569
1.19019	0.5188					0.57983	0.33569
1.19019	0.5188					0.57983	0.33569
1.15967	0.5188					0.61035	0.33569
1.15967	0.5188					0.61035	0.30518
1.15967	0.5188					0.64087	0.30518
1.12915	0.5188					0.64087	0.30518
1.12915	0.5188					0.67139	0.30518
1.09863	0.5188					0.64087	0.33569
1.09863	0.5188					0.64087	0.33569
1.09863	0.48828					0.61035	0.33569
1.09863	0.48828					0.61035	0.33569
1.09863	0.45776					0.61035	0.33569
1.12915	0.45776					0.61035	0.30518
1.15967	0.45776					0.61035	0.30518
1.19019	0.45776					0.61035	0.30518
1.25122	0.45776					0.64087	0.30518
1.31226	0.48828					0.67139	0.30518
1.37329	0.48828					0.7019	0.33569
1.40381	0.5188					0.73242	0.33569
1.43433	0.54932					0.76294	0.33569
1.46484	0.54932					0.76294	0.30518
1.46484	0.57983					0.76294	0.30518
1.46484	0.57983					0.73242	0.30518
1.43433	0.57983					0.73242	0.27466
1.40381	0.54932					0.73242	0.27466
1.37329	0.54932					0.76294	0.27466
1.34277	0.5188					0.76294	0.27466
1.31226	0.48828					0.79346	0.30518
1.28174	0.48828					0.79346	0.30518
1.28174	0.45776					0.79346	0.30518
1.31226	0.42725					0.76294	0.30518
1.31226	0.42725					0.76294	0.27466
1.34277	0.39673					0.73242	0.27466
1.40381	0.39673					0.76294	0.24414
1.43433	0.42725					0.79346	0.21362
1.49536	0.45776					0.79346	0.21362
1.52588	0.48828					0.79346	0.24414
1.5564	0.57983					0.79346	0.30518
1.5564	0.64087					0.76294	0.30518
1.5564	0.73242					0.79346	0.30518
1.5564	0.82397					0.79346	0.30518
1.52588	0.88501					0.79346	0.27466
1.49536	0.94604					0.79346	0.24414
1.46484	0.97656					0.76294	0.24414
1.43433	0.97656					0.79346	0.27466
1.40381	0.94604					0.79346	0.30518
1.37329	0.94604					0.79346	0.30518
1.37329	0.88501					0.79346	0.30518
1.34277	0.85449					0.79346	0.27466
1.34277	0.79346					0.79346	0.27466
1.34277	0.76294					0.79346	0.30518
1.34277	0.7019					0.79346	0.30518
1.34277	0.67139					0.79346	0.30518
1.34277	0.67139					0.79346	0.30518
1.31226	0.64087					0.79346	0.30518
1.31226	0.64087					0.79346	0.30518
1.28174	0.64087					0.79346	0.33569
1.28174	0.64087					0.79346	0.30518
1.25122	0.67139					0.79346	0.30518
1.25122	0.67139					0.79346	0.33569
1.25122	0.67139					0.82397	0.33569
1.28174	0.64087					0.82397	0.36621
1.31226	0.64087					0.82397	0.33569
1.34277	0.61035					0.82397	0.33569
1.37329	0.57983					0.82397	0.33569
1.40381	0.54932					0.82397	0.30518
1.43433	0.48828					0.85449	0.30518
1.43433	0.45776					0.85449	0.30518
1.43433	0.42725					0.85449	0.30518
1.40381	0.42725					0.85449	0.30518
1.37329	0.42725					0.85449	0.30518
1.34277	0.45776					0.85449	0.30518
1.28174	0.48828					0.85449	0.30518
1.25122	0.5188					0.85449	0.33569
1.19019	0.57983					0.85449	0.33569
1.15967	0.61035					0.88501	0.33569
1.12915	0.61035					0.91553	0.33569
1.12915	0.64087					0.94604	0.33569
1.12915	0.61035					0.91553	0.33569
1.15967	0.61035					0.91553	0.36621
1.15967	0.57983					0.91553	0.36621
1.2207	0.54932					0.94604	0.36621
1.25122	0.54932					0.94604	0.33569
1.28174	0.5188					0.94604	0.33569
1.28174	0.5188					0.94604	0.33569
1.31226	0.54932					0.91553	0.33569
1.31226	0.57983					0.91553	0.33569
1.28174	0.57983					0.91553	0.33569
1.25122	0.61035					0.91553	0.36621
1.25122	0.64087					0.91553	0.36621
1.2207	0.67139					0.91553	0.39673
1.19019	0.7019					0.94604	0.39673
1.19019	0.73242					0.94604	0.39673
1.19019	0.76294					0.94604	0.39673
1.19019	0.79346					0.94604	0.39673
1.2207	0.79346					0.97656	0.39673
1.25122	0.82397					0.97656	0.39673
1.28174	0.85449					0.97656	0.36621
1.34277	0.85449					0.97656	0.33569
1.37329	0.85449					1.00708	0.36621
1.40381	0.85449					0.97656	0.36621
1.43433	0.82397					0.94604	0.36621
1.46484	0.76294					0.94604	0.36621
1.43433	0.7019					0.94604	0.39673
1.43433	0.67139					0.97656	0.39673
1.40381	0.61035					1.00708	0.39673
1.34277	0.54932					1.0376	0.39673
1.31226	0.5188					1.0376	0.39673
1.25122	0.5188					1.0376	0.39673
1.2207	0.5188					1.00708	0.39673
1.19019	0.54932					0.97656	0.39673
1.15967	0.54932					0.97656	0.39673
1.12915	0.57983					1.00708	0.39673
1.09863	0.61035					1.0376	0.39673
1.09863	0.61035					1.0376	0.36621
1.09863	0.64087					1.0376	0.36621
1.09863	0.64087					1.0376	0.36621
1.09863	0.64087					1.00708	0.36621
1.09863	0.61035					1.00708	0.36621
1.09863	0.61035					1.00708	0.39673
1.09863	0.61035					1.0376	0.39673
1.09863	0.57983					1.0376	0.39673
1.09863	0.57983					1.00708	0.39673
1.06812	0.57983					0.97656	0.39673
1.06812	0.54932					0.97656	0.36621
1.0376	0.57983					1.00708	0.36621
1.00708	0.57983					1.00708	0.36621
0.97656	0.57983					1.00708	0.39673
0.94604	0.61035					0.97656	0.39673
0.94604	0.64087					1.00708	0.39673
0.91553	0.67139					1.00708	0.39673
0.91553	0.7019					1.00708	0.39673
0.91553	0.7019					0.97656	0.39673
0.94604	0.73242					0.97656	0.39673
0.94604	0.73242					1.00708	0.39673
0.94604	0.7019					1.00708	0.39673
0.97656	0.7019					1.00708	0.39673
0.97656	0.64087					1.00708	0.39673
0.97656	0.61035					1.00708	0.39673
0.97656	0.54932					1.00708	0.42725
0.97656	0.48828					1.0376	0.39673
0.97656	0.39673					1.0376	0.39673
0.97656	0.33569					1.0376	0.39673
0.97656	0.27466					1.0376	0.39673
0.97656	0.24414					1.0376	0.39673
0.97656	0.18311					1.0376	0.42725
0.97656	0.15259					1.0376	0.42725
0.94604	0.12207					1.0376	0.42725
0.94604	0.12207					1.0376	0.42725
0.94604	0.09155					1.0376	0.39673
0.97656	0.09155					1.0376	0.39673
0.97656	0.06104					1.06812	0.42725
1.00708	0.03052					1.06812	0.42725
1.0376	0.03052					1.0376	0.42725
1.06812	0					1.0376	0.42725
1.09863	-0.03052					1.0376	0.39673
1.15967	-0.06104					1.0376	0.39673
1.15967	-0.09155					1.06812	0.39673
1.19019	-0.12207					1.06812	0.39673
1.19019	-0.12207					1.06812	0.39673
1.19019	-0.15259					1.0376	0.39673
1.19019	-0.18311					1.00708	0.39673
1.15967	-0.18311					1.00708	0.39673
1.15967	-0.18311					1.0376	0.42725
1.12915	-0.21362					1.0376	0.42725
1.12915	-0.21362					1.0376	0.42725
1.09863	-0.21362					1.00708	0.42725
1.09863	-0.18311					0.97656	0.42725
1.06812	-0.18311					0.97656	0.39673
1.06812	-0.18311					1.00708	0.39673
1.06812	-0.15259					1.0376	0.39673
1.06812	-0.12207					1.06812	0.39673
1.09863	-0.12207					1.06812	0.42725
1.09863	-0.09155					1.06812	0.42725
1.12915	-0.06104					1.06812	0.42725
1.12915	-0.03052					1.06812	0.42725
1.12915	0					1.06812	0.42725
1.12915	0.03052					1.06812	0.39673
1.12915	0.06104					1.0376	0.39673
1.12915	0.09155					1.0376	0.39673
1.12915	0.15259					1.0376	0.39673
1.12915	0.18311					1.0376	0.39673
1.12915	0.24414					1.06812	0.39673
1.09863	0.30518					1.09863	0.36621
1.09863	0.33569					1.12915	0.36621
1.06812	0.39673					1.12915	0.36621
1.06812	0.45776					1.12915	0.39673
1.0376	0.48828					1.12915	0.39673
1.00708	0.5188					1.12915	0.42725
1.00708	0.54932					1.12915	0.42725
0.97656	0.54932					1.09863	0.45776
0.97656	0.5188					1.09863	0.45776
1.00708	0.5188					1.12915	0.42725
1.00708	0.48828					1.12915	0.42725
1.0376	0.45776					1.15967	0.39673
1.09863	0.42725					1.15967	0.39673
1.12915	0.36621					1.15967	0.36621
1.19019	0.33569					1.12915	0.36621
1.2207	0.30518					1.09863	0.33569
1.25122	0.30518					1.09863	0.36621
1.28174	0.27466					1.12915	0.39673
1.25122	0.27466					1.15967	0.42725
1.2207	0.24414					1.15967	0.45776
1.19019	0.24414					1.12915	0.42725
1.12915	0.27466					1.09863	0.42725
1.06812	0.27466					1.09863	0.39673
1.00708	0.27466					1.12915	0.36621
0.97656	0.27466					1.12915	0.36621
0.94604	0.27466					1.12915	0.39673
0.94604	0.27466					1.12915	0.42725
0.94604	0.27466					1.12915	0.39673
0.97656	0.27466					1.12915	0.39673
1.0376	0.30518					1.15967	0.36621
1.09863	0.30518					1.15967	0.36621
1.15967	0.30518					1.12915	0.36621
1.19019	0.33569					1.15967	0.39673
1.25122	0.33569					1.15967	0.39673
1.25122	0.36621					1.15967	0.39673
1.25122	0.36621					1.15967	0.36621
1.25122	0.36621					1.15967	0.36621
1.2207	0.33569					1.15967	0.36621
1.15967	0.33569					1.12915	0.39673
1.09863	0.33569					1.12915	0.39673
1.06812	0.33569					1.12915	0.39673
1.00708	0.33569					1.15967	0.42725
0.97656	0.33569					1.15967	0.42725
0.91553	0.36621					1.15967	0.42725
0.91553	0.39673					1.15967	0.42725
0.91553	0.42725					1.15967	0.39673
0.94604	0.45776					1.15967	0.39673
0.97656	0.48828					1.15967	0.39673
1.0376	0.5188					1.15967	0.39673
1.09863	0.54932					1.15967	0.36621
1.15967	0.57983					1.15967	0.39673
1.2207	0.57983					1.12915	0.39673
1.28174	0.61035					1.09863	0.36621
1.31226	0.61035					1.06812	0.36621
1.31226	0.57983					1.06812	0.39673
1.31226	0.54932					1.09863	0.39673
1.31226	0.5188					1.12915	0.39673
1.31226	0.45776					1.15967	0.39673
1.31226	0.39673					1.19019	0.42725
1.31226	0.33569					1.19019	0.42725
1.31226	0.24414					1.19019	0.42725
1.28174	0.18311					1.15967	0.42725
1.28174	0.15259					1.15967	0.42725
1.28174	0.12207					1.15967	0.42725
1.25122	0.12207					1.19019	0.42725
1.25122	0.12207					1.15967	0.42725
1.25122	0.15259					1.15967	0.42725
1.28174	0.21362					1.12915	0.42725
1.28174	0.24414					1.09863	0.45776
1.28174	0.30518					1.06812	0.45776
1.28174	0.33569					1.06812	0.48828
1.28174	0.36621					1.09863	0.48828
1.28174	0.39673					1.09863	0.48828
1.28174	0.42725					1.09863	0.48828
1.28174	0.42725					1.09863	0.45776
1.28174	0.42725					1.06812	0.45776
1.28174	0.42725					1.06812	0.45776
1.28174	0.39673					1.06812	0.48828
1.31226	0.39673					1.09863	0.48828
1.31226	0.36621					1.09863	0.48828
1.31226	0.36621					1.09863	0.5188
1.31226	0.33569					1.12915	0.5188
1.31226	0.33569					1.15967	0.54932
1.28174	0.33569					1.19019	0.54932
1.25122	0.36621					1.19019	0.5188
1.2207	0.36621					1.15967	0.5188
1.19019	0.39673					1.15967	0.54932
1.19019	0.42725					1.15967	0.57983
1.19019	0.45776					1.12915	0.57983
1.2207	0.48828					1.09863	0.57983
1.2207	0.54932					1.06812	0.57983
1.25122	0.57983					1.09863	0.57983
1.28174	0.61035					1.12915	0.57983
1.28174	0.64087					1.12915	0.57983
1.28174	0.67139					1.15967	0.57983
1.25122	0.67139					1.15967	0.54932
1.25122	0.64087					1.12915	0.54932
1.19019	0.61035					1.09863	0.57983
1.15967	0.57983					1.09863	0.61035
1.12915	0.54932					1.09863	0.61035
1.12915	0.5188					1.09863	0.61035
1.09863	0.48828					1.09863	0.61035
1.09863	0.48828					1.06812	0.61035
1.09863	0.48828					1.06812	0.61035
1.12915	0.48828					1.0376	0.57983
1.15967	0.5188					1.0376	0.57983
1.19019	0.5188					1.06812	0.57983
1.2207	0.54932					1.06812	0.57983
1.25122	0.54932					1.0376	0.61035
1.28174	0.57983					1.00708	0.61035
1.31226	0.57983					1.0376	0.61035
1.31226	0.57983					1.0376	0.61035
1.31226	0.57983					1.0376	0.57983
1.31226	0.57983					1.0376	0.61035
1.28174	0.57983					1.0376	0.61035
1.28174	0.61035					1.0376	0.61035
1.25122	0.61035					1.0376	0.61035
1.2207	0.61035					1.0376	0.61035
1.19019	0.64087					1.00708	0.61035
1.19019	0.64087					1.00708	0.64087
1.15967	0.64087					1.00708	0.64087
1.15967	0.64087					1.00708	0.61035
1.12915	0.61035					1.00708	0.61035
1.12915	0.57983					1.00708	0.61035
1.12915	0.54932					1.00708	0.61035
1.09863	0.48828					1.00708	0.64087
1.06812	0.42725					1.00708	0.61035
1.0376	0.33569					1.00708	0.61035
1.0376	0.27466					1.0376	0.61035
1.00708	0.18311					1.0376	0.61035
1.00708	0.12207					1.0376	0.61035
1.00708	0.06104					1.00708	0.61035
1.00708	0.03052					1.00708	0.61035
1.0376	0.03052					1.00708	0.61035
1.0376	0.03052					1.00708	0.61035
1.06812	0.03052					0.97656	0.57983
1.09863	0.06104					0.97656	0.57983
1.12915	0.09155					0.97656	0.57983
1.15967	0.09155					0.97656	0.57983
1.15967	0.06104					0.97656	0.57983
1.15967	0.06104					0.97656	0.57983
1.15967	0.03052					1.00708	0.57983
1.15967	0					1.00708	0.57983
1.15967	0					1.0376	0.57983
1.12915	0					1.0376	0.54932
1.12915	0					1.0376	0.54932
1.12915	0.03052					1.00708	0.54932
1.09863	0.09155					1.0376	0.54932
1.09863	0.18311					1.0376	0.54932
1.12915	0.24414					1.06812	0.54932
1.15967	0.30518					1.06812	0.5188
1.19019	0.36621					1.06812	0.5188
1.2207	0.39673					1.0376	0.48828
1.28174	0.39673					1.00708	0.48828
1.31226	0.36621					0.97656	0.48828
1.37329	0.33569					0.97656	0.48828
1.40381	0.27466					0.94604	0.48828
1.43433	0.21362					0.94604	0.48828
1.43433	0.15259					0.94604	0.48828
1.46484	0.09155					0.97656	0.48828
1.46484	0.06104					1.00708	0.48828
1.46484	0					1.0376	0.45776
1.46484	0					1.0376	0.45776
1.49536	0					1.06812	0.45776
1.49536	0					1.06812	0.48828
1.49536	0					1.06812	0.5188
1.46484	0					1.06812	0.5188
1.46484	0					1.06812	0.48828
1.43433	0.03052					1.0376	0.48828
1.37329	0.06104					1.00708	0.45776
1.34277	0.09155					1.00708	0.42725
1.28174	0.12207					0.97656	0.42725
1.25122	0.15259					0.97656	0.42725
1.19019	0.21362					0.97656	0.42725
1.15967	0.24414					1.00708	0.39673
1.12915	0.27466					1.0376	0.39673
1.12915	0.33569					1.06812	0.39673
1.12915	0.36621					1.0376	0.39673
1.15967	0.39673					1.00708	0.42725
1.19019	0.45776					0.97656	0.45776
1.2207	0.48828					0.97656	0.45776
1.25122	0.48828					1.00708	0.48828
1.31226	0.48828					1.0376	0.48828
1.34277	0.48828					1.0376	0.45776
1.37329	0.45776					1.0376	0.45776
1.37329	0.39673					1.00708	0.42725
1.37329	0.33569					0.97656	0.42725
1.37329	0.30518					0.97656	0.42725
1.37329	0.24414					1.00708	0.45776
1.37329	0.21362					1.0376	0.48828
1.34277	0.18311					1.0376	0.5188
1.34277	0.18311					1.00708	0.48828
1.31226	0.21362					0.97656	0.48828
1.28174	0.24414					0.97656	0.45776
1.25122	0.30518					1.00708	0.42725
1.25122	0.33569					1.00708	0.42725
1.2207	0.39673					1.00708	0.45776
1.2207	0.42725					0.97656	0.48828
1.19019	0.45776					1.00708	0.45776
1.19019	0.48828					1.00708	0.45776
1.19019	0.5188					0.97656	0.42725
1.19019	0.5188					0.97656	0.42725
1.19019	0.5188					0.97656	0.45776
1.19019	0.48828					0.97656	0.45776
1.19019	0.45776					0.97656	0.45776
1.19019	0.42725					0.97656	0.45776
1.19019	0.36621					0.97656	0.45776
1.2207	0.30518					0.97656	0.45776
1.2207	0.24414					0.97656	0.45776
1.25122	0.21362					1.00708	0.45776
1.28174	0.18311					0.97656	0.45776
1.31226	0.18311					0.97656	0.45776
1.31226	0.18311					0.97656	0.48828
1.34277	0.21362					0.94604	0.45776
1.34277	0.24414					0.94604	0.48828
1.34277	0.27466					0.97656	0.48828
1.31226	0.33569					0.97656	0.48828
1.28174	0.36621					0.94604	0.48828
1.28174	0.42725					0.94604	0.48828
1.25122	0.45776					0.94604	0.48828
1.25122	0.45776					0.97656	0.48828
1.25122	0.48828					0.97656	0.48828
1.28174	0.48828					0.97656	0.48828
1.31226	0.45776					0.97656	0.45776
1.34277	0.42725					0.97656	0.45776
1.40381	0.42725					0.94604	0.45776
1.43433	0.39673					0.97656	0.45776
1.43433	0.36621					0.97656	0.45776
1.46484	0.36621					0.97656	0.45776
1.43433	0.39673					0.97656	0.45776
1.43433	0.39673					0.94604	0.45776
1.40381	0.42725					0.91553	0.45776
1.37329	0.48828					0.91553	0.45776
1.37329	0.5188					0.91553	0.45776
1.34277	0.57983					0.94604	0.45776
1.34277	0.64087					0.94604	0.45776
1.34277	0.73242					0.94604	0.48828
1.34277	0.76294					0.94604	0.48828
1.37329	0.82397					0.94604	0.48828
1.37329	0.88501					0.91553	0.5188
1.37329	0.91553					0.91553	0.54932
1.37329	0.91553					0.91553	0.54932
1.37329	0.91553					0.91553	0.54932
1.37329	0.88501					0.94604	0.54932
1.34277	0.82397					0.94604	0.54932
1.31226	0.79346					0.94604	0.54932
1.28174	0.7019					0.94604	0.54932
1.2207	0.64087					0.91553	0.5188
1.15967	0.57983					0.91553	0.48828
1.12915	0.5188					0.88501	0.5188
1.06812	0.48828					0.88501	0.5188
1.0376	0.45776					0.85449	0.5188
1.00708	0.42725					0.85449	0.5188
1.00708	0.42725					0.85449	0.5188
1.00708	0.39673					0.85449	0.5188
1.0376	0.39673					0.88501	0.5188
1.06812	0.39673					0.88501	0.5188
1.12915	0.39673					0.88501	0.48828
1.15967	0.39673					0.88501	0.48828
1.19019	0.39673					0.85449	0.48828
1.2207	0.39673					0.82397	0.5188
1.25122	0.36621					0.82397	0.5188
1.25122	0.36621					0.82397	0.5188
1.28174	0.36621					0.82397	0.5188
1.28174	0.36621					0.85449	0.5188
1.25122	0.39673					0.85449	0.5188
1.2207	0.39673					0.85449	0.5188
1.19019	0.42725					0.82397	0.5188
1.15967	0.42725					0.82397	0.5188
1.12915	0.45776					0.82397	0.5188
1.09863	0.45776					0.82397	0.54932
1.06812	0.45776					0.85449	0.54932
1.06812	0.45776					0.82397	0.54932
1.06812	0.45776					0.82397	0.54932
1.06812	0.45776					0.79346	0.5188
1.06812	0.45776					0.79346	0.5188
1.06812	0.45776					0.79346	0.5188
1.06812	0.42725					0.79346	0.54932
1.06812	0.39673					0.79346	0.54932
1.06812	0.36621					0.79346	0.57983
1.06812	0.33569					0.79346	0.54932
1.0376	0.30518					0.79346	0.54932
1.0376	0.27466					0.79346	0.57983
1.00708	0.24414					0.79346	0.57983
0.97656	0.24414					0.79346	0.57983
0.97656	0.24414					0.79346	0.57983
0.97656	0.27466					0.79346	0.54932
0.97656	0.30518					0.79346	0.54932
0.97656	0.36621					0.79346	0.57983
0.97656	0.39673					0.79346	0.61035
1.00708	0.45776					0.79346	0.61035
1.0376	0.48828					0.79346	0.61035
1.06812	0.5188					0.82397	0.57983
1.09863	0.54932					0.82397	0.57983
1.12915	0.54932					0.82397	0.57983
1.12915	0.54932					0.82397	0.57983
1.15967	0.5188					0.82397	0.54932
1.19019	0.5188					0.82397	0.57983
1.19019	0.48828					0.79346	0.57983
1.2207	0.48828					0.79346	0.57983
1.25122	0.48828					0.79346	0.57983
1.28174	0.48828					0.82397	0.57983
1.31226	0.45776					0.82397	0.57983
1.37329	0.45776					0.82397	0.57983
1.40381	0.45776					0.79346	0.61035
1.43433	0.42725					0.79346	0.57983
1.46484	0.39673					0.79346	0.57983
1.46484	0.39673					0.79346	0.57983
1.46484	0.36621					0.76294	0.57983
1.46484	0.33569					0.73242	0.57983
1.43433	0.30518					0.7019	0.57983
1.40381	0.30518					0.7019	0.57983
1.34277	0.27466					0.73242	0.57983
1.31226	0.27466					0.76294	0.54932
1.25122	0.27466					0.76294	0.54932
1.19019	0.27466					0.73242	0.54932
1.15967	0.27466					0.7019	0.54932
1.12915	0.24414					0.7019	0.57983
1.06812	0.24414					0.7019	0.57983
1.06812	0.24414					0.7019	0.57983
1.0376	0.21362					0.73242	0.54932
1.00708	0.18311					0.73242	0.54932
1.00708	0.15259					0.73242	0.54932
1.00708	0.09155					0.73242	0.57983
1.00708	0.06104					0.7019	0.57983
1.0376	0					0.7019	0.54932
1.06812	0					0.7019	0.54932
1.09863	-0.03052					0.7019	0.54932
1.12915	-0.06104					0.67139	0.54932
1.15967	-0.09155					0.64087	0.54932
1.2207	-0.09155					0.64087	0.54932
1.25122	-0.09155					0.64087	0.54932
1.31226	-0.09155					0.64087	0.54932
1.34277	-0.06104					0.67139	0.5188
1.40381	-0.06104					0.7019	0.5188
1.43433	-0.03052					0.7019	0.5188
1.49536	0					0.73242	0.54932
1.52588	0.03052					0.73242	0.54932
1.5564	0.06104					0.7019	0.54932
1.61743	0.09155					0.67139	0.54932
1.64795	0.12207					0.64087	0.54932
1.67847	0.12207					0.61035	0.54932
[truncated: 198,002+ more rows]

## Sheet: Panel_c_data
Forward distance (%)					Backward distance (%)					Backward / forward ratio					Forward speed (mm/sec)					Backward speed (mm/sec)
	wt	unc-8 RNAi				wt	unc-8 RNAi				wt	unc-8 RNAi				wt	unc-8 RNAi				wt	unc-8 RNAi
1	0.695431	0.652323			1	0.304569	0.347677			1	0.437958	0.532984			1	179.088	146.764			1	358.269	259.839
2	0.751031	0.746749			2	0.248969	0.253251			2	0.331502	0.339137			2	123.387	158.779			2	323.832	367.763
3	0.73149	0.699705			3	0.26851	0.300295			3	0.367073	0.429173			3	149.8	153.079			3	407.764	268.085
4	0.812708	0.657784			4	0.187292	0.342216			4	0.230454	0.520257			4	330.502	168.688			4	394.933	271.216
5	0.767393	0.728835			5	0.232607	0.271165			5	0.303114	0.372052			5	141.413	164.211			5	366.97	349.502
6	0.758624	0.607976			6	0.241376	0.392024			6	0.318177	0.644801			6	123.717	152.112			6	319.64	219.377
7	0.730561	0.740866			7	0.269439	0.259134			7	0.368811	0.349772			7	121.262	187.298			7	231.24	452.352
8	0.747333	0.767354			8	0.252667	0.232646			8	0.338092	0.30318			8	116.06	135.967			8	434.633	397.304
9	0.764988	0.687735			9	0.235012	0.312265			9	0.307211	0.454049			9	143.914	206.954			9	391.395	345.393
10	0.764546	0.775021			10	0.235454	0.224979			10	0.307966	0.290288			10	150.325	219.516			10	312.722	605.257
11	0.731822	0.709365			11	0.268178	0.290635			11	0.366452	0.409712			11	140.163	131.788			11	276.612	247.98
12	0.724348	0.727283			12	0.275652	0.272717			12	0.380551	0.374981			12	120.044	178.019			12	416.387	365.357
13	0.762361	0.708168			13	0.237639	0.291832			13	0.311715	0.412095			13	147.56	164.016			13	458.835	327.929
14	0.770219	0.740257			14	0.229781	0.259743			14	0.298332	0.350881			14	190.807	171.399			14		419.805
15	0.74207	0.741972			15	0.25793	0.258028			15	0.347582	0.34776			15	187.383	167.418			15		440.986
mean	0.750328	0.712759			mean	0.249672	0.287241			mean	0.334333	0.408742			mean	157.695	167.067			mean	361.018	355.876
SE	0.00692242	0.0118251			SE	0.00692242	0.0118251			SE	0.0122725	0.024797			SE	13.8167	6.18062			SE	18.2132	25.8272
