# Supplementary material for: GABAergic motor neurons bias locomotor decision-making in C. elegans
Source: Nat Commun. 2020 Oct 8;11:5076. doi: 10.1038/s41467-020-18893-9 (PMC7544903; doi:10.1038/s41467-020-18893-9)
Supplement: Supplementary file 4 — Source Data [file 41467_2020_18893_MOESM4_ESM.zip › Fig. 4 Source Data.xlsx]

## Sheet: Panel_b_data
Charge transfer (pC)					Depolarization (mV)
	Control	Glycerol				Control	Glycerol
1	-2.6791	73.3446			1	0.271926	3.8624
2	-0.0180543	76.9464			2	-0.317499	4.90591
3	0.704394	12.1108			3	0.651814	4.12114
4	1.29911	11.4769			4	-2.26192	15.4846
5	2.30084	16.1152			5	0.901016	10.4749
6	0.84509	22.7095			6	0.0621361	12.6503
7	0.589086	14.3408			7	0.27434	8.58154
8		17.8596			8	0.607571	4.21127
9		13.0779			9		4.6517
10		34.6514
11		29.9048
mean	0.434481	29.3216			mean	0.023673	7.66041
SE	0.585447	7.19048			SE	0.352833	1.44517

## Sheet: Panel_b_trace
Current				Voltage
Control	Glycerol			Control	Glycerol
-2.41089	-1.64795			-33.6304	-40.5273
-2.01416	-1.61743			-33.6609	-40.5273
-1.67847	-1.58691			-33.6914	-40.5579
-1.77002	-1.67847			-33.6914	-40.5579
-2.28882	-2.01416			-33.7219	-40.5579
-2.65503	-2.56348			-33.6914	-40.5579
-2.59399	-3.08228			-33.6914	-40.5579
-2.34985	-3.26538			-33.6914	-40.5579
-2.34985	-3.11279			-33.7219	-40.6189
-2.50244	-2.83813			-33.7219	-40.6799
-2.41089	-2.56348			-33.6609	-40.5884
-2.0752	-2.41089			-33.6304	-40.5579
-1.77002	-2.41089			-33.6609	-40.5579
-1.61743	-2.65503			-33.7219	-40.6189
-1.58691	-2.92969			-33.6609	-40.6494
-1.70898	-3.17383			-33.6304	-40.6189
-2.04468	-3.44849			-33.6609	-40.5884
-2.38037	-3.57056			-33.6304	-40.6189
-2.62451	-3.38745			-33.6304	-40.6494
-2.71606	-2.99072			-33.6609	-40.7105
-2.71606	-2.65503			-33.6914	-40.6189
-2.62451	-2.59399			-33.6914	-40.6189
-2.53296	-2.74658			-33.6914	-40.6494
-2.31934	-2.92969			-33.6914	-40.6494
-1.98364	-3.05176			-33.6914	-40.5884
-1.64795	-3.08228			-33.7219	-40.6189
-1.52588	-2.92969			-33.6914	-40.6494
-1.64795	-2.65503			-33.7219	-40.6494
-1.7395	-2.44141			-33.7219	-40.5884
-1.70898	-2.38037			-33.7219	-40.6189
-1.7395	-2.47192			-33.6609	-40.6494
-2.01416	-2.71606			-33.6914	-40.5579
-2.31934	-3.02124			-33.6609	-40.5884
-2.38037	-3.20435			-33.6609	-40.6799
-2.22778	-3.20435			-33.6609	-40.5884
-2.22778	-2.99072			-33.6304	-40.6189
-2.47192	-2.62451			-33.5999	-40.6494
-2.74658	-2.28882			-33.6304	-40.6494
-2.89917	-2.13623			-33.5999	-40.6189
-2.86865	-2.19727			-33.6304	-40.5884
-2.7771	-2.28882			-33.6304	-40.6189
-2.71606	-2.28882			-33.6304	-40.6189
-2.62451	-2.22778			-33.6609	-40.6189
-2.47192	-2.10571			-33.6609	-40.6494
-2.34985	-2.01416			-33.6914	-40.6799
-2.22778	-2.22778			-33.6914	-40.6189
-2.19727	-2.68555			-33.7219	-40.6189
-2.2583	-3.02124			-33.7524	-40.5884
-2.19727	-3.11279			-33.7524	-40.6494
-1.83105	-3.11279			-33.6914	-40.6799
-1.37329	-3.23486			-33.6304	-40.6799
-1.12915	-3.35693			-33.6609	-40.6799
-1.28174	-3.35693			-33.6304	-40.6494
-1.67847	-3.17383			-33.6304	-40.6189
-1.95312	-2.92969			-33.6914	-40.7105
-1.95312	-2.68555			-33.6914	-40.7105
-1.80054	-2.38037			-33.7219	-40.7105
-1.7395	-2.01416			-33.783	-40.741
-1.77002	-1.80054			-33.7219	-40.7715
-1.80054	-1.77002			-33.6914	-40.741
-1.83105	-1.80054			-33.6914	-40.7105
-1.89209	-1.80054			-33.6914	-40.741
-1.95312	-1.7395			-33.7524	-40.741
-2.01416	-1.7395			-33.783	-40.741
-2.0752	-1.83105			-33.7524	-40.7715
-2.10571	-1.92261			-33.6914	-40.7105
-2.13623	-1.86157			-33.6914	-40.7715
-2.22778	-1.67847			-33.7219	-40.741
-2.41089	-1.52588			-33.783	-40.6799
-2.59399	-1.52588			-33.783	-40.6799
-2.71606	-1.64795			-33.7219	-40.6799
-2.80762	-1.83105			-33.7219	-40.6799
-2.7771	-1.92261			-33.7524	-40.7105
-2.68555	-2.04468			-33.844	-40.6799
-2.68555	-2.2583			-33.7524	-40.741
-2.7771	-2.53296			-33.7524	-40.7105
-2.80762	-2.71606			-33.7219	-40.741
-2.74658	-2.71606			-33.8135	-40.7715
-2.80762	-2.50244			-33.7219	-40.7715
-2.99072	-2.0752			-33.7219	-40.741
-3.17383	-1.67847			-33.7219	-40.741
-3.02124	-1.40381			-33.783	-40.741
-2.65503	-1.28174			-33.783	-40.7105
-2.34985	-1.25122			-33.7524	-40.7105
-2.16675	-1.28174			-33.8135	-40.741
-2.10571	-1.46484			-33.7524	-40.802
-2.13623	-1.77002			-33.7219	-40.802
-2.19727	-2.10571			-33.6914	-40.7715
-2.13623	-2.41089			-33.6914	-40.7105
-1.89209	-2.53296			-33.6609	-40.7105
-1.64795	-2.56348			-33.7219	-40.7105
-1.70898	-2.50244			-33.6914	-40.7105
-1.95312	-2.38037			-33.6914	-40.7715
-2.16675	-2.22778			-33.6304	-40.7715
-2.19727	-2.19727			-33.6914	-40.7715
-2.13623	-2.2583			-33.6609	-40.741
-2.16675	-2.38037			-33.5999	-40.7715
-2.2583	-2.53296			-33.5999	-40.7715
-2.31934	-2.7771			-33.6304	-40.802
-2.28882	-2.9602			-33.6609	-40.7715
-2.19727	-2.9602			-33.6609	-40.7715
-1.95312	-2.86865			-33.6304	-40.7715
-1.7395	-2.80762			-33.5999	-40.802
-1.67847	-2.71606			-33.5999	-40.741
-1.80054	-2.53296			-33.5693	-40.741
-2.04468	-2.28882			-33.5693	-40.7715
-2.28882	-2.2583			-33.5083	-40.8325
-2.38037	-2.41089			-33.5693	-40.7715
-2.41089	-2.50244			-33.5388	-40.7715
-2.47192	-2.41089			-33.5083	-40.802
-2.41089	-2.19727			-33.5083	-40.863
-2.13623	-2.0752			-33.5388	-40.7715
-1.83105	-2.28882			-33.5083	-40.802
-1.77002	-2.7771			-33.5083	-40.863
-1.89209	-3.14331			-33.5083	-40.8325
-2.16675	-3.17383			-33.4778	-40.8325
-2.50244	-2.83813			-33.4778	-40.8325
-2.71606	-2.38037			-33.5388	-40.7715
-2.68555	-2.0752			-33.5388	-40.802
-2.62451	-2.01416			-33.5083	-40.802
-2.71606	-2.0752			-33.5388	-40.863
-2.74658	-2.22778			-33.5388	-40.7715
-2.65503	-2.41089			-33.5083	-40.741
-2.50244	-2.53296			-33.5388	-40.7715
-2.41089	-2.47192			-33.5693	-40.802
-2.34985	-2.31934			-33.5693	-40.7715
-2.19727	-2.16675			-33.5999	-40.802
-2.0752	-2.10571			-33.5693	-40.8325
-2.0752	-2.19727			-33.5388	-40.8935
-2.13623	-2.34985			-33.5388	-40.8325
-2.13623	-2.44141			-33.5083	-40.8325
-2.0752	-2.41089			-33.4778	-40.8325
-1.98364	-2.16675			-33.5083	-40.863
-1.95312	-1.7395			-33.4778	-40.8325
-2.04468	-1.25122			-33.4473	-40.7715
-2.31934	-1.06812			-33.5083	-40.802
-2.59399	-1.28174			-33.5693	-40.8325
-2.62451	-1.67847			-33.5693	-40.7715
-2.53296	-2.01416			-33.5388	-40.8325
-2.44141	-2.28882			-33.4778	-40.8935
-2.41089	-2.44141			-33.5083	-40.863
-2.22778	-2.47192			-33.4473	-40.863
-1.95312	-2.47192			-33.5083	-40.9241
-1.7395	-2.38037			-33.5693	-40.8935
-1.67847	-2.13623			-33.5388	-40.863
-1.70898	-1.86157			-33.5083	-40.8935
-1.83105	-1.7395			-33.4473	-40.8935
-1.86157	-1.64795			-33.5083	-40.9241
-1.86157	-1.58691			-33.5083	-40.863
-2.01416	-1.61743			-33.5693	-40.863
-2.41089	-1.89209			-33.4778	-40.8935
-2.83813	-2.19727			-33.4473	-40.8935
-3.08228	-2.16675			-33.5083	-40.863
-3.23486	-1.95312			-33.5083	-40.8325
-3.26538	-1.98364			-33.4778	-40.863
-3.11279	-2.38037			-33.4168	-40.863
-2.86865	-2.7771			-33.4168	-40.8935
-2.65503	-2.83813			-33.5083	-40.8935
-2.44141	-2.62451			-33.4473	-40.9546
-2.16675	-2.2583			-33.4473	-40.8935
-1.95312	-1.92261			-33.4473	-40.9546
-1.86157	-1.83105			-33.5083	-40.9546
-1.89209	-1.95312			-33.4473	-40.9241
-1.95312	-2.0752			-33.3862	-40.9241
-1.98364	-2.0752			-33.4473	-40.863
-2.22778	-2.01416			-33.5083	-40.8935
-2.74658	-1.95312			-33.5083	-40.8935
-3.20435	-1.92261			-33.5083	-40.9241
-3.2959	-1.95312			-33.5083	-40.9241
-3.08228	-2.04468			-33.5388	-40.9546
-2.7771	-2.13623			-33.4778	-40.9241
-2.47192	-2.19727			-33.4778	-40.9241
-2.2583	-2.2583			-33.4778	-40.863
-2.19727	-2.34985			-33.4168	-40.8935
-2.22778	-2.38037			-33.5388	-40.9241
-2.28882	-2.22778			-33.5083	-40.9546
-2.31934	-1.95312			-33.5083	-40.9546
-2.19727	-1.67847			-33.4778	-40.9241
-1.98364	-1.61743			-33.5693	-40.9241
-1.86157	-1.80054			-33.5388	-40.8935
-1.98364	-2.0752			-33.4778	-40.9546
-2.19727	-2.28882			-33.4778	-40.9546
-2.53296	-2.47192			-33.4778	-40.8935
-2.89917	-2.53296			-33.5388	-40.9241
-3.05176	-2.38037			-33.5693	-40.863
-3.02124	-2.2583			-33.5693	-40.9546
-3.11279	-2.34985			-33.5693	-40.8935
-3.479	-2.62451			-33.5388	-40.9241
-3.8147	-2.86865			-33.5083	-40.8935
-3.84521	-2.80762			-33.5083	-40.9546
-3.54004	-2.53296			-33.5083	-40.9546
-3.08228	-2.31934			-33.5388	-40.8935
-2.83813	-2.28882			-33.5083	-40.8935
-2.99072	-2.22778			-33.5083	-40.9546
-3.23486	-2.10571			-33.5388	-40.863
-3.26538	-1.92261			-33.5388	-40.9241
-3.17383	-1.77002			-33.5388	-40.9241
-3.23486	-1.61743			-33.5693	-40.8935
-3.50952	-1.52588			-33.5388	-40.863
-3.75366	-1.61743			-33.5388	-40.9546
-3.78418	-1.80054			-33.5693	-40.8935
-3.54004	-1.86157			-33.5693	-40.9241
-3.35693	-1.80054			-33.5693	-40.9241
-3.479	-1.83105			-33.6304	-40.9241
-3.87573	-2.04468			-33.5999	-40.8935
-4.15039	-2.44141			-33.5999	-40.8935
-4.11987	-2.74658			-33.5693	-40.863
-3.93677	-2.83813			-33.5693	-40.8325
-3.72314	-2.89917			-33.5388	-40.802
-3.50952	-3.14331			-33.5388	-40.8325
-3.26538	-3.35693			-33.5083	-40.802
-3.02124	-3.35693			-33.5083	-40.863
-2.83813	-3.17383			-33.5083	-40.8325
-2.74658	-2.99072			-33.4778	-40.802
-2.86865	-2.89917			-33.5388	-40.802
-3.14331	-2.86865			-33.4778	-40.8325
-3.32642	-2.83813			-33.5388	-40.8325
-3.32642	-2.80762			-33.5693	-40.802
-3.14331	-2.83813			-33.5388	-40.7715
-3.08228	-2.86865			-33.5388	-40.741
-3.23486	-2.99072			-33.5083	-40.7715
-3.54004	-3.14331			-33.4473	-40.802
-3.75366	-3.32642			-33.5083	-40.8325
-3.72314	-3.32642			-33.4473	-40.802
-3.50952	-3.05176			-33.4778	-40.8325
-3.14331	-2.71606			-33.5083	-40.863
-2.83813	-2.50244			-33.5388	-40.8325
-2.65503	-2.34985			-33.4778	-40.8325
-2.56348	-2.41089			-33.4473	-40.863
-2.62451	-2.68555			-33.4778	-40.8325
-2.80762	-2.89917			-33.4473	-40.8325
-2.9602	-2.86865			-33.5388	-40.802
-2.9602	-2.62451			-33.5693	-40.802
-2.7771	-2.34985			-33.4778	-40.802
-2.68555	-2.16675			-33.4778	-40.802
-2.92969	-2.16675			-33.5083	-40.802
-3.41797	-2.2583			-33.5388	-40.802
-3.8147	-2.13623			-33.5693	-40.7715
-3.90625	-1.89209			-33.4778	-40.802
-3.8147	-1.80054			-33.4778	-40.741
-3.8147	-1.83105			-33.5388	-40.7715
-4.02832	-1.80054			-33.5999	-40.802
-4.21143	-1.7395			-33.5083	-40.802
-4.05884	-1.86157			-33.5083	-40.802
-3.57056	-2.10571			-33.5083	-40.8325
-3.05176	-2.31934			-33.5999	-40.8325
-2.86865	-2.28882			-33.4778	-40.802
-2.99072	-2.16675			-33.4778	-40.802
-3.11279	-2.13623			-33.5083	-40.7715
-3.11279	-2.22778			-33.5083	-40.8325
-3.11279	-2.19727			-33.5693	-40.802
-3.17383	-2.04468			-33.5388	-40.8325
-3.20435	-1.98364			-33.5388	-40.863
-3.20435	-1.98364			-33.5083	-40.8935
-3.20435	-1.92261			-33.4778	-40.8325
-3.23486	-1.95312			-33.5083	-40.802
-3.26538	-1.98364			-33.5388	-40.8325
-3.23486	-1.83105			-33.5388	-40.802
-3.32642	-1.5564			-33.5083	-40.8325
-3.479	-1.31226			-33.5083	-40.863
-3.63159	-1.2207			-33.5388	-40.8325
-3.54004	-1.40381			-33.5388	-40.802
-3.26538	-1.80054			-33.5083	-40.802
-3.08228	-2.10571			-33.4778	-40.8325
-3.14331	-2.22778			-33.5388	-40.8935
-3.41797	-2.19727			-33.5388	-40.802
-3.78418	-2.19727			-33.4778	-40.802
-3.78418	-2.19727			-33.4778	-40.7715
-3.32642	-2.16675			-33.4473	-40.8325
-2.86865	-2.10571			-33.5083	-40.863
-2.74658	-2.22778			-33.5083	-40.7715
-2.86865	-2.44141			-33.4778	-40.7715
-2.89917	-2.44141			-33.4778	-40.7715
-2.68555	-2.10571			-33.4473	-40.863
-2.47192	-1.5564			-33.4473	-40.741
-2.47192	-1.19019			-33.4778	-40.7715
-2.74658	-1.12915			-33.5083	-40.802
-3.02124	-1.28174			-33.5083	-40.802
-3.26538	-1.43433			-33.4778	-40.741
-3.38745	-1.49536			-33.5388	-40.741
-3.38745	-1.58691			-33.4778	-40.7715
-3.17383	-1.7395			-33.4778	-40.741
-3.05176	-1.89209			-33.4778	-40.802
-3.38745	-1.98364			-33.4778	-40.863
-3.87573	-1.95312			-33.5083	-40.802
-4.05884	-1.80054			-33.5083	-40.802
-3.8147	-1.61743			-33.5083	-40.8325
-3.44849	-1.52588			-33.5083	-40.8325
-3.17383	-1.58691			-33.5083	-40.7715
-3.05176	-1.77002			-33.5083	-40.7715
-2.99072	-1.98364			-33.5388	-40.7715
-2.92969	-2.19727			-33.5083	-40.7715
-2.89917	-2.31934			-33.5388	-40.741
-2.99072	-2.13623			-33.5388	-40.8325
-3.11279	-1.77002			-33.5388	-40.8325
-3.14331	-1.58691			-33.5999	-40.7715
-3.2959	-1.77002			-33.6304	-40.7715
-3.63159	-2.04468			-33.5999	-40.7715
-4.02832	-2.13623			-33.5693	-40.8325
-4.30298	-2.04468			-33.5693	-40.802
-4.3335	-1.95312			-33.5693	-40.7715
-4.05884	-1.95312			-33.5693	-40.7715
-3.75366	-1.98364			-33.5693	-40.741
-3.72314	-1.95312			-33.5693	-40.802
-3.84521	-1.86157			-33.5693	-40.8325
-3.84521	-1.86157			-33.6609	-40.802
-3.69263	-1.98364			-33.5999	-40.7715
-3.63159	-2.2583			-33.5388	-40.802
-3.75366	-2.59399			-33.5388	-40.7715
-3.87573	-2.7771			-33.5388	-40.802
-3.93677	-2.65503			-33.5693	-40.741
-3.9978	-2.31934			-33.6304	-40.7715
-3.9978	-1.98364			-33.6609	-40.7715
-3.8147	-1.89209			-33.5693	-40.7715
-3.63159	-1.95312			-33.5999	-40.7715
-3.63159	-2.01416			-33.5693	-40.7715
-3.75366	-2.01416			-33.6304	-40.7715
-3.84521	-1.95312			-33.5999	-40.741
-3.93677	-1.89209			-33.5693	-40.7105
-3.90625	-1.92261			-33.5693	-40.7105
-3.57056	-2.10571			-33.5693	-40.6799
-2.99072	-2.44141			-33.5693	-40.7105
-2.71606	-2.62451			-33.5083	-40.6494
-2.92969	-2.34985			-33.4778	-40.6494
-3.23486	-1.83105			-33.4778	-40.6494
-3.17383	-1.46484			-33.5999	-40.6494
-2.92969	-1.49536			-33.4778	-40.6494
-2.86865	-1.64795			-33.4473	-40.6799
-3.02124	-1.5564			-33.5083	-40.6799
-3.17383	-1.28174			-33.4168	-40.741
-3.20435	-1.25122			-33.3557	-40.741
-3.20435	-1.5564			-33.3557	-40.7105
-3.17383	-1.98364			-33.3557	-40.6799
-3.14331	-2.2583			-33.3557	-40.6799
-3.17383	-2.38037			-33.3557	-40.741
-3.20435	-2.44141			-33.3557	-40.6494
-3.02124	-2.34985			-33.3557	-40.6799
-2.59399	-2.13623			-33.3557	-40.7105
-2.19727	-1.89209			-33.3557	-40.741
-2.01416	-1.77002			-33.3557	-40.741
-2.04468	-1.77002			-33.4168	-40.7105
-2.16675	-1.77002			-33.3557	-40.7105
-2.31934	-1.61743			-33.3557	-40.6799
-2.41089	-1.43433			-33.4168	-40.741
-2.34985	-1.28174			-33.4168	-40.802
-2.10571	-1.25122			-33.3557	-40.7715
-1.92261	-1.43433			-33.3557	-40.7715
-1.98364	-1.64795			-33.3557	-40.7105
-2.2583	-1.7395			-33.4168	-40.7105
-2.59399	-1.7395			-33.4778	-40.802
-2.74658	-1.86157			-33.4473	-40.802
-2.71606	-2.10571			-33.4473	-40.7105
-2.71606	-2.2583			-33.4168	-40.7105
-2.89917	-2.38037			-33.4168	-40.7715
-3.05176	-2.38037			-33.3862	-40.802
-3.02124	-2.31934			-33.3862	-40.7105
-2.83813	-2.19727			-33.3557	-40.7105
-2.65503	-2.22778			-33.3557	-40.741
-2.65503	-2.38037			-33.4168	-40.7715
-2.86865	-2.50244			-33.4168	-40.7105
-3.11279	-2.59399			-33.4473	-40.7105
-3.38745	-2.56348			-33.3862	-40.802
-3.57056	-2.41089			-33.4168	-40.7105
-3.54004	-2.2583			-33.4168	-40.6799
-3.32642	-2.16675			-33.4168	-40.7105
-2.89917	-2.10571			-33.3862	-40.7105
-2.53296	-2.04468			-33.4168	-40.6799
-2.47192	-1.95312			-33.4778	-40.7105
-2.62451	-1.95312			-33.4473	-40.7105
-2.83813	-1.86157			-33.4778	-40.6799
-2.92969	-1.70898			-33.5388	-40.7105
-2.9602	-1.5564			-33.5083	-40.7105
-2.92969	-1.49536			-33.5388	-40.741
-2.86865	-1.52588			-33.5083	-40.741
-2.83813	-1.61743			-33.5388	-40.7105
-2.89917	-1.83105			-33.5083	-40.6799
-2.9602	-2.0752			-33.4473	-40.6189
-2.9602	-2.22778			-33.4473	-40.6189
-2.92969	-2.13623			-33.4778	-40.6189
-2.99072	-1.86157			-33.4473	-40.5579
-3.17383	-1.67847			-33.4778	-40.6189
-3.35693	-1.77002			-33.5083	-40.5884
-3.60107	-1.92261			-33.5083	-40.5273
-3.78418	-1.95312			-33.5083	-40.4663
-3.87573	-1.92261			-33.5693	-40.5273
-3.93677	-1.98364			-33.5693	-40.5884
-4.11987	-2.04468			-33.5388	-40.5884
-4.18091	-2.10571			-33.5083	-40.5579
-3.9978	-2.19727			-33.4778	-40.5273
-3.69263	-2.2583			-33.5083	-40.5273
-3.44849	-2.34985			-33.5083	-40.5273
-3.17383	-2.41089			-33.5388	-40.5579
-2.86865	-2.38037			-33.5999	-40.5273
-2.7771	-2.28882			-33.5388	-40.5273
-3.05176	-2.28882			-33.5083	-40.5579
-3.44849	-2.28882			-33.5083	-40.5884
-3.66211	-2.2583			-33.5083	-40.5579
-3.63159	-2.19727			-33.5693	-40.5273
-3.32642	-2.22778			-33.6304	-40.5579
-2.92969	-2.34985			-33.5388	-40.5273
-2.56348	-2.56348			-33.5083	-40.5273
-2.38037	-2.83813			-33.5083	-40.5579
-2.50244	-3.11279			-33.5388	-40.5579
-2.80762	-3.2959			-33.6304	-40.5579
-3.05176	-3.23486			-33.5083	-40.5579
-3.14331	-2.9602			-33.5083	-40.5579
-3.14331	-2.80762			-33.5388	-40.5273
-3.14331	-2.7771			-33.6304	-40.4968
-3.32642	-2.74658			-33.5083	-40.4358
-3.66211	-2.68555			-33.5388	-40.4358
-3.87573	-2.59399			-33.5388	-40.4358
-3.90625	-2.56348			-33.5999	-40.5273
-3.75366	-2.71606			-33.5083	-40.4358
-3.57056	-2.92969			-33.5083	-40.4663
-3.35693	-2.9602			-33.5388	-40.4968
-3.11279	-2.74658			-33.5693	-40.5273
-2.86865	-2.47192			-33.5693	-40.4968
-2.62451	-2.41089			-33.5693	-40.4358
-2.53296	-2.74658			-33.5693	-40.3748
-2.59399	-3.05176			-33.5388	-40.4053
-2.74658	-3.05176			-33.5388	-40.4358
-2.80762	-2.83813			-33.5388	-40.4358
-2.80762	-2.68555			-33.5083	-40.4968
-2.71606	-2.83813			-33.5693	-40.4968
-2.68555	-3.17383			-33.5388	-40.4663
-2.7771	-3.41797			-33.5083	-40.4663
-2.9602	-3.32642			-33.5388	-40.4358
-3.08228	-2.92969			-33.5999	-40.4663
-2.99072	-2.47192			-33.5693	-40.4663
-2.74658	-2.22778			-33.5083	-40.4663
-2.41089	-2.31934			-33.5388	-40.4053
-2.16675	-2.62451			-33.5388	-40.4358
-2.10571	-2.80762			-33.5999	-40.4663
-2.22778	-2.71606			-33.5999	-40.5273
-2.2583	-2.50244			-33.5693	-40.4968
-2.10571	-2.34985			-33.5693	-40.4663
-1.95312	-2.38037			-33.5388	-40.4663
-1.89209	-2.41089			-33.5693	-40.4968
-1.95312	-2.2583			-33.5388	-40.4968
-2.0752	-1.89209			-33.5388	-40.4053
-2.22778	-1.5564			-33.5388	-40.4663
-2.19727	-1.43433			-33.5083	-40.4663
-1.98364	-1.58691			-33.4778	-40.4968
-1.7395	-1.89209			-33.5388	-40.4358
-1.67847	-2.22778			-33.4778	-40.5273
-1.83105	-2.47192			-33.4473	-40.5579
-1.98364	-2.56348			-33.5083	-40.4358
-1.86157	-2.38037			-33.5083	-40.4968
-1.67847	-2.10571			-33.4778	-40.5579
-1.5564	-2.10571			-33.5388	-40.5273
-1.5564	-2.50244			-33.5388	-40.5273
-1.61743	-2.9602			-33.5083	-40.5273
-1.7395	-3.14331			-33.5388	-40.5273
-1.86157	-3.02124			-33.5388	-40.4968
-1.92261	-2.80762			-33.5388	-40.4968
-1.89209	-2.71606			-33.5388	-40.4968
-1.83105	-2.7771			-33.5388	-40.5273
-1.7395	-3.02124			-33.5388	-40.5579
-1.83105	-3.17383			-33.5999	-40.5579
-2.04468	-3.14331			-33.6304	-40.5273
-2.16675	-2.99072			-33.5693	-40.5273
-2.10571	-2.89917			-33.5693	-40.4663
-1.89209	-2.83813			-33.5388	-40.5273
-1.64795	-2.74658			-33.4778	-40.5273
-1.40381	-2.65503			-33.4778	-40.5273
-1.43433	-2.62451			-33.5083	-40.4968
-1.7395	-2.62451			-33.5083	-40.4968
-2.10571	-2.65503			-33.5388	-40.4968
-2.2583	-2.65503			-33.5693	-40.6189
-2.28882	-2.59399			-33.5693	-40.5579
-2.34985	-2.47192			-33.5388	-40.4968
-2.44141	-2.41089			-33.5083	-40.4968
-2.53296	-2.44141			-33.4473	-40.5273
-2.53296	-2.56348			-33.5388	-40.5579
-2.59399	-2.71606			-33.4778	-40.5273
-2.7771	-2.99072			-33.5083	-40.5579
-3.02124	-3.14331			-33.5388	-40.5273
-3.08228	-3.14331			-33.4778	-40.4968
-2.86865	-3.05176			-33.4168	-40.5579
-2.47192	-2.99072			-33.4168	-40.5273
-2.28882	-2.9602			-33.4168	-40.5579
-2.41089	-2.92969			-33.5388	-40.5579
-2.59399	-2.83813			-33.4778	-40.5884
-2.50244	-2.71606			-33.3862	-40.5884
-2.22778	-2.50244			-33.3557	-40.5884
-2.10571	-2.31934			-33.4168	-40.5884
-2.19727	-2.19727			-33.4473	-40.5884
-2.31934	-2.38037			-33.3862	-40.5884
-2.50244	-2.89917			-33.3862	-40.5884
-2.68555	-3.44849			-33.3862	-40.6494
-2.74658	-3.63159			-33.4778	-40.6189
-2.53296	-3.44849			-33.3557	-40.5579
-2.16675	-3.2959			-33.3862	-40.5579
-1.92261	-3.44849			-33.4168	-40.5273
-1.86157	-3.60107			-33.4168	-40.5273
-1.95312	-3.50952			-33.3862	-40.5579
-2.13623	-3.20435			-33.4168	-40.5579
-2.31934	-3.08228			-33.4473	-40.5273
-2.44141	-3.26538			-33.4778	-40.5579
-2.44141	-3.479			-33.4168	-40.6189
-2.34985	-3.41797			-33.4168	-40.5579
-2.10571	-3.05176			-33.3862	-40.5273
-1.80054	-2.59399			-33.3862	-40.4968
-1.7395	-2.38037			-33.4168	-40.5273
-1.92261	-2.44141			-33.4168	-40.5273
-2.22778	-2.56348			-33.3862	-40.5884
-2.47192	-2.59399			-33.2947	-40.5884
-2.59399	-2.50244			-33.3252	-40.5884
-2.56348	-2.44141			-33.3557	-40.4968
-2.53296	-2.44141			-33.2947	-40.4968
-2.44141	-2.41089			-33.2947	-40.4968
-2.34985	-2.31934			-33.2642	-40.5273
-2.28882	-2.2583			-33.3252	-40.5579
-2.2583	-2.31934			-33.3252	-40.5579
-2.2583	-2.38037			-33.2947	-40.4663
-2.22778	-2.41089			-33.2947	-40.4663
-2.19727	-2.50244			-33.2642	-40.5273
-2.22778	-2.71606			-33.2642	-40.5884
-2.44141	-2.83813			-33.2336	-40.4663
-2.68555	-2.89917			-33.2336	-40.5273
-2.92969	-2.92969			-33.2031	-40.4968
-3.05176	-2.89917			-33.2336	-40.5579
-3.02124	-2.7771			-33.2642	-40.4968
-2.80762	-2.80762			-33.2336	-40.4663
-2.65503	-3.20435			-33.2336	-40.4968
-2.50244	-3.75366			-33.1726	-40.5579
-2.22778	-4.24194			-33.2031	-40.4663
-1.80054	-4.60815			-33.2031	-40.4968
-1.64795	-4.88281			-33.2031	-40.5884
-1.77002	-5.0354			-33.1726	-40.5579
-1.95312	-5.00488			-33.1726	-40.4663
-2.0752	-4.91333			-33.1421	-40.5273
-2.19727	-4.91333			-33.1116	-40.5273
-2.19727	-4.88281			-33.1421	-40.4968
-1.92261	-4.69971			-33.1421	-40.4663
-1.49536	-4.39453			-33.081	-40.5579
-1.28174	-4.30298			-33.1116	-40.4663
-1.37329	-4.45557			-33.081	-40.4968
-1.58691	-4.60815			-33.1421	-40.4968
-1.67847	-4.54712			-33.1116	-40.5273
-1.70898	-4.3335			-33.081	-40.5273
-1.83105	-4.18091			-33.1116	-40.4968
-2.0752	-4.18091			-33.081	-40.5273
-2.16675	-4.27246			-33.081	-40.4968
-2.01416	-4.30298			-33.081	-40.4968
-1.83105	-4.36401			-33.1116	-40.4968
-1.86157	-4.39453			-33.1421	-40.5579
-2.04468	-4.30298			-33.1421	-40.4663
-2.16675	-4.05884			-33.1116	-40.4358
-2.0752	-3.84521			-33.081	-40.4053
-1.89209	-3.69263			-33.0505	-40.4358
-1.83105	-3.60107			-33.081	-40.4358
-1.98364	-3.69263			-33.1116	-40.4663
-2.2583	-4.05884			-33.081	-40.4358
-2.56348	-4.5166			-33.1116	-40.4358
-2.80762	-4.73022			-33.1726	-40.4053
-2.86865	-4.60815			-33.2031	-40.4053
-2.86865	-4.30298			-33.1421	-40.3748
-2.7771	-4.08935			-33.081	-40.3748
-2.56348	-4.05884			-33.1116	-40.3748
-2.31934	-4.11987			-33.1116	-40.3137
-2.31934	-4.15039			-33.1116	-40.3137
-2.50244	-4.11987			-33.1726	-40.3137
-2.62451	-4.05884			-33.1726	-40.3137
-2.59399	-3.96728			-33.1116	-40.3442
-2.56348	-3.8147			-33.1421	-40.3137
-2.44141	-3.66211			-33.1116	-40.3442
-2.19727	-3.54004			-33.1726	-40.3442
-1.89209	-3.479			-33.1726	-40.3137
-1.7395	-3.479			-33.1116	-40.3137
-1.70898	-3.479			-33.0505	-40.3442
-1.67847	-3.50952			-33.1116	-40.3442
-1.67847	-3.69263			-33.1421	-40.3442
-1.77002	-3.93677			-33.081	-40.3442
-1.95312	-3.96728			-33.081	-40.4358
-2.0752	-3.84521			-33.081	-40.3748
-2.04468	-3.84521			-33.1726	-40.3748
-1.86157	-3.8147			-33.0505	-40.3442
-1.7395	-3.57056			-33.081	-40.2832
-1.83105	-3.20435			-33.1116	-40.3137
-2.19727	-2.89917			-33.1726	-40.2832
-2.71606	-2.80762			-33.1421	-40.3137
-3.05176	-2.80762			-33.081	-40.2832
-3.05176	-2.83813			-33.0505	-40.3748
-2.92969	-3.02124			-33.1116	-40.4053
-2.74658	-3.23486			-33.1116	-40.3442
-2.47192	-3.23486			-33.081	-40.3137
-2.13623	-2.92969			-33.1421	-40.3137
-1.98364	-2.71606			-33.1726	-40.3442
-2.0752	-2.71606			-33.1116	-40.3442
-2.19727	-2.80762			-33.081	-40.3442
-2.13623	-2.80762			-33.1116	-40.3748
-1.92261	-2.7771			-33.1726	-40.3442
-1.86157	-2.7771			-33.1116	-40.3137
-1.89209	-2.80762			-33.1116	-40.3442
-1.89209	-2.86865			-33.081	-40.3442
-1.77002	-2.9602			-33.1726	-40.3137
-1.61743	-2.9602			-33.1116	-40.3442
-1.5564	-2.86865			-33.081	-40.3137
-1.61743	-2.86865			-33.1116	-40.2527
-1.77002	-2.92969			-33.0505	-40.2527
-1.98364	-3.08228			-33.081	-40.3137
-2.22778	-3.2959			-33.081	-40.2832
-2.53296	-3.50952			-33.1421	-40.2527
-2.7771	-3.63159			-33.1421	-40.2832
-2.89917	-3.69263			-33.1421	-40.3137
-2.92969	-3.8147			-33.1726	-40.3137
-3.02124	-3.87573			-33.2031	-40.2832
-3.26538	-3.75366			-33.1421	-40.2832
-3.44849	-3.479			-33.2031	-40.3442
-3.44849	-3.20435			-33.1421	-40.3137
-3.35693	-2.99072			-33.1421	-40.2222
-3.35693	-3.02124			-33.1726	-40.2527
-3.41797	-3.17383			-33.1726	-40.3442
-3.57056	-3.2959			-33.1421	-40.2527
-3.84521	-3.2959			-33.1421	-40.2832
-4.18091	-3.17383			-33.1726	-40.3442
-4.3335	-3.14331			-33.1726	-40.2527
-4.08935	-3.17383			-33.1726	-40.2527
-3.50952	-3.23486			-33.1421	-40.3137
-2.83813	-3.17383			-33.1421	-40.2832
-2.47192	-3.05176			-33.1116	-40.2527
-2.53296	-3.05176			-33.081	-40.2832
-2.83813	-3.23486			-33.1116	-40.2527
-3.08228	-3.41797			-33.1421	-40.2527
-3.02124	-3.32642			-33.1116	-40.2527
-2.83813	-2.99072			-33.1421	-40.2527
-2.74658	-2.71606			-33.1421	-40.2832
-2.7771	-2.74658			-33.1421	-40.2832
-2.80762	-2.99072			-33.1421	-40.2832
-2.92969	-3.14331			-33.2031	-40.2222
-3.05176	-2.92969			-33.2031	-40.2222
-3.08228	-2.62451			-33.2031	-40.2832
-3.17383	-2.50244			-33.1421	-40.3137
-3.44849	-2.62451			-33.1116	-40.2527
-3.72314	-2.68555			-33.1116	-40.1611
-3.87573	-2.53296			-33.1116	-40.2222
-3.87573	-2.31934			-33.1116	-40.2527
-3.72314	-2.13623			-33.1421	-40.2527
-3.32642	-2.04468			-33.2031	-40.2832
-2.89917	-2.0752			-33.1421	-40.2832
-2.68555	-2.38037			-33.081	-40.2527
-2.62451	-2.89917			-33.1421	-40.3137
-2.59399	-3.35693			-33.1421	-40.3137
-2.71606	-3.44849			-33.1421	-40.3137
-2.99072	-3.17383			-33.2031	-40.3137
-3.23486	-2.80762			-33.1421	-40.2832
-3.41797	-2.65503			-33.1116	-40.2832
-3.63159	-2.65503			-33.1421	-40.2222
-3.84521	-2.68555			-33.1726	-40.3137
-4.05884	-2.65503			-33.2031	-40.2222
-4.18091	-2.59399			-33.1421	-40.2222
-4.18091	-2.44141			-33.081	-40.2222
-3.96728	-2.28882			-33.1421	-40.1917
-3.60107	-2.34985			-33.2031	-40.2527
-3.2959	-2.59399			-33.1421	-40.1917
-3.17383	-2.7771			-33.1116	-40.2527
-3.14331	-2.71606			-33.1726	-40.2222
-3.05176	-2.59399			-33.2031	-40.2527
-2.89917	-2.56348			-33.1116	-40.2832
-2.89917	-2.62451			-33.1421	-40.3137
-2.99072	-2.71606			-33.1421	-40.2832
-3.08228	-2.86865			-33.1726	-40.2527
-3.08228	-3.05176			-33.1116	-40.2222
-2.99072	-3.20435			-33.1421	-40.2222
-2.92969	-3.2959			-33.1421	-40.2222
-2.9602	-3.26538			-33.1726	-40.2527
-3.08228	-3.11279			-33.1726	-40.2527
-3.2959	-2.9602			-33.1421	-40.2832
-3.479	-2.92969			-33.1421	-40.2832
-3.60107	-3.02124			-33.1726	-40.2832
-3.63159	-3.20435			-33.1421	-40.2527
-3.57056	-3.35693			-33.1116	-40.2222
-3.38745	-3.38745			-33.2031	-40.2222
-3.17383	-3.32642			-33.2031	-40.2222
-3.11279	-3.23486			-33.1421	-40.3137
-3.20435	-3.11279			-33.1421	-40.3137
-3.26538	-2.92969			-33.2031	-40.2527
-3.35693	-2.68555			-33.1726	-40.2527
-3.479	-2.50244			-33.1421	-40.2222
-3.54004	-2.47192			-33.1421	-40.2832
-3.44849	-2.56348			-33.1421	-40.3442
-3.41797	-2.65503			-33.1726	-40.2832
-3.54004	-2.83813			-33.2031	-40.2832
-3.8147	-3.08228			-33.2642	-40.2832
-4.02832	-3.38745			-33.2336	-40.2832
-3.93677	-3.50952			-33.2336	-40.3137
-3.57056	-3.32642			-33.2336	-40.2222
-3.23486	-3.14331			-33.2031	-40.2222
-3.08228	-3.11279			-33.1421	-40.2527
-2.99072	-3.14331			-33.1726	-40.2832
-2.89917	-2.99072			-33.1116	-40.2527
-2.80762	-2.74658			-33.1421	-40.2222
-2.89917	-2.62451			-33.1421	-40.2832
-3.02124	-2.56348			-33.1116	-40.2527
-3.02124	-2.53296			-33.0505	-40.1611
-2.9602	-2.56348			-33.1116	-40.2222
-3.11279	-2.71606			-33.081	-40.2832
-3.41797	-2.99072			-33.081	-40.1917
-3.63159	-3.2959			-33.081	-40.1917
-3.66211	-3.50952			-33.1116	-40.2527
-3.63159	-3.479			-33.081	-40.2222
-3.57056	-3.14331			-33.1116	-40.2222
-3.57056	-2.68555			-33.1726	-40.2832
-3.63159	-2.47192			-33.1116	-40.2832
-3.57056	-2.56348			-33.1116	-40.2222
-3.35693	-2.71606			-33.0505	-40.2222
-3.14331	-2.71606			-33.081	-40.2222
-3.08228	-2.68555			-33.0505	-40.2222
-3.11279	-2.71606			-33.081	-40.2832
-3.14331	-2.71606			-33.0505	-40.2832
-3.11279	-2.62451			-33.02	-40.2222
-2.99072	-2.50244			-33.02	-40.2222
-2.89917	-2.47192			-33.0505	-40.2222
-3.05176	-2.62451			-33.0505	-40.2222
-3.2959	-2.89917			-33.1421	-40.2527
-3.23486	-3.14331			-33.081	-40.2527
-2.89917	-3.2959			-33.1116	-40.2222
-2.53296	-3.44849			-33.081	-40.2222
-2.34985	-3.72314			-33.0505	-40.2222
-2.34985	-4.02832			-33.0505	-40.2222
-2.53296	-4.15039			-33.0505	-40.2832
-2.71606	-4.02832			-33.02	-40.2527
-2.80762	-3.93677			-33.0505	-40.2222
-2.86865	-4.15039			-33.0505	-40.2222
-2.89917	-4.60815			-32.9895	-40.1917
-2.99072	-4.85229			-32.9895	-40.2222
-3.14331	-4.69971			-32.9895	-40.1917
-3.23486	-4.27246			-33.02	-40.2222
-3.11279	-3.78418			-33.0505	-40.2527
-2.92969	-3.41797			-33.081	-40.2527
-2.89917	-3.23486			-32.9895	-40.2832
-2.92969	-3.14331			-33.02	-40.2832
-2.9602	-2.86865			-32.959	-40.3137
-2.89917	-2.41089			-33.02	-40.3137
-2.74658	-2.10571			-32.9895	-40.3137
-2.65503	-2.19727			-32.9285	-40.2832
-2.53296	-2.56348			-32.898	-40.2832
-2.31934	-2.86865			-32.959	-40.2527
-2.0752	-2.86865			-33.02	-40.2222
-1.98364	-2.71606			-32.959	-40.2222
-2.0752	-2.71606			-32.9285	-40.2222
-2.2583	-2.92969			-32.9285	-40.1917
-2.53296	-3.17383			-32.959	-40.2527
-2.7771	-3.38745			-32.9285	-40.1917
-2.9602	-3.54004			-32.898	-40.2527
-3.05176	-3.57056			-32.9895	-40.3137
-2.99072	-3.38745			-33.02	-40.3442
-2.92969	-3.11279			-32.9895	-40.2832
-3.02124	-2.9602			-32.9285	-40.2832
-3.17383	-3.02124			-32.9285	-40.2527
-3.08228	-3.05176			-32.898	-40.2832
-2.74658	-2.99072			-32.959	-40.2832
-2.34985	-2.83813			-32.959	-40.2832
-2.04468	-2.59399			-32.9895	-40.3137
-1.92261	-2.41089			-32.959	-40.3748
-2.04468	-2.47192			-32.959	-40.3442
-2.2583	-2.71606			-32.959	-40.3442
-2.50244	-2.74658			-33.02	-40.2832
-2.7771	-2.50244			-32.959	-40.3442
-2.9602	-2.22778			-32.959	-40.3137
-2.80762	-2.10571			-32.959	-40.4053
-2.56348	-2.19727			-32.9895	-40.3442
-2.47192	-2.34985			-32.9895	-40.2832
-2.50244	-2.47192			-32.9895	-40.2832
-2.47192	-2.65503			-32.959	-40.3442
-2.47192	-2.89917			-32.9285	-40.3748
-2.71606	-3.14331			-32.959	-40.4053
-3.14331	-3.32642			-33.02	-40.3748
-3.32642	-3.41797			-33.0505	-40.2832
-3.14331	-3.32642			-33.0505	-40.3442
-2.83813	-3.08228			-33.0505	-40.4053
-2.68555	-2.7771			-33.02	-40.3137
-2.68555	-2.71606			-33.0505	-40.3442
-2.65503	-2.99072			-33.0505	-40.3442
-2.65503	-3.41797			-33.02	-40.4358
-2.83813	-3.57056			-33.02	-40.3442
-3.11279	-3.44849			-33.0505	-40.3442
-3.17383	-3.32642			-33.0505	-40.3748
-2.89917	-3.17383			-33.02	-40.3748
-2.47192	-2.89917			-33.02	-40.3137
-2.22778	-2.59399			-33.0505	-40.3748
-2.44141	-2.41089			-33.0505	-40.4358
-2.74658	-2.44141			-33.0505	-40.3137
-2.80762	-2.65503			-33.02	-40.3442
-2.59399	-2.83813			-33.02	-40.4053
-2.34985	-2.80762			-33.02	-40.3137
-2.2583	-2.56348			-32.9895	-40.2832
-2.50244	-2.38037			-32.959	-40.2832
-3.11279	-2.34985			-32.9285	-40.3137
-3.69263	-2.44141			-32.959	-40.3442
-3.93677	-2.56348			-32.959	-40.2832
-3.84521	-2.80762			-32.9895	-40.3137
-3.69263	-3.05176			-32.959	-40.2832
-3.479	-3.11279			-32.959	-40.2527
-3.11279	-3.02124			-32.9895	-40.3442
-2.62451	-3.02124			-33.02	-40.4053
-2.28882	-3.23486			-33.081	-40.2832
-2.38037	-3.479			-33.081	-40.3137
-2.7771	-3.57056			-33.0505	-40.3137
-3.26538	-3.479			-32.9895	-40.3748
-3.57056	-3.38745			-32.959	-40.3748
-3.54004	-3.41797			-32.9895	-40.3442
-3.23486	-3.50952			-32.9895	-40.3442
-2.83813	-3.35693			-33.02	-40.3137
-2.68555	-2.92969			-33.0505	-40.3137
-2.65503	-2.50244			-33.02	-40.2527
-2.59399	-2.2583			-32.9895	-40.2527
-2.47192	-2.31934			-32.9285	-40.2832
-2.50244	-2.56348			-32.959	-40.2527
-2.99072	-2.86865			-33.02	-40.2527
-3.63159	-3.02124			-33.0505	-40.2527
-3.9978	-3.02124			-33.02	-40.2527
-3.84521	-2.9602			-32.959	-40.2527
-3.50952	-2.86865			-32.959	-40.2222
-3.20435	-2.7771			-32.9895	-40.2832
-2.9602	-2.7771			-33.02	-40.2527
-2.83813	-2.83813			-32.9895	-40.2222
-2.92969	-2.83813			-32.959	-40.2527
-2.9602	-2.65503			-32.9895	-40.2832
-2.7771	-2.47192			-32.9895	-40.2527
-2.44141	-2.34985			-33.02	-40.2527
-2.28882	-2.22778			-32.959	-40.2832
-2.38037	-2.10571			-32.9285	-40.3442
-2.53296	-2.2583			-33.0505	-40.3442
-2.53296	-2.65503			-32.9895	-40.3748
-2.47192	-3.08228			-32.959	-40.3442
-2.44141	-3.20435			-33.02	-40.3442
-2.44141	-3.11279			-33.02	-40.2832
-2.50244	-3.05176			-32.959	-40.2832
-2.50244	-3.02124			-32.959	-40.2527
-2.38037	-2.92969			-32.959	-40.2527
-2.28882	-2.68555			-33.02	-40.2832
-2.2583	-2.44141			-33.02	-40.2527
-2.2583	-2.2583			-33.02	-40.3137
-2.28882	-2.22778			-33.0505	-40.3748
-2.28882	-2.38037			-32.9895	-40.2832
-2.22778	-2.68555			-32.9895	-40.2832
-2.13623	-2.9602			-32.959	-40.2527
-2.16675	-3.14331			-32.959	-40.2832
-2.34985	-3.14331			-32.9895	-40.2832
-2.59399	-2.99072			-32.9895	-40.3137
-2.74658	-2.71606			-32.9895	-40.3748
-2.65503	-2.38037			-33.02	-40.3137
-2.2583	-2.13623			-32.9895	-40.2832
-1.89209	-2.19727			-33.0505	-40.3137
-1.80054	-2.44141			-33.02	-40.2832
-1.95312	-2.56348			-32.959	-40.3137
-2.16675	-2.44141			-32.9895	-40.3442
-2.50244	-2.19727			-32.9895	-40.3442
-2.89917	-2.13623			-33.02	-40.3137
-3.2959	-2.31934			-33.081	-40.2832
-3.54004	-2.53296			-33.081	-40.3137
-3.50952	-2.65503			-33.1116	-40.2832
-3.20435	-2.71606			-33.081	-40.2527
-2.71606	-2.68555			-33.081	-40.2832
-2.44141	-2.59399			-33.0505	-40.3137
-2.56348	-2.50244			-33.0505	-40.3442
-2.7771	-2.62451			-33.0505	-40.2832
-2.74658	-2.99072			-33.0505	-40.3137
-2.44141	-3.41797			-32.9895	-40.3137
-2.13623	-3.78418			-33.02	-40.2832
-2.01416	-3.96728			-32.959	-40.2832
-2.10571	-3.93677			-32.959	-40.2832
-2.31934	-3.75366			-32.9895	-40.3748
-2.62451	-3.38745			-32.959	-40.2832
-2.7771	-2.89917			-32.959	-40.2527
-2.71606	-2.44141			-32.9895	-40.3442
-2.65503	-2.04468			-32.9895	-40.2832
-2.7771	-1.86157			-32.959	-40.2527
-3.08228	-1.95312			-32.9285	-40.2832
-3.32642	-2.28882			-32.8674	-40.3137
-3.35693	-2.59399			-32.898	-40.2527
-3.20435	-2.59399			-32.898	-40.2527
-2.99072	-2.41089			-32.8674	-40.2527
-2.92969	-2.2583			-32.8674	-40.3137
-2.99072	-2.22778			-32.8674	-40.3137
-2.99072	-2.19727			-32.8369	-40.2832
-2.89917	-2.16675			-32.8674	-40.2527
-2.83813	-2.16675			-32.8674	-40.2527
-2.7771	-2.19727			-32.9285	-40.2832
-2.7771	-2.16675			-32.9895	-40.3137
-2.83813	-2.01416			-32.959	-40.3442
-2.89917	-1.92261			-32.9285	-40.3137
-2.86865	-1.98364			-32.898	-40.3137
-2.71606	-2.28882			-32.898	-40.3137
-2.53296	-2.59399			-32.8674	-40.3442
-2.34985	-2.80762			-32.9285	-40.4053
-2.16675	-2.86865			-32.898	-40.3748
-2.10571	-2.83813			-32.959	-40.3748
-2.2583	-2.86865			-32.9895	-40.3442
-2.53296	-2.89917			-32.959	-40.2832
-2.53296	-2.83813			-32.898	-40.3442
-2.13623	-2.68555			-32.898	-40.2832
-1.7395	-2.50244			-32.9285	-40.3137
-1.80054	-2.38037			-32.9895	-40.3137
-2.2583	-2.34985			-32.959	-40.3137
-2.56348	-2.38037			-32.9895	-40.3137
-2.53296	-2.31934			-32.898	-40.3137
-2.31934	-2.13623			-32.9285	-40.3442
-2.19727	-1.98364			-32.898	-40.3748
-2.22778	-2.13623			-32.959	-40.4358
-2.2583	-2.53296			-32.898	-40.3748
-2.13623	-2.7771			-32.8369	-40.4053
-1.92261	-2.59399			-32.8369	-40.4053
-1.89209	-2.2583			-32.8369	-40.3748
-2.13623	-2.10571			-32.8674	-40.3137
-2.38037	-2.2583			-32.7759	-40.3137
-2.50244	-2.62451			-32.8064	-40.2832
-2.50244	-3.05176			-32.8369	-40.3137
-2.41089	-3.14331			-32.8674	-40.3442
-2.28882	-2.7771			-32.7759	-40.3137
-2.28882	-2.2583			-32.7454	-40.3137
-2.47192	-1.95312			-32.8369	-40.4053
-2.71606	-1.92261			-32.7759	-40.4358
-2.74658	-1.92261			-32.7759	-40.4053
-2.74658	-1.92261			-32.7454	-40.3748
-2.9602	-2.01416			-32.7148	-40.3442
-3.23486	-2.2583			-32.7759	-40.3137
-3.23486	-2.47192			-32.7759	-40.3442
-3.11279	-2.56348			-32.8369	-40.3442
-3.23486	-2.62451			-32.8064	-40.3748
-3.479	-2.65503			-32.7759	-40.4358
-3.44849	-2.71606			-32.7759	-40.4053
-3.14331	-2.71606			-32.7759	-40.3748
-2.83813	-2.53296			-32.8674	-40.3442
-2.71606	-2.19727			-32.8064	-40.3748
-2.80762	-1.92261			-32.7759	-40.3748
-2.86865	-1.95312			-32.8064	-40.4663
-2.71606	-2.16675			-32.8064	-40.4053
-2.50244	-2.41089			-32.7759	-40.3442
-2.41089	-2.62451			-32.7759	-40.3748
-2.44141	-2.74658			-32.7759	-40.3748
-2.47192	-2.74658			-32.7759	-40.4358
-2.38037	-2.65503			-32.8064	-40.4053
-2.38037	-2.53296			-32.8064	-40.3748
-2.56348	-2.38037			-32.8674	-40.3442
-2.80762	-2.19727			-32.8369	-40.4053
-2.80762	-2.0752			-32.8674	-40.4358
-2.56348	-2.0752			-32.8369	-40.3748
-2.31934	-2.10571			-32.8674	-40.4053
-2.31934	-2.01416			-32.898	-40.4358
-2.44141	-1.98364			-32.8369	-40.4663
-2.59399	-2.10571			-32.8369	-40.4053
-2.71606	-2.31934			-32.8674	-40.4358
-2.89917	-2.38037			-32.8674	-40.4968
-3.05176	-2.31934			-32.8674	-40.4358
-3.14331	-2.16675			-32.8674	-40.4358
-3.17383	-1.95312			-32.8369	-40.4968
-3.20435	-1.80054			-32.9285	-40.5579
-3.23486	-1.83105			-32.8674	-40.4968
-3.26538	-2.0752			-32.898	-40.4663
-3.26538	-2.31934			-32.898	-40.5579
-3.38745	-2.2583			-32.8369	-40.4663
-3.57056	-1.95312			-32.8064	-40.4968
-3.60107	-1.67847			-32.8369	-40.5579
-3.38745	-1.52588			-32.8369	-40.5579
-3.11279	-1.52588			-32.8369	-40.5579
-2.89917	-1.52588			-32.8674	-40.5273
-2.7771	-1.64795			-32.898	-40.4968
-2.7771	-1.98364			-32.898	-40.4663
-2.89917	-2.31934			-32.898	-40.4053
-2.99072	-2.62451			-32.898	-40.4358
-3.02124	-2.7771			-32.959	-40.4358
-2.9602	-2.71606			-32.9895	-40.4053
-2.89917	-2.50244			-32.959	-40.3442
-2.9602	-2.22778			-32.959	-40.3748
-3.08228	-1.92261			-32.9285	-40.3748
-3.08228	-1.70898			-32.9285	-40.3748
-2.9602	-1.64795			-32.898	-40.3442
-2.7771	-1.77002			-32.898	-40.3442
-2.65503	-1.86157			-32.9285	-40.3137
-2.56348	-1.98364			-32.9895	-40.2832
-2.62451	-2.13623			-32.9895	-40.3442
-2.83813	-2.22778			-32.9285	-40.3137
-3.08228	-2.28882			-32.8674	-40.3137
-3.20435	-2.34985			-32.9285	-40.3137
-3.20435	-2.38037			-32.959	-40.3442
-3.08228	-2.22778			-33.02	-40.3137
-2.80762	-1.95312			-32.9895	-40.2832
-2.65503	-1.7395			-32.898	-40.3137
-2.80762	-1.77002			-32.9285	-40.2832
-3.17383	-1.86157			-32.959	-40.3137
-3.479	-1.89209			-33.0505	-40.2832
-3.479	-1.98364			-32.959	-40.3137
-3.32642	-2.22778			-32.9285	-40.3137
-3.32642	-2.53296			-32.959	-40.3442
-3.54004	-2.59399			-33.02	-40.3748
-3.72314	-2.44141			-32.9895	-40.3748
-3.63159	-2.2583			-32.9285	-40.4053
-3.50952	-2.19727			-32.959	-40.4358
-3.69263	-2.19727			-33.02	-40.4663
-4.11987	-2.19727			-32.959	-40.4358
-4.39453	-2.19727			-32.959	-40.3748
-4.27246	-2.10571			-32.959	-40.3748
-3.90625	-1.92261			-33.0505	-40.3748
-3.479	-1.7395			-32.959	-40.3442
-3.14331	-1.5564			-32.959	-40.4053
-2.99072	-1.43433			-33.0505	-40.4663
-2.9602	-1.40381			-33.0505	-40.4663
-2.92969	-1.46484			-33.0505	-40.4663
-2.74658	-1.64795			-33.081	-40.3748
-2.47192	-1.95312			-33.0505	-40.4358
-2.41089	-2.22778			-33.0505	-40.4053
-2.71606	-2.28882			-32.9895	-40.4358
-3.14331	-2.13623			-32.9895	-40.4663
-3.2959	-2.0752			-33.081	-40.4968
-3.11279	-2.19727			-33.1116	-40.4663
-2.7771	-2.2583			-33.02	-40.4053
-2.59399	-2.19727			-33.02	-40.4663
-2.7771	-2.16675			-33.081	-40.4663
-3.17383	-2.10571			-33.1116	-40.4663
-3.479	-1.95312			-33.0505	-40.5273
-3.54004	-1.80054			-33.081	-40.4968
-3.44849	-1.80054			-33.0505	-40.4663
-3.41797	-1.89209			-33.081	-40.4968
-3.66211	-1.89209			-33.1116	-40.5273
-3.96728	-1.83105			-33.1421	-40.5579
-3.9978	-1.61743			-33.1421	-40.4968
-3.8147	-1.34277			-33.081	-40.4968
-3.63159	-1.25122			-33.1116	-40.4968
-3.54004	-1.58691			-33.0505	-40.5579
-3.479	-2.13623			-33.0505	-40.4663
-3.26538	-2.38037			-33.0505	-40.4358
-2.86865	-2.0752			-32.959	-40.4968
-2.56348	-1.5564			-32.9285	-40.5273
-2.50244	-1.34277			-32.959	-40.4968
-2.80762	-1.40381			-32.9285	-40.4968
-3.23486	-1.37329			-32.9285	-40.5273
-3.69263	-1.15967			-32.9285	-40.5273
-4.05884	-1.12915			-32.9285	-40.4968
-4.18091	-1.31226			-32.959	-40.4968
-3.93677	-1.49536			-32.959	-40.5579
-3.54004	-1.5564			-32.959	-40.5579
-3.32642	-1.52588			-32.9895	-40.5579
-3.35693	-1.43433			-32.9895	-40.6189
-3.479	-1.34277			-33.02	-40.5579
-3.35693	-1.25122			-33.02	-40.5579
-3.14331	-1.25122			-33.02	-40.6189
-3.05176	-1.40381			-32.9895	-40.6494
-3.11279	-1.61743			-32.959	-40.6189
-3.20435	-1.7395			-32.9285	-40.6494
-3.26538	-1.67847			-32.898	-40.6494
-3.41797	-1.64795			-32.9285	-40.6189
-3.66211	-1.83105			-32.9285	-40.6189
-3.84521	-2.13623			-32.959	-40.5884
-3.87573	-2.31934			-32.959	-40.6189
-3.90625	-2.22778			-32.9285	-40.7105
-3.96728	-1.98364			-32.959	-40.6494
-3.96728	-1.86157			-32.959	-40.6494
-3.84521	-1.98364			-32.959	-40.6189
-3.60107	-2.2583			-32.9895	-40.6494
-3.2959	-2.47192			-32.959	-40.6799
-3.08228	-2.47192			-32.898	-40.6494
-2.92969	-2.31934			-32.898	-40.6494
-2.83813	-2.0752			-32.8674	-40.6494
-2.9602	-1.83105			-32.8674	-40.6494
-3.20435	-1.83105			-32.9285	-40.6189
-3.32642	-2.28882			-32.9895	-40.6494
-3.17383	-2.99072			-32.959	-40.6494
-2.86865	-3.2959			-32.898	-40.6494
-2.71606	-2.89917			-32.898	-40.6494
-2.80762	-2.10571			-32.898	-40.6494
-2.92969	-1.46484			-32.9895	-40.6494
-2.9602	-1.28174			-32.9895	-40.6494
-3.02124	-1.28174			-32.959	-40.6494
-3.20435	-1.31226			-32.898	-40.6494
-3.38745	-1.31226			-32.898	-40.6494
-3.38745	-1.52588			-32.9285	-40.6494
-3.23486	-1.80054			-33.02	-40.741
-3.08228	-2.04468			-32.959	-40.7105
-2.99072	-2.19727			-32.9285	-40.741
-2.99072	-2.2583			-32.9285	-40.741
-2.99072	-2.22778			-32.959	-40.741
-2.92969	-2.16675			-32.9285	-40.7105
-2.7771	-2.28882			-32.8674	-40.7105
-2.62451	-2.59399			-32.8674	-40.741
-2.53296	-2.86865			-32.9285	-40.7105
-2.44141	-2.9602			-32.959	-40.741
-2.47192	-2.80762			-32.8674	-40.7715
-2.62451	-2.44141			-32.8674	-40.802
-2.7771	-2.0752			-32.9285	-40.8325
-2.7771	-1.98364			-32.959	-40.802
-2.86865	-2.10571			-32.959	-40.7715
-3.14331	-2.31934			-32.9285	-40.741
-3.57056	-2.34985			-32.959	-40.741
-3.90625	-2.34985			-32.8369	-40.7715
-3.96728	-2.44141			-32.8369	-40.802
-3.90625	-2.53296			-32.8064	-40.802
-4.02832	-2.44141			-32.8369	-40.8325
-4.21143	-2.34985			-32.8674	-40.863
-4.27246	-2.2583			-32.8064	-40.7715
-4.08935	-2.01416			-32.7759	-40.7715
-3.72314	-1.49536			-32.8064	-40.802
-3.35693	-1.00708			-32.8674	-40.863
-3.02124	-0.85449			-32.8064	-40.863
-2.89917	-1.0376			-32.8064	-40.8325
-3.02124	-1.25122			-32.7759	-40.8325
-3.20435	-1.37329			-32.8064	-40.8325
-3.11279	-1.49536			-32.898	-40.863
-2.74658	-1.70898			-32.898	-40.8935
-2.44141	-1.95312			-32.8674	-40.863
-2.44141	-1.98364			-32.8674	-40.863
-2.50244	-1.83105			-32.898	-40.8325
-2.47192	-1.70898			-32.8064	-40.8935
-2.47192	-1.64795			-32.7759	-40.863
-2.53296	-1.5564			-32.8064	-40.863
-2.65503	-1.58691			-32.8369	-40.8935
-2.86865	-1.61743			-32.8064	-40.9546
-3.14331	-1.5564			-32.8064	-40.863
-3.2959	-1.40381			-32.8064	-40.863
-3.2959	-1.40381			-32.8064	-40.9241
-3.14331	-1.52588			-32.8369	-40.8935
-2.92969	-1.67847			-32.8064	-40.8325
-2.7771	-1.67847			-32.8369	-40.863
-2.74658	-1.46484			-32.8369	-40.8935
-2.80762	-1.2207			-32.8369	-40.863
-2.80762	-1.19019			-32.8674	-40.863
-2.71606	-1.37329			-32.8369	-40.9241
-2.65503	-1.64795			-32.8369	-40.8935
-2.62451	-1.89209			-32.8674	-40.863
-2.62451	-2.01416			-32.898	-40.8935
-2.68555	-2.0752			-32.898	-40.8935
-2.86865	-2.19727			-32.898	-40.9546
-3.11279	-2.41089			-32.898	-40.9241
-3.32642	-2.62451			-32.8369	-40.9851
-3.35693	-2.80762			-32.8369	-40.9241
-3.17383	-2.92969			-32.8369	-40.9241
-2.80762	-3.02124			-32.8369	-40.8935
-2.50244	-3.08228			-32.8369	-40.9546
-2.34985	-3.08228			-32.8369	-41.0156
-2.28882	-2.89917			-32.8674	-40.9851
-2.28882	-2.59399			-32.898	-40.9241
-2.2583	-2.22778			-32.959	-40.9546
-2.13623	-1.92261			-32.9285	-41.0461
-2.01416	-1.7395			-32.898	-41.0156
-2.01416	-1.80054			-32.8369	-40.9851
-2.16675	-2.04468			-32.8369	-40.9546
-2.47192	-2.19727			-32.898	-40.9546
-2.80762	-2.10571			-32.8369	-41.0156
-2.89917	-1.92261			-32.8674	-40.9851
-2.74658	-1.77002			-32.898	-40.9851
-2.47192	-1.52588			-32.8674	-40.9546
-2.31934	-1.31226			-32.8369	-40.9851
-2.44141	-1.25122			-32.8369	-41.0461
-2.68555	-1.34277			-32.8369	-40.9851
-2.80762	-1.5564			-32.898	-40.9851
-2.7771	-1.80054			-32.898	-41.0156
-2.65503	-1.95312			-32.8064	-40.9851
-2.56348	-1.98364			-32.8369	-41.0156
-2.44141	-2.0752			-32.8369	-40.9851
-2.38037	-2.2583			-32.9285	-41.0156
-2.34985	-2.44141			-32.8369	-41.0156
-2.47192	-2.44141			-32.8064	-41.0156
-2.74658	-2.19727			-32.8369	-41.0461
-3.11279	-1.92261			-32.9285	-41.1072
-3.50952	-1.80054			-32.898	-41.0767
-3.66211	-1.89209			-32.8064	-41.1072
-3.44849	-1.98364			-32.8674	-41.0461
-2.99072	-1.86157			-32.959	-41.0156
-2.65503	-1.61743			-32.8369	-41.0461
-2.68555	-1.64795			-32.8674	-41.0156
-2.9602	-2.19727			-32.9285	-41.0461
-3.23486	-3.05176			-32.9285	-41.0767
-3.23486	-3.8147			-32.8369	-41.1072
-3.05176	-4.15039			-32.8674	-41.1072
-3.02124	-3.93677			-32.898	-41.0767
-3.17383	-3.57056			-32.8674	-41.0767
-3.17383	-3.54004			-32.898	-41.0461
-2.99072	-3.69263			-32.898	-41.0767
-2.71606	-3.57056			-32.8369	-41.0767
-2.59399	-3.14331			-32.9285	-41.0767
-2.50244	-2.68555			-32.9285	-41.1072
-2.47192	-2.44141			-32.898	-41.1072
-2.50244	-2.44141			-32.898	-41.0767
-2.53296	-2.53296			-32.959	-41.0461
-2.62451	-2.41089			-33.081	-41.0156
-2.71606	-2.0752			-32.9895	-41.0461
-2.71606	-1.80054			-32.9895	-41.0767
-2.62451	-1.77002			-32.9285	-41.0461
-2.50244	-1.86157			-32.9895	-41.0156
-2.31934	-1.92261			-33.0505	-41.0156
-2.19727	-1.92261			-32.959	-41.0156
-2.16675	-2.01416			-32.959	-41.0767
-2.44141	-2.13623			-32.9895	-41.0767
-2.92969	-2.34985			-32.959	-41.0156
-3.20435	-2.53296			-32.959	-41.0156
-3.14331	-2.62451			-32.959	-41.0156
-2.83813	-2.59399			-33.02	-41.0156
-2.38037	-2.47192			-32.9895	-40.9851
-2.04468	-2.34985			-33.02	-40.9546
-2.16675	-2.22778			-33.02	-40.9546
-2.68555	-2.16675			-32.9895	-40.9851
-3.17383	-2.10571			-32.9895	-40.8935
-3.50952	-2.01416			-32.9895	-40.8935
-3.69263	-1.86157			-32.9895	-40.9241
-3.69263	-1.86157			-33.0505	-40.9241
-3.44849	-2.0752			-32.9895	-40.9241
-3.32642	-2.44141			-33.02	-40.9546
-3.50952	-2.65503			-33.081	-40.9241
-3.66211	-2.50244			-33.081	-40.8325
-3.57056	-2.0752			-33.0505	-40.8935
-3.35693	-1.67847			-33.0505	-40.863
-3.41797	-1.49536			-33.0505	-40.8325
-3.84521	-1.58691			-33.081	-40.8325
-4.42505	-1.83105			-33.081	-40.8325
-4.76074	-2.04468			-33.081	-40.863
-4.69971	-2.13623			-33.1421	-40.863
-4.39453	-2.10571			-33.1421	-40.863
-4.11987	-1.89209			-33.1421	-40.8325
-3.9978	-1.64795			-33.1421	-40.8325
-3.9978	-1.5564			-33.081	-40.7715
-4.18091	-1.61743			-33.081	-40.8325
-4.39453	-1.5564			-33.081	-40.863
-4.48608	-1.43433			-33.1116	-40.8325
-4.39453	-1.40381			-33.1421	-40.7715
-4.24194	-1.61743			-33.1116	-40.802
-3.93677	-1.95312			-33.1421	-40.802
-3.41797	-2.2583			-33.1726	-40.863
-2.99072	-2.44141			-33.1726	-40.802
-2.83813	-2.28882			-33.2031	-40.741
-2.80762	-1.98364			-33.1421	-40.802
-2.71606	-1.67847			-33.1116	-40.7715
-2.65503	-1.52588			-33.1421	-40.741
-2.71606	-1.52588			-33.1116	-40.7715
-2.71606	-1.58691			-33.1726	-40.741
-2.56348	-1.52588			-33.1726	-40.741
-2.41089	-1.46484			-33.2642	-40.7105
-2.38037	-1.61743			-33.2031	-40.7715
-2.38037	-1.83105			-33.1421	-40.7715
-2.28882	-1.95312			-33.1726	-40.7715
-2.31934	-1.89209			-33.2031	-40.802
-2.44141	-1.70898			-33.2642	-40.7715
-2.53296	-1.52588			-33.2336	-40.802
-2.62451	-1.52588			-33.1726	-40.802
-2.74658	-1.61743			-33.2336	-40.7715
-2.7771	-1.61743			-33.2336	-40.802
-2.68555	-1.34277			-33.2947	-40.8325
-2.59399	-0.94604			-33.2642	-40.7715
-2.59399	-0.76294			-33.2031	-40.7715
-2.7771	-0.79346			-33.1726	-40.7715
-2.99072	-1.00708			-33.2336	-40.7715
-2.9602	-1.19019			-33.2031	-40.802
-2.56348	-1.34277			-33.1421	-40.741
-2.16675	-1.46484			-33.1726	-40.7105
-2.22778	-1.58691			-33.2336	-40.6799
-2.86865	-1.5564			-33.2336	-40.7105
-3.69263	-1.52588			-33.1726	-40.741
-4.21143	-1.49536			-33.1726	-40.7105
-4.24194	-1.5564			-33.2031	-40.802
-4.02832	-1.58691			-33.1726	-40.802
-3.96728	-1.64795			-33.1421	-40.802
-3.93677	-1.83105			-33.2031	-40.741
-3.84521	-2.04468			-33.1421	-40.741
-3.78418	-2.22778			-33.2031	-40.741
-3.8147	-2.34985			-33.2642	-40.741
-3.8147	-2.47192			-33.2031	-40.741
-3.75366	-2.65503			-33.2031	-40.7715
-3.57056	-2.7771			-33.2031	-40.741
-3.44849	-2.65503			-33.2642	-40.741
-3.38745	-2.28882			-33.2336	-40.7105
-3.32642	-2.04468			-33.1726	-40.7105
-3.14331	-2.13623			-33.2031	-40.7105
-2.89917	-2.50244			-33.2947	-40.802
-2.86865	-2.71606			-33.2336	-40.7715
-3.08228	-2.62451			-33.2031	-40.741
-3.20435	-2.19727			-33.2642	-40.7105
-3.05176	-1.80054			-33.2336	-40.7715
-2.83813	-1.64795			-33.2336	-40.8325
-2.86865	-1.61743			-33.2336	-40.7715
-3.02124	-1.5564			-33.2336	-40.7715
-3.08228	-1.46484			-33.2336	-40.7715
-3.11279	-1.46484			-33.2642	-40.863
-3.23486	-1.5564			-33.3252	-40.8325
-3.41797	-1.5564			-33.3252	-40.7715
-3.54004	-1.40381			-33.3252	-40.741
-3.60107	-1.40381			-33.3252	-40.802
-3.63159	-1.58691			-33.3862	-40.741
-3.63159	-1.80054			-33.3252	-40.7715
-3.44849	-1.92261			-33.3557	-40.802
-3.17383	-1.80054			-33.3252	-40.802
-3.02124	-1.67847			-33.3252	-40.741
-3.14331	-1.80054			-33.3252	-40.802
-3.35693	-2.0752			-33.3252	-40.802
-3.54004	-2.19727			-33.2947	-40.741
-3.72314	-2.0752			-33.2642	-40.741
-3.90625	-1.77002			-33.2642	-40.802
-3.96728	-1.58691			-33.2947	-40.7715
-3.90625	-1.67847			-33.2642	-40.741
-3.63159	-1.95312			-33.2336	-40.7715
-3.32642	-2.19727			-33.2642	-40.741
-3.23486	-2.2583			-33.2336	-40.741
-3.35693	-2.13623			-33.2336	-40.741
-3.479	-2.01416			-33.2642	-40.7715
-3.63159	-2.01416			-33.2947	-40.802
-3.84521	-2.04468			-33.3252	-40.863
-3.9978	-2.2583			-33.3252	-40.7715
-3.96728	-2.71606			-33.2336	-40.7715
-3.72314	-3.2959			-33.1726	-40.802
-3.38745	-3.66211			-33.2336	-40.8325
-3.11279	-3.69263			-33.2336	-40.8325
-2.9602	-3.50952			-33.2336	-40.802
-2.9602	-3.38745			-33.2947	-40.7715
-3.05176	-3.41797			-33.2642	-40.741
-3.14331	-3.35693			-33.2031	-40.7715
-3.17383	-3.11279			-33.2642	-40.7715
-3.20435	-2.89917			-33.2642	-40.802
-3.23486	-2.9602			-33.3252	-40.802
-3.26538	-3.20435			-33.3557	-40.8325
-3.38745	-3.38745			-33.2642	-40.8325
-3.54004	-3.41797			-33.2642	-40.802
-3.54004	-3.41797			-33.2336	-40.802
-3.35693	-3.44849			-33.3252	-40.802
-3.17383	-3.41797			-33.2947	-40.802
-3.14331	-3.32642			-33.2336	-40.8325
-3.23486	-3.14331			-33.3252	-40.802
-3.2959	-3.02124			-33.3557	-40.7715
-3.23486	-2.92969			-33.3557	-40.741
-3.05176	-2.83813			-33.2947	-40.802
-2.92969	-2.71606			-33.2947	-40.741
-2.89917	-2.56348			-33.3557	-40.741
-2.7771	-2.44141			-33.3557	-40.7715
-2.59399	-2.19727			-33.2947	-40.7715
-2.44141	-1.92261			-33.3557	-40.7715
-2.41089	-1.7395			-33.4168	-40.741
-2.53296	-1.70898			-33.3557	-40.7715
-2.71606	-1.67847			-33.3557	-40.7715
-2.99072	-1.49536			-33.3557	-40.7715
-3.32642	-1.25122			-33.3862	-40.6799
-3.60107	-1.28174			-33.3252	-40.6799
-3.8147	-1.67847			-33.3557	-40.6494
-4.05884	-2.19727			-33.4168	-40.6494
-4.24194	-2.44141			-33.3862	-40.6799
-4.21143	-2.34985			-33.3557	-40.6494
-3.96728	-2.10571			-33.3862	-40.741
-3.66211	-1.95312			-33.4473	-40.7105
-3.50952	-1.95312			-33.4473	-40.7105
-3.50952	-2.01416			-33.4778	-40.6494
-3.479	-2.0752			-33.3862	-40.6189
-3.32642	-2.0752			-33.3862	-40.6189
-3.14331	-2.01416			-33.3557	-40.5884
-3.05176	-1.92261			-33.3862	-40.6494
-3.05176	-1.89209			-33.4473	-40.6189
-3.08228	-1.92261			-33.3862	-40.5884
-3.14331	-1.80054			-33.4168	-40.5273
-3.2959	-1.58691			-33.3862	-40.5273
-3.57056	-1.5564			-33.4473	-40.4968
-3.75366	-1.89209			-33.4473	-40.5579
-3.54004	-2.2583			-33.4168	-40.5579
-3.11279	-2.31934			-33.4168	-40.5273
-2.83813	-2.01416			-33.4168	-40.5273
-2.9602	-1.67847			-33.4168	-40.5579
-3.2959	-1.64795			-33.4473	-40.5884
-3.479	-1.89209			-33.4778	-40.5579
-3.32642	-2.0752			-33.4778	-40.5273
-3.14331	-2.01416			-33.4473	-40.5273
-2.9602	-1.83105			-33.4168	-40.5884
-2.74658	-1.67847			-33.4473	-40.5273
-2.74658	-1.58691			-33.4778	-40.4968
-3.08228	-1.67847			-33.4778	-40.4968
-3.35693	-1.92261			-33.4168	-40.5273
-3.20435	-2.04468			-33.4473	-40.4663
-2.86865	-1.95312			-33.4473	-40.4968
-2.68555	-1.7395			-33.4473	-40.5579
-2.68555	-1.5564			-33.5083	-40.4968
-2.71606	-1.49536			-33.5083	-40.4358
-2.86865	-1.61743			-33.5388	-40.5273
-3.14331	-1.95312			-33.5388	-40.4663
-3.38745	-2.2583			-33.5083	-40.4663
-3.38745	-2.2583			-33.5999	-40.4968
-3.23486	-2.0752			-33.5693	-40.5579
-3.05176	-1.95312			-33.5388	-40.4663
-2.9602	-1.98364			-33.5693	-40.5273
-2.92969	-2.16675			-33.5388	-40.4968
-2.92969	-2.13623			-33.5388	-40.5273
-2.99072	-1.7395			-33.5083	-40.4968
-2.99072	-1.34277			-33.5083	-40.4968
-2.80762	-1.40381			-33.5083	-40.4663
-2.65503	-1.7395			-33.5388	-40.5273
-2.71606	-1.98364			-33.5693	-40.5273
-2.80762	-2.04468			-33.5388	-40.4968
-2.80762	-1.98364			-33.5999	-40.4968
-2.83813	-1.95312			-33.5999	-40.5273
-2.99072	-2.10571			-33.6304	-40.5273
-3.11279	-2.31934			-33.5999	-40.4968
-3.14331	-2.38037			-33.5388	-40.4358
-3.11279	-2.22778			-33.5388	-40.4663
-3.2959	-2.0752			-33.5693	-40.4663
-3.54004	-2.10571			-33.5999	-40.4968
-3.57056	-2.10571			-33.6304	-40.4968
-3.35693	-1.89209			-33.6609	-40.4968
-3.02124	-1.61743			-33.5999	-40.5273
-2.68555	-1.49536			-33.5999	-40.5273
-2.56348	-1.58691			-33.5693	-40.5884
-2.7771	-1.70898			-33.5999	-40.5273
-3.05176	-1.70898			-33.6609	-40.5579
-3.32642	-1.61743			-33.6304	-40.5579
-3.72314	-1.5564			-33.5388	-40.5273
-4.30298	-1.52588			-33.5693	-40.5579
-4.85229	-1.61743			-33.5999	-40.5579
-5.09644	-1.77002			-33.6609	-40.5884
-4.82178	-1.86157			-33.5999	-40.5884
-4.18091	-1.67847			-33.5693	-40.5884
-3.50952	-1.37329			-33.5388	-40.5884
-3.05176	-1.25122			-33.6304	-40.5884
-2.83813	-1.31226			-33.5999	-40.6189
-2.71606	-1.49536			-33.5388	-40.5884
-2.59399	-1.64795			-33.5388	-40.6494
-2.44141	-1.70898			-33.6304	-40.6799
-2.41089	-1.64795			-33.5693	-40.6189
-2.47192	-1.5564			-33.5083	-40.6494
-2.59399	-1.49536			-33.6304	-40.5884
-2.65503	-1.49536			-33.6304	-40.5273
-2.68555	-1.52588			-33.5693	-40.5579
-2.71606	-1.64795			-33.5693	-40.5273
-2.74658	-1.89209			-33.6304	-40.5273
-2.74658	-2.16675			-33.5693	-40.5884
-2.80762	-2.19727			-33.5999	-40.5884
-2.83813	-1.92261			-33.6304	-40.6189
-2.83813	-1.67847			-33.5999	-40.5884
-2.80762	-1.70898			-33.5999	-40.5273
-2.80762	-1.92261			-33.5999	-40.5273
-2.83813	-2.04468			-33.5999	-40.5273
-2.92969	-1.98364			-33.6914	-40.5273
-3.05176	-1.83105			-33.6304	-40.5579
-3.20435	-1.86157			-33.5693	-40.6189
-3.32642	-2.01416			-33.5999	-40.5273
-3.23486	-2.10571			-33.6914	-40.5579
-3.05176	-2.16675			-33.6304	-40.5579
-2.86865	-2.13623			-33.5693	-40.5579
-2.80762	-2.01416			-33.6304	-40.5884
-2.86865	-1.95312			-33.6304	-40.5884
-3.17383	-2.13623			-33.6304	-40.5273
-3.63159	-2.44141			-33.6304	-40.5273
-3.90625	-2.53296			-33.6304	-40.6189
-3.78418	-2.34985			-33.6304	-40.6189
-3.38745	-2.16675			-33.5999	-40.5579
-3.05176	-2.0752			-33.5693	-40.5273
-2.92969	-2.04468			-33.5693	-40.5579
-3.02124	-2.0752			-33.5388	-40.6494
-3.17383	-2.04468			-33.5999	-40.5579
-3.32642	-1.89209			-33.5388	-40.5884
-3.2959	-1.64795			-33.5388	-40.6189
-3.20435	-1.46484			-33.5388	-40.6189
-3.11279	-1.5564			-33.5388	-40.5579
-3.14331	-1.83105			-33.5693	-40.5579
-3.17383	-2.10571			-33.5388	-40.6799
-3.2959	-2.16675			-33.5388	-40.5884
-3.54004	-1.89209			-33.5693	-40.6189
-3.78418	-1.49536			-33.5083	-40.6799
-3.84521	-1.25122			-33.5083	-40.5884
-3.72314	-1.12915			-33.4778	-40.5579
-3.50952	-1.09863			-33.4473	-40.6494
-3.38745	-1.15967			-33.4473	-40.6494
-3.38745	-1.31226			-33.3862	-40.6189
-3.44849	-1.49536			-33.4473	-40.6189
-3.54004	-1.61743			-33.4473	-40.6494
-3.63159	-1.70898			-33.4473	-40.6189
-3.75366	-1.80054			-33.4473	-40.6189
-3.78418	-1.80054			-33.5083	-40.6494
-3.69263	-1.67847			-33.5083	-40.6494
-3.63159	-1.58691			-33.5083	-40.6494
-3.63159	-1.61743			-33.5083	-40.6494
-3.69263	-1.77002			-33.4473	-40.6494
-3.78418	-1.67847			-33.3862	-40.6494
-3.9978	-1.28174			-33.3557	-40.6189
-4.18091	-0.88501			-33.3862	-40.5884
-4.21143	-0.82397			-33.3862	-40.6799
-3.9978	-1.09863			-33.4473	-40.7105
-3.57056	-1.31226			-33.4778	-40.6494
-3.23486	-1.34277			-33.5083	-40.6189
-3.20435	-1.43433			-33.4778	-40.6494
-3.32642	-1.64795			-33.4168	-40.6189
-3.35693	-1.80054			-33.3862	-40.6189
-3.17383	-1.77002			-33.4168	-40.6494
-2.9602	-1.7395			-33.3862	-40.6189
-2.80762	-1.80054			-33.4168	-40.5884
-2.80762	-1.83105			-33.4168	-40.6189
-2.86865	-1.67847			-33.5083	-40.5884
-2.83813	-1.49536			-33.4168	-40.6189
-2.80762	-1.40381			-33.3862	-40.6494
-3.05176	-1.40381			-33.3862	-40.5884
-3.479	-1.46484			-33.4168	-40.6799
-3.72314	-1.67847			-33.4473	-40.6189
-3.63159	-2.0752			-33.4778	-40.6189
-3.35693	-2.38037			-33.3862	-40.6494
-3.23486	-2.41089			-33.3862	-40.6494
-3.32642	-2.19727			-33.3862	-40.6494
-3.41797	-1.92261			-33.4778	-40.7105
-3.32642	-1.61743			-33.3862	-40.741
-2.9602	-1.28174			-33.3557	-40.7105
-2.53296	-0.91553			-33.3862	-40.741
-2.56348	-0.61035			-33.4778	-40.6799
-3.11279	-0.67139			-33.3862	-40.6799
-3.69263	-1.06812			-33.3862	-40.6189
-3.87573	-1.43433			-33.4168	-40.6799
-3.8147	-1.46484			-33.4473	-40.6494
-3.75366	-1.37329			-33.4168	-40.6799
-3.72314	-1.46484			-33.4168	-40.6799
-3.60107	-1.70898			-33.4168	-40.6799
-3.50952	-1.92261			-33.4778	-40.6799
-3.50952	-2.0752			-33.4473	-40.6799
-3.479	-2.0752			-33.4473	-40.6189
-3.41797	-1.89209			-33.4473	-40.6189
-3.44849	-1.64795			-33.5083	-40.6189
-3.54004	-1.52588			-33.5693	-40.6494
-3.72314	-1.67847			-33.5083	-40.6799
-3.9978	-1.92261			-33.5083	-40.741
-4.21143	-2.04468			-33.5083	-40.6799
-4.30298	-2.13623			-33.5693	-40.6494
-4.21143	-2.31934			-33.5999	-40.6799
-3.9978	-2.56348			-33.5388	-40.6494
-3.84521	-2.65503			-33.5388	-40.7105
-3.78418	-2.50244			-33.5693	-40.7105
-3.69263	-2.0752			-33.5999	-40.6799
-3.66211	-1.7395			-33.5388	-40.6189
-3.78418	-1.61743			-33.5693	-40.6494
-3.90625	-1.61743			-33.5388	-40.6799
-3.8147	-1.58691			-33.5693	-40.741
-3.66211	-1.52588			-33.5693	-40.6799
-3.66211	-1.37329			-33.5693	-40.6799
-3.72314	-1.31226			-33.5083	-40.7105
-3.8147	-1.43433			-33.5388	-40.7105
-3.87573	-1.64795			-33.5083	-40.6494
-3.87573	-1.7395			-33.4778	-40.6799
-3.8147	-1.77002			-33.5388	-40.7105
-3.75366	-1.77002			-33.5083	-40.7105
-3.69263	-1.70898			-33.4778	-40.6189
-3.63159	-1.64795			-33.5083	-40.6494
-3.50952	-1.61743			-33.5083	-40.7105
-3.38745	-1.58691			-33.5083	-40.6494
-3.23486	-1.52588			-33.5388	-40.7105
-3.08228	-1.43433			-33.5693	-40.741
-3.02124	-1.40381			-33.5693	-40.6799
-3.08228	-1.61743			-33.5693	-40.7105
-3.26538	-2.01416			-33.5693	-40.7105
-3.50952	-2.2583			-33.5999	-40.741
-3.8147	-2.22778			-33.5693	-40.6799
-3.9978	-2.10571			-33.5388	-40.6799
-4.02832	-2.04468			-33.5693	-40.7105
-3.96728	-2.10571			-33.5999	-40.7105
-3.87573	-2.0752			-33.6304	-40.6799
-3.8147	-1.89209			-33.6609	-40.7105
-3.69263	-1.67847			-33.6609	-40.7105
-3.57056	-1.52588			-33.6609	-40.6799
-3.57056	-1.28174			-33.6304	-40.6799
-3.78418	-1.06812			-33.6304	-40.7715
-4.08935	-1.19019			-33.6304	-40.7105
-4.24194	-1.61743			-33.5999	-40.6799
-4.24194	-1.98364			-33.6304	-40.6799
-4.24194	-1.95312			-33.5999	-40.7105
-4.24194	-1.64795			-33.6304	-40.7105
-4.08935	-1.43433			-33.6304	-40.7105
-3.8147	-1.49536			-33.6609	-40.6799
-3.57056	-1.61743			-33.6609	-40.6189
-3.57056	-1.58691			-33.6609	-40.6494
-3.60107	-1.34277			-33.5999	-40.6799
-3.50952	-1.12915			-33.5999	-40.6189
-3.38745	-1.0376			-33.6609	-40.6189
-3.2959	-1.06812			-33.6609	-40.6799
-3.32642	-1.25122			-33.6609	-40.6494
-3.50952	-1.43433			-33.7219	-40.7105
-3.78418	-1.52588			-33.6609	-40.7105
-4.02832	-1.52588			-33.6609	-40.7105
-4.11987	-1.52588			-33.6914	-40.6799
-4.18091	-1.52588			-33.6914	-40.7105
-4.21143	-1.49536			-33.7524	-40.7105
-4.21143	-1.46484			-33.7524	-40.741
-4.15039	-1.43433			-33.6914	-40.6799
-4.15039	-1.34277			-33.6609	-40.7105
-4.21143	-1.12915			-33.7219	-40.7105
-4.15039	-0.91553			-33.783	-40.6799
-3.90625	-0.91553			-33.7219	-40.741
-3.63159	-1.06812			-33.7524	-40.741
-3.50952	-1.28174			-33.7219	-40.741
-3.54004	-1.52588			-33.783	-40.741
-3.57056	-1.67847			-33.783	-40.7105
-3.50952	-1.61743			-33.7219	-40.6799
-3.32642	-1.34277			-33.7524	-40.6799
-3.14331	-1.09863			-33.8135	-40.6799
-3.05176	-0.97656			-33.8135	-40.7105
-3.14331	-1.06812			-33.783	-40.6494
-3.26538	-1.25122			-33.783	-40.7105
-3.32642	-1.46484			-33.783	-40.741
-3.32642	-1.61743			-33.783	-40.7105
-3.38745	-1.67847			-33.783	-40.6799
-3.50952	-1.64795			-33.7524	-40.6494
-3.66211	-1.49536			-33.844	-40.7105
-3.60107	-1.31226			-33.844	-40.6494
-3.32642	-1.12915			-33.7524	-40.6799
-2.9602	-1.06812			-33.783	-40.7105
-2.71606	-1.15967			-33.8135	-40.6799
-2.65503	-1.37329			-33.8745	-40.6799
-2.80762	-1.49536			-33.844	-40.6494
-3.20435	-1.5564			-33.783	-40.6799
-3.50952	-1.70898			-33.844	-40.6799
-3.479	-1.95312			-33.8745	-40.741
-3.26538	-2.13623			-33.8745	-40.741
-3.20435	-2.2583			-33.8135	-40.6494
-3.32642	-2.2583			-33.8135	-40.6799
-3.35693	-2.04468			-33.8135	-40.6799
-3.08228	-1.67847			-33.8135	-40.741
-2.74658	-1.40381			-33.905	-40.741
-2.62451	-1.46484			-33.905	-40.7105
-2.65503	-1.83105			-33.9661	-40.6799
-2.74658	-2.16675			-33.9661	-40.741
-2.80762	-2.10571			-33.9661	-40.7715
-2.89917	-1.7395			-33.9966	-40.7105
-3.05176	-1.31226			-33.9661	-40.6799
-3.20435	-1.12915			-33.9966	-40.7715
-3.20435	-1.25122			-33.9966	-40.7715
-3.05176	-1.61743			-33.9966	-40.6799
-2.83813	-2.13623			-33.9966	-40.741
-2.86865	-2.62451			-33.9661	-40.7715
-3.14331	-2.9602			-33.9661	-40.6799
-3.38745	-3.02124			-33.9661	-40.6494
-3.32642	-2.9602			-33.9966	-40.741
-2.9602	-2.7771			-34.0271	-40.7105
-2.68555	-2.44141			-34.0271	-40.7105
-2.62451	-2.04468			-34.0271	-40.7715
-2.59399	-1.7395			-33.9966	-40.6799
-2.62451	-1.58691			-34.0271	-40.6494
-2.74658	-1.61743			-33.9966	-40.6189
-2.89917	-2.01416			-33.9966	-40.6189
-2.86865	-2.68555			-33.9966	-40.6494
-2.74658	-3.479			-33.9355	-40.6189
-2.80762	-4.15039			-33.9355	-40.6189
-3.08228	-4.57764			-33.9355	-40.6189
-3.20435	-4.60815			-33.9355	-40.6799
-3.11279	-4.27246			-33.9355	-40.7105
-2.92969	-3.63159			-33.905	-40.6494
-2.68555	-2.92969			-33.9355	-40.5884
-2.47192	-2.44141			-33.9355	-40.5579
-2.41089	-2.38037			-33.9966	-40.6189
-2.65503	-2.47192			-33.9966	-40.6799
-3.14331	-2.41089			-33.9355	-40.6189
-3.50952	-2.22778			-33.905	-40.5884
-3.479	-2.0752			-33.8745	-40.5884
-3.26538	-2.04468			-33.905	-40.5579
-3.23486	-2.10571			-33.905	-40.5579
-3.32642	-2.22778			-33.905	-40.5579
-3.2959	-2.34985			-33.9355	-40.5884
-3.20435	-2.34985			-33.8745	-40.5579
-3.14331	-2.16675			-33.8135	-40.5579
-3.23486	-1.95312			-33.8135	-40.5579
-3.38745	-1.92261			-33.8135	-40.5579
-3.44849	-2.04468			-33.8745	-40.5579
-3.32642	-2.16675			-33.905	-40.5273
-3.14331	-2.19727			-33.8745	-40.5273
-3.02124	-2.28882			-33.8745	-40.4968
-3.14331	-2.44141			-33.8745	-40.5273
-3.479	-2.59399			-33.9355	-40.4968
-3.72314	-2.59399			-33.9661	-40.5273
-3.66211	-2.53296			-33.8745	-40.4968
-3.32642	-2.62451			-33.905	-40.4968
-2.89917	-2.89917			-33.905	-40.4968
-2.65503	-3.23486			-33.9355	-40.5579
-2.71606	-3.479			-33.844	-40.4968
-2.86865	-3.54004			-33.8745	-40.5273
-3.05176	-3.26538			-33.905	-40.5884
-3.23486	-2.80762			-33.905	-40.5884
-3.32642	-2.53296			-33.8745	-40.5579
-3.14331	-2.59399			-33.905	-40.5884
-2.7771	-2.68555			-33.9661	-40.4663
-2.56348	-2.56348			-33.9661	-40.4663
-2.62451	-2.31934			-33.8745	-40.4968
-2.62451	-2.13623			-33.9355	-40.5273
-2.47192	-2.13623			-33.905	-40.5273
-2.34985	-2.10571			-33.9355	-40.5884
-2.44141	-1.86157			-33.905	-40.6189
-2.59399	-1.5564			-33.9355	-40.5273
-2.56348	-1.43433			-33.9966	-40.4968
-2.38037	-1.37329			-33.9355	-40.4968
-2.22778	-1.31226			-33.9355	-40.4968
-2.2583	-1.37329			-33.9661	-40.5273
-2.44141	-1.64795			-34.0576	-40.5579
-2.80762	-1.98364			-33.9661	-40.5273
-3.20435	-2.0752			-33.9966	-40.5273
-3.38745	-2.0752			-33.9355	-40.4968
-3.2959	-2.16675			-33.9966	-40.4968
-3.05176	-2.34985			-33.9966	-40.4968
-2.83813	-2.28882			-33.9966	-40.5579
-2.71606	-2.10571			-33.9661	-40.4663
-2.62451	-2.13623			-33.9661	-40.4358
-2.53296	-2.44141			-33.9966	-40.4663
-2.56348	-2.62451			-33.9661	-40.4968
-2.74658	-2.44141			-33.9966	-40.5273
-2.89917	-2.0752			-33.9661	-40.4358
-2.83813	-1.80054			-33.9966	-40.4053
-2.68555	-1.7395			-33.9966	-40.4663
-2.68555	-1.70898			-33.9661	-40.4968
-2.89917	-1.64795			-34.0271	-40.4663
-3.14331	-1.49536			-34.0271	-40.4358
-3.41797	-1.34277			-34.0271	-40.4663
-3.66211	-1.25122			-34.0271	-40.4968
-3.84521	-1.43433			-34.0576	-40.4358
-3.78418	-1.77002			-34.0576	-40.4358
-3.44849	-1.98364			-34.0881	-40.5273
-3.14331	-1.89209			-34.0576	-40.4358
-3.38745	-1.61743			-34.0576	-40.4358
-4.02832	-1.43433			-34.0271	-40.4358
-4.45557	-1.46484			-34.0576	-40.4358
-4.36401	-1.67847			-34.0271	-40.4053
-4.05884	-1.86157			-33.9966	-40.4358
-3.8147	-1.89209			-34.0271	-40.4968
-3.60107	-1.80054			-34.0271	-40.4663
-3.32642	-1.7395			-33.9966	-40.4053
-3.17383	-1.77002			-33.9966	-40.4358
-3.32642	-1.98364			-34.0271	-40.4053
-3.479	-2.34985			-33.9966	-40.4358
-3.35693	-2.62451			-34.0271	-40.4663
-3.05176	-2.68555			-34.0576	-40.4663
-2.89917	-2.65503			-34.0881	-40.4053
-2.92969	-2.74658			-34.0576	-40.4358
-2.80762	-2.83813			-34.0881	-40.4053
-2.62451	-2.7771			-34.1492	-40.4663
-2.56348	-2.59399			-34.0881	-40.4358
-2.62451	-2.44141			-34.0576	-40.4358
-2.71606	-2.34985			-34.0576	-40.4358
-2.80762	-2.44141			-34.0576	-40.4358
-2.86865	-2.86865			-34.0576	-40.4663
-2.86865	-3.44849			-34.0271	-40.5273
-2.68555	-3.84521			-34.0576	-40.5273
-2.44141	-3.96728			-34.1187	-40.5579
-2.31934	-3.93677			-34.1492	-40.5579
-2.44141	-3.8147			-34.1492	-40.4968
-2.65503	-3.69263			-34.0881	-40.4968
-2.7771	-3.63159			-34.0576	-40.5273
-2.62451	-3.57056			-34.0576	-40.5579
-2.38037	-3.41797			-34.0881	-40.5273
-2.10571	-3.08228			-34.0881	-40.5579
-1.86157	-2.59399			-34.1492	-40.5579
-1.7395	-2.10571			-34.0576	-40.5884
-1.86157	-1.83105			-34.0271	-40.6189
-2.28882	-1.83105			-34.0576	-40.5884
-2.74658	-2.01416			-34.0576	-40.6189
-3.14331	-2.0752			-34.0881	-40.6189
-3.44849	-1.86157			-33.9966	-40.5884
-3.69263	-1.61743			-33.9966	-40.5273
-3.87573	-1.5564			-34.0271	-40.5579
-4.05884	-1.67847			-34.1187	-40.5884
-4.3335	-1.83105			-34.0881	-40.5884
-4.69971	-2.01416			-34.0271	-40.5884
-4.91333	-2.13623			-34.0881	-40.5884
-4.82178	-2.22778			-34.1797	-40.6799
-4.54712	-2.2583			-34.0576	-40.6494
-4.3335	-2.19727			-34.0881	-40.6494
-4.21143	-2.0752			-34.0881	-40.6189
-3.90625	-1.95312			-34.1187	-40.6189
-3.35693	-1.95312			-34.1492	-40.5884
-2.71606	-2.13623			-34.1492	-40.6189
-2.38037	-2.38037			-34.1492	-40.6189
-2.47192	-2.50244			-34.0576	-40.6189
-2.7771	-2.47192			-34.0576	-40.6799
-2.99072	-2.31934			-34.0881	-40.6494
-2.99072	-2.19727			-34.0576	-40.7105
-2.83813	-2.2583			-34.1797	-40.6189
-2.65503	-2.44141			-34.1187	-40.5884
-2.68555	-2.68555			-34.0881	-40.6189
-2.92969	-2.86865			-34.0881	-40.6189
-3.11279	-2.83813			-34.1187	-40.7105
-3.02124	-2.59399			-34.1187	-40.7105
-2.7771	-2.31934			-34.0576	-40.6189
-2.65503	-2.22778			-34.0576	-40.6494
-2.71606	-2.31934			-34.0881	-40.6494
-2.80762	-2.62451			-34.1492	-40.6799
-2.83813	-2.99072			-34.1492	-40.7105
-2.86865	-3.17383			-34.0881	-40.6494
-2.89917	-2.99072			-34.1187	-40.6799
-2.9602	-2.65503			-34.0881	-40.6494
-3.05176	-2.44141			-34.1187	-40.741
-3.20435	-2.44141			-34.1187	-40.7105
-3.50952	-2.53296			-34.0576	-40.6799
-3.84521	-2.62451			-34.1187	-40.7105
-4.02832	-2.71606			-34.1492	-40.741
-4.02832	-2.71606			-34.0881	-40.7105
-3.96728	-2.62451			-34.1187	-40.6799
-3.75366	-2.53296			-34.0881	-40.741
-3.23486	-2.62451			-34.1187	-40.741
-2.65503	-2.92969			-34.1187	-40.6799
-2.47192	-3.2959			-34.0881	-40.741
-2.62451	-3.69263			-34.0881	-40.741
-2.83813	-3.96728			-34.0881	-40.7105
-3.02124	-4.08935			-34.1187	-40.7105
-3.23486	-4.08935			-34.1187	-40.741
-3.2959	-3.9978			-34.1187	-40.741
-3.20435	-3.90625			-34.1187	-40.7105
-3.14331	-3.8147			-34.1492	-40.7105
-3.14331	-3.75366			-34.1187	-40.741
-3.02124	-3.8147			-34.1492	-40.741
-2.68555	-3.90625			-34.1797	-40.7715
-2.44141	-3.90625			-34.1797	-40.741
-2.53296	-3.72314			-34.1797	-40.802
-2.83813	-3.479			-34.1492	-40.7715
-3.08228	-3.26538			-34.1492	-40.7715
-3.26538	-2.99072			-34.1187	-40.741
-3.32642	-2.59399			-34.1187	-40.741
-3.35693	-2.28882			-34.0576	-40.741
-3.32642	-2.38037			-34.1492	-40.7715
-3.23486	-2.80762			-34.1492	-40.741
-2.9602	-3.2959			-34.1797	-40.7105
-2.62451	-3.479			-34.1492	-40.6799
-2.41089	-3.2959			-34.2407	-40.6799
-2.47192	-2.92969			-34.2407	-40.7105
-2.71606	-2.74658			-34.1797	-40.7105
-2.92969	-2.7771			-34.1492	-40.741
-2.9602	-2.89917			-34.1797	-40.741
-2.80762	-2.86865			-34.1187	-40.6799
-2.68555	-2.59399			-34.1797	-40.7105
-2.74658	-2.28882			-34.1797	-40.6494
-2.99072	-2.19727			-34.1797	-40.6189
-3.05176	-2.2583			-34.1797	-40.6189
-2.86865	-2.34985			-34.1492	-40.6799
-2.41089	-2.47192			-34.1187	-40.7105
-1.95312	-2.59399			-34.1492	-40.7105
-1.92261	-2.68555			-34.1492	-40.7105
-2.31934	-2.80762			-34.0271	-40.7105
-2.74658	-2.86865			-33.9355	-40.7105
-2.9602	-2.80762			-33.9355	-40.7105
-3.05176	-2.59399			-33.9661	-40.6799
-3.08228	-2.47192			-33.9661	-40.6189
-2.86865	-2.59399			-33.905	-40.6189
-2.53296	-2.7771			-33.8745	-40.6189
-2.31934	-2.89917			-33.905	-40.6494
-2.41089	-2.99072			-33.905	-40.6799
-2.65503	-3.11279			-33.8135	-40.6799
-2.99072	-3.14331			-33.8135	-40.6799
-3.2959	-2.9602			-33.8745	-40.7105
-3.41797	-2.74658			-33.8135	-40.7715
-3.20435	-2.71606			-33.7524	-40.741
-2.74658	-2.74658			-33.783	-40.7105
-2.34985	-2.80762			-33.783	-40.6799
-2.2583	-2.83813			-33.844	-40.6799
-2.31934	-3.02124			-33.783	-40.7105
-2.2583	-3.32642			-33.844	-40.7105
-2.10571	-3.60107			-33.844	-40.741
-2.13623	-3.72314			-33.7524	-40.7715
-2.34985	-3.69263			-33.7219	-40.7715
-2.50244	-3.57056			-33.7219	-40.7715
-2.38037	-3.50952			-33.7219	-40.6799
-2.10571	-3.50952			-33.8135	-40.7105
-1.98364	-3.44849			-33.7524	-40.7105
-2.01416	-3.44849			-33.783	-40.741
-2.0752	-3.479			-33.7524	-40.7715
-2.19727	-3.35693			-33.8135	-40.741
-2.53296	-3.05176			-33.8135	-40.7105
-2.92969	-2.80762			-33.7524	-40.7105
-3.17383	-2.74658			-33.7524	-40.7105
-3.17383	-2.9602			-33.7219	-40.7715
-3.02124	-3.23486			-33.783	-40.741
-2.74658	-3.32642			-33.8135	-40.6799
-2.44141	-3.20435			-33.8135	-40.741
-2.16675	-3.02124			-33.8135	-40.741
-2.01416	-2.92969			-33.8135	-40.7715
-2.13623	-3.02124			-33.7524	-40.7105
-2.41089	-3.23486			-33.7524	-40.7105
-2.74658	-3.32642			-33.7524	-40.741
-2.9602	-3.2959			-33.7524	-40.7715
-3.05176	-3.2959			-33.7524	-40.741
-3.08228	-3.35693			-33.7524	-40.7105
-3.05176	-3.32642			-33.783	-40.8325
-2.86865	-3.23486			-33.7524	-40.7715
-2.53296	-3.26538			-33.783	-40.741
-2.22778	-3.44849			-33.783	-40.7715
-2.16675	-3.44849			-33.8135	-40.8325
-2.38037	-3.20435			-33.783	-40.741
-2.71606	-2.9602			-33.783	-40.802
-2.89917	-2.86865			-33.8135	-40.8325
-2.89917	-2.89917			-33.783	-40.7715
-2.7771	-2.89917			-33.8135	-40.741
-2.74658	-2.80762			-33.844	-40.8325
-2.7771	-2.71606			-33.844	-40.802
-2.80762	-2.74658			-33.844	-40.7715
-2.80762	-2.9602			-33.783	-40.7715
-2.86865	-3.17383			-33.783	-40.741
-3.02124	-3.32642			-33.783	-40.802
-3.20435	-3.38745			-33.7524	-40.7715
-3.32642	-3.38745			-33.7219	-40.802
-3.44849	-3.35693			-33.7524	-40.802
-3.63159	-3.38745			-33.7524	-40.7715
-3.84521	-3.54004			-33.7219	-40.7715
-3.87573	-3.72314			-33.7524	-40.7715
-3.72314	-3.69263			-33.783	-40.8325
-3.60107	-3.54004			-33.783	-40.8325
-3.50952	-3.44849			-33.844	-40.802
-3.38745	-3.54004			-33.8135	-40.802
-3.26538	-3.78418			-33.783	-40.802
-3.23486	-3.90625			-33.7524	-40.7715
-3.2959	-3.84521			-33.7524	-40.802
-3.41797	-3.75366			-33.7524	-40.802
-3.41797	-3.66211			-33.7524	-40.8325
-3.2959	-3.44849			-33.8135	-40.802
-3.20435	-3.26538			-33.844	-40.8325
-3.35693	-3.2959			-33.844	-40.802
-3.72314	-3.54004			-33.783	-40.8325
-4.08935	-3.75366			-33.7219	-40.863
-4.18091	-3.78418			-33.6914	-40.863
-3.87573	-3.54004			-33.783	-40.802
-3.54004	-3.14331			-33.844	-40.802
-3.44849	-2.86865			-33.8135	-40.802
-3.50952	-2.86865			-33.7219	-40.7715
-3.50952	-3.05176			-33.7524	-40.741
-3.35693	-3.17383			-33.7524	-40.7715
-3.02124	-3.05176			-33.844	-40.741
-2.65503	-2.65503			-33.783	-40.741
-2.44141	-2.31934			-33.7524	-40.741
-2.56348	-2.31934			-33.783	-40.7715
-2.99072	-2.53296			-33.8135	-40.7715
-3.479	-2.7771			-33.8135	-40.802
-3.69263	-2.83813			-33.7219	-40.8325
-3.63159	-2.71606			-33.783	-40.8325
-3.41797	-2.44141			-33.844	-40.8325
-3.35693	-2.19727			-33.8135	-40.8325
-3.63159	-2.0752			-33.783	-40.7715
-4.11987	-2.19727			-33.7524	-40.7715
-4.54712	-2.59399			-33.8135	-40.802
-4.66919	-3.08228			-33.783	-40.802
-4.42505	-3.41797			-33.783	-40.7715
-3.90625	-3.479			-33.7524	-40.8325
-3.38745	-3.38745			-33.783	-40.802
-3.20435	-3.26538			-33.8135	-40.802
-3.50952	-3.14331			-33.7524	-40.7715
-3.9978	-3.20435			-33.8135	-40.7715
-4.11987	-3.38745			-33.8135	-40.8325
-3.63159	-3.50952			-33.8135	-40.8325
-2.92969	-3.44849			-33.783	-40.863
-2.56348	-3.08228			-33.8745	-40.863
-2.71606	-2.62451			-33.8135	-40.8325
-3.20435	-2.28882			-33.8135	-40.8325
-3.66211	-2.19727			-33.8135	-40.863
-3.84521	-2.2583			-33.844	-40.8935
-3.84521	-2.28882			-33.905	-40.8935
-3.93677	-2.2583			-33.844	-40.863
-4.05884	-2.19727			-33.8135	-40.802
-4.05884	-2.31934			-33.783	-40.863
-3.93677	-2.59399			-33.783	-40.8935
-3.63159	-2.89917			-33.7524	-40.8325
-3.14331	-2.99072			-33.7524	-40.802
-2.80762	-2.83813			-33.783	-40.863
-2.92969	-2.56348			-33.8135	-40.9241
-3.26538	-2.31934			-33.8135	-40.8935
-3.479	-2.22778			-33.844	-40.863
-3.41797	-2.22778			-33.844	-40.863
-3.17383	-2.31934			-33.844	-40.9241
-2.86865	-2.47192			-33.8135	-40.8935
-2.7771	-2.59399			-33.844	-40.8935
-2.9602	-2.59399			-33.844	-40.9241
-3.23486	-2.47192			-33.844	-40.9241
-3.50952	-2.38037			-33.8135	-40.8935
-3.75366	-2.31934			-33.844	-40.9241
-3.9978	-2.2583			-33.844	-40.9851
-4.11987	-2.19727			-33.844	-40.8935
-3.9978	-2.22778			-33.844	-40.8935
-3.75366	-2.31934			-33.8745	-40.9546
-3.54004	-2.47192			-33.844	-40.9546
-3.479	-2.71606			-33.844	-40.9241
-3.44849	-2.9602			-33.8745	-40.9241
-3.38745	-2.86865			-33.8745	-40.9241
-3.20435	-2.62451			-33.905	-40.8935
-2.89917	-2.47192			-33.8745	-40.8935
-2.65503	-2.56348			-33.905	-40.8935
-2.68555	-2.65503			-33.9661	-40.9546
-2.89917	-2.53296			-33.9661	-40.9851
-3.08228	-2.31934			-33.9355	-40.9241
-3.02124	-2.16675			-33.9355	-40.9241
-2.89917	-2.01416			-33.905	-40.9241
-2.89917	-1.7395			-33.844	-40.9851
-2.89917	-1.49536			-33.8745	-40.9851
-2.74658	-1.52588			-33.8745	-40.9546
-2.50244	-1.80054			-33.8745	-40.9546
-2.56348	-2.10571			-33.905	-40.9546
-2.86865	-2.22778			-33.9661	-40.9851
-3.11279	-2.22778			-33.9355	-40.9851
-3.02124	-2.13623			-33.905	-41.0156
-2.74658	-2.0752			-33.8745	-41.0156
-2.65503	-2.19727			-33.905	-41.0461
-2.80762	-2.47192			-33.905	-41.1072
-2.86865	-2.65503			-33.9355	-41.1072
-2.68555	-2.74658			-33.9966	-41.0767
-2.53296	-2.86865			-33.9661	-41.0461
-2.56348	-3.02124			-33.9355	-41.1072
-2.53296	-3.05176			-33.9355	-41.0767
-2.28882	-3.11279			-33.9661	-41.0767
-1.98364	-3.2959			-34.0271	-41.1072
-1.89209	-3.32642			-33.9355	-41.0461
-2.0752	-3.14331			-33.905	-41.0767
-2.31934	-2.89917			-33.905	-41.0767
-2.47192	-2.80762			-33.9355	-41.0767
-2.41089	-2.86865			-33.9355	-41.1072
-2.2583	-2.92969			-33.844	-41.1377
-2.22778	-2.99072			-33.905	-41.1682
-2.41089	-3.11279			-33.9966	-41.1072
-2.53296	-3.14331			-33.9355	-41.1682
-2.44141	-3.05176			-33.905	-41.1987
-2.31934	-2.83813			-33.905	-41.1377
-2.47192	-2.59399			-33.9966	-41.1072
-2.80762	-2.41089			-33.905	-41.1072
-2.92969	-2.28882			-33.905	-41.0461
[truncated: 598,002+ more rows]

## Sheet: Panel_c_data
Charge transfer (pC)					Depolarization (mV)
	wt	lgc-46 RNAi in D-MNs				wt	lgc-46 RNAi in D-MNs
1	7.56538	6.5216			1	2.25592	0.405944
2	3.0165	2.08997			2	2.50078	4.65231
3	10.0942	3.93129			3	3.70987	4.0819
4	13.409	4.7901			4	17.9098	1.4786
5	26.7662	-3.01114			5	17.0067	-0.822347
6	11.0175	4.79459			6	17.4668	3.32701
7	10.8273	1.63625			7	10.4794	-0.25526
8		6.77681			8	3.40581	2.47483
mean	11.8137	3.44118			mean	9.34189	1.91787
SE	2.78656	1.12776			SE	2.54753	0.721682

## Sheet: Panel_c_trace
Current				Voltage
wt	lgc-46 RNAi in D-MNs			wt	lgc-46 RNAi in D-MNs
-1.43433	-1.43433			-43.335	-45.6543
-1.52588	-1.80054			-43.335	-45.6543
-1.7395	-2.19727			-43.3655	-45.6543
-1.86157	-2.34985			-43.396	-45.7458
-1.80054	-2.2583			-43.396	-45.7153
-1.49536	-2.13623			-43.335	-45.6848
-1.19019	-2.2583			-43.3044	-45.6543
-1.0376	-2.38037			-43.3044	-45.6543
-1.12915	-2.28882			-43.3655	-45.6238
-1.34277	-1.95312			-43.4875	-45.6543
-1.58691	-1.64795			-43.4265	-45.6238
-1.67847	-1.5564			-43.3655	-45.5933
-1.70898	-1.61743			-43.3655	-45.6543
-1.77002	-1.70898			-43.3655	-45.6543
-1.89209	-1.77002			-43.4265	-45.6238
-1.92261	-1.83105			-43.335	-45.6238
-1.7395	-1.89209			-43.335	-45.6238
-1.5564	-1.98364			-43.335	-45.5933
-1.5564	-2.13623			-43.457	-45.6543
-1.7395	-2.28882			-43.3655	-45.6238
-1.86157	-2.41089			-43.3044	-45.6543
-1.92261	-2.2583			-43.396	-45.6543
-1.95312	-1.92261			-43.457	-45.6543
-1.86157	-1.61743			-43.335	-45.6543
-1.61743	-1.46484			-43.3655	-45.6238
-1.43433	-1.28174			-43.396	-45.6543
-1.37329	-1.06812			-43.4875	-45.6543
-1.37329	-1.06812			-43.396	-45.6543
-1.31226	-1.43433			-43.3655	-45.6848
-1.2207	-1.86157			-43.396	-45.7153
-1.09863	-2.0752			-43.396	-45.7458
-0.94604	-1.95312			-43.4265	-45.7458
-0.76294	-1.70898			-43.3044	-45.7458
-0.79346	-1.43433			-43.335	-45.6848
-1.06812	-1.25122			-43.335	-45.6543
-1.34277	-1.15967			-43.396	-45.6543
-1.49536	-1.28174			-43.4265	-45.6848
-1.43433	-1.58691			-43.396	-45.6848
-1.34277	-1.86157			-43.3655	-45.6848
-1.34277	-1.86157			-43.396	-45.6848
-1.46484	-1.5564			-43.4265	-45.7458
-1.43433	-1.06812			-43.3655	-45.7458
-1.28174	-0.85449			-43.335	-45.7153
-1.15967	-1.06812			-43.335	-45.6848
-1.28174	-1.46484			-43.335	-45.7153
-1.49536	-1.64795			-43.4265	-45.6848
-1.58691	-1.61743			-43.4265	-45.7153
-1.58691	-1.5564			-43.396	-45.7764
-1.58691	-1.49536			-43.4265	-45.7153
-1.49536	-1.49536			-43.396	-45.6543
-1.25122	-1.49536			-43.3655	-45.6848
-0.97656	-1.43433			-43.396	-45.7153
-0.82397	-1.25122			-43.3044	-45.7764
-0.76294	-1.00708			-43.3655	-45.8069
-0.82397	-0.91553			-43.2739	-45.6848
-0.94604	-1.12915			-43.3044	-45.6848
-1.15967	-1.37329			-43.335	-45.7153
-1.37329	-1.49536			-43.3044	-45.8374
-1.5564	-1.52588			-43.3044	-45.7764
-1.64795	-1.58691			-43.335	-45.6543
-1.58691	-1.67847			-43.335	-45.7153
-1.49536	-1.64795			-43.3044	-45.7458
-1.46484	-1.5564			-43.3044	-45.7153
-1.43433	-1.49536			-43.2739	-45.6543
-1.37329	-1.52588			-43.2739	-45.6848
-1.28174	-1.61743			-43.2129	-45.7764
-1.19019	-1.70898			-43.2129	-45.6543
-1.15967	-1.58691			-43.1519	-45.6848
-1.09863	-1.37329			-43.1519	-45.7458
-0.91553	-1.28174			-43.1824	-45.8069
-0.61035	-1.43433			-43.1519	-45.7153
-0.33569	-1.70898			-43.1213	-45.7153
-0.36621	-1.83105			-43.1824	-45.7153
-0.7019	-1.86157			-43.1519	-45.7764
-1.12915	-1.83105			-43.1213	-45.7458
-1.37329	-1.83105			-43.1824	-45.7458
-1.34277	-1.83105			-43.1824	-45.7764
-1.19019	-1.80054			-43.1824	-45.7764
-1.12915	-1.77002			-43.1213	-45.8679
-1.15967	-1.89209			-43.0603	-45.8679
-1.2207	-2.13623			-43.1213	-45.7764
-1.2207	-2.31934			-43.0908	-45.7153
-1.2207	-2.28882			-43.0908	-45.7764
-1.2207	-2.13623			-43.2129	-45.8679
-1.31226	-1.95312			-43.2739	-45.7764
-1.43433	-1.70898			-43.1213	-45.7764
-1.43433	-1.52588			-43.1519	-45.7458
-1.37329	-1.43433			-43.1519	-45.8374
-1.34277	-1.40381			-43.1213	-45.8679
-1.37329	-1.52588			-43.1519	-45.8984
-1.43433	-1.7395			-43.2434	-45.8374
-1.46484	-1.80054			-43.1519	-45.8069
-1.37329	-1.7395			-43.0298	-45.7764
-1.2207	-1.7395			-43.0603	-45.8069
-1.09863	-1.89209			-43.0908	-45.7764
-0.97656	-1.98364			-43.1824	-45.8069
-0.91553	-2.01416			-43.1213	-45.7458
-0.97656	-2.16675			-43.0908	-45.7458
-1.15967	-2.31934			-43.1213	-45.7764
-1.25122	-2.34985			-43.1519	-45.7458
-1.19019	-2.28882			-43.1519	-45.7458
-1.06812	-2.2583			-43.0603	-45.7153
-1.00708	-2.2583			-43.0298	-45.7764
-1.0376	-2.16675			-43.1519	-45.7153
-1.15967	-2.04468			-43.0603	-45.7458
-1.19019	-2.01416			-43.0908	-45.7458
-1.06812	-2.0752			-43.0298	-45.7458
-0.91553	-2.16675			-43.1213	-45.7458
-0.94604	-2.2583			-43.0298	-45.7458
-1.15967	-2.38037			-42.9993	-45.7764
-1.37329	-2.47192			-42.9688	-45.7764
-1.46484	-2.53296			-42.9688	-45.8374
-1.43433	-2.47192			-42.9688	-45.8374
-1.34277	-2.31934			-42.9993	-45.8069
-1.25122	-2.22778			-42.9688	-45.8069
-1.25122	-2.2583			-42.9382	-45.7458
-1.25122	-2.38037			-42.9993	-45.7153
-1.15967	-2.50244			-43.0298	-45.7458
-0.97656	-2.65503			-42.9688	-45.7458
-0.88501	-2.7771			-42.9382	-45.7458
-0.91553	-2.83813			-42.9688	-45.7764
-0.94604	-2.65503			-43.0603	-45.8374
-0.88501	-2.19727			-42.9382	-45.8679
-0.82397	-1.67847			-42.9993	-45.8679
-0.82397	-1.2207			-42.9993	-45.8374
-0.79346	-1.0376			-43.0298	-45.7458
-0.7019	-1.12915			-43.0908	-45.7764
-0.67139	-1.31226			-43.0298	-45.8069
-0.61035	-1.31226			-43.0298	-45.8069
-0.61035	-1.09863			-42.9993	-45.8374
-0.82397	-0.82397			-42.9993	-45.8679
-1.15967	-0.76294			-42.9993	-45.8069
-1.40381	-0.85449			-42.9993	-45.7764
-1.37329	-0.79346			-42.9993	-45.7458
-1.19019	-0.67139			-42.9993	-45.8069
-0.97656	-0.61035			-43.0298	-45.8374
-0.76294	-0.61035			-42.9688	-45.8984
-0.64087	-0.57983			-42.9688	-45.7458
-0.61035	-0.61035			-42.9993	-45.7764
-0.61035	-0.82397			-42.9993	-45.8069
-0.61035	-1.19019			-42.9688	-45.8679
-0.7019	-1.49536			-43.0298	-45.8374
-0.85449	-1.5564			-42.9993	-45.8069
-0.88501	-1.37329			-42.9382	-45.8069
-0.85449	-1.19019			-42.9688	-45.8374
-0.85449	-1.06812			-42.9688	-45.929
-0.88501	-1.0376			-42.9688	-45.8069
-0.85449	-1.06812			-42.9382	-45.8069
-0.94604	-1.06812			-42.9993	-45.8679
-1.12915	-1.19019			-42.9688	-45.8679
-1.34277	-1.37329			-42.9993	-45.8374
-1.43433	-1.49536			-43.0298	-45.8679
-1.49536	-1.49536			-42.9993	-45.8984
-1.64795	-1.49536			-43.0603	-45.8679
-1.7395	-1.5564			-43.0603	-45.8679
-1.77002	-1.61743			-43.1213	-45.8679
-1.77002	-1.64795			-43.1213	-45.8679
-1.70898	-1.67847			-43.0603	-45.8984
-1.61743	-1.70898			-43.0298	-45.8984
-1.40381	-1.67847			-42.9688	-45.8984
-1.2207	-1.61743			-42.9688	-45.929
-1.25122	-1.52588			-42.9688	-45.99
-1.43433	-1.46484			-42.9993	-46.0205
-1.58691	-1.43433			-42.9993	-45.9595
-1.61743	-1.40381			-42.9993	-45.9595
-1.61743	-1.40381			-43.0298	-45.99
-1.64795	-1.43433			-43.0298	-46.0815
-1.7395	-1.52588			-42.9382	-45.99
-1.80054	-1.64795			-42.8772	-45.99
-1.77002	-1.64795			-42.9382	-45.99
-1.61743	-1.61743			-42.9077	-45.99
-1.37329	-1.5564			-42.9993	-46.051
-1.2207	-1.49536			-42.9993	-46.1121
-1.2207	-1.40381			-42.9077	-46.051
-1.31226	-1.43433			-42.8467	-45.99
-1.43433	-1.5564			-42.8467	-45.99
-1.49536	-1.64795			-42.8772	-45.9595
-1.5564	-1.64795			-42.9382	-45.9595
-1.58691	-1.61743			-42.8772	-45.99
-1.52588	-1.58691			-42.8162	-46.0205
-1.37329	-1.64795			-42.8162	-45.9595
-1.2207	-1.83105			-42.9077	-45.99
-1.15967	-1.86157			-42.8772	-45.99
-1.06812	-1.77002			-42.8162	-46.0205
-1.00708	-1.7395			-42.8162	-46.051
-1.00708	-1.77002			-42.8467	-46.0205
-1.12915	-1.61743			-42.8162	-46.051
-1.25122	-1.40381			-42.7246	-46.0205
-1.31226	-1.31226			-42.7551	-45.99
-1.28174	-1.46484			-42.7856	-46.0205
-1.28174	-1.70898			-42.7551	-46.051
-1.34277	-2.01416			-42.7246	-46.0205
-1.49536	-2.16675			-42.7246	-46.051
-1.64795	-2.01416			-42.7246	-46.0815
-1.80054	-1.67847			-42.7246	-46.1426
-1.86157	-1.46484			-42.7246	-46.1121
-1.83105	-1.49536			-42.7856	-46.1121
-1.58691	-1.7395			-42.6941	-46.051
-1.2207	-1.95312			-42.6941	-46.051
-0.88501	-1.86157			-42.6636	-45.99
-0.7019	-1.58691			-42.6331	-46.051
-0.57983	-1.43433			-42.7551	-46.051
-0.45776	-1.49536			-42.7246	-46.0205
-0.36621	-1.70898			-42.6636	-46.051
-0.48828	-1.89209			-42.6636	-46.051
-0.79346	-2.04468			-42.6941	-46.051
-1.00708	-2.19727			-42.6941	-46.051
-1.00708	-2.28882			-42.6331	-45.99
-0.82397	-2.38037			-42.572	-45.9595
-0.61035	-2.44141			-42.572	-46.0205
-0.42725	-2.44141			-42.6025	-45.99
-0.39673	-2.31934			-42.6636	-46.0205
-0.42725	-2.10571			-42.6636	-46.0815
-0.54932	-1.95312			-42.6025	-46.1426
-0.67139	-1.89209			-42.572	-46.0815
-0.79346	-1.83105			-42.5415	-45.99
-0.97656	-1.70898			-42.5415	-46.0205
-1.19019	-1.70898			-42.5415	-46.051
-1.34277	-1.83105			-42.511	-46.1121
-1.46484	-1.89209			-42.45	-46.051
-1.58691	-1.86157			-42.5415	-46.0205
-1.64795	-1.92261			-42.511	-46.051
-1.49536	-2.16675			-42.45	-46.0815
-1.25122	-2.34985			-42.4805	-46.1121
-1.09863	-2.2583			-42.3889	-46.0205
-1.06812	-2.01416			-42.3889	-45.99
-1.0376	-1.80054			-42.4194	-45.99
-0.85449	-1.61743			-42.3584	-46.0815
-0.61035	-1.37329			-42.2974	-46.0205
-0.57983	-1.28174			-42.3584	-45.9595
-0.67139	-1.37329			-42.3584	-45.9595
-0.67139	-1.61743			-42.3584	-46.051
-0.57983	-1.83105			-42.3279	-45.9595
-0.5188	-1.95312			-42.3889	-45.929
-0.48828	-2.01416			-42.3279	-46.0205
-0.5188	-1.92261			-42.2668	-46.051
-0.67139	-1.80054			-42.2363	-45.929
-0.88501	-1.7395			-42.1753	-45.9595
-1.06812	-1.7395			-42.1448	-45.9595
-1.25122	-1.7395			-42.1448	-46.0205
-1.61743	-1.7395			-42.1143	-46.0205
-1.95312	-1.64795			-42.0837	-46.0205
-2.01416	-1.58691			-42.0837	-45.99
-1.80054	-1.64795			-42.0837	-45.9595
-1.5564	-1.70898			-42.0837	-45.99
-1.46484	-1.61743			-42.1143	-45.99
-1.34277	-1.31226			-42.0532	-46.0815
-1.09863	-1.15967			-42.0227	-46.0205
-0.91553	-1.28174			-41.9006	-45.99
-0.88501	-1.52588			-41.9617	-45.9595
-1.0376	-1.67847			-41.9312	-46.0205
-1.12915	-1.70898			-41.9006	-46.051
-1.12915	-1.70898			-41.9006	-46.0205
-1.06812	-1.64795			-41.9922	-46.0205
-1.0376	-1.64795			-41.8396	-45.9595
-1.00708	-1.64795			-41.748	-45.99
-1.09863	-1.61743			-41.687	-46.051
-1.28174	-1.52588			-41.7175	-46.0815
-1.43433	-1.46484			-41.7175	-46.051
-1.5564	-1.52588			-41.687	-46.0205
-1.70898	-1.61743			-41.5649	-46.0205
-1.86157	-1.64795			-41.5649	-46.0205
-1.89209	-1.49536			-41.5039	-45.9595
-1.80054	-1.31226			-41.5344	-45.9595
-1.61743	-1.2207			-41.5344	-45.929
-1.46484	-1.31226			-41.4429	-45.99
-1.31226	-1.5564			-41.4124	-45.99
-1.06812	-1.67847			-41.4429	-45.99
-0.88501	-1.5564			-41.4734	-45.9595
-0.91553	-1.34277			-41.3818	-45.99
-1.09863	-1.28174			-41.4124	-45.9595
-1.19019	-1.40381			-41.4734	-45.9595
-1.0376	-1.49536			-41.4124	-45.9595
-0.82397	-1.37329			-41.3818	-46.051
-0.67139	-1.25122			-41.3818	-46.0205
-0.67139	-1.28174			-41.4429	-46.0815
-0.73242	-1.43433			-41.4429	-46.0815
-0.85449	-1.5564			-41.3818	-46.051
-1.0376	-1.64795			-41.3818	-46.0205
-1.28174	-1.61743			-41.3513	-45.9595
-1.52588	-1.5564			-41.4124	-45.9595
-1.64795	-1.5564			-41.4429	-45.929
-1.67847	-1.58691			-41.4429	-45.9595
-1.7395	-1.58691			-41.3818	-45.929
-1.83105	-1.58691			-41.3513	-45.8679
-1.86157	-1.64795			-41.3208	-45.929
-1.67847	-1.7395			-41.4429	-45.9595
-1.49536	-1.7395			-41.3818	-45.99
-1.49536	-1.70898			-41.3818	-46.051
-1.7395	-1.83105			-41.3513	-46.0205
-2.01416	-2.13623			-41.3818	-45.9595
-2.19727	-2.34985			-41.4124	-45.8984
-2.10571	-2.44141			-41.3513	-45.8679
-1.86157	-2.44141			-41.3513	-45.8984
-1.5564	-2.41089			-41.3208	-45.8984
-1.28174	-2.28882			-41.3208	-45.929
-1.12915	-2.19727			-41.3513	-45.9595
-1.0376	-2.10571			-41.4429	-45.929
-0.94604	-1.98364			-41.4429	-45.8984
-0.91553	-1.77002			-41.4734	-45.8984
-0.97656	-1.61743			-41.4734	-45.8984
-1.00708	-1.61743			-41.4429	-45.9595
-1.06812	-1.64795			-41.4734	-45.99
-1.25122	-1.58691			-41.3818	-45.8984
-1.5564	-1.5564			-41.3818	-45.8984
-1.80054	-1.61743			-41.4124	-45.8679
-1.92261	-1.61743			-41.3818	-45.929
-1.86157	-1.52588			-41.3818	-45.9595
-1.7395	-1.37329			-41.4124	-45.8679
-1.64795	-1.31226			-41.3818	-45.8679
-1.64795	-1.28174			-41.4124	-45.9595
-1.64795	-1.34277			-41.4124	-45.99
-1.64795	-1.40381			-41.3818	-45.8984
-1.52588	-1.43433			-41.3513	-45.8984
-1.28174	-1.40381			-41.3513	-45.929
-1.12915	-1.46484			-41.3208	-45.9595
-1.2207	-1.5564			-41.3208	-45.8984
-1.52588	-1.61743			-41.2903	-45.8984
-1.61743	-1.77002			-41.3513	-46.0205
-1.40381	-1.89209			-41.2903	-45.8984
-1.19019	-1.83105			-41.3513	-45.8984
-1.19019	-1.58691			-41.3208	-45.8984
-1.37329	-1.43433			-41.3208	-45.929
-1.43433	-1.40381			-41.3818	-45.929
-1.31226	-1.31226			-41.4124	-45.929
-1.15967	-1.09863			-41.4429	-45.9595
-1.19019	-1.00708			-41.4734	-45.8984
-1.40381	-1.2207			-41.4429	-45.8984
-1.61743	-1.58691			-41.3208	-45.8984
-1.83105	-1.7395			-41.3513	-45.99
-1.98364	-1.64795			-41.3513	-45.9595
-2.01416	-1.46484			-41.3513	-45.8984
-1.83105	-1.37329			-41.3818	-45.8984
-1.46484	-1.37329			-41.4124	-45.99
-1.12915	-1.40381			-41.4429	-45.99
-1.0376	-1.40381			-41.4124	-45.929
-1.2207	-1.43433			-41.3513	-45.8984
-1.46484	-1.49536			-41.3208	-45.8679
-1.52588	-1.52588			-41.3513	-45.929
-1.43433	-1.58691			-41.4124	-45.929
-1.37329	-1.64795			-41.4124	-45.9595
-1.37329	-1.70898			-41.4124	-45.929
-1.34277	-1.80054			-41.3513	-45.8984
-1.34277	-1.80054			-41.3513	-45.929
-1.37329	-1.7395			-41.3818	-45.8679
-1.46484	-1.67847			-41.4124	-45.8679
-1.43433	-1.7395			-41.4124	-45.8679
-1.34277	-1.70898			-41.3513	-45.929
-1.31226	-1.5564			-41.3208	-45.8984
-1.40381	-1.34277			-41.3818	-45.929
-1.61743	-1.31226			-41.4734	-45.929
-1.80054	-1.40381			-41.2903	-45.929
-1.86157	-1.49536			-41.3208	-45.9595
-1.77002	-1.52588			-41.3513	-45.8984
-1.5564	-1.5564			-41.3513	-45.8984
-1.25122	-1.61743			-41.2903	-45.929
-0.94604	-1.67847			-41.3513	-45.99
-0.79346	-1.83105			-41.3818	-46.0205
-0.67139	-2.10571			-41.3818	-46.0205
-0.64087	-2.28882			-41.2903	-46.051
-0.73242	-2.13623			-41.2903	-45.99
-1.00708	-1.77002			-41.2903	-46.0205
-1.2207	-1.5564			-41.2903	-45.9595
-1.25122	-1.58691			-41.2903	-45.929
-1.31226	-1.64795			-41.2598	-45.929
-1.49536	-1.5564			-41.3208	-45.929
-1.67847	-1.43433			-41.3513	-45.8984
-1.58691	-1.46484			-41.3208	-45.929
-1.31226	-1.61743			-41.2598	-45.929
-1.06812	-1.67847			-41.2293	-45.9595
-0.97656	-1.5564			-41.3208	-46.0205
-1.0376	-1.43433			-41.3513	-45.99
-1.28174	-1.40381			-41.2598	-45.9595
-1.58691	-1.43433			-41.2903	-45.8679
-1.86157	-1.46484			-41.2598	-45.8679
-2.01416	-1.46484			-41.2598	-45.8374
-2.10571	-1.43433			-41.3208	-45.8374
-2.01416	-1.49536			-41.2598	-45.929
-1.77002	-1.67847			-41.1987	-45.99
-1.49536	-1.92261			-41.1987	-45.99
-1.34277	-2.01416			-41.2293	-45.8984
-1.31226	-1.98364			-41.1987	-45.8679
-1.28174	-1.83105			-41.1377	-45.8984
-1.25122	-1.64795			-41.1682	-45.8984
-1.25122	-1.61743			-41.2293	-45.99
-1.28174	-1.80054			-41.1377	-45.9595
-1.40381	-1.92261			-41.1987	-45.8374
-1.61743	-1.77002			-41.1987	-45.8679
-1.67847	-1.49536			-41.1987	-45.8374
-1.46484	-1.40381			-41.1072	-45.929
-1.2207	-1.43433			-41.1377	-45.8984
-1.2207	-1.34277			-41.1072	-45.8984
-1.49536	-1.28174			-41.1682	-45.8374
-1.70898	-1.34277			-41.1987	-45.8679
-1.77002	-1.46484			-41.1072	-45.9595
-1.67847	-1.58691			-41.1682	-45.8069
-1.7395	-1.58691			-41.1682	-45.8679
-1.89209	-1.40381			-41.1987	-45.929
-1.98364	-1.15967			-41.1377	-45.8984
-1.92261	-1.12915			-41.1682	-45.8679
-1.64795	-1.31226			-41.2293	-45.8679
-1.40381	-1.58691			-41.1987	-45.9595
-1.43433	-1.70898			-41.1987	-45.8679
-1.61743	-1.7395			-41.1987	-45.8374
-1.70898	-1.77002			-41.2293	-45.8679
-1.80054	-1.89209			-41.2598	-45.8984
-1.98364	-2.04468			-41.2903	-45.929
-2.19727	-2.2583			-41.2293	-45.9595
-2.16675	-2.53296			-41.1682	-45.929
-1.98364	-2.71606			-41.1377	-45.8984
-1.77002	-2.65503			-41.1072	-45.8679
-1.58691	-2.38037			-41.1072	-45.8374
-1.43433	-2.01416			-41.1377	-45.8374
-1.43433	-1.80054			-41.1377	-45.929
-1.52588	-1.83105			-41.1987	-45.9595
-1.58691	-2.01416			-41.1987	-45.8984
-1.5564	-2.16675			-41.1682	-45.8984
-1.52588	-2.16675			-41.1377	-45.9595
-1.43433	-2.04468			-41.0767	-46.0205
-1.34277	-1.92261			-41.0461	-45.929
-1.34277	-1.86157			-41.1072	-45.99
-1.43433	-1.89209			-41.1682	-45.929
-1.52588	-1.89209			-41.1987	-45.929
-1.64795	-1.89209			-41.1682	-45.929
-1.67847	-1.83105			-41.1377	-45.99
-1.61743	-1.89209			-41.1682	-46.0205
-1.49536	-2.22778			-41.1987	-46.051
-1.40381	-2.59399			-41.2903	-46.051
-1.43433	-2.68555			-41.1987	-46.051
-1.46484	-2.50244			-41.1682	-46.0205
-1.43433	-2.16675			-41.1987	-45.9595
-1.37329	-1.89209			-41.2598	-45.99
-1.40381	-1.70898			-41.2903	-46.0205
-1.43433	-1.61743			-41.1987	-45.99
-1.43433	-1.67847			-41.2293	-46.0205
-1.46484	-1.86157			-41.2903	-46.051
-1.52588	-2.01416			-41.3208	-46.0205
-1.5564	-2.01416			-41.2598	-46.051
-1.49536	-1.83105			-41.2598	-46.0815
-1.43433	-1.52588			-41.3818	-46.051
-1.46484	-1.34277			-41.3513	-46.0205
-1.52588	-1.37329			-41.3208	-46.0205
-1.40381	-1.58691			-41.3208	-45.99
-1.2207	-1.7395			-41.3513	-45.99
-1.09863	-1.67847			-41.3818	-45.9595
-0.97656	-1.61743			-41.4124	-45.9595
-0.79346	-1.61743			-41.4124	-45.9595
-0.7019	-1.70898			-41.3513	-45.9595
-0.79346	-1.77002			-41.3818	-45.99
-0.88501	-1.64795			-41.3513	-45.99
-0.85449	-1.43433			-41.3818	-45.99
-0.73242	-1.31226			-41.4734	-46.0205
-0.64087	-1.25122			-41.4734	-46.051
-0.57983	-1.25122			-41.4124	-46.0815
-0.42725	-1.37329			-41.4124	-46.051
-0.36621	-1.52588			-41.5039	-45.99
-0.42725	-1.7395			-41.5039	-45.929
-0.61035	-1.95312			-41.4429	-45.929
-0.73242	-2.0752			-41.4124	-45.99
-0.73242	-2.0752			-41.3818	-45.9595
-0.76294	-2.10571			-41.5039	-46.0205
-0.85449	-2.2583			-41.5039	-46.0815
-0.97656	-2.44141			-41.5039	-46.0205
-1.0376	-2.62451			-41.5039	-45.9595
-1.0376	-2.74658			-41.4429	-45.99
-1.19019	-2.7771			-41.4734	-45.9595
-1.43433	-2.86865			-41.4734	-46.0205
-1.61743	-2.9602			-41.4734	-46.0815
-1.64795	-2.89917			-41.4734	-46.051
-1.58691	-2.62451			-41.5344	-45.99
-1.40381	-2.44141			-41.4734	-45.99
-1.09863	-2.41089			-41.5039	-46.0205
-0.85449	-2.28882			-41.5039	-46.1121
-0.82397	-2.01416			-41.5344	-46.051
-0.94604	-1.7395			-41.5344	-45.9595
-1.0376	-1.5564			-41.5649	-46.0205
-1.12915	-1.46484			-41.5344	-46.0815
-1.25122	-1.43433			-41.5649	-46.0815
-1.28174	-1.49536			-41.5649	-45.9595
-1.19019	-1.61743			-41.5649	-45.9595
-1.19019	-1.61743			-41.5649	-46.0205
-1.28174	-1.58691			-41.626	-46.051
-1.25122	-1.61743			-41.687	-45.9595
-1.09863	-1.67847			-41.6565	-45.99
-0.97656	-1.67847			-41.687	-46.1121
-1.09863	-1.77002			-41.6565	-45.99
-1.40381	-1.89209			-41.626	-45.99
-1.67847	-1.86157			-41.5955	-46.051
-1.77002	-1.61743			-41.5955	-46.051
-1.67847	-1.28174			-41.5955	-46.1121
-1.52588	-1.0376			-41.626	-46.1121
-1.5564	-0.97656			-41.6565	-46.0815
-1.77002	-0.97656			-41.687	-46.1121
-1.98364	-1.0376			-41.687	-46.051
-2.13623	-1.31226			-41.7175	-45.99
-2.22778	-1.77002			-41.7786	-45.99
-2.22778	-2.10571			-41.8091	-46.0205
-2.16675	-2.16675			-41.748	-46.0815
-2.01416	-2.16675			-41.6565	-46.051
-1.92261	-2.28882			-41.7175	-45.99
-1.89209	-2.44141			-41.687	-45.99
-1.95312	-2.2583			-41.687	-46.051
-2.04468	-1.89209			-41.748	-46.1121
-2.10571	-1.67847			-41.8091	-46.0205
-2.16675	-1.58691			-41.7175	-46.0205
-2.19727	-1.5564			-41.748	-45.99
-2.16675	-1.58691			-41.748	-45.9595
-2.04468	-1.67847			-41.748	-45.99
-1.86157	-1.80054			-41.8091	-46.0205
-1.7395	-1.83105			-41.7786	-46.051
-1.80054	-1.77002			-41.748	-46.051
-1.98364	-1.64795			-41.7175	-46.051
-2.13623	-1.58691			-41.7175	-46.0815
-2.22778	-1.52588			-41.8396	-46.051
-2.41089	-1.5564			-41.7786	-46.0815
-2.59399	-1.77002			-41.7175	-46.0815
-2.59399	-2.01416			-41.7175	-46.0815
-2.41089	-2.10571			-41.7786	-46.1426
-2.22778	-1.98364			-41.7786	-46.1121
-2.13623	-1.80054			-41.687	-46.1121
-2.04468	-1.67847			-41.7175	-46.1121
-1.98364	-1.58691			-41.7786	-46.0205
-1.95312	-1.52588			-41.748	-46.0205
-2.01416	-1.46484			-41.7175	-46.0205
-2.0752	-1.34277			-41.7175	-45.9595
-2.10571	-1.28174			-41.8396	-45.9595
-2.19727	-1.37329			-41.8091	-45.929
-2.38037	-1.61743			-41.7786	-45.9595
-2.62451	-1.86157			-41.7175	-45.9595
-2.7771	-2.01416			-41.7175	-45.9595
-2.68555	-2.04468			-41.748	-45.99
-2.41089	-1.89209			-41.8091	-45.9595
-1.95312	-1.67847			-41.8396	-45.9595
-1.49536	-1.58691			-41.7786	-46.0205
-1.2207	-1.64795			-41.748	-46.051
-1.2207	-1.7395			-41.7175	-46.0815
-1.37329	-1.80054			-41.8091	-46.051
-1.52588	-1.83105			-41.7786	-45.99
-1.5564	-1.83105			-41.748	-45.929
-1.49536	-1.67847			-41.7175	-45.9595
-1.40381	-1.52588			-41.8091	-45.99
-1.34277	-1.49536			-41.8396	-45.99
-1.34277	-1.64795			-41.748	-46.0205
-1.43433	-1.80054			-41.748	-46.051
-1.5564	-1.83105			-41.7175	-46.0815
-1.70898	-1.61743			-41.7175	-45.99
-1.80054	-1.31226			-41.7175	-45.9595
-1.86157	-1.09863			-41.748	-45.9595
-1.89209	-1.12915			-41.8091	-45.99
-1.89209	-1.28174			-41.8091	-46.051
-1.7395	-1.49536			-41.8701	-46.0815
-1.52588	-1.80054			-41.8396	-46.051
-1.49536	-2.0752			-41.8396	-46.0205
-1.67847	-2.16675			-41.8396	-46.0205
-1.89209	-2.01416			-41.8396	-46.0205
-2.04468	-1.83105			-41.8396	-46.1121
-2.13623	-1.77002			-41.8701	-46.051
-2.19727	-1.86157			-41.8701	-45.99
-2.19727	-1.95312			-41.8091	-45.99
-2.19727	-2.01416			-41.8396	-46.0815
-2.2583	-2.04468			-41.8091	-46.1121
-2.44141	-2.13623			-41.748	-45.99
-2.62451	-2.19727			-41.7175	-46.0205
-2.65503	-2.10571			-41.748	-46.1121
-2.56348	-1.86157			-41.7175	-46.0815
-2.38037	-1.64795			-41.687	-46.051
-2.22778	-1.64795			-41.748	-46.0815
-2.10571	-1.7395			-41.687	-46.1426
-1.98364	-1.7395			-41.7175	-46.051
-1.80054	-1.67847			-41.687	-46.051
-1.61743	-1.70898			-41.687	-46.051
-1.52588	-1.83105			-41.6565	-46.1426
-1.61743	-1.98364			-41.748	-46.1121
-1.7395	-2.01416			-41.7786	-46.051
-1.83105	-1.92261			-41.8091	-46.0815
-1.89209	-1.83105			-41.8091	-46.0815
-1.92261	-1.89209			-41.7786	-46.1121
-1.89209	-1.86157			-41.7175	-46.051
-1.92261	-1.67847			-41.6565	-46.0205
-1.98364	-1.46484			-41.687	-46.0205
-2.04468	-1.40381			-41.6565	-46.051
-2.0752	-1.5564			-41.7175	-46.1731
-2.0752	-1.80054			-41.7175	-46.0815
-2.04468	-1.95312			-41.7786	-46.0205
-1.98364	-1.98364			-41.7786	-46.0205
-1.83105	-1.92261			-41.687	-46.1121
-1.67847	-1.83105			-41.687	-46.1426
-1.61743	-1.70898			-41.7175	-46.0815
-1.64795	-1.52588			-41.7175	-46.0205
-1.7395	-1.31226			-41.8091	-46.0205
-1.86157	-1.12915			-41.8091	-46.0205
-1.89209	-1.09863			-41.7175	-46.0205
-1.7395	-1.15967			-41.7175	-46.0205
-1.5564	-1.34277			-41.7175	-46.051
-1.52588	-1.5564			-41.8396	-46.0815
-1.7395	-1.83105			-41.8091	-46.0815
-1.89209	-2.0752			-41.748	-46.0815
-1.80054	-2.22778			-41.7786	-46.1121
-1.52588	-2.31934			-41.8091	-46.1121
-1.31226	-2.41089			-41.8701	-46.0815
-1.28174	-2.41089			-41.7786	-46.0205
-1.31226	-2.38037			-41.8091	-46.0815
-1.31226	-2.34985			-41.9006	-46.051
-1.25122	-2.41089			-41.9006	-46.051
-1.19019	-2.53296			-41.8091	-46.051
-1.15967	-2.74658			-41.8091	-46.051
-1.25122	-2.89917			-41.9006	-46.0205
-1.28174	-2.99072			-41.9006	-45.99
-1.15967	-2.99072			-41.8396	-45.99
-0.94604	-2.99072			-41.8701	-45.99
-0.88501	-2.92969			-41.8701	-45.99
-0.94604	-2.7771			-41.9312	-45.9595
-1.06812	-2.47192			-41.9312	-45.99
-1.12915	-2.16675			-41.9312	-45.99
-1.12915	-2.0752			-41.9617	-45.99
-1.0376	-2.19727			-41.9312	-45.99
-0.85449	-2.38037			-41.9006	-46.0815
-0.64087	-2.28882			-41.9312	-46.1121
-0.45776	-1.95312			-42.0227	-46.0815
-0.39673	-1.61743			-41.9922	-46.0815
-0.5188	-1.61743			-41.9617	-45.99
-0.79346	-1.92261			-41.9312	-45.9595
-1.09863	-2.19727			-42.0227	-45.9595
-1.2207	-2.31934			-42.0532	-45.9595
-1.2207	-2.31934			-41.9922	-45.99
-1.2207	-2.2583			-41.9922	-45.99
-1.31226	-2.16675			-42.0227	-46.0815
-1.40381	-2.01416			-42.0532	-46.1121
-1.43433	-1.89209			-42.1143	-46.051
-1.34277	-1.80054			-42.1143	-45.99
-1.19019	-1.77002			-42.1448	-45.9595
-0.94604	-1.80054			-42.1143	-46.0205
-0.76294	-1.83105			-42.1143	-46.0205
-0.79346	-1.86157			-42.1143	-46.1121
-1.00708	-1.89209			-42.0532	-46.0205
-1.25122	-1.95312			-42.1143	-45.9595
-1.40381	-2.10571			-42.1448	-45.9595
-1.40381	-2.19727			-42.1143	-45.99
-1.37329	-2.13623			-42.1448	-46.051
-1.46484	-1.95312			-42.1143	-46.0205
-1.58691	-1.92261			-42.1448	-45.929
-1.5564	-2.0752			-42.2058	-45.9595
-1.34277	-2.22778			-42.2058	-46.0205
-1.2207	-2.34985			-42.1753	-46.0205
-1.28174	-2.38037			-42.2363	-45.8679
-1.43433	-2.28882			-42.2668	-45.929
-1.46484	-2.16675			-42.2974	-45.9595
-1.37329	-2.16675			-42.2974	-45.99
-1.25122	-2.22778			-42.3279	-45.8984
-1.25122	-2.31934			-42.3279	-45.8984
-1.43433	-2.28882			-42.2974	-45.99
-1.77002	-2.22778			-42.2974	-45.929
-2.01416	-2.16675			-42.2668	-45.8984
-2.01416	-2.10571			-42.2363	-45.8984
-1.92261	-2.04468			-42.3279	-45.99
-1.80054	-1.98364			-42.2974	-45.99
-1.77002	-1.95312			-42.2974	-45.99
-1.86157	-1.92261			-42.2974	-45.99
-2.04468	-1.92261			-42.3279	-45.9595
-2.10571	-1.86157			-42.3584	-46.0205
-1.95312	-1.89209			-42.4194	-45.99
-1.7395	-2.0752			-42.3584	-45.9595
-1.5564	-2.41089			-42.2974	-45.8984
-1.46484	-2.65503			-42.2974	-45.8679
-1.49536	-2.71606			-42.2974	-45.99
-1.49536	-2.53296			-42.2974	-45.9595
-1.28174	-2.28882			-42.2974	-45.929
-1.00708	-2.04468			-42.3584	-45.8984
-0.91553	-1.86157			-42.3889	-45.8679
-1.0376	-1.83105			-42.3889	-45.99
-1.2207	-1.80054			-42.2668	-45.9595
-1.34277	-1.77002			-42.2974	-45.8984
-1.40381	-1.83105			-42.3279	-45.8984
-1.49536	-2.04468			-42.3889	-45.8984
-1.58691	-2.19727			-42.45	-45.8984
-1.64795	-2.13623			-42.2974	-45.929
-1.7395	-1.98364			-42.3584	-45.99
-1.89209	-1.86157			-42.3584	-45.9595
-1.95312	-1.80054			-42.3889	-45.99
-1.95312	-1.80054			-42.4194	-46.051
-1.86157	-1.89209			-42.2974	-46.051
-1.70898	-2.0752			-42.2974	-46.051
-1.61743	-2.2583			-42.3279	-46.0205
-1.52588	-2.31934			-42.3889	-45.99
-1.43433	-2.22778			-42.3279	-45.99
-1.25122	-2.0752			-42.2668	-45.99
-1.09863	-2.13623			-42.2974	-45.99
-0.94604	-2.38037			-42.3584	-45.9595
-0.85449	-2.50244			-42.2363	-45.9595
-0.76294	-2.38037			-42.2363	-45.929
-0.7019	-2.19727			-42.2974	-45.929
-0.67139	-2.13623			-42.2974	-45.8984
-0.7019	-2.13623			-42.1753	-45.929
-0.67139	-2.0752			-42.2363	-45.8984
-0.57983	-2.04468			-42.2363	-45.8984
-0.5188	-2.13623			-42.2363	-45.8984
-0.61035	-2.34985			-42.2058	-45.8984
-0.82397	-2.62451			-42.2058	-45.929
-1.00708	-2.7771			-42.2363	-45.8984
-1.09863	-2.71606			-42.2363	-45.9595
-1.12915	-2.56348			-42.3279	-45.99
-1.19019	-2.41089			-42.2974	-45.99
-1.25122	-2.16675			-42.2363	-45.9595
-1.31226	-1.92261			-42.2363	-45.9595
-1.43433	-1.83105			-42.2058	-45.8984
-1.5564	-1.89209			-42.2974	-45.8679
-1.61743	-1.95312			-42.2363	-45.8984
-1.52588	-1.95312			-42.1753	-45.8984
-1.31226	-1.98364			-42.1753	-45.8984
-1.15967	-1.92261			-42.2363	-45.99
-1.09863	-1.7395			-42.2668	-45.99
-1.12915	-1.58691			-42.2058	-45.929
-1.09863	-1.52588			-42.2058	-45.8984
-1.00708	-1.61743			-42.1753	-45.8679
-1.0376	-1.7395			-42.1143	-45.929
-1.2207	-1.95312			-42.1143	-45.929
-1.40381	-2.16675			-42.1143	-45.99
-1.43433	-2.31934			-42.1448	-45.929
-1.37329	-2.38037			-42.1448	-45.8374
-1.43433	-2.41089			-42.1143	-45.8679
-1.58691	-2.47192			-42.1448	-45.8984
-1.7395	-2.47192			-42.1143	-46.0205
-1.83105	-2.31934			-42.1448	-45.929
-1.86157	-2.04468			-42.1143	-45.8679
-1.83105	-1.89209			-42.1448	-45.8984
-1.67847	-1.98364			-42.0837	-45.8984
-1.52588	-2.13623			-42.1448	-45.9595
-1.46484	-2.2583			-42.1143	-45.8984
-1.52588	-2.31934			-42.0837	-45.8679
-1.70898	-2.34985			-42.0837	-45.8984
-2.04468	-2.2583			-42.1143	-45.99
-2.2583	-2.0752			-42.0837	-45.8984
-2.16675	-1.89209			-42.1143	-45.8984
-1.86157	-2.01416			-42.1448	-45.9595
-1.67847	-2.22778			-42.1448	-45.929
-1.70898	-2.28882			-42.1143	-45.8679
-1.83105	-2.22778			-42.1143	-45.8984
-1.89209	-2.22778			-42.1143	-45.9595
-1.70898	-2.31934			-42.0532	-45.9595
-1.43433	-2.34985			-42.0227	-45.929
-1.25122	-2.31934			-41.9922	-45.8984
-1.25122	-2.34985			-42.0227	-45.8984
-1.34277	-2.44141			-42.0227	-45.9595
-1.43433	-2.50244			-41.9922	-45.9595
-1.37329	-2.47192			-42.0227	-45.9595
-1.31226	-2.50244			-42.0532	-45.8984
-1.46484	-2.59399			-42.0837	-45.8679
-1.70898	-2.62451			-42.0227	-45.8679
-1.7395	-2.38037			-41.9312	-45.9595
-1.49536	-2.13623			-41.9312	-45.8984
-1.19019	-2.0752			-41.9006	-45.8679
-1.0376	-2.10571			-41.9312	-45.8374
-1.12915	-2.10571			-41.9312	-45.929
-1.43433	-2.19727			-41.9617	-45.9595
-1.7395	-2.31934			-41.9312	-45.8679
-1.86157	-2.38037			-41.8396	-45.8374
-1.77002	-2.28882			-41.8396	-45.8679
-1.5564	-2.19727			-41.8701	-45.8069
-1.52588	-2.31934			-41.9617	-45.8069
-1.7395	-2.47192			-41.9312	-45.8374
-1.98364	-2.47192			-41.8091	-45.8374
-1.98364	-2.31934			-41.8091	-45.8374
-1.67847	-2.13623			-41.8396	-45.8679
-1.34277	-2.0752			-41.9312	-45.8984
-1.12915	-2.01416			-41.8396	-45.929
-1.09863	-1.92261			-41.7786	-45.8984
-1.15967	-1.80054			-41.7786	-45.929
-1.09863	-1.70898			-41.8701	-45.8679
-0.88501	-1.77002			-41.8396	-45.8984
-0.73242	-1.92261			-41.7786	-45.8984
-0.73242	-2.04468			-41.748	-45.8984
-0.85449	-2.04468			-41.9006	-45.8679
-1.09863	-2.04468			-41.8091	-45.8679
-1.31226	-2.0752			-41.7786	-45.8679
-1.37329	-2.16675			-41.8091	-45.8374
-1.28174	-2.38037			-41.9006	-45.8374
-1.19019	-2.62451			-41.8091	-45.8374
-1.12915	-2.68555			-41.8091	-45.8374
-1.12915	-2.59399			-41.7786	-45.8374
-1.25122	-2.44141			-41.748	-45.8679
-1.43433	-2.38037			-41.748	-45.8984
-1.61743	-2.31934			-41.7786	-45.8984
-1.77002	-2.10571			-41.7786	-45.8984
-1.95312	-1.80054			-41.8701	-45.9595
-2.16675	-1.64795			-41.8091	-45.929
-2.34985	-1.64795			-41.748	-45.8984
-2.44141	-1.70898			-41.7175	-45.8679
-2.59399	-1.7395			-41.7786	-45.8069
-2.7771	-1.77002			-41.748	-45.8069
-2.9602	-1.86157			-41.7175	-45.8069
-3.05176	-1.83105			-41.7175	-45.8374
-3.02124	-1.64795			-41.7175	-45.8679
-2.92969	-1.46484			-41.7786	-45.929
-2.68555	-1.52588			-41.7175	-45.8679
-2.44141	-1.80054			-41.748	-45.8679
-2.34985	-2.04468			-41.6565	-45.8069
-2.44141	-2.04468			-41.6565	-45.7764
-2.56348	-1.92261			-41.687	-45.8069
-2.68555	-1.92261			-41.687	-45.8374
-2.89917	-1.98364			-41.6565	-45.8679
-3.05176	-1.89209			-41.687	-45.8374
-2.99072	-1.67847			-41.7175	-45.7458
-2.7771	-1.64795			-41.7175	-45.7458
-2.71606	-1.80054			-41.7175	-45.7458
-2.89917	-1.89209			-41.687	-45.8374
-3.08228	-1.7395			-41.7175	-45.8069
-3.02124	-1.58691			-41.7175	-45.7153
-2.83813	-1.64795			-41.687	-45.7153
-2.71606	-1.70898			-41.6565	-45.7458
-2.68555	-1.52588			-41.6565	-45.8069
-2.71606	-1.31226			-41.5955	-45.7153
-2.68555	-1.34277			-41.626	-45.6848
-2.56348	-1.67847			-41.626	-45.7458
-2.41089	-2.04468			-41.5955	-45.7764
-2.28882	-2.2583			-41.6565	-45.6543
-2.22778	-2.2583			-41.687	-45.6848
-2.0752	-2.04468			-41.6565	-45.7458
-1.83105	-1.83105			-41.687	-45.7153
-1.7395	-1.7395			-41.687	-45.6848
-2.01416	-1.86157			-41.748	-45.6848
-2.31934	-1.98364			-41.748	-45.7153
-2.28882	-1.86157			-41.8091	-45.7153
-2.13623	-1.49536			-41.8091	-45.7153
-2.10571	-1.2207			-41.748	-45.6848
-2.16675	-1.31226			-41.748	-45.6848
-2.10571	-1.58691			-41.7175	-45.6848
-1.92261	-1.83105			-41.7175	-45.7153
-1.67847	-1.86157			-41.748	-45.7153
-1.46484	-1.77002			-41.7175	-45.6848
-1.46484	-1.64795			-41.748	-45.6238
-1.64795	-1.67847			-41.8091	-45.5933
-1.89209	-1.86157			-41.8091	-45.6848
-2.0752	-2.10571			-41.8701	-45.7458
-2.22778	-2.2583			-41.7786	-45.6543
-2.34985	-2.19727			-41.748	-45.6238
-2.31934	-1.98364			-41.7786	-45.6848
-2.22778	-1.64795			-41.8091	-45.7458
-2.10571	-1.28174			-41.8396	-45.6543
-1.95312	-1.19019			-41.8701	-45.6543
-1.95312	-1.37329			-41.8091	-45.5933
-2.10571	-1.64795			-41.7786	-45.5933
-2.2583	-1.92261			-41.7786	-45.6238
-2.2583	-2.10571			-41.8091	-45.5627
-2.22778	-2.13623			-41.9006	-45.5627
-2.2583	-2.10571			-41.8396	-45.5933
-2.19727	-2.0752			-41.7786	-45.5933
-2.04468	-2.01416			-41.8396	-45.6238
-1.89209	-1.89209			-41.8396	-45.6543
-1.7395	-1.7395			-41.9312	-45.6238
-1.64795	-1.64795			-41.8091	-45.5933
-1.70898	-1.64795			-41.8396	-45.5933
-1.89209	-1.67847			-41.8701	-45.5933
-2.01416	-1.77002			-41.9312	-45.5627
-1.95312	-1.92261			-41.8396	-45.5322
-1.83105	-2.04468			-41.8396	-45.5322
-1.80054	-1.98364			-41.9312	-45.5017
-1.7395	-1.83105			-41.9006	-45.4712
-1.61743	-1.80054			-41.8091	-45.5322
-1.5564	-1.95312			-41.8091	-45.5322
-1.64795	-2.16675			-41.8701	-45.5322
-1.7395	-2.19727			-41.8701	-45.5627
-1.67847	-2.04468			-41.8701	-45.5627
-1.5564	-1.80054			-41.8701	-45.5627
-1.34277	-1.5564			-41.8701	-45.5627
-1.19019	-1.52588			-41.9312	-45.5933
-1.09863	-1.83105			-41.9006	-45.5933
-1.15967	-2.2583			-41.9006	-45.5933
-1.31226	-2.44141			-41.8701	-45.5933
-1.52588	-2.2583			-41.8701	-45.5627
-1.64795	-1.95312			-41.9312	-45.5322
-1.67847	-1.77002			-42.0227	-45.4712
-1.58691	-1.7395			-41.9006	-45.4712
-1.5564	-1.7395			-41.9006	-45.4712
-1.61743	-1.7395			-41.9312	-45.4712
-1.80054	-1.77002			-42.0227	-45.5017
-2.01416	-1.80054			-41.9617	-45.5017
-2.13623	-1.80054			-41.9312	-45.5322
-2.0752	-1.77002			-41.8701	-45.4712
-1.89209	-1.92261			-41.9312	-45.4407
-1.86157	-2.19727			-41.9006	-45.4712
-2.0752	-2.50244			-41.9006	-45.4407
-2.22778	-2.59399			-41.9312	-45.5017
-2.13623	-2.31934			-41.9617	-45.5627
-1.86157	-1.92261			-41.9922	-45.5322
-1.58691	-1.67847			-41.9922	-45.4712
-1.37329	-1.80054			-41.9922	-45.4712
-1.25122	-2.04468			-41.9922	-45.4712
-1.15967	-2.13623			-41.9922	-45.5017
-1.15967	-2.04468			-42.0227	-45.5017
-1.2207	-1.95312			-42.0227	-45.4102
-1.34277	-2.01416			-42.0837	-45.4102
-1.5564	-2.13623			-42.0227	-45.4407
-1.67847	-2.10571			-42.0227	-45.5017
-1.64795	-1.83105			-42.0532	-45.4712
-1.46484	-1.58691			-42.0227	-45.4102
-1.31226	-1.58691			-42.0227	-45.3796
-1.25122	-1.83105			-41.9922	-45.5017
-1.28174	-2.16675			-42.0227	-45.4407
-1.31226	-2.28882			-41.9922	-45.3796
-1.28174	-2.13623			-41.9922	-45.3796
-1.15967	-1.89209			-42.0227	-45.4712
-1.00708	-1.83105			-41.9922	-45.3491
-0.94604	-1.98364			-41.9922	-45.3491
-1.09863	-2.10571			-42.0227	-45.3796
-1.28174	-2.13623			-42.0532	-45.4712
-1.46484	-2.13623			-42.0837	-45.4407
-1.61743	-2.0752			-42.1143	-45.3796
-1.70898	-1.92261			-42.1143	-45.3491
-1.70898	-1.64795			-42.0837	-45.3796
-1.64795	-1.46484			-42.0837	-45.4102
-1.61743	-1.37329			-41.9922	-45.4102
-1.64795	-1.31226			-42.0227	-45.3491
-1.67847	-1.37329			-41.9922	-45.3491
-1.64795	-1.5564			-41.9922	-45.3186
-1.46484	-1.77002			-42.0532	-45.3491
-1.19019	-1.86157			-42.1143	-45.3796
-1.00708	-1.7395			-42.2058	-45.3186
-1.06812	-1.61743			-42.1448	-45.2881
-1.37329	-1.5564			-42.1143	-45.3186
-1.70898	-1.49536			-42.0837	-45.3796
-1.98364	-1.43433			-42.1143	-45.3491
-2.22778	-1.49536			-42.2058	-45.3186
-2.34985	-1.67847			-42.2363	-45.2576
-2.28882	-1.92261			-42.1753	-45.2576
-2.01416	-1.98364			-42.1448	-45.227
-1.67847	-1.80054			-42.1448	-45.2576
-1.5564	-1.49536			-42.1448	-45.2576
-1.77002	-1.34277			-42.2668	-45.2576
-2.01416	-1.40381			-42.2363	-45.2881
-2.0752	-1.64795			-42.1753	-45.2576
-2.04468	-1.89209			-42.2058	-45.2881
-2.10571	-2.04468			-42.2668	-45.2881
-2.10571	-1.95312			-42.3279	-45.2881
-1.98364	-1.80054			-42.2363	-45.227
-1.86157	-1.80054			-42.2363	-45.2576
-1.83105	-1.89209			-42.2668	-45.2576
-1.89209	-1.95312			-42.2974	-45.227
-1.95312	-1.89209			-42.2363	-45.1965
-1.86157	-1.80054			-42.2668	-45.166
-1.70898	-1.77002			-42.3584	-45.166
-1.61743	-1.7395			-42.3279	-45.1355
-1.83105	-1.5564			-42.2668	-45.1355
-2.13623	-1.31226			-42.3279	-45.105
-2.28882	-1.09863			-42.3279	-45.105
-2.22778	-1.0376			-42.4194	-45.166
-2.19727	-1.19019			-42.45	-45.1355
-2.31934	-1.46484			-42.4194	-45.105
-2.44141	-1.67847			-42.3889	-45.105
-2.47192	-1.67847			-42.3584	-45.1355
-2.50244	-1.52588			-42.3279	-45.166
-2.62451	-1.34277			-42.3584	-45.227
-2.68555	-1.2207			-42.3584	-45.1965
-2.53296	-1.28174			-42.4805	-45.166
-2.38037	-1.58691			-42.4194	-45.105
-2.28882	-1.80054			-42.4194	-45.0745
-2.2583	-1.70898			-42.3584	-45.105
-2.19727	-1.37329			-42.4805	-45.0745
-2.16675	-1.19019			-42.511	-45.105
-2.10571	-1.37329			-42.45	-45.1355
-2.04468	-1.89209			-42.4194	-45.1965
-2.01416	-2.2583			-42.4805	-45.166
-2.0752	-2.10571			-42.4805	-45.0745
-2.13623	-1.5564			-42.5415	-45.0745
-2.16675	-1.09863			-42.6025	-45.0745
-2.13623	-1.00708			-42.572	-45.105
-2.0752	-1.19019			-42.6025	-45.105
-1.92261	-1.34277			-42.6331	-45.1355
-1.7395	-1.46484			-42.6025	-45.105
-1.52588	-1.58691			-42.572	-45.044
-1.43433	-1.7395			-42.6025	-45.044
-1.52588	-1.86157			-42.572	-45.0745
-1.64795	-1.86157			-42.6025	-45.1355
-1.77002	-1.80054			-42.6636	-45.105
-1.89209	-1.7395			-42.6636	-45.0134
-2.01416	-1.7395			-42.6636	-45.044
-1.98364	-1.77002			-42.7246	-45.0745
-1.80054	-1.80054			-42.7246	-45.1355
-1.61743	-1.7395			-42.7246	-45.0134
-1.52588	-1.67847			-42.7551	-45.044
-1.49536	-1.67847			-42.7856	-45.105
-1.37329	-1.7395			-42.7856	-45.0745
-1.2207	-1.80054			-42.7551	-45.0134
-1.19019	-1.83105			-42.7551	-45.044
-1.31226	-1.98364			-42.7246	-45.1355
-1.40381	-2.10571			-42.6941	-45.0745
-1.34277	-2.0752			-42.6636	-45.044
-1.2207	-1.92261			-42.6636	-45.044
-1.12915	-1.83105			-42.6941	-45.1355
-1.19019	-1.86157			-42.6941	-45.105
-1.43433	-1.92261			-42.6941	-45.044
-1.70898	-2.04468			-42.7246	-45.044
-1.86157	-2.2583			-42.7856	-45.0745
-1.89209	-2.2583			-42.8467	-45.0745
-1.95312	-2.0752			-42.8772	-45.105
-2.10571	-1.92261			-42.8162	-45.1355
-2.2583	-2.01416			-42.8162	-45.0745
-2.31934	-2.28882			-42.8162	-45.044
-2.22778	-2.53296			-42.7856	-45.0134
-2.19727	-2.59399			-42.7856	-45.0745
-2.2583	-2.44141			-42.8162	-45.1355
-2.31934	-2.13623			-42.8467	-45.044
-2.31934	-1.80054			-42.9077	-45.044
-2.38037	-1.49536			-42.9077	-45.0134
-2.47192	-1.19019			-42.8467	-45.1355
-2.50244	-1.06812			-42.7551	-45.105
-2.44141	-1.31226			-42.8467	-45.0745
-2.31934	-1.77002			-42.8467	-45.044
-2.34985	-2.16675			-42.8772	-45.044
-2.44141	-2.28882			-42.8772	-45.0134
-2.50244	-2.13623			-42.8162	-45.044
-2.56348	-1.95312			-42.8162	-45.044
-2.65503	-1.77002			-42.8467	-45.0134
-2.71606	-1.70898			-42.9077	-44.9829
-2.7771	-1.80054			-42.8467	-45.044
-2.7771	-1.92261			-42.7856	-45.0134
-2.68555	-1.89209			-42.8467	-45.044
-2.53296	-1.7395			-42.9382	-45.044
-2.38037	-1.64795			-42.8772	-45.044
-2.34985	-1.77002			-42.8162	-45.0134
-2.44141	-2.01416			-42.7856	-45.0134
-2.44141	-2.13623			-42.9077	-45.044
-2.38037	-2.10571			-42.8772	-45.0134
-2.38037	-2.0752			-42.7856	-44.9829
-2.44141	-2.01416			-42.8467	-45.044
-2.53296	-1.83105			-42.9382	-45.044
-2.62451	-1.64795			-42.8467	-45.0134
-2.74658	-1.5564			-42.7856	-45.044
-2.7771	-1.5564			-42.8467	-45.044
-2.62451	-1.61743			-42.8162	-45.0745
-2.41089	-1.64795			-42.8162	-45.0745
-2.47192	-1.70898			-42.8467	-45.105
-2.71606	-1.67847			-42.8467	-45.105
-2.7771	-1.61743			-42.8162	-45.105
-2.59399	-1.46484			-42.8467	-45.105
-2.34985	-1.37329			-42.9382	-45.044
-2.31934	-1.28174			-42.8772	-44.9829
-2.38037	-1.31226			-42.8467	-44.9829
-2.38037	-1.40381			-42.8162	-44.9829
-2.28882	-1.46484			-42.9382	-45.0134
-2.19727	-1.40381			-42.9382	-44.9829
-2.22778	-1.34277			-42.8772	-44.9829
-2.28882	-1.34277			-42.8772	-45.044
-2.34985	-1.40381			-42.9077	-45.0745
-2.38037	-1.34277			-42.9382	-45.0134
-2.28882	-1.25122			-42.9688	-44.9524
-2.19727	-1.19019			-42.9382	-45.0134
-2.13623	-1.2207			-42.9077	-44.9829
-2.13623	-1.31226			-42.8772	-45.044
-2.16675	-1.40381			-42.8772	-45.105
-2.2583	-1.31226			-42.8772	-45.044
-2.28882	-1.09863			-42.8467	-44.9524
-2.19727	-0.97656			-42.9382	-44.9829
-2.10571	-0.97656			-42.9077	-44.9829
-2.01416	-1.15967			-42.9077	-45.044
-2.0752	-1.43433			-42.9382	-45.0745
-2.2583	-1.70898			-42.9688	-44.9524
-2.41089	-1.83105			-42.9077	-44.9524
-2.44141	-1.83105			-42.9688	-44.9524
-2.41089	-1.67847			-42.9382	-45.0134
-2.44141	-1.43433			-42.9382	-45.0134
-2.53296	-1.28174			-42.9382	-44.8914
-2.56348	-1.34277			-42.9382	-44.8914
-2.41089	-1.5564			-42.9382	-44.9829
-2.2583	-1.70898			-42.9688	-44.9219
-2.19727	-1.77002			-43.0298	-44.8608
-2.22778	-1.77002			-42.9993	-44.8914
-2.38037	-1.7395			-43.0603	-44.9524
-2.53296	-1.7395			-43.0298	-44.8914
-2.65503	-1.80054			-43.0908	-44.8608
-2.65503	-1.70898			-42.9993	-44.8914
-2.59399	-1.58691			-42.9993	-44.9829
-2.50244	-1.67847			-42.9993	-44.8914
-2.34985	-1.95312			-42.9993	-44.8303
-2.13623	-2.16675			-42.9993	-44.7998
-1.92261	-2.2583			-42.9382	-44.7998
-1.89209	-2.10571			-42.9993	-44.7998
-1.98364	-1.86157			-42.9993	-44.7998
-2.04468	-1.80054			-43.0298	-44.8608
-1.98364	-1.98364			-43.0603	-44.9219
-1.89209	-2.28882			-43.0908	-44.7998
-1.86157	-2.47192			-43.0603	-44.7998
-1.89209	-2.44141			-43.0603	-44.7693
-1.95312	-2.19727			-42.9688	-44.8303
-1.98364	-1.89209			-42.9993	-44.8303
-2.04468	-1.64795			-42.9993	-44.7693
-2.01416	-1.46484			-43.0298	-44.7693
-1.86157	-1.34277			-43.0603	-44.7388
-1.70898	-1.31226			-43.0908	-44.8303
-1.64795	-1.37329			-43.0298	-44.8303
-1.64795	-1.46484			-42.9993	-44.7998
-1.5564	-1.46484			-43.0298	-44.7388
-1.37329	-1.49536			-43.1213	-44.7693
-1.2207	-1.52588			-43.1213	-44.7693
-1.2207	-1.49536			-43.0298	-44.7388
-1.31226	-1.43433			-42.9993	-44.7388
-1.46484	-1.40381			-43.0298	-44.7388
-1.70898	-1.40381			-43.1213	-44.7082
-1.89209	-1.37329			-43.1519	-44.7388
-1.86157	-1.31226			-43.0298	-44.7388
-1.64795	-1.37329			-43.0603	-44.7082
-1.46484	-1.61743			-43.1519	-44.6777
-1.37329	-1.95312			-43.1824	-44.7082
-1.40381	-1.98364			-43.0908	-44.7388
-1.40381	-1.67847			-43.1213	-44.7082
-1.40381	-1.25122			-43.1824	-44.7082
-1.37329	-1.09863			-43.1824	-44.6777
-1.28174	-1.19019			-43.1213	-44.6777
-1.25122	-1.28174			-43.1519	-44.6777
-1.28174	-1.19019			-43.2434	-44.6777
-1.31226	-1.0376			-43.2129	-44.6472
-1.28174	-0.91553			-43.1824	-44.6777
-1.2207	-0.91553			-43.2129	-44.7082
-1.19019	-1.0376			-43.1824	-44.7082
-1.19019	-1.37329			-43.2129	-44.7388
-1.19019	-1.70898			-43.1824	-44.7082
-1.28174	-1.92261			-43.2129	-44.7082
-1.46484	-1.80054			-43.3044	-44.6472
-1.58691	-1.37329			-43.2739	-44.6167
-1.49536	-0.91553			-43.2434	-44.6167
-1.34277	-0.67139			-43.2129	-44.6167
-1.28174	-0.73242			-43.2739	-44.6472
-1.31226	-0.94604			-43.335	-44.6472
-1.28174	-1.19019			-43.2434	-44.6167
-1.2207	-1.28174			-43.2434	-44.6777
-1.25122	-1.2207			-43.2434	-44.7082
-1.43433	-1.25122			-43.335	-44.6777
-1.67847	-1.40381			-43.3655	-44.5862
-1.80054	-1.52588			-43.3044	-44.5862
-1.70898	-1.61743			-43.3044	-44.5862
-1.52588	-1.67847			-43.3044	-44.5862
-1.43433	-1.67847			-43.335	-44.6167
-1.49536	-1.5564			-43.3655	-44.6777
-1.58691	-1.37329			-43.3655	-44.6167
-1.58691	-1.19019			-43.396	-44.5557
-1.58691	-1.19019			-43.3655	-44.5862
-1.61743	-1.40381			-43.396	-44.5862
-1.5564	-1.61743			-43.457	-44.6777
-1.40381	-1.67847			-43.4265	-44.7082
-1.25122	-1.58691			-43.4265	-44.5862
-1.19019	-1.52588			-43.4875	-44.5862
-1.28174	-1.46484			-43.457	-44.6167
-1.34277	-1.49536			-43.457	-44.6777
-1.31226	-1.5564			-43.4875	-44.6167
-1.2207	-1.64795			-43.457	-44.5862
-1.2207	-1.67847			-43.457	-44.5862
-1.28174	-1.70898			-43.4875	-44.6777
-1.43433	-1.67847			-43.4875	-44.6472
-1.61743	-1.70898			-43.457	-44.5862
-1.77002	-1.83105			-43.4875	-44.6167
-1.77002	-1.89209			-43.4875	-44.7082
-1.70898	-1.83105			-43.4875	-44.5862
-1.61743	-1.67847			-43.4875	-44.5862
-1.46484	-1.46484			-43.4875	-44.6777
-1.40381	-1.34277			-43.5486	-44.7082
-1.40381	-1.37329			-43.5791	-44.6167
-1.46484	-1.49536			-43.5486	-44.5862
-1.49536	-1.67847			-43.5181	-44.6167
-1.52588	-1.86157			-43.457	-44.6167
-1.64795	-1.98364			-43.4265	-44.6167
-1.95312	-2.01416			-43.4265	-44.6167
-2.28882	-2.01416			-43.4265	-44.6472
-2.47192	-2.10571			-43.4265	-44.6777
-2.53296	-2.10571			-43.457	-44.7693
-2.56348	-2.01416			-43.5181	-44.6777
-2.53296	-2.04468			-43.5181	-44.6472
-2.44141	-2.16675			-43.4875	-44.6777
-2.28882	-2.16675			-43.4265	-44.7388
-2.19727	-2.04468			-43.396	-44.6777
-2.13623	-1.86157			-43.4265	-44.6777
-2.10571	-1.64795			-43.4265	-44.6472
-1.98364	-1.5564			-43.4875	-44.6777
-1.7395	-1.64795			-43.5181	-44.7693
-1.5564	-1.77002			-43.4875	-44.7693
-1.46484	-1.83105			-43.396	-44.7388
-1.40381	-1.89209			-43.4265	-44.6777
-1.40381	-1.86157			-43.4265	-44.6472
-1.49536	-1.70898			-43.4875	-44.7082
-1.5564	-1.46484			-43.457	-44.6777
-1.5564	-1.28174			-43.3655	-44.6777
-1.5564	-1.25122			-43.396	-44.7082
-1.61743	-1.40381			-43.396	-44.6777
-1.67847	-1.67847			-43.4875	-44.7082
-1.64795	-1.89209			-43.4265	-44.6777
-1.58691	-1.86157			-43.3655	-44.7082
-1.52588	-1.67847			-43.396	-44.7388
-1.49536	-1.58691			-43.4265	-44.7693
-1.37329	-1.67847			-43.3655	-44.7388
-1.25122	-1.83105			-43.335	-44.7693
-1.2207	-1.80054			-43.3655	-44.7388
-1.37329	-1.58691			-43.396	-44.7082
-1.5564	-1.52588			-43.3044	-44.7693
-1.64795	-1.70898			-43.335	-44.7693
-1.64795	-1.92261			-43.3655	-44.7998
-1.67847	-2.0752			-43.3655	-44.7693
-1.70898	-2.16675			-43.335	-44.7998
-1.80054	-2.16675			-43.335	-44.7998
-1.86157	-2.13623			-43.3044	-44.7998
-1.83105	-2.0752			-43.335	-44.8303
-1.70898	-2.0752			-43.3655	-44.7693
-1.5564	-2.22778			-43.3655	-44.7388
-1.43433	-2.34985			-43.2739	-44.7388
-1.34277	-2.2583			-43.2739	-44.7082
-1.31226	-1.92261			-43.2434	-44.7388
-1.2207	-1.77002			-43.3044	-44.7082
-1.09863	-1.95312			-43.2739	-44.7693
-1.06812	-2.28882			-43.2434	-44.7693
-1.28174	-2.44141			-43.2434	-44.8608
-1.5564	-2.31934			-43.2434	-44.8608
-1.67847	-2.13623			-43.335	-44.7998
-1.5564	-2.01416			-43.2434	-44.7082
-1.31226	-1.83105			-43.2129	-44.7693
-1.2207	-1.64795			-43.1824	-44.7693
-1.34277	-1.58691			-43.1824	-44.7998
-1.64795	-1.70898			-43.1824	-44.8303
-1.92261	-1.95312			-43.2739	-44.8303
-2.04468	-2.16675			-43.2434	-44.7693
-2.01416	-2.16675			-43.2739	-44.7082
-1.98364	-2.10571			-43.2739	-44.7693
-1.80054	-2.01416			-43.3044	-44.7693
-1.49536	-1.86157			-43.2434	-44.8303
-1.19019	-1.58691			-43.2739	-44.8303
-0.94604	-1.37329			-43.2739	-44.7388
-0.85449	-1.43433			-43.2434	-44.7693
-0.88501	-1.67847			-43.2434	-44.7693
-1.0376	-1.98364			-43.2129	-44.8303
-1.2207	-2.19727			-43.1824	-44.7693
-1.34277	-2.2583			-43.1519	-44.7082
-1.28174	-2.13623			-43.1519	-44.7693
-1.0376	-1.98364			-43.1213	-44.8608
-0.85449	-1.86157			-43.0603	-44.8303
-0.88501	-1.77002			-43.1213	-44.7388
-1.00708	-1.77002			-43.0908	-44.7388
-1.09863	-1.77002			-43.0908	-44.8608
-1.15967	-1.64795			-43.1213	-44.7998
-1.2207	-1.5564			-43.0908	-44.7693
-1.37329	-1.61743			-43.0603	-44.7998
-1.49536	-1.80054			-43.0908	-44.8608
-1.43433	-1.89209			-43.0603	-44.7693
-1.06812	-1.86157			-43.0603	-44.7693
-0.73242	-1.70898			-43.1519	-44.7998
-0.73242	-1.46484			-43.1519	-44.7693
-1.09863	-1.43433			-43.1213	-44.7388
-1.52588	-1.67847			-43.0908	-44.7998
-1.70898	-1.89209			-43.0298	-44.7693
-1.61743	-1.89209			-42.9993	-44.7388
-1.49536	-1.77002			-42.9993	-44.8608
-1.49536	-1.77002			-42.9993	-44.8303
-1.5564	-1.83105			-43.0298	-44.7693
-1.5564	-1.83105			-43.0298	-44.7998
-1.52588	-1.61743			-43.0908	-44.7693
-1.31226	-1.34277			-43.0603	-44.8303
-1.06812	-1.28174			-42.9688	-44.7693
-1.00708	-1.37329			-42.9993	-44.7388
-1.19019	-1.52588			-42.9688	-44.7693
-1.46484	-1.5564			-43.0603	-44.8303
-1.64795	-1.5564			-43.1213	-44.8608
-1.70898	-1.64795			-43.0908	-44.8303
-1.61743	-1.83105			-43.0603	-44.8303
-1.37329	-2.10571			-43.0603	-44.8303
-1.06812	-2.22778			-43.0298	-44.8303
-0.97656	-2.10571			-43.1213	-44.8303
-1.12915	-1.83105			-43.1519	-44.7998
-1.28174	-1.61743			-43.0603	-44.8303
-1.28174	-1.64795			-43.0603	-44.8303
-1.12915	-1.86157			-43.1213	-44.8303
-1.0376	-2.01416			-43.1519	-44.7998
-1.12915	-1.95312			-43.0908	-44.7998
-1.2207	-1.7395			-43.0908	-44.7998
-1.19019	-1.58691			-43.0908	-44.7998
-1.15967	-1.49536			-43.2434	-44.7998
-1.19019	-1.40381			-43.1213	-44.7693
-1.19019	-1.37329			-43.1213	-44.7998
-1.25122	-1.46484			-43.1213	-44.7693
-1.31226	-1.61743			-43.1824	-44.7693
-1.31226	-1.7395			-43.1213	-44.7693
-1.2207	-1.67847			-43.1213	-44.7998
-1.12915	-1.49536			-43.1213	-44.8303
-1.19019	-1.40381			-43.2129	-44.7998
-1.46484	-1.37329			-43.2129	-44.8303
-1.86157	-1.40381			-43.1824	-44.9219
-2.13623	-1.52588			-43.1824	-44.8914
-2.2583	-1.7395			-43.1519	-44.8914
-2.2583	-1.86157			-43.1213	-44.7998
-2.04468	-1.80054			-43.1213	-44.7998
-1.80054	-1.77002			-43.1213	-44.7388
-1.70898	-1.92261			-43.1824	-44.7693
-1.86157	-2.10571			-43.1824	-44.7693
-2.01416	-2.13623			-43.1213	-44.7998
-2.01416	-1.95312			-43.1519	-44.7998
-1.80054	-1.61743			-43.1213	-44.8303
-1.58691	-1.34277			-43.2434	-44.8608
-1.43433	-1.31226			-43.2129	-44.8914
-1.31226	-1.49536			-43.1824	-44.8303
-1.28174	-1.61743			-43.1824	-44.7693
-1.34277	-1.5564			-43.2129	-44.7998
-1.46484	-1.34277			-43.1824	-44.7998
-1.49536	-1.31226			-43.2434	-44.7693
-1.43433	-1.43433			-43.2739	-44.8914
-1.46484	-1.61743			-43.335	-44.9219
-1.52588	-1.77002			-43.3044	-44.8914
-1.52588	-1.92261			-43.3044	-44.8608
-1.46484	-1.95312			-43.2739	-44.8303
-1.40381	-1.80054			-43.3044	-44.8608
-1.31226	-1.58691			-43.3044	-44.9219
-1.12915	-1.46484			-43.2739	-44.9219
-0.97656	-1.49536			-43.335	-44.7998
-1.00708	-1.67847			-43.3044	-44.7998
-1.09863	-1.83105			-43.335	-44.7998
-1.25122	-1.86157			-43.396	-44.9524
-1.40381	-1.89209			-43.4265	-44.8303
-1.52588	-1.95312			-43.3655	-44.7998
-1.64795	-1.89209			-43.4265	-44.8608
-1.70898	-1.64795			-43.4265	-44.9219
-1.7395	-1.49536			-43.396	-44.8608
-1.77002	-1.61743			-43.3655	-44.8303
-1.80054	-1.95312			-43.396	-44.8303
-1.77002	-2.16675			-43.335	-44.9524
-1.58691	-2.10571			-43.2739	-44.7998
-1.40381	-1.92261			-43.335	-44.8303
-1.34277	-1.7395			-43.335	-44.8608
-1.37329	-1.67847			-43.396	-44.9524
-1.37329	-1.7395			-43.335	-44.8303
-1.40381	-1.77002			-43.335	-44.7998
-1.37329	-1.70898			-43.396	-44.7693
-1.28174	-1.58691			-43.396	-44.8608
-1.12915	-1.46484			-43.4265	-44.8608
-1.06812	-1.40381			-43.4265	-44.8608
-1.0376	-1.31226			-43.3655	-44.8914
-1.0376	-1.19019			-43.335	-44.9524
-1.09863	-1.19019			-43.3044	-44.9219
-1.12915	-1.34277			-43.3655	-44.8608
-1.0376	-1.46484			-43.335	-44.8608
-0.88501	-1.43433			-43.3655	-44.9219
-0.91553	-1.31226			-43.4265	-44.9829
-1.19019	-1.31226			-43.457	-44.9219
-1.46484	-1.52588			-43.396	-44.8914
-1.5564	-1.58691			-43.3655	-44.8303
-1.40381	-1.34277			-43.3655	-44.8914
-1.09863	-1.0376			-43.335	-44.9829
-0.79346	-1.00708			-43.4265	-44.8914
-0.64087	-1.25122			-43.4875	-44.8914
-0.7019	-1.5564			-43.3655	-44.8914
-0.91553	-1.67847			-43.335	-44.8303
-1.09863	-1.61743			-43.335	-44.7998
-1.25122	-1.5564			-43.396	-44.8608
-1.34277	-1.52588			-43.4265	-44.8608
-1.43433	-1.46484			-43.396	-44.8303
-1.43433	-1.31226			-43.335	-44.8608
-1.31226	-1.25122			-43.335	-44.8608
-1.09863	-1.43433			-43.457	-44.8914
-1.00708	-1.70898			-43.3655	-44.8608
-1.09863	-1.70898			-43.335	-44.8608
-1.12915	-1.58691			-43.335	-44.8914
-1.0376	-1.58691			-43.396	-44.9219
-0.85449	-1.86157			-43.3044	-44.9219
-0.79346	-2.04468			-43.2739	-44.9219
-0.82397	-2.01416			-43.3044	-44.8914
-0.79346	-1.95312			-43.335	-44.9219
-0.64087	-1.98364			-43.2739	-44.8914
-0.48828	-2.13623			-43.2739	-44.9524
-0.42725	-2.10571			-43.3044	-44.9219
-0.42725	-1.86157			-43.335	-44.9829
-0.5188	-1.61743			-43.3655	-45.0134
-0.61035	-1.61743			-43.3655	-44.9829
-0.79346	-1.70898			-43.335	-44.9829
-0.97656	-1.80054			-43.2739	-44.9219
-1.15967	-1.89209			-43.3044	-44.8914
-1.31226	-2.0752			-43.3044	-44.8914
-1.19019	-2.2583			-43.3655	-44.8608
-0.88501	-2.41089			-43.3655	-44.8914
-0.64087	-2.47192			-43.3044	-44.8608
-0.64087	-2.41089			-43.2739	-44.8914
-0.91553	-2.28882			-43.335	-44.9524
-1.12915	-2.19727			-43.396	-45.0134
-1.09863	-2.04468			-43.3044	-44.9829
-0.97656	-1.89209			-43.2739	-44.9524
-0.97656	-1.70898			-43.2129	-44.8608
-1.09863	-1.5564			-43.2434	-44.8914
-1.19019	-1.49536			-43.3044	-44.9219
-1.06812	-1.58691			-43.3044	-44.9219
-0.76294	-1.70898			-43.2739	-45.0134
-0.54932	-1.7395			-43.2739	-45.0134
-0.54932	-1.7395			-43.2434	-44.9524
-0.7019	-1.80054			-43.2434	-44.8914
-0.94604	-1.89209			-43.2434	-44.9219
-1.15967	-1.95312			-43.2739	-44.9524
-1.2207	-1.95312			-43.2434	-45.044
-1.15967	-1.80054			-43.2434	-44.9524
-1.15967	-1.5564			-43.2434	-44.9219
-1.2207	-1.34277			-43.2434	-44.9524
-1.2207	-1.19019			-43.2434	-44.9829
-1.12915	-1.19019			-43.2434	-45.0134
-0.97656	-1.28174			-43.2129	-44.9524
-0.85449	-1.46484			-43.2739	-44.9219
-0.91553	-1.7395			-43.2739	-44.9524
-1.09863	-2.0752			-43.2739	-45.044
-1.2207	-2.31934			-43.2434	-44.9524
-1.2207	-2.22778			-43.3044	-44.9219
-1.2207	-2.01416			-43.2739	-44.9524
-1.31226	-1.86157			-43.2739	-45.0134
-1.43433	-1.86157			-43.2434	-44.9219
-1.43433	-1.83105			-43.2434	-44.9524
-1.34277	-1.7395			-43.2129	-45.0134
-1.37329	-1.77002			-43.1519	-45.0134
-1.61743	-1.95312			-43.1824	-44.9219
-1.86157	-2.19727			-43.1824	-44.9219
-1.92261	-2.31934			-43.1824	-44.9524
-1.86157	-2.31934			-43.1824	-44.9829
-1.80054	-2.22778			-43.1824	-44.9829
-1.77002	-2.10571			-43.2434	-44.9829
-1.86157	-1.92261			-43.2129	-45.0134
-1.98364	-1.83105			-43.2434	-45.0134
-1.95312	-1.86157			-43.2129	-45.105
-1.86157	-1.98364			-43.1824	-45.044
-1.77002	-2.0752			-43.1824	-44.9829
-1.7395	-2.0752			-43.1519	-44.9829
-1.70898	-2.01416			-43.1824	-45.044
-1.61743	-1.92261			-43.2129	-45.0745
-1.5564	-1.77002			-43.3044	-45.0134
-1.5564	-1.67847			-43.3044	-45.0134
-1.64795	-1.77002			-43.2739	-45.0134
-1.86157	-2.13623			-43.1824	-45.0134
-2.10571	-2.47192			-43.2129	-45.1355
-2.16675	-2.56348			-43.2129	-45.105
-2.04468	-2.44141			-43.3044	-45.044
-1.95312	-2.34985			-43.3044	-45.0134
-1.98364	-2.34985			-43.1824	-45.0134
-2.01416	-2.28882			-43.2129	-45.0134
-2.04468	-2.04468			-43.2434	-45.044
-2.04468	-1.61743			-43.335	-45.0134
-2.04468	-1.34277			-43.3044	-45.0134
-1.98364	-1.37329			-43.2434	-45.0134
-1.89209	-1.64795			-43.2434	-45.0134
-1.83105	-1.89209			-43.3044	-45.044
-1.83105	-1.92261			-43.3655	-44.9829
-1.83105	-1.70898			-43.3044	-45.044
-1.89209	-1.52588			-43.3044	-45.0134
-1.92261	-1.5564			-43.3655	-45.044
-1.83105	-1.64795			-43.396	-45.044
-1.5564	-1.61743			-43.2739	-45.0745
-1.28174	-1.49536			-43.335	-45.0745
-1.12915	-1.46484			-43.4265	-45.0745
-1.12915	-1.58691			-43.335	-45.0745
-1.19019	-1.86157			-43.335	-45.105
-1.2207	-2.0752			-43.396	-45.1355
-1.15967	-2.01416			-43.3655	-45.166
-1.09863	-1.80054			-43.396	-45.1965
-1.09863	-1.64795			-43.396	-45.1965
-1.37329	-1.67847			-43.3655	-45.1355
-1.7395	-1.77002			-43.3655	-45.1355
-1.86157	-1.83105			-43.4265	-45.0745
-1.70898	-1.7395			-43.4875	-45.105
-1.43433	-1.58691			-43.4265	-45.105
-1.31226	-1.58691			-43.4265	-45.1355
-1.37329	-1.92261			-43.4265	-45.105
-1.5564	-2.2583			-43.5486	-45.1355
-1.80054	-2.28882			-43.5181	-45.166
-1.98364	-2.04468			-43.457	-45.227
-2.0752	-1.80054			-43.5181	-45.166
-2.01416	-1.70898			-43.5181	-45.105
-1.89209	-1.77002			-43.6096	-45.1355
-1.7395	-2.04468			-43.6401	-45.105
-1.64795	-2.38037			-43.5791	-45.166
-1.52588	-2.50244			-43.5486	-45.166
-1.34277	-2.22778			-43.5791	-45.2576
-1.19019	-1.83105			-43.6096	-45.1965
-1.25122	-1.61743			-43.6096	-45.166
-1.58691	-1.61743			-43.6096	-45.1355
-1.95312	-1.64795			-43.5791	-45.166
-2.13623	-1.64795			-43.6401	-45.227
-1.95312	-1.70898			-43.6401	-45.227
-1.64795	-1.83105			-43.6096	-45.1355
-1.49536	-2.01416			-43.6401	-45.1355
-1.67847	-2.01416			-43.6096	-45.1355
-1.86157	-1.92261			-43.6401	-45.227
-1.83105	-1.83105			-43.6707	-45.227
-1.7395	-1.86157			-43.6707	-45.105
-1.77002	-1.95312			-43.6401	-45.1355
-2.01416	-1.98364			-43.7012	-45.1965
-2.16675	-1.92261			-43.7012	-45.1965
-2.10571	-1.86157			-43.7012	-45.166
-1.92261	-1.92261			-43.7317	-45.166
-1.80054	-2.13623			-43.8232	-45.227
-1.80054	-2.22778			-43.7927	-45.2576
-1.83105	-2.10571			-43.8538	-45.166
-1.86157	-1.86157			-43.8843	-45.166
-1.92261	-1.5564			-43.9148	-45.2576
-1.89209	-1.40381			-43.8843	-45.1965
-1.7395	-1.40381			-43.8843	-45.1965
-1.49536	-1.43433			-43.8232	-45.1965
-1.34277	-1.31226			-43.8232	-45.1965
-1.28174	-1.12915			-43.8232	-45.166
-1.25122	-1.00708			-43.8538	-45.1965
-1.28174	-1.12915			-43.8232	-45.166
-1.34277	-1.34277			-43.8232	-45.1965
-1.40381	-1.5564			-43.8538	-45.2576
-1.40381	-1.64795			-43.9453	-45.2881
-1.49536	-1.67847			-43.8843	-45.227
-1.67847	-1.7395			-43.8538	-45.1965
-1.77002	-1.89209			-43.8538	-45.227
-1.64795	-2.13623			-43.8232	-45.2881
-1.37329	-2.34985			-43.8232	-45.227
-1.12915	-2.34985			-43.8538	-45.1965
-0.94604	-2.22778			-43.9453	-45.1965
-1.00708	-2.10571			-43.8843	-45.227
-1.34277	-2.10571			-43.7927	-45.2881
-1.70898	-2.04468			-43.8538	-45.2881
-1.86157	-1.95312			-43.8232	-45.2576
-1.80054	-1.92261			-43.8538	-45.2576
-1.61743	-1.98364			-43.9148	-45.1965
-1.37329	-1.98364			-43.8538	-45.227
-1.19019	-1.80054			-43.8232	-45.227
-1.12915	-1.52588			-43.8538	-45.2576
-1.12915	-1.2207			-43.9453	-45.2881
-1.12915	-1.06812			-43.8843	-45.2576
-1.12915	-1.00708			-43.7927	-45.2576
-1.15967	-1.09863			-43.7927	-45.2576
-1.15967	-1.2207			-43.8843	-45.2576
-1.19019	-1.25122			-43.8843	-45.2881
-1.19019	-1.34277			-43.7622	-45.2576
-1.09863	-1.58691			-43.7927	-45.2881
-0.88501	-1.80054			-43.8538	-45.2576
-0.64087	-1.77002			-43.8538	-45.2576
-0.54932	-1.49536			-43.7622	-45.2576
-0.76294	-1.2207			-43.7927	-45.2576
-1.0376	-1.25122			-43.9453	-45.2576
-1.15967	-1.52588			-43.8232	-45.2576
-1.06812	-1.86157			-43.7622	-45.2576
-0.91553	-2.01416			-43.7927	-45.2881
-0.94604	-2.0752			-43.8232	-45.2881
-1.12915	-2.10571			-43.8232	-45.3186
-1.34277	-2.0752			-43.8232	-45.3186
-1.37329	-1.89209			-43.8538	-45.2881
-1.25122	-1.7395			-43.9453	-45.2576
-1.09863	-1.7395			-43.9148	-45.2576
-0.97656	-1.77002			-43.8843	-45.227
-0.88501	-1.7395			-43.8232	-45.2576
-0.85449	-1.70898			-43.8538	-45.227
-0.88501	-1.64795			-43.9758	-45.2576
-0.94604	-1.5564			-43.8843	-45.2576
-0.97656	-1.37329			-43.8538	-45.3186
-0.91553	-1.19019			-43.8232	-45.3491
-0.85449	-1.12915			-43.9148	-45.2881
-0.91553	-1.19019			-43.9758	-45.227
-1.09863	-1.2207			-43.9453	-45.1965
-1.12915	-1.15967			-43.8843	-45.227
-1.00708	-1.15967			-43.8843	-45.227
-0.91553	-1.2207			-43.8538	-45.2881
-0.94604	-1.2207			-43.8538	-45.3186
-0.88501	-1.19019			-43.8538	-45.2881
-0.79346	-1.25122			-43.8843	-45.227
-0.76294	-1.28174			-43.8843	-45.2576
-0.82397	-1.31226			-43.8232	-45.2881
-0.91553	-1.49536			-43.8232	-45.3186
-1.00708	-1.70898			-43.8232	-45.3491
-1.12915	-1.70898			-43.8538	-45.2576
-1.31226	-1.46484			-43.8538	-45.3186
-1.37329	-1.31226			-43.8232	-45.3186
-1.34277	-1.40381			-43.8232	-45.3796
-1.19019	-1.61743			-43.8538	-45.3186
-1.00708	-1.80054			-43.8843	-45.2881
-0.82397	-1.70898			-43.7927	-45.3186
-0.79346	-1.46484			-43.7622	-45.3796
-0.94604	-1.2207			-43.8232	-45.3186
-1.12915	-1.19019			-43.8538	-45.2576
-1.15967	-1.25122			-43.7927	-45.3491
-1.12915	-1.31226			-43.8232	-45.4102
-1.15967	-1.37329			-43.8538	-45.3186
-1.28174	-1.40381			-43.8843	-45.2881
-1.49536	-1.37329			-43.9148	-45.3796
-1.61743	-1.12915			-43.9148	-45.4102
-1.61743	-0.82397			-43.8843	-45.3186
-1.52588	-0.7019			-43.8843	-45.3186
-1.34277	-0.88501			-43.8232	-45.3186
-1.19019	-1.09863			-43.7622	-45.3491
-1.19019	-1.12915			-43.7927	-45.3491
-1.37329	-0.94604			-43.8538	-45.3491
-1.61743	-0.73242			-43.8232	-45.3186
-1.77002	-0.64087			-43.8538	-45.4102
-1.70898	-0.7019			-43.9148	-45.4712
-1.58691	-0.82397			-43.9148	-45.3796
-1.52588	-0.91553			-43.8843	-45.3491
-1.5564	-1.12915			-43.7927	-45.3796
-1.49536	-1.34277			-43.8232	-45.4102
-1.25122	-1.40381			-43.8232	-45.4407
-1.09863	-1.25122			-43.8843	-45.3796
-1.25122	-1.0376			-43.9148	-45.3491
-1.49536	-0.88501			-43.9453	-45.4102
-1.58691	-0.94604			-43.8538	-45.5017
-1.58691	-1.09863			-43.8538	-45.4712
-1.5564	-1.12915			-43.9148	-45.4712
-1.52588	-1.09863			-43.9453	-45.4407
-1.49536	-1.2207			-44.0063	-45.4407
-1.43433	-1.40381			-43.9148	-45.3796
-1.28174	-1.52588			-43.9148	-45.4102
-1.15967	-1.52588			-43.9148	-45.4407
-1.15967	-1.49536			-44.0063	-45.3796
-1.31226	-1.43433			-44.0674	-45.4102
-1.46484	-1.37329			-43.9758	-45.3796
-1.40381	-1.34277			-43.9758	-45.4102
-1.19019	-1.25122			-44.0063	-45.3796
-1.06812	-1.09863			-44.0674	-45.3796
-1.12915	-1.06812			-43.9758	-45.4407
-1.28174	-1.31226			-43.9453	-45.4407
-1.37329	-1.52588			-44.0063	-45.4407
-1.46484	-1.46484			-44.0979	-45.4407
-1.46484	-1.31226			-44.0063	-45.4712
-1.37329	-1.34277			-44.0369	-45.4407
-1.15967	-1.43433			-44.1284	-45.4712
-1.00708	-1.46484			-44.0979	-45.4712
-1.0376	-1.46484			-44.0674	-45.4102
-1.28174	-1.52588			-44.0674	-45.4712
-1.5564	-1.67847			-44.0979	-45.5322
-1.58691	-1.77002			-44.0674	-45.5627
-1.37329	-1.70898			-44.0369	-45.5933
-1.25122	-1.49536			-44.0674	-45.5322
-1.34277	-1.19019			-44.1284	-45.5017
-1.43433	-0.97656			-44.1589	-45.4712
-1.31226	-1.06812			-44.0979	-45.4712
-1.2207	-1.28174			-44.0979	-45.4407
-1.34277	-1.37329			-44.0979	-45.4407
-1.61743	-1.28174			-44.1895	-45.4712
-1.86157	-1.19019			-44.1589	-45.5017
-1.98364	-1.28174			-44.1284	-45.5322
-2.10571	-1.46484			-44.0979	-45.6238
-2.28882	-1.5564			-44.1284	-45.5933
-2.38037	-1.46484			-44.22	-45.5322
-2.2583	-1.37329			-44.22	-45.5017
-1.98364	-1.46484			-44.1895	-45.5322
-1.77002	-1.64795			-44.1589	-45.5322
-1.67847	-1.83105			-44.1895	-45.5322
-1.67847	-2.01416			-44.1895	-45.6238
-1.77002	-2.13623			-44.22	-45.5933
-1.77002	-2.16675			-44.2505	-45.5322
-1.67847	-2.16675			-44.22	-45.5322
-1.5564	-2.19727			-44.22	-45.5322
-1.5564	-2.2583			-44.2505	-45.5627
-1.67847	-2.2583			-44.22	-45.6238
-1.70898	-2.10571			-44.2505	-45.5322
-1.64795	-1.83105			-44.2505	-45.5017
-1.58691	-1.61743			-44.2505	-45.5322
-1.64795	-1.58691			-44.281	-45.5933
-1.77002	-1.7395			-44.3726	-45.5933
-1.89209	-1.89209			-44.281	-45.5017
-1.98364	-2.01416			-44.3115	-45.5017
-2.04468	-2.16675			-44.342	-45.5627
-2.04468	-2.28882			-44.4031	-45.5933
-2.10571	-2.31934			-44.342	-45.5017
-2.22778	-2.28882			-44.3726	-45.5627
-2.2583	-2.2583			-44.3726	-45.6238
-2.10571	-2.16675			-44.3726	-45.6238
-2.04468	-2.04468			-44.4641	-45.5322
-2.16675	-1.86157			-44.4946	-45.5933
-2.41089	-1.5564			-44.5557	-45.7153
-2.62451	-1.25122			-44.5557	-45.6238
-2.74658	-1.06812			-44.5251	-45.5933
-2.74658	-1.00708			-44.5251	-45.6238
-2.68555	-0.88501			-44.4641	-45.6238
-2.62451	-0.67139			-44.4336	-45.6238
-2.59399	-0.57983			-44.4336	-45.5933
-2.50244	-0.61035			-44.4946	-45.5627
-2.2583	-0.82397			-44.4946	-45.6848
-1.98364	-1.15967			-44.5251	-45.7153
-1.86157	-1.46484			-44.5862	-45.6543
-1.83105	-1.64795			-44.6167	-45.6238
-1.80054	-1.58691			-44.5862	-45.5933
-1.83105	-1.31226			-44.5251	-45.6543
-1.92261	-1.09863			-44.5251	-45.6543
-2.04468	-1.15967			-44.4946	-45.6238
-2.13623	-1.46484			-44.5251	-45.6238
-2.13623	-1.70898			-44.5862	-45.6238
-2.0752	-1.67847			-44.6167	-45.7458
-1.92261	-1.49536			-44.6167	-45.7458
-1.67847	-1.43433			-44.5251	-45.6543
-1.31226	-1.64795			-44.5251	-45.6543
-1.00708	-1.92261			-44.5557	-45.6543
-0.82397	-2.04468			-44.6167	-45.6238
-0.76294	-1.95312			-44.6167	-45.6543
-0.79346	-1.89209			-44.4946	-45.7153
-0.91553	-1.92261			-44.5251	-45.6543
-1.12915	-2.01416			-44.5557	-45.7153
-1.40381	-1.95312			-44.6167	-45.7153
-1.61743	-1.95312			-44.5251	-45.7153
-1.70898	-2.13623			-44.4641	-45.7153
-1.67847	-2.31934			-44.5251	-45.7153
-1.5564	-2.31934			-44.6167	-45.7153
-1.46484	-2.16675			-44.4946	-45.7153
-1.49536	-1.92261			-44.4946	-45.7153
-1.61743	-1.70898			-44.5557	-45.7153
-1.77002	-1.67847			-44.6167	-45.7153
-1.7395	-1.80054			-44.4336	-45.7153
-1.52588	-2.01416			-44.4946	-45.7153
-1.37329	-2.19727			-44.5557	-45.7764
-1.52588	-2.19727			-44.5862	-45.7458
-1.86157	-2.0752			-44.4946	-45.8374
-2.10571	-1.89209			-44.4641	-45.8069
-2.01416	-1.77002			-44.4946	-45.8374
-1.61743	-1.83105			-44.4946	-45.8374
-1.15967	-2.04468			-44.5557	-45.8069
-0.85449	-2.19727			-44.6167	-45.8374
-0.7019	-2.13623			-44.5557	-45.7458
-0.57983	-1.98364			-44.5251	-45.7458
-0.57983	-1.98364			-44.5862	-45.7458
-0.88501	-2.0752			-44.5251	-45.7153
-1.34277	-2.04468			-44.6777	-45.7458
-1.70898	-1.92261			-44.5862	-45.7458
-1.89209	-1.89209			-44.5251	-45.7764
-1.86157	-2.01416			-44.5557	-45.8069
-1.7395	-2.10571			-44.6167	-45.7764
-1.61743	-2.13623			-44.6472	-45.7153
-1.61743	-2.19727			-44.5862	-45.6848
-1.64795	-2.28882			-44.5862	-45.7153
-1.58691	-2.34985			-44.5557	-45.7458
-1.49536	-2.41089			-44.5557	-45.7764
-1.43433	-2.34985			-44.5557	-45.8069
-1.37329	-2.19727			-44.5557	-45.8069
-1.34277	-2.0752			-44.5557	-45.7153
-1.43433	-2.16675			-44.5862	-45.7153
-1.61743	-2.41089			-44.6167	-45.7458
-1.7395	-2.59399			-44.5862	-45.7764
-1.67847	-2.62451			-44.5862	-45.8374
-1.58691	-2.59399			-44.5862	-45.7764
-1.49536	-2.50244			-44.5557	-45.7153
-1.49536	-2.38037			-44.5862	-45.7458
-1.61743	-2.22778			-44.5862	-45.7764
-1.70898	-2.10571			-44.4946	-45.8069
-1.70898	-2.0752			-44.5251	-45.7153
-1.5564	-1.98364			-44.5557	-45.7458
-1.46484	-1.83105			-44.4946	-45.7458
-1.61743	-1.80054			-44.5251	-45.8374
-1.89209	-1.92261			-44.5251	-45.7153
-2.04468	-1.98364			-44.5557	-45.7458
-1.92261	-1.98364			-44.4946	-45.7764
-1.61743	-2.01416			-44.5557	-45.8374
-1.34277	-2.16675			-44.5251	-45.7458
-1.25122	-2.34985			-44.5251	-45.7458
-1.28174	-2.38037			-44.5862	-45.8374
-1.43433	-2.22778			-44.6472	-45.8069
-1.5564	-1.95312			-44.6472	-45.7458
-1.52588	-1.64795			-44.6472	-45.7458
-1.40381	-1.49536			-44.6167	-45.7458
-1.31226	-1.64795			-44.6167	-45.7764
-1.37329	-1.92261			-44.5251	-45.7458
-1.49536	-2.01416			-44.5557	-45.7458
-1.7395	-1.92261			-44.5251	-45.7153
-1.95312	-1.80054			-44.6167	-45.8374
-1.98364	-1.83105			-44.5862	-45.8069
-1.86157	-1.95312			-44.5862	-45.7764
-1.7395	-2.13623			-44.7082	-45.7764
-1.64795	-2.28882			-44.6472	-45.7764
-1.58691	-2.38037			-44.5251	-45.8679
-1.5564	-2.31934			-44.5557	-45.8069
-1.52588	-2.13623			-44.5862	-45.7764
-1.49536	-1.86157			-44.5251	-45.7764
-1.52588	-1.58691			-44.6777	-45.8069
-1.64795	-1.37329			-44.6777	-45.8679
-1.80054	-1.37329			-44.5862	-45.8679
-1.83105	-1.37329			-44.6472	-45.8374
-1.77002	-1.28174			-44.5862	-45.8069
-1.67847	-1.19019			-44.6167	-45.8069
-1.61743	-1.19019			-44.7082	-45.8069
-1.52588	-1.2207			-44.6472	-45.7764
-1.40381	-1.25122			-44.6472	-45.8069
-1.43433	-1.28174			-44.6167	-45.7764
-1.58691	-1.31226			-44.7082	-45.8069
-1.70898	-1.28174			-44.7082	-45.8374
-1.80054	-1.25122			-44.6472	-45.8374
-1.92261	-1.37329			-44.6777	-45.8069
-2.0752	-1.67847			-44.7082	-45.8374
-2.0752	-1.95312			-44.7082	-45.8069
-1.89209	-1.92261			-44.6472	-45.8374
-1.70898	-1.58691			-44.6777	-45.8374
-1.64795	-1.34277			-44.7388	-45.8984
-1.70898	-1.25122			-44.7388	-45.8984
-1.80054	-1.25122			-44.7388	-45.929
-1.92261	-1.25122			-44.7693	-45.8984
-1.95312	-1.40381			-44.8303	-45.929
-1.95312	-1.64795			-44.8303	-45.929
-1.98364	-1.89209			-44.7998	-45.99
-2.16675	-1.95312			-44.7998	-45.9595
-2.34985	-1.80054			-44.7998	-45.9595
-2.41089	-1.64795			-44.8303	-45.8984
-2.41089	-1.5564			-44.8914	-45.8679
-2.34985	-1.58691			-44.8914	-45.8374
-2.28882	-1.70898			-44.8608	-45.8679
-2.28882	-1.83105			-44.8608	-45.8679
-2.44141	-1.92261			-44.8608	-45.8679
-2.53296	-1.80054			-44.9524	-45.929
-2.53296	-1.58691			-44.8608	-45.9595
-2.44141	-1.52588			-44.8914	-46.0205
-2.28882	-1.77002			-44.8608	-46.051
-2.13623	-2.19727			-44.9524	-45.99
-2.04468	-2.41089			-44.9524	-45.9595
-1.98364	-2.16675			-44.9219	-45.9595
-1.98364	-1.64795			-44.9219	-45.9595
-2.04468	-1.31226			-44.9219	-45.929
-2.19727	-1.15967			-44.8608	-46.0205
-2.38037	-1.06812			-44.8608	-46.051
-2.53296	-1.06812			-44.8914	-46.0205
-2.71606	-1.19019			-44.9829	-45.929
-2.89917	-1.37329			-45.0134	-45.929
-2.99072	-1.49536			-44.9829	-45.9595
-2.86865	-1.52588			-45.044	-46.051
-2.53296	-1.58691			-45.044	-45.99
-2.10571	-1.70898			-45.0134	-45.929
-1.83105	-1.83105			-45.0745	-45.929
-1.83105	-1.7395			-45.1355	-45.9595
-1.92261	-1.58691			-45.044	-45.99
-1.92261	-1.49536			-45.0745	-45.99
-1.89209	-1.52588			-45.105	-45.929
-2.01416	-1.61743			-45.044	-45.929
-2.16675	-1.64795			-45.0745	-45.99
-2.16675	-1.49536			-45.0745	-46.051
-1.98364	-1.31226			-45.044	-45.929
-1.80054	-1.15967			-45.044	-45.9595
-1.80054	-1.12915			-45.105	-46.051
-1.98364	-1.12915			-45.0745	-46.0205
-2.28882	-1.15967			-45.0745	-45.9595
-2.50244	-1.25122			-45.0745	-45.9595
-2.56348	-1.31226			-45.105	-46.0815
-2.50244	-1.28174			-45.0745	-46.0205
-2.38037	-1.31226			-45.1355	-45.929
-2.31934	-1.5564			-45.1965	-45.99
-2.38037	-1.70898			-45.227	-45.9595
-2.50244	-1.61743			-45.2576	-45.99
-2.56348	-1.40381			-45.227	-46.0205
-2.47192	-1.28174			-45.166	-45.99
-2.31934	-1.37329			-45.166	-45.99
-2.22778	-1.67847			-45.105	-45.9595
-2.19727	-1.98364			-45.105	-46.051
-2.16675	-2.13623			-45.1965	-46.051
-2.0752	-2.04468			-45.1965	-45.99
-1.95312	-1.89209			-45.1965	-45.99
-1.83105	-1.64795			-45.2881	-45.99
-1.80054	-1.40381			-45.227	-46.1121
-1.83105	-1.31226			-45.166	-46.051
-1.95312	-1.37329			-45.1965	-45.99
-1.95312	-1.52588			-45.1965	-45.99
-1.77002	-1.58691			-45.1965	-46.0205
-1.52588	-1.58691			-45.2881	-46.0815
-1.46484	-1.61743			-45.2576	-46.0815
-1.58691	-1.80054			-45.166	-46.1121
-1.70898	-2.01416			-45.1965	-46.051
-1.80054	-2.0752			-45.227	-46.051
-1.83105	-1.92261			-45.2881	-46.0205
-1.86157	-1.83105			-45.227	-46.0205
-1.89209	-1.89209			-45.1355	-46.051
-2.01416	-1.92261			-45.1355	-46.051
-2.19727	-1.95312			-45.166	-46.0205
-2.38037	-2.10571			-45.227	-46.051
-2.53296	-2.34985			-45.1355	-45.99
-2.56348	-2.47192			-45.166	-46.051
-2.50244	-2.50244			-45.1965	-46.0205
-2.2583	-2.53296			-45.227	-46.051
-2.01416	-2.44141			-45.0745	-46.0205
-1.92261	-2.22778			-45.1355	-45.99
-1.98364	-1.98364			-45.227	-46.0815
-2.04468	-1.80054			-45.166	-46.0815
-1.98364	-1.70898			-45.1355	-46.0815
-1.80054	-1.70898			-45.166	-46.0815
-1.58691	-1.67847			-45.227	-46.0815
-1.37329	-1.70898			-45.1965	-46.0815
-1.19019	-1.89209			-45.166	-46.0205
-1.12915	-2.13623			-45.227	-46.0205
-1.19019	-2.22778			-45.227	-45.99
-1.34277	-2.04468			-45.227	-45.9595
-1.49536	-1.7395			-45.1355	-45.99
-1.5564	-1.49536			-45.105	-45.99
-1.5564	-1.46484			-45.105	-45.9595
-1.61743	-1.58691			-45.105	-45.9595
-1.7395	-1.77002			-45.166	-45.99
-1.86157	-1.95312			-45.105	-46.0205
-1.92261	-1.95312			-45.105	-46.0815
-1.95312	-1.86157			-45.0745	-46.0815
-1.89209	-1.80054			-45.1965	-46.0205
-1.7395	-1.77002			-45.1965	-45.9595
-1.61743	-1.67847			-45.1355	-45.99
-1.61743	-1.5564			-45.105	-45.99
-1.7395	-1.5564			-45.105	-45.9595
-1.83105	-1.67847			-45.044	-46.0205
-1.70898	-1.86157			-45.1355	-46.0815
-1.58691	-1.92261			-45.1355	-45.99
-1.61743	-1.86157			-45.1355	-45.9595
-1.70898	-1.67847			-45.166	-45.99
-1.70898	-1.49536			-45.1355	-45.99
-1.64795	-1.43433			-45.166	-46.0815
-1.67847	-1.49536			-45.1355	-46.0815
-1.80054	-1.52588			-45.166	-45.99
-1.95312	-1.43433			-45.166	-45.9595
-2.0752	-1.34277			-45.1355	-45.9595
-2.10571	-1.34277			-45.166	-46.0205
-2.04468	-1.40381			-45.166	-46.0205
-2.0752	-1.52588			-45.105	-45.929
-2.31934	-1.70898			-45.1355	-45.9595
-2.65503	-1.92261			-45.0745	-45.99
-2.92969	-2.10571			-45.0745	-46.051
-3.02124	-2.19727			-45.044	-45.929
-2.9602	-2.22778			-45.044	-45.9595
-2.86865	-2.13623			-45.0134	-46.051
-2.80762	-1.92261			-44.9829	-46.051
-2.83813	-1.67847			-45.044	-45.99
-2.83813	-1.52588			-45.0134	-45.99
-2.7771	-1.46484			-45.0745	-46.1121
-2.74658	-1.40381			-45.044	-46.0205
-2.7771	-1.43433			-45.044	-45.99
-2.7771	-1.58691			-45.0745	-46.051
-2.53296	-1.7395			-45.0745	-46.051
-2.13623	-1.83105			-45.1355	-46.0815
-1.70898	-1.89209			-45.105	-46.051
-1.46484	-1.89209			-45.044	-46.051
-1.40381	-1.83105			-45.0134	-45.99
-1.46484	-1.80054			-45.0134	-46.051
-1.5564	-1.83105			-44.9829	-46.0205
-1.70898	-1.83105			-44.9524	-46.1121
-1.92261	-1.64795			-44.9829	-46.1121
-2.10571	-1.34277			-45.0134	-46.0205
-2.16675	-1.12915			-45.0745	-46.0205
-2.0752	-1.25122			-45.0134	-46.051
-1.86157	-1.61743			-44.9524	-46.1426
-1.67847	-1.95312			-44.9524	-46.051
-1.58691	-2.04468			-44.9524	-46.0205
-1.61743	-1.95312			-45.044	-45.99
-1.80054	-1.80054			-45.0745	-45.99
-1.98364	-1.67847			-45.0134	-46.0815
-2.0752	-1.49536			-44.9524	-46.1121
-2.04468	-1.25122			-45.0134	-46.1426
-1.86157	-1.15967			-45.0134	-46.0815
-1.64795	-1.25122			-45.105	-46.0815
-1.5564	-1.34277			-45.105	-46.0815
-1.5564	-1.25122			-44.9829	-46.051
-1.58691	-1.12915			-45.0745	-46.0815
-1.61743	-1.28174			-45.0745	-46.0815
-1.64795	-1.67847			-45.1355	-46.051
-1.67847	-1.98364			-45.044	-46.1121
-1.77002	-2.01416			-45.044	-46.0815
-1.92261	-1.98364			-45.105	-46.051
-1.98364	-2.01416			-45.166	-46.051
-1.86157	-2.16675			-45.044	-46.0815
-1.58691	-2.38037			-45.0745	-46.051
-1.31226	-2.41089			-45.1355	-46.1121
-1.2207	-2.28882			-45.1355	-46.1121
-1.37329	-2.0752			-45.0745	-46.1426
-1.64795	-1.89209			-45.0745	-46.1426
-1.80054	-1.83105			-45.1965	-46.1731
-1.67847	-1.77002			-45.227	-46.1731
-1.43433	-1.7395			-45.227	-46.1426
-1.31226	-1.83105			-45.166	-46.1121
-1.40381	-1.98364			-45.1965	-46.0815
-1.5564	-2.01416			-45.2881	-46.0815
-1.70898	-1.86157			-45.2881	-46.0815
-1.80054	-1.64795			-45.227	-46.1121
-1.86157	-1.5564			-45.227	-46.1121
-1.89209	-1.5564			-45.166	-46.1121
-1.92261	-1.7395			-45.2576	-46.1426
-1.98364	-2.04468			-45.2881	-46.1426
-2.04468	-2.2583			-45.1965	-46.2036
-2.10571	-2.2583			-45.1965	-46.1731
-2.16675	-2.01416			-45.227	-46.1426
-2.2583	-1.58691			-45.3186	-46.0815
-2.34985	-1.25122			-45.2576	-46.051
-2.41089	-1.19019			-45.2576	-46.0815
-2.41089	-1.37329			-45.2576	-46.1121
-2.2583	-1.70898			-45.227	-46.1121
-1.98364	-1.95312			-45.2576	-46.2341
-1.70898	-1.89209			-45.2881	-46.1121
-1.61743	-1.58691			-45.2881	-46.0815
-1.52588	-1.34277			-45.3186	-46.0815
-1.46484	-1.28174			-45.3186	-46.0815
-1.49536	-1.37329			-45.3491	-46.1121
-1.58691	-1.49536			-45.3796	-46.1426
-1.70898	-1.49536			-45.4102	-46.1121
-1.80054	-1.34277			-45.3796	-46.051
-1.83105	-1.25122			-45.4407	-46.0815
-1.92261	-1.40381			-45.4102	-46.0815
-1.95312	-1.77002			-45.4102	-46.1731
-1.95312	-2.10571			-45.4712	-46.0815
-1.95312	-2.19727			-45.4407	-46.0815
-2.01416	-2.01416			-45.4102	-46.1121
-2.0752	-1.67847			-45.3796	-46.1731
-2.0752	-1.46484			-45.3796	-46.0815
-2.13623	-1.46484			-45.3186	-46.051
-2.19727	-1.52588			-45.3491	-46.1121
-2.13623	-1.58691			-45.4102	-46.1731
-1.89209	-1.80054			-45.3796	-46.051
-1.7395	-2.16675			-45.3796	-46.051
-1.83105	-2.44141			-45.4102	-46.1121
-2.04468	-2.34985			-45.4102	-46.1121
-2.13623	-2.04468			-45.4102	-46.0205
-2.0752	-1.70898			-45.4407	-46.0205
-1.95312	-1.46484			-45.5017	-46.051
-1.80054	-1.37329			-45.5017	-46.0815
-1.7395	-1.40381			-45.4712	-46.0815
-1.7395	-1.49536			-45.4407	-46.051
-1.80054	-1.5564			-45.3796	-46.051
-1.89209	-1.67847			-45.3796	-46.0205
-1.92261	-1.89209			-45.3796	-46.051
-1.92261	-2.19727			-45.3796	-46.1426
-1.95312	-2.47192			-45.4407	-46.1426
[truncated: 598,440+ more rows]

## Sheet: Panel_d_data
Depolarization (mV)
	wt	unc-49 RNAi in AVA	lgc-46 RNAi in D-MNs
1	3.8624	14.5182	14.5182
2	4.90591	7.9433	12.5433
3	4.12114	9.10831	9.10831
4	15.4846	14.7873	10.7296
5	10.4749	10.7296	9.37664
6	12.6503	9.37664	11.0816
7	8.58154	11.0816	12.7735
8	4.21127	12.7735	10.5572
9	4.6517	10.5572	9.65026
10			10.7113
mean	7.66041	11.2084	11.105
SE	1.44517	0.793277	0.539437

## Sheet: Panel_d_trace
wt	unc-49 RNAi in AVA	lgc-46 RNAi in D-MNs
-28.9917	-28.1677	-18.9514
-29.0222	-28.1677	-19.0125
-28.9917	-28.1067	-19.043
-28.9612	-28.1677	-18.9514
-28.9917	-28.1677	-18.9514
-28.9917	-28.2593	-18.9819
-28.9612	-28.2593	-19.0735
-28.9307	-28.1982	-18.9209
-28.9612	-28.1677	-18.9209
-28.9917	-28.1677	-18.9819
-28.9917	-28.1982	-19.0125
-28.9917	-28.2288	-18.9209
-29.0527	-28.2593	-18.9209
-29.0832	-28.1677	-19.0735
-29.1138	-28.1067	-18.9819
-29.0832	-28.1372	-18.9819
-29.0527	-28.1677	-19.0735
-29.0222	-28.2288	-19.0125
-28.9917	-28.1677	-18.9514
-28.9917	-28.1677	-19.0125
-28.9917	-28.1982	-19.043
-28.9917	-28.2593	-18.9819
-28.9917	-28.2288	-19.104
-28.9307	-28.1982	-19.043
-28.9002	-28.1677	-19.0125
-28.9307	-28.1982	-19.1345
-28.9307	-28.2898	-18.9819
-28.8696	-28.1982	-19.0125
-28.8696	-28.1677	-19.104
-28.8086	-28.2288	-18.9819
-28.8391	-28.2593	-19.1345
-28.8086	-28.1372	-18.9819
-28.8086	-28.1677	-19.0125
-28.8696	-28.2898	-19.1345
-28.9002	-28.1982	-19.0125
-28.8696	-28.1982	-19.0125
-28.8086	-28.2593	-19.0125
-28.7781	-28.2593	-19.104
-28.7476	-28.1982	-19.0735
-28.8086	-28.2288	-19.104
-28.8696	-28.2593	-19.104
-28.8086	-28.1982	-19.0735
-28.7781	-28.2898	-19.043
-28.7781	-28.2898	-19.0125
-28.8086	-28.2288	-19.043
-28.9002	-28.3508	-19.0125
-28.8391	-28.2593	-19.043
-28.7781	-28.2593	-19.1345
-28.7781	-28.3814	-19.165
-28.7781	-28.2593	-19.1956
-28.8696	-28.3203	-19.1956
-28.7476	-28.2898	-19.1345
-28.717	-28.2593	-19.1345
-28.7476	-28.3814	-19.1345
-28.8696	-28.2898	-19.043
-28.717	-28.3203	-19.0735
-28.7476	-28.3203	-19.043
-28.8391	-28.2898	-19.043
-28.8391	-28.2898	-18.9514
-28.7781	-28.3203	-18.8294
-28.8391	-28.4119	-18.7683
-28.9002	-28.4424	-18.7988
-28.8086	-28.4119	-18.7073
-28.8391	-28.4424	-18.7378
-28.9307	-28.4119	-18.7988
-28.8086	-28.3814	-18.8294
-28.8086	-28.4119	-18.8599
-28.9002	-28.3508	-18.7988
-28.9002	-28.3508	-18.7378
-28.8086	-28.3508	-18.7683
-28.8086	-28.3508	-18.7378
-28.8391	-28.3203	-18.7378
-28.8086	-28.3814	-18.8294
-28.8086	-28.3508	-18.7988
-28.8696	-28.4119	-18.6768
-28.9002	-28.4424	-18.7073
-28.8391	-28.4119	-18.7073
-28.8391	-28.3814	-18.7683
-28.8391	-28.4119	-18.8599
-28.8696	-28.3814	-18.7683
-28.9612	-28.3814	-18.7378
-28.8696	-28.3814	-18.7073
-28.8391	-28.3814	-18.7988
-28.8391	-28.4119	-18.8294
-28.8696	-28.4424	-18.7683
-28.8696	-28.5034	-18.7988
-28.9002	-28.4729	-18.7683
-28.9612	-28.3814	-18.8599
-28.9612	-28.4119	-18.8294
-28.9917	-28.3814	-18.7378
-28.9307	-28.4424	-18.7683
-28.9612	-28.5034	-18.9209
-28.9307	-28.4729	-18.7988
-28.8696	-28.4424	-18.7988
-28.8086	-28.4119	-18.8599
-28.7476	-28.4119	-18.9209
-28.717	-28.4424	-18.7988
-28.656	-28.5339	-18.7988
-28.656	-28.5034	-18.8599
-28.656	-28.4119	-18.8599
-28.595	-28.4424	-18.7988
-28.595	-28.4424	-18.8599
-28.5339	-28.5339	-18.8599
-28.5645	-28.4729	-18.7683
-28.5645	-28.4119	-18.8599
-28.595	-28.4424	-18.8294
-28.6255	-28.5034	-18.7988
-28.6255	-28.5339	-18.8599
-28.5645	-28.3814	-18.8294
-28.5645	-28.4119	-18.7988
-28.5339	-28.4729	-18.8904
-28.4729	-28.4729	-18.7988
-28.5034	-28.4119	-18.8294
-28.5339	-28.4119	-18.8294
-28.5645	-28.4424	-18.7683
-28.595	-28.4729	-18.8904
-28.5645	-28.4119	-18.7378
-28.5034	-28.3814	-18.7988
-28.5339	-28.5339	-18.9209
-28.5339	-28.3814	-18.8599
-28.5645	-28.3814	-18.7988
-28.595	-28.4729	-18.7683
-28.6255	-28.3814	-18.7378
-28.5645	-28.3508	-18.7683
-28.5645	-28.4729	-18.7988
-28.5339	-28.3508	-18.8599
-28.595	-28.3508	-18.8904
-28.6865	-28.4729	-18.9209
-28.6255	-28.3203	-18.8904
-28.6255	-28.3508	-18.7988
-28.595	-28.4729	-18.7988
-28.6255	-28.3508	-18.7988
-28.6865	-28.4729	-18.7683
-28.595	-28.3203	-18.8294
-28.656	-28.3814	-18.8599
-28.656	-28.4424	-18.8294
-28.717	-28.3508	-18.8294
-28.6255	-28.5034	-18.8294
-28.656	-28.3814	-18.8599
-28.6865	-28.4119	-18.8599
-28.717	-28.5034	-18.8599
-28.656	-28.3814	-18.8294
-28.717	-28.3814	-18.8599
-28.7781	-28.4424	-18.8904
-28.656	-28.4119	-18.8599
-28.717	-28.4119	-18.8904
-28.8086	-28.3814	-18.9209
-28.717	-28.3814	-18.8904
-28.7476	-28.3814	-18.8904
-28.8086	-28.4119	-18.8599
-28.7781	-28.3508	-18.8599
-28.717	-28.3814	-18.8599
-28.7476	-28.4729	-18.8599
-28.7476	-28.4729	-18.9819
-28.7781	-28.5034	-18.9819
-28.7781	-28.4729	-18.8904
-28.7781	-28.4424	-18.8904
-28.7476	-28.4424	-18.8599
-28.7781	-28.4119	-18.8904
-28.7781	-28.4119	-18.9514
-28.8391	-28.4424	-18.9514
-28.8086	-28.4729	-18.8599
-28.8086	-28.5034	-18.8904
-28.7781	-28.5034	-18.8904
-28.8696	-28.4729	-18.9819
-28.9002	-28.4119	-18.9819
-28.9307	-28.3814	-18.8904
-28.9307	-28.4424	-18.8904
-28.8696	-28.4729	-18.9209
-28.8696	-28.4729	-19.0125
-28.8696	-28.4729	-18.9514
-28.8086	-28.5339	-18.9209
-28.8391	-28.4729	-18.9209
-28.8696	-28.4424	-19.0125
-28.8696	-28.4424	-19.043
-28.9002	-28.4424	-18.9209
-28.9002	-28.4424	-18.9209
-28.9307	-28.5645	-19.0125
-28.9002	-28.5339	-19.0125
-28.9002	-28.4424	-18.9514
-28.9307	-28.4729	-19.043
-28.9917	-28.4424	-19.104
-29.0222	-28.5034	-18.9514
-29.0222	-28.5339	-19.0125
-29.0222	-28.5034	-19.1345
-28.9307	-28.4729	-18.9819
-28.9612	-28.4424	-18.9819
-28.8696	-28.5645	-19.0735
-28.9002	-28.5339	-19.0125
-28.9612	-28.4424	-18.9819
-28.9307	-28.4729	-19.104
-28.9917	-28.5034	-18.9819
-28.9917	-28.5645	-19.0125
-29.0222	-28.4424	-19.043
-29.0832	-28.4119	-18.9819
-29.0527	-28.4729	-19.104
-28.9612	-28.5339	-18.9514
-28.9612	-28.4119	-19.043
-28.9917	-28.4424	-19.0735
-28.9917	-28.5645	-19.043
-28.9917	-28.4729	-19.0735
-29.0527	-28.4424	-19.0735
-29.0222	-28.4729	-19.0125
-28.9612	-28.5339	-19.0125
-28.9612	-28.4729	-19.043
-28.9917	-28.4729	-19.043
-29.0222	-28.5339	-19.0735
-29.0832	-28.3814	-19.043
-29.0222	-28.4729	-19.0735
-28.9307	-28.5034	-19.043
-28.9612	-28.4119	-19.043
-28.9612	-28.4424	-19.104
-28.9917	-28.4729	-19.165
-28.9917	-28.3814	-19.1956
-28.9612	-28.4729	-19.165
-28.9307	-28.3814	-19.104
-29.0222	-28.3814	-19.043
-29.0222	-28.4424	-19.0735
-28.9307	-28.3508	-19.0735
-28.9612	-28.4119	-19.104
-29.0222	-28.3203	-19.104
-29.0222	-28.3508	-19.043
-28.9612	-28.4424	-19.0735
-28.9612	-28.3203	-19.1345
-29.0527	-28.3203	-19.1345
-28.9917	-28.3508	-19.1956
-28.9612	-28.4424	-19.1956
-29.0527	-28.4424	-19.165
-29.0222	-28.3814	-19.1345
-28.9612	-28.3508	-19.104
-29.0222	-28.3814	-19.104
-29.0222	-28.3508	-19.0735
-28.9612	-28.3508	-19.1345
-29.0527	-28.2898	-19.1345
-29.0832	-28.2288	-19.1956
-29.0222	-28.2288	-19.1345
-28.9612	-28.1982	-19.043
-28.9612	-28.1677	-19.0735
-28.9307	-28.1677	-19.043
-28.9307	-28.1982	-19.1345
-28.9307	-28.2593	-19.1956
-29.0222	-28.2288	-19.1345
-29.0527	-28.2288	-19.043
-28.9917	-28.1982	-19.0735
-28.9307	-28.1677	-19.104
-28.9002	-28.1677	-19.165
-28.9612	-28.1372	-19.165
-28.9917	-28.1372	-19.0735
-28.9612	-28.1677	-19.043
-28.9307	-28.1372	-19.0735
-28.9307	-28.1677	-19.165
-28.9307	-28.1982	-19.1345
-28.9307	-28.1677	-19.043
-28.9307	-28.1067	-19.0735
-28.9917	-28.0762	-19.104
-28.9612	-28.0456	-19.1956
-28.9612	-28.0762	-19.043
-28.9917	-28.1067	-19.043
-28.9917	-28.1982	-19.0735
-28.9612	-28.1067	-19.0735
-28.9307	-28.0762	-18.9209
-28.9612	-28.0762	-18.9209
-28.9307	-28.1067	-18.9819
-28.9307	-28.1677	-18.8904
-28.9612	-28.2288	-18.7988
-28.9612	-28.1067	-18.7988
-28.9917	-28.0762	-18.7988
-28.9917	-28.1067	-18.7073
-28.9917	-28.1372	-18.7073
-29.0222	-28.2288	-18.7378
-29.0527	-28.1372	-18.6462
-29.0832	-28.0762	-18.6768
-29.0832	-28.1372	-18.7073
-29.0527	-28.2288	-18.6157
-28.9612	-28.1982	-18.6768
-29.0222	-28.1372	-18.6462
-28.9917	-28.1372	-18.5852
-28.9917	-28.1677	-18.7073
-28.9917	-28.1982	-18.5547
-29.0832	-28.0762	-18.6157
-29.1138	-28.1067	-18.6157
-29.0832	-28.1677	-18.5242
-29.0527	-28.1677	-18.6768
-29.0222	-28.0456	-18.5547
-29.0222	-28.1067	-18.5547
-29.0222	-28.2288	-18.5852
-29.1138	-28.0456	-18.6768
-29.1138	-28.1067	-18.6157
-29.0527	-28.1677	-18.6157
-29.0222	-28.1067	-18.5852
-29.0222	-28.1067	-18.5852
-29.0527	-28.1982	-18.6157
-29.1138	-28.0762	-18.6462
-29.1138	-28.0762	-18.6157
-29.0527	-28.1677	-18.5852
-29.0222	-28.0762	-18.5547
-29.0527	-28.0456	-18.5547
-29.0832	-28.1372	-18.5547
-29.0832	-28.0151	-18.5242
-29.0222	-28.1067	-18.5242
-29.0832	-28.1067	-18.5852
-29.1138	-28.0456	-18.5852
-29.1138	-28.1067	-18.6157
-29.0222	-28.0151	-18.5547
-28.9917	-28.0762	-18.5547
-29.1443	-28.0151	-18.5242
-29.0527	-28.0456	-18.4631
-29.0222	-28.0762	-18.4936
-29.0527	-28.0762	-18.4936
-29.1138	-28.0456	-18.4631
-29.0222	-28.0151	-18.4631
-29.0527	-27.9846	-18.4631
-29.1443	-28.0151	-18.5547
-28.9917	-28.0151	-18.5547
-29.0832	-27.9846	-18.5852
-29.2053	-27.9541	-18.4936
-29.0222	-28.0151	-18.4936
-29.0222	-28.0762	-18.4936
-29.0527	-28.0762	-18.4936
-29.1443	-28.0456	-18.5547
-29.1443	-28.0151	-18.5852
-29.1138	-27.9846	-18.6157
-29.1138	-27.9541	-18.5242
-29.1138	-27.9541	-18.5242
-29.0832	-27.9236	-18.5242
-29.0832	-27.9846	-18.5547
-29.0832	-27.9541	-18.6462
-29.1138	-27.9541	-18.5547
-29.1748	-27.9541	-18.5242
-29.1443	-27.9846	-18.5547
-29.0832	-27.9541	-18.5852
-29.1138	-28.0151	-18.7073
-29.1138	-28.0456	-18.6157
-29.1748	-28.0151	-18.5242
-29.2358	-28.0456	-18.5852
-29.1748	-27.9541	-18.6768
-29.1138	-27.9236	-18.7073
-29.0832	-27.9541	-18.5852
-29.0832	-27.9846	-18.6157
-29.0832	-27.9846	-18.6462
-29.0527	-28.0456	-18.7683
-29.0222	-27.9846	-18.6157
-29.0527	-27.8931	-18.6462
-29.0832	-27.9541	-18.7378
-29.0832	-27.8931	-18.7683
-29.1443	-27.9236	-18.6768
-29.1443	-28.0151	-18.6768
-29.1138	-27.9236	-18.7988
-29.1748	-27.8625	-18.6768
-29.1443	-27.8931	-18.7073
-29.1138	-27.8931	-18.8294
-29.0832	-27.9541	-18.7073
-29.0527	-27.9541	-18.6768
-29.0527	-27.8625	-18.7683
-29.0222	-27.8931	-18.6768
-29.0527	-27.9236	-18.7073
-29.0527	-28.0151	-18.7988
-29.0527	-27.9236	-18.7073
-29.0527	-27.832	-18.7683
-29.0832	-27.8931	-18.7988
-29.1138	-27.9541	-18.6768
-29.1138	-27.9236	-18.7378
-28.9917	-27.8625	-18.7378
-29.0527	-27.8931	-18.6768
-29.0527	-27.9846	-18.7988
-29.0527	-27.9236	-18.6768
-29.0832	-27.8931	-18.7378
-29.1138	-27.9541	-18.7683
-29.0527	-27.9541	-18.6768
-29.0222	-27.8931	-18.7073
-28.9917	-27.8931	-18.7073
-29.0222	-27.9846	-18.7378
-29.0832	-27.8931	-18.7683
-29.1748	-27.9236	-18.7378
-29.1138	-28.0456	-18.7073
-29.0832	-27.8931	-18.7073
-29.0832	-27.9236	-18.6768
-29.0832	-28.0456	-18.6462
-29.1748	-27.9236	-18.7073
-29.1443	-27.9846	-18.7378
-29.1138	-28.0151	-18.8294
-29.1138	-27.9541	-18.7683
-29.1138	-28.0151	-18.7683
-29.1443	-27.9541	-18.7378
-29.1138	-27.9846	-18.7378
-29.0832	-28.0151	-18.7073
-29.1443	-27.9236	-18.6768
-29.1748	-28.0762	-18.7073
-29.0832	-27.9541	-18.7073
-29.1138	-27.9846	-18.6768
-29.1443	-28.0456	-18.7378
-29.1443	-27.9846	-18.7683
-29.1138	-27.9541	-18.7988
-29.1443	-27.9846	-18.7988
-29.2053	-27.9541	-18.7073
-29.1138	-27.9541	-18.6768
-29.0832	-28.0151	-18.6768
-29.2358	-27.9236	-18.6768
-29.1443	-27.9541	-18.7073
-29.1748	-27.9236	-18.7683
-29.2664	-27.9236	-18.7988
-29.2053	-27.9846	-18.7073
-29.1138	-28.0456	-18.7073
-29.1443	-28.0456	-18.7073
-29.1443	-27.9846	-18.6768
-29.1138	-27.9846	-18.7378
-29.1443	-27.9846	-18.7988
-29.1138	-27.9541	-18.7683
-29.2053	-27.9846	-18.6768
-29.2053	-27.9236	-18.6768
-29.1748	-27.9541	-18.6768
-29.1443	-27.9846	-18.7073
-29.1443	-27.9236	-18.8294
-29.2358	-27.9846	-18.7378
-29.2053	-28.0151	-18.6768
-29.2053	-27.9541	-18.6768
-29.1443	-27.9236	-18.6768
-29.1443	-27.8931	-18.7683
-29.1443	-27.8625	-18.6768
-29.1748	-27.8931	-18.6462
-29.2358	-27.9541	-18.6768
-29.2358	-27.9846	-18.7988
-29.2664	-28.0456	-18.7073
-29.2664	-27.9846	-18.6768
-29.2664	-27.9236	-18.6768
-29.2053	-27.8931	-18.7988
-29.2358	-27.9541	-18.7378
-29.2358	-27.9846	-18.6768
-29.2053	-28.0456	-18.6768
-29.1748	-27.9846	-18.7683
-29.1748	-27.9541	-18.6157
-29.1443	-27.9541	-18.6768
-29.1443	-27.9541	-18.7988
-29.1443	-28.0151	-18.6768
-29.1748	-27.9846	-18.6768
-29.1748	-27.9541	-18.7988
-29.1443	-27.9236	-18.6768
-29.1443	-27.9541	-18.6768
-29.2053	-28.0456	-18.7683
-29.2358	-27.9541	-18.6768
-29.2358	-27.9236	-18.6462
-29.2053	-27.9541	-18.8294
-29.1443	-28.0151	-18.6768
-29.1138	-28.0456	-18.7073
-29.1443	-27.9236	-18.7378
-29.1443	-27.9541	-18.6768
-29.1443	-27.9846	-18.7683
-29.1748	-28.0151	-18.6157
-29.2358	-27.9541	-18.6768
-29.2664	-27.9236	-18.7378
-29.2358	-28.0762	-18.6157
-29.1443	-27.9846	-18.6462
-29.1443	-27.9541	-18.7073
-29.2053	-27.9541	-18.7378
-29.2053	-27.9846	-18.7073
-29.2664	-27.9236	-18.6768
-29.1748	-27.9541	-18.6768
-29.1748	-28.0151	-18.7073
-29.1748	-27.9541	-18.7683
-29.2053	-27.9846	-18.7683
-29.2358	-27.9541	-18.7683
-29.2664	-27.9541	-18.6462
-29.2053	-28.0151	-18.6462
-29.2358	-27.9236	-18.6768
-29.2053	-27.9236	-18.6157
-29.2969	-28.0456	-18.6462
-29.2358	-27.8625	-18.6768
-29.1748	-27.9541	-18.7378
-29.2358	-27.8931	-18.7073
-29.2664	-27.9236	-18.7378
-29.2664	-28.0151	-18.7378
-29.2053	-27.9236	-18.7378
-29.2053	-27.9541	-18.7073
-29.2358	-27.9541	-18.6768
-29.1748	-27.8931	-18.6462
-29.1443	-27.9236	-18.5852
-29.2053	-27.9541	-18.5547
-29.2664	-27.9541	-18.5547
-29.1748	-27.9846	-18.5242
-29.2053	-28.0456	-18.5852
-29.3274	-28.0151	-18.5852
-29.2053	-27.9846	-18.6157
-29.2053	-28.0151	-18.5852
-29.2969	-27.9541	-18.4936
-29.2664	-27.9541	-18.4631
-29.2053	-27.9541	-18.4631
-29.2053	-27.9541	-18.4936
-29.2664	-27.9236	-18.5547
-29.2358	-28.0151	-18.5852
-29.2053	-28.0456	-18.5547
-29.2358	-28.0456	-18.4631
-29.2053	-28.0456	-18.4326
-29.2969	-28.1067	-18.5242
-29.3274	-28.0151	-18.5242
-29.2969	-28.0151	-18.6157
-29.2664	-28.0151	-18.5242
-29.2664	-27.9236	-18.4326
-29.3579	-27.9236	-18.4631
-29.3274	-27.9236	-18.4936
-29.2969	-27.9541	-18.5547
-29.2664	-27.9541	-18.4326
-29.2664	-27.9846	-18.4021
-29.2969	-28.0151	-18.4021
-29.2969	-28.0456	-18.4631
-29.2969	-28.0151	-18.4936
-29.2969	-27.9541	-18.4631
-29.2969	-27.9541	-18.4021
-29.2664	-27.9541	-18.4631
-29.2664	-27.9541	-18.4936
-29.2969	-28.0151	-18.3411
-29.2969	-28.0762	-18.3716
-29.2969	-27.9236	-18.4631
-29.3274	-27.9541	-18.3716
-29.2969	-27.9541	-18.3716
-29.2969	-27.9846	-18.3716
-29.3274	-28.0456	-18.4326
-29.3579	-27.9846	-18.3411
-29.3274	-27.9236	-18.3411
-29.3579	-27.9846	-18.4631
-29.3884	-28.0151	-18.3105
-29.4495	-28.1372	-18.3716
-29.4495	-28.0151	-18.4326
-29.4495	-28.0151	-18.3411
-29.4189	-28.0151	-18.4021
-29.3579	-28.1372	-18.4631
-29.3579	-28.0762	-18.3105
-29.3274	-28.0151	-18.4021
-29.3579	-28.0151	-18.3411
-29.3884	-28.1067	-18.3105
-29.3884	-28.0762	-18.4631
-29.4189	-28.0151	-18.3411
-29.4189	-28.0151	-18.4021
-29.3274	-28.1677	-18.3716
-29.3274	-28.0456	-18.3411
-29.3274	-28.0456	-18.4021
-29.3274	-28.1677	-18.4326
-29.4189	-28.1372	-18.3411
-29.4495	-28.0456	-18.3105
-29.4189	-28.0762	-18.3716
-29.3274	-28.1372	-18.3105
-29.3274	-28.1067	-18.3105
-29.3579	-28.1067	-18.3411
-29.4189	-28.1372	-18.3411
-29.4495	-28.0456	-18.3716
-29.3884	-28.1372	-18.4326
-29.3579	-28.1067	-18.4021
-29.3579	-28.0762	-18.3411
-29.4189	-28.1982	-18.3411
-29.4189	-28.0456	-18.3411
-29.3579	-28.0762	-18.3105
-29.3884	-28.1677	-18.3105
-29.4495	-28.0456	-18.28
-29.541	-28.1982	-18.28
-29.4189	-28.0762	-18.28
-29.4495	-28.1372	-18.2495
-29.48	-28.1677	-18.3105
-29.5105	-28.1067	-18.28
-29.4495	-28.1677	-18.3105
-29.4495	-28.1982	-18.3411
-29.541	-28.1677	-18.3105
-29.4495	-28.1067	-18.3411
-29.4495	-28.1067	-18.4021
-29.5105	-28.1372	-18.4631
-29.48	-28.1372	-18.3716
-29.4495	-28.1677	-18.3716
-29.541	-28.1677	-18.3411
-29.5105	-28.1982	-18.3411
-29.5105	-28.2288	-18.3105
-29.5105	-28.2288	-18.3411
-29.5105	-28.1372	-18.4021
-29.5715	-28.1067	-18.4326
-29.602	-28.1067	-18.3411
-29.541	-28.1067	-18.3105
-29.602	-28.1067	-18.3411
-29.5715	-28.1372	-18.3411
-29.5715	-28.1067	-18.4021
-29.541	-28.1677	-18.4631
-29.602	-28.1067	-18.4021
-29.6326	-28.1372	-18.4021
-29.5715	-28.1067	-18.3716
-29.541	-28.1372	-18.4631
-29.5715	-28.1677	-18.4936
-29.5715	-28.1982	-18.4021
-29.602	-28.1982	-18.3716
-29.6326	-28.1982	-18.3411
-29.6631	-28.1067	-18.4326
-29.602	-28.0762	-18.4326
-29.602	-28.1067	-18.3411
-29.5715	-28.0762	-18.28
-29.5715	-28.1067	-18.3716
-29.541	-28.1677	-18.4326
-29.602	-28.1067	-18.3411
-29.602	-28.0456	-18.3411
-29.5715	-28.0762	-18.4326
-29.5715	-28.0762	-18.4021
-29.602	-28.1067	-18.3411
-29.5715	-28.1677	-18.3105
-29.5715	-28.1677	-18.4326
-29.541	-28.0456	-18.3105
-29.5105	-28.0456	-18.28
-29.48	-28.1067	-18.4326
-29.48	-28.1677	-18.3716
-29.48	-28.1677	-18.3105
-29.48	-28.1067	-18.4021
-29.541	-28.0456	-18.28
-29.5105	-28.1067	-18.219
-29.541	-28.1677	-18.3716
-29.602	-28.1372	-18.2495
-29.5105	-28.0456	-18.2495
-29.5105	-28.0762	-18.3716
-29.48	-28.1677	-18.2495
-29.4495	-28.1372	-18.3716
-29.48	-28.1067	-18.28
-29.5105	-28.1067	-18.2495
-29.5105	-28.1982	-18.3411
-29.541	-28.1067	-18.2495
-29.541	-28.0762	-18.2495
-29.48	-28.1372	-18.3411
-29.4495	-28.1372	-18.1885
-29.48	-28.0456	-18.219
-29.48	-28.0762	-18.219
-29.5715	-28.1677	-18.2495
-29.5105	-28.0762	-18.28
-29.4495	-28.1067	-18.219
-29.4495	-28.1982	-18.2495
-29.48	-28.0762	-18.219
-29.5105	-28.0762	-18.1885
-29.5105	-28.1982	-18.1885
-29.4495	-28.0151	-18.2495
-29.4495	-28.0762	-18.1885
-29.5105	-28.1372	-18.28
-29.5715	-28.1067	-18.3105
-29.4495	-28.1982	-18.2495
-29.4495	-28.0762	-18.219
-29.4495	-28.1372	-18.158
-29.5105	-28.1982	-18.1885
-29.3884	-28.1067	-18.219
-29.3884	-28.1982	-18.219
-29.4495	-28.1372	-18.219
-29.48	-28.1372	-18.219
-29.3884	-28.1982	-18.28
-29.4189	-28.1372	-18.2495
-29.5105	-28.0762	-18.28
-29.3884	-28.1067	-18.2495
-29.4189	-28.0762	-18.1885
-29.5105	-28.0762	-18.1274
-29.3579	-28.0762	-18.1274
-29.3884	-28.0762	-18.158
-29.48	-28.0762	-18.1885
-29.3884	-28.0762	-18.1885
-29.3884	-28.1067	-18.219
-29.3884	-28.1677	-18.2495
-29.48	-28.1982	-18.1885
-29.4189	-28.1982	-18.1274
-29.4495	-28.1372	-18.0969
-29.4189	-28.1067	-18.158
-29.4189	-28.1067	-18.219
-29.4189	-28.1067	-18.158
-29.3884	-28.1372	-18.0969
-29.3579	-28.1067	-18.0664
-29.3884	-28.1067	-18.0969
-29.3579	-28.1067	-18.1274
-29.4189	-28.1067	-18.1885
-29.3579	-28.1372	-18.0969
-29.3579	-28.1677	-18.0969
-29.2969	-28.1982	-18.0664
-29.3274	-28.1067	-18.1885
-29.3579	-28.1067	-18.1885
-29.3579	-28.0456	-18.0664
-29.3884	-28.0456	-18.0969
-29.4495	-28.0762	-18.0969
-29.4189	-28.0762	-18.1885
-29.3884	-28.1677	-18.1274
-29.4495	-28.1372	-18.0969
-29.4189	-28.0762	-18.0969
-29.3579	-28.0762	-18.2495
-29.3884	-28.0456	-18.0969
-29.3579	-28.0762	-18.0969
-29.3579	-28.1067	-18.1885
-29.3579	-28.1067	-18.1885
-29.3274	-28.0456	-18.0969
-29.3579	-28.0151	-18.1274
-29.3274	-28.0151	-18.28
-29.3274	-28.0762	-18.1274
-29.3579	-28.1067	-18.1274
-29.2969	-28.0762	-18.28
-29.2969	-28.0151	-18.0969
-29.3579	-28.0151	-18.158
-29.4495	-28.0456	-18.28
-29.4495	-28.1372	-18.1274
-29.3579	-28.0151	-18.1885
-29.3274	-28.0151	-18.28
-29.3274	-28.0151	-18.1885
-29.3579	-28.1067	-18.28
-29.3579	-28.0456	-18.2495
-29.3579	-27.9846	-18.158
-29.4189	-28.0151	-18.3105
-29.3884	-28.1067	-18.219
-29.3274	-28.0762	-18.3105
-29.2664	-28.0456	-18.2495
-29.2969	-28.1067	-18.2495
-29.2969	-28.1677	-18.3105
-29.3274	-28.0151	-18.3716
-29.4189	-28.0456	-18.3105
-29.3579	-28.1067	-18.219
-29.3274	-28.0456	-18.219
-29.2969	-28.0456	-18.2495
-29.3274	-28.1372	-18.2495
-29.4189	-28.0762	-18.28
-29.3884	-28.0151	-18.3716
-29.3274	-28.1372	-18.4021
-29.3274	-28.0151	-18.3716
-29.2969	-28.0456	-18.3105
-29.3579	-28.1372	-18.3105
-29.2664	-28.0762	-18.3105
-29.2969	-28.1067	-18.3411
-29.2969	-28.1067	-18.28
-29.3884	-28.0762	-18.3105
-29.2969	-28.1372	-18.3411
-29.2969	-28.0762	-18.3105
-29.3274	-28.1067	-18.3411
-29.3884	-28.1067	-18.3105
-29.2664	-28.0762	-18.3411
-29.2969	-28.1982	-18.3716
-29.3579	-28.1067	-18.3716
-29.2969	-28.0762	-18.3716
-29.2664	-28.0762	-18.4021
-29.3274	-28.0762	-18.4326
-29.3274	-28.0456	-18.5242
-29.2664	-28.0456	-18.5547
-29.3884	-28.1067	-18.4936
-29.3274	-28.0456	-18.4936
-29.3274	-28.0456	-18.4631
-29.3579	-28.0456	-18.4631
-29.3884	-28.0762	-18.4631
-29.3274	-28.1372	-18.4631
-29.2664	-28.2288	-18.5547
-29.2969	-28.1677	-18.4936
-29.2969	-28.1067	-18.4326
-29.2358	-28.1067	-18.4021
-29.3274	-28.0762	-18.3716
-29.2969	-28.1067	-18.4021
-29.3884	-28.0456	-18.4326
-29.3274	-28.1067	-18.3411
-29.2969	-28.1067	-18.219
-29.3274	-28.1067	-18.1885
-29.2969	-28.1677	-18.2495
-29.3884	-28.1372	-18.3411
-29.3884	-28.1677	-18.28
-29.3274	-28.1677	-18.1885
-29.2969	-28.0456	-18.219
-29.3274	-28.0456	-18.28
-29.2969	-28.0456	-18.3411
-29.3274	-28.0762	-18.28
-29.3274	-28.0762	-18.2495
-29.3579	-28.0762	-18.28
-29.3579	-28.1982	-18.4326
-29.3274	-28.1372	-18.3105
-29.3274	-28.0762	-18.3105
-29.3274	-27.9846	-18.28
-29.2969	-28.0762	-18.3716
-29.2969	-28.1067	-18.219
-29.2969	-28.1677	-18.28
-29.2664	-28.1677	-18.4326
-29.2969	-28.1067	-18.3411
-29.2664	-28.1067	-18.3105
-29.3274	-28.1067	-18.3716
-29.2969	-28.1372	-18.3411
-29.3579	-28.1982	-18.3716
-29.3274	-28.0762	-18.3716
-29.2664	-28.0762	-18.4021
-29.2053	-28.1067	-18.3411
-29.1443	-28.1677	-18.4326
-29.1748	-28.2288	-18.3411
-29.1748	-28.0762	-18.3411
-29.1138	-28.1067	-18.4631
-29.1748	-28.1372	-18.3411
-29.1748	-28.1677	-18.3716
-29.2358	-28.1067	-18.4326
-29.1443	-28.1372	-18.3411
-29.0832	-28.0762	-18.4326
-29.0527	-28.1067	-18.3411
-29.0832	-28.0151	-18.3716
-29.0527	-28.0456	-18.4631
-29.1138	-28.1067	-18.3411
-29.1748	-28.0762	-18.3105
-29.0832	-28.0456	-18.3716
-29.0222	-28.0762	-18.4631
-29.0832	-28.1067	-18.4936
-29.0527	-27.9846	-18.4936
-29.1138	-28.0456	-18.4631
-29.0832	-28.1372	-18.4631
-29.0222	-28.0456	-18.4631
-29.0527	-28.0762	-18.4326
-29.0832	-28.1067	-18.4326
-29.2053	-28.0456	-18.4631
-29.1443	-28.0762	-18.4326
-29.0832	-28.1067	-18.5242
-29.1138	-28.0456	-18.5852
-29.1748	-28.1677	-18.5547
-29.1748	-28.0456	-18.5242
-29.0832	-28.1372	-18.5547
-29.0832	-28.1372	-18.5547
-29.1443	-28.0456	-18.5852
-29.1138	-28.1372	-18.5852
-29.0527	-28.0151	-18.5852
-29.0527	-28.1067	-18.5852
-29.1138	-28.1982	-18.5852
-29.0832	-28.1677	-18.5852
-29.0527	-28.0762	-18.5547
-29.1443	-28.0456	-18.4631
-29.0222	-28.0762	-18.4936
-29.0527	-28.1067	-18.5547
-29.1443	-28.0762	-18.5547
-29.0222	-28.0762	-18.5547
-29.0832	-28.0762	-18.6157
-29.1748	-28.1372	-18.6462
-29.1138	-28.1982	-18.5852
-29.0832	-28.2288	-18.5547
-29.1443	-28.2288	-18.5547
-29.1138	-28.1677	-18.5547
-29.1138	-28.1982	-18.6157
-29.1138	-28.1372	-18.7073
-29.1138	-28.1067	-18.6157
-29.1138	-28.1372	-18.5242
-29.1138	-28.1067	-18.5547
-29.1748	-28.1067	-18.5852
-29.1748	-28.1067	-18.6462
-29.1748	-28.1677	-18.7073
-29.1138	-28.1372	-18.5547
-29.1443	-28.1372	-18.5547
-29.2053	-28.1982	-18.6157
-29.2053	-28.1982	-18.7073
-29.1748	-28.1982	-18.6157
-29.1138	-28.1677	-18.5852
-29.1748	-28.1372	-18.5852
-29.1443	-28.1372	-18.6157
-29.1138	-28.1372	-18.7378
-29.1138	-28.1982	-18.6768
-29.1138	-28.2593	-18.6462
-29.1138	-28.2288	-18.6462
-29.1138	-28.1982	-18.7683
-29.1748	-28.1067	-18.6462
-29.1748	-28.1677	-18.6462
-29.1443	-28.1677	-18.6462
-29.1748	-28.1982	-18.7988
-29.2053	-28.1677	-18.6462
-29.2053	-28.1372	-18.6768
-29.2358	-28.1067	-18.8294
-29.2664	-28.0762	-18.6768
-29.2969	-28.1982	-18.6768
-29.2358	-28.2593	-18.7988
-29.2053	-28.1372	-18.7378
-29.1138	-28.1372	-18.6768
-29.1443	-28.1067	-18.7988
-29.1443	-28.1677	-18.7378
-29.1748	-28.2288	-18.7073
-29.1748	-28.1067	-18.8599
-29.2053	-28.1372	-18.7378
-29.2358	-28.1677	-18.7378
-29.2664	-28.2593	-18.7988
-29.2358	-28.1677	-18.7378
-29.1748	-28.1677	-18.8294
-29.1443	-28.1677	-18.6768
-29.2053	-28.2288	-18.7378
-29.1443	-28.1372	-18.7988
-29.1443	-28.1372	-18.7073
-29.2053	-28.1982	-18.7988
-29.2053	-28.2288	-18.8294
-29.1443	-28.1677	-18.7073
-29.1748	-28.1677	-18.7378
-29.1138	-28.2593	-18.7378
-29.1748	-28.1372	-18.7073
-29.2358	-28.1677	-18.7378
-29.1748	-28.2898	-18.7073
-29.1443	-28.1677	-18.7073
-29.1443	-28.2288	-18.7683
-29.2053	-28.2898	-18.8294
-29.2664	-28.1982	-18.8294
-29.2053	-28.2593	-18.8294
-29.1443	-28.2288	-18.7073
-29.0832	-28.2288	-18.7073
-29.2053	-28.3508	-18.7073
-29.2053	-28.2288	-18.7073
-29.1138	-28.2593	-18.6768
-29.1443	-28.2898	-18.7073
-29.2053	-28.2288	-18.6768
-29.1443	-28.3508	-18.7073
-29.1443	-28.1982	-18.6768
-29.1443	-28.2593	-18.7073
-29.2358	-28.3508	-18.7378
-29.1443	-28.2288	-18.7073
-29.1443	-28.2288	-18.7378
-29.2358	-28.2593	-18.7988
-29.1138	-28.2593	-18.8599
-29.1748	-28.2288	-18.8294
-29.2053	-28.2593	-18.7988
-29.1138	-28.1982	-18.6768
-29.1138	-28.1982	-18.6768
-29.1443	-28.1677	-18.6768
-29.1138	-28.1677	-18.6157
-29.0527	-28.1982	-18.6462
-29.0832	-28.2593	-18.6768
-29.0527	-28.3203	-18.6157
-29.1138	-28.2898	-18.5242
-29.1138	-28.2898	-18.4936
-29.0832	-28.2288	-18.4631
-29.1138	-28.2288	-18.4631
-29.0832	-28.1982	-18.5547
-29.0832	-28.1677	-18.4936
-29.1748	-28.1982	-18.3716
-29.1748	-28.1677	-18.4326
-29.0832	-28.2288	-18.4631
-29.0832	-28.2593	-18.4936
-29.0832	-28.1982	-18.5242
-29.1748	-28.1372	-18.4021
-29.1748	-28.1067	-18.3716
-29.1443	-28.0762	-18.4021
-29.1443	-28.0762	-18.4936
-29.1138	-28.1067	-18.4326
-29.1443	-28.1372	-18.4021
-29.0832	-28.2288	-18.4021
-29.0832	-28.1372	-18.4631
-29.0832	-28.0762	-18.4631
-29.0832	-28.0456	-18.4021
-29.0832	-28.0762	-18.4326
-29.1138	-28.1067	-18.4936
-29.1443	-28.2288	-18.4936
-29.1443	-28.1677	-18.4326
-29.1748	-28.1067	-18.4631
-29.2053	-28.1067	-18.5547
-29.2358	-28.1067	-18.3716
-29.2969	-28.1677	-18.4326
-29.2358	-28.2288	-18.5242
-29.2358	-28.1067	-18.4021
-29.1748	-28.1372	-18.4326
-29.1748	-28.1677	-18.5242
-29.1443	-28.1982	-18.4326
-29.2053	-28.2288	-18.4631
-29.1748	-28.1982	-18.5242
-29.2358	-28.1677	-18.4326
-29.2053	-28.1982	-18.4936
-29.2664	-28.2593	-18.5852
-29.2664	-28.1372	-18.4631
-29.2358	-28.1372	-18.5242
-29.2358	-28.1677	-18.5242
-29.2053	-28.2288	-18.4936
-29.2358	-28.1067	-18.6462
-29.2664	-28.1372	-18.4631
-29.2358	-28.1982	-18.5852
-29.2969	-28.1677	-18.6157
-29.2358	-28.1067	-18.5242
-29.2053	-28.1677	-18.5242
-29.2053	-28.2288	-18.5852
-29.2358	-28.1372	-18.5852
-29.2358	-28.1372	-18.6157
-29.2664	-28.2593	-18.5852
-29.2358	-28.1372	-18.5852
-29.1443	-28.1677	-18.5852
-29.2053	-28.2593	-18.6157
-29.2358	-28.1677	-18.5852
-29.2664	-28.1982	-18.5547
-29.1748	-28.2288	-18.5852
-29.1748	-28.1372	-18.6462
-29.1443	-28.2288	-18.7073
-29.2053	-28.1982	-18.6768
-29.2358	-28.1677	-18.6462
-29.1443	-28.2898	-18.6157
-29.1748	-28.1372	-18.5852
-29.2664	-28.1982	-18.6462
-29.2358	-28.1372	-18.6768
-29.1443	-28.1677	-18.6462
-29.1748	-28.2898	-18.6768
-29.2053	-28.1372	-18.6768
-29.1443	-28.1677	-18.7073
-29.1443	-28.1982	-18.7988
-29.2664	-28.2288	-18.7683
-29.1748	-28.2593	-18.7683
-29.1443	-28.2288	-18.7378
-29.2358	-28.2288	-18.6157
-29.2053	-28.2288	-18.6768
-29.1443	-28.2898	-18.7378
-29.2053	-28.2288	-18.7378
-29.1748	-28.2288	-18.7378
-29.1443	-28.1677	-18.8599
-29.1748	-28.1982	-18.7988
-29.1748	-28.1982	-18.7683
-29.1748	-28.1677	-18.7683
-29.2053	-28.1677	-18.7683
-29.2053	-28.1982	-18.8294
-29.1138	-28.2288	-18.9209
-29.1443	-28.1982	-18.8904
-29.1443	-28.1982	-18.8599
-29.1748	-28.1982	-18.8294
-29.2358	-28.1372	-18.8599
-29.1748	-28.1677	-18.9209
-29.1443	-28.1677	-18.9514
-29.1443	-28.1982	-18.8294
-29.1748	-28.1677	-18.8904
-29.2053	-28.1982	-18.9514
-29.1748	-28.1982	-18.9514
-29.1443	-28.3203	-18.9819
-29.1748	-28.2593	-18.9209
-29.1443	-28.1677	-18.8904
-29.1138	-28.1372	-18.9514
-29.1748	-28.1982	-19.0735
-29.1748	-28.1982	-18.9209
-29.1748	-28.1982	-18.9514
-29.1443	-28.2593	-19.0125
-29.1748	-28.2288	-19.043
-29.2053	-28.1677	-18.9819
-29.2358	-28.2288	-18.9819
-29.2358	-28.1677	-19.0735
-29.2053	-28.2593	-19.043
-29.2664	-28.2898	-18.9514
-29.2358	-28.1372	-19.0125
-29.2053	-28.1982	-19.104
-29.1748	-28.1677	-18.9209
-29.1748	-28.2288	-19.043
-29.1748	-28.2288	-19.165
-29.2053	-28.1982	-19.043
-29.1748	-28.1677	-19.0735
-29.2053	-28.1372	-19.1956
-29.2358	-28.3203	-19.0735
-29.2664	-28.2593	-19.1345
-29.2969	-28.1677	-19.165
-29.2358	-28.2288	-19.104
-29.2053	-28.3203	-19.1345
-29.1748	-28.2593	-19.104
-29.1748	-28.2593	-19.1345
-29.1443	-28.2593	-19.2261
-29.1748	-28.3508	-19.104
-29.2358	-28.2288	-19.165
-29.2664	-28.2593	-19.1345
-29.2358	-28.2898	-19.1345
-29.2053	-28.2898	-19.1956
-29.2358	-28.1982	-19.2871
-29.2358	-28.2593	-19.3176
-29.3579	-28.2593	-19.2871
-29.3274	-28.1982	-19.2566
-29.2358	-28.2593	-19.2566
-29.2053	-28.2898	-19.2871
-29.2053	-28.1982	-19.2871
-29.2664	-28.2593	-19.2566
-29.2664	-28.1982	-19.2566
-29.2053	-28.1982	-19.2261
-29.2358	-28.3203	-19.1956
-29.2358	-28.1982	-19.2566
-29.2664	-28.2288	-19.2871
-29.2053	-28.2593	-19.3787
-29.2053	-28.1372	-19.4092
-29.2053	-28.2288	-19.3787
-29.2969	-28.1372	-19.3787
-29.2358	-28.1982	-19.4092
-29.1748	-28.1982	-19.3481
-29.2358	-28.1067	-19.3787
-29.2358	-28.2288	-19.3176
-29.1748	-28.1677	-19.2871
-29.1748	-28.1067	-19.3176
-29.2969	-28.1067	-19.2871
-29.2053	-28.1372	-19.2871
-29.2053	-28.1677	-19.3176
-29.3274	-28.1067	-19.3481
-29.2358	-28.1067	-19.3787
-29.2358	-28.1067	-19.4397
-29.2664	-28.1067	-19.5007
-29.2358	-28.1677	-19.4092
-29.2053	-28.0762	-19.3176
-29.2358	-28.1372	-19.3481
-29.2969	-28.1982	-19.3787
-29.3579	-28.1982	-19.3787
-29.3274	-28.2593	-19.5007
-29.3579	-28.2593	-19.4397
-29.3579	-28.2288	-19.3787
-29.2664	-28.2593	-19.4092
-29.2969	-28.2288	-19.4397
-29.2664	-28.2288	-19.5007
-29.2358	-28.2898	-19.5618
-29.3274	-28.2898	-19.4702
-29.3579	-28.2593	-19.4397
-29.2969	-28.2288	-19.5312
-29.2969	-28.1677	-19.5618
-29.2969	-28.1372	-19.5618
-29.3274	-28.1372	-19.5007
-29.3884	-28.1372	-19.4702
-29.4189	-28.1372	-19.4702
-29.3884	-28.1677	-19.5618
-29.4495	-28.2288	-19.5007
-29.3884	-28.1982	-19.4702
-29.3884	-28.0762	-19.4702
-29.3579	-28.1067	-19.5618
-29.3579	-28.0762	-19.5923
-29.3884	-28.1067	-19.4702
-29.3579	-28.1677	-19.4702
-29.3579	-28.1372	-19.5923
-29.3274	-28.0762	-19.5007
-29.3274	-28.0762	-19.4702
-29.3274	-28.0762	-19.5007
-29.2969	-28.1372	-19.5312
-29.2664	-28.1982	-19.4702
-29.2969	-28.1067	-19.5312
-29.2969	-28.0762	-19.5923
-29.2969	-28.1067	-19.4702
-29.3579	-28.1372	-19.5312
-29.3579	-28.1982	-19.6228
-29.3579	-28.0762	-19.5007
-29.3274	-28.0762	-19.5618
-29.3579	-28.0762	-19.5923
-29.3274	-28.1677	-19.5007
-29.2969	-28.1372	-19.5923
-29.3274	-28.0456	-19.5312
-29.2969	-28.0762	-19.5618
-29.3579	-28.1067	-19.6838
-29.4189	-28.0456	-19.5618
-29.3884	-27.9846	-19.6228
-29.3884	-28.0762	-19.5312
-29.2969	-28.1372	-19.5618
-29.3274	-27.9846	-19.6533
-29.3274	-28.0151	-19.6228
-29.3579	-28.1067	-19.5618
-29.4189	-28.0151	-19.5923
-29.3274	-28.0456	-19.5618
-29.2969	-28.1372	-19.5618
-29.2969	-28.0456	-19.5312
-29.3274	-27.9846	-19.5923
-29.4495	-28.1067	-19.5312
-29.3579	-27.9846	-19.5007
-29.3274	-27.9846	-19.5923
-29.3274	-28.1067	-19.6533
-29.3274	-27.9846	-19.6838
-29.3884	-28.0456	-19.6533
-29.3274	-28.1067	-19.5618
-29.3274	-28.0151	-19.5618
-29.3579	-28.1067	-19.5618
-29.3884	-28.0151	-19.5312
-29.2969	-28.0456	-19.5312
-29.2664	-28.1372	-19.5618
-29.3579	-28.0151	-19.5618
-29.3884	-28.1067	-19.5923
-29.2969	-28.0151	-19.6228
-29.3579	-28.0151	-19.6533
-29.4495	-28.1067	-19.5923
-29.3274	-28.1372	-19.6533
-29.3274	-28.1067	-19.7144
-29.4495	-28.0762	-19.6533
-29.3274	-28.0456	-19.6228
-29.2969	-28.0456	-19.6533
-29.4189	-28.0762	-19.5923
-29.3579	-28.1067	-19.5618
-29.3274	-28.1372	-19.6228
-29.4189	-28.1372	-19.6838
-29.4189	-28.1982	-19.7754
-29.3274	-28.1067	-19.6228
-29.3579	-28.1067	-19.6228
-29.3274	-28.0762	-19.6228
-29.2969	-28.0762	-19.6533
-29.3274	-28.0762	-19.6838
-29.3579	-28.0762	-19.7449
-29.4189	-28.1067	-19.7144
-29.4495	-28.0762	-19.6228
-29.3579	-28.0762	-19.6838
-29.3884	-28.0762	-19.6838
-29.3884	-28.1067	-19.7449
-29.3884	-28.0762	-19.7449
-29.4189	-28.1067	-19.6533
-29.3884	-28.1677	-19.6533
-29.3884	-28.2288	-19.7449
-29.3274	-28.2288	-19.8364
-29.3274	-28.1982	-19.7449
-29.3274	-28.1067	-19.7449
-29.3579	-28.1067	-19.7144
-29.3579	-28.1372	-19.8364
-29.3884	-28.1372	-19.7754
-29.3884	-28.1372	-19.6838
-29.3884	-28.1677	-19.6838
-29.3579	-28.0762	-19.8059
-29.3884	-28.0456	-19.7754
-29.3884	-28.0762	-19.6838
-29.4189	-28.0456	-19.7449
-29.4189	-28.1067	-19.8669
-29.4189	-28.1677	-19.7449
-29.4189	-28.0762	-19.7754
-29.4189	-28.0456	-19.8669
-29.4495	-28.0762	-19.7449
-29.5105	-28.1067	-19.7449
-29.541	-28.2288	-19.8669
-29.48	-28.1677	-19.7449
-29.4495	-28.1067	-19.7449
-29.4495	-28.1372	-19.8669
-29.48	-28.1982	-19.6838
-29.4495	-28.2593	-19.7449
-29.4495	-28.1372	-19.8364
-29.5105	-28.1677	-19.6838
-29.5105	-28.2288	-19.7754
-29.48	-28.2593	-19.7449
-29.48	-28.1982	-19.7144
-29.4189	-28.1677	-19.8669
-29.4189	-28.2898	-19.7144
-29.4189	-28.2593	-19.8059
-29.4495	-28.1982	-19.8059
-29.5105	-28.1982	-19.7449
-29.48	-28.3203	-19.7754
-29.4495	-28.2288	-19.8975
-29.3884	-28.1982	-19.8364
-29.4189	-28.2898	-19.7754
-29.4189	-28.2288	-19.7754
-29.5105	-28.2288	-19.7449
-29.4495	-28.2898	-19.7754
-29.3884	-28.2288	-19.8059
-29.3884	-28.2288	-19.8669
-29.48	-28.3508	-19.8975
-29.5105	-28.1982	-19.8669
-29.4495	-28.2288	-19.8059
-29.48	-28.2898	-19.7449
-29.4495	-28.1982	-19.7754
-29.541	-28.2593	-19.7754
-29.48	-28.2288	-19.7449
-29.4495	-28.2288	-19.8059
-29.4495	-28.3508	-19.7449
-29.541	-28.1982	-19.7449
-29.4495	-28.2898	-19.7754
-29.3884	-28.2288	-19.7449
-29.48	-28.1677	-19.6838
-29.48	-28.3203	-19.7754
-29.3884	-28.2898	-19.7449
-29.4189	-28.1677	-19.7754
-29.541	-28.1677	-19.7754
-29.4189	-28.2288	-19.8059
-29.3884	-28.1982	-19.8669
-29.541	-28.1677	-19.8364
-29.4495	-28.2288	-19.8669
-29.4495	-28.1982	-19.7754
-29.5105	-28.2288	-19.7754
-29.4189	-28.2288	-19.7449
-29.4495	-28.1982	-19.7754
-29.4495	-28.2593	-19.8669
-29.48	-28.2898	-19.8669
-29.541	-28.2898	-19.7754
-29.5105	-28.2898	-19.7754
-29.48	-28.2593	-19.7449
-29.48	-28.2593	-19.7754
-29.4189	-28.2593	-19.8059
-29.4189	-28.2898	-19.8059
-29.4189	-28.2898	-19.7144
-29.48	-28.2898	-19.7449
-29.4495	-28.3203	-19.7754
-29.3884	-28.3203	-19.8059
-29.3884	-28.2898	-19.8364
-29.3579	-28.2898	-19.7144
-29.48	-28.1982	-19.7144
-29.48	-28.1372	-19.7449
-29.48	-28.1982	-19.8669
-29.4495	-28.1677	-19.7449
-29.3884	-28.1982	-19.7144
-29.4189	-28.2288	-19.6533
-29.3884	-28.2288	-19.7449
-29.4189	-28.1677	-19.7449
-29.4189	-28.1372	-19.6533
-29.3884	-28.1372	-19.6533
-29.4189	-28.1067	-19.7449
-29.3884	-28.1982	-19.6533
-29.48	-28.2288	-19.6533
-29.48	-28.1372	-19.5923
-29.4495	-28.0762	-19.6838
-29.4495	-28.1372	-19.5007
-29.3884	-28.1372	-19.5312
-29.3579	-28.2288	-19.6533
-29.3274	-28.1677	-19.5312
-29.3579	-28.1067	-19.5618
-29.3579	-28.1067	-19.6533
-29.3579	-28.1677	-19.5618
-29.4189	-28.2593	-19.5618
-29.4189	-28.1677	-19.6838
-29.48	-28.1372	-19.5312
-29.48	-28.1677	-19.5923
-29.4495	-28.2288	-19.5923
-29.3579	-28.2593	-19.4702
-29.3274	-28.1677	-19.6228
-29.3884	-28.1677	-19.5007
-29.3579	-28.2288	-19.5312
-29.3884	-28.2288	-19.6228
-29.4189	-28.1677	-19.5007
-29.4495	-28.1982	-19.5618
-29.3884	-28.3203	-19.5618
-29.2969	-28.1677	-19.5007
-29.2969	-28.1677	-19.5618
-29.3274	-28.1982	-19.6533
-29.3884	-28.1982	-19.6228
-29.4495	-28.1677	-19.6533
-29.3884	-28.2288	-19.6838
-29.3579	-28.2593	-19.6533
-29.3884	-28.1677	-19.7144
-29.4189	-28.2288	-19.6838
-29.48	-28.1982	-19.6533
-29.3884	-28.1982	-19.6533
-29.3579	-28.2898	-19.6228
-29.3579	-28.1982	-19.5923
-29.4189	-28.2593	-19.5923
-29.4189	-28.3203	-19.6533
-29.3274	-28.1677	-19.6838
-29.3579	-28.2593	-19.7144
-29.4495	-28.2593	-19.7144
-29.4495	-28.1982	-19.6533
-29.3579	-28.2898	-19.6838
-29.3884	-28.1982	-19.6838
-29.4495	-28.2593	-19.6838
-29.4189	-28.2593	-19.6838
-29.3274	-28.2288	-19.6533
-29.4189	-28.1982	-19.5618
-29.4495	-28.2593	-19.4702
-29.3274	-28.2898	-19.4702
-29.3274	-28.3203	-19.5007
-29.4189	-28.3203	-19.4397
-29.3274	-28.3814	-19.4702
-29.3579	-28.3508	-19.5007
-29.4189	-28.2898	-19.5923
-29.2664	-28.2898	-19.5312
-29.2969	-28.2898	-19.4397
-29.3579	-28.2898	-19.4702
-29.3884	-28.2898	-19.5007
-29.3884	-28.2593	-19.5007
-29.4189	-28.3203	-19.6228
-29.4189	-28.2898	-19.6228
-29.4189	-28.3203	-19.5312
-29.3274	-28.3203	-19.5312
-29.3274	-28.3508	-19.5312
-29.2969	-28.3508	-19.5312
-29.3274	-28.2898	-19.6228
-29.3884	-28.2593	-19.5923
-29.2969	-28.2288	-19.4702
-29.2969	-28.2288	-19.5007
-29.2969	-28.2288	-19.5312
-29.2358	-28.2898	-19.6228
-29.3274	-28.2593	-19.5923
-29.3884	-28.2898	-19.5312
-29.3884	-28.3814	-19.5312
-29.3884	-28.3508	-19.5923
-29.3884	-28.2898	-19.6533
-29.3579	-28.2593	-19.5618
-29.3579	-28.2288	-19.5618
-29.4189	-28.2593	-19.6228
-29.4189	-28.3508	-19.7144
-29.4189	-28.3814	-19.5923
-29.4495	-28.3203	-19.6228
-29.4495	-28.3203	-19.6533
-29.4495	-28.2593	-19.6838
-29.4189	-28.3203	-19.5923
-29.3579	-28.3203	-19.6533
-29.3884	-28.4424	-19.7754
-29.3884	-28.3203	-19.6533
-29.3579	-28.2898	-19.6228
-29.3884	-28.3203	-19.7754
-29.3884	-28.4119	-19.6838
-29.4189	-28.4729	-19.6533
-29.4189	-28.3814	-19.7144
-29.4189	-28.3814	-19.6533
-29.4495	-28.3814	-19.6838
-29.4495	-28.5034	-19.7449
-29.4189	-28.4119	-19.6228
-29.3884	-28.3508	-19.6533
-29.3884	-28.3814	-19.7144
-29.4189	-28.4729	-19.6533
-29.3884	-28.4119	-19.7754
-29.4189	-28.3814	-19.6228
-29.48	-28.4119	-19.6228
-29.4495	-28.5339	-19.6533
-29.4495	-28.4119	-19.5618
-29.4189	-28.3814	-19.5923
-29.4189	-28.4729	-19.6838
-29.3884	-28.4424	-19.5618
-29.4495	-28.3508	-19.5007
-29.541	-28.4119	-19.5007
-29.4495	-28.5034	-19.5007
-29.4189	-28.3814	-19.5007
-29.4189	-28.4424	-19.4702
-29.3884	-28.4729	-19.5007
-29.5105	-28.3814	-19.5618
-29.4495	-28.4729	-19.6533
-29.4189	-28.4729	-19.6228
-29.48	-28.3508	-19.5618
-29.5105	-28.4729	-19.5312
-29.602	-28.3508	-19.5618
-29.48	-28.3814	-19.5007
-29.5105	-28.4424	-19.5007
-29.5105	-28.4119	-19.5007
-29.602	-28.4729	-19.5007
-29.5105	-28.4119	-19.5007
-29.5105	-28.4424	-19.5007
-29.5715	-28.5034	-19.4702
-29.5715	-28.4119	-19.4702
-29.5105	-28.4729	-19.5007
-29.5105	-28.5339	-19.5007
-29.5715	-28.4424	-19.4702
-29.48	-28.4119	-19.5923
-29.5105	-28.4424	-19.6228
-29.5715	-28.4424	-19.6533
-29.48	-28.4424	-19.6533
-29.48	-28.4119	-19.5923
-29.602	-28.3814	-19.5312
-29.5105	-28.4729	-19.5923
-29.48	-28.4729	-19.5618
-29.5715	-28.5339	-19.5923
-29.6326	-28.5034	-19.5923
-29.602	-28.4729	-19.6533
-29.541	-28.4424	-19.5618
-29.602	-28.4119	-19.5312
-29.602	-28.4729	-19.5923
-29.6631	-28.4729	-19.5923
-29.6326	-28.5034	-19.6228
-29.5715	-28.4729	-19.7144
-29.5715	-28.4729	-19.5923
-29.541	-28.4729	-19.5618
-29.6631	-28.4729	-19.5923
-29.5715	-28.4729	-19.6228
-29.5715	-28.5034	-19.7144
-29.6326	-28.5339	-19.6533
-29.541	-28.5034	-19.6533
-29.5715	-28.4424	-19.6228
-29.6326	-28.3814	-19.7754
-29.6326	-28.4424	-19.7144
-29.6631	-28.4119	-19.6228
-29.6326	-28.4424	-19.6838
-29.6631	-28.4729	-19.7144
-29.6631	-28.5034	-19.8059
-29.6631	-28.4729	-19.6533
-29.6631	-28.4119	-19.6533
-29.6631	-28.4119	-19.7144
-29.6326	-28.4729	-19.7144
-29.5715	-28.5034	-19.5923
-29.6326	-28.5034	-19.5923
-29.5715	-28.4424	-19.7144
-29.5715	-28.3814	-19.5923
-29.541	-28.4424	-19.5923
-29.5715	-28.5034	-19.6533
-29.541	-28.5339	-19.6228
-29.602	-28.3814	-19.6228
-29.602	-28.4119	-19.7144
-29.602	-28.4119	-19.7144
-29.6631	-28.4729	-19.6533
-29.6631	-28.4729	-19.7754
-29.6631	-28.3814	-19.7144
-29.6631	-28.3814	-19.6533
-29.6326	-28.4119	-19.8059
-29.6326	-28.4424	-19.6228
-29.6326	-28.3508	-19.7144
-29.6326	-28.3814	-19.7754
-29.6631	-28.4729	-19.6533
-29.7546	-28.4119	-19.7754
-29.7241	-28.3508	-19.6533
-29.602	-28.3814	-19.6838
-29.6326	-28.4424	-19.7754
-29.6326	-28.3814	-19.6838
-29.6936	-28.3814	-19.6228
-29.7546	-28.3814	-19.6533
-29.7546	-28.3814	-19.6533
-29.6631	-28.3508	-19.6533
-29.6326	-28.4119	-19.6838
-29.6631	-28.4119	-19.6533
-29.7546	-28.3814	-19.6838
-29.7852	-28.4424	-19.6228
-29.6631	-28.4119	-19.6228
-29.6631	-28.3814	-19.5923
-29.6631	-28.5034	-19.6838
-29.7852	-28.3508	-19.6838
-29.6936	-28.4119	-19.7144
-29.6326	-28.4729	-19.7754
-29.6326	-28.4424	-19.7144
-29.6936	-28.5034	-19.6533
-29.6936	-28.3814	-19.6838
-29.6326	-28.4424	-19.6533
-29.602	-28.4729	-19.6533
-29.6936	-28.4424	-19.6533
-29.6936	-28.5339	-19.7144
-29.6326	-28.4729	-19.7144
-29.6326	-28.4119	-19.7449
-29.6631	-28.3814	-19.7754
-29.5715	-28.4424	-19.7144
-29.6326	-28.5034	-19.6533
-29.7241	-28.5339	-19.6228
-29.602	-28.5034	-19.5923
-29.602	-28.4729	-19.5923
-29.6936	-28.4729	-19.6533
-29.5715	-28.4119	-19.6838
-29.602	-28.4119	-19.6838
-29.6631	-28.3814	-19.6838
-29.6936	-28.4119	-19.5618
-29.6326	-28.4424	-19.6228
-29.602	-28.4424	-19.5618
-29.6326	-28.4424	-19.6228
-29.6631	-28.4424	-19.7449
-29.6631	-28.5034	-19.7449
-29.7241	-28.5339	-19.6533
-29.6631	-28.5339	-19.6228
-29.6326	-28.5034	-19.6228
-29.6631	-28.4424	-19.6533
-29.6631	-28.4424	-19.7754
-29.7241	-28.4119	-19.7449
-29.6936	-28.3814	-19.6228
-29.6631	-28.4729	-19.6533
-29.6326	-28.4119	-19.7449
-29.6326	-28.4729	-19.7754
-29.6631	-28.5339	-19.6838
-29.6936	-28.5339	-19.6533
-29.6326	-28.5339	-19.6533
-29.6631	-28.4729	-19.6838
-29.6326	-28.4424	-19.7754
-29.6631	-28.4729	-19.6533
-29.6326	-28.4729	-19.6228
-29.602	-28.5339	-19.7144
-29.6326	-28.595	-19.7754
-29.6326	-28.5339	-19.6228
-29.6326	-28.5034	-19.6533
-29.602	-28.4729	-19.8059
-29.6326	-28.5034	-19.7449
-29.6326	-28.6255	-19.6838
-29.6631	-28.6255	-19.7449
-29.602	-28.5339	-19.7449
-29.6326	-28.5645	-19.6533
-29.6936	-28.5645	-19.6838
-29.6631	-28.5645	-19.7754
-29.6936	-28.6255	-19.6533
-29.6631	-28.595	-19.6838
-29.6326	-28.595	-19.7144
-29.541	-28.595	-19.6533
-29.541	-28.717	-19.7449
-29.5715	-28.6255	-19.6838
-29.541	-28.595	-19.7144
-29.602	-28.6255	-19.8059
-29.6326	-28.717	-19.7144
-29.602	-28.6255	-19.7449
-29.602	-28.6255	-19.7449
-29.5715	-28.656	-19.6838
-29.5715	-28.717	-19.8059
-29.541	-28.6255	-19.6838
-29.602	-28.6255	-19.6533
-29.6631	-28.7476	-19.7754
-29.6326	-28.656	-19.7754
-29.5715	-28.6255	-19.7449
-29.541	-28.717	-19.7449
-29.541	-28.6865	-19.7449
-29.602	-28.6255	-19.6838
-29.602	-28.7476	-19.7144
-29.5715	-28.656	-19.7754
-29.5105	-28.656	-19.7449
-29.5105	-28.7781	-19.6838
-29.6326	-28.656	-19.6228
-29.602	-28.6865	-19.6228
-29.5105	-28.7476	-19.6533
-29.5715	-28.656	-19.6228
-29.6631	-28.7476	-19.6228
-29.602	-28.656	-19.6838
-29.5715	-28.717	-19.6838
-29.5715	-28.7476	-19.6838
-29.602	-28.6865	-19.7449
-29.602	-28.8086	-19.7144
-29.541	-28.6865	-19.6838
-29.541	-28.656	-19.6838
-29.6326	-28.7476	-19.6838
-29.541	-28.717	-19.7144
-29.5105	-28.595	-19.6533
-29.6631	-28.656	-19.7449
-29.541	-28.6255	-19.7754
-29.5105	-28.656	-19.8364
-29.6631	-28.6865	-19.8669
-29.5715	-28.656	-19.8059
-29.5715	-28.6255	-19.7754
-29.6326	-28.656	-19.7754
-29.5715	-28.7476	-19.7754
-29.5105	-28.7781	-19.8059
-29.5105	-28.8086	-19.8364
-29.5105	-28.7476	-19.8975
-29.5105	-28.7476	-19.8364
-29.541	-28.6865	-19.8059
-29.48	-28.717	-19.8364
-29.541	-28.6865	-19.8364
-29.541	-28.717	-19.8669
-29.602	-28.717	-19.8975
-29.602	-28.717	-19.8669
-29.541	-28.7476	-19.8059
-29.541	-28.7781	-19.8669
-29.541	-28.7781	-19.8975
-29.602	-28.8391	-19.9585
-29.5715	-28.8391	-19.8669
-29.5715	-28.8086	-19.8669
-29.541	-28.7476	-19.8669
-29.5715	-28.6865	-19.989
-29.48	-28.717	-19.8975
-29.5105	-28.717	-19.8669
-29.5105	-28.7476	-19.8669
-29.5105	-28.8086	-19.989
-29.541	-28.7781	-19.989
-29.5715	-28.7476	-19.8975
-29.5105	-28.717	-19.8669
-29.48	-28.717	-19.989
-29.48	-28.7781	-19.9585
-29.5105	-28.8086	-19.8975
-29.541	-28.8086	-19.928
-29.541	-28.7476	-19.989
-29.5715	-28.7781	-19.8669
-29.5715	-28.7476	-19.8975
-29.541	-28.8086	-20.0195
-29.5105	-28.8696	-19.8669
-29.4495	-28.7476	-19.928
-29.5105	-28.8086	-20.05
-29.5105	-28.7781	-19.8975
-29.48	-28.8696	-19.928
-29.541	-28.8696	-20.0195
-29.541	-28.8086	-19.8975
-29.5715	-28.8086	-19.9585
-29.5715	-28.8696	-19.928
-29.541	-28.9307	-19.8975
-29.5105	-28.8086	-20.0195
-29.5105	-28.8391	-19.8669
-29.4495	-28.9002	-19.928
-29.5105	-28.9002	-19.928
-29.541	-28.8391	-19.928
-29.541	-28.8391	-20.0195
-29.48	-28.9002	-19.8975
-29.4495	-28.7781	-19.8975
-29.48	-28.8086	-19.928
-29.48	-28.9002	-19.928
-29.541	-28.8391	-19.9585
-29.541	-28.8391	-19.9585
-29.4495	-28.8696	-20.0195
-29.4495	-28.9002	-19.9585
-29.4495	-28.8391	-19.9585
-29.48	-28.9307	-19.928
-29.541	-28.8696	-19.8975
-29.4495	-28.9002	-19.928
-29.4189	-28.9307	-19.928
-29.4189	-28.8391	-19.989
-29.541	-28.8696	-20.05
-29.48	-28.9612	-20.05
-29.4189	-28.8696	-19.989
-29.4189	-28.9307	-19.9585
-29.541	-28.8391	-19.9585
-29.4189	-28.8696	-19.9585
-29.4189	-28.9612	-19.9585
-29.4495	-28.8696	-19.9585
-29.541	-28.9002	-19.9585
-29.3884	-28.9612	-20.0195
-29.3884	-28.9002	-20.0195
-29.5105	-28.8391	-20.0195
-29.3884	-28.8696	-19.928
-29.3884	-28.9002	-19.8975
-29.4495	-28.8696	-19.8669
-29.3579	-28.9002	-19.8975
-29.4189	-28.8696	-19.8669
-29.48	-28.9002	-19.8669
-29.3884	-28.8696	-19.928
-29.3579	-28.8696	-19.928
-29.3884	-28.9002	-19.8669
-29.4495	-28.9307	-19.8059
-29.48	-28.9612	-19.8059
-29.4189	-28.9612	-19.8364
-29.3884	-28.9612	-19.8975
-29.3579	-28.9002	-19.928
-29.2969	-28.9002	-19.8364
-29.2053	-28.9002	-19.7754
-29.0832	-28.9002	-19.7754
-29.0222	-28.9307	-19.7449
-29.0527	-28.9307	-19.8059
-29.0527	-28.9917	-19.7449
-28.9612	-29.0222	-19.6838
-28.9307	-28.9612	-19.6838
-28.9307	-28.9002	-19.6838
-28.8696	-28.9002	-19.7449
-28.9002	-28.8391	-19.7449
-28.9307	-28.8391	-19.6228
-28.9307	-28.9002	-19.6533
-28.9307	-28.8696	-19.6533
-28.9917	-28.9917	-19.7754
-28.9612	-28.9612	-19.5923
-28.9307	-28.8696	-19.6533
-28.9307	-28.8391	-19.6838
-28.9307	-28.8086	-19.7754
-28.9002	-28.8696	-19.6533
-28.8696	-28.9612	-19.5923
-28.8391	-28.9917	-19.6838
-28.8086	-28.8696	-19.7144
-28.7781	-28.8086	-19.5618
-28.7781	-28.8391	-19.6228
-28.7781	-28.9002	-19.7144
-28.7476	-28.9612	-19.5618
-28.7781	-28.9002	-19.6228
-28.7476	-28.8391	-19.7144
-28.7781	-28.8391	-19.6228
-28.8086	-28.8696	-19.6533
-28.8086	-28.9612	-19.7449
-28.7476	-28.9002	-19.5923
-28.6865	-28.8391	-19.6228
-28.6865	-28.8391	-19.7144
-28.656	-28.9612	-19.6228
-28.656	-28.9002	-19.6838
-28.656	-28.8086	-19.6838
-28.6865	-28.8391	-19.6228
-28.7476	-28.9612	-19.7449
-28.717	-28.9002	-19.5923
-28.656	-28.8391	-19.6838
-28.595	-28.8391	-19.6838
-28.6255	-28.9612	-19.6533
-28.656	-28.8086	-19.5923
-28.656	-28.8391	-19.7144
-28.7476	-28.9307	-19.7449
-28.656	-28.8391	-19.6533
-28.5645	-28.7781	-19.6228
-28.6255	-28.9002	-19.6533
-28.6255	-28.9002	-19.6533
-28.717	-28.7781	-19.6838
-28.656	-28.9002	-19.7754
-28.595	-28.8391	-19.7144
-28.6255	-28.7781	-19.6838
-28.656	-28.9002	-19.6228
-28.6865	-28.7781	-19.6533
-28.5645	-28.7781	-19.6228
-28.6255	-28.8696	-19.6228
-28.656	-28.717	-19.6228
-28.6865	-28.8086	-19.6838
-28.6255	-28.7476	-19.6533
-28.595	-28.717	-19.6838
-28.6255	-28.8086	-19.6838
-28.6865	-28.717	-19.6838
-28.595	-28.7781	-19.6838
-28.656	-28.7781	-19.6228
-28.717	-28.717	-19.5923
-28.656	-28.7476	-19.5923
-28.595	-28.717	-19.5923
-28.7476	-28.717	-19.6228
-28.656	-28.7476	-19.6228
-28.656	-28.7781	-19.7144
-28.717	-28.7476	-19.7449
-28.5645	-28.717	-19.7144
-28.595	-28.717	-19.6533
-28.717	-28.656	-19.5923
-28.717	-28.656	-19.5923
-28.6255	-28.6865	-19.5923
-28.656	-28.6255	-19.6533
-28.656	-28.6255	-19.6533
-28.6865	-28.717	-19.6533
-28.656	-28.717	-19.6228
-28.656	-28.7476	-19.5923
-28.717	-28.7476	-19.6228
-28.7781	-28.717	-19.6533
-28.717	-28.7476	-19.6838
-28.6865	-28.7476	-19.6533
-28.656	-28.717	-19.5923
-28.717	-28.656	-19.5923
-28.7476	-28.6255	-19.6228
-28.717	-28.6255	-19.7144
-28.6865	-28.6865	-19.5923
-28.717	-28.6255	-19.5312
-28.6865	-28.656	-19.5312
-28.6865	-28.717	-19.5618
-28.717	-28.7476	-19.6228
-28.7476	-28.717	-19.5007
-28.7476	-28.656	-19.4702
-28.717	-28.6255	-19.5007
-28.717	-28.6255	-19.5923
-28.7476	-28.6255	-19.5007
-28.7476	-28.6865	-19.4702
-28.7781	-28.717	-19.4702
-28.8391	-28.6255	-19.6228
-28.7781	-28.5645	-19.4397
-28.8391	-28.5645	-19.4397
-28.7781	-28.6255	-19.5923
-28.8086	-28.6865	-19.5007
-28.8391	-28.6255	-19.4397
-28.8391	-28.595	-19.5007
-28.9002	-28.595	-19.5007
-28.8696	-28.6255	-19.4092
-28.8391	-28.6865	-19.4702
-28.8086	-28.595	-19.5007
-28.7476	-28.5645	-19.4397
-28.7781	-28.595	-19.5007
-28.8391	-28.656	-19.5007
-28.8086	-28.6865	-19.4397
-28.8391	-28.5645	-19.5312
-28.8696	-28.5339	-19.4092
-28.9307	-28.6255	-19.4397
-28.8696	-28.6255	-19.5923
-28.8086	-28.5339	-19.4397
-28.8391	-28.5645	-19.5007
-28.8391	-28.595	-19.4092
-28.8086	-28.5339	-19.3787
-28.8391	-28.4729	-19.5007
-28.9307	-28.5339	-19.5007
-28.8696	-28.6255	-19.3787
-28.8696	-28.4424	-19.4397
-28.8696	-28.4729	-19.4092
-28.8391	-28.6255	-19.4092
-28.9002	-28.4729	-19.4092
-28.9307	-28.4424	-19.4092
-28.8391	-28.5645	-19.4092
-28.8086	-28.4729	-19.5007
-28.8391	-28.5034	-19.5618
-28.8391	-28.5645	-19.5007
-28.9307	-28.4729	-19.5007
-28.8391	-28.4729	-19.4397
-28.8391	-28.5034	-19.4397
-28.8696	-28.4424	-19.4702
-28.9307	-28.5645	-19.5007
-28.8696	-28.4119	-19.5007
-28.8391	-28.4424	-19.5007
-28.8391	-28.4424	-19.5007
-28.9307	-28.3814	-19.5007
-28.8086	-28.5034	-19.5618
-28.8086	-28.3508	-19.5312
-28.8391	-28.3814	-19.5312
-28.8391	-28.4424	-19.5007
-28.8391	-28.5034	-19.5618
-28.8086	-28.4119	-19.5312
-28.8696	-28.4424	-19.5618
-28.8086	-28.4119	-19.6533
-28.8086	-28.4119	-19.6838
-28.9002	-28.4424	-19.6533
-28.8391	-28.5034	-19.5312
-28.8391	-28.4424	-19.4702
-28.9002	-28.4119	-19.5312
-28.8696	-28.3814	-19.5312
-28.8086	-28.3508	-19.5923
-28.8391	-28.3508	-19.6533
-28.8086	-28.3508	-19.6228
-28.8086	-28.3814	-19.5312
-28.8086	-28.3508	-19.5618
-28.8696	-28.3814	-19.5923
-28.9002	-28.3814	-19.5618
-28.8391	-28.3508	-19.6838
-28.8086	-28.3508	-19.6228
-28.8086	-28.3814	-19.5312
-28.8696	-28.4119	-19.5923
-28.8696	-28.4119	-19.5923
-28.8391	-28.3814	-19.6533
-28.8086	-28.4119	-19.6533
-28.7781	-28.4729	-19.5618
-28.8086	-28.5034	-19.5923
-28.7781	-28.5034	-19.5923
-28.8086	-28.4424	-19.6533
-28.8086	-28.4119	-19.5618
-28.8086	-28.4119	-19.5312
-28.8086	-28.4119	-19.5007
-28.8086	-28.4424	-19.5923
-28.7781	-28.5034	-19.5007
-28.8391	-28.4729	-19.4092
-28.8391	-28.4119	-19.4702
-28.8391	-28.4424	-19.5923
-28.8696	-28.4424	-19.4092
-28.8391	-28.5339	-19.4092
-28.8391	-28.595	-19.4702
-28.9002	-28.4424	-19.4397
-28.9307	-28.4424	-19.3787
-28.9307	-28.4729	-19.3787
-28.9307	-28.5339	-19.3787
-28.9612	-28.5645	-19.2566
-28.9917	-28.4729	-19.2871
-28.9307	-28.4729	-19.3176
-28.9002	-28.5034	-19.1956
-28.8696	-28.5645	-19.1956
-28.8696	-28.5339	-19.2261
-28.8696	-28.4729	-19.104
-28.9002	-28.5034	-19.1956
-28.9307	-28.5339	-19.1345
-28.9917	-28.5339	-19.1345
-28.9917	-28.4729	-19.2566
-28.9612	-28.5034	-19.0735
-28.9002	-28.595	-19.1345
-28.9002	-28.5034	-19.1956
-28.9307	-28.5034	-19.104
-28.9307	-28.5034	-19.1345
-28.9917	-28.5339	-19.2261
-28.9612	-28.4424	-19.1345
-28.9307	-28.5034	-19.0125
-28.8696	-28.595	-19.0735
-28.9002	-28.4424	-19.043
-28.9307	-28.5034	-19.0125
-29.0222	-28.5645	-19.0125
-28.9917	-28.4119	-19.043
-28.9002	-28.4729	-19.104
-28.9307	-28.595	-19.2261
-28.9307	-28.4729	-19.165
-29.0222	-28.5645	-19.104
-28.9307	-28.5339	-19.0735
-28.9307	-28.5339	-19.043
-28.9002	-28.6255	-19.043
-29.0222	-28.5034	-19.043
-28.9307	-28.5339	-18.9819
-28.9307	-28.5645	-19.0125
-28.9612	-28.5034	-19.0125
-29.0222	-28.6255	-18.9819
-28.9612	-28.4729	-18.9819
-28.9307	-28.5339	-19.0125
-29.0222	-28.595	-19.043
-29.0222	-28.5034	-19.043
-28.9612	-28.5034	-19.0125
-28.9917	-28.5339	-19.0735
-29.0832	-28.5034	-19.0735
-28.9612	-28.5339	-19.1345
-28.9612	-28.5339	-19.104
-29.0222	-28.5034	-19.0125
-28.9917	-28.5034	-19.0125
-29.0222	-28.5034	-18.9819
-29.0832	-28.5034	-18.9819
-28.9917	-28.5034	-18.9514
-28.9917	-28.5339	-19.0125
-28.9612	-28.5645	-19.0735
-29.0222	-28.595	-18.9209
-28.9917	-28.595	-18.8599
-28.9612	-28.595	-18.8294
-28.9612	-28.595	-18.7988
-29.0222	-28.5645	-18.8599
-29.0527	-28.6255	-18.8599
-28.9917	-28.595	-18.7988
-29.0222	-28.595	-18.7378
-28.9612	-28.595	-18.7683
-28.9917	-28.595	-18.7988
-29.0832	-28.5645	-18.7988
-29.0222	-28.5034	-18.7378
-29.0222	-28.5034	-18.7073
-29.0222	-28.5339	-18.7073
-28.9307	-28.5034	-18.7683
-28.9612	-28.5645	-18.8294
-28.9612	-28.595	-18.7073
-28.9307	-28.656	-18.7073
-28.9612	-28.5645	-18.7988
-28.9612	-28.4729	-18.8294
-28.9612	-28.5339	-18.7378
-28.9612	-28.5339	-18.6768
-28.9307	-28.6255	-18.7378
-28.9307	-28.656	-18.7988
-28.9612	-28.5645	-18.6768
-28.9612	-28.5034	-18.6768
-28.9612	-28.5339	-18.7683
-29.0222	-28.595	-18.6768
-29.0222	-28.6255	-18.5547
-29.0832	-28.595	-18.6157
-29.0527	-28.5339	-18.5852
-29.0222	-28.5645	-18.4936
-28.9612	-28.5645	-18.5242
-28.9612	-28.656	-18.5547
-28.9612	-28.595	-18.4326
-28.9307	-28.5339	-18.5547
-28.9917	-28.5645	-18.4936
-28.9917	-28.656	-18.4326
-29.0222	-28.595	-18.5547
-29.0222	-28.5645	-18.4631
-28.9917	-28.595	-18.4631
-28.9307	-28.6865	-18.5852
-28.9002	-28.6865	-18.4631
-28.9307	-28.6255	-18.5242
-28.9307	-28.656	-18.4631
-28.9917	-28.717	-18.4936
-29.0222	-28.6255	-18.5547
-29.0222	-28.6255	-18.4631
-28.9612	-28.6865	-18.4631
-28.9002	-28.6865	-18.4326
-28.9002	-28.6255	-18.4936
-28.9612	-28.717	-18.4631
-28.9917	-28.717	-18.4326
-28.9612	-28.656	-18.4326
-28.9002	-28.6865	-18.4326
-28.9307	-28.656	-18.4631
-28.9917	-28.656	-18.4631
-29.0527	-28.7476	-18.4936
-28.9307	-28.656	-18.5547
-28.9002	-28.6865	-18.5547
-28.9307	-28.7781	-18.5547
-29.0222	-28.6255	-18.5242
-28.9612	-28.717	-18.5242
-28.9002	-28.656	-18.4936
-28.9612	-28.656	-18.4631
-29.0222	-28.7781	-18.4936
-28.9307	-28.656	-18.5242
-28.9002	-28.6865	-18.4631
-28.9307	-28.6865	-18.5547
-28.9917	-28.656	-18.5547
-28.9002	-28.6865	-18.5852
-28.9307	-28.7781	-18.6157
-28.9917	-28.717	-18.6157
-28.9002	-28.6865	-18.5547
-28.9002	-28.656	-18.5547
-29.0222	-28.6865	-18.5242
-28.8696	-28.656	-18.5547
-28.9002	-28.717	-18.5852
-28.9917	-28.8086	-18.6157
-28.9002	-28.7781	-18.6768
-28.8696	-28.717	-18.7073
-28.9307	-28.717	-18.6462
-28.9917	-28.6865	-18.5852
-29.0222	-28.6865	-18.5852
-29.0222	-28.6865	-18.6157
-28.9612	-28.6865	-18.6462
-28.9612	-28.6865	-18.7073
-28.9307	-28.6865	-18.6768
-28.9307	-28.6865	-18.5852
-28.9307	-28.6865	-18.6462
-29.0222	-28.656	-18.6768
-28.9307	-28.656	-18.7073
-28.9612	-28.656	-18.7378
-28.9002	-28.6865	-18.6462
-28.9612	-28.656	-18.6462
[truncated: 598,001+ more rows]

## Sheet: Panel_e_data
wt						unc-49 RNAi in AVA						lgc-46 RNAi in D-MNs
glycerol (M)	exiting(%)	SE	n			glycerol (M)	exiting(%)	SE	n			glycerol (M)	exiting(%)	SE	n
0	82.1692	2.03685	13			0	77.375	2.48456	16			0	73.86	5.89925	11
0.5	66.2667	5.01304	15			0.5	58.695	4.14044	20			0.5	53.31	3.34337	11
1	60.7938	7.89371	16			1	51.525	6.86824	12			1	43.33	5.4256	11
2	48.0857	4.44411	21			2	30.8667	6.19791	12			2	25.0182	4.88092	11
3	34.2756	4.75876	16			3	12.4	3.44359	12			3	10.54	2.42557	11
4	14.7937	3.02186	16			4	11.48	1.74194	20			4	10.86	1.87588	11
