# Supplementary material for: GABAergic motor neurons bias locomotor decision-making in C. elegans
Source: Nat Commun. 2020 Oct 8;11:5076. doi: 10.1038/s41467-020-18893-9 (PMC7544903; doi:10.1038/s41467-020-18893-9)
Supplement: Supplementary file 4 — Source Data [file 41467_2020_18893_MOESM4_ESM.zip › Fig. 5 Source Data.xlsx]

## Sheet: Panel_b_data
Charge transfer (pC)					Depolarization (mV)
	Pre-Diacetyl	Diacetyl				Pre-Diacetyl	Diacetyl
1	2.58231	9.95387			1	-41.3931	-34.1318
2	0.81243	4.81107			2	-56.1758	-51.6739
3	2.61257	19.0744			3	-40.3532	-33.3417
4	0.91399	20.0686			4	-48.6358	-42.8624
5	2.34758	45.1055			5	-30.39	-26.6679
6	8.01912	18.8353			6	-59.2322	-56.1656
7	1.11294	2.97739			7	-42.1354	-38.7084
8	2.99201	2.83221			8	-43.3153	-40.822
9	4.36143	10.8639			9	-42.3318	-37.5796
10	3.5409	64.5656

## Sheet: Panel_b_trace
current			voltage
wt			wt
-1.0376			-42.6941
-0.97656			-42.6941
-0.85449			-42.6636
-0.76294			-42.7246
-0.88501			-42.7551
-1.09863			-42.7856
-1.15967			-42.8162
-1.0376			-42.7551
-0.94604			-42.6941
-0.97656			-42.6636
-1.06812			-42.6636
-1.15967			-42.6941
-1.09863			-42.7246
-0.85449			-42.7551
-0.61035			-42.8162
-0.61035			-42.7246
-0.82397			-42.6331
-1.06812			-42.6331
-1.06812			-42.6636
-0.85449			-42.6941
-0.64087			-42.7856
-0.5188			-42.7551
-0.39673			-42.7246
-0.30518			-42.6941
-0.30518			-42.7551
-0.42725			-42.7856
-0.61035			-42.6941
-0.67139			-42.6941
-0.54932			-42.6941
-0.30518			-42.7551
-0.21362			-42.8162
-0.39673			-42.8162
-0.67139			-42.8467
-0.79346			-42.8162
-0.7019			-42.7551
-0.54932			-42.7246
-0.48828			-42.6941
-0.57983			-42.7856
-0.61035			-42.7856
-0.61035			-42.7246
-0.64087			-42.7551
-0.73242			-42.8162
-0.7019			-42.7551
-0.61035			-42.7246
-0.64087			-42.8162
-0.73242			-42.7551
-0.85449			-42.7246
-0.97656			-42.7246
-1.0376			-42.7246
-1.06812			-42.8162
-1.06812			-42.8467
-1.0376			-42.7856
-1.00708			-42.7551
-1.0376			-42.7246
-1.00708			-42.7246
-0.88501			-42.7246
-0.73242			-42.7246
-0.7019			-42.7246
-0.76294			-42.7551
-0.82397			-42.7551
-0.82397			-42.7856
-0.85449			-42.8162
-0.97656			-42.8162
-1.06812			-42.8162
-1.0376			-42.8162
-0.94604			-42.8467
-0.82397			-42.8467
-0.67139			-42.8467
-0.57983			-42.8162
-0.67139			-42.8467
-0.82397			-42.8162
-0.91553			-42.8467
-0.82397			-42.7856
-0.67139			-42.7856
-0.61035			-42.8162
-0.67139			-42.8162
-0.82397			-42.8162
-0.94604			-42.7856
-1.00708			-42.7856
-1.09863			-42.7551
-1.12915			-42.7246
-1.09863			-42.7246
-1.00708			-42.7246
-0.88501			-42.6941
-0.76294			-42.7246
-0.76294			-42.7246
-0.85449			-42.7246
-0.91553			-42.6941
-0.82397			-42.6941
-0.67139			-42.7246
-0.57983			-42.8162
-0.48828			-42.8162
-0.48828			-42.7856
-0.73242			-42.6941
-1.06812			-42.6941
-1.19019			-42.7246
-1.0376			-42.6941
-0.82397			-42.7551
-0.76294			-42.8162
-0.67139			-42.7856
-0.54932			-42.6941
-0.45776			-42.6941
-0.57983			-42.6941
-0.76294			-42.6941
-0.82397			-42.7551
-0.76294			-42.7551
-0.7019			-42.6941
-0.73242			-42.6941
-0.79346			-42.6941
-0.76294			-42.7551
-0.54932			-42.6636
-0.42725			-42.6636
-0.39673			-42.6636
-0.42725			-42.6941
-0.48828			-42.6941
-0.67139			-42.7246
-0.88501			-42.6941
-0.94604			-42.6941
-0.91553			-42.6331
-0.85449			-42.6331
-0.73242			-42.7551
-0.5188			-42.6941
-0.33569			-42.6331
-0.24414			-42.7246
-0.24414			-42.7246
-0.36621			-42.6636
-0.57983			-42.6636
-0.7019			-42.7551
-0.76294			-42.6636
-0.91553			-42.6025
-1.12915			-42.6025
-1.2207			-42.6941
-1.12915			-42.7246
-0.94604			-42.6636
-0.82397			-42.6025
-0.85449			-42.6025
-0.85449			-42.6331
-0.82397			-42.6636
-0.94604			-42.6025
-1.15967			-42.6025
-1.28174			-42.6331
-1.12915			-42.6636
-0.82397			-42.6941
-0.57983			-42.7246
-0.48828			-42.7551
-0.42725			-42.7246
-0.39673			-42.7551
-0.42725			-42.7551
-0.48828			-42.6941
-0.54932			-42.6636
-0.5188			-42.6941
-0.45776			-42.6331
-0.39673			-42.6636
-0.42725			-42.6636
-0.61035			-42.6941
-0.88501			-42.6636
-1.15967			-42.6941
-1.25122			-42.7246
-1.09863			-42.7551
-0.82397			-42.7246
-0.61035			-42.7246
-0.5188			-42.6941
-0.48828			-42.7246
-0.54932			-42.7246
-0.76294			-42.6941
-0.94604			-42.6941
-0.94604			-42.6331
-0.85449			-42.6025
-0.79346			-42.6025
-0.7019			-42.572
-0.54932			-42.572
-0.45776			-42.572
-0.45776			-42.6331
-0.64087			-42.6331
-0.88501			-42.6941
-1.06812			-42.7246
-1.09863			-42.6941
-1.09863			-42.6636
-1.12915			-42.6331
-1.12915			-42.6025
-1.09863			-42.6025
-1.15967			-42.6331
-1.31226			-42.6941
-1.37329			-42.7246
-1.28174			-42.6636
-1.12915			-42.6331
-1.0376			-42.572
-1.09863			-42.6025
-1.31226			-42.7551
-1.40381			-42.7246
-1.19019			-42.6025
-0.88501			-42.572
-0.7019			-42.6636
-0.67139			-42.7551
-0.7019			-42.6636
-0.64087			-42.6331
-0.54932			-42.6636
-0.48828			-42.6331
-0.5188			-42.6331
-0.57983			-42.6636
-0.67139			-42.6636
-0.7019			-42.6636
-0.79346			-42.7246
-0.79346			-42.7551
-0.73242			-42.6941
-0.61035			-42.6636
-0.57983			-42.6941
-0.64087			-42.6941
-0.73242			-42.6331
-0.79346			-42.6941
-0.88501			-42.6941
-0.94604			-42.6636
-0.94604			-42.6331
-0.88501			-42.6941
-0.88501			-42.7551
-0.88501			-42.6941
-0.73242			-42.6636
-0.57983			-42.6941
-0.61035			-42.6636
-0.82397			-42.6941
-1.00708			-42.6636
-0.97656			-42.7246
-0.82397			-42.7246
-0.73242			-42.8162
-0.76294			-42.7551
-0.79346			-42.7246
-0.73242			-42.7246
-0.7019			-42.6636
-0.88501			-42.6941
-1.19019			-42.6636
-1.37329			-42.6331
-1.37329			-42.6941
-1.34277			-42.6636
-1.25122			-42.6331
-1.06812			-42.6025
-0.85449			-42.6331
-0.67139			-42.6636
-0.64087			-42.6636
-0.67139			-42.6941
-0.73242			-42.6941
-0.79346			-42.6636
-0.88501			-42.6941
-0.97656			-42.6636
-1.06812			-42.6636
-0.97656			-42.6331
-0.76294			-42.6636
-0.54932			-42.6636
-0.5188			-42.6941
-0.54932			-42.7246
-0.61035			-42.7856
-0.57983			-42.7856
-0.57983			-42.8467
-0.67139			-42.7856
-0.82397			-42.7246
-0.94604			-42.7246
-0.91553			-42.7246
-0.85449			-42.6941
-0.85449			-42.7246
-0.94604			-42.6941
-1.0376			-42.7246
-1.0376			-42.7551
-0.91553			-42.8162
-0.76294			-42.7856
-0.67139			-42.6941
-0.7019			-42.6941
-0.7019			-42.7246
-0.64087			-42.7246
-0.57983			-42.7551
-0.61035			-42.8162
-0.64087			-42.7246
-0.67139			-42.6941
-0.67139			-42.6941
-0.61035			-42.7246
-0.48828			-42.8162
-0.48828			-42.7246
-0.64087			-42.6636
-0.73242			-42.6636
-0.64087			-42.7551
-0.61035			-42.8162
-0.61035			-42.7246
-0.57983			-42.7246
-0.67139			-42.6941
-0.88501			-42.6941
-1.06812			-42.7551
-1.12915			-42.8162
-1.12915			-42.7856
-1.09863			-42.7551
-1.09863			-42.6941
-1.06812			-42.8162
-1.00708			-42.7551
-0.85449			-42.6941
-0.7019			-42.8162
-0.61035			-42.8162
-0.67139			-42.7551
-0.82397			-42.7246
-1.00708			-42.8467
-1.12915			-42.8162
-1.15967			-42.6941
-1.15967			-42.6941
-1.12915			-42.6941
-0.97656			-42.7551
-0.85449			-42.8162
-0.79346			-42.8467
-0.79346			-42.7551
-0.73242			-42.7551
-0.67139			-42.7856
-0.7019			-42.7551
-0.85449			-42.7551
-0.97656			-42.7856
-0.97656			-42.7551
-0.88501			-42.7856
-0.73242			-42.7551
-0.61035			-42.7856
-0.54932			-42.7856
-0.5188			-42.7856
-0.54932			-42.7856
-0.61035			-42.7856
-0.67139			-42.7551
-0.7019			-42.7551
-0.79346			-42.7856
-0.88501			-42.7551
-0.91553			-42.7856
-0.88501			-42.7551
-0.94604			-42.7551
-1.00708			-42.7246
-1.00708			-42.7246
-0.97656			-42.7856
-0.94604			-42.7856
-0.82397			-42.7551
-0.67139			-42.7856
-0.57983			-42.7551
-0.64087			-42.8162
-0.76294			-42.7856
-0.97656			-42.7551
-1.09863			-42.7856
-1.0376			-42.8162
-0.91553			-42.8467
-0.85449			-42.8772
-0.97656			-42.9077
-1.09863			-42.8772
-1.15967			-42.8467
-1.09863			-42.7856
-0.97656			-42.7856
-0.85449			-42.7856
-0.76294			-42.7856
-0.73242			-42.8162
-0.73242			-42.8772
-0.7019			-42.8772
-0.64087			-42.8467
-0.61035			-42.7856
-0.54932			-42.8162
-0.39673			-42.8162
-0.36621			-42.8467
-0.5188			-42.9077
-0.76294			-42.8467
-0.82397			-42.8162
-0.7019			-42.8162
-0.61035			-42.8467
-0.73242			-42.9077
-0.94604			-42.7856
-0.97656			-42.7551
-0.88501			-42.7856
-0.76294			-42.8162
-0.64087			-42.9077
-0.54932			-42.8772
-0.57983			-42.8772
-0.7019			-42.8162
-0.79346			-42.7856
-0.88501			-42.7856
-0.91553			-42.7856
-0.94604			-42.8467
-0.88501			-42.8467
-0.88501			-42.7551
-1.0376			-42.7856
-1.2207			-42.8772
-1.28174			-42.7856
-1.15967			-42.7856
-1.00708			-42.9077
-0.85449			-42.8162
-0.67139			-42.7856
-0.54932			-42.7551
-0.57983			-42.7856
-0.73242			-42.8772
-0.91553			-42.9077
-1.09863			-42.8162
-1.12915			-42.7856
-1.00708			-42.7551
-0.85449			-42.7551
-0.76294			-42.7551
-0.79346			-42.7551
-0.91553			-42.7551
-1.0376			-42.7856
-1.12915			-42.7856
-1.12915			-42.8162
-1.19019			-42.8467
-1.25122			-42.8467
-1.25122			-42.8772
-1.09863			-42.9077
-0.85449			-42.8467
-0.67139			-42.8772
-0.64087			-42.8772
-0.67139			-42.8772
-0.7019			-42.8467
-0.67139			-42.8772
-0.7019			-42.8772
-0.79346			-42.8467
-0.94604			-42.8467
-1.0376			-42.8467
-1.00708			-42.8467
-1.00708			-42.8772
-1.0376			-42.8467
-1.06812			-42.8467
-1.0376			-42.8467
-0.91553			-42.8162
-0.82397			-42.8162
-0.82397			-42.7856
-0.85449			-42.7551
-0.85449			-42.6941
-0.82397			-42.7246
-0.79346			-42.7551
-0.76294			-42.7551
-0.64087			-42.7246
-0.54932			-42.7551
-0.5188			-42.8162
-0.54932			-42.8162
-0.64087			-42.8772
-0.67139			-42.8162
-0.67139			-42.7856
-0.64087			-42.7856
-0.67139			-42.7551
-0.73242			-42.7856
-0.76294			-42.8162
-0.88501			-42.9077
-1.0376			-42.8772
-1.06812			-42.8162
-1.00708			-42.8162
-0.91553			-42.7856
-0.91553			-42.8162
-0.97656			-42.8772
-1.00708			-42.8162
-0.91553			-42.8162
-0.85449			-42.7856
-0.91553			-42.7856
-1.09863			-42.9077
-1.12915			-42.7856
-0.94604			-42.7856
-0.67139			-42.7551
-0.48828			-42.7856
-0.48828			-42.7551
-0.67139			-42.7551
-0.88501			-42.7551
-1.00708			-42.7856
-1.0376			-42.8467
-0.94604			-42.8772
-0.85449			-42.7551
-0.76294			-42.7856
-0.73242			-42.8772
-0.67139			-42.7856
-0.64087			-42.7856
-0.76294			-42.8467
-0.97656			-42.8162
-1.19019			-42.7856
-1.31226			-42.7551
-1.31226			-42.8162
-1.2207			-42.8772
-1.09863			-42.8162
-1.0376			-42.8162
-0.91553			-42.7856
-0.76294			-42.8467
-0.67139			-42.8162
-0.7019			-42.8467
-0.76294			-42.9077
-0.82397			-42.8772
-0.82397			-42.9382
-0.79346			-42.9382
-0.76294			-42.9382
-0.79346			-42.9077
-0.91553			-42.9077
-1.0376			-42.8467
-1.0376			-42.8467
-0.91553			-42.8467
-0.82397			-42.8467
-0.85449			-42.8162
-0.82397			-42.8467
-0.67139			-42.7856
-0.42725			-42.8162
-0.27466			-42.8467
-0.30518			-42.8467
-0.45776			-42.8467
-0.67139			-42.8467
-0.88501			-42.8467
-1.15967			-42.8467
-1.40381			-42.8162
-1.5564			-42.8467
-1.40381			-42.8467
-1.09863			-42.8467
-0.79346			-42.8772
-0.67139			-42.8772
-0.7019			-42.9077
-0.7019			-42.9077
-0.7019			-42.9077
-0.82397			-42.8772
-1.00708			-42.8467
-1.06812			-42.7856
-1.00708			-42.8162
-0.94604			-42.7856
-0.88501			-42.8162
-0.85449			-42.8162
-0.85449			-42.8162
-0.82397			-42.8772
-0.79346			-42.8772
-0.76294			-42.8162
-0.85449			-42.7856
-0.94604			-42.7551
-1.15967			-42.7551
-1.46484			-42.8162
-1.5564			-42.8772
-1.43433			-42.8772
-1.25122			-42.8162
-1.2207			-42.7551
-1.19019			-42.7856
-1.15967			-42.7856
-1.06812			-42.8772
-0.94604			-42.8467
-0.82397			-42.7856
-0.88501			-42.8162
-1.09863			-42.8467
-1.19019			-42.9077
-1.06812			-42.8467
-0.88501			-42.8162
-0.76294			-42.7856
-0.73242			-42.8162
-0.73242			-42.8162
-0.79346			-42.8162
-0.82397			-42.8162
-0.88501			-42.8467
-0.85449			-42.8772
-0.79346			-42.8467
-0.7019			-42.8162
-0.76294			-42.8772
-0.97656			-42.8467
-1.2207			-42.8162
-1.34277			-42.8467
-1.31226			-42.8772
-1.28174			-42.8162
-1.37329			-42.8162
-1.46484			-42.8772
-1.46484			-42.9382
-1.37329			-42.8467
-1.34277			-42.8162
-1.25122			-42.8162
-1.09863			-42.8162
-0.91553			-42.8467
-0.76294			-42.8467
-0.73242			-42.9077
-0.76294			-42.9077
-0.91553			-42.8772
-1.00708			-42.8772
-0.97656			-42.8467
-0.88501			-42.8162
-0.88501			-42.8162
-0.85449			-42.8162
-0.7019			-42.7856
-0.54932			-42.8162
-0.57983			-42.8467
-0.73242			-42.7856
-0.82397			-42.8162
-0.67139			-42.8162
-0.42725			-42.8162
-0.48828			-42.8162
-0.82397			-42.8162
-1.12915			-42.7856
-1.12915			-42.8162
-0.94604			-42.7551
-0.79346			-42.7856
-0.73242			-42.8162
-0.7019			-42.7856
-0.64087			-42.8162
-0.48828			-42.8162
-0.33569			-42.8162
-0.36621			-42.8162
-0.61035			-42.8467
-0.79346			-42.8467
-0.82397			-42.9077
-0.79346			-42.8772
-0.85449			-42.9077
-0.85449			-42.8772
-0.67139			-42.8162
-0.5188			-42.8467
-0.48828			-42.7856
-0.54932			-42.8162
-0.54932			-42.8162
-0.54932			-42.8162
-0.57983			-42.8467
-0.7019			-42.9077
-0.79346			-42.9382
-0.7019			-42.8772
-0.5188			-42.7856
-0.5188			-42.8162
-0.79346			-42.7856
-1.09863			-42.8467
-1.19019			-42.8772
-1.0376			-42.8772
-0.85449			-42.8467
-0.79346			-42.8467
-0.82397			-42.8467
-0.79346			-42.8772
-0.73242			-42.9382
-0.67139			-42.8772
-0.67139			-42.8162
-0.7019			-42.8467
-0.76294			-42.9382
-0.79346			-42.9077
-0.79346			-42.8772
-0.7019			-42.8162
-0.54932			-42.8467
-0.39673			-42.8772
-0.39673			-42.9077
-0.54932			-42.9077
-0.73242			-42.9077
-0.79346			-42.8467
-0.67139			-42.9382
-0.45776			-42.9077
-0.30518			-42.8772
-0.39673			-42.8772
-0.57983			-42.9382
-0.67139			-42.8772
-0.67139			-42.8467
-0.64087			-42.9382
-0.67139			-42.9077
-0.79346			-42.8467
-0.97656			-42.8772
-1.09863			-42.8162
-1.09863			-42.8467
-0.94604			-42.9077
-0.85449			-42.9382
-0.97656			-42.9382
-1.15967			-42.9077
-1.19019			-42.8772
-1.06812			-42.8467
-0.91553			-42.8162
-0.79346			-42.8772
-0.67139			-42.8467
-0.57983			-42.8772
-0.54932			-42.8772
-0.54932			-42.8772
-0.7019			-42.8467
-1.06812			-42.8467
-1.34277			-42.8772
-1.28174			-42.8772
-1.0376			-42.8162
-0.88501			-42.8162
-0.79346			-42.8772
-0.82397			-42.9077
-0.91553			-42.8772
-0.97656			-42.8467
-0.82397			-42.8467
-0.61035			-42.8772
-0.45776			-42.8772
-0.45776			-42.8772
-0.48828			-42.8772
-0.39673			-42.8772
-0.33569			-42.8467
-0.5188			-42.8467
-0.94604			-42.8467
-1.28174			-42.8772
-1.34277			-42.8772
-1.25122			-42.9077
-1.09863			-42.9382
-1.00708			-42.9382
-0.97656			-42.9688
-1.00708			-42.9382
-1.0376			-42.9382
-1.0376			-42.8772
-0.97656			-42.8467
-1.00708			-42.8772
-1.09863			-42.8772
-1.19019			-42.8772
-1.19019			-42.9382
-1.09863			-42.9993
-1.00708			-42.9382
-0.97656			-42.9077
-1.0376			-42.9077
-1.06812			-42.8772
-1.00708			-42.8772
-0.91553			-42.9993
-0.88501			-42.9993
-0.88501			-42.8772
-0.88501			-42.8467
-0.82397			-42.8772
-0.82397			-42.9382
-0.82397			-42.9993
-0.91553			-42.9077
-1.06812			-42.8772
-1.12915			-42.9077
-0.97656			-42.9688
-0.79346			-42.9993
-0.79346			-42.9993
-1.00708			-42.9993
-1.25122			-42.9993
-1.37329			-42.9993
-1.31226			-42.9382
-1.15967			-42.9077
-1.0376			-42.9077
-0.97656			-42.9993
-0.97656			-42.9382
-0.91553			-42.9077
-0.82397			-42.9688
-0.79346			-42.9993
-0.88501			-42.9077
-1.0376			-42.9382
-1.2207			-43.0298
-1.34277			-42.9993
-1.2207			-42.9382
-1.0376			-42.9382
-1.06812			-42.9382
-1.28174			-42.9993
-1.31226			-43.0298
-1.06812			-43.0298
-0.73242			-42.9688
-0.61035			-42.9077
-0.64087			-42.9688
-0.7019			-42.9382
-0.79346			-42.9382
-0.85449			-42.9077
-0.76294			-42.9382
-0.67139			-42.9382
-0.67139			-42.9077
-0.73242			-42.9688
-0.79346			-42.9077
-0.76294			-42.9382
-0.7019			-42.9382
-0.73242			-42.9382
-0.85449			-42.9993
-0.88501			-42.9993
-0.79346			-42.9993
-0.73242			-42.9688
-0.73242			-42.9993
-0.73242			-42.9688
-0.73242			-42.9993
-0.67139			-42.9993
-0.67139			-42.9688
-0.85449			-42.9993
-1.09863			-42.9688
-1.19019			-42.9382
-1.12915			-42.9077
-1.06812			-42.9382
-0.91553			-42.9382
-0.76294			-42.9688
-0.73242			-42.9077
-0.82397			-42.9077
-0.94604			-42.9077
-0.88501			-42.9077
-0.7019			-42.9688
-0.54932			-42.9993
-0.5188			-43.0603
-0.54932			-43.0603
-0.57983			-43.0298
-0.7019			-42.9993
-0.91553			-42.9688
-1.0376			-42.9382
-0.91553			-42.9688
-0.73242			-42.9993
-0.64087			-43.0603
-0.64087			-43.0603
-0.67139			-42.9688
-0.67139			-42.9077
-0.73242			-42.9382
-0.76294			-42.9382
-0.73242			-43.0603
-0.73242			-43.0603
-0.73242			-42.9993
-0.73242			-42.9993
-0.76294			-42.9688
-0.88501			-43.0298
-0.94604			-43.0603
-0.82397			-42.9382
-0.73242			-42.9688
-0.79346			-43.0298
-0.88501			-43.0603
-0.85449			-43.0908
-0.7019			-43.1213
-0.64087			-43.0908
-0.79346			-43.0603
-1.00708			-43.0298
-1.09863			-42.9993
-1.12915			-42.9382
-1.15967			-43.0603
-1.2207			-43.0603
-1.15967			-42.9993
-0.97656			-42.9688
-0.76294			-43.0298
-0.73242			-42.9993
-0.76294			-42.9993
-0.79346			-43.0603
-0.76294			-43.0603
-0.61035			-42.9993
-0.42725			-42.9688
-0.33569			-43.0298
-0.39673			-43.0603
-0.61035			-43.0908
-0.76294			-42.9993
-0.85449			-43.0298
-0.82397			-42.9688
-0.76294			-43.0298
-0.76294			-42.9993
-0.79346			-42.9993
-0.88501			-42.9688
-0.97656			-42.9993
-1.00708			-43.0298
-0.94604			-43.0908
-0.85449			-43.0908
-0.79346			-43.0603
-0.76294			-43.0603
-0.7019			-43.0908
-0.7019			-43.0603
-0.67139			-43.0908
-0.61035			-43.0908
-0.64087			-43.1824
-0.7019			-43.1213
-0.79346			-43.0908
-0.79346			-43.1213
-0.85449			-43.0908
-1.09863			-43.1519
-1.34277			-43.0603
-1.46484			-43.0603
-1.43433			-43.0908
-1.31226			-43.0603
-1.06812			-43.0298
-0.82397			-42.9993
-0.82397			-43.0298
-1.09863			-43.0298
-1.31226			-43.0298
-1.34277			-42.9993
-1.28174			-43.0298
-1.2207			-43.0298
-1.15967			-43.0298
-1.09863			-43.0298
-1.09863			-43.0603
-1.2207			-43.0908
-1.28174			-43.1213
-1.28174			-43.0908
-1.2207			-43.0603
-1.00708			-43.0298
-0.67139			-42.9993
-0.45776			-43.0298
-0.48828			-43.0603
-0.73242			-43.0908
-0.94604			-43.0908
-1.06812			-43.0603
-1.12915			-43.0298
-1.12915			-42.9993
-1.12915			-42.9993
-1.0376			-43.0298
-0.85449			-43.0908
-0.7019			-42.9993
-0.73242			-42.9382
-0.94604			-42.9993
-1.15967			-43.0603
-1.25122			-43.0908
-1.19019			-42.9688
-1.00708			-43.0298
-0.91553			-43.0298
-0.94604			-43.0298
-1.0376			-43.0603
-1.09863			-43.0908
-1.0376			-43.0603
-0.85449			-43.0298
-0.67139			-43.0298
-0.64087			-43.0298
-0.73242			-43.1213
-0.79346			-43.0298
-0.76294			-42.9993
-0.76294			-43.0603
-0.82397			-43.0908
-1.0376			-43.0298
-1.28174			-43.0603
-1.40381			-43.1213
-1.40381			-43.0603
-1.28174			-42.9993
-1.00708			-42.9688
-0.7019			-43.0603
-0.5188			-43.1213
-0.5188			-43.0603
-0.54932			-43.0298
-0.7019			-43.0298
-1.00708			-43.0298
-1.31226			-43.0298
-1.43433			-42.9993
-1.28174			-43.0298
-0.97656			-42.9993
-0.7019			-43.0603
-0.54932			-43.0603
-0.5188			-43.0603
-0.5188			-43.0603
-0.5188			-43.0908
-0.42725			-43.0603
-0.24414			-43.0603
-0.27466			-43.0603
-0.5188			-43.0298
-0.79346			-43.0603
-0.94604			-43.0603
-0.97656			-43.0908
-1.00708			-43.0603
-1.06812			-43.0298
-1.09863			-43.1213
-1.0376			-43.0603
-0.91553			-43.0603
-0.91553			-43.0908
-1.00708			-43.1213
-1.0376			-43.1519
-0.94604			-43.1213
-0.85449			-43.1213
-0.85449			-43.0908
-0.88501			-43.0298
-0.85449			-43.0298
-0.85449			-42.9993
-0.91553			-42.9993
-1.0376			-42.9993
-1.2207			-42.9993
-1.2207			-42.9688
-1.00708			-42.9688
-0.76294			-43.0603
-0.76294			-43.0603
-0.91553			-43.0908
-1.15967			-43.0603
-1.28174			-43.0298
-1.2207			-42.9993
-1.12915			-42.9993
-1.15967			-42.9993
-1.2207			-42.9993
-1.12915			-43.0908
-0.94604			-43.0908
-0.85449			-43.0298
-0.88501			-42.9993
-0.94604			-42.9688
-0.94604			-42.9993
-0.91553			-43.0603
-0.82397			-43.0603
-0.7019			-42.9688
-0.67139			-42.9382
-0.67139			-42.9688
-0.67139			-43.0603
-0.57983			-43.0603
-0.5188			-42.9688
-0.64087			-42.9993
-0.88501			-42.9688
-1.09863			-42.9688
-1.15967			-42.9688
-0.97656			-42.9688
-0.67139			-42.9382
-0.48828			-43.0298
-0.64087			-42.9993
-1.00708			-43.0908
-1.31226			-42.9993
-1.40381			-42.9993
-1.40381			-43.0603
-1.40381			-43.0298
-1.34277			-42.9688
-1.25122			-43.0298
-1.2207			-43.0603
-1.2207			-42.9993
-1.25122			-42.9993
-1.28174			-42.9688
-1.37329			-43.0603
-1.46484			-43.0603
-1.49536			-42.9688
-1.40381			-42.9382
-1.19019			-42.9688
-0.94604			-42.9688
-0.85449			-42.9688
-0.91553			-42.9993
-1.06812			-43.0603
-1.12915			-43.0603
-1.06812			-43.0908
-0.91553			-43.0908
-0.76294			-43.0603
-0.67139			-43.0603
-0.64087			-42.9993
-0.64087			-42.9993
-0.76294			-42.9993
-0.91553			-42.9993
-0.97656			-42.9993
-0.85449			-42.9993
-0.7019			-42.9688
-0.67139			-42.9688
-0.85449			-42.9993
-1.09863			-42.9993
-1.2207			-42.9993
-1.12915			-42.9993
-0.97656			-42.9993
-0.73242			-42.9993
-0.48828			-42.9993
-0.48828			-42.9993
-0.7019			-42.9993
-0.85449			-43.0298
-0.82397			-43.0603
-0.73242			-43.0603
-0.7019			-43.0908
-0.73242			-43.0603
-0.67139			-43.0908
-0.57983			-43.0908
-0.48828			-43.0603
-0.5188			-42.9688
-0.73242			-42.9382
-0.91553			-42.9688
-0.88501			-42.9382
-0.82397			-42.9993
-0.88501			-43.0298
-1.0376			-43.0298
-1.0376			-43.0908
-0.85449			-43.0908
-0.61035			-43.0298
-0.48828			-42.9382
-0.54932			-42.9688
-0.85449			-42.9993
-1.19019			-43.0298
-1.43433			-43.0908
-1.43433			-43.0603
-1.34277			-42.9688
-1.2207			-42.9993
-1.0376			-42.9993
-0.82397			-43.0603
-0.57983			-43.0908
-0.45776			-42.9993
-0.39673			-43.0298
-0.39673			-43.0603
-0.45776			-43.0908
-0.67139			-43.0908
-0.97656			-42.9688
-1.19019			-42.9688
-1.12915			-42.9688
-0.91553			-42.9688
-0.73242			-42.9688
-0.67139			-43.0298
-0.67139			-43.0908
-0.64087			-42.9993
-0.64087			-42.9993
-0.64087			-43.0298
-0.67139			-43.0298
-0.7019			-43.0298
-0.73242			-43.0298
-0.76294			-43.0603
-0.73242			-42.9993
-0.73242			-42.9382
-0.7019			-43.0603
-0.67139			-43.0603
-0.7019			-43.0298
-0.82397			-42.9688
-0.97656			-42.9688
-1.0376			-42.9688
-1.06812			-42.9993
-1.15967			-43.0908
-1.2207			-43.0908
-1.19019			-43.0603
-1.06812			-42.9993
-0.97656			-43.0298
-0.85449			-42.9993
-0.76294			-43.0298
-0.7019			-42.9993
-0.76294			-42.9688
-1.00708			-43.0298
-1.2207			-42.9688
-1.19019			-42.9688
-0.88501			-42.9688
-0.64087			-42.9993
-0.64087			-42.9993
-0.76294			-42.9688
-0.76294			-42.9688
-0.61035			-42.9382
-0.5188			-42.9993
-0.57983			-42.9688
-0.61035			-42.9688
-0.64087			-42.9382
-0.73242			-42.9688
-0.94604			-42.9077
-1.15967			-42.9688
-1.2207			-42.9382
-1.15967			-42.9382
-1.0376			-42.9382
-0.88501			-42.9688
-0.88501			-42.9688
-1.0376			-42.9688
-1.15967			-42.9688
-1.09863			-42.9993
-0.97656			-43.0603
-0.88501			-43.0298
-0.79346			-43.0603
-0.73242			-42.9993
-0.61035			-42.9993
-0.5188			-42.9688
-0.57983			-42.9382
-0.76294			-42.9688
-0.94604			-42.9382
-0.97656			-42.9993
-0.91553			-43.0298
-0.91553			-42.9993
-0.97656			-42.9993
-0.91553			-42.9382
-0.64087			-42.9688
-0.36621			-42.9688
-0.27466			-42.9993
-0.48828			-43.0908
-0.79346			-42.9993
-1.00708			-42.9077
-1.0376			-42.9382
-1.06812			-42.9993
-1.15967			-43.0908
-1.12915			-42.9688
-0.97656			-42.9382
-0.94604			-42.9688
-0.91553			-43.0298
-0.79346			-43.0603
-0.67139			-43.0298
-0.64087			-42.9993
-0.57983			-43.0298
-0.48828			-43.0298
-0.45776			-43.1213
-0.5188			-42.9993
-0.57983			-42.9688
-0.7019			-42.9382
-0.88501			-43.0603
-1.0376			-42.9382
-1.06812			-42.9688
-1.00708			-43.0298
-1.06812			-42.9688
-1.25122			-42.9688
-1.37329			-42.9993
-1.34277			-43.0908
-1.19019			-42.9382
-1.06812			-42.9382
-1.06812			-42.9382
-1.09863			-42.9382
-1.06812			-42.9993
-0.97656			-43.0298
-1.00708			-42.9993
-1.19019			-42.9688
-1.34277			-42.9382
-1.28174			-42.9382
-1.00708			-42.9382
-0.67139			-42.9382
-0.7019			-42.9077
-0.97656			-42.9382
-1.12915			-42.9382
-0.91553			-42.9077
-0.54932			-42.9688
-0.39673			-42.9688
-0.5188			-42.9688
-0.73242			-42.9993
-0.82397			-42.9688
-0.94604			-42.9688
-1.12915			-42.9382
-1.15967			-42.9688
-1.06812			-42.9688
-0.97656			-42.9382
-1.09863			-42.9382
-1.28174			-42.9382
-1.34277			-42.9077
-1.28174			-42.9382
-1.15967			-42.9382
-0.94604			-42.9077
-0.76294			-42.9077
-0.61035			-42.8772
-0.5188			-42.8772
-0.48828			-42.8467
-0.5188			-42.8467
-0.64087			-42.8772
-0.76294			-42.9077
-0.91553			-42.8772
-0.91553			-42.9077
-0.82397			-42.9382
-0.67139			-42.9688
-0.61035			-42.9993
-0.61035			-42.9993
-0.67139			-42.9688
-0.79346			-42.9077
-0.85449			-42.9077
-0.76294			-42.9382
-0.64087			-42.9382
-0.54932			-42.9382
-0.61035			-42.9688
-0.79346			-42.9688
-0.88501			-42.9077
-0.82397			-42.8772
-0.82397			-42.9382
-1.00708			-42.8772
-1.28174			-42.9688
-1.40381			-42.9382
-1.25122			-42.8467
-0.91553			-42.8467
-0.67139			-42.8772
-0.54932			-42.9688
-0.57983			-42.9688
-0.7019			-42.8467
-0.82397			-42.9077
-0.82397			-42.9077
-0.79346			-42.9688
-0.79346			-42.9688
-0.79346			-42.9993
-0.79346			-42.9688
-0.88501			-42.9077
-0.97656			-42.9077
-1.00708			-42.9077
-0.85449			-42.9688
-0.7019			-42.9688
-0.7019			-42.9077
-0.91553			-42.9382
-1.06812			-42.9688
-1.0376			-42.9077
-0.97656			-42.9077
-0.94604			-43.0298
-0.91553			-42.9382
-0.85449			-42.9077
-0.82397			-42.8772
-0.91553			-42.9382
-1.0376			-42.9688
-1.00708			-42.9688
-0.73242			-42.9688
-0.33569			-42.9077
-0.09155			-42.9077
-0.12207			-42.9077
-0.36621			-42.8772
-0.67139			-42.8772
-0.88501			-42.9077
-0.91553			-42.9382
-0.88501			-42.9688
-0.88501			-42.9993
-0.88501			-42.9993
-0.82397			-42.9993
-0.76294			-42.9688
-0.79346			-42.9993
-0.82397			-42.9993
-0.76294			-42.9688
-0.61035			-42.9688
-0.5188			-42.9688
-0.57983			-42.9688
-0.7019			-42.9688
-0.76294			-42.9688
-0.76294			-42.9993
-0.79346			-42.9688
-0.88501			-43.0298
-0.91553			-43.0298
-0.79346			-42.9993
-0.61035			-43.0298
-0.42725			-42.9993
-0.30518			-42.9993
-0.39673			-42.9688
-0.5188			-42.9688
-0.5188			-42.9077
-0.45776			-42.9077
-0.54932			-42.9077
-0.73242			-42.9077
-0.85449			-42.9077
-0.82397			-42.9077
-0.73242			-42.8772
-0.7019			-42.8772
-0.76294			-42.9382
-0.85449			-42.9382
-0.85449			-42.9993
-0.85449			-42.9993
-0.88501			-42.9993
-0.88501			-42.9077
-0.85449			-42.9077
-0.79346			-42.8772
-0.79346			-42.9382
-0.82397			-42.9688
-0.88501			-42.9688
-1.00708			-42.9382
-1.15967			-42.8772
-1.2207			-42.9077
-1.15967			-42.9077
-1.09863			-42.9993
-1.06812			-42.9688
-1.06812			-42.9382
-1.06812			-42.9382
-1.15967			-42.9993
-1.28174			-43.0603
-1.34277			-42.9688
-1.28174			-42.9382
-1.2207			-42.9688
-1.2207			-42.9688
-1.2207			-42.9688
-1.12915			-42.9688
-0.97656			-42.9993
-0.88501			-42.9382
-0.94604			-43.0298
-1.0376			-43.0603
-0.97656			-42.9993
-0.79346			-42.9993
-0.67139			-43.0603
-0.57983			-42.9688
-0.5188			-43.0298
-0.39673			-43.0908
-0.36621			-43.0298
-0.42725			-43.0298
-0.48828			-42.9688
-0.48828			-43.0298
-0.42725			-43.0603
-0.39673			-43.0298
-0.5188			-42.9688
-0.85449			-42.9688
-1.19019			-42.9993
-1.34277			-42.9688
-1.28174			-42.9993
-1.19019			-43.0603
-1.15967			-43.1213
-1.2207			-43.0298
-1.2207			-43.0603
-1.12915			-42.9993
-1.00708			-43.0298
-0.76294			-42.9993
-0.54932			-42.9993
-0.5188			-42.9993
-0.7019			-42.9993
-0.85449			-42.9993
-0.85449			-42.9993
-0.82397			-42.9993
-0.88501			-42.9993
-0.94604			-42.9993
-0.97656			-42.9993
-0.97656			-42.9993
-0.97656			-42.9688
-1.00708			-42.9688
-1.00708			-42.9993
-1.0376			-42.9382
-1.12915			-42.9993
-1.2207			-42.9688
-1.15967			-42.9688
-1.0376			-42.9993
-1.00708			-42.9993
-1.19019			-42.9993
-1.40381			-43.0298
-1.52588			-43.0908
-1.46484			-43.0908
-1.15967			-43.1213
-0.79346			-43.0908
-0.67139			-43.0603
-0.79346			-43.0298
-0.94604			-42.9688
-0.85449			-42.9993
-0.57983			-43.0298
-0.36621			-42.9993
-0.36621			-42.9688
-0.54932			-43.0603
-0.82397			-43.0908
-1.00708			-43.0603
-1.06812			-43.0298
-1.00708			-43.0298
-0.88501			-42.9993
-0.73242			-42.9993
-0.64087			-43.0298
-0.73242			-43.0908
-0.94604			-43.0603
-1.12915			-42.9688
-1.15967			-42.9993
-1.06812			-43.0298
-0.97656			-43.0908
-0.88501			-43.0603
-0.79346			-43.0298
-0.7019			-42.9993
-0.67139			-42.9993
-0.76294			-43.0908
-0.91553			-43.0603
-1.00708			-42.9993
-0.94604			-42.9688
-0.82397			-42.9688
-0.7019			-43.0298
-0.67139			-43.0298
-0.67139			-43.0603
-0.79346			-42.9688
-0.94604			-42.9993
-1.0376			-42.9993
-1.09863			-43.0298
-1.19019			-42.9993
-1.2207			-43.0298
-1.06812			-43.0603
-0.7019			-42.9993
-0.39673			-42.9688
-0.36621			-43.0298
-0.54932			-43.0908
-0.64087			-42.9993
-0.64087			-42.9993
-0.64087			-42.9688
-0.76294			-42.9993
-0.79346			-42.9993
-0.64087			-43.0908
-0.39673			-43.0908
-0.36621			-43.0603
-0.57983			-43.0298
-0.82397			-42.9993
-0.88501			-42.9993
-0.85449			-42.9993
-0.79346			-43.0298
-0.64087			-42.9993
-0.5188			-42.9688
-0.5188			-42.9688
-0.64087			-42.9993
-0.82397			-42.9993
-0.97656			-42.9993
-1.00708			-42.9993
-0.94604			-42.9688
-0.88501			-42.9688
-0.91553			-42.9688
-1.0376			-42.9688
-1.06812			-42.9688
-0.88501			-42.9993
-0.61035			-42.9993
-0.5188			-42.9688
-0.57983			-42.9993
-0.73242			-42.9688
-0.85449			-42.9688
-1.00708			-42.9993
-1.19019			-42.9993
-1.25122			-42.9993
-1.12915			-42.9993
-1.0376			-42.9993
-1.09863			-42.9993
-1.12915			-42.9993
-1.09863			-42.9993
-1.00708			-42.9688
-1.06812			-43.0298
-1.2207			-43.0908
-1.37329			-43.0908
-1.34277			-43.0603
-1.15967			-42.9382
-0.82397			-42.9688
-0.5188			-42.9688
-0.33569			-42.9688
-0.36621			-43.0298
-0.5188			-43.0908
-0.67139			-43.0603
-0.82397			-43.0298
-0.97656			-42.9382
-1.09863			-42.9688
-1.06812			-42.9993
-0.91553			-43.0298
-0.82397			-43.0908
-0.82397			-43.0298
-0.82397			-42.9382
-0.82397			-42.9993
-0.85449			-43.0603
-1.00708			-43.0908
-1.19019			-43.0298
-1.28174			-42.9382
-1.19019			-42.9993
-0.94604			-43.0603
-0.79346			-43.0908
-0.88501			-43.1213
-1.12915			-43.0908
-1.28174			-43.0908
-1.25122			-43.0603
-1.06812			-43.0298
-0.85449			-43.0298
-0.7019			-42.9993
-0.79346			-43.1213
-0.97656			-43.0298
-1.06812			-42.9993
-0.97656			-43.0908
-0.82397			-42.9993
-0.76294			-42.9688
-0.73242			-43.0298
-0.79346			-43.0603
-0.91553			-42.9993
-1.00708			-42.9688
-0.94604			-42.9688
-0.88501			-43.0298
-0.88501			-43.0603
-0.94604			-43.0603
-0.97656			-42.9688
-0.94604			-42.9993
-0.88501			-42.9688
-0.76294			-42.9993
-0.64087			-42.9688
-0.76294			-42.9993
-1.06812			-42.9688
-1.12915			-42.9993
-0.88501			-43.0298
-0.54932			-43.0603
-0.39673			-43.0603
-0.45776			-43.0298
-0.67139			-43.0603
-0.88501			-43.0298
-1.0376			-43.0908
-1.12915			-43.0908
-1.15967			-43.0908
-1.12915			-43.0908
-1.0376			-43.0908
-0.97656			-43.0908
-0.85449			-43.0603
-0.79346			-43.0603
-0.85449			-43.0908
-0.97656			-43.0603
-0.94604			-43.0603
-0.76294			-43.0603
-0.57983			-42.9993
-0.54932			-43.0298
-0.64087			-42.9688
-0.7019			-42.9688
-0.67139			-42.9688
-0.57983			-42.9382
-0.5188			-42.9688
-0.67139			-42.9688
-0.88501			-42.9993
-1.00708			-42.9993
-1.09863			-43.0603
-1.09863			-43.0908
-1.00708			-43.1213
-0.88501			-43.0908
-0.79346			-43.0298
-0.67139			-42.9993
-0.7019			-42.9993
-0.85449			-42.9993
-1.00708			-42.9688
-1.00708			-43.0603
-0.97656			-43.0603
-1.00708			-43.0908
-1.06812			-42.9993
-1.0376			-43.0298
-0.94604			-43.0298
-0.88501			-43.0908
-0.91553			-43.1213
-0.94604			-42.9688
-0.97656			-42.9993
-0.94604			-42.9688
-0.94604			-43.0603
-0.97656			-43.0603
-1.0376			-42.9688
-0.97656			-42.9993
-0.82397			-43.0298
-0.79346			-43.0603
-0.82397			-43.0908
-0.88501			-43.1213
-1.00708			-43.0908
-1.12915			-43.0603
-1.25122			-42.9688
-1.25122			-42.9688
-1.12915			-42.9688
-0.94604			-43.0603
-0.79346			-42.9993
-0.7019			-42.9993
-0.67139			-43.0603
-0.61035			-42.9993
-0.54932			-42.9993
-0.54932			-42.9993
-0.73242			-43.0603
-0.94604			-42.9993
-1.12915			-42.9993
-1.15967			-42.9993
-1.12915			-42.9993
-0.97656			-43.0908
-0.76294			-43.0908
-0.61035			-43.0298
-0.5188			-43.0298
-0.45776			-42.9688
-0.42725			-43.0298
-0.33569			-42.9688
-0.21362			-42.9993
-0.12207			-42.9688
-0.18311			-42.9382
-0.30518			-42.9382
-0.42725			-42.9688
-0.45776			-42.9993
-0.39673			-43.0603
-0.33569			-43.0908
-0.39673			-43.0603
-0.57983			-43.0298
-0.76294			-43.0603
-0.82397			-43.0298
-0.79346			-43.0603
-0.76294			-43.0298
-0.82397			-43.0298
-0.88501			-43.0298
-0.88501			-43.0298
-0.82397			-42.9993
-0.76294			-42.9993
-0.73242			-42.9993
-0.61035			-42.9993
-0.42725			-42.9688
-0.36621			-42.9688
-0.48828			-42.9382
-0.61035			-42.9382
-0.67139			-42.9688
-0.7019			-42.9688
-0.76294			-42.9993
-0.85449			-42.9382
-0.91553			-42.9382
-0.94604			-42.9382
-0.94604			-42.9993
-0.85449			-43.0298
-0.73242			-43.0603
-0.7019			-42.9993
-0.67139			-42.9993
-0.64087			-42.9382
-0.64087			-42.9077
-0.76294			-42.9382
-0.79346			-42.8772
-0.73242			-43.0298
-0.67139			-43.0603
-0.64087			-42.9993
-0.61035			-42.9077
-0.5188			-42.8772
-0.36621			-42.9382
-0.30518			-42.9688
-0.42725			-43.0298
-0.61035			-42.9688
-0.7019			-42.9077
-0.79346			-42.9382
-0.91553			-42.9382
-1.0376			-43.0298
-1.06812			-42.9688
-0.91553			-42.9077
-0.67139			-42.9382
-0.45776			-42.9688
-0.33569			-42.9688
-0.36621			-42.9993
-0.57983			-42.9688
-0.85449			-42.9993
-0.91553			-42.9382
-0.82397			-42.9382
-0.76294			-42.9077
-0.88501			-42.9688
-0.97656			-42.9382
-0.88501			-42.8772
-0.79346			-42.9077
-0.79346			-42.9993
-0.85449			-42.9077
-0.82397			-42.8772
-0.7019			-43.0298
-0.61035			-42.9688
-0.73242			-42.9382
-1.06812			-42.9077
-1.34277			-42.9077
-1.40381			-42.9688
-1.19019			-43.0298
-0.85449			-42.9688
-0.64087			-42.9382
-0.57983			-42.9077
-0.64087			-42.9077
-0.73242			-42.9382
-0.91553			-42.9382
-1.06812			-42.9382
-1.09863			-42.9077
-0.97656			-42.9382
-0.73242			-42.9382
-0.64087			-42.9077
-0.76294			-42.9688
-1.06812			-42.9382
-1.25122			-42.9382
-1.15967			-42.9382
-0.91553			-42.9688
-0.76294			-42.9993
-0.67139			-42.9993
-0.61035			-42.9993
-0.61035			-42.9688
-0.7019			-42.9688
-0.82397			-42.9688
-0.91553			-42.9688
-0.88501			-42.9688
-0.88501			-42.9382
-0.88501			-42.9077
-0.88501			-42.9077
-0.94604			-42.8772
-0.97656			-42.8772
-0.91553			-42.8772
-0.79346			-42.9077
-0.76294			-42.8772
-0.82397			-42.8772
-0.85449			-42.8772
-0.88501			-42.9077
-0.91553			-42.9077
-0.91553			-42.9382
-0.82397			-42.9382
-0.57983			-43.0298
-0.30518			-42.9688
-0.18311			-42.9077
-0.24414			-42.8772
-0.45776			-42.9077
-0.61035			-42.8772
-0.64087			-42.9382
-0.57983			-42.9688
-0.64087			-42.9993
-0.85449			-42.9382
-1.0376			-42.9077
-1.0376			-42.9077
-0.88501			-42.9077
-0.7019			-42.9382
-0.54932			-42.9993
-0.54932			-42.9077
-0.73242			-42.9077
-0.94604			-42.8772
-1.0376			-42.9077
-1.06812			-42.9382
-1.19019			-42.8467
-1.28174			-42.8467
-1.2207			-42.8772
-1.19019			-42.9688
-1.2207			-42.9688
-1.25122			-42.9382
-1.09863			-42.9382
-0.97656			-42.9688
-1.00708			-42.9688
-1.12915			-42.8772
-1.09863			-42.9077
-0.91553			-42.9077
-0.7019			-42.9688
-0.54932			-42.9077
-0.48828			-42.8772
-0.5188			-42.9688
-0.64087			-42.9688
-0.85449			-42.8772
-1.06812			-42.9077
-1.12915			-42.9993
-1.06812			-42.9077
-0.94604			-42.9077
-0.79346			-42.8772
-0.73242			-42.9077
-0.76294			-42.9688
-0.79346			-42.9993
-0.91553			-43.0298
-1.09863			-42.9993
-1.12915			-42.9382
-1.0376			-42.9077
-0.85449			-42.9077
-0.73242			-42.8772
-0.7019			-42.9077
-0.7019			-42.9077
-0.73242			-42.9077
-0.79346			-42.8772
-0.85449			-42.8772
-0.94604			-42.8772
-1.0376			-42.9077
-1.00708			-42.9077
-0.79346			-42.8772
-0.5188			-42.9077
-0.45776			-42.8772
-0.61035			-42.9077
-0.79346			-42.8772
-0.82397			-42.8772
-0.79346			-42.8772
-0.7019			-42.8772
-0.73242			-42.8772
-0.85449			-42.8772
-0.97656			-42.8467
-0.94604			-42.8772
-0.82397			-42.8467
-0.67139			-42.8467
-0.64087			-42.8467
-0.73242			-42.8467
-0.85449			-42.8772
-0.85449			-42.8162
-0.79346			-42.9077
-0.7019			-42.8772
-0.7019			-42.9077
-0.85449			-42.9382
-1.06812			-42.9382
-1.19019			-42.9077
-1.06812			-42.8772
-0.79346			-42.8467
-0.57983			-42.8467
-0.5188			-42.8467
-0.5188			-42.8467
-0.5188			-42.8772
-0.61035			-42.9382
-0.7019			-42.9382
-0.76294			-42.8467
-0.79346			-42.8162
-0.79346			-42.8162
-0.76294			-42.8162
-0.7019			-42.8467
-0.67139			-42.8467
-0.7019			-42.7856
-0.76294			-42.8162
-0.88501			-42.8162
-1.00708			-42.8772
-0.97656			-42.8772
-0.94604			-42.7856
-0.91553			-42.8162
-0.94604			-42.8467
-1.0376			-42.9382
-0.97656			-42.9077
-0.76294			-42.8772
-0.57983			-42.8467
-0.54932			-42.8772
-0.57983			-42.9077
-0.64087			-42.9077
-0.64087			-42.8467
-0.67139			-42.8162
-0.73242			-42.8467
-0.73242			-42.8772
-0.57983			-42.7856
-0.42725			-42.7856
-0.45776			-42.9077
-0.64087			-42.8467
-0.73242			-42.7856
-0.57983			-42.8162
-0.30518			-42.9077
-0.12207			-42.8162
-0.18311			-42.7856
-0.36621			-42.8162
-0.48828			-42.8162
-0.48828			-42.8467
-0.48828			-42.9077
-0.54932			-42.8772
-0.61035			-42.8772
-0.82397			-42.8772
-1.09863			-42.8162
-1.25122			-42.8162
-1.12915			-42.7856
-0.97656			-42.8162
-0.88501			-42.7856
-0.85449			-42.8162
-0.85449			-42.8162
-0.88501			-42.7856
-0.91553			-42.8162
-0.85449			-42.7856
-0.79346			-42.8162
-0.82397			-42.8162
-0.88501			-42.7856
-0.88501			-42.8162
-0.82397			-42.7856
-0.76294			-42.7856
-0.7019			-42.7856
-0.57983			-42.8162
-0.45776			-42.8467
-0.39673			-42.7856
-0.42725			-42.8162
-0.5188			-42.8162
-0.61035			-42.8162
-0.57983			-42.7856
-0.48828			-42.7856
-0.48828			-42.8162
-0.64087			-42.7551
-0.73242			-42.8162
-0.73242			-42.8162
-0.7019			-42.9077
-0.79346			-42.8772
-1.0376			-42.9077
-1.25122			-42.8772
-1.34277			-42.8162
-1.28174			-42.7551
-1.15967			-42.7856
-1.09863			-42.8162
-1.0376			-42.7551
-0.91553			-42.8162
-0.73242			-42.8772
-0.64087			-42.8467
-0.7019			-42.8162
-0.88501			-42.7551
-1.12915			-42.8162
-1.28174			-42.8162
-1.28174			-42.8467
-1.09863			-42.8772
-0.88501			-42.8467
-0.82397			-42.7551
-0.94604			-42.7856
-1.09863			-42.8162
-1.06812			-42.9382
-0.85449			-42.8467
-0.64087			-42.7856
-0.57983			-42.8162
-0.73242			-42.8772
-0.97656			-42.9077
-1.09863			-42.8467
-1.09863			-42.8162
-1.06812			-42.7856
-1.00708			-42.8162
-0.94604			-42.8467
-0.82397			-42.8772
-0.76294			-42.9077
-0.91553			-42.8467
-1.12915			-42.8162
-1.15967			-42.8467
-0.94604			-42.8772
-0.76294			-42.8162
-0.76294			-42.8162
-0.82397			-42.9382
-0.88501			-42.8162
-0.88501			-42.8467
-0.88501			-42.8467
-0.82397			-42.9382
-0.82397			-42.8467
-0.91553			-42.8162
-1.0376			-42.7856
-1.0376			-42.7856
-1.00708			-42.8162
-1.00708			-42.8467
-1.0376			-42.8772
-1.00708			-42.8772
-0.91553			-42.8467
-0.76294			-42.8162
-0.61035			-42.8162
-0.5188			-42.8162
-0.57983			-42.8162
-0.7019			-42.7856
-0.82397			-42.7551
-0.88501			-42.7551
-0.97656			-42.7856
-1.00708			-42.7856
-0.94604			-42.8162
-0.88501			-42.8162
-0.85449			-42.7856
-0.88501			-42.7246
-0.88501			-42.7246
-0.91553			-42.7856
-0.91553			-42.7856
-0.82397			-42.7856
-0.7019			-42.7856
-0.7019			-42.7856
-0.67139			-42.7551
-0.61035			-42.8162
-0.64087			-42.8162
-0.76294			-42.8162
-0.88501			-42.7551
-1.0376			-42.8467
-1.15967			-42.8467
-1.25122			-42.8467
-1.28174			-42.8772
-1.28174			-42.8772
-1.31226			-42.8467
-1.28174			-42.8162
-1.19019			-42.7551
-1.06812			-42.7246
-0.88501			-42.7246
-0.73242			-42.7551
-0.54932			-42.7856
-0.48828			-42.7856
-0.57983			-42.8467
-0.73242			-42.8467
-0.82397			-42.7551
-0.82397			-42.7551
-0.76294			-42.7551
-0.79346			-42.8162
-0.94604			-42.8162
-1.09863			-42.9077
-1.19019			-42.8467
-1.12915			-42.7551
-0.94604			-42.7856
-0.7019			-42.8162
-0.57983			-42.9077
-0.67139			-42.8467
-0.85449			-42.7856
-0.97656			-42.7856
-0.94604			-42.8162
-0.82397			-42.8772
-0.64087			-42.8162
-0.61035			-42.7551
-0.57983			-42.7551
-0.54932			-42.7856
-0.54932			-42.7856
-0.7019			-42.7856
-0.91553			-42.8162
-1.00708			-42.8772
-0.97656			-42.9382
-0.76294			-42.8162
-0.61035			-42.8162
-0.64087			-42.8467
-0.82397			-42.8772
-0.91553			-42.7856
-0.88501			-42.8162
-0.88501			-42.9077
-0.94604			-42.8162
-0.97656			-42.7856
-1.00708			-42.8162
-1.00708			-42.9382
-0.97656			-42.8772
-0.82397			-42.8162
-0.67139			-42.7551
-0.57983			-42.7856
-0.5188			-42.8162
-0.61035			-42.8162
-0.76294			-42.8467
-0.88501			-42.8467
-0.91553			-42.9077
-0.82397			-42.9077
-0.79346			-42.9077
-0.85449			-42.8772
-0.88501			-42.8772
-0.73242			-42.8772
-0.57983			-42.8772
-0.61035			-42.8467
-0.88501			-42.8467
-1.28174			-42.7856
-1.5564			-42.7551
-1.52588			-42.7856
-1.2207			-42.7246
-0.88501			-42.7246
-0.64087			-42.7551
-0.48828			-42.7551
-0.48828			-42.7551
-0.64087			-42.7856
-0.73242			-42.8162
-0.7019			-42.8162
-0.67139			-42.8162
-0.94604			-42.8162
-1.31226			-42.8467
-1.52588			-42.8467
-1.46484			-42.8772
-1.2207			-42.8772
[truncated: 748,002+ more rows]

## Sheet: Panel_c_data
Charge transfer (pC)					Hyperpolarization (mV)
	wt	unc-49 RNAi				wt	unc-49 RNAi
1	10.6447	0.889279			1	0.635781	0.773147
2	23.442	6.3242			2	2.67142	0.542044
3	23.2724	1.7667			3	2.33464	-1.56964
4	10.3316	1.94482			4	4.77856	0.146798
5	11.9986	3.50302			5	3.65236	0.0134398
6	12.4765	1.31805			6	3.21999	1.83353
7		1.97865			7		0.229972
mean	15.361	2.5321			mean	2.88213	0.281327
SE	2.54988	0.702589			SE	0.56845	0.385381

## Sheet: Panel_c_trace
current				voltage
wt	unc-49 RNAi			wt	unc-49 RNAi
0.64087	2.83813			-24.231	-34.729
0.64087	2.83813			-24.292	-34.6985
0.64087	2.83813			-24.3225	-34.7595
0.67139	2.83813			-24.3225	-34.729
0.67139	2.83813			-24.353	-34.7595
0.67139	2.83813			-24.3225	-34.7595
0.7019	2.83813			-24.3835	-34.7595
0.7019	2.83813			-24.353	-34.7595
0.73242	2.83813			-24.3225	-34.7595
0.73242	2.80762			-24.2615	-34.7595
0.76294	2.80762			-24.2615	-34.79
0.76294	2.7771			-24.2615	-34.7595
0.79346	2.74658			-24.353	-34.79
0.79346	2.74658			-24.3835	-34.7595
0.79346	2.74658			-24.3225	-34.79
0.82397	2.74658			-24.3835	-34.8206
0.82397	2.74658			-24.353	-34.8511
0.85449	2.74658			-24.3225	-34.9121
0.88501	2.74658			-24.353	-34.8511
0.91553	2.74658			-24.3835	-34.8816
0.94604	2.74658			-24.353	-34.8206
0.97656	2.71606			-24.3835	-34.7595
1.0376	2.68555			-24.353	-34.7595
1.06812	2.62451			-24.3225	-34.79
1.06812	2.56348			-24.292	-34.79
1.09863	2.47192			-24.353	-34.8206
1.09863	2.41089			-24.353	-34.8511
1.06812	2.34985			-24.3225	-34.9121
1.06812	2.28882			-24.3835	-34.8816
1.06812	2.2583			-24.3835	-34.8206
1.06812	2.22778			-24.3835	-34.7595
1.06812	2.22778			-24.3835	-34.7595
1.09863	2.19727			-24.353	-34.79
1.09863	2.19727			-24.3225	-34.8206
1.12915	2.19727			-24.292	-34.79
1.12915	2.16675			-24.292	-34.79
1.09863	2.16675			-24.292	-34.6985
1.09863	2.13623			-24.2615	-34.668
1.06812	2.10571			-24.292	-34.729
1.00708	2.0752			-24.2615	-34.79
0.97656	2.0752			-24.292	-34.8206
0.94604	2.04468			-24.3225	-34.7595
0.91553	2.04468			-24.353	-34.6985
0.88501	2.0752			-24.3225	-34.729
0.88501	2.0752			-24.292	-34.8511
0.85449	2.10571			-24.2615	-34.7595
0.88501	2.13623			-24.2615	-34.6985
0.88501	2.16675			-24.2615	-34.668
0.91553	2.19727			-24.292	-34.79
0.94604	2.22778			-24.292	-34.79
0.97656	2.22778			-24.3225	-34.668
0.97656	2.22778			-24.3835	-34.668
1.00708	2.2583			-24.3225	-34.8206
1.0376	2.22778			-24.2615	-34.6985
1.0376	2.22778			-24.292	-34.668
1.06812	2.22778			-24.2615	-34.7595
1.06812	2.22778			-24.353	-34.79
1.0376	2.22778			-24.3225	-34.6375
1.0376	2.22778			-24.3225	-34.668
1.00708	2.22778			-24.2615	-34.7595
0.97656	2.22778			-24.292	-34.668
0.97656	2.22778			-24.292	-34.6985
0.94604	2.22778			-24.3835	-34.8206
0.94604	2.22778			-24.3225	-34.729
0.94604	2.22778			-24.3225	-34.668
0.94604	2.2583			-24.3835	-34.668
0.94604	2.2583			-24.3835	-34.6985
0.94604	2.28882			-24.353	-34.6985
0.94604	2.31934			-24.292	-34.668
0.94604	2.34985			-24.292	-34.668
0.97656	2.38037			-24.353	-34.668
0.97656	2.41089			-24.3225	-34.7595
1.0376	2.41089			-24.2615	-34.7595
1.06812	2.41089			-24.2615	-34.668
1.09863	2.38037			-24.3835	-34.668
1.15967	2.34985			-24.292	-34.6985
1.19019	2.28882			-24.292	-34.7595
1.2207	2.22778			-24.3835	-34.7595
1.25122	2.16675			-24.292	-34.668
1.25122	2.10571			-24.292	-34.668
1.25122	2.04468			-24.353	-34.668
1.25122	2.01416			-24.292	-34.6985
1.25122	1.98364			-24.231	-34.668
1.2207	1.95312			-24.292	-34.668
1.19019	1.98364			-24.3225	-34.668
1.15967	1.98364			-24.2615	-34.668
1.12915	2.01416			-24.2615	-34.6985
1.06812	2.01416			-24.2615	-34.668
1.0376	2.04468			-24.231	-34.6069
1.00708	2.04468			-24.1699	-34.6375
0.97656	2.04468			-24.231	-34.6375
0.94604	2.04468			-24.231	-34.6375
0.91553	2.04468			-24.231	-34.6375
0.91553	2.01416			-24.2615	-34.668
0.88501	2.01416			-24.2615	-34.668
0.85449	2.04468			-24.2615	-34.668
0.85449	2.04468			-24.1699	-34.6375
0.82397	2.0752			-24.1699	-34.6985
0.79346	2.13623			-24.2615	-34.729
0.76294	2.16675			-24.292	-34.7595
0.7019	2.19727			-24.231	-34.79
0.67139	2.22778			-24.2004	-34.79
0.64087	2.2583			-24.1394	-34.729
0.61035	2.28882			-24.2004	-34.729
0.61035	2.28882			-24.1699	-34.668
0.57983	2.31934			-24.1699	-34.668
0.57983	2.34985			-24.1699	-34.668
0.57983	2.34985			-24.1699	-34.668
0.57983	2.38037			-24.1699	-34.729
0.61035	2.41089			-24.1394	-34.7595
0.64087	2.44141			-24.2004	-34.7595
0.64087	2.44141			-24.1394	-34.79
0.67139	2.47192			-24.1394	-34.79
0.73242	2.47192			-24.1699	-34.6985
0.76294	2.47192			-24.1699	-34.668
0.79346	2.47192			-24.1699	-34.668
0.79346	2.44141			-24.231	-34.6985
0.82397	2.44141			-24.231	-34.79
0.85449	2.41089			-24.2615	-34.79
0.85449	2.41089			-24.2615	-34.729
0.88501	2.41089			-24.231	-34.6985
0.88501	2.38037			-24.2004	-34.6985
0.91553	2.38037			-24.1394	-34.729
0.91553	2.41089			-24.1394	-34.8206
0.91553	2.41089			-24.1699	-34.729
0.94604	2.44141			-24.2004	-34.668
0.94604	2.47192			-24.2004	-34.668
0.97656	2.50244			-24.2615	-34.729
1.00708	2.50244			-24.292	-34.79
1.0376	2.50244			-24.2615	-34.6069
1.0376	2.50244			-24.2615	-34.6375
1.0376	2.47192			-24.231	-34.6375
1.0376	2.47192			-24.1699	-34.7595
1.0376	2.44141			-24.2004	-34.6069
1.00708	2.41089			-24.2004	-34.6069
0.97656	2.38037			-24.292	-34.6375
0.97656	2.34985			-24.292	-34.6985
0.94604	2.31934			-24.2004	-34.5764
0.94604	2.2583			-24.231	-34.5459
0.94604	2.22778			-24.231	-34.6375
0.94604	2.16675			-24.2615	-34.6069
0.97656	2.13623			-24.353	-34.5459
1.00708	2.0752			-24.3225	-34.6069
1.06812	2.04468			-24.2615	-34.6375
1.09863	2.04468			-24.292	-34.5154
1.12915	2.01416			-24.292	-34.5764
1.15967	2.01416			-24.3225	-34.6375
1.15967	2.01416			-24.353	-34.5764
1.15967	2.01416			-24.2615	-34.5154
1.12915	2.01416			-24.231	-34.5154
1.09863	1.98364			-24.292	-34.5154
1.0376	1.95312			-24.353	-34.4849
0.97656	1.95312			-24.2615	-34.5459
0.91553	1.92261			-24.292	-34.6069
0.88501	1.89209			-24.4141	-34.5459
0.85449	1.86157			-24.353	-34.5154
0.85449	1.86157			-24.3225	-34.5154
0.85449	1.89209			-24.3225	-34.5764
0.88501	1.89209			-24.4141	-34.6375
0.94604	1.92261			-24.292	-34.4849
0.97656	1.98364			-24.292	-34.4849
1.0376	2.01416			-24.3835	-34.4849
1.0376	2.04468			-24.353	-34.5154
1.0376	2.0752			-24.292	-34.5764
1.0376	2.10571			-24.3835	-34.5764
1.00708	2.13623			-24.3225	-34.5459
0.94604	2.13623			-24.353	-34.5154
0.88501	2.13623			-24.4446	-34.5154
0.85449	2.13623			-24.4446	-34.4849
0.82397	2.10571			-24.353	-34.4849
0.79346	2.10571			-24.353	-34.4543
0.79346	2.10571			-24.3835	-34.4543
0.82397	2.10571			-24.3835	-34.5154
0.85449	2.10571			-24.3835	-34.4849
0.88501	2.10571			-24.3835	-34.5154
0.91553	2.10571			-24.3835	-34.5154
0.91553	2.13623			-24.4141	-34.5764
0.94604	2.16675			-24.353	-34.5764
0.94604	2.16675			-24.292	-34.5764
0.94604	2.19727			-24.353	-34.5764
0.94604	2.19727			-24.3835	-34.5154
0.94604	2.19727			-24.3835	-34.5154
0.94604	2.19727			-24.353	-34.4543
0.94604	2.22778			-24.292	-34.5154
0.91553	2.22778			-24.3225	-34.4849
0.91553	2.22778			-24.3225	-34.4543
0.88501	2.22778			-24.3225	-34.4543
0.85449	2.22778			-24.3835	-34.4849
0.79346	2.22778			-24.353	-34.5764
0.76294	2.22778			-24.4141	-34.5459
0.73242	2.19727			-24.3835	-34.5459
0.73242	2.16675			-24.3835	-34.5154
0.7019	2.10571			-24.3835	-34.5154
0.7019	2.04468			-24.3835	-34.4543
0.7019	1.98364			-24.3835	-34.4543
0.7019	1.92261			-24.3835	-34.4543
0.7019	1.86157			-24.3225	-34.5154
0.67139	1.83105			-24.353	-34.6069
0.67139	1.77002			-24.3835	-34.5764
0.67139	1.7395			-24.3835	-34.5154
0.67139	1.67847			-24.3225	-34.5154
0.67139	1.61743			-24.353	-34.4849
0.67139	1.5564			-24.353	-34.5459
0.64087	1.49536			-24.353	-34.6375
0.64087	1.43433			-24.3835	-34.5764
0.64087	1.34277			-24.3835	-34.5154
0.64087	1.28174			-24.3835	-34.5154
0.61035	1.2207			-24.4141	-34.5154
0.61035	1.19019			-24.353	-34.6375
0.61035	1.15967			-24.3225	-34.6069
0.61035	1.15967			-24.292	-34.5154
0.61035	1.15967			-24.353	-34.4849
0.61035	1.19019			-24.353	-34.5764
0.61035	1.25122			-24.4141	-34.6069
0.61035	1.31226			-24.4141	-34.5459
0.64087	1.37329			-24.4141	-34.5154
0.64087	1.46484			-24.3835	-34.5764
0.67139	1.52588			-24.4141	-34.6069
0.7019	1.61743			-24.4141	-34.5154
0.73242	1.67847			-24.4141	-34.5459
0.79346	1.7395			-24.4751	-34.668
0.82397	1.77002			-24.5056	-34.5154
0.85449	1.80054			-24.4446	-34.5154
0.88501	1.80054			-24.4141	-34.5764
0.91553	1.80054			-24.3835	-34.5764
0.91553	1.77002			-24.3835	-34.4849
0.94604	1.77002			-24.4446	-34.5459
0.94604	1.7395			-24.4141	-34.5764
0.94604	1.7395			-24.3835	-34.4849
0.94604	1.70898			-24.4141	-34.5459
0.94604	1.70898			-24.4751	-34.6375
0.94604	1.70898			-24.5056	-34.6069
0.94604	1.70898			-24.4751	-34.5459
0.94604	1.70898			-24.4751	-34.5154
0.94604	1.67847			-24.4751	-34.5154
0.94604	1.67847			-24.5361	-34.5764
0.94604	1.67847			-24.5056	-34.6069
0.94604	1.67847			-24.4141	-34.5459
0.91553	1.67847			-24.4446	-34.5154
0.88501	1.67847			-24.5361	-34.4849
0.82397	1.67847			-24.4141	-34.5459
0.79346	1.67847			-24.4141	-34.6375
0.73242	1.67847			-24.5056	-34.5459
0.7019	1.64795			-24.4751	-34.5154
0.67139	1.61743			-24.4446	-34.5154
0.64087	1.5564			-24.5361	-34.5459
0.64087	1.52588			-24.4446	-34.6069
0.64087	1.46484			-24.4751	-34.6375
0.67139	1.40381			-24.5056	-34.6069
0.7019	1.34277			-24.5056	-34.6069
0.76294	1.28174			-24.4446	-34.5459
0.82397	1.25122			-24.4751	-34.5459
0.88501	1.25122			-24.5666	-34.5459
0.94604	1.25122			-24.5361	-34.5154
1.00708	1.25122			-24.5056	-34.5459
1.06812	1.28174			-24.5361	-34.5154
1.09863	1.31226			-24.5056	-34.5459
1.12915	1.34277			-24.5361	-34.5764
1.12915	1.37329			-24.5361	-34.6069
1.09863	1.40381			-24.5361	-34.5764
1.06812	1.43433			-24.5361	-34.5764
1.0376	1.43433			-24.5056	-34.5154
1.00708	1.46484			-24.5056	-34.4849
0.97656	1.49536			-24.5666	-34.3933
0.94604	1.49536			-24.5361	-34.4238
0.91553	1.52588			-24.5361	-34.4238
0.94604	1.5564			-24.5056	-34.4238
0.94604	1.5564			-24.5361	-34.4849
0.97656	1.58691			-24.5361	-34.4543
1.00708	1.58691			-24.5972	-34.4849
1.06812	1.61743			-24.5666	-34.5459
1.09863	1.61743			-24.6582	-34.5459
1.15967	1.61743			-24.6582	-34.5764
1.19019	1.64795			-24.5972	-34.4849
1.2207	1.67847			-24.6582	-34.4849
1.25122	1.70898			-24.6277	-34.4238
1.25122	1.7395			-24.6582	-34.4543
1.28174	1.77002			-24.6277	-34.4238
1.28174	1.83105			-24.6277	-34.4543
1.28174	1.86157			-24.5972	-34.4543
1.28174	1.89209			-24.5972	-34.5459
1.25122	1.92261			-24.5666	-34.5154
1.25122	1.92261			-24.5666	-34.4238
1.2207	1.92261			-24.5666	-34.3933
1.19019	1.89209			-24.5361	-34.3628
1.15967	1.86157			-24.5361	-34.3933
1.09863	1.86157			-24.5056	-34.4543
1.06812	1.83105			-24.5666	-34.4849
1.0376	1.83105			-24.5666	-34.4238
0.97656	1.83105			-24.6277	-34.3628
0.94604	1.86157			-24.6277	-34.3628
0.88501	1.89209			-24.5666	-34.4238
0.85449	1.95312			-24.5056	-34.4849
0.82397	2.01416			-24.5056	-34.3933
0.79346	2.10571			-24.5056	-34.3628
0.76294	2.16675			-24.4751	-34.3933
0.73242	2.22778			-24.4751	-34.4543
0.73242	2.28882			-24.5056	-34.4543
0.7019	2.31934			-24.5361	-34.3018
0.7019	2.34985			-24.4751	-34.3323
0.7019	2.38037			-24.4141	-34.4238
0.73242	2.38037			-24.4141	-34.4543
0.73242	2.41089			-24.4141	-34.3628
0.73242	2.41089			-24.3835	-34.3933
0.73242	2.41089			-24.4446	-34.4849
0.73242	2.41089			-24.4751	-34.3933
0.76294	2.41089			-24.4141	-34.3628
0.76294	2.38037			-24.4446	-34.3933
0.76294	2.38037			-24.4141	-34.4238
0.79346	2.38037			-24.4446	-34.3323
0.79346	2.41089			-24.5056	-34.3628
0.79346	2.41089			-24.4751	-34.4543
0.82397	2.44141			-24.4141	-34.3933
0.82397	2.47192			-24.4141	-34.3628
0.82397	2.50244			-24.4751	-34.3628
0.82397	2.50244			-24.4751	-34.3933
0.85449	2.50244			-24.4751	-34.3933
0.85449	2.50244			-24.4446	-34.4238
0.85449	2.47192			-24.4751	-34.3933
0.85449	2.44141			-24.5361	-34.3933
0.85449	2.38037			-24.4751	-34.3628
0.88501	2.34985			-24.5056	-34.3933
0.88501	2.28882			-24.5361	-34.4849
0.91553	2.2583			-24.5972	-34.3933
0.97656	2.22778			-24.5056	-34.3628
1.00708	2.22778			-24.4751	-34.3628
1.06812	2.19727			-24.5972	-34.4543
1.09863	2.19727			-24.5056	-34.4543
1.15967	2.19727			-24.5056	-34.3628
1.19019	2.19727			-24.5666	-34.3323
1.25122	2.19727			-24.5056	-34.3323
1.28174	2.16675			-24.5056	-34.3323
1.34277	2.19727			-24.5972	-34.3628
1.37329	2.19727			-24.5972	-34.3628
1.40381	2.19727			-24.5361	-34.4238
1.43433	2.19727			-24.5666	-34.3933
1.46484	2.19727			-24.6277	-34.4238
1.49536	2.19727			-24.6887	-34.4238
1.52588	2.19727			-24.6582	-34.4238
1.52588	2.22778			-24.6887	-34.3933
1.52588	2.22778			-24.6582	-34.3628
1.52588	2.2583			-24.6277	-34.3628
1.52588	2.28882			-24.5972	-34.3628
1.46484	2.31934			-24.5972	-34.3323
1.43433	2.34985			-24.6277	-34.3323
1.37329	2.38037			-24.6582	-34.3323
1.31226	2.41089			-24.6582	-34.3323
1.25122	2.41089			-24.6582	-34.3628
1.2207	2.41089			-24.6582	-34.3323
1.2207	2.41089			-24.6582	-34.4238
1.2207	2.41089			-24.7192	-34.3933
1.25122	2.41089			-24.7192	-34.4849
1.28174	2.38037			-24.6887	-34.4849
1.34277	2.34985			-24.6582	-34.4849
1.40381	2.31934			-24.6277	-34.4543
1.46484	2.28882			-24.6277	-34.3628
1.49536	2.2583			-24.6887	-34.3323
1.52588	2.22778			-24.6582	-34.3323
1.52588	2.19727			-24.6887	-34.3323
1.49536	2.16675			-24.6582	-34.3628
1.46484	2.10571			-24.6582	-34.4238
1.40381	2.10571			-24.6582	-34.4849
1.34277	2.0752			-24.6887	-34.5154
1.28174	2.0752			-24.6887	-34.4238
1.25122	2.04468			-24.7192	-34.3933
1.19019	2.04468			-24.7498	-34.3628
1.15967	2.04468			-24.7192	-34.3628
1.15967	2.0752			-24.7803	-34.3933
1.15967	2.0752			-24.7192	-34.4849
1.19019	2.0752			-24.6887	-34.4238
1.19019	2.0752			-24.6277	-34.3323
1.2207	2.0752			-24.6277	-34.3628
1.25122	2.0752			-24.6582	-34.3933
1.25122	2.0752			-24.6277	-34.4543
1.25122	2.0752			-24.6277	-34.4849
1.25122	2.0752			-24.6582	-34.3628
1.25122	2.04468			-24.6582	-34.3323
1.2207	2.04468			-24.6887	-34.3628
1.19019	2.04468			-24.6582	-34.4849
1.19019	2.04468			-24.6277	-34.3933
1.15967	2.04468			-24.5666	-34.3018
1.12915	2.0752			-24.5972	-34.3628
1.09863	2.0752			-24.5972	-34.4543
1.06812	2.10571			-24.5972	-34.4238
1.0376	2.13623			-24.6887	-34.3323
1.00708	2.13623			-24.6887	-34.3323
0.97656	2.16675			-24.6887	-34.3933
0.94604	2.19727			-24.6582	-34.3628
0.91553	2.22778			-24.6582	-34.3018
0.91553	2.22778			-24.6277	-34.3933
0.91553	2.22778			-24.6277	-34.3933
0.91553	2.22778			-24.6887	-34.2712
0.97656	2.22778			-24.6582	-34.3323
1.00708	2.22778			-24.5972	-34.3933
1.06812	2.22778			-24.5666	-34.3018
1.12915	2.22778			-24.6277	-34.3628
1.19019	2.22778			-24.6887	-34.4543
1.2207	2.22778			-24.6582	-34.3628
1.2207	2.19727			-24.6277	-34.3018
1.2207	2.19727			-24.6277	-34.2407
1.19019	2.16675			-24.7192	-34.2712
1.15967	2.13623			-24.7192	-34.3018
1.12915	2.10571			-24.6277	-34.3323
1.09863	2.0752			-24.6582	-34.3933
1.06812	2.04468			-24.6887	-34.3628
1.0376	2.01416			-24.6582	-34.3323
1.0376	2.01416			-24.6582	-34.3323
1.06812	1.98364			-24.6582	-34.3323
1.12915	2.01416			-24.7498	-34.3933
1.19019	2.01416			-24.6277	-34.3933
1.25122	2.04468			-24.6582	-34.2712
1.34277	2.10571			-24.7803	-34.3323
1.40381	2.16675			-24.6582	-34.3018
1.46484	2.22778			-24.6582	-34.3628
1.49536	2.2583			-24.7498	-34.3933
1.52588	2.31934			-24.7192	-34.3628
1.49536	2.34985			-24.6887	-34.3933
1.49536	2.38037			-24.7192	-34.3933
1.46484	2.38037			-24.7192	-34.3933
1.43433	2.41089			-24.6887	-34.4238
1.37329	2.41089			-24.6887	-34.3933
1.34277	2.41089			-24.6582	-34.3933
1.31226	2.38037			-24.6887	-34.3628
1.25122	2.38037			-24.7192	-34.3323
1.2207	2.38037			-24.6582	-34.3323
1.19019	2.38037			-24.6887	-34.3018
1.12915	2.38037			-24.7498	-34.2712
1.06812	2.38037			-24.7192	-34.2102
1.00708	2.41089			-24.7192	-34.1797
0.97656	2.41089			-24.7192	-34.2102
0.91553	2.44141			-24.7192	-34.1797
0.85449	2.47192			-24.8108	-34.2102
0.82397	2.50244			-24.7498	-34.2102
0.82397	2.56348			-24.6887	-34.2712
0.82397	2.56348			-24.7498	-34.2407
0.82397	2.59399			-24.7192	-34.3018
0.85449	2.62451			-24.7192	-34.3323
0.85449	2.62451			-24.7498	-34.3323
0.91553	2.62451			-24.7803	-34.3018
0.94604	2.62451			-24.7498	-34.2407
0.97656	2.62451			-24.7498	-34.1797
1.00708	2.62451			-24.7803	-34.2102
1.00708	2.65503			-24.7803	-34.2102
1.0376	2.68555			-24.7803	-34.2102
1.0376	2.71606			-24.7498	-34.2102
1.0376	2.74658			-24.7498	-34.3323
1.0376	2.80762			-24.7192	-34.3323
1.00708	2.86865			-24.7192	-34.3018
0.97656	2.89917			-24.7192	-34.2407
0.91553	2.9602			-24.7498	-34.2407
0.85449	2.9602			-24.7803	-34.2407
0.82397	2.99072			-24.7192	-34.2712
0.76294	3.02124			-24.7192	-34.3628
0.76294	3.02124			-24.7192	-34.3628
0.76294	3.02124			-24.7803	-34.2712
0.76294	3.02124			-24.7192	-34.2407
0.76294	3.05176			-24.7803	-34.2102
0.76294	3.05176			-24.7498	-34.2407
0.76294	3.05176			-24.7498	-34.3323
0.76294	3.05176			-24.6887	-34.2102
0.73242	3.02124			-24.7192	-34.1797
0.67139	2.99072			-24.6887	-34.1797
0.61035	2.9602			-24.7192	-34.3018
0.5188	2.92969			-24.6887	-34.3018
0.42725	2.89917			-24.7803	-34.2407
0.33569	2.86865			-24.7803	-34.2102
0.24414	2.83813			-24.7803	-34.3323
0.18311	2.80762			-24.7192	-34.2712
0.09155	2.80762			-24.7192	-34.1797
0.03052	2.80762			-24.7192	-34.1797
0	2.83813			-24.7192	-34.3018
-0.03052	2.83813			-24.8108	-34.2102
-0.06104	2.86865			-24.8108	-34.1492
-0.09155	2.92969			-24.7498	-34.2102
-0.09155	2.9602			-24.7498	-34.2407
-0.09155	3.02124			-24.7498	-34.1797
-0.09155	3.05176			-24.7498	-34.2102
-0.09155	3.11279			-24.8108	-34.3018
-0.06104	3.14331			-24.7803	-34.2102
-0.06104	3.20435			-24.7192	-34.2407
-0.06104	3.23486			-24.7192	-34.2712
-0.06104	3.26538			-24.7498	-34.3323
-0.09155	3.2959			-24.8108	-34.3323
-0.12207	3.2959			-24.6887	-34.3323
-0.15259	3.2959			-24.7192	-34.3323
-0.18311	3.2959			-24.7192	-34.3018
-0.24414	3.2959			-24.7498	-34.2407
-0.27466	3.26538			-24.6582	-34.2407
-0.33569	3.26538			-24.7192	-34.2102
-0.36621	3.23486			-24.7498	-34.3018
-0.39673	3.23486			-24.7192	-34.2712
-0.42725	3.20435			-24.6887	-34.2407
-0.45776	3.17383			-24.6582	-34.2102
-0.45776	3.17383			-24.7192	-34.2407
-0.45776	3.14331			-24.6582	-34.3323
-0.45776	3.14331			-24.5972	-34.3018
-0.45776	3.11279			-24.6582	-34.2712
-0.45776	3.11279			-24.6277	-34.2102
-0.42725	3.08228			-24.6582	-34.2407
-0.39673	3.05176			-24.7498	-34.2712
-0.36621	3.05176			-24.6887	-34.2407
-0.30518	3.02124			-24.6277	-34.2102
-0.27466	2.99072			-24.6582	-34.2102
-0.24414	2.9602			-24.7498	-34.2407
-0.21362	2.92969			-24.7498	-34.2407
-0.21362	2.89917			-24.7498	-34.2407
-0.21362	2.83813			-24.6887	-34.2407
-0.24414	2.80762			-24.6582	-34.2407
-0.24414	2.74658			-24.6582	-34.2712
-0.27466	2.68555			-24.6582	-34.2712
-0.30518	2.62451			-24.6582	-34.2712
-0.33569	2.56348			-24.7192	-34.3018
-0.33569	2.53296			-24.7192	-34.3018
-0.36621	2.53296			-24.6887	-34.3323
-0.36621	2.53296			-24.7498	-34.3933
-0.39673	2.53296			-24.6582	-34.4543
-0.39673	2.59399			-24.7192	-34.4238
-0.42725	2.65503			-24.7498	-34.4238
-0.42725	2.71606			-24.7192	-34.4238
-0.42725	2.80762			-24.6582	-34.3018
-0.45776	2.86865			-24.6887	-34.2712
-0.45776	2.92969			-24.6582	-34.2407
-0.48828	2.9602			-24.6887	-34.2407
-0.48828	2.99072			-24.6582	-34.2407
-0.48828	3.02124			-24.6887	-34.2712
-0.45776	2.99072			-24.6582	-34.3323
-0.45776	2.99072			-24.6887	-34.4238
-0.39673	2.9602			-24.6887	-34.3628
-0.36621	2.9602			-24.7498	-34.2407
-0.30518	2.92969			-24.6887	-34.2712
-0.24414	2.92969			-24.6582	-34.2712
-0.18311	2.89917			-24.6887	-34.2712
-0.12207	2.89917			-24.7192	-34.3323
-0.06104	2.89917			-24.7498	-34.3933
-0.03052	2.89917			-24.7803	-34.3018
0	2.89917			-24.7498	-34.3018
0	2.92969			-24.7498	-34.2712
0.03052	2.92969			-24.7192	-34.3018
0.03052	2.89917			-24.6582	-34.3628
0.03052	2.89917			-24.6887	-34.3628
0	2.86865			-24.7192	-34.2712
0	2.83813			-24.6887	-34.2712
0	2.7771			-24.7192	-34.3323
0	2.74658			-24.6887	-34.3933
0.03052	2.68555			-24.7498	-34.3933
0.03052	2.62451			-24.8108	-34.3018
0.06104	2.56348			-24.7803	-34.3018
0.06104	2.50244			-24.7498	-34.3628
0.09155	2.47192			-24.7192	-34.3323
0.09155	2.44141			-24.7498	-34.2407
0.09155	2.41089			-24.7498	-34.2102
0.06104	2.41089			-24.7803	-34.3628
0.03052	2.41089			-24.7803	-34.2407
0	2.44141			-24.8718	-34.2407
-0.03052	2.50244			-24.7803	-34.3323
-0.06104	2.53296			-24.7498	-34.3323
-0.12207	2.59399			-24.7803	-34.2407
-0.15259	2.65503			-24.7498	-34.1797
-0.18311	2.71606			-24.8108	-34.3323
-0.21362	2.7771			-24.8108	-34.1797
-0.24414	2.7771			-24.7192	-34.2407
-0.27466	2.80762			-24.7498	-34.3628
-0.27466	2.7771			-24.7498	-34.2407
-0.30518	2.74658			-24.8413	-34.2102
-0.30518	2.68555			-24.8108	-34.2407
-0.27466	2.62451			-24.7803	-34.2407
-0.27466	2.56348			-24.8108	-34.2712
-0.24414	2.53296			-24.8108	-34.2712
-0.21362	2.47192			-24.8108	-34.3018
-0.18311	2.47192			-24.7803	-34.3018
-0.15259	2.44141			-24.7498	-34.2407
-0.12207	2.44141			-24.8108	-34.2407
-0.09155	2.47192			-24.8108	-34.3323
-0.09155	2.47192			-24.7192	-34.3628
-0.06104	2.44141			-24.7192	-34.2712
-0.06104	2.44141			-24.8718	-34.2407
-0.09155	2.44141			-24.7192	-34.3018
-0.12207	2.41089			-24.7192	-34.3323
-0.15259	2.41089			-24.8108	-34.3628
-0.18311	2.41089			-24.7803	-34.3323
-0.24414	2.44141			-24.7803	-34.3018
-0.27466	2.44141			-24.8108	-34.3018
-0.33569	2.50244			-24.7803	-34.3323
-0.39673	2.53296			-24.7498	-34.3018
-0.42725	2.59399			-24.7803	-34.3323
-0.48828	2.62451			-24.8718	-34.3323
-0.54932	2.65503			-24.8108	-34.3018
-0.57983	2.68555			-24.7498	-34.3323
-0.61035	2.68555			-24.7803	-34.3323
-0.67139	2.68555			-24.7498	-34.2712
-0.7019	2.68555			-24.7498	-34.2712
-0.7019	2.71606			-24.8108	-34.3018
-0.73242	2.71606			-24.8108	-34.3323
-0.7019	2.74658			-24.8108	-34.3018
-0.7019	2.7771			-24.7803	-34.3323
-0.67139	2.80762			-24.7803	-34.3628
-0.61035	2.83813			-24.7803	-34.4238
-0.54932	2.83813			-24.8413	-34.3933
-0.48828	2.83813			-24.7803	-34.3933
-0.42725	2.80762			-24.7498	-34.3933
-0.36621	2.7771			-24.7803	-34.3628
-0.33569	2.74658			-24.7498	-34.3323
-0.27466	2.68555			-24.7803	-34.3628
-0.24414	2.62451			-24.7803	-34.3323
-0.24414	2.59399			-24.8108	-34.3628
-0.21362	2.56348			-24.8108	-34.3628
-0.21362	2.53296			-24.8718	-34.4238
-0.24414	2.53296			-24.8108	-34.4238
-0.27466	2.53296			-24.8108	-34.3628
-0.30518	2.53296			-24.8413	-34.3628
-0.33569	2.53296			-24.7803	-34.3018
-0.36621	2.56348			-24.7498	-34.3018
-0.39673	2.56348			-24.7498	-34.3018
-0.42725	2.59399			-24.6887	-34.3018
-0.42725	2.59399			-24.7192	-34.3323
-0.39673	2.62451			-24.7192	-34.3933
-0.36621	2.62451			-24.7192	-34.2712
-0.33569	2.62451			-24.6277	-34.2102
-0.24414	2.62451			-24.6887	-34.2102
-0.18311	2.59399			-24.6582	-34.2102
-0.12207	2.59399			-24.6582	-34.2712
-0.06104	2.59399			-24.6582	-34.3323
0	2.59399			-24.6582	-34.2407
0	2.59399			-24.6887	-34.2407
0.03052	2.59399			-24.5972	-34.2407
0.06104	2.59399			-24.5972	-34.2712
0.06104	2.59399			-24.5666	-34.3323
0.03052	2.59399			-24.5666	-34.2102
0.03052	2.62451			-24.5666	-34.2102
0	2.62451			-24.5972	-34.2712
0	2.65503			-24.6277	-34.3323
0	2.65503			-24.6582	-34.3018
0	2.65503			-24.5972	-34.2407
0	2.65503			-24.5361	-34.2407
0	2.65503			-24.5056	-34.3933
0	2.62451			-24.5361	-34.3018
0	2.62451			-24.5056	-34.2102
0	2.59399			-24.5972	-34.3018
0	2.59399			-24.6277	-34.4238
0	2.56348			-24.5056	-34.2712
0	2.56348			-24.5666	-34.2712
0	2.56348			-24.4751	-34.3933
0	2.56348			-24.5666	-34.2712
0	2.56348			-24.6277	-34.2712
0	2.56348			-24.5056	-34.3933
0	2.56348			-24.5361	-34.3018
0	2.56348			-24.5056	-34.2407
0	2.53296			-24.5361	-34.2712
0.03052	2.53296			-24.5361	-34.2712
0.06104	2.50244			-24.4751	-34.3323
0.06104	2.47192			-24.4751	-34.3323
0.09155	2.47192			-24.5972	-34.2712
0.09155	2.44141			-24.5972	-34.2712
0.12207	2.41089			-24.5361	-34.3018
0.12207	2.38037			-24.5361	-34.3018
0.12207	2.38037			-24.6277	-34.3323
0.12207	2.34985			-24.5666	-34.2712
0.12207	2.34985			-24.5056	-34.2712
0.15259	2.34985			-24.5361	-34.2407
0.15259	2.34985			-24.5972	-34.3628
0.15259	2.34985			-24.5361	-34.3628
0.15259	2.34985			-24.5361	-34.2712
0.15259	2.38037			-24.6277	-34.2712
0.12207	2.44141			-24.5361	-34.2712
0.09155	2.47192			-24.5361	-34.2712
0.06104	2.53296			-24.6582	-34.2712
0.03052	2.56348			-24.5361	-34.2712
0	2.62451			-24.5666	-34.3018
0	2.65503			-24.5972	-34.3018
-0.03052	2.68555			-24.6277	-34.3018
-0.03052	2.71606			-24.5972	-34.3323
-0.03052	2.74658			-24.6582	-34.3018
-0.03052	2.74658			-24.6582	-34.3323
-0.03052	2.7771			-24.6277	-34.3628
0	2.7771			-24.6887	-34.3018
0	2.74658			-24.5972	-34.3323
0.03052	2.74658			-24.5666	-34.2712
0.06104	2.71606			-24.5666	-34.2712
0.09155	2.68555			-24.5666	-34.3018
0.12207	2.65503			-24.6277	-34.2712
0.15259	2.62451			-24.5972	-34.3323
0.15259	2.59399			-24.5666	-34.3323
0.15259	2.56348			-24.5972	-34.3018
0.12207	2.50244			-24.5666	-34.3628
0.09155	2.47192			-24.5972	-34.3933
0.06104	2.44141			-24.6277	-34.4543
0.03052	2.41089			-24.6277	-34.4543
0	2.38037			-24.6582	-34.3933
0	2.34985			-24.6582	-34.3628
0	2.31934			-24.6277	-34.3323
0	2.31934			-24.6277	-34.3018
0	2.28882			-24.5972	-34.3018
0	2.28882			-24.6582	-34.3018
0	2.28882			-24.6582	-34.3628
0.03052	2.31934			-24.6582	-34.3933
0.06104	2.31934			-24.6582	-34.4238
0.09155	2.34985			-24.6277	-34.3628
0.12207	2.38037			-24.5972	-34.3018
0.15259	2.41089			-24.6277	-34.3018
0.15259	2.41089			-24.5972	-34.3018
0.15259	2.44141			-24.5666	-34.3628
0.15259	2.44141			-24.5361	-34.4238
0.15259	2.44141			-24.5666	-34.3933
0.12207	2.44141			-24.5666	-34.2712
0.09155	2.44141			-24.5361	-34.2712
0.06104	2.41089			-24.5666	-34.3628
0.03052	2.41089			-24.5972	-34.4238
0	2.44141			-24.6582	-34.4238
0	2.44141			-24.6887	-34.3323
-0.03052	2.44141			-24.6277	-34.3323
-0.06104	2.44141			-24.6582	-34.3323
-0.09155	2.44141			-24.5972	-34.4849
-0.09155	2.44141			-24.6277	-34.3628
-0.09155	2.44141			-24.5972	-34.3323
-0.09155	2.41089			-24.5666	-34.3933
-0.06104	2.38037			-24.6277	-34.5154
0	2.38037			-24.6582	-34.3628
0	2.34985			-24.6277	-34.3628
0.06104	2.31934			-24.6277	-34.4238
0.09155	2.28882			-24.6277	-34.4849
0.12207	2.2583			-24.6277	-34.3628
0.12207	2.22778			-24.5666	-34.3628
0.12207	2.19727			-24.6277	-34.4849
0.09155	2.19727			-24.6582	-34.3933
0.06104	2.19727			-24.5361	-34.3628
0.03052	2.22778			-24.5361	-34.4543
0	2.2583			-24.5666	-34.3933
0	2.28882			-24.5666	-34.3933
-0.03052	2.31934			-24.6277	-34.4543
-0.03052	2.34985			-24.5666	-34.4849
-0.03052	2.38037			-24.5361	-34.3628
-0.03052	2.41089			-24.5666	-34.3933
-0.03052	2.41089			-24.6277	-34.3933
0	2.38037			-24.5361	-34.4238
0	2.34985			-24.5361	-34.3933
0	2.34985			-24.5666	-34.3628
0.03052	2.31934			-24.6582	-34.3323
0.06104	2.28882			-24.5972	-34.4238
0.09155	2.28882			-24.5361	-34.4543
0.12207	2.28882			-24.5666	-34.3628
0.12207	2.31934			-24.6277	-34.3628
0.12207	2.34985			-24.5666	-34.3628
0.12207	2.34985			-24.5666	-34.5154
0.12207	2.38037			-24.6582	-34.4543
0.09155	2.41089			-24.6277	-34.3933
0.09155	2.44141			-24.5972	-34.3933
0.09155	2.44141			-24.6582	-34.3628
0.06104	2.47192			-24.6582	-34.3628
0.09155	2.47192			-24.5666	-34.3933
0.09155	2.47192			-24.5972	-34.3933
0.12207	2.44141			-24.7192	-34.3933
0.15259	2.44141			-24.6582	-34.4543
0.18311	2.44141			-24.5972	-34.4543
0.21362	2.41089			-24.6277	-34.4543
0.24414	2.41089			-24.6582	-34.4543
0.27466	2.41089			-24.6582	-34.4238
0.27466	2.41089			-24.5972	-34.3933
0.30518	2.41089			-24.5972	-34.3628
0.33569	2.41089			-24.5666	-34.3323
0.33569	2.41089			-24.5972	-34.3018
0.36621	2.44141			-24.5972	-34.2407
0.36621	2.44141			-24.6582	-34.3018
0.36621	2.47192			-24.6582	-34.3018
0.33569	2.47192			-24.6277	-34.3018
0.33569	2.47192			-24.5972	-34.3018
0.30518	2.47192			-24.6277	-34.3323
0.27466	2.44141			-24.6582	-34.3933
0.24414	2.41089			-24.6582	-34.4238
0.21362	2.38037			-24.6277	-34.4238
0.18311	2.31934			-24.5972	-34.3933
0.18311	2.28882			-24.5666	-34.3628
0.18311	2.2583			-24.5666	-34.3018
0.18311	2.2583			-24.5666	-34.3323
0.21362	2.22778			-24.5972	-34.2712
0.24414	2.22778			-24.5972	-34.2712
0.27466	2.22778			-24.5666	-34.3323
0.30518	2.22778			-24.5666	-34.3628
0.33569	2.22778			-24.5972	-34.4543
0.36621	2.22778			-24.5361	-34.3933
0.36621	2.22778			-24.5666	-34.3018
0.39673	2.22778			-24.5972	-34.3018
0.39673	2.22778			-24.6277	-34.3628
0.39673	2.22778			-24.6887	-34.3628
0.36621	2.22778			-24.7192	-34.3933
0.36621	2.22778			-24.6582	-34.4238
0.36621	2.22778			-24.6277	-34.3323
0.36621	2.22778			-24.5972	-34.3018
0.33569	2.22778			-24.5666	-34.3323
0.33569	2.22778			-24.5361	-34.3628
0.33569	2.22778			-24.5361	-34.3933
0.36621	2.2583			-24.5361	-34.3628
0.36621	2.28882			-24.5666	-34.3018
0.36621	2.31934			-24.5972	-34.3323
0.36621	2.34985			-24.6277	-34.3323
0.36621	2.38037			-24.6277	-34.4238
0.36621	2.41089			-24.5972	-34.3628
0.36621	2.41089			-24.5972	-34.3628
0.36621	2.44141			-24.6277	-34.3628
0.39673	2.44141			-24.5972	-34.3323
0.39673	2.44141			-24.6277	-34.3933
0.42725	2.41089			-24.6277	-34.3323
0.45776	2.38037			-24.6887	-34.3018
0.48828	2.34985			-24.6887	-34.4849
0.5188	2.31934			-24.5972	-34.3933
0.57983	2.28882			-24.5666	-34.3628
0.61035	2.28882			-24.6277	-34.3933
0.64087	2.2583			-24.5972	-34.4543
0.67139	2.2583			-24.6887	-34.2712
0.7019	2.2583			-24.6887	-34.3323
0.7019	2.2583			-24.5666	-34.4543
0.7019	2.28882			-24.6277	-34.3323
0.67139	2.31934			-24.6277	-34.3323
0.67139	2.34985			-24.7192	-34.4543
0.64087	2.38037			-24.6887	-34.3933
0.64087	2.44141			-24.5972	-34.3323
0.67139	2.47192			-24.6582	-34.3628
0.67139	2.53296			-24.6277	-34.2712
0.7019	2.59399			-24.6582	-34.3323
0.73242	2.65503			-24.5972	-34.3628
0.76294	2.68555			-24.6277	-34.3628
0.79346	2.74658			-24.6582	-34.3933
0.79346	2.80762			-24.7192	-34.3323
0.79346	2.83813			-24.6277	-34.3323
0.82397	2.86865			-24.6277	-34.3323
0.79346	2.89917			-24.7498	-34.3628
0.76294	2.89917			-24.7192	-34.3933
0.73242	2.86865			-24.6582	-34.3323
0.73242	2.86865			-24.6582	-34.3933
0.7019	2.83813			-24.6887	-34.3018
0.73242	2.80762			-24.5972	-34.3628
0.73242	2.80762			-24.5666	-34.4543
0.76294	2.80762			-24.6582	-34.3933
0.82397	2.80762			-24.6277	-34.4238
0.88501	2.83813			-24.5972	-34.4238
0.94604	2.86865			-24.6887	-34.4238
1.00708	2.89917			-24.6277	-34.3933
1.06812	2.9602			-24.5666	-34.3933
1.12915	3.02124			-24.5972	-34.3628
1.15967	3.08228			-24.5666	-34.3628
1.19019	3.14331			-24.5972	-34.3628
1.19019	3.17383			-24.5972	-34.3933
1.19019	3.23486			-24.6277	-34.4543
1.15967	3.23486			-24.6582	-34.4849
1.09863	3.26538			-24.6582	-34.5154
1.06812	3.26538			-24.5666	-34.4849
1.0376	3.23486			-24.5972	-34.4543
1.00708	3.23486			-24.6277	-34.3628
1.0376	3.20435			-24.6582	-34.3628
1.06812	3.17383			-24.6582	-34.3628
1.09863	3.17383			-24.5972	-34.3323
1.15967	3.14331			-24.6277	-34.3323
1.25122	3.14331			-24.6277	-34.3323
1.31226	3.11279			-24.5666	-34.3323
1.37329	3.11279			-24.5972	-34.3628
1.40381	3.08228			-24.6582	-34.4238
1.43433	3.08228			-24.6277	-34.4849
1.43433	3.08228			-24.6582	-34.4543
1.40381	3.05176			-24.6582	-34.4238
1.34277	3.05176			-24.6887	-34.3628
1.31226	3.05176			-24.6887	-34.3323
1.25122	3.05176			-24.6582	-34.3933
1.2207	3.08228			-24.6277	-34.3628
1.19019	3.08228			-24.6277	-34.3933
1.19019	3.11279			-24.6582	-34.4543
1.2207	3.14331			-24.6277	-34.3933
1.25122	3.14331			-24.6277	-34.3628
1.31226	3.17383			-24.5972	-34.3018
1.37329	3.20435			-24.6277	-34.3018
1.43433	3.20435			-24.6277	-34.3323
1.46484	3.23486			-24.5972	-34.3628
1.52588	3.26538			-24.5666	-34.3933
1.5564	3.2959			-24.5972	-34.3628
1.5564	3.2959			-24.6887	-34.3018
1.58691	3.32642			-24.7192	-34.3323
1.58691	3.2959			-24.7192	-34.3933
1.61743	3.2959			-24.6887	-34.4543
1.64795	3.26538			-24.6277	-34.3018
1.67847	3.23486			-24.6277	-34.3323
1.70898	3.20435			-24.5972	-34.3323
1.77002	3.14331			-24.5972	-34.4849
1.83105	3.14331			-24.5666	-34.4238
1.86157	3.11279			-24.6277	-34.3323
1.92261	3.11279			-24.6887	-34.3628
1.95312	3.11279			-24.7192	-34.4543
1.95312	3.11279			-24.6582	-34.3628
1.95312	3.14331			-24.6582	-34.3018
1.95312	3.14331			-24.6582	-34.3628
1.92261	3.17383			-24.6582	-34.4543
1.89209	3.20435			-24.7192	-34.2712
1.86157	3.23486			-24.7498	-34.3323
1.83105	3.26538			-24.7192	-34.4238
1.80054	3.26538			-24.6582	-34.3018
1.77002	3.2959			-24.6582	-34.3323
1.7395	3.2959			-24.6582	-34.4543
1.70898	3.2959			-24.7192	-34.3018
1.70898	3.2959			-24.7498	-34.3018
1.70898	3.26538			-24.6887	-34.3628
1.67847	3.23486			-24.6277	-34.4238
1.67847	3.20435			-24.6582	-34.3628
1.67847	3.17383			-24.7498	-34.3323
1.64795	3.17383			-24.7192	-34.3323
1.64795	3.14331			-24.6582	-34.3933
1.64795	3.14331			-24.6887	-34.4238
1.61743	3.17383			-24.7192	-34.4543
1.64795	3.17383			-24.6887	-34.3628
1.64795	3.20435			-24.6582	-34.3018
1.64795	3.23486			-24.6582	-34.2712
1.64795	3.26538			-24.6582	-34.3628
1.64795	3.2959			-24.6582	-34.4238
1.64795	3.32642			-24.6277	-34.3323
1.64795	3.38745			-24.6582	-34.3323
1.61743	3.41797			-24.7192	-34.2712
1.58691	3.44849			-24.6887	-34.3323
1.5564	3.50952			-24.6887	-34.3628
1.52588	3.57056			-24.6887	-34.4238
1.49536	3.60107			-24.6887	-34.4238
1.43433	3.66211			-24.6887	-34.3933
1.40381	3.69263			-24.7498	-34.4238
1.34277	3.72314			-24.7192	-34.4238
1.31226	3.75366			-24.7192	-34.4238
1.31226	3.75366			-24.7192	-34.3933
1.28174	3.75366			-24.6887	-34.3933
1.28174	3.72314			-24.6887	-34.3628
1.28174	3.69263			-24.6887	-34.4238
1.31226	3.66211			-24.6887	-34.4238
1.31226	3.63159			-24.6887	-34.4238
1.34277	3.63159			-24.7192	-34.3323
1.37329	3.63159			-24.7192	-34.3323
1.37329	3.63159			-24.6582	-34.3018
1.40381	3.63159			-24.6582	-34.3018
1.43433	3.66211			-24.6887	-34.3323
1.43433	3.69263			-24.7498	-34.3018
1.46484	3.72314			-24.6887	-34.3323
1.49536	3.75366			-24.6887	-34.3018
1.52588	3.78418			-24.6582	-34.3018
1.52588	3.78418			-24.6582	-34.3628
1.52588	3.78418			-24.6582	-34.3628
1.5564	3.78418			-24.6277	-34.4238
1.52588	3.78418			-24.6582	-34.3933
1.49536	3.78418			-24.6887	-34.3628
1.46484	3.78418			-24.6582	-34.3323
1.43433	3.78418			-24.6277	-34.2407
1.37329	3.8147			-24.6277	-34.3018
1.34277	3.8147			-24.6277	-34.2712
1.31226	3.87573			-24.6582	-34.3323
1.28174	3.90625			-24.6582	-34.3933
1.25122	3.96728			-24.6887	-34.3933
1.25122	4.02832			-24.6582	-34.3628
1.25122	4.08935			-24.6887	-34.3018
1.25122	4.15039			-24.7498	-34.3018
1.25122	4.21143			-24.7803	-34.3323
1.25122	4.24194			-24.7803	-34.3323
1.25122	4.24194			-24.7192	-34.4543
1.25122	4.24194			-24.6887	-34.4238
1.28174	4.18091			-24.6887	-34.3018
1.28174	4.15039			-24.6582	-34.2712
1.31226	4.05884			-24.6582	-34.3323
1.34277	3.9978			-24.7192	-34.3933
1.40381	3.93677			-24.7498	-34.3933
1.43433	3.90625			-24.7192	-34.3628
1.49536	3.84521			-24.7192	-34.3628
1.52588	3.8147			-24.7192	-34.3628
1.5564	3.8147			-24.7192	-34.4849
1.5564	3.8147			-24.6887	-34.3933
1.5564	3.8147			-24.7498	-34.3323
1.52588	3.8147			-24.7498	-34.3628
1.49536	3.8147			-24.7498	-34.4849
1.46484	3.8147			-24.6887	-34.3628
1.43433	3.8147			-24.6887	-34.3323
1.43433	3.78418			-24.6887	-34.3628
1.43433	3.78418			-24.7192	-34.4543
1.43433	3.75366			-24.7803	-34.3323
1.43433	3.72314			-24.6887	-34.3323
1.46484	3.69263			-24.6887	-34.4543
1.52588	3.69263			-24.6887	-34.3933
1.5564	3.69263			-24.7192	-34.3018
1.61743	3.69263			-24.8108	-34.4238
1.67847	3.72314			-24.7192	-34.3933
1.70898	3.75366			-24.7192	-34.3018
1.77002	3.75366			-24.7192	-34.3323
1.80054	3.78418			-24.7803	-34.4238
1.80054	3.78418			-24.7498	-34.4849
1.83105	3.78418			-24.7192	-34.4543
1.83105	3.78418			-24.7192	-34.4238
1.80054	3.75366			-24.7498	-34.4543
1.80054	3.69263			-24.7192	-34.4543
1.80054	3.66211			-24.6887	-34.3933
1.77002	3.63159			-24.7192	-34.3933
1.7395	3.60107			-24.7498	-34.3628
1.7395	3.60107			-24.6887	-34.3628
1.70898	3.60107			-24.7192	-34.4543
1.67847	3.63159			-24.7498	-34.3628
1.64795	3.66211			-24.7192	-34.3323
1.61743	3.72314			-24.7498	-34.3323
1.58691	3.75366			-24.7803	-34.3628
1.5564	3.78418			-24.7498	-34.4238
1.5564	3.8147			-24.7192	-34.4543
1.5564	3.84521			-24.7498	-34.3933
1.5564	3.84521			-24.7803	-34.3628
1.5564	3.8147			-24.7498	-34.3628
1.5564	3.78418			-24.7498	-34.3018
1.58691	3.75366			-24.8108	-34.3323
1.58691	3.72314			-24.7803	-34.3323
1.58691	3.66211			-24.7498	-34.3323
1.58691	3.63159			-24.7498	-34.3018
1.58691	3.57056			-24.7803	-34.3323
1.58691	3.54004			-24.7498	-34.3018
1.58691	3.50952			-24.7803	-34.3323
1.58691	3.44849			-24.7192	-34.3323
1.58691	3.41797			-24.7498	-34.3628
1.58691	3.38745			-24.7498	-34.3323
1.5564	3.35693			-24.8108	-34.3323
1.5564	3.35693			-24.7803	-34.3628
1.52588	3.32642			-24.7498	-34.3323
1.49536	3.2959			-24.7498	-34.3018
1.46484	3.26538			-24.7498	-34.2407
1.43433	3.23486			-24.8413	-34.2102
1.40381	3.20435			-24.8108	-34.2407
1.34277	3.17383			-24.7803	-34.2712
1.31226	3.14331			-24.7498	-34.2407
1.28174	3.11279			-24.7192	-34.2712
1.25122	3.08228			-24.7192	-34.3323
1.25122	3.05176			-24.7192	-34.3323
1.25122	3.02124			-24.7498	-34.3323
1.25122	2.99072			-24.7498	-34.3323
1.28174	2.99072			-24.7803	-34.2712
1.34277	2.9602			-24.8108	-34.2102
1.37329	2.92969			-24.8718	-34.2102
1.43433	2.92969			-24.8413	-34.2407
1.49536	2.89917			-24.8718	-34.2712
1.58691	2.89917			-24.8718	-34.3323
1.64795	2.89917			-24.8413	-34.3628
1.70898	2.89917			-24.7803	-34.2407
1.77002	2.92969			-24.7498	-34.2712
1.83105	2.92969			-24.7498	-34.3018
1.86157	2.9602			-24.7498	-34.3018
1.89209	2.9602			-24.7803	-34.3933
1.89209	2.9602			-24.7192	-34.3323
1.89209	2.9602			-24.7498	-34.3018
1.86157	2.9602			-24.8108	-34.2407
1.83105	2.99072			-24.8718	-34.2712
1.83105	2.99072			-24.8413	-34.3323
1.80054	3.02124			-24.8108	-34.2712
1.80054	3.05176			-24.7803	-34.2407
1.80054	3.08228			-24.7803	-34.1797
1.80054	3.11279			-24.7803	-34.3018
1.80054	3.17383			-24.7498	-34.2712
1.83105	3.20435			-24.8413	-34.1797
1.83105	3.26538			-24.8413	-34.2407
1.83105	3.2959			-24.8108	-34.3323
1.83105	3.32642			-24.7803	-34.2712
1.77002	3.35693			-24.8108	-34.1797
1.7395	3.38745			-24.8108	-34.2407
1.67847	3.38745			-24.8718	-34.3628
1.58691	3.35693			-24.9023	-34.2407
1.52588	3.35693			-24.8108	-34.2407
1.46484	3.2959			-24.8413	-34.3628
1.40381	3.26538			-24.7803	-34.2407
1.34277	3.20435			-24.8413	-34.3018
1.28174	3.17383			-24.8413	-34.3628
1.25122	3.11279			-24.8108	-34.2407
1.2207	3.05176			-24.7803	-34.2712
1.2207	3.02124			-24.7803	-34.3323
1.2207	2.99072			-24.9023	-34.3628
1.19019	2.9602			-24.8108	-34.2712
1.2207	2.92969			-24.8413	-34.2407
1.2207	2.86865			-24.8413	-34.2407
1.2207	2.83813			-24.9329	-34.2102
1.25122	2.80762			-24.8413	-34.2712
1.28174	2.7771			-24.7803	-34.2712
1.31226	2.71606			-24.8413	-34.3323
1.34277	2.68555			-24.9023	-34.3323
1.34277	2.62451			-24.8108	-34.2407
1.37329	2.59399			-24.8108	-34.2712
1.40381	2.56348			-24.9023	-34.2712
1.40381	2.56348			-24.8718	-34.3933
1.43433	2.56348			-24.8108	-34.3323
1.40381	2.59399			-24.9329	-34.2102
1.40381	2.62451			-24.8108	-34.2102
1.37329	2.68555			-24.8108	-34.2102
1.31226	2.71606			-24.9023	-34.2407
1.28174	2.7771			-24.8108	-34.2712
1.2207	2.80762			-24.8413	-34.2407
1.19019	2.83813			-24.9023	-34.2712
1.12915	2.80762			-24.8108	-34.3018
1.06812	2.80762			-24.8413	-34.3018
1.00708	2.74658			-24.8413	-34.2712
0.97656	2.68555			-24.8718	-34.2407
0.91553	2.62451			-24.9329	-34.2712
0.85449	2.56348			-24.8413	-34.2407
0.82397	2.50244			-24.8413	-34.2102
0.76294	2.44141			-24.8413	-34.1492
0.76294	2.38037			-24.8413	-34.1492
0.76294	2.34985			-24.8718	-34.1797
0.76294	2.31934			-24.8108	-34.1492
0.79346	2.28882			-24.8718	-34.1492
0.82397	2.28882			-24.9939	-34.1492
0.85449	2.31934			-24.8413	-34.2102
0.91553	2.34985			-24.8413	-34.2407
0.97656	2.34985			-24.8413	-34.2712
1.0376	2.38037			-24.8413	-34.3018
1.09863	2.41089			-24.9023	-34.3018
1.12915	2.44141			-24.9023	-34.2407
1.19019	2.44141			-24.9023	-34.2407
1.25122	2.47192			-24.9023	-34.1797
1.28174	2.44141			-24.9329	-34.1797
1.31226	2.44141			-24.9329	-34.1797
1.34277	2.41089			-24.9634	-34.2102
1.34277	2.38037			-24.9634	-34.2407
1.34277	2.34985			-24.9329	-34.3018
1.37329	2.34985			-24.9329	-34.3323
1.37329	2.31934			-24.9023	-34.2712
1.37329	2.31934			-24.8718	-34.2102
1.37329	2.31934			-24.9023	-34.2102
1.37329	2.31934			-24.9023	-34.2102
1.40381	2.31934			-24.9023	-34.2407
1.40381	2.34985			-24.9329	-34.3323
1.37329	2.34985			-24.9329	-34.3628
1.37329	2.38037			-24.9023	-34.2407
1.34277	2.38037			-24.9634	-34.2407
1.28174	2.41089			-24.9634	-34.2102
1.25122	2.38037			-24.9329	-34.2407
1.15967	2.38037			-24.8718	-34.3628
1.09863	2.34985			-24.8718	-34.3018
1.0376	2.31934			-24.8718	-34.2407
0.94604	2.28882			-24.8413	-34.2407
0.91553	2.2583			-24.8718	-34.2407
0.85449	2.22778			-24.8413	-34.3323
0.85449	2.19727			-24.9329	-34.2712
0.85449	2.19727			-24.9634	-34.1797
0.91553	2.16675			-24.9329	-34.2102
1.00708	2.16675			-24.9329	-34.3323
1.09863	2.13623			-24.9023	-34.2407
1.25122	2.13623			-24.9023	-34.2102
1.37329	2.10571			-24.9023	-34.2407
1.49536	2.10571			-24.9023	-34.3323
1.61743	2.0752			-24.9023	-34.2407
1.7395	2.04468			-24.9329	-34.2407
1.83105	2.01416			-24.9939	-34.2712
1.89209	1.98364			-24.9329	-34.3018
1.92261	1.95312			-24.9329	-34.2102
1.92261	1.92261			-24.9329	-34.2407
1.92261	1.86157			-24.9023	-34.3018
1.89209	1.83105			-24.9939	-34.1797
1.86157	1.77002			-25.0244	-34.2102
1.83105	1.7395			-24.9634	-34.3323
1.80054	1.67847			-24.9023	-34.2407
1.80054	1.64795			-24.9329	-34.2102
1.77002	1.64795			-24.9634	-34.2102
1.7395	1.64795			-25.0244	-34.2407
1.7395	1.64795			-24.9023	-34.2102
1.7395	1.67847			-24.9329	-34.1797
1.7395	1.7395			-24.9634	-34.1797
1.70898	1.80054			-24.9939	-34.1797
1.70898	1.86157			-24.9634	-34.2712
1.70898	1.95312			-24.9329	-34.2407
1.70898	2.01416			-24.9939	-34.1797
1.7395	2.0752			-25.0244	-34.1797
1.7395	2.13623			-24.9329	-34.2712
1.77002	2.19727			-24.9329	-34.2407
1.77002	2.2583			-25.0549	-34.1797
1.80054	2.28882			-24.9939	-34.1492
1.83105	2.31934			-24.9634	-34.1492
1.83105	2.34985			-24.9939	-34.1187
1.83105	2.38037			-24.9634	-34.1797
1.83105	2.38037			-24.9023	-34.2102
1.83105	2.38037			-24.9634	-34.3018
1.80054	2.34985			-24.9634	-34.2712
1.77002	2.31934			-24.8718	-34.2712
1.70898	2.28882			-24.9023	-34.2407
1.64795	2.2583			-24.9329	-34.2712
1.58691	2.19727			-24.9329	-34.3018
1.5564	2.16675			-24.9329	-34.2712
1.52588	2.10571			-24.9023	-34.2712
1.49536	2.0752			-24.9329	-34.2712
1.46484	2.01416			-24.9023	-34.2407
1.46484	1.98364			-24.9329	-34.2407
1.49536	1.98364			-25.0244	-34.2102
1.52588	1.95312			-24.9634	-34.1797
1.5564	1.95312			-24.9634	-34.1797
1.58691	1.95312			-24.9634	-34.2102
1.64795	1.95312			-24.9939	-34.1797
1.70898	1.98364			-25.0244	-34.2407
1.7395	1.98364			-24.9939	-34.2102
1.80054	1.95312			-24.9634	-34.2712
1.80054	1.95312			-24.9329	-34.3018
1.83105	1.92261			-24.9634	-34.3018
1.86157	1.89209			-24.9939	-34.3018
1.86157	1.83105			-24.9634	-34.3018
1.89209	1.80054			-24.9329	-34.2407
1.89209	1.7395			-24.9329	-34.2407
1.92261	1.67847			-24.9939	-34.2102
1.92261	1.64795			-24.9634	-34.2712
1.95312	1.64795			-24.9939	-34.2712
1.98364	1.61743			-24.9634	-34.3628
2.01416	1.64795			-24.9634	-34.3628
2.04468	1.64795			-25.0244	-34.2712
2.04468	1.67847			-24.9939	-34.2102
2.0752	1.70898			-24.9939	-34.2712
2.04468	1.7395			-24.9634	-34.2102
2.04468	1.7395			-24.9634	-34.2712
2.01416	1.7395			-24.9634	-34.2712
1.98364	1.7395			-24.9023	-34.1797
1.95312	1.7395			-24.9939	-34.1187
1.92261	1.70898			-25.0549	-34.0881
1.89209	1.67847			-24.9939	-34.1187
1.86157	1.67847			-25.0244	-34.1797
1.83105	1.67847			-24.9939	-34.1492
1.83105	1.67847			-24.9939	-34.0271
1.83105	1.70898			-24.9634	-33.9966
1.83105	1.7395			-24.9634	-34.0576
1.83105	1.7395			-24.9939	-34.1187
1.86157	1.77002			-24.9634	-34.0271
1.86157	1.77002			-25.0244	-33.9966
1.86157	1.7395			-25.0549	-34.0576
1.83105	1.70898			-25.0244	-34.1187
1.83105	1.64795			-24.9634	-34.0271
1.83105	1.58691			-24.9634	-33.9966
1.80054	1.52588			-24.9939	-34.0881
1.80054	1.46484			-24.9939	-34.0881
1.80054	1.40381			-25.0549	-33.9966
1.80054	1.37329			-25.116	-33.9966
1.80054	1.34277			-25.0855	-34.1187
1.80054	1.37329			-25.0244	-34.0271
1.80054	1.37329			-25.0244	-34.0271
1.80054	1.43433			-25.0244	-34.1797
1.83105	1.46484			-25.0855	-33.9661
1.80054	1.52588			-25.0549	-33.9661
1.80054	1.58691			-25.0549	-34.1492
1.77002	1.61743			-24.9939	-34.0576
1.7395	1.64795			-24.9939	-33.9966
1.70898	1.64795			-25.116	-33.9966
1.67847	1.64795			-25.0855	-33.9966
1.64795	1.61743			-25.0855	-34.0271
1.61743	1.61743			-25.0855	-34.0271
1.58691	1.58691			-25.116	-33.9966
1.5564	1.5564			-25.0855	-33.9661
1.5564	1.5564			-25.0549	-34.0881
1.5564	1.52588			-25.0549	-34.1187
1.5564	1.52588			-25.0855	-34.0271
1.5564	1.52588			-25.1465	-33.9966
1.5564	1.49536			-25.0549	-33.9966
1.58691	1.49536			-25.0549	-34.0271
1.58691	1.49536			-25.0855	-34.0881
1.58691	1.46484			-24.9939	-34.0576
1.5564	1.46484			-25.0244	-33.9661
1.5564	1.46484			-25.1465	-34.0576
1.5564	1.46484			-25.0244	-33.9661
1.5564	1.49536			-25.0244	-33.9966
1.52588	1.49536			-25.116	-34.0271
1.52588	1.52588			-24.9939	-34.0271
1.5564	1.5564			-25.0549	-34.0271
1.5564	1.58691			-25.0549	-34.0576
1.5564	1.64795			-25.116	-33.9966
1.58691	1.67847			-25.1465	-33.9966
1.61743	1.70898			-25.1465	-33.9966
1.64795	1.70898			-25.116	-33.9966
1.70898	1.70898			-25.0855	-33.9661
1.7395	1.70898			-25.0855	-33.9661
1.80054	1.67847			-25.0855	-34.0271
1.83105	1.64795			-25.0549	-33.9966
1.89209	1.61743			-25.1465	-34.0271
1.92261	1.5564			-25.1465	-34.0271
1.95312	1.52588			-25.0855	-34.0576
1.98364	1.49536			-25.0549	-34.0881
1.98364	1.46484			-25.0855	-34.0881
1.98364	1.46484			-25.177	-34.1187
1.95312	1.46484			-25.177	-34.1187
1.95312	1.46484			-25.1465	-34.0576
1.92261	1.46484			-25.0549	-33.9966
1.92261	1.46484			-25.0855	-33.9661
1.92261	1.46484			-25.0855	-33.9661
1.92261	1.46484			-25.116	-33.9966
1.95312	1.46484			-25.0855	-33.9966
1.95312	1.46484			-25.0549	-34.0271
1.92261	1.46484			-25.0855	-34.0576
1.92261	1.49536			-25.0549	-34.1492
1.89209	1.52588			-25.0549	-34.0881
1.86157	1.5564			-24.9939	-34.0271
1.83105	1.58691			-25.0244	-33.9966
1.80054	1.64795			-25.0549	-34.0271
1.80054	1.67847			-25.0549	-34.0271
1.80054	1.7395			-25.116	-34.0576
1.80054	1.77002			-25.0855	-34.1187
1.80054	1.80054			-25.1465	-34.0576
1.83105	1.80054			-25.116	-33.9661
1.83105	1.77002			-25.0855	-33.9355
1.83105	1.7395			-25.0549	-33.9966
1.80054	1.70898			-24.9939	-34.0576
1.80054	1.64795			-24.9939	-34.1187
1.77002	1.58691			-25.0549	-33.9966
1.77002	1.5564			-24.9939	-33.9966
1.77002	1.52588			-25.0549	-33.9966
1.80054	1.49536			-25.0549	-34.0881
1.80054	1.49536			-25.116	-34.0881
1.86157	1.49536			-25.177	-33.9661
1.89209	1.49536			-25.116	-33.9966
1.95312	1.49536			-25.0855	-34.0576
1.98364	1.49536			-25.0549	-34.1187
2.01416	1.49536			-25.0549	-34.0271
2.04468	1.46484			-25.0549	-33.9661
2.04468	1.46484			-25.0855	-34.0271
2.04468	1.43433			-25.1465	-34.1187
2.01416	1.43433			-25.1465	-33.9966
1.98364	1.43433			-25.0855	-33.9966
1.98364	1.43433			-25.0549	-34.1187
1.95312	1.43433			-25.0549	-34.0271
1.95312	1.43433			-25.0549	-33.9966
1.95312	1.43433			-25.116	-34.0576
1.98364	1.43433			-25.177	-34.1187
2.04468	1.46484			-25.116	-33.9966
2.0752	1.46484			-25.0549	-33.9966
2.13623	1.49536			-25.0855	-34.1187
2.19727	1.49536			-25.177	-34.0576
2.22778	1.52588			-25.116	-33.9661
2.28882	1.5564			-25.1465	-33.9966
2.31934	1.58691			-25.116	-33.9661
2.34985	1.61743			-25.116	-33.9966
2.34985	1.61743			-25.2075	-34.0271
2.38037	1.64795			-25.1465	-34.0271
2.38037	1.67847			-25.0244	-34.1187
2.38037	1.67847			-25.0855	-34.0881
2.38037	1.67847			-25.1465	-34.0271
2.38037	1.67847			-25.0855	-33.9966
2.34985	1.64795			-25.0244	-34.0271
2.28882	1.64795			-25.0855	-34.0576
2.2583	1.64795			-25.116	-33.9966
2.19727	1.64795			-25.0244	-33.9966
2.13623	1.67847			-25.0244	-33.9966
2.0752	1.67847			-25.1465	-33.9966
2.01416	1.67847			-25.0549	-33.9661
1.98364	1.64795			-24.9634	-34.0271
1.95312	1.64795			-25.0855	-34.0271
1.92261	1.64795			-24.9939	-34.0881
1.92261	1.61743			-24.9939	-34.0271
1.92261	1.58691			-24.9634	-34.0576
1.92261	1.58691			-24.9939	-34.0271
1.92261	1.58691			-25.0244	-34.0271
1.95312	1.58691			-25.0855	-34.0576
1.95312	1.58691			-25.0549	-34.0271
1.98364	1.58691			-25.0549	-34.0576
2.01416	1.61743			-25.0244	-33.9966
2.04468	1.64795			-24.9939	-33.9661
2.10571	1.67847			-24.9634	-33.9661
2.13623	1.70898			-24.9329	-33.9355
2.16675	1.7395			-24.9939	-33.8745
2.19727	1.7395			-24.9634	-33.8745
2.22778	1.77002			-24.9023	-33.844
2.22778	1.80054			-24.9023	-33.8745
2.19727	1.80054			-24.9023	-33.905
2.19727	1.83105			-24.9329	-33.905
2.16675	1.83105			-24.9329	-33.9661
2.13623	1.83105			-24.9023	-33.9966
2.10571	1.80054			-24.8718	-34.0271
2.0752	1.77002			-24.8108	-33.9661
2.04468	1.7395			-24.8413	-33.9355
2.04468	1.67847			-24.8108	-33.844
2.01416	1.64795			-24.7803	-33.844
2.01416	1.58691			-24.8108	-33.8745
2.01416	1.5564			-24.7498	-33.905
2.01416	1.52588			-24.7803	-33.9355
1.98364	1.52588			-24.8108	-34.0271
1.98364	1.52588			-24.7498	-33.9661
1.98364	1.52588			-24.7498	-33.905
1.95312	1.52588			-24.8108	-33.8745
1.95312	1.5564			-24.8108	-33.8745
1.95312	1.58691			-24.8108	-33.905
1.95312	1.58691			-24.7803	-33.9355
1.95312	1.61743			-24.7192	-33.9661
1.98364	1.64795			-24.7192	-33.8745
1.98364	1.64795			-24.6582	-33.844
1.98364	1.67847			-24.6887	-33.844
1.98364	1.67847			-24.6277	-33.9355
1.98364	1.67847			-24.6582	-33.9966
1.98364	1.70898			-24.6887	-33.8745
1.98364	1.67847			-24.6582	-33.905
1.98364	1.67847			-24.6887	-33.905
1.98364	1.67847			-24.7498	-33.9661
2.01416	1.64795			-24.7498	-33.9661
2.04468	1.64795			-24.7192	-33.8745
2.0752	1.64795			-24.6887	-33.905
2.13623	1.64795			-24.6277	-33.9966
2.16675	1.64795			-24.6277	-33.9355
2.22778	1.67847			-24.6277	-33.905
2.2583	1.67847			-24.6277	-33.8745
2.28882	1.67847			-24.7192	-33.9966
2.31934	1.67847			-24.7498	-33.8745
2.31934	1.67847			-24.6887	-33.844
2.31934	1.61743			-24.6277	-33.9355
2.31934	1.58691			-24.6887	-33.905
2.31934	1.52588			-24.6582	-33.844
2.31934	1.46484			-24.6887	-33.905
2.31934	1.43433			-24.7498	-33.9966
2.31934	1.40381			-24.7192	-33.8745
2.31934	1.37329			-24.6887	-33.9355
2.31934	1.37329			-24.6582	-33.9661
2.34985	1.37329			-24.7192	-33.8745
2.38037	1.37329			-24.7498	-33.8745
2.41089	1.40381			-24.7192	-33.8745
2.47192	1.40381			-24.7192	-33.905
2.50244	1.40381			-24.6887	-33.905
2.56348	1.40381			-24.7803	-33.9355
2.59399	1.40381			-24.7803	-33.8745
2.62451	1.37329			-24.7192	-33.8745
2.65503	1.37329			-24.7192	-33.9355
2.65503	1.34277			-24.7498	-33.9966
2.65503	1.34277			-24.7498	-33.9355
2.65503	1.34277			-24.7498	-33.905
2.62451	1.34277			-24.6887	-33.905
2.59399	1.37329			-24.7803	-33.9661
2.56348	1.40381			-24.6887	-34.0576
2.56348	1.43433			-24.6887	-33.9661
2.53296	1.49536			-24.8108	-33.8745
2.50244	1.52588			-24.7192	-33.8745
2.47192	1.5564			-24.7192	-33.844
2.41089	1.58691			-24.7803	-33.8745
2.34985	1.61743			-24.7803	-33.905
2.2583	1.64795			-24.7498	-33.844
2.16675	1.64795			-24.7498	-33.8745
2.04468	1.67847			-24.7803	-33.844
1.92261	1.67847			-24.7803	-33.844
1.80054	1.67847			-24.7498	-33.844
1.67847	1.67847			-24.7498	-33.783
1.58691	1.67847			-24.8108	-33.8135
1.52588	1.70898			-24.7498	-33.844
1.49536	1.70898			-24.7192	-33.8135
1.46484	1.7395			-24.7192	-33.844
1.49536	1.7395			-24.7498	-33.8745
1.49536	1.77002			-24.7192	-33.905
1.52588	1.80054			-24.7803	-33.9355
1.5564	1.83105			-24.7498	-33.9661
1.5564	1.86157			-24.7192	-33.9355
1.52588	1.89209			-24.7192	-33.9355
1.49536	1.92261			-24.6887	-33.844
1.46484	1.95312			-24.8108	-33.844
1.43433	1.98364			-24.8108	-33.905
1.37329	1.98364			-24.8413	-33.905
1.34277	2.01416			-24.8413	-33.844
1.34277	2.04468			-24.8108	-33.8745
1.31226	2.0752			-24.7803	-33.9355
1.31226	2.13623			-24.7498	-33.9661
1.34277	2.16675			-24.7803	-33.9661
1.34277	2.22778			-24.7498	-33.9355
1.37329	2.2583			-24.7803	-33.905
1.37329	2.31934			-24.8108	-33.8745
1.40381	2.34985			-24.8413	-33.9355
1.40381	2.41089			-24.8413	-33.9661
1.40381	2.41089			-24.8413	-33.9661
1.37329	2.44141			-24.8108	-33.9966
1.34277	2.44141			-24.8718	-33.9661
1.31226	2.44141			-24.8413	-33.905
1.28174	2.44141			-24.8108	-33.905
1.25122	2.41089			-24.8108	-33.9355
1.2207	2.38037			-24.8413	-34.0271
1.19019	2.34985			-24.7803	-34.0576
1.19019	2.31934			-24.7803	-33.9355
1.15967	2.28882			-24.8108	-33.905
1.12915	2.22778			-24.7803	-33.9661
1.09863	2.19727			-24.8718	-34.0271
1.06812	2.16675			-24.9023	-34.0271
1.00708	2.13623			-24.8718	-33.9661
0.97656	2.13623			-24.8413	-33.905
0.91553	2.13623			-24.8413	-33.905
0.88501	2.10571			-24.8413	-34.0576
0.85449	2.10571			-24.8413	-33.9966
0.82397	2.10571			-24.8718	-33.9355
0.82397	2.0752			-24.8718	-33.9355
0.82397	2.04468			-24.9329	-34.0576
0.82397	2.01416			-24.9023	-33.9661
0.85449	1.95312			-24.8718	-33.9355
0.85449	1.92261			-24.8718	-33.9661
0.88501	1.86157			-24.9023	-34.0576
0.91553	1.83105			-24.9023	-33.9355
0.91553	1.80054			-24.9329	-33.9355
0.91553	1.77002			-24.9329	-34.0881
0.91553	1.77002			-24.8718	-33.9661
0.91553	1.80054			-24.8718	-33.9355
0.88501	1.83105			-24.8718	-34.0576
0.85449	1.89209			-24.9023	-34.0271
0.82397	1.95312			-24.9634	-33.9661
0.79346	2.01416			-24.8718	-33.9966
0.76294	2.10571			-24.8413	-34.0576
0.73242	2.16675			-24.7803	-34.0576
0.7019	2.22778			-24.9023	-34.0271
0.67139	2.28882			-24.8718	-34.0271
0.67139	2.31934			-24.8108	-33.9966
0.67139	2.34985			-24.7803	-33.9661
0.7019	2.34985			-24.8718	-33.905
0.73242	2.31934			-24.8413	-34.0271
0.76294	2.28882			-24.8413	-34.0881
0.79346	2.2583			-24.8413	-33.9661
0.82397	2.22778			-24.9634	-33.9355
0.82397	2.19727			-24.8413	-33.9661
0.82397	2.16675			-24.8413	-34.0881
0.79346	2.13623			-24.9023	-34.0576
0.73242	2.13623			-24.8718	-33.9661
0.67139	2.10571			-24.8413	-33.9661
0.57983	2.13623			-24.8718	-33.905
0.5188	2.13623			-24.8718	-33.9355
0.45776	2.13623			-24.8413	-33.9355
0.42725	2.16675			-24.8718	-33.905
0.39673	2.16675			-24.9329	-33.9661
0.39673	2.16675			-24.9023	-33.9661
0.39673	2.16675			-24.8413	-33.9661
0.42725	2.16675			-24.8718	-33.9355
0.45776	2.16675			-24.8413	-33.9966
0.48828	2.13623			-24.9023	-33.9966
0.5188	2.10571			-24.9329	-33.9966
0.5188	2.0752			-24.9329	-34.0271
0.54932	2.04468			-24.9939	-33.9966
0.5188	1.98364			-24.9329	-33.9966
0.5188	1.95312			-24.9023	-34.0271
0.5188	1.89209			-24.9329	-34.0271
0.5188	1.83105			-24.9023	-34.0881
0.5188	1.80054			-25.0244	-34.0881
0.5188	1.7395			-24.9634	-34.1492
0.54932	1.70898			-24.9023	-34.0881
0.61035	1.70898			-24.9329	-34.0576
0.64087	1.67847			-24.9329	-34.0271
0.64087	1.67847			-24.9023	-34.0271
0.67139	1.67847			-24.9329	-34.0576
0.67139	1.70898			-24.9634	-33.9966
0.67139	1.70898			-24.9634	-34.0271
0.64087	1.7395			-24.9634	-34.0271
0.61035	1.7395			-24.9634	-34.0881
0.57983	1.77002			-24.9634	-34.1187
0.54932	1.80054			-24.9939	-34.0576
0.5188	1.83105			-24.9939	-33.9966
0.5188	1.86157			-24.9939	-33.9966
0.5188	1.92261			-24.9634	-33.9966
0.54932	1.95312			-24.9634	-34.0271
0.61035	1.98364			-24.9329	-34.1187
0.67139	2.01416			-24.9329	-34.1187
0.76294	2.01416			-24.9634	-34.0881
0.85449	2.01416			-24.9329	-34.0271
0.91553	2.01416			-24.9023	-34.0576
0.97656	1.98364			-24.9023	-34.0576
1.0376	1.92261			-24.9634	-34.1492
1.0376	1.89209			-24.9939	-34.1187
1.06812	1.83105			-25.0244	-33.9966
1.0376	1.80054			-24.9939	-34.0271
1.0376	1.77002			-24.9939	-34.0881
1.00708	1.77002			-24.9634	-34.1492
1.00708	1.77002			-24.9939	-34.0881
1.00708	1.80054			-24.9939	-34.0271
1.00708	1.83105			-24.9634	-34.0576
1.00708	1.92261			-24.9634	-34.1492
1.00708	1.98364			-24.9939	-34.0881
1.00708	2.04468			-25.0855	-34.0576
1.0376	2.10571			-25.0244	-34.0271
1.0376	2.16675			-24.9634	-34.1492
1.0376	2.19727			-24.9939	-34.0576
1.0376	2.19727			-24.9939	-33.9966
1.06812	2.19727			-25.0244	-34.0881
1.09863	2.16675			-25.0549	-34.1187
1.12915	2.13623			-25.0855	-34.0576
1.15967	2.0752			-25.0549	-34.0881
1.19019	2.04468			-25.0549	-34.1797
1.25122	2.01416			-25.0244	-34.0271
1.28174	1.98364			-25.0244	-34.0576
1.34277	1.95312			-25.0855	-34.1187
1.37329	1.92261			-25.0549	-34.0271
1.40381	1.89209			-24.9634	-34.0881
1.46484	1.89209			-24.9939	-34.1492
1.49536	1.89209			-25.0244	-34.1187
1.52588	1.89209			-25.0855	-34.0881
1.5564	1.89209			-25.0549	-34.0271
1.58691	1.89209			-25.0244	-34.0576
1.61743	1.89209			-25.0549	-34.0881
1.64795	1.89209			-25.116	-34.1492
1.67847	1.86157			-25.0855	-34.0271
1.7395	1.86157			-25.0244	-33.9966
1.77002	1.86157			-25.0549	-33.9966
1.80054	1.89209			-25.1465	-34.0271
1.86157	1.89209			-25.0244	-34.0881
1.89209	1.95312			-24.9939	-34.0271
1.95312	1.98364			-25.1465	-33.9355
1.98364	2.04468			-25.0244	-33.9661
2.04468	2.10571			-25.0244	-33.9661
2.0752	2.13623			-25.0549	-33.9966
2.10571	2.19727			-25.0549	-34.0576
2.13623	2.22778			-24.9634	-34.0881
2.13623	2.2583			-25.0549	-34.0576
2.13623	2.28882			-25.0855	-34.1187
2.10571	2.28882			-24.9634	-34.0271
2.0752	2.2583			-24.9939	-34.0576
2.01416	2.22778			-24.9634	-34.0881
1.98364	2.19727			-25.0855	-34.0271
1.92261	2.13623			-25.0549	-34.0881
1.89209	2.0752			-25.0549	-34.0881
1.86157	1.98364			-25.0549	-34.1187
1.83105	1.92261			-25.0244	-34.0881
1.83105	1.83105			-24.9939	-34.0576
1.83105	1.77002			-25.0244	-34.0881
1.86157	1.70898			-24.9939	-33.9966
1.89209	1.64795			-25.0549	-33.9966
1.92261	1.61743			-25.0244	-33.9966
1.95312	1.61743			-24.9939	-33.9966
1.95312	1.61743			-25.0244	-33.9966
1.98364	1.61743			-25.0244	-33.9661
1.98364	1.64795			-25.0855	-33.9966
2.01416	1.67847			-25.0549	-33.9966
2.01416	1.7395			-25.0855	-34.0576
2.04468	1.77002			-25.0244	-34.0881
2.0752	1.83105			-25.0549	-34.0881
2.13623	1.86157			-25.0244	-33.9966
2.19727	1.92261			-24.9939	-33.9661
2.2583	1.98364			-24.9939	-33.9661
2.34985	2.04468			-24.9939	-34.0271
2.41089	2.10571			-24.9634	-33.9661
2.47192	2.16675			-25.0244	-33.9966
2.53296	2.19727			-25.0244	-34.1187
2.56348	2.2583			-25.0244	-34.1187
2.62451	2.28882			-25.0549	-34.0271
2.62451	2.28882			-25.0244	-33.9661
2.65503	2.31934			-25.0549	-33.9661
2.65503	2.28882			-25.0855	-33.9661
2.68555	2.2583			-25.0549	-33.9966
2.68555	2.22778			-25.0549	-34.0576
2.71606	2.19727			-25.0244	-34.0271
2.71606	2.13623			-24.9939	-33.9355
2.74658	2.10571			-24.9634	-33.905
2.7771	2.04468			-24.9634	-33.844
2.7771	2.01416			-24.9329	-33.9966
2.7771	1.98364			-24.9329	-33.9966
2.7771	1.95312			-24.9634	-33.8745
2.74658	1.95312			-24.9939	-33.905
2.74658	1.95312			-25.0549	-33.905
2.71606	1.95312			-25.0244	-33.9966
2.71606	1.95312			-24.9939	-33.905
2.71606	1.95312			-24.9634	-33.8135
2.71606	1.95312			-24.9939	-33.844
2.71606	1.95312			-24.9634	-33.9355
2.71606	1.95312			-24.9634	-33.905
2.74658	1.95312			-24.9939	-33.8135
2.7771	1.95312			-25.0855	-33.844
2.7771	1.98364			-25.0244	-33.905
2.80762	2.01416			-24.9634	-33.8135
2.80762	2.01416			-24.9329	-33.8135
2.80762	2.0752			-24.9634	-33.905
2.80762	2.10571			-24.9329	-33.8745
2.80762	2.16675			-25.0244	-33.783
2.7771	2.19727			-24.9939	-33.8745
2.74658	2.2583			-24.9329	-33.905
2.71606	2.28882			-24.9023	-33.8135
2.68555	2.31934			-24.9329	-33.8135
2.65503	2.31934			-25.0549	-33.905
2.62451	2.31934			-25.0244	-33.9661
2.59399	2.31934			-24.9634	-33.905
2.56348	2.28882			-24.9329	-33.8745
2.56348	2.28882			-24.9939	-33.8135
2.56348	2.2583			-25.0244	-33.905
2.56348	2.22778			-24.9634	-33.9661
2.59399	2.22778			-24.9634	-33.9355
2.59399	2.22778			-24.9939	-33.8135
2.59399	2.22778			-25.0244	-33.844
2.59399	2.22778			-24.9634	-33.844
2.59399	2.22778			-24.9329	-33.9355
2.59399	2.22778			-25.0549	-33.8745
2.56348	2.2583			-24.9634	-33.844
2.56348	2.2583			-24.9634	-33.8135
2.53296	2.28882			-25.0549	-33.8135
2.53296	2.31934			-24.9939	-33.905
2.50244	2.31934			-24.9634	-33.8745
2.50244	2.34985			-24.9329	-33.8745
2.53296	2.34985			-24.9939	-33.844
2.53296	2.34985			-24.9634	-33.8135
2.56348	2.38037			-24.9634	-33.8135
2.62451	2.38037			-25.0855	-33.844
2.65503	2.38037			-25.0244	-33.844
2.68555	2.38037			-25.0244	-33.8135
2.74658	2.41089			-24.9939	-33.844
2.7771	2.44141			-24.9939	-33.8135
2.80762	2.47192			-24.9939	-33.844
2.83813	2.53296			-25.0549	-33.8745
2.83813	2.56348			-25.0855	-33.905
2.83813	2.59399			-24.9939	-33.905
2.86865	2.62451			-24.9634	-33.9355
2.83813	2.62451			-24.9939	-33.9661
2.83813	2.59399			-24.9634	-33.905
2.80762	2.59399			-25.0855	-33.9355
2.7771	2.53296			-25.0244	-33.905
2.74658	2.50244			-24.9939	-33.844
2.68555	2.47192			-25.0244	-33.8745
2.62451	2.44141			-25.0244	-33.844
2.59399	2.41089			-24.9939	-33.8745
2.53296	2.34985			-25.0549	-33.8745
2.50244	2.31934			-25.116	-33.8745
2.47192	2.2583			-25.0855	-33.905
2.44141	2.19727			-25.0855	-33.9355
2.44141	2.13623			-25.0244	-33.9661
2.44141	2.0752			-25.0244	-33.8745
2.44141	2.01416			-25.0855	-33.8135
2.44141	1.95312			-25.116	-33.844
2.47192	1.92261			-25.116	-33.8135
2.50244	1.89209			-25.116	-33.8745
2.53296	1.89209			-25.116	-33.9355
2.59399	1.92261			-25.1465	-33.9355
2.62451	1.95312			-25.116	-33.905
2.68555	2.01416			-25.0549	-33.8745
2.71606	2.04468			-25.0855	-33.8135
2.74658	2.10571			-25.0244	-33.844
2.74658	2.13623			-25.0244	-33.844
2.74658	2.16675			-25.0244	-33.8745
2.74658	2.16675			-24.9939	-33.8745
2.74658	2.13623			-24.9939	-33.783
2.71606	2.10571			-25.0244	-33.844
2.68555	2.0752			-25.0244	-33.844
2.65503	2.01416			-25.0855	-33.9661
2.65503	1.98364			-25.0549	-33.8745
2.62451	1.92261			-25.0244	-33.8135
2.62451	1.89209			-24.9939	-33.8135
2.59399	1.89209			-24.9634	-33.9661
2.59399	1.86157			-24.9634	-33.905
2.59399	1.83105			-24.9329	-33.783
2.59399	1.83105			-24.9634	-33.8135
2.56348	1.80054			-24.9329	-33.9355
2.56348	1.77002			-25.0244	-33.905
2.56348	1.7395			-24.9939	-33.8135
2.53296	1.70898			-24.9329	-33.8135
2.53296	1.67847			-24.9329	-33.9355
2.50244	1.64795			-24.9023	-33.783
2.50244	1.61743			-24.9023	-33.7524
2.47192	1.61743			-24.9939	-33.8135
2.44141	1.58691			-24.9634	-33.8135
2.44141	1.58691			-24.9329	-33.7524
2.41089	1.5564			-24.9023	-33.783
2.41089	1.5564			-24.9023	-33.783
2.41089	1.52588			-24.9023	-33.7219
2.41089	1.49536			-24.9939	-33.783
2.41089	1.46484			-24.9023	-33.8135
2.41089	1.43433			-24.9023	-33.844
2.41089	1.40381			-24.8718	-33.8135
2.41089	1.37329			-24.9939	-33.844
2.44141	1.34277			-24.9329	-33.844
2.44141	1.34277			-24.9023	-33.844
2.47192	1.31226			-24.9023	-33.7524
2.50244	1.31226			-25.0244	-33.6914
2.53296	1.31226			-24.9939	-33.7524
2.56348	1.34277			-24.9329	-33.7524
2.59399	1.37329			-24.9329	-33.844
2.62451	1.40381			-24.9939	-33.8135
2.65503	1.46484			-24.9329	-33.783
2.65503	1.49536			-24.9329	-33.783
2.65503	1.5564			-24.9939	-33.7524
2.62451	1.61743			-24.9634	-33.783
2.59399	1.64795			-24.9329	-33.8745
2.53296	1.67847			-24.9634	-33.8745
2.50244	1.70898			-24.9939	-33.783
2.41089	1.7395			-24.9329	-33.844
2.34985	1.7395			-24.9634	-33.844
2.28882	1.70898			-25.0244	-33.844
2.22778	1.70898			-24.9634	-33.844
2.19727	1.64795			-24.9634	-33.8135
2.16675	1.61743			-24.9939	-33.8135
2.13623	1.5564			-24.9939	-33.8135
2.13623	1.49536			-24.9939	-33.8745
2.13623	1.43433			-24.9634	-33.8745
2.16675	1.37329			-24.9023	-33.905
2.19727	1.34277			-25.0244	-33.844
2.22778	1.28174			-25.0549	-33.783
2.2583	1.25122			-24.9634	-33.7524
2.28882	1.2207			-24.9329	-33.7219
2.31934	1.19019			-24.9634	-33.7219
2.31934	1.19019			-25.0244	-33.7219
2.34985	1.2207			-25.0549	-33.7524
2.31934	1.2207			-24.9329	-33.7219
2.31934	1.25122			-24.9329	-33.7219
2.28882	1.28174			-24.9939	-33.7524
2.2583	1.34277			-24.9634	-33.783
2.19727	1.37329			-24.9634	-33.844
2.16675	1.40381			-24.9939	-33.8745
2.13623	1.40381			-24.9939	-33.7524
2.10571	1.43433			-24.9634	-33.7219
2.10571	1.43433			-24.9939	-33.7219
2.10571	1.43433			-24.9939	-33.7219
2.10571	1.43433			-24.9939	-33.7219
2.13623	1.43433			-24.9939	-33.7219
2.16675	1.43433			-24.9634	-33.8135
2.19727	1.46484			-24.9634	-33.8135
2.19727	1.46484			-24.9634	-33.783
2.22778	1.49536			-24.9634	-33.7219
2.22778	1.49536			-24.9329	-33.7219
2.22778	1.52588			-24.9939	-33.7219
2.22778	1.52588			-24.9634	-33.7524
2.22778	1.52588			-24.9634	-33.8745
2.19727	1.49536			-24.9634	-33.844
2.19727	1.46484			-24.9939	-33.7524
2.16675	1.43433			-24.9939	-33.7524
2.13623	1.40381			-25.0549	-33.783
2.13623	1.34277			-25.0549	-33.8745
2.10571	1.31226			-24.9634	-33.844
2.0752	1.28174			-24.9634	-33.783
2.04468	1.25122			-24.9634	-33.8135
2.04468	1.25122			-24.9634	-33.783
2.01416	1.28174			-24.9939	-33.8745
2.01416	1.28174			-24.9634	-33.783
2.01416	1.34277			-25.0244	-33.7524
2.04468	1.40381			-25.0549	-33.7524
2.0752	1.46484			-25.0855	-33.844
2.10571	1.52588			-25.0549	-33.8135
2.16675	1.58691			-24.9939	-33.783
2.19727	1.67847			-25.0244	-33.783
2.22778	1.7395			-25.0549	-33.8745
2.2583	1.80054			-25.0244	-33.7524
2.2583	1.86157			-25.0855	-33.7524
2.28882	1.89209			-25.0549	-33.844
2.2583	1.92261			-25.0855	-33.8135
2.2583	1.92261			-25.0244	-33.7524
2.22778	1.89209			-24.9939	-33.8745
2.22778	1.86157			-25.0549	-33.8135
2.19727	1.83105			-25.116	-33.783
2.16675	1.80054			-25.0549	-33.8135
2.16675	1.7395			-25.0549	-33.905
2.13623	1.7395			-25.0244	-33.8745
2.10571	1.70898			-25.116	-33.8745
2.04468	1.70898			-25.116	-33.844
2.01416	1.7395			-25.0244	-33.8745
1.95312	1.77002			-25.0549	-33.8745
1.92261	1.80054			-25.0549	-33.905
1.89209	1.83105			-25.116	-33.8135
1.83105	1.83105			-25.0244	-33.8135
1.80054	1.83105			-24.9939	-33.8135
1.80054	1.80054			-25.0549	-33.905
1.77002	1.77002			-25.0549	-33.9661
1.7395	1.70898			-25.0549	-33.844
1.7395	1.61743			-24.9939	-33.844
1.70898	1.52588			-25.116	-33.8135
1.70898	1.46484			-25.0549	-33.905
1.67847	1.37329			-25.0549	-33.9661
1.64795	1.34277			-25.0549	-33.9661
1.64795	1.31226			-25.0549	-33.9661
1.61743	1.31226			-24.9634	-33.844
1.58691	1.34277			-25.0855	-33.905
1.5564	1.40381			-25.0855	-33.905
1.5564	1.46484			-24.9939	-33.8745
1.52588	1.5564			-24.9939	-33.905
1.52588	1.61743			-24.9939	-33.905
1.5564	1.67847			-24.9939	-33.905
1.5564	1.70898			-25.0244	-33.905
1.58691	1.7395			-24.9939	-33.8745
1.61743	1.7395			-24.9939	-33.9355
1.61743	1.70898			-24.9634	-33.9661
1.64795	1.67847			-25.0549	-33.9661
1.64795	1.64795			-25.0549	-34.0271
1.64795	1.58691			-24.9634	-33.9966
1.64795	1.5564			-24.9939	-33.9661
1.64795	1.52588			-25.0244	-33.9661
1.67847	1.49536			-25.0549	-33.8745
1.67847	1.49536			-25.0244	-33.8745
1.70898	1.49536			-24.9939	-33.905
1.7395	1.52588			-25.0244	-33.9355
1.77002	1.52588			-24.9939	-33.905
1.77002	1.5564			-24.9634	-33.905
1.77002	1.58691			-24.9939	-33.9355
1.77002	1.61743			-24.9634	-33.9966
1.7395	1.61743			-24.9939	-34.0271
1.70898	1.64795			-25.0244	-33.9661
1.64795	1.64795			-24.9634	-33.905
1.58691	1.64795			-24.9634	-33.905
1.49536	1.64795			-24.9939	-33.9355
1.40381	1.64795			-24.9939	-33.905
1.31226	1.64795			-25.0244	-33.9355
1.2207	1.67847			-24.9939	-33.9966
1.09863	1.67847			-24.9939	-33.9355
1.00708	1.70898			-25.0244	-33.844
0.91553	1.70898			-24.9634	-33.8745
0.85449	1.7395			-24.9939	-33.844
0.79346	1.7395			-24.9939	-33.905
0.76294	1.77002			-24.9634	-33.9966
0.76294	1.77002			-25.0244	-33.905
0.79346	1.7395			-25.0549	-33.8745
0.82397	1.70898			-25.0549	-33.844
0.88501	1.67847			-25.0549	-33.905
0.94604	1.61743			-24.9939	-33.9661
1.00708	1.5564			-24.9939	-33.9661
1.06812	1.52588			-25.0244	-33.8745
1.12915	1.46484			-24.9939	-33.844
1.15967	1.46484			-25.0244	-33.9355
1.15967	1.43433			-25.0244	-33.9661
1.15967	1.43433			-25.0855	-33.8745
1.15967	1.46484			-25.116	-33.844
1.15967	1.49536			-25.0855	-33.9661
1.15967	1.52588			-25.0244	-33.9661
1.15967	1.5564			-24.9634	-33.8745
1.15967	1.58691			-24.9634	-33.905
1.19019	1.61743			-24.9939	-33.9966
1.2207	1.64795			-24.9939	-33.844
1.28174	1.64795			-25.0855	-33.844
1.34277	1.64795			-25.0855	-33.9661
1.40381	1.64795			-25.0244	-33.905
1.46484	1.64795			-24.9939	-33.8745
1.52588	1.64795			-25.0244	-34.0271
1.5564	1.64795			-25.1465	-33.9661
1.58691	1.64795			-25.0855	-33.8745
1.61743	1.67847			-24.9939	-33.9661
1.61743	1.67847			-25.0549	-33.9661
1.61743	1.67847			-25.0855	-33.905
1.61743	1.70898			-25.1465	-33.905
1.61743	1.70898			-25.0549	-33.8745
1.58691	1.70898			-25.0549	-33.8745
1.5564	1.70898			-25.0244	-33.905
1.52588	1.7395			-25.116	-33.9355
1.46484	1.7395			-25.0855	-34.0271
1.40381	1.7395			-25.0244	-34.0271
1.31226	1.7395			-25.0549	-33.9355
1.25122	1.77002			-25.1465	-33.9355
1.15967	1.77002			-25.0855	-33.9661
1.09863	1.77002			-25.0855	-34.0576
1.0376	1.77002			-25.0549	-33.9966
0.97656	1.7395			-25.116	-33.9355
0.94604	1.70898			-25.0244	-33.905
0.94604	1.67847			-25.0244	-33.905
0.91553	1.64795			-25.116	-33.9661
0.94604	1.61743			-25.0549	-33.9661
0.94604	1.58691			-25.0244	-33.9355
0.94604	1.52588			-25.1465	-33.9661
0.97656	1.49536			-25.0549	-33.9966
0.97656	1.46484			-25.0549	-34.0271
1.00708	1.43433			-25.0244	-33.9966
1.00708	1.40381			-25.0855	-33.9966
1.0376	1.40381			-25.0855	-33.9966
1.09863	1.40381			-25.0855	-33.9661
1.12915	1.40381			-25.0855	-33.9661
1.15967	1.43433			-25.0549	-33.9355
1.2207	1.46484			-25.0549	-33.9661
1.28174	1.49536			-25.0855	-33.9661
1.34277	1.52588			-25.0549	-33.905
1.37329	1.5564			-25.0855	-33.9966
1.43433	1.61743			-25.0549	-33.9355
1.46484	1.64795			-25.0549	-33.9661
1.52588	1.67847			-25.0244	-33.9966
1.5564	1.70898			-24.9939	-34.0271
1.5564	1.7395			-25.0855	-34.0576
1.58691	1.77002			-25.1465	-34.0881
1.58691	1.80054			-25.0855	-34.0271
1.58691	1.83105			-25.0549	-33.9966
1.58691	1.83105			-25.0244	-33.9355
1.5564	1.83105			-25.0549	-33.9355
1.5564	1.80054			-25.0244	-33.8745
1.52588	1.80054			-25.0855	-33.9355
1.52588	1.77002			-25.116	-33.9966
1.49536	1.7395			-25.0855	-34.0271
1.46484	1.70898			-25.0549	-34.1187
1.46484	1.67847			-25.0549	-34.0271
1.43433	1.64795			-25.0549	-33.9661
1.43433	1.61743			-25.0855	-33.9355
1.40381	1.58691			-25.0549	-33.9355
1.40381	1.58691			-25.116	-33.9966
1.40381	1.5564			-25.116	-34.0576
1.40381	1.5564			-25.177	-34.0881
1.43433	1.58691			-25.177	-34.0271
1.46484	1.58691			-25.1465	-33.9355
1.52588	1.61743			-25.116	-33.9966
1.58691	1.67847			-25.116	-33.9966
1.61743	1.70898			-25.0855	-34.0881
1.67847	1.77002			-25.0855	-34.0576
1.7395	1.80054			-25.116	-33.9661
1.80054	1.86157			-25.0855	-33.9966
1.83105	1.89209			-25.0855	-33.9966
1.89209	1.89209			-25.0549	-34.0881
1.92261	1.89209			-25.177	-34.0271
1.95312	1.86157			-25.177	-33.9661
1.98364	1.83105			-25.1465	-33.9661
1.98364	1.80054			-25.116	-34.0576
1.98364	1.7395			-25.177	-34.0271
1.98364	1.70898			-25.1465	-33.9355
1.98364	1.67847			-25.1465	-33.9661
1.95312	1.64795			-25.238	-34.0881
1.95312	1.61743			-25.2075	-33.9966
1.92261	1.61743			-25.177	-33.9661
1.89209	1.61743			-25.116	-34.0271
1.86157	1.58691			-25.0855	-34.0576
1.83105	1.58691			-25.0855	-33.9355
1.80054	1.58691			-25.1465	-33.9661
1.7395	1.58691			-25.177	-34.0881
1.70898	1.58691			-25.177	-33.9661
1.67847	1.58691			-25.116	-33.9355
1.61743	1.58691			-25.116	-34.0881
1.58691	1.58691			-25.177	-33.9661
1.5564	1.58691			-25.238	-33.905
1.52588	1.58691			-25.1465	-33.9661
1.52588	1.61743			-25.177	-33.9355
1.52588	1.61743			-25.177	-33.905
1.5564	1.64795			-25.238	-33.9355
1.61743	1.64795			-25.177	-33.9355
1.64795	1.64795			-25.116	-33.9661
1.70898	1.64795			-25.116	-33.9966
1.77002	1.61743			-25.238	-33.9661
1.80054	1.58691			-25.177	-33.905
1.80054	1.5564			-25.1465	-33.8745
1.80054	1.49536			-25.2075	-33.9966
1.80054	1.46484			-25.238	-34.0576
1.77002	1.43433			-25.2075	-33.9355
1.70898	1.40381			-25.2075	-33.905
1.67847	1.37329			-25.2991	-33.905
1.61743	1.37329			-25.2075	-33.9355
1.58691	1.40381			-25.2075	-33.9661
[truncated: 898,002+ more rows]

## Sheet: Panel_d_data
wt						unc-49 RNAi
diacetyl	index	SE	n			diacetyl	index	SE	n
1e-05	16.1403	7.66284	12			1e-05	1.00808	2.28596	16
0.0001	54.7818	4.15541	12			0.0001	27.9434	3.97073	16
0.001	77.3737	2.35358	12			0.001	66.3692	3.58131	15
0.01	80.1325	2.22447	12			0.01	81.0127	3.31966	16
