# Supplementary material for: GABAergic motor neurons bias locomotor decision-making in C. elegans
Source: Nat Commun. 2020 Oct 8;11:5076. doi: 10.1038/s41467-020-18893-9 (PMC7544903; doi:10.1038/s41467-020-18893-9)
Supplement: Supplementary file 4 — Source Data [file 41467_2020_18893_MOESM4_ESM.zip › Fig. 6 Source Data.xlsx]

## Sheet: Panel_b_data
Depolarization (mV)
	Retinal (+)	Retinal (-)
1	6.37917	0.223702
2	8.71641	0.213163
3	10.3528	0.161385
4	13.5956	0.331201
5	15.2488	0.120748
6	14.3274
mean	11.4367	0.21004
SE	1.43414	0.0355083

## Sheet: Panel_b_trace
Retinal (+)	Retinal (-)
0.06104	0.39673
0.12207	0.42725
0.12207	0.48828
0.15259	0.54932
0.15259	0.54932
0.15259	0.54932
0.18311	0.5188
0.15259	0.48828
0.12207	0.5188
0.06104	0.48828
0.09155	0.48828
0.06104	0.42725
0.15259	0.42725
0.15259	0.45776
0.15259	0.5188
0.06104	0.48828
0.03052	0.48828
0.06104	0.5188
0.12207	0.45776
0.15259	0.36621
0.09155	0.39673
0.06104	0.48828
0.03052	0.45776
0.03052	0.48828
0.09155	0.48828
0.09155	0.39673
0.09155	0.45776
0	0.5188
0	0.45776
0.06104	0.45776
0.06104	0.39673
0.09155	0.42725
0.03052	0.5188
0	0.48828
0.09155	0.42725
0.09155	0.48828
0.09155	0.5188
0.03052	0.5188
0.12207	0.42725
0.09155	0.5188
0.06104	0.54932
0	0.5188
0.12207	0.45776
0.09155	0.5188
0.06104	0.57983
0.06104	0.48828
0.09155	0.5188
0.15259	0.5188
0.15259	0.45776
0.15259	0.45776
0.06104	0.45776
0.03052	0.54932
0.12207	0.5188
0.09155	0.54932
0.15259	0.57983
0.06104	0.48828
0.09155	0.39673
0.06104	0.5188
0.12207	0.54932
0.06104	0.54932
0.06104	0.48828
0.12207	0.45776
0.15259	0.5188
0.12207	0.5188
0.18311	0.54932
0.21362	0.54932
0.15259	0.48828
0.15259	0.48828
0.12207	0.48828
0.15259	0.45776
0.12207	0.42725
0.09155	0.45776
0.09155	0.5188
0.12207	0.5188
0.09155	0.5188
0.12207	0.57983
0.12207	0.5188
0.12207	0.5188
0.12207	0.54932
0.15259	0.5188
0.18311	0.54932
0.12207	0.54932
0.12207	0.57983
0.18311	0.5188
0.15259	0.5188
0.12207	0.5188
0.18311	0.45776
0.09155	0.48828
0.09155	0.48828
0.06104	0.45776
0.09155	0.42725
0.12207	0.42725
0.15259	0.45776
0.15259	0.5188
0.12207	0.5188
0.15259	0.5188
0.12207	0.54932
0.12207	0.48828
0.06104	0.48828
0.06104	0.39673
0.09155	0.42725
0.12207	0.5188
0.12207	0.57983
0.12207	0.54932
0.09155	0.5188
0.03052	0.5188
0.06104	0.45776
0.12207	0.42725
0.15259	0.54932
0.09155	0.54932
0.03052	0.54932
0.06104	0.48828
0.12207	0.45776
0.18311	0.5188
0.06104	0.54932
0.03052	0.5188
0.12207	0.45776
0.06104	0.48828
0.03052	0.54932
0.03052	0.54932
0.12207	0.45776
0.06104	0.45776
0	0.54932
0.03052	0.54932
0.06104	0.45776
0.09155	0.45776
0.03052	0.5188
0.12207	0.45776
0.09155	0.39673
0.06104	0.5188
0.03052	0.54932
0.03052	0.48828
0	0.45776
0.06104	0.45776
0.06104	0.48828
0.06104	0.48828
0.06104	0.54932
0.03052	0.5188
0.06104	0.45776
0.09155	0.36621
0.09155	0.45776
0.03052	0.54932
0	0.5188
0.06104	0.39673
0.03052	0.54932
0.09155	0.54932
0.06104	0.54932
0.09155	0.48828
0.06104	0.45776
0.06104	0.45776
0.09155	0.48828
0.03052	0.5188
0.03052	0.48828
0.03052	0.57983
0.03052	0.5188
0	0.54932
0.03052	0.54932
0	0.54932
0.09155	0.54932
0.09155	0.54932
0.06104	0.57983
0.06104	0.48828
0.06104	0.54932
0.09155	0.54932
0.03052	0.5188
0.03052	0.5188
0.06104	0.5188
0.06104	0.45776
0.03052	0.5188
0	0.57983
0	0.61035
0	0.64087
0	0.61035
0.03052	0.64087
0.06104	0.64087
0.12207	0.61035
0.09155	0.54932
0.03052	0.57983
0.06104	0.54932
0.03052	0.48828
0	0.48828
0	0.57983
0.03052	0.61035
0.09155	0.57983
0.06104	0.61035
0.09155	0.57983
0.06104	0.54932
0.03052	0.54932
0	0.57983
0.06104	0.64087
0.09155	0.61035
0.12207	0.61035
0.15259	0.5188
0	0.5188
0.03052	0.61035
0.15259	0.61035
0.12207	0.57983
0.06104	0.48828
0.03052	0.5188
0.12207	0.61035
0.09155	0.61035
0.09155	0.54932
0.03052	0.5188
0.15259	0.61035
0.12207	0.57983
0.06104	0.48828
0	0.54932
0.09155	0.57983
0.09155	0.5188
0.03052	0.48828
0.12207	0.61035
0.12207	0.61035
0.09155	0.5188
0.03052	0.57983
0.06104	0.67139
0.09155	0.64087
0.12207	0.61035
0.06104	0.61035
0.09155	0.61035
0.09155	0.61035
0.03052	0.64087
0.06104	0.57983
0.12207	0.48828
0.15259	0.57983
0	0.61035
0.09155	0.57983
0.12207	0.54932
0.09155	0.54932
0.09155	0.61035
0.03052	0.64087
0.03052	0.61035
0.03052	0.61035
0.09155	0.57983
0.09155	0.57983
0.06104	0.5188
0.09155	0.54932
0.06104	0.61035
0.06104	0.57983
0.06104	0.57983
0.12207	0.61035
0.12207	0.61035
0.09155	0.57983
0.09155	0.61035
0.03052	0.57983
0.06104	0.61035
0.06104	0.64087
0.03052	0.67139
0.06104	0.64087
0.09155	0.73242
0.09155	0.73242
0.12207	0.73242
0.18311	0.79346
0.21362	0.79346
0.21362	0.73242
0.18311	0.76294
0.15259	0.76294
0.18311	0.7019
0.18311	0.7019
0.15259	0.67139
0.15259	0.67139
0.09155	0.73242
0.09155	0.76294
0.15259	0.82397
0.18311	0.82397
0.18311	0.79346
0.18311	0.76294
0.15259	0.73242
0.12207	0.7019
0.09155	0.7019
0.09155	0.73242
0.12207	0.82397
0.15259	0.79346
0.15259	0.79346
0.15259	0.67139
0.12207	0.67139
0.15259	0.79346
0.21362	0.79346
0.18311	0.76294
0.15259	0.73242
0.09155	0.67139
0.18311	0.73242
0.18311	0.82397
0.15259	0.76294
0.06104	0.67139
0.15259	0.67139
0.15259	0.79346
0.18311	0.73242
0.09155	0.73242
0.21362	0.64087
0.18311	0.76294
0.12207	0.76294
0.12207	0.73242
0.15259	0.7019
0.15259	0.76294
0.12207	0.76294
0.12207	0.67139
0.18311	0.73242
0.15259	0.76294
0.18311	0.79346
0.18311	0.79346
0.18311	0.79346
0.12207	0.82397
0.09155	0.79346
0.12207	0.79346
0.18311	0.76294
0.18311	0.73242
0.12207	0.79346
0.12207	0.79346
0.18311	0.79346
0.15259	0.67139
0.21362	0.76294
0.18311	0.79346
0.12207	0.82397
0.12207	0.7019
0.12207	0.64087
0.15259	0.73242
0.21362	0.7019
0.18311	0.76294
0.18311	0.79346
0.21362	0.79346
0.18311	0.82397
0.21362	0.79346
0.21362	0.76294
0.15259	0.76294
0.15259	0.76294
0.15259	0.76294
0.15259	0.79346
0.15259	0.76294
0.12207	0.82397
0.15259	0.82397
0.15259	0.82397
0.12207	0.79346
0.15259	0.79346
0.18311	0.79346
0.21362	0.7019
0.21362	0.7019
0.15259	0.67139
0.18311	0.67139
0.18311	0.7019
0.15259	0.76294
0.18311	0.79346
0.12207	0.82397
0.09155	0.85449
0.09155	0.79346
0.15259	0.79346
0.15259	0.76294
0.21362	0.76294
0.18311	0.73242
0.18311	0.7019
0.12207	0.73242
0.09155	0.82397
0.09155	0.85449
0.15259	0.85449
0.24414	0.82397
0.21362	0.82397
0.24414	0.7019
0.15259	0.73242
0.09155	0.85449
0.21362	0.88501
0.24414	0.79346
0.18311	0.73242
0.15259	0.76294
0.09155	0.79346
0.18311	0.82397
0.21362	0.79346
0.24414	0.67139
0.12207	0.79346
0.18311	0.82397
0.24414	0.79346
0.21362	0.67139
0.18311	0.76294
0.27466	0.82397
0.24414	0.76294
0.18311	0.7019
0.15259	0.82397
0.21362	0.76294
0.21362	0.7019
0.15259	0.82397
0.15259	0.85449
0.21362	0.76294
0.21362	0.73242
0.18311	0.82397
0.24414	0.82397
0.27466	0.82397
0.15259	0.79346
0.12207	0.76294
0.21362	0.79346
0.18311	0.73242
0.21362	0.7019
0.15259	0.76294
0.21362	0.82397
0.21362	0.76294
0.24414	0.7019
0.18311	0.79346
0.18311	0.82397
0.21362	0.79346
0.24414	0.79346
0.21362	0.79346
0.27466	0.7019
0.27466	0.73242
0.24414	0.73242
0.27466	0.76294
0.27466	0.76294
0.24414	0.73242
0.24414	0.7019
0.24414	0.76294
0.24414	0.82397
0.24414	0.79346
0.21362	0.79346
0.18311	0.76294
0.21362	0.79346
0.21362	0.76294
0.21362	0.76294
0.18311	0.7019
0.21362	0.7019
0.21362	0.7019
0.18311	0.73242
0.18311	0.73242
0.18311	0.79346
0.18311	0.82397
0.12207	0.73242
0.15259	0.79346
0.15259	0.76294
0.18311	0.76294
0.21362	0.79346
0.24414	0.7019
0.21362	0.73242
0.21362	0.7019
0.24414	0.67139
0.18311	0.76294
0.21362	0.79346
0.15259	0.82397
0.21362	0.76294
0.18311	0.79346
0.21362	0.76294
0.24414	0.7019
0.18311	0.7019
0.12207	0.73242
0.18311	0.79346
0.24414	0.79346
0.21362	0.76294
0.15259	0.76294
0.18311	0.7019
0.15259	0.73242
0.18311	0.79346
0.18311	0.82397
0.18311	0.79346
0.12207	0.64087
0.18311	0.76294
0.18311	0.85449
0.21362	0.79346
0.09155	0.73242
0.12207	0.7019
0.21362	0.82397
0.18311	0.79346
0.09155	0.76294
0.21362	0.7019
0.15259	0.79346
0.12207	0.79346
0.18311	0.7019
0.21362	0.73242
0.21362	0.82397
0.12207	0.7019
0.09155	0.64087
0.15259	0.73242
0.12207	0.73242
0.15259	0.79346
0.15259	0.82397
0.18311	0.76294
0.21362	0.76294
0.18311	0.7019
0.21362	0.76294
0.15259	0.82397
0.18311	0.82397
0.18311	0.73242
0.15259	0.7019
0.15259	0.79346
0.15259	0.76294
0.18311	0.73242
0.18311	0.7019
0.24414	0.7019
0.15259	0.7019
0.18311	0.73242
0.21362	0.73242
0.18311	0.76294
0.21362	0.76294
0.21362	0.79346
0.21362	0.79346
0.24414	0.76294
0.24414	0.76294
0.24414	0.73242
0.27466	0.73242
0.24414	0.73242
0.21362	0.73242
0.21362	0.7019
0.27466	0.7019
0.21362	0.73242
0.21362	0.82397
0.15259	0.79346
0.15259	0.79346
0.09155	0.79346
0.09155	0.82397
0.15259	0.76294
0.18311	0.82397
0.21362	0.79346
0.24414	0.76294
0.21362	0.7019
0.21362	0.7019
0.24414	0.73242
0.21362	0.82397
0.24414	0.82397
0.21362	0.79346
0.12207	0.82397
0.21362	0.82397
0.24414	0.82397
0.24414	0.79346
0.27466	0.73242
0.21362	0.73242
0.21362	0.76294
0.15259	0.82397
0.21362	0.82397
0.24414	0.82397
0.24414	0.7019
0.24414	0.7019
0.15259	0.79346
0.15259	0.79346
0.18311	0.79346
0.24414	0.76294
0.18311	0.67139
0.18311	0.76294
0.18311	0.82397
0.24414	0.76294
0.24414	0.73242
0.21362	0.7019
0.15259	0.82397
0.24414	0.76294
0.21362	0.73242
0.18311	0.76294
0.18311	0.79346
0.24414	0.76294
0.21362	0.67139
0.09155	0.79346
0.18311	0.79346
0.18311	0.67139
0.18311	0.73242
0.09155	0.73242
0.15259	0.73242
0.15259	0.64087
0.15259	0.67139
0.15259	0.76294
0.12207	0.76294
0.15259	0.76294
0.18311	0.73242
0.18311	0.57983
0.15259	0.64087
0.15259	0.73242
0.21362	0.73242
0.18311	0.7019
0.21362	0.64087
0.12207	0.7019
0.15259	0.73242
0.18311	0.73242
0.21362	0.61035
0.18311	0.61035
0.21362	0.64087
0.18311	0.67139
0.15259	0.64087
0.15259	0.67139
0.15259	0.7019
0.12207	0.7019
0.09155	0.67139
0.09155	0.67139
0.12207	0.73242
0.09155	0.7019
0.12207	0.7019
0.12207	0.7019
0.12207	0.67139
0.12207	0.67139
0.18311	0.67139
0.15259	0.64087
0.18311	0.64087
0.21362	0.61035
0.18311	0.57983
0.15259	0.5188
0.15259	0.54932
0.18311	0.61035
0.18311	0.61035
0.15259	0.67139
0.09155	0.67139
0.09155	0.67139
0.09155	0.67139
0.06104	0.7019
0.15259	0.7019
0.21362	0.67139
0.15259	0.57983
0.15259	0.54932
0.18311	0.54932
0.15259	0.64087
0.09155	0.67139
0.12207	0.67139
0.15259	0.67139
0.15259	0.67139
0.18311	0.57983
0.18311	0.54932
0.12207	0.64087
0.06104	0.67139
0.15259	0.64087
0.18311	0.64087
0.18311	0.57983
0.21362	0.57983
0.15259	0.61035
0.12207	0.67139
0.21362	0.67139
0.18311	0.57983
0.18311	0.48828
0.09155	0.57983
0.21362	0.64087
0.24414	0.64087
0.15259	0.54932
0.15259	0.54932
0.24414	0.64087
0.24414	0.64087
0.15259	0.57983
0.21362	0.57983
0.24414	0.67139
0.21362	0.64087
0.18311	0.57983
0.27466	0.64087
0.21362	0.67139
0.21362	0.61035
0.15259	0.5188
0.12207	0.57983
0.18311	0.64087
0.21362	0.64087
0.24414	0.67139
0.21362	0.61035
0.27466	0.5188
0.21362	0.61035
0.18311	0.61035
0.27466	0.67139
0.27466	0.64087
0.21362	0.57983
0.18311	0.57983
0.21362	0.64087
0.27466	0.64087
0.33569	0.54932
0.27466	0.61035
0.30518	0.67139
0.30518	0.67139
0.27466	0.67139
0.30518	0.7019
0.30518	0.67139
0.27466	0.67139
0.27466	0.61035
0.30518	0.61035
0.30518	0.61035
0.30518	0.61035
0.30518	0.61035
0.33569	0.61035
0.30518	0.61035
0.30518	0.57983
0.27466	0.57983
0.27466	0.64087
0.27466	0.61035
0.27466	0.67139
0.30518	0.67139
0.27466	0.64087
0.27466	0.67139
0.24414	0.67139
0.24414	0.64087
0.24414	0.67139
0.24414	0.67139
0.33569	0.61035
0.33569	0.54932
0.36621	0.57983
0.39673	0.54932
0.39673	0.61035
0.36621	0.67139
0.36621	0.64087
0.30518	0.67139
0.30518	0.67139
0.33569	0.64087
0.36621	0.61035
0.39673	0.54932
0.39673	0.5188
0.33569	0.5188
0.36621	0.61035
0.33569	0.61035
0.36621	0.57983
0.39673	0.57983
0.39673	0.48828
0.36621	0.54932
0.33569	0.57983
0.30518	0.57983
0.36621	0.61035
0.36621	0.54932
0.39673	0.5188
0.27466	0.61035
0.36621	0.61035
0.45776	0.57983
0.39673	0.48828
0.33569	0.61035
0.33569	0.54932
0.39673	0.54932
0.39673	0.5188
0.30518	0.57983
0.39673	0.61035
0.33569	0.48828
0.33569	0.45776
0.30518	0.57983
0.33569	0.54932
0.36621	0.5188
0.33569	0.61035
0.27466	0.57983
0.30518	0.48828
0.30518	0.42725
0.33569	0.48828
0.39673	0.45776
0.36621	0.45776
0.39673	0.48828
0.33569	0.54932
0.30518	0.5188
0.39673	0.64087
0.36621	0.5188
0.33569	0.48828
0.33569	0.54932
0.36621	0.54932
0.39673	0.5188
0.36621	0.48828
0.39673	0.45776
0.36621	0.54932
0.30518	0.57983
0.30518	0.5188
0.27466	0.48828
0.27466	0.54932
0.30518	0.54932
0.30518	0.54932
0.30518	0.57983
0.30518	0.57983
0.30518	0.61035
0.33569	0.61035
0.36621	0.61035
0.33569	0.57983
0.33569	0.57983
0.33569	0.57983
0.36621	0.61035
0.39673	0.54932
0.36621	0.54932
0.39673	0.57983
0.42725	0.54932
0.39673	0.48828
0.48828	0.48828
0.48828	0.45776
0.42725	0.42725
0.42725	0.45776
0.42725	0.45776
0.42725	0.5188
0.42725	0.54932
0.42725	0.54932
0.36621	0.5188
0.42725	0.57983
0.42725	0.5188
0.5188	0.5188
0.48828	0.42725
0.48828	0.48828
0.48828	0.48828
0.42725	0.57983
0.39673	0.61035
0.39673	0.54932
0.45776	0.57983
0.48828	0.54932
0.42725	0.48828
0.45776	0.54932
0.36621	0.61035
0.42725	0.64087
0.5188	0.57983
0.48828	0.54932
0.45776	0.48828
0.42725	0.57983
0.45776	0.64087
0.48828	0.61035
0.45776	0.54932
0.39673	0.48828
0.39673	0.57983
0.48828	0.57983
0.45776	0.57983
0.36621	0.45776
0.45776	0.57983
0.48828	0.57983
0.5188	0.57983
0.42725	0.48828
0.54932	0.61035
0.5188	0.54932
0.45776	0.48828
0.5188	0.5188
0.5188	0.61035
0.5188	0.54932
0.5188	0.54932
0.5188	0.45776
0.54932	0.5188
0.54932	0.48828
0.54932	0.48828
0.54932	0.48828
0.48828	0.54932
0.54932	0.54932
0.57983	0.57983
0.57983	0.5188
0.5188	0.48828
0.5188	0.54932
0.54932	0.57983
0.61035	0.54932
0.61035	0.48828
0.61035	0.54932
0.48828	0.54932
0.42725	0.57983
0.42725	0.57983
0.45776	0.57983
0.48828	0.48828
0.48828	0.48828
0.5188	0.5188
0.48828	0.45776
0.48828	0.39673
0.42725	0.39673
0.48828	0.42725
0.45776	0.42725
0.48828	0.42725
0.48828	0.39673
0.45776	0.39673
0.5188	0.42725
0.48828	0.42725
0.54932	0.48828
0.5188	0.48828
0.5188	0.45776
0.57983	0.48828
0.54932	0.5188
0.5188	0.5188
0.5188	0.48828
0.5188	0.5188
0.45776	0.48828
0.42725	0.48828
0.45776	0.45776
0.42725	0.45776
0.48828	0.39673
0.48828	0.36621
0.45776	0.39673
0.48828	0.42725
0.45776	0.48828
0.42725	0.54932
0.39673	0.48828
0.36621	0.5188
0.39673	0.48828
0.45776	0.36621
0.45776	0.39673
0.45776	0.42725
0.42725	0.5188
0.39673	0.48828
0.39673	0.48828
0.45776	0.45776
0.45776	0.42725
0.42725	0.42725
0.39673	0.5188
0.36621	0.5188
0.45776	0.45776
0.45776	0.39673
0.45776	0.45776
0.36621	0.5188
0.45776	0.45776
0.48828	0.39673
0.45776	0.39673
0.36621	0.5188
0.45776	0.48828
0.45776	0.45776
0.42725	0.45776
0.36621	0.54932
0.45776	0.5188
0.39673	0.42725
0.36621	0.5188
0.36621	0.48828
0.42725	0.42725
0.42725	0.54932
0.39673	0.5188
0.36621	0.45776
0.42725	0.45776
0.42725	0.48828
0.45776	0.45776
0.36621	0.42725
0.27466	0.48828
0.39673	0.48828
0.42725	0.45776
0.39673	0.39673
0.33569	0.39673
0.39673	0.45776
0.36621	0.45776
0.39673	0.39673
0.36621	0.33569
0.33569	0.39673
0.33569	0.42725
0.42725	0.45776
0.39673	0.45776
0.39673	0.39673
0.36621	0.42725
0.39673	0.39673
0.45776	0.36621
0.39673	0.33569
0.36621	0.36621
0.39673	0.39673
0.39673	0.33569
0.39673	0.36621
0.39673	0.39673
0.39673	0.36621
0.42725	0.39673
0.39673	0.39673
0.39673	0.42725
0.39673	0.45776
0.33569	0.42725
0.39673	0.42725
0.33569	0.45776
0.33569	0.39673
0.36621	0.39673
0.36621	0.42725
0.42725	0.36621
0.39673	0.33569
0.42725	0.33569
0.42725	0.33569
0.39673	0.33569
0.42725	0.42725
0.39673	0.42725
0.39673	0.39673
0.30518	0.45776
0.33569	0.42725
0.39673	0.42725
0.42725	0.36621
0.45776	0.33569
0.42725	0.33569
0.39673	0.42725
0.36621	0.45776
0.30518	0.45776
0.33569	0.39673
0.42725	0.39673
0.36621	0.33569
0.36621	0.33569
0.30518	0.42725
0.30518	0.42725
0.36621	0.42725
0.39673	0.36621
0.39673	0.30518
0.33569	0.42725
0.33569	0.39673
0.42725	0.33569
0.39673	0.27466
0.30518	0.33569
0.30518	0.39673
0.39673	0.39673
0.36621	0.36621
0.27466	0.27466
0.33569	0.36621
0.33569	0.36621
0.33569	0.27466
0.27466	0.30518
0.42725	0.36621
0.39673	0.36621
0.30518	0.27466
0.30518	0.36621
0.33569	0.36621
0.33569	0.36621
0.33569	0.30518
0.33569	0.27466
0.33569	0.27466
0.27466	0.30518
0.30518	0.36621
0.33569	0.36621
0.36621	0.36621
0.30518	0.30518
0.30518	0.30518
0.36621	0.36621
0.30518	0.39673
0.33569	0.33569
0.27466	0.33569
0.27466	0.39673
0.30518	0.39673
0.30518	0.45776
0.33569	0.39673
0.33569	0.36621
0.33569	0.33569
0.33569	0.30518
0.36621	0.36621
0.39673	0.36621
0.39673	0.36621
0.36621	0.33569
0.36621	0.36621
0.36621	0.33569
0.36621	0.33569
0.36621	0.36621
0.36621	0.33569
0.36621	0.33569
0.33569	0.30518
0.30518	0.30518
0.30518	0.30518
0.27466	0.33569
0.27466	0.33569
0.36621	0.30518
0.36621	0.33569
0.42725	0.36621
0.48828	0.36621
0.42725	0.42725
0.45776	0.39673
0.48828	0.39673
0.45776	0.39673
0.42725	0.36621
0.39673	0.36621
0.39673	0.36621
0.36621	0.33569
0.42725	0.30518
0.42725	0.33569
0.45776	0.27466
0.45776	0.39673
0.42725	0.36621
0.36621	0.36621
0.33569	0.33569
0.39673	0.27466
0.45776	0.27466
0.42725	0.27466
0.45776	0.36621
0.36621	0.33569
0.27466	0.36621
0.36621	0.27466
0.39673	0.27466
0.42725	0.36621
0.39673	0.39673
0.36621	0.33569
0.42725	0.27466
0.42725	0.30518
0.36621	0.33569
0.33569	0.33569
0.33569	0.30518
0.45776	0.27466
0.39673	0.33569
0.33569	0.30518
0.39673	0.27466
0.39673	0.27466
0.36621	0.33569
0.30518	0.30518
0.39673	0.21362
0.39673	0.39673
0.30518	0.30518
0.30518	0.21362
0.36621	0.30518
0.42725	0.33569
0.42725	0.27466
0.39673	0.30518
0.33569	0.27466
0.33569	0.24414
0.39673	0.27466
0.39673	0.30518
0.45776	0.27466
0.33569	0.21362
0.36621	0.24414
0.45776	0.27466
0.48828	0.24414
0.39673	0.21362
0.36621	0.12207
0.39673	0.21362
0.36621	0.27466
0.45776	0.24414
0.45776	0.27466
0.39673	0.27466
0.45776	0.18311
0.45776	0.15259
0.45776	0.15259
0.45776	0.15259
0.42725	0.15259
0.45776	0.15259
0.42725	0.18311
0.42725	0.15259
0.48828	0.15259
0.45776	0.18311
0.45776	0.15259
0.48828	0.21362
0.45776	0.18311
0.48828	0.18311
0.48828	0.21362
0.48828	0.18311
0.48828	0.27466
0.48828	0.27466
0.42725	0.24414
0.42725	0.24414
0.39673	0.21362
0.39673	0.21362
0.36621	0.18311
0.33569	0.15259
0.36621	0.18311
0.42725	0.12207
0.45776	0.12207
0.45776	0.18311
0.45776	0.21362
0.42725	0.24414
0.39673	0.21362
0.33569	0.18311
0.30518	0.18311
0.33569	0.15259
0.42725	0.09155
0.36621	0.15259
0.36621	0.21362
0.36621	0.21362
0.30518	0.21362
0.33569	0.24414
0.42725	0.18311
0.36621	0.15259
0.36621	0.21362
0.33569	0.24414
0.36621	0.21362
0.42725	0.18311
0.39673	0.12207
0.36621	0.15259
0.33569	0.21362
0.36621	0.15259
0.42725	0.12207
0.42725	0.09155
0.33569	0.18311
0.39673	0.18311
0.42725	0.18311
0.36621	0.09155
0.39673	0.18311
0.48828	0.24414
0.42725	0.15259
0.36621	0.12207
0.45776	0.24414
0.39673	0.15259
0.36621	0.09155
0.36621	0.18311
0.42725	0.18311
0.42725	0.15259
0.42725	0.21362
0.36621	0.12207
0.36621	0.09155
0.36621	0.18311
0.39673	0.21362
0.39673	0.15259
0.36621	0.15259
0.27466	0.15259
0.36621	0.18311
0.36621	0.15259
0.36621	0.12207
0.33569	0.06104
0.24414	0.18311
0.30518	0.18311
0.30518	0.15259
0.33569	0.15259
0.30518	0.06104
0.36621	0.09155
0.36621	0.12207
0.30518	0.15259
0.33569	0.18311
0.36621	0.21362
0.39673	0.21362
0.33569	0.21362
0.33569	0.18311
0.33569	0.18311
0.36621	0.15259
0.36621	0.15259
0.36621	0.18311
0.30518	0.12207
0.27466	0.15259
0.30518	0.18311
0.27466	0.12207
0.33569	0.15259
0.36621	0.12207
0.30518	0.15259
0.33569	0.12207
0.33569	0.09155
0.36621	0.18311
0.36621	0.21362
0.30518	0.21362
0.30518	0.27466
0.30518	0.27466
0.24414	0.27466
0.27466	0.18311
0.30518	0.21362
0.33569	0.18311
0.33569	0.15259
0.36621	0.18311
0.36621	0.18311
0.30518	0.24414
0.30518	0.27466
0.33569	0.27466
0.36621	0.24414
0.39673	0.21362
0.33569	0.15259
0.30518	0.18311
0.27466	0.24414
0.27466	0.30518
0.33569	0.27466
0.36621	0.21362
0.30518	0.15259
0.27466	0.18311
0.30518	0.27466
0.42725	0.21362
0.39673	0.18311
0.36621	0.18311
0.33569	0.27466
0.42725	0.27466
0.39673	0.27466
0.33569	0.15259
0.33569	0.27466
0.39673	0.27466
0.33569	0.21362
0.24414	0.21362
0.33569	0.27466
0.42725	0.24414
0.27466	0.18311
0.30518	0.30518
0.36621	0.30518
0.33569	0.21362
0.33569	0.18311
0.27466	0.30518
0.27466	0.30518
0.27466	0.30518
0.30518	0.30518
0.36621	0.27466
0.27466	0.30518
0.27466	0.30518
0.30518	0.18311
0.33569	0.24414
0.36621	0.30518
0.27466	0.33569
0.33569	0.30518
0.33569	0.27466
0.33569	0.30518
0.33569	0.33569
0.30518	0.33569
0.30518	0.24414
0.30518	0.21362
0.27466	0.21362
0.27466	0.21362
0.33569	0.27466
0.33569	0.27466
0.33569	0.30518
0.33569	0.30518
0.24414	0.30518
0.27466	0.33569
0.27466	0.30518
0.27466	0.30518
0.27466	0.30518
0.24414	0.27466
0.27466	0.27466
0.21362	0.33569
0.18311	0.27466
0.21362	0.27466
0.30518	0.30518
0.24414	0.33569
0.27466	0.36621
0.33569	0.39673
0.30518	0.36621
0.30518	0.36621
0.30518	0.33569
0.33569	0.39673
0.30518	0.39673
0.24414	0.30518
0.24414	0.27466
0.24414	0.24414
0.30518	0.27466
0.33569	0.30518
0.36621	0.39673
0.30518	0.36621
0.30518	0.36621
0.30518	0.33569
0.27466	0.33569
0.27466	0.21362
0.27466	0.24414
0.36621	0.33569
0.30518	0.39673
0.30518	0.36621
0.30518	0.39673
0.21362	0.33569
0.27466	0.27466
0.27466	0.30518
0.30518	0.39673
0.24414	0.36621
0.21362	0.36621
0.27466	0.36621
0.27466	0.33569
0.24414	0.42725
0.15259	0.42725
0.27466	0.36621
0.27466	0.30518
0.24414	0.39673
0.18311	0.42725
0.27466	0.45776
0.30518	0.33569
0.21362	0.42725
0.27466	0.42725
0.30518	0.39673
0.24414	0.36621
0.24414	0.48828
0.27466	0.45776
0.30518	0.33569
0.27466	0.39673
0.24414	0.45776
0.18311	0.42725
0.18311	0.48828
0.24414	0.48828
0.24414	0.48828
0.24414	0.48828
0.24414	0.45776
0.15259	0.42725
0.21362	0.42725
0.24414	0.5188
0.24414	0.48828
0.24414	0.42725
0.18311	0.45776
0.21362	0.48828
0.24414	0.5188
0.24414	0.5188
0.24414	0.39673
0.27466	0.39673
0.27466	0.48828
0.24414	0.45776
0.24414	0.48828
0.21362	0.48828
0.21362	0.48828
0.27466	0.48828
0.24414	0.5188
0.27466	0.48828
0.27466	0.48828
0.21362	0.45776
0.27466	0.42725
0.24414	0.45776
0.18311	0.45776
0.18311	0.45776
0.18311	0.48828
0.21362	0.48828
0.18311	0.45776
0.21362	0.45776
0.15259	0.45776
0.12207	0.42725
0.09155	0.42725
0.12207	0.42725
0.15259	0.36621
0.21362	0.36621
0.15259	0.36621
0.15259	0.39673
0.18311	0.45776
0.15259	0.48828
0.15259	0.45776
0.12207	0.42725
0.12207	0.45776
0.12207	0.39673
0.15259	0.36621
0.18311	0.36621
0.21362	0.36621
0.21362	0.42725
0.15259	0.54932
0.09155	0.45776
0.09155	0.48828
0.15259	0.45776
0.15259	0.39673
0.18311	0.30518
0.12207	0.42725
0.09155	0.42725
0.09155	0.42725
0.18311	0.39673
0.15259	0.36621
0.12207	0.39673
0.06104	0.48828
0.15259	0.39673
0.18311	0.33569
0.18311	0.36621
0.09155	0.45776
0.18311	0.45776
0.21362	0.36621
0.15259	0.39673
0.12207	0.45776
0.21362	0.42725
0.18311	0.30518
0.09155	0.36621
0.15259	0.42725
0.12207	0.30518
0.15259	0.30518
0.09155	0.42725
0.15259	0.36621
0.21362	0.27466
0.18311	0.33569
0.15259	0.39673
0.15259	0.39673
0.09155	0.39673
0.12207	0.36621
0.21362	0.33569
0.21362	0.30518
0.15259	0.39673
0.12207	0.42725
0.15259	0.45776
0.15259	0.33569
0.18311	0.39673
0.12207	0.45776
0.06104	0.45776
0.12207	0.48828
0.15259	0.36621
0.12207	0.36621
0.15259	0.33569
0.12207	0.42725
0.12207	0.36621
0.15259	0.42725
0.15259	0.42725
0.15259	0.42725
0.12207	0.36621
0.12207	0.42725
0.12207	0.42725
0.12207	0.39673
0.12207	0.42725
0.06104	0.42725
0.12207	0.39673
0.09155	0.42725
0.09155	0.39673
0.09155	0.33569
0.12207	0.30518
0.09155	0.24414
0.09155	0.24414
0.03052	0.33569
0	0.36621
0	0.39673
0	0.39673
0.06104	0.42725
0.03052	0.45776
0.06104	0.45776
0.06104	0.45776
0.03052	0.42725
0.09155	0.39673
0.03052	0.36621
0.09155	0.30518
0	0.33569
0.03052	0.39673
0.06104	0.36621
0.12207	0.39673
0.12207	0.39673
0.09155	0.36621
0.12207	0.33569
0	0.30518
0.03052	0.33569
0.06104	0.42725
0.06104	0.45776
0.09155	0.45776
0.06104	0.36621
0.03052	0.30518
0.06104	0.36621
0.06104	0.42725
0.12207	0.42725
0.03052	0.36621
0.06104	0.33569
0.15259	0.39673
0.03052	0.42725
0	0.45776
0.03052	0.36621
0.06104	0.30518
0.06104	0.42725
0	0.45776
0.09155	0.36621
0.09155	0.36621
0.09155	0.45776
0.06104	0.42725
0.09155	0.33569
0.06104	0.42725
0	0.42725
0.06104	0.39673
0.12207	0.33569
0.09155	0.36621
0.03052	0.48828
0.09155	0.48828
0.06104	0.48828
0	0.45776
0.06104	0.39673
0.15259	0.36621
0.12207	0.39673
0.06104	0.45776
0	0.45776
0.06104	0.39673
0.09155	0.42725
0.12207	0.45776
0.06104	0.48828
0.03052	0.39673
0.03052	0.36621
0.09155	0.42725
0.12207	0.48828
0.09155	0.5188
0.12207	0.5188
0.12207	0.5188
0.09155	0.5188
0.12207	0.5188
0.15259	0.48828
0.12207	0.45776
0.12207	0.39673
0.12207	0.45776
0.09155	0.39673
0.03052	0.42725
0.06104	0.45776
0.03052	0.45776
0	0.45776
0	0.45776
0	0.48828
0.06104	0.45776
0.03052	0.45776
0.09155	0.45776
0.06104	0.39673
0.06104	0.45776
0.09155	0.42725
0.09155	0.39673
0.12207	0.36621
0.09155	0.33569
0.03052	0.27466
0	0.30518
0.06104	0.33569
0.15259	0.39673
0.15259	0.39673
0.12207	0.39673
0.09155	0.42725
0.12207	0.36621
0.06104	0.33569
0.09155	0.24414
0.12207	0.24414
0.15259	0.30518
0.12207	0.36621
0.15259	0.36621
0.09155	0.36621
0.03052	0.30518
0.06104	0.24414
0.12207	0.30518
0.12207	0.36621
0.09155	0.39673
0.03052	0.33569
0.09155	0.30518
0.18311	0.24414
0.15259	0.36621
0.12207	0.36621
0.03052	0.30518
0.15259	0.24414
0.09155	0.30518
0.12207	0.33569
0.06104	0.30518
0.09155	0.24414
0.09155	0.30518
0.06104	0.33569
0.09155	0.27466
0.21362	0.21362
0.12207	0.30518
0.06104	0.27466
0.15259	0.21362
0.15259	0.33569
0.12207	0.27466
0.15259	0.24414
0.15259	0.24414
0.15259	0.24414
0.15259	0.27466
0.15259	0.24414
0.12207	0.18311
0.06104	0.24414
0.12207	0.30518
0.09155	0.33569
0.12207	0.30518
0.03052	0.21362
0.12207	0.27466
0.09155	0.30518
0.15259	0.33569
0.09155	0.24414
0.03052	0.21362
0.03052	0.30518
0	0.33569
0.09155	0.27466
0.06104	0.33569
0.09155	0.33569
0.12207	0.33569
0.09155	0.30518
0.06104	0.39673
0.09155	0.33569
0.12207	0.36621
0.09155	0.33569
0.06104	0.33569
0.06104	0.30518
0.06104	0.30518
0.06104	0.30518
0.03052	0.30518
0.03052	0.33569
0	0.30518
0	0.27466
0.06104	0.27466
0.06104	0.24414
0.06104	0.18311
0.09155	0.24414
0.09155	0.18311
0.09155	0.24414
0.09155	0.24414
0.12207	0.27466
0.15259	0.30518
0.09155	0.30518
0.03052	0.27466
0	0.27466
0.03052	0.24414
0.09155	0.24414
0.18311	0.21362
0.15259	0.18311
0.12207	0.24414
0.09155	0.30518
0.09155	0.33569
0.09155	0.24414
0.06104	0.27466
0.15259	0.27466
0.12207	0.18311
0.12207	0.21362
0.09155	0.30518
0.03052	0.30518
0.12207	0.27466
0.12207	0.27466
0.18311	0.18311
0.06104	0.24414
0.06104	0.33569
0.18311	0.33569
0.12207	0.24414
0.15259	0.21362
0.03052	0.27466
0.15259	0.33569
0.15259	0.30518
0.09155	0.21362
0.09155	0.24414
0.12207	0.33569
0.12207	0.36621
0.06104	0.21362
0.15259	0.27466
0.15259	0.30518
0.03052	0.27466
0.06104	0.21362
0.09155	0.33569
0.09155	0.27466
0.15259	0.24414
0.12207	0.18311
0.09155	0.21362
0.09155	0.27466
0.06104	0.24414
0.12207	0.21362
0.09155	0.27466
0.06104	0.30518
0.12207	0.30518
0.15259	0.30518
0.15259	0.18311
0.09155	0.30518
0.15259	0.36621
0.15259	0.30518
0.15259	0.24414
0.15259	0.30518
0.15259	0.30518
0.12207	0.30518
0.12207	0.33569
0.06104	0.36621
0.06104	0.30518
0.03052	0.24414
0.03052	0.24414
0.06104	0.18311
0.06104	0.24414
0.09155	0.21362
0.03052	0.18311
0.09155	0.21362
0.09155	0.24414
0.09155	0.21362
0.12207	0.24414
0.15259	0.18311
0.12207	0.24414
0.15259	0.27466
0.12207	0.27466
0.12207	0.24414
0.15259	0.30518
0.15259	0.33569
0.15259	0.30518
0.09155	0.36621
0.09155	0.36621
0.06104	0.36621
0.03052	0.33569
0.03052	0.33569
0.09155	0.27466
0.09155	0.30518
0.09155	0.30518
0.06104	0.24414
0.09155	0.24414
0.09155	0.24414
0.09155	0.30518
0.03052	0.33569
0.06104	0.33569
0.12207	0.24414
0.09155	0.27466
0.06104	0.24414
0.09155	0.24414
0.06104	0.30518
-0.03052	0.33569
0.06104	0.33569
0.15259	0.30518
0.09155	0.27466
0.06104	0.21362
0.03052	0.27466
0.06104	0.30518
0.12207	0.27466
0.09155	0.24414
0	0.18311
0	0.24414
0.06104	0.27466
0.06104	0.30518
0.03052	0.21362
0	0.27466
0.06104	0.27466
0.03052	0.24414
0	0.18311
0	0.33569
0.03052	0.30518
0.03052	0.24414
0	0.27466
0.09155	0.27466
0.06104	0.30518
0	0.24414
0.03052	0.30518
0	0.30518
0	0.33569
0	0.30518
0.03052	0.30518
0.06104	0.30518
0.06104	0.30518
0	0.33569
0.03052	0.24414
0.06104	0.18311
0.06104	0.21362
0.03052	0.27466
0	0.30518
0.09155	0.18311
0.06104	0.21362
0.06104	0.27466
0.06104	0.27466
0.03052	0.24414
0	0.30518
0	0.27466
0	0.21362
0	0.15259
0	0.21362
0	0.21362
0	0.18311
-0.03052	0.15259
0	0.18311
-0.06104	0.21362
-0.03052	0.18311
-0.03052	0.21362
-0.03052	0.21362
0	0.24414
0.03052	0.24414
0.06104	0.24414
0.03052	0.30518
0.09155	0.33569
0.12207	0.30518
0.09155	0.30518
0.12207	0.24414
0.06104	0.27466
0.03052	0.24414
0.09155	0.27466
0.03052	0.27466
0.03052	0.21362
0	0.15259
0	0.18311
0	0.21362
0.09155	0.30518
0.09155	0.33569
0.03052	0.33569
0.06104	0.27466
0.06104	0.30518
0	0.30518
0	0.24414
0.03052	0.21362
0.09155	0.24414
0.06104	0.33569
0.06104	0.30518
0	0.27466
-0.03052	0.24414
0.03052	0.18311
0.06104	0.18311
0	0.30518
0	0.30518
-0.03052	0.30518
0.03052	0.21362
0.06104	0.18311
0.03052	0.27466
0	0.30518
0	0.30518
0.03052	0.24414
0.03052	0.21362
0	0.36621
-0.03052	0.27466
0.03052	0.27466
0	0.18311
-0.06104	0.33569
0	0.27466
0.03052	0.21362
-0.03052	0.21362
0	0.27466
0	0.24414
0	0.15259
0	0.24414
-0.03052	0.30518
-0.03052	0.27466
-0.06104	0.21362
0	0.24414
0	0.24414
0	0.24414
0.03052	0.30518
-0.03052	0.24414
0	0.21362
0	0.24414
0	0.24414
0	0.24414
-0.03052	0.21362
0.03052	0.27466
0.03052	0.27466
0.06104	0.30518
0.03052	0.24414
0.03052	0.15259
0.09155	0.18311
0	0.24414
0	0.27466
0	0.30518
0	0.30518
0.03052	0.33569
0.09155	0.30518
0.06104	0.30518
0.06104	0.27466
0.06104	0.27466
0.03052	0.33569
0.03052	0.30518
0.09155	0.27466
0.06104	0.27466
0	0.27466
0.06104	0.33569
0.03052	0.27466
0	0.24414
0	0.24414
0	0.24414
0	0.15259
0	0.18311
0	0.18311
0.03052	0.12207
0.06104	0.21362
0.12207	0.21362
0.03052	0.24414
0.06104	0.27466
0.06104	0.27466
0	0.24414
0.03052	0.21362
0	0.24414
0	0.18311
0.09155	0.15259
0.06104	0.15259
0.12207	0.21362
0.12207	0.27466
0	0.30518
0	0.24414
0.06104	0.24414
0.09155	0.18311
0.03052	0.18311
0.03052	0.27466
-0.03052	0.30518
0	0.27466
0.09155	0.21362
0.09155	0.15259
0	0.21362
0	0.27466
0.06104	0.27466
0.06104	0.21362
0.03052	0.21362
-0.03052	0.27466
0.06104	0.27466
0.06104	0.21362
0	0.21362
-0.03052	0.27466
0	0.27466
0	0.21362
0	0.27466
0	0.27466
0.06104	0.24414
0	0.21362
-0.06104	0.33569
0	0.24414
0	0.18311
0	0.21362
0	0.30518
0	0.30518
-0.03052	0.27466
0	0.30518
0.06104	0.24414
0.03052	0.18311
0	0.27466
0	0.27466
0.06104	0.24414
0.06104	0.18311
0.03052	0.18311
-0.03052	0.24414
0	0.30518
0	0.27466
0.03052	0.15259
0.06104	0.18311
0.06104	0.18311
0.06104	0.21362
0.06104	0.24414
0.09155	0.24414
0.06104	0.24414
0.03052	0.27466
0.06104	0.27466
0.06104	0.30518
0.03052	0.30518
0.03052	0.30518
0.09155	0.30518
0.09155	0.27466
0.06104	0.30518
0.12207	0.27466
0.12207	0.24414
0.09155	0.24414
0.15259	0.18311
0.09155	0.21362
0.09155	0.18311
0.12207	0.24414
0.09155	0.24414
0.06104	0.30518
0.06104	0.30518
0.09155	0.30518
0.06104	0.33569
0.12207	0.30518
0.15259	0.30518
0.15259	0.30518
0.15259	0.27466
0.12207	0.18311
0.15259	0.24414
0.03052	0.24414
0.06104	0.30518
0.09155	0.33569
0.12207	0.36621
0.12207	0.33569
0.15259	0.30518
0.15259	0.24414
0.09155	0.24414
0.06104	0.27466
0.15259	0.39673
0.12207	0.33569
0.15259	0.33569
0.09155	0.24414
0.03052	0.24414
0.15259	0.27466
0.12207	0.30518
0.12207	0.30518
0.12207	0.30518
0.12207	0.18311
0.15259	0.24414
0.18311	0.33569
0.09155	0.30518
0.12207	0.21362
0.18311	0.27466
0.15259	0.36621
0.09155	0.30518
0.18311	0.24414
0.15259	0.24414
0.09155	0.33569
0.15259	0.30518
0.18311	0.24414
0.15259	0.36621
0.06104	0.30518
0.15259	0.24414
0.21362	0.21362
0.21362	0.30518
0.21362	0.39673
0.15259	0.33569
0.18311	0.36621
0.15259	0.39673
0.15259	0.33569
0.18311	0.27466
0.21362	0.33569
0.15259	0.33569
0.09155	0.36621
0.15259	0.27466
0.18311	0.27466
0.21362	0.33569
0.15259	0.36621
0.12207	0.30518
0.09155	0.27466
0.15259	0.27466
0.15259	0.33569
0.18311	0.39673
0.18311	0.42725
0.18311	0.39673
0.18311	0.39673
0.18311	0.42725
0.24414	0.42725
0.21362	0.39673
0.24414	0.39673
0.21362	0.36621
0.18311	0.36621
0.15259	0.36621
0.12207	0.39673
0.18311	0.36621
0.15259	0.36621
0.15259	0.36621
0.15259	0.36621
0.18311	0.36621
[truncated: 98,001 more rows]

## Sheet: Panel_c_trace
Control										Diacetyl										Gabazine
0.01 mW/mm2	0.02 mW/mm2	0.05 mW/mm2	0.13 mW/mm2	0.25 mW/mm2	0.55 mW/mm2	1.15 mW/mm2	4.38 mW/mm2			0.01 mW/mm2	0.02 mW/mm2	0.05 mW/mm2	0.13 mW/mm2	0.25 mW/mm2	0.55 mW/mm2	1.15 mW/mm2	4.38 mW/mm2			0.01 mW/mm2	0.02 mW/mm2	0.05 mW/mm2	0.13 mW/mm2	0.25 mW/mm2	0.55 mW/mm2	1.15 mW/mm2	4.38 mW/mm2
0.09155	0.24414	0.09155	0.27466	0.91553	0.54932	0.39673	0.09155			0	0.82397	0.45776	1.19019	0.15259	1.34277	0.06104	0.15259			0.18311	0.21362	0.15259	1.00708	0	1.58691	2.71606	4.02832
0	0.24414	0.09155	0.21362	0.88501	0.45776	0.36621	0.06104			0	0.85449	0.42725	1.2207	0.12207	1.34277	0.12207	0.24414			0.27466	0.30518	0.06104	1.00708	0	1.58691	2.65503	4.05884
0.03052	0.18311	0.09155	0.27466	0.85449	0.54932	0.33569	0.09155			0.03052	0.79346	0.45776	1.25122	0.09155	1.46484	0.06104	0.21362			0.30518	0.30518	0.21362	1.0376	0	1.5564	2.68555	4.08936
0.12207	0.18311	0	0.27466	0.82397	0.5188	0.33569	0.06104			0.03052	0.79346	0.45776	1.28174	0.06104	1.43433	0.09155	0.21362			0.30518	0.33569	0.18311	1.00708	0.03052	1.58691	2.71606	4.02832
0.06104	0.18311	0.03052	0.21362	0.82397	0.45776	0.27466	0.03052			0.03052	0.85449	0.45776	1.31226	0.09155	1.31226	0.09155	0.21362			0.24414	0.33569	0.15259	1.0376	0.03052	1.58691	2.71606	3.9978
0.06104	0.30518	0.09155	0.30518	0.85449	0.54932	0.27466	0.06104			0.03052	0.85449	0.45776	1.25122	0.18311	1.40381	0.06104	0.21362			0.18311	0.30518	0.12207	1.00708	0	1.5564	2.74658	4.05884
0.06104	0.24414	0.12207	0.33569	0.85449	0.54932	0.27466	0.12207			0	0.85449	0.45776	1.19019	0.18311	1.40381	0.06104	0.18311			0.27466	0.27466	0.09155	1.00708	0	1.5564	2.65503	4.08936
0.12207	0.24414	0.06104	0.24414	0.82397	0.5188	0.27466	0.15259			0	0.79346	0.39673	1.15967	0.18311	1.37329	0.09155	0.18311			0.33569	0.30518	0.09155	0.97656	0	1.5564	2.68555	4.02832
0.15259	0.21362	0.09155	0.27466	0.82397	0.45776	0.36621	0.15259			-0.03052	0.85449	0.39673	1.2207	0.21362	1.31226	0.06104	0.21362			0.24414	0.27466	0.12207	0.94604	0.03052	1.58691	2.74658	3.96729
0	0.15259	0.15259	0.33569	0.88501	0.45776	0.39673	0.15259			-0.03052	0.85449	0.42725	1.28174	0.15259	1.34277	0.06104	0.15259			0.15259	0.21362	0.15259	0.97656	0.03052	1.5564	2.71606	4.02832
0.06104	0.18311	0.12207	0.33569	0.85449	0.42725	0.42725	0.15259			-0.03052	0.85449	0.36621	1.28174	0.18311	1.37329	0.03052	0.15259			0.21362	0.18311	0.15259	0.97656	-0.03052	1.5564	2.71606	4.05884
0.09155	0.21362	0.03052	0.30518	0.85449	0.45776	0.42725	0.09155			-0.06104	0.85449	0.42725	1.28174	0.18311	1.37329	0	0.18311			0.27466	0.15259	0.18311	0.97656	0	1.52588	2.74658	4.05884
0.09155	0.24414	0.15259	0.33569	0.82397	0.5188	0.36621	0.09155			-0.06104	0.85449	0.42725	1.19019	0.21362	1.34277	0.03052	0.18311			0.27466	0.21362	0.06104	1.00708	0.03052	1.49536	2.68555	3.96729
0.03052	0.21362	0.12207	0.33569	0.82397	0.54932	0.33569	0			-0.03052	0.85449	0.39673	1.15967	0.24414	1.31226	0.03052	0.21362			0.33569	0.30518	0.03052	0.97656	0.06104	1.43433	2.65503	4.08936
0.09155	0.12207	0.06104	0.30518	0.76294	0.57983	0.27466	0.06104			-0.06104	0.82397	0.39673	1.25122	0.12207	1.37329	0.03052	0.24414			0.30518	0.33569	0.09155	1.00708	0.03052	1.46484	2.62451	4.08936
0.06104	0.21362	0.09155	0.21362	0.79346	0.61035	0.24414	0.12207			-0.03052	0.79346	0.45776	1.31226	0.15259	1.40381	0.03052	0.24414			0.33569	0.30518	0.15259	1.0376	0.06104	1.5564	2.65503	3.9978
0	0.21362	0.12207	0.24414	0.79346	0.57983	0.30518	0.18311			-0.03052	0.79346	0.42725	1.31226	0.24414	1.40381	0.03052	0.27466			0.36621	0.33569	0.09155	1.00708	0.06104	1.52588	2.65503	4.08936
0.09155	0.21362	0.06104	0.30518	0.82397	0.61035	0.30518	0.09155			-0.03052	0.79346	0.39673	1.2207	0.24414	1.37329	0.03052	0.21362			0.33569	0.30518	0.03052	0.97656	0.06104	1.58691	2.65503	4.05884
0.15259	0.15259	0	0.24414	0.79346	0.61035	0.39673	0.09155			0	0.79346	0.36621	1.19019	0.21362	1.31226	0.03052	0.27466			0.30518	0.21362	0.12207	1.00708	0.06104	1.5564	2.62451	4.05884
0.06104	0.15259	0.12207	0.24414	0.85449	0.61035	0.33569	0.09155			0	0.73242	0.33569	1.31226	0.12207	1.40381	0.03052	0.27466			0.33569	0.21362	0.12207	0.94604	0	1.5564	2.62451	3.96729
0.03052	0.18311	0.12207	0.21362	0.85449	0.57983	0.36621	0.03052			0	0.76294	0.36621	1.28174	0.18311	1.43433	0.03052	0.21362			0.27466	0.24414	0.15259	0.94604	0.03052	1.52588	2.59399	4.02832
0.06104	0.15259	0.15259	0.24414	0.82397	0.5188	0.30518	0.06104			0.06104	0.79346	0.39673	1.25122	0.21362	1.40381	0	0.24414			0.27466	0.33569	0.12207	0.94604	0.03052	1.5564	2.59399	4.05884
0.09155	0.09155	0.09155	0.27466	0.82397	0.61035	0.21362	0.15259			0.03052	0.82397	0.45776	1.15967	0.21362	1.31226	0	0.24414			0.27466	0.33569	0.09155	0.97656	0.03052	1.52588	2.62451	3.9978
0.06104	0.15259	0.09155	0.30518	0.82397	0.57983	0.24414	0.18311			0	0.85449	0.42725	1.25122	0.15259	1.37329	-0.03052	0.18311			0.27466	0.30518	0.06104	1.0376	0.06104	1.46484	2.62451	4.02832
0.06104	0.21362	0.12207	0.27466	0.82397	0.61035	0.33569	0.12207			0.03052	0.88501	0.48828	1.28174	0.18311	1.43433	0	0.21362			0.30518	0.24414	0	1.0376	0.06104	1.58691	2.68555	3.96729
0.03052	0.15259	0.03052	0.24414	0.82397	0.57983	0.36621	0.06104			0	0.79346	0.45776	1.2207	0.21362	1.43433	0.03052	0.24414			0.30518	0.18311	0	0.97656	0.03052	1.64795	2.68555	3.93677
0.06104	0.06104	0	0.18311	0.79346	0.61035	0.33569	0			0	0.85449	0.45776	1.15967	0.21362	1.46484	0.06104	0.27466			0.30518	0.27466	0	1.0376	0.03052	1.61743	2.65503	3.96729
0.12207	0.21362	0.06104	0.18311	0.73242	0.61035	0.30518	0.15259			0	0.82397	0.48828	1.28174	0.12207	1.46484	0.09155	0.30518			0.36621	0.33569	0	1.06812	0.09155	1.58691	2.71606	3.9978
0.15259	0.21362	0.12207	0.21362	0.79346	0.61035	0.21362	0.15259			0	0.82397	0.45776	1.31226	0.21362	1.46484	0.06104	0.33569			0.33569	0.33569	0.03052	1.0376	0.03052	1.61743	2.71606	3.96729
0.06104	0.12207	0.09155	0.27466	0.76294	0.57983	0.27466	0.09155			0	0.76294	0.45776	1.19019	0.18311	1.40381	0.06104	0.30518			0.30518	0.30518	0	1.0376	0.06104	1.52588	2.71606	3.9978
0.03052	0.21362	0	0.21362	0.7019	0.57983	0.30518	0.03052			-0.03052	0.73242	0.42725	1.2207	0.15259	1.34277	0.06104	0.33569			0.30518	0.18311	0	1.0376	0.06104	1.46484	2.68555	3.90625
0.09155	0.21362	0.09155	0.21362	0.73242	0.57983	0.33569	0.03052			0	0.7019	0.42725	1.28174	0.12207	1.34277	0.03052	0.30518			0.30518	0.27466	0	1.00708	0.03052	1.58691	2.68555	3.93677
0.06104	0.15259	0.06104	0.24414	0.79346	0.57983	0.27466	0.12207			-0.03052	0.82397	0.48828	1.15967	0.21362	1.37329	-0.06104	0.24414			0.30518	0.36621	0	0.97656	0.06104	1.58691	2.65503	3.93677
0.12207	0.09155	0.06104	0.27466	0.76294	0.61035	0.24414	0.09155			0	0.88501	0.54932	1.12915	0.18311	1.31226	0	0.33569			0.30518	0.30518	0.03052	0.94604	0.03052	1.61743	2.65503	3.93677
0.06104	0.15259	0.09155	0.27466	0.76294	0.61035	0.33569	0.06104			0.03052	0.82397	0.57983	1.25122	0.15259	1.31226	0.03052	0.36621			0.30518	0.24414	0.03052	0.94604	0	1.5564	2.65503	3.87573
0.03052	0.24414	0.03052	0.21362	0.79346	0.57983	0.33569	0.03052			0.03052	0.82397	0.54932	1.2207	0.06104	1.31226	0.06104	0.39673			0.24414	0.24414	0.03052	0.97656	0	1.49536	2.62451	3.93677
0.03052	0.21362	0.03052	0.24414	0.79346	0.57983	0.30518	0.15259			0.03052	0.79346	0.54932	1.19019	0.09155	1.31226	0.06104	0.36621			0.18311	0.33569	0.03052	1.0376	0	1.5564	2.62451	3.93677
0.06104	0.21362	0.03052	0.18311	0.76294	0.57983	0.24414	0.12207			0	0.73242	0.5188	1.15967	0.12207	1.34277	0.03052	0.33569			0.21362	0.30518	0.06104	1.06812	0	1.61743	2.59399	3.96729
0.06104	0.15259	0	0.21362	0.79346	0.57983	0.33569	0			0	0.76294	0.42725	1.12915	0.09155	1.34277	0.03052	0.27466			0.21362	0.24414	0.06104	1.0376	0	1.64795	2.62451	3.9978
0.06104	0.12207	0.03052	0.18311	0.73242	0.54932	0.33569	0.06104			-0.03052	0.85449	0.45776	1.19019	0.12207	1.31226	0	0.33569			0.27466	0.18311	0.09155	1.0376	0	1.58691	2.68555	3.9978
0.03052	0.18311	0.06104	0.21362	0.7019	0.61035	0.33569	0.12207			-0.03052	0.85449	0.54932	1.19019	0.21362	1.37329	0	0.39673			0.33569	0.36621	0.09155	1.06812	0.03052	1.5564	2.71606	3.96729
0.06104	0.21362	0.06104	0.18311	0.73242	0.57983	0.27466	0.06104			-0.03052	0.85449	0.5188	1.25122	0.18311	1.34277	0.06104	0.39673			0.33569	0.33569	0.03052	1.00708	0.06104	1.58691	2.74658	3.96729
0.06104	0.27466	0.06104	0.12207	0.79346	0.64087	0.36621	0			0.06104	0.76294	0.61035	1.19019	0.18311	1.34277	0.06104	0.36621			0.27466	0.21362	0.06104	0.97656	0.09155	1.61743	2.7771	3.90625
0.09155	0.18311	0.03052	0.12207	0.82397	0.57983	0.33569	0.15259			0.03052	0.73242	0.5188	1.12915	0.06104	1.40381	0.03052	0.30518			0.33569	0.36621	0.03052	1.0376	0.06104	1.58691	2.65503	3.87573
0.06104	0.15259	0.06104	0.15259	0.82397	0.54932	0.18311	0.06104			0	0.79346	0.45776	1.12915	0.15259	1.37329	0	0.27466			0.27466	0.36621	0.03052	1.09863	0.03052	1.52588	2.65503	3.90625
0.09155	0.21362	0.06104	0.21362	0.82397	0.54932	0.33569	0.03052			0.03052	0.85449	0.5188	1.19019	0.15259	1.40381	0	0.36621			0.24414	0.27466	0.06104	1.06812	0	1.64795	2.62451	3.84521
0.09155	0.21362	0.09155	0.21362	0.73242	0.45776	0.36621	0.12207			0	0.76294	0.57983	1.2207	0.21362	1.46484	0.09155	0.33569			0.18311	0.27466	0	1.06812	-0.03052	1.58691	2.59399	3.84521
0.09155	0.21362	0.09155	0.21362	0.73242	0.5188	0.27466	0.09155			0	0.76294	0.54932	1.15967	0.06104	1.40381	0.06104	0.27466			0.21362	0.36621	0	1.0376	-0.03052	1.52588	2.65503	3.87573
0.06104	0.18311	0.09155	0.24414	0.79346	0.54932	0.30518	0.09155			0	0.76294	0.5188	1.06812	0.09155	1.43433	0.06104	0.21362			0.24414	0.30518	-0.03052	1.00708	0	1.58691	2.71606	3.87573
0.09155	0.12207	0.09155	0.21362	0.82397	0.54932	0.33569	0.09155			0.03052	0.85449	0.48828	1.19019	0.15259	1.37329	0	0.36621			0.24414	0.18311	-0.03052	1.06812	0.03052	1.58691	2.62451	3.87573
0.06104	0.12207	0.06104	0.24414	0.79346	0.57983	0.33569	0.09155			0	0.88501	0.57983	1.2207	0.12207	1.37329	0.09155	0.36621			0.27466	0.27466	-0.03052	1.0376	0	1.61743	2.62451	3.90625
0.03052	0.12207	0.06104	0.24414	0.73242	0.57983	0.30518	0.12207			0	0.76294	0.5188	1.15967	0.15259	1.37329	0.12207	0.36621			0.30518	0.36621	0.03052	1.06812	0.03052	1.5564	2.59399	3.87573
0.06104	0.15259	0.03052	0.21362	0.7019	0.54932	0.27466	0.12207			-0.06104	0.79346	0.54932	1.2207	0.18311	1.37329	0.12207	0.27466			0.24414	0.36621	0.06104	0.97656	0	1.61743	2.56348	3.87573
0.06104	0.18311	0.09155	0.21362	0.7019	0.54932	0.27466	0.12207			0	0.91553	0.45776	1.19019	0.12207	1.31226	0	0.39673			0.12207	0.39673	0.12207	1.00708	0	1.61743	2.62451	3.90625
0.03052	0.18311	0.12207	0.21362	0.76294	0.5188	0.27466	0.09155			0	0.82397	0.57983	1.12915	0.12207	1.31226	0.03052	0.36621			0.18311	0.33569	0.06104	1.06812	0	1.49536	2.68555	3.90625
0.03052	0.18311	0.15259	0.18311	0.76294	0.45776	0.30518	0.03052			0	0.76294	0.57983	1.12915	0.06104	1.28174	0.09155	0.30518			0.27466	0.27466	0.12207	1.06812	0.03052	1.61743	2.68555	3.90625
0	0.15259	0.15259	0.24414	0.73242	0.48828	0.33569	0.06104			0	0.82397	0.48828	1.06812	0.06104	1.28174	0.06104	0.27466			0.27466	0.24414	0.03052	1.0376	0.09155	1.61743	2.62451	3.87573
0.06104	0.21362	0.09155	0.24414	0.73242	0.5188	0.33569	0.15259			0	0.88501	0.45776	1.06812	0.12207	1.34277	0	0.39673			0.24414	0.27466	0.03052	1.00708	0.06104	1.61743	2.59399	3.90625
0.06104	0.21362	0.15259	0.24414	0.82397	0.57983	0.24414	0.12207			0.06104	0.79346	0.54932	1.09863	0.09155	1.40381	0.15259	0.36621			0.18311	0.36621	0	1.06812	0.06104	1.61743	2.56348	3.87573
0.06104	0.18311	0.09155	0.27466	0.76294	0.5188	0.30518	0.03052			0	0.76294	0.5188	1.06812	0.03052	1.40381	0.09155	0.27466			0.18311	0.36621	0.06104	1.06812	0	1.5564	2.65503	3.87573
0.12207	0.21362	0.12207	0.30518	0.79346	0.48828	0.33569	0.03052			0	0.85449	0.45776	1.0376	0.06104	1.37329	0	0.33569			0.24414	0.24414	0.09155	1.00708	0	1.67847	2.62451	3.87573
0.06104	0.15259	0.09155	0.27466	0.73242	0.48828	0.33569	0.12207			0	0.85449	0.5188	1.09863	0.06104	1.40381	0.06104	0.36621			0.24414	0.24414	0.12207	1.00708	0.06104	1.64795	2.65503	3.90625
0.09155	0.18311	0.06104	0.21362	0.82397	0.42725	0.27466	0.09155			0.03052	0.76294	0.5188	1.0376	0.09155	1.31226	0.06104	0.30518			0.21362	0.33569	0.09155	1.06812	0.09155	1.61743	2.53296	3.87573
0.06104	0.15259	0	0.15259	0.82397	0.45776	0.27466	0.18311			0.03052	0.79346	0.42725	1.0376	0.12207	1.25122	0.03052	0.24414			0.09155	0.33569	0.03052	1.0376	0.03052	1.52588	2.56348	3.84521
0.06104	0.12207	0.06104	0.24414	0.7019	0.48828	0.27466	0.09155			-0.03052	0.88501	0.45776	1.06812	0.15259	1.28174	0	0.33569			0.27466	0.36621	0.03052	1.00708	0.03052	1.61743	2.59399	3.87573
0.03052	0.15259	0.06104	0.27466	0.73242	0.5188	0.27466	0.06104			0	0.88501	0.57983	1.0376	0.12207	1.37329	0.09155	0.36621			0.27466	0.36621	0	1.0376	0.03052	1.61743	2.62451	3.8147
0	0.06104	0.09155	0.24414	0.79346	0.5188	0.30518	0.09155			0.03052	0.91553	0.54932	1.06812	0.12207	1.34277	0.12207	0.33569			0.21362	0.27466	0.12207	1.06812	0.12207	1.64795	2.56348	3.84521
0	0.12207	0.12207	0.24414	0.76294	0.45776	0.33569	0.06104			0	0.88501	0.54932	1.12915	0.12207	1.37329	0.09155	0.33569			0.15259	0.33569	0.12207	0.97656	0.09155	1.64795	2.56348	3.8147
0.03052	0.15259	0.06104	0.27466	0.73242	0.45776	0.27466	0.03052			-0.09155	0.79346	0.5188	1.12915	0.18311	1.37329	0.06104	0.27466			0.27466	0.36621	0.09155	0.97656	0.03052	1.5564	2.62451	3.8147
0.06104	0.15259	0.09155	0.21362	0.76294	0.48828	0.24414	0.03052			0	0.79346	0.5188	1.12915	0.18311	1.25122	0.06104	0.21362			0.27466	0.36621	0.06104	1.06812	0.06104	1.61743	2.56348	3.84521
0.06104	0.18311	0.06104	0.27466	0.73242	0.54932	0.24414	0			0.03052	0.88501	0.5188	1.15967	0.18311	1.31226	0	0.30518			0.27466	0.42725	0.03052	1.0376	0.12207	1.64795	2.50244	3.84521
0.12207	0.21362	0.03052	0.30518	0.67139	0.54932	0.24414	0.03052			-0.03052	0.85449	0.5188	1.19019	0.15259	1.40381	0	0.30518			0.18311	0.42725	0.12207	1.06812	0.09155	1.64795	2.53296	3.87573
0.06104	0.18311	0	0.27466	0.79346	0.48828	0.21362	0			-0.03052	0.91553	0.45776	1.19019	0.18311	1.37329	0.03052	0.36621			0.30518	0.42725	0.12207	1.00708	0.03052	1.64795	2.62451	3.8147
0.03052	0.18311	0.09155	0.24414	0.79346	0.42725	0.21362	0.03052			-0.03052	0.82397	0.48828	1.09863	0.15259	1.37329	0.06104	0.27466			0.27466	0.42725	0.06104	0.97656	0.09155	1.64795	2.56348	3.8147
-0.03052	0.18311	0.06104	0.24414	0.76294	0.57983	0.21362	0.03052			0.03052	0.82397	0.48828	1.19019	0.21362	1.31226	0.03052	0.24414			0.18311	0.39673	0	0.97656	0.09155	1.64795	2.50244	3.8147
0	0.18311	0.09155	0.33569	0.7019	0.5188	0.21362	0.03052			0	0.85449	0.48828	1.15967	0.18311	1.31226	-0.06104	0.33569			0.24414	0.39673	0.15259	1.0376	0.09155	1.64795	2.56348	3.87573
0.06104	0.15259	0.03052	0.33569	0.76294	0.48828	0.24414	0.06104			0	0.85449	0.45776	1.12915	0.18311	1.43433	0	0.33569			0.33569	0.42725	0.12207	1.00708	0.03052	1.58691	2.53296	3.93677
0.03052	0.12207	0.03052	0.36621	0.7019	0.48828	0.21362	0.06104			-0.06104	0.88501	0.45776	1.12915	0.12207	1.40381	0	0.30518			0.27466	0.42725	0.06104	1.00708	0.15259	1.58691	2.53296	3.90625
0.06104	0.12207	0	0.33569	0.73242	0.57983	0.21362	0			-0.06104	0.85449	0.48828	1.06812	0.03052	1.34277	0.03052	0.24414			0.18311	0.39673	0	1.0376	0.12207	1.52588	2.47192	3.87573
0.03052	0.15259	0.09155	0.36621	0.73242	0.54932	0.24414	0.06104			0	0.85449	0.5188	1.06812	0.06104	1.31226	0.03052	0.27466			0.15259	0.39673	0.09155	0.97656	0.06104	1.58691	2.50244	3.8147
0	0.24414	0.09155	0.45776	0.7019	0.5188	0.21362	0.15259			0	0.88501	0.5188	1.0376	0.09155	1.46484	-0.03052	0.33569			0.18311	0.39673	0.12207	1.00708	0.06104	1.61743	2.50244	3.78418
0.03052	0.21362	0.03052	0.45776	0.67139	0.54932	0.24414	0.15259			0	0.94604	0.42725	1.0376	0.15259	1.40381	-0.03052	0.33569			0.15259	0.36621	0.06104	1.0376	0.09155	1.58691	2.50244	3.87573
0.12207	0.21362	0	0.33569	0.64087	0.54932	0.30518	0.15259			-0.09155	0.94604	0.42725	1.12915	0.15259	1.34277	0	0.33569			0.15259	0.39673	0	1.0376	0.15259	1.64795	2.50244	3.84521
0.09155	0.18311	0	0.39673	0.73242	0.57983	0.30518	0.15259			0	0.94604	0.42725	1.15967	0.15259	1.34277	0	0.36621			0.21362	0.39673	0.09155	0.97656	0.12207	1.64795	2.53296	3.8147
0.03052	0.18311	0.06104	0.48828	0.73242	0.48828	0.33569	0.15259			0	0.94604	0.42725	1.12915	0.18311	1.43433	0	0.36621			0.24414	0.36621	0.09155	0.97656	0.15259	1.61743	2.56348	3.8147
0	0.12207	0.12207	0.39673	0.76294	0.54932	0.33569	0.12207			0	0.91553	0.42725	1.15967	0.12207	1.40381	0	0.39673			0.30518	0.36621	0	1.00708	0.12207	1.67847	2.59399	3.75366
0.03052	0.12207	0.03052	0.36621	0.7019	0.57983	0.33569	0.12207			-0.03052	0.94604	0.42725	1.12915	0.06104	1.31226	0.03052	0.36621			0.21362	0.33569	0.06104	0.97656	0.03052	1.67847	2.53296	3.84521
0.09155	0.21362	0	0.42725	0.67139	0.45776	0.33569	0.09155			-0.03052	0.91553	0.45776	1.06812	0.06104	1.43433	0	0.30518			0.18311	0.30518	0.12207	0.97656	0.06104	1.7395	2.50244	3.8147
0.09155	0.27466	0.03052	0.42725	0.7019	0.54932	0.33569	0.09155			0.30518	0.91553	0.42725	1.0376	0.09155	1.43433	0	0.36621			0.24414	0.27466	0.09155	1.00708	0.09155	1.70898	2.56348	3.75366
0	0.24414	0.06104	0.33569	0.73242	0.57983	0.33569	0.03052			-0.03052	0.91553	0.45776	1.09863	0.12207	1.34277	0.06104	0.36621			0.24414	0.36621	0.09155	1.00708	0.12207	1.67847	2.56348	3.72314
0.06104	0.18311	0.06104	0.42725	0.73242	0.54932	0.27466	0			0	0.91553	0.45776	1.12915	0.15259	1.34277	0	0.33569			0.27466	0.36621	0.09155	1.00708	0.06104	1.64795	2.53296	3.84521
0.12207	0.21362	0	0.45776	0.76294	0.5188	0.30518	0.09155			0	0.88501	0.48828	1.12915	0.12207	1.43433	0	0.33569			0.15259	0.39673	0.12207	1.00708	0.03052	1.70898	2.53296	3.8147
0.06104	0.21362	0.03052	0.45776	0.76294	0.5188	0.24414	0.06104			0.06104	0.91553	0.42725	1.12915	0.09155	1.40381	0.03052	0.30518			0.18311	0.45776	0.06104	1.00708	0.12207	1.67847	2.56348	3.8147
0	0.30518	0	0.39673	0.76294	0.48828	0.24414	0.12207			0.03052	0.85449	0.45776	1.06812	0.06104	1.43433	0	0.27466			0.21362	0.42725	0.12207	0.94604	0.12207	1.67847	2.56348	3.72314
0.06104	0.27466	0	0.39673	0.73242	0.45776	0.21362	0.15259			0	0.88501	0.42725	1.00708	0.09155	1.37329	0	0.30518			0.21362	0.42725	0.03052	0.97656	0.09155	1.64795	2.56348	3.8147
0.09155	0.27466	0	0.42725	0.73242	0.42725	0.33569	0.12207			0	0.91553	0.42725	1.06812	0.15259	1.40381	0.03052	0.27466			0.24414	0.42725	0	1.00708	0.06104	1.64795	2.59399	3.8147
0.09155	0.21362	0.03052	0.42725	0.7019	0.48828	0.33569	0.12207			0	0.91553	0.42725	1.12915	0.12207	1.37329	0	0.27466			0.24414	0.42725	0.06104	1.0376	0.09155	1.61743	2.56348	3.75366
0.03052	0.24414	0	0.45776	0.7019	0.5188	0.27466	0.06104			-0.06104	0.91553	0.39673	1.12915	0.12207	1.40381	-0.03052	0.27466			0.27466	0.36621	0.12207	1.0376	0.15259	1.64795	2.50244	3.78418
0.12207	0.30518	-0.03052	0.45776	0.7019	0.57983	0.30518	0.06104			-0.03052	0.91553	0.36621	1.06812	0.03052	1.43433	-0.03052	0.33569			0.27466	0.36621	0.03052	1.00708	0.15259	1.61743	2.47192	3.75366
0.09155	0.30518	0.06104	0.45776	0.73242	0.57983	0.27466	0			0	0.91553	0.39673	1.00708	0.09155	1.37329	0	0.33569			0.21362	0.36621	0.03052	1.00708	0.15259	1.67847	2.47192	3.78418
0.03052	0.27466	0.03052	0.45776	0.73242	0.48828	0.24414	0.09155			-0.03052	0.88501	0.45776	1.0376	0.12207	1.28174	-0.06104	0.33569			0.18311	0.39673	0.09155	1.00708	0.21362	1.67847	2.50244	3.75366
0.06104	0.21362	0	0.39673	0.73242	0.48828	0.21362	0.09155			-0.03052	0.91553	0.45776	1.12915	0.09155	1.37329	-0.03052	0.27466			0.15259	0.45776	0.09155	0.97656	0.18311	1.67847	2.50244	3.8147
0.06104	0.30518	0	0.45776	0.7019	0.57983	0.21362	0.06104			-0.03052	0.88501	0.45776	1.09863	0.03052	1.40381	-0.03052	0.24414			0.15259	0.45776	0.06104	0.97656	0.18311	1.67847	2.50244	3.78418
0.06104	0.30518	0	0.48828	0.76294	0.57983	0.24414	0.09155			0	0.76294	0.48828	1.06812	0.06104	1.37329	0.03052	0.24414			0.21362	0.42725	0.03052	1.0376	0.24414	1.70898	2.47192	3.69263
0.03052	0.27466	0.03052	0.48828	0.67139	0.5188	0.30518	0			0	0.85449	0.5188	1.00708	0.18311	1.28174	0.03052	0.27466			0.27466	0.39673	0	1.00708	0.21362	1.64795	2.47192	3.75366
0	0.24414	0.03052	0.36621	0.67139	0.48828	0.24414	-0.03052			0	0.85449	0.45776	1.12915	0.12207	1.34277	0.03052	0.30518			0.24414	0.30518	0	0.97656	0.21362	1.61743	2.47192	3.78418
0.03052	0.39673	0.03052	0.42725	0.67139	0.48828	0.24414	0.03052			0	0.85449	0.42725	1.12915	0.03052	1.37329	0.03052	0.27466			0.27466	0.33569	0.06104	0.97656	0.24414	1.61743	2.44141	3.78418
0.03052	0.30518	0	0.48828	0.7019	0.5188	0.24414	0.09155			0	0.94604	0.5188	1.06812	0.09155	1.40381	0	0.36621			0.27466	0.42725	0.06104	0.94604	0.24414	1.67847	2.50244	3.72314
0.06104	0.30518	-0.06104	0.45776	0.7019	0.57983	0.12207	0.06104			0	0.94604	0.48828	1.06812	0.09155	1.40381	0	0.33569			0.24414	0.42725	0.09155	0.88501	0.18311	1.67847	2.47192	3.75366
0.06104	0.30518	0	0.48828	0.7019	0.61035	0.21362	0.03052			0	0.94604	0.48828	1.12915	0.09155	1.37329	0.06104	0.33569			0.24414	0.36621	0.12207	0.88501	0.21362	1.70898	2.47192	3.72314
0.09155	0.36621	0.03052	0.45776	0.7019	0.57983	0.27466	0			0	0.94604	0.42725	1.09863	0.09155	1.34277	0	0.36621			0.24414	0.33569	0.12207	0.91553	0.21362	1.70898	2.50244	3.69263
0.09155	0.30518	0	0.39673	0.64087	0.54932	0.27466	0.03052			0	0.94604	0.39673	1.0376	0.18311	1.25122	0	0.30518			0.24414	0.33569	0.12207	0.91553	0.18311	1.67847	2.53296	3.75366
0.09155	0.27466	-0.03052	0.39673	0.67139	0.54932	0.27466	0.09155			0	0.94604	0.42725	1.06812	0.15259	1.25122	-0.06104	0.30518			0.24414	0.39673	0.06104	1.00708	0.27466	1.58691	2.50244	3.72314
0.12207	0.33569	-0.03052	0.39673	0.57983	0.57983	0.18311	0.09155			0	0.85449	0.45776	1.12915	0.03052	1.2207	0	0.21362			0.27466	0.45776	0.09155	1.00708	0.27466	1.58691	2.59399	3.66211
0.15259	0.33569	0	0.39673	0.64087	0.54932	0.18311	0.03052			-0.03052	0.82397	0.45776	1.0376	0.15259	1.25122	0	0.27466			0.24414	0.39673	0.09155	1.00708	0.24414	1.67847	2.56348	3.72314
0.12207	0.24414	0	0.36621	0.67139	0.57983	0.24414	0			-0.03052	0.85449	0.5188	1.06812	0.12207	1.28174	0.03052	0.27466			0.24414	0.33569	0.09155	1.00708	0.30518	1.67847	2.62451	3.72314
0.06104	0.30518	0	0.36621	0.73242	0.57983	0.27466	0.15259			0	0.91553	0.5188	1.09863	0.03052	1.28174	0.03052	0.33569			0.18311	0.36621	0.06104	0.97656	0.30518	1.67847	2.59399	3.72314
0.15259	0.36621	-0.06104	0.39673	0.67139	0.61035	0.21362	0.12207			0	0.97656	0.48828	1.0376	0.09155	1.31226	0	0.30518			0.15259	0.39673	0.06104	0.97656	0.30518	1.64795	2.56348	3.63159
0.12207	0.36621	-0.03052	0.39673	0.7019	0.54932	0.21362	0.06104			0	0.94604	0.45776	0.97656	0.12207	1.31226	0	0.30518			0.12207	0.39673	0.09155	0.88501	0.30518	1.58691	2.56348	3.60107
0.15259	0.36621	0	0.36621	0.67139	0.57983	0.33569	0.03052			0.03052	0.94604	0.42725	1.06812	0.09155	1.34277	0	0.24414			0.12207	0.30518	0.09155	0.91553	0.27466	1.61743	2.56348	3.66211
0.09155	0.36621	0	0.39673	0.7019	0.61035	0.27466	0.12207			0.03052	0.88501	0.45776	1.06812	0.12207	1.34277	-0.06104	0.21362			0.12207	0.30518	0.09155	0.91553	0.27466	1.7395	2.56348	3.66211
0.09155	0.39673	0	0.39673	0.67139	0.64087	0.27466	0.15259			0	0.82397	0.45776	1.06812	0.06104	1.31226	-0.03052	0.24414			0.21362	0.39673	0.06104	0.97656	0.27466	1.67847	2.50244	3.69263
0.06104	0.30518	0.03052	0.42725	0.64087	0.57983	0.18311	0			0.03052	0.85449	0.5188	1.0376	0.15259	1.34277	0	0.30518			0.21362	0.39673	0.06104	1.00708	0.27466	1.64795	2.50244	3.69263
0.06104	0.24414	0	0.42725	0.64087	0.54932	0.27466	0.06104			0	0.97656	0.54932	1.0376	0.09155	1.34277	0	0.30518			0.24414	0.30518	0.03052	0.91553	0.30518	1.64795	2.44141	3.69263
0.09155	0.33569	0	0.42725	0.73242	0.54932	0.27466	0.09155			-0.06104	0.91553	0.45776	1.0376	0.06104	1.34277	0	0.27466			0.21362	0.30518	0.03052	0.97656	0.30518	1.7395	2.44141	3.66211
0.09155	0.33569	0	0.45776	0.76294	0.5188	0.21362	0.06104			0	0.85449	0.39673	1.0376	0.06104	1.34277	-0.03052	0.18311			0.24414	0.39673	0	0.91553	0.36621	1.70898	2.47192	3.60107
0.06104	0.36621	0	0.45776	0.73242	0.54932	0.24414	0.03052			0.03052	0.79346	0.42725	0.97656	0.12207	1.37329	-0.09155	0.21362			0.21362	0.36621	0.03052	0.85449	0.42725	1.67847	2.53296	3.66211
0.06104	0.30518	-0.03052	0.48828	0.73242	0.57983	0.30518	0.15259			0.06104	0.85449	0.48828	1.09863	0.18311	1.43433	-0.03052	0.30518			0.15259	0.30518	0	0.94604	0.39673	1.64795	2.50244	3.66211
0.06104	0.33569	0	0.45776	0.73242	0.54932	0.24414	0.12207			0.03052	0.94604	0.5188	1.06812	0.12207	1.43433	0.03052	0.30518			0.15259	0.39673	0	1.00708	0.42725	1.7395	2.50244	3.60107
0.06104	0.39673	-0.03052	0.42725	0.64087	0.54932	0.18311	0			0.03052	0.91553	0.48828	1.0376	0.09155	1.40381	0	0.24414			0.09155	0.39673	0.03052	0.97656	0.39673	1.77002	2.47192	3.63159
0.06104	0.39673	0	0.36621	0.67139	0.57983	0.24414	0.06104			0	0.88501	0.42725	0.97656	0.15259	1.40381	-0.03052	0.21362			0.15259	0.30518	0.09155	0.94604	0.39673	1.70898	2.47192	3.63159
0.06104	0.39673	0	0.36621	0.76294	0.57983	0.30518	0.12207			0	0.82397	0.42725	1.0376	0.12207	1.43433	-0.06104	0.27466			0.21362	0.42725	0.12207	0.94604	0.36621	1.67847	2.44141	3.63159
0.06104	0.36621	-0.03052	0.42725	0.73242	0.57983	0.21362	0.09155			0.03052	0.97656	0.48828	1.0376	0.15259	1.37329	0	0.24414			0.24414	0.45776	0.06104	0.88501	0.33569	1.70898	2.44141	3.60107
0.03052	0.30518	-0.06104	0.36621	0.7019	0.61035	0.21362	0.09155			0.06104	0.97656	0.48828	1.0376	0.15259	1.34277	0.03052	0.18311			0.24414	0.33569	0.12207	0.97656	0.36621	1.7395	2.53296	3.60107
0.09155	0.30518	-0.03052	0.33569	0.7019	0.54932	0.27466	0.09155			0.06104	0.85449	0.39673	1.09863	0.15259	1.34277	0	0.18311			0.24414	0.33569	0.09155	1.00708	0.42725	1.67847	2.53296	3.60107
0.09155	0.33569	0	0.30518	0.64087	0.61035	0.27466	0.09155			0	0.79346	0.42725	1.0376	0.15259	1.28174	-0.09155	0.27466			0.18311	0.36621	0.03052	1.00708	0.39673	1.7395	2.50244	3.60107
0.09155	0.36621	-0.09155	0.33569	0.76294	0.54932	0.30518	0.12207			0.03052	0.91553	0.5188	1.00708	0.12207	1.28174	-0.06104	0.27466			0.18311	0.39673	0	0.94604	0.39673	1.77002	2.50244	3.57056
0.12207	0.36621	-0.06104	0.33569	0.7019	0.48828	0.30518	0.09155			0.15259	0.94604	0.5188	1.00708	0.15259	1.31226	-0.03052	0.21362			0.21362	0.33569	-0.03052	0.85449	0.36621	1.70898	2.41089	3.57056
0.12207	0.36621	-0.09155	0.42725	0.76294	0.5188	0.30518	0			0.09155	0.91553	0.45776	0.97656	0.15259	1.37329	-0.03052	0.18311			0.27466	0.27466	0	0.97656	0.27466	1.64795	2.41089	3.57056
0.15259	0.39673	-0.12207	0.39673	0.64087	0.61035	0.27466	0.03052			0.09155	0.85449	0.42725	0.94604	0.09155	1.43433	-0.06104	0.24414			0.27466	0.24414	0	0.97656	0.36621	1.7395	2.47192	3.57056
0.15259	0.36621	-0.09155	0.33569	0.7019	0.57983	0.21362	0.09155			0.03052	0.94604	0.48828	0.97656	0.15259	1.43433	0	0.27466			0.21362	0.30518	0.06104	0.97656	0.42725	1.80054	2.50244	3.54004
0.15259	0.33569	-0.06104	0.36621	0.73242	0.64087	0.27466	0.09155			0.09155	0.94604	0.45776	0.94604	0.15259	1.37329	-0.03052	0.18311			0.15259	0.39673	0.06104	0.88501	0.39673	1.80054	2.47192	3.479
0.18311	0.36621	-0.06104	0.30518	0.7019	0.61035	0.27466	0			0.12207	0.88501	0.39673	0.94604	0.12207	1.31226	-0.06104	0.24414			0.18311	0.36621	0.09155	0.91553	0.39673	1.80054	2.44141	3.44849
0.15259	0.33569	0	0.27466	0.64087	0.57983	0.33569	0.06104			0.12207	0.94604	0.48828	0.97656	0.15259	1.34277	-0.15259	0.30518			0.27466	0.33569	0.03052	0.97656	0.36621	1.7395	2.38037	3.41797
0.18311	0.33569	0	0.30518	0.67139	0.54932	0.24414	0.09155			0.03052	0.94604	0.5188	1.00708	0.15259	1.28174	0	0.15259			0.27466	0.30518	0	0.97656	0.33569	1.7395	2.50244	3.41797
0.15259	0.33569	-0.03052	0.33569	0.73242	0.57983	0.21362	0.09155			0.09155	0.88501	0.48828	0.94604	0.09155	1.31226	-0.03052	0.24414			0.21362	0.30518	-0.06104	0.88501	0.39673	1.70898	2.47192	3.479
0.09155	0.30518	-0.03052	0.36621	0.7019	0.61035	0.30518	0.09155			0.15259	0.85449	0.42725	0.94604	0.09155	1.37329	-0.09155	0.33569			0.12207	0.36621	-0.03052	0.97656	0.45776	1.7395	2.47192	3.479
0.09155	0.27466	0	0.39673	0.61035	0.64087	0.30518	0.03052			0.03052	0.94604	0.5188	0.94604	0.09155	1.43433	-0.12207	0.24414			0.24414	0.33569	0.06104	0.94604	0.39673	1.77002	2.38037	3.44849
0.09155	0.27466	-0.06104	0.33569	0.67139	0.64087	0.27466	0			0.03052	0.94604	0.48828	0.91553	0.09155	1.37329	-0.06104	0.21362			0.27466	0.33569	0.06104	0.91553	0.33569	1.80054	2.44141	3.50952
0.06104	0.24414	-0.06104	0.36621	0.67139	0.61035	0.27466	0			0.12207	0.94604	0.48828	0.94604	0.09155	1.37329	0	0.21362			0.24414	0.21362	0	0.85449	0.39673	1.70898	2.44141	3.479
0.15259	0.21362	-0.09155	0.24414	0.64087	0.5188	0.18311	0			0.09155	0.94604	0.48828	1.00708	0.18311	1.37329	-0.03052	0.15259			0.18311	0.21362	-0.06104	0.94604	0.42725	1.70898	2.41089	3.44849
0.15259	0.33569	-0.06104	0.33569	0.61035	0.54932	0.21362	0			0.03052	0.91553	0.48828	0.97656	0.18311	1.31226	0	0.18311			0.18311	0.24414	0	0.94604	0.39673	1.77002	2.38037	3.479
0.15259	0.33569	0	0.39673	0.7019	0.64087	0.24414	0.03052			0.15259	0.82397	0.45776	1.00708	0.21362	1.31226	0	0.24414			0.27466	0.27466	0	0.91553	0.36621	1.80054	2.47192	3.35693
0.12207	0.39673	0	0.36621	0.67139	0.61035	0.21362	0			0.09155	0.88501	0.45776	1.00708	0.24414	1.40381	-0.09155	0.24414			0.24414	0.27466	0.03052	0.88501	0.36621	1.77002	2.47192	3.35693
0.15259	0.39673	0	0.36621	0.64087	0.61035	0.21362	0			0	0.91553	0.42725	1.0376	0.18311	1.43433	-0.12207	0.24414			0.15259	0.30518	0.03052	0.97656	0.45776	1.70898	2.38037	3.41797
0.06104	0.39673	0	0.30518	0.7019	0.54932	0.24414	0.03052			0.06104	0.97656	0.48828	1.06812	0.18311	1.40381	-0.03052	0.18311			0.21362	0.27466	-0.03052	0.97656	0.42725	1.70898	2.44141	3.479
0.03052	0.33569	-0.09155	0.30518	0.67139	0.61035	0.24414	0			0.09155	0.91553	0.42725	1.0376	0.18311	1.37329	0	0.15259			0.27466	0.30518	0	0.94604	0.33569	1.77002	2.47192	3.44849
0.09155	0.36621	-0.12207	0.36621	0.64087	0.61035	0.24414	0			0.09155	0.85449	0.48828	1.0376	0.18311	1.34277	0	0.21362			0.18311	0.24414	0	1.00708	0.42725	1.77002	2.38037	3.41797
0.15259	0.36621	-0.03052	0.39673	0.61035	0.57983	0.27466	0			0.09155	0.94604	0.48828	1.00708	0.18311	1.40381	-0.06104	0.24414			0.18311	0.30518	0	0.94604	0.45776	1.77002	2.38037	3.38745
0.12207	0.30518	0	0.33569	0.61035	0.54932	0.30518	-0.03052			0.09155	0.94604	0.45776	0.94604	0.15259	1.43433	-0.06104	0.24414			0.27466	0.27466	-0.06104	0.88501	0.33569	1.80054	2.44141	3.35693
0.15259	0.30518	0	0.27466	0.57983	0.61035	0.24414	0			0.06104	0.94604	0.36621	0.94604	0.09155	1.37329	-0.03052	0.18311			0.24414	0.27466	0	0.91553	0.36621	1.80054	2.44141	3.35693
0.12207	0.27466	-0.03052	0.33569	0.61035	0.64087	0.27466	0			0.09155	0.85449	0.42725	0.91553	0.09155	1.28174	0	0.15259			0.18311	0.24414	0.03052	1.00708	0.42725	1.80054	2.41089	3.35693
0.03052	0.27466	-0.06104	0.36621	0.64087	0.64087	0.21362	-0.03052			0.06104	0.76294	0.45776	0.88501	0.18311	1.40381	-0.06104	0.18311			0.12207	0.24414	0	0.97656	0.39673	1.80054	2.38037	3.44849
0.12207	0.33569	-0.12207	0.30518	0.67139	0.54932	0.21362	0			0	0.82397	0.48828	0.94604	0.21362	1.46484	-0.15259	0.18311			0.12207	0.24414	-0.03052	0.94604	0.36621	1.77002	2.41089	3.44849
0.15259	0.39673	0	0.27466	0.7019	0.57983	0.18311	0.06104			0.03052	0.88501	0.45776	0.94604	0.24414	1.40381	-0.06104	0.24414			0.15259	0.21362	0	0.91553	0.45776	1.80054	2.34985	3.38745
0.12207	0.33569	0	0.33569	0.67139	0.61035	0.21362	0.12207			0.06104	0.88501	0.45776	1.00708	0.24414	1.34277	0	0.21362			0.15259	0.24414	0.03052	0.94604	0.42725	1.80054	2.34985	3.32642
0.06104	0.30518	0	0.33569	0.61035	0.61035	0.18311	0.09155			0.06104	0.88501	0.39673	1.0376	0.24414	1.37329	-0.03052	0.15259			0.21362	0.24414	0	0.97656	0.42725	1.77002	2.38037	3.32642
0	0.36621	0	0.33569	0.67139	0.54932	0.21362	0.09155			0	0.88501	0.39673	1.00708	0.21362	1.40381	0	0.18311			0.24414	0.27466	0	0.94604	0.45776	1.80054	2.41089	3.44849
0.03052	0.27466	-0.06104	0.30518	0.67139	0.61035	0.24414	0.06104			0	0.88501	0.42725	1.0376	0.18311	1.40381	0.03052	0.18311			0.21362	0.36621	0.09155	0.88501	0.39673	1.77002	2.41089	3.41797
0.09155	0.27466	0	0.33569	0.67139	0.64087	0.24414	0.03052			0.03052	0.85449	0.45776	0.94604	0.12207	1.31226	0	0.18311			0.12207	0.33569	0.03052	0.94604	0.42725	1.77002	2.44141	3.38745
0.09155	0.30518	0	0.33569	0.61035	0.48828	0.30518	0.09155			0.09155	0.91553	0.45776	0.91553	0.15259	1.43433	0.03052	0.21362			0.15259	0.33569	-0.03052	0.94604	0.36621	1.77002	2.34985	3.2959
0	0.39673	0	0.21362	0.61035	0.61035	0.33569	0.09155			0.06104	0.88501	0.48828	0.97656	0.24414	1.43433	0.03052	0.21362			0.21362	0.33569	0	0.94604	0.39673	1.77002	2.38037	3.2959
0.03052	0.36621	-0.09155	0.36621	0.64087	0.61035	0.27466	0.03052			0.09155	0.91553	0.48828	0.97656	0.21362	1.31226	0	0.21362			0.18311	0.30518	0	0.97656	0.45776	1.80054	2.41089	3.32642
0.12207	0.33569	0	0.36621	0.7019	0.48828	0.33569	0.03052			0.06104	0.88501	0.45776	1.0376	0.21362	1.31226	0	0.21362			0.15259	0.27466	0.03052	0.97656	0.45776	1.80054	2.41089	3.32642
0.09155	0.33569	0	0.30518	0.64087	0.54932	0.36621	0			0.06104	0.91553	0.48828	1.06812	0.21362	1.40381	0	0.21362			0.15259	0.30518	0	0.94604	0.42725	1.80054	2.41089	3.26538
0	0.24414	-0.06104	0.27466	0.67139	0.57983	0.30518	0.03052			0.03052	0.91553	0.45776	1.00708	0.15259	1.40381	0	0.21362			0.18311	0.27466	0	0.97656	0.39673	1.77002	2.34985	3.2959
0.06104	0.33569	-0.03052	0.30518	0.7019	0.57983	0.30518	0.09155			0.06104	0.88501	0.42725	0.94604	0.18311	1.40381	0.03052	0.21362			0.24414	0.21362	-0.06104	0.94604	0.48828	1.77002	2.38037	3.38745
0.09155	0.36621	0	0.33569	0.73242	0.61035	0.27466	0.12207			0	0.94604	0.48828	0.94604	0.24414	1.43433	0	0.24414			0.27466	0.24414	0.03052	0.94604	0.5188	1.7395	2.41089	3.38745
0.06104	0.36621	0	0.33569	0.7019	0.57983	0.21362	0.12207			0	0.88501	0.45776	0.97656	0.24414	1.40381	-0.03052	0.18311			0.18311	0.24414	0.03052	0.91553	0.5188	1.77002	2.38037	3.2959
0	0.30518	-0.06104	0.36621	0.7019	0.54932	0.24414	0.09155			0	0.85449	0.45776	1.06812	0.21362	1.40381	-0.03052	0.21362			0.18311	0.24414	0	0.88501	0.48828	1.67847	2.38037	3.35693
0.09155	0.24414	0	0.33569	0.67139	0.5188	0.27466	0.09155			0	0.85449	0.45776	1.0376	0.15259	1.43433	0.03052	0.21362			0.12207	0.27466	-0.03052	0.91553	0.39673	1.70898	2.41089	3.38745
0.06104	0.36621	0	0.24414	0.67139	0.57983	0.33569	0.06104			0	0.82397	0.42725	1.0376	0.18311	1.43433	0	0.15259			0.12207	0.33569	0	0.91553	0.42725	1.7395	2.41089	3.38745
0	0.36621	-0.06104	0.27466	0.67139	0.61035	0.33569	0.06104			0.03052	0.79346	0.45776	0.94604	0.21362	1.31226	0	0.15259			0.15259	0.33569	0.06104	0.94604	0.45776	1.7395	2.41089	3.32642
0.06104	0.36621	0	0.30518	0.7019	0.61035	0.33569	0			0.06104	0.76294	0.42725	0.94604	0.24414	1.37329	0	0.15259			0.18311	0.27466	0.03052	0.94604	0.48828	1.80054	2.38037	3.38745
0.06104	0.27466	0	0.33569	0.7019	0.57983	0.33569	0.06104			0.06104	0.79346	0.45776	1.0376	0.21362	1.40381	0	0.12207			0.18311	0.24414	-0.03052	0.94604	0.5188	1.80054	2.41089	3.38745
0.06104	0.33569	-0.03052	0.33569	0.67139	0.54932	0.30518	0.09155			0.09155	0.76294	0.48828	1.0376	0.15259	1.43433	-0.03052	0.12207			0.15259	0.18311	-0.03052	0.94604	0.5188	1.77002	2.41089	3.35693
0	0.36621	-0.06104	0.21362	0.67139	0.57983	0.27466	0.09155			0.06104	0.82397	0.48828	0.97656	0.15259	1.31226	-0.06104	0.15259			0.18311	0.24414	0	0.91553	0.5188	1.80054	2.38037	3.41797
0.09155	0.36621	-0.09155	0.30518	0.64087	0.57983	0.24414	0.06104			0.06104	0.82397	0.5188	0.94604	0.24414	1.37329	-0.06104	0.21362			0.15259	0.30518	0	0.91553	0.54932	1.77002	2.38037	3.44849
0.12207	0.30518	-0.06104	0.30518	0.67139	0.57983	0.27466	0			0.09155	0.85449	0.5188	1.0376	0.21362	1.43433	-0.09155	0.24414			0.18311	0.33569	0	0.97656	0.57983	1.7395	2.41089	3.41797
0.12207	0.30518	-0.06104	0.30518	0.7019	0.5188	0.33569	0.03052			0.06104	0.91553	0.5188	1.0376	0.21362	1.43433	-0.09155	0.24414			0.15259	0.27466	0	0.97656	0.57983	1.67847	2.44141	3.41797
0.15259	0.33569	-0.09155	0.30518	0.73242	0.5188	0.27466	0.09155			0.03052	0.88501	0.45776	0.97656	0.18311	1.40381	-0.15259	0.24414			0.12207	0.27466	0.03052	0.94604	0.5188	1.64795	2.41089	3.38745
0.09155	0.33569	0	0.27466	0.67139	0.54932	0.30518	0.12207			0.06104	0.88501	0.48828	0.91553	0.24414	1.37329	-0.09155	0.21362			0.09155	0.21362	0.03052	0.91553	0.54932	1.7395	2.44141	3.38745
0.03052	0.27466	0	0.21362	0.7019	0.54932	0.24414	0.06104			0.06104	0.85449	0.5188	1.0376	0.21362	1.34277	-0.06104	0.18311			0.12207	0.27466	0	0.88501	0.54932	1.77002	2.38037	3.41797
0	0.30518	0	0.27466	0.64087	0.54932	0.18311	0.06104			0.03052	0.85449	0.45776	1.0376	0.18311	1.37329	-0.03052	0.18311			0.12207	0.27466	0	0.91553	0.54932	1.77002	2.38037	3.50952
0.06104	0.36621	0	0.24414	0.61035	0.57983	0.27466	0			0	0.79346	0.42725	0.91553	0.18311	1.37329	-0.03052	0.15259			0.12207	0.30518	0	0.91553	0.5188	1.77002	2.38037	3.50952
0.12207	0.24414	-0.03052	0.27466	0.61035	0.54932	0.33569	0.03052			-0.03052	0.73242	0.42725	0.97656	0.24414	1.40381	-0.03052	0.18311			0.09155	0.30518	0	0.85449	0.5188	1.7395	2.34985	3.54004
0.06104	0.30518	0.03052	0.33569	0.61035	0.57983	0.30518	0.09155			0	0.79346	0.45776	1.00708	0.21362	1.43433	-0.09155	0.21362			0.12207	0.18311	0	0.88501	0.5188	1.67847	2.34985	3.479
0	0.33569	0.06104	0.33569	0.64087	0.57983	0.24414	0.06104			0.03052	0.85449	0.48828	0.97656	0.15259	1.46484	-0.12207	0.27466			0.12207	0.24414	0.03052	0.88501	0.54932	1.7395	2.31934	3.479
0.03052	0.30518	0	0.27466	0.73242	0.5188	0.21362	0			0.06104	0.88501	0.54932	0.97656	0.24414	1.43433	-0.12207	0.30518			0.12207	0.39673	0	0.88501	0.5188	1.77002	2.31934	3.54004
0.06104	0.27466	0	0.27466	0.73242	0.54932	0.30518	0			0.09155	0.88501	0.5188	1.0376	0.18311	1.40381	-0.15259	0.30518			0.18311	0.33569	0.03052	0.94604	0.57983	1.80054	2.34985	3.50952
0.09155	0.33569	-0.03052	0.27466	0.73242	0.57983	0.30518	0.12207			0.06104	0.88501	0.48828	1.0376	0.15259	1.37329	-0.12207	0.27466			0.21362	0.27466	0.06104	1.00708	0.57983	1.77002	2.31934	3.54004
0.06104	0.30518	0	0.30518	0.73242	0.5188	0.27466	0.09155			0.06104	0.82397	0.48828	0.94604	0.12207	1.43433	-0.06104	0.27466			0.24414	0.27466	0.03052	0.97656	0.64087	1.70898	2.38037	3.479
0.03052	0.33569	0	0.33569	0.76294	0.57983	0.18311	0			0.03052	0.79346	0.42725	0.91553	0.15259	1.37329	-0.06104	0.30518			0.21362	0.33569	0.03052	1.0376	0.61035	1.67847	2.41089	3.54004
0.03052	0.33569	0	0.30518	0.7019	0.5188	0.27466	0			0	0.82397	0.39673	1.00708	0.12207	1.40381	-0.03052	0.36621			0.24414	0.33569	0	1.00708	0.57983	1.83105	2.44141	3.60107
0	0.33569	0	0.27466	0.7019	0.45776	0.30518	0.12207			0	0.91553	0.45776	1.0376	0.06104	1.43433	-0.06104	0.42725			0.24414	0.27466	0	0.97656	0.57983	1.80054	2.41089	3.57056
0.06104	0.30518	0.03052	0.27466	0.64087	0.5188	0.24414	0.06104			-0.03052	0.91553	0.5188	1.00708	0.12207	1.40381	-0.15259	0.42725			0.18311	0.27466	0	0.88501	0.61035	1.70898	2.41089	3.60107
0.09155	0.27466	0	0.27466	0.7019	0.48828	0.21362	0			0	0.88501	0.48828	1.00708	0.09155	1.40381	-0.15259	0.36621			0.21362	0.39673	0.03052	0.97656	0.61035	1.67847	2.44141	3.63159
0.09155	0.27466	0.03052	0.24414	0.76294	0.48828	0.30518	0.15259			0.06104	0.91553	0.5188	0.91553	0.18311	1.46484	-0.06104	0.33569			0.15259	0.36621	0	1.0376	0.57983	1.67847	2.38037	3.54004
0.06104	0.30518	0	0.21362	0.76294	0.48828	0.30518	0.09155			0.03052	0.82397	0.48828	0.91553	0.21362	1.43433	-0.09155	0.36621			0.09155	0.24414	0	1.06812	0.5188	1.7395	2.31934	3.54004
0.12207	0.30518	0	0.24414	0.76294	0.45776	0.24414	0			0.03052	0.82397	0.45776	1.00708	0.18311	1.37329	-0.09155	0.48828			0.12207	0.24414	0	1.06812	0.54932	1.7395	2.31934	3.54004
0.12207	0.27466	0.06104	0.18311	0.76294	0.48828	0.24414	0.09155			0	0.97656	0.5188	1.00708	0.12207	1.43433	-0.12207	0.48828			0.12207	0.36621	-0.06104	1.0376	0.54932	1.64795	2.31934	3.50952
0.12207	0.24414	0.03052	0.21362	0.73242	0.5188	0.30518	0.12207			-0.06104	0.91553	0.54932	0.97656	0.12207	1.43433	-0.15259	0.39673			0.18311	0.33569	-0.06104	1.0376	0.61035	1.70898	2.34985	3.50952
0.15259	0.33569	0	0.21362	0.7019	0.54932	0.30518	0.06104			0	0.91553	0.5188	0.91553	0.21362	1.40381	-0.09155	0.33569			0.21362	0.27466	-0.06104	1.0376	0.61035	1.67847	2.38037	3.479
0.12207	0.33569	0.09155	0.24414	0.76294	0.54932	0.24414	0			0.06104	0.82397	0.5188	0.97656	0.21362	1.40381	-0.03052	0.45776			0.24414	0.33569	-0.03052	1.06812	0.64087	1.7395	2.41089	3.50952
0.12207	0.33569	0.03052	0.30518	0.79346	0.54932	0.30518	0.09155			0.09155	0.88501	0.42725	0.97656	0.15259	1.40381	-0.06104	0.45776			0.18311	0.30518	0	1.09863	0.61035	1.67847	2.38037	3.479
0.12207	0.30518	0.06104	0.33569	0.79346	0.5188	0.30518	0.09155			0.09155	0.97656	0.48828	0.97656	0.12207	1.40381	-0.15259	0.39673			0.18311	0.21362	0.06104	1.06812	0.64087	1.80054	2.38037	3.54004
0.09155	0.30518	0.09155	0.30518	0.82397	0.5188	0.21362	0.12207			0.06104	0.91553	0.54932	0.97656	0.15259	1.37329	-0.15259	0.33569			0.15259	0.30518	0.06104	1.06812	0.54932	1.77002	2.31934	3.50952
0.15259	0.27466	0.03052	0.33569	0.76294	0.45776	0.21362	0.06104			0.03052	0.82397	0.5188	0.85449	0.21362	1.37329	-0.03052	0.42725			0.12207	0.36621	0	0.97656	0.54932	1.67847	2.31934	3.54004
0.09155	0.27466	0	0.30518	0.79346	0.45776	0.21362	0.09155			0.06104	0.85449	0.42725	0.88501	0.24414	1.37329	-0.06104	0.42725			0.15259	0.36621	0	1.0376	0.61035	1.7395	2.44141	3.57056
0.09155	0.27466	0.06104	0.27466	0.88501	0.48828	0.24414	0.09155			0.09155	0.97656	0.48828	0.97656	0.27466	1.43433	-0.12207	0.42725			0.18311	0.36621	0	1.12915	0.64087	1.77002	2.41089	3.50952
0.03052	0.30518	0	0.30518	0.82397	0.42725	0.24414	0			0.09155	0.91553	0.5188	1.00708	0.24414	1.43433	-0.18311	0.33569			0.18311	0.36621	0	1.15967	0.64087	1.67847	2.38037	3.54004
0.06104	0.33569	-0.03052	0.24414	0.79346	0.45776	0.21362	0			0.09155	0.82397	0.48828	0.97656	0.21362	1.43433	-0.06104	0.42725			0.18311	0.33569	-0.06104	1.06812	0.61035	1.67847	2.38037	3.57056
0.09155	0.33569	-0.03052	0.24414	0.7019	0.48828	0.24414	0.09155			0.03052	0.94604	0.45776	0.97656	0.18311	1.43433	-0.06104	0.42725			0.15259	0.36621	-0.12207	1.06812	0.57983	1.7395	2.31934	3.60107
0.12207	0.33569	-0.03052	0.24414	0.79346	0.54932	0.30518	0.06104			0.06104	0.97656	0.5188	1.00708	0.24414	1.46484	-0.15259	0.36621			0.09155	0.27466	-0.06104	1.12915	0.5188	1.70898	2.34985	3.66211
0.12207	0.33569	0	0.30518	0.88501	0.45776	0.27466	0.09155			0.12207	0.88501	0.5188	1.00708	0.21362	1.40381	-0.12207	0.33569			0.21362	0.30518	-0.03052	1.15967	0.57983	1.7395	2.44141	3.66211
0.12207	0.39673	0	0.33569	0.85449	0.48828	0.30518	0			0.12207	0.82397	0.45776	1.00708	0.18311	1.40381	-0.09155	0.42725			0.21362	0.33569	0	1.09863	0.61035	1.70898	2.41089	3.66211
0.12207	0.33569	0.03052	0.33569	0.79346	0.45776	0.30518	0.06104			0.09155	0.94604	0.39673	0.94604	0.15259	1.34277	-0.15259	0.36621			0.15259	0.36621	0	1.0376	0.64087	1.7395	2.38037	3.63159
0.06104	0.33569	0.06104	0.36621	0.85449	0.39673	0.18311	0.06104			0.12207	0.91553	0.45776	0.91553	0.18311	1.31226	-0.18311	0.27466			0.15259	0.27466	0	1.15967	0.57983	1.77002	2.28882	3.66211
0.09155	0.36621	0.09155	0.30518	0.94604	0.48828	0.27466	0.09155			0.15259	0.85449	0.5188	0.94604	0.15259	1.37329	-0.03052	0.36621			0.09155	0.27466	-0.06104	1.15967	0.5188	1.7395	2.38037	3.63159
0.15259	0.27466	0	0.24414	0.91553	0.5188	0.30518	0.03052			0.15259	0.94604	0.39673	0.94604	0.15259	1.46484	-0.06104	0.42725			0.15259	0.36621	-0.06104	1.09863	0.57983	1.67847	2.38037	3.66211
0.09155	0.30518	0.06104	0.21362	0.85449	0.5188	0.27466	0			0.09155	0.97656	0.48828	0.94604	0.18311	1.43433	-0.15259	0.36621			0.15259	0.36621	-0.03052	1.12915	0.64087	1.67847	2.38037	3.66211
0.06104	0.33569	0.06104	0.27466	0.94604	0.48828	0.21362	0			0.15259	0.94604	0.45776	0.91553	0.15259	1.40381	-0.09155	0.33569			0.15259	0.42725	0	1.19019	0.64087	1.67847	2.34985	3.54004
0.03052	0.30518	0	0.33569	0.91553	0.48828	0.24414	0			0.15259	0.97656	0.45776	0.94604	0.21362	1.37329	-0.03052	0.33569			0.09155	0.33569	0	1.12915	0.57983	1.67847	2.34985	3.54004
0.03052	0.33569	-0.03052	0.30518	0.85449	0.42725	0.30518	0			0.12207	0.94604	0.48828	0.94604	0.21362	1.31226	-0.06104	0.30518			0.15259	0.24414	0	1.12915	0.54932	1.7395	2.38037	3.54004
0.09155	0.39673	-0.03052	0.30518	0.88501	0.45776	0.27466	0.06104			0.12207	0.91553	0.48828	0.94604	0.18311	1.31226	0	0.36621			0.18311	0.27466	-0.09155	1.15967	0.61035	1.70898	2.34985	3.57056
0.12207	0.36621	0.06104	0.21362	0.91553	0.54932	0.30518	0.06104			0.18311	0.94604	0.45776	0.91553	0.21362	1.40381	-0.06104	0.39673			0.15259	0.33569	-0.09155	1.15967	0.61035	1.64795	2.31934	3.63159
0.06104	0.33569	0	0.21362	0.88501	0.54932	0.30518	0.06104			0.15259	0.82397	0.45776	0.97656	0.15259	1.37329	-0.09155	0.39673			0.03052	0.36621	-0.03052	1.12915	0.61035	1.77002	2.38037	3.63159
0.15259	0.33569	0.06104	0.30518	0.88501	0.5188	0.33569	0.09155			0.09155	0.85449	0.48828	0.94604	0.18311	1.40381	-0.15259	0.39673			0.12207	0.39673	-0.03052	1.15967	0.54932	1.7395	2.41089	3.60107
0.09155	0.36621	0.06104	0.30518	0.94604	0.45776	0.33569	0.06104			0.12207	0.94604	0.45776	0.91553	0.21362	1.37329	-0.18311	0.27466			0.12207	0.42725	-0.06104	1.2207	0.67139	1.70898	2.31934	3.63159
0.03052	0.33569	0	0.33569	1.00708	0.5188	0.33569	0.06104			0.15259	0.97656	0.48828	0.88501	0.18311	1.31226	-0.09155	0.30518			0.06104	0.39673	-0.12207	1.2207	0.61035	1.7395	2.2583	3.57056
0.03052	0.33569	0	0.24414	0.91553	0.54932	0.33569	0.06104			0.18311	0.82397	0.42725	0.85449	0.12207	1.34277	-0.03052	0.39673			0.12207	0.42725	-0.06104	1.2207	0.61035	1.70898	2.31934	3.54004
0.06104	0.36621	0	0.21362	0.94604	0.5188	0.33569	0.06104			0.15259	0.82397	0.48828	0.85449	0.09155	1.43433	-0.03052	0.42725			0.15259	0.42725	0	1.19019	0.57983	1.67847	2.31934	3.60107
0.12207	0.33569	0.09155	0.27466	0.94604	0.45776	0.33569	0.03052			0.18311	0.91553	0.5188	0.91553	0.09155	1.40381	-0.18311	0.33569			0.12207	0.39673	-0.03052	1.2207	0.64087	1.67847	2.28882	3.66211
0.15259	0.30518	0.09155	0.27466	0.97656	0.45776	0.30518	0.03052			0.15259	0.91553	0.5188	0.91553	0.06104	1.34277	-0.09155	0.36621			0.06104	0.42725	-0.15259	1.12915	0.67139	1.64795	2.2583	3.69263
0.12207	0.30518	0.06104	0.21362	0.91553	0.5188	0.33569	0			0.18311	0.91553	0.45776	0.97656	0.06104	1.31226	-0.03052	0.39673			0.06104	0.42725	-0.06104	1.12915	0.57983	1.64795	2.34985	3.66211
0.09155	0.39673	0.03052	0.21362	0.88501	0.45776	0.36621	0			0.18311	0.85449	0.45776	0.97656	0.12207	1.40381	-0.09155	0.39673			0.15259	0.39673	0	1.19019	0.7019	1.61743	2.34985	3.66211
0.03052	0.42725	0	0.30518	0.97656	0.39673	0.27466	0			0.09155	0.82397	0.5188	0.97656	0.15259	1.40381	-0.06104	0.42725			0.15259	0.42725	-0.03052	1.19019	0.67139	1.67847	2.28882	3.57056
0.09155	0.45776	0.03052	0.27466	0.94604	0.48828	0.27466	0			0.12207	0.85449	0.48828	1.00708	0.18311	1.34277	-0.09155	0.42725			0.15259	0.39673	-0.06104	1.19019	0.67139	1.70898	2.28882	3.63159
0.15259	0.39673	0.09155	0.27466	1.00708	0.48828	0.30518	0			0.15259	0.85449	0.5188	0.97656	0.12207	1.31226	-0.15259	0.36621			0.15259	0.39673	0	1.15967	0.64087	1.64795	2.31934	3.75366
0.12207	0.39673	0.03052	0.24414	1.0376	0.5188	0.27466	0			0.18311	0.88501	0.5188	0.94604	0.12207	1.37329	-0.09155	0.36621			0.12207	0.36621	0	1.2207	0.67139	1.7395	2.28882	3.72314
0.09155	0.39673	0	0.33569	0.91553	0.42725	0.27466	0			0.06104	0.94604	0.48828	0.91553	0.12207	1.37329	-0.09155	0.30518			0	0.36621	-0.12207	1.25122	0.64087	1.7395	2.2583	3.72314
0.06104	0.30518	0	0.30518	0.94604	0.54932	0.24414	0.03052			0.09155	0.94604	0.48828	0.85449	0.06104	1.25122	-0.03052	0.30518			0.03052	0.36621	-0.09155	1.28174	0.67139	1.7395	2.22778	3.63159
0.12207	0.33569	0.06104	0.24414	1.00708	0.5188	0.21362	0.03052			0.15259	0.91553	0.48828	0.88501	0.03052	1.31226	-0.03052	0.33569			0.12207	0.27466	0	1.25122	0.73242	1.7395	2.2583	3.69263
0.15259	0.36621	0.06104	0.24414	1.0376	0.42725	0.18311	0.06104			0.15259	0.94604	0.45776	0.97656	0.09155	1.37329	-0.06104	0.36621			0.15259	0.30518	-0.09155	1.2207	0.7019	1.77002	2.28882	3.78418
0.12207	0.39673	0	0.30518	1.0376	0.54932	0.09155	0.06104			0.18311	0.85449	0.42725	0.97656	0.09155	1.28174	-0.09155	0.33569			0.06104	0.27466	-0.09155	1.19019	0.73242	1.80054	2.22778	3.78418
0.06104	0.42725	0	0.27466	0.97656	0.48828	0.15259	0.06104			0.12207	0.88501	0.42725	0.97656	0.18311	1.31226	-0.03052	0.27466			0.03052	0.33569	-0.15259	1.19019	0.7019	1.77002	2.19727	3.75366
0.06104	0.39673	0.03052	0.21362	0.94604	0.45776	0.21362	0.09155			0.06104	0.85449	0.45776	0.94604	0.15259	1.37329	-0.06104	0.27466			0.09155	0.36621	-0.15259	1.19019	0.7019	1.80054	2.28882	3.66211
0.09155	0.33569	0	0.36621	0.97656	0.45776	0.21362	0.03052			0.03052	0.91553	0.45776	0.91553	0.12207	1.37329	-0.09155	0.24414			0.12207	0.36621	-0.12207	1.25122	0.73242	1.80054	2.22778	3.78418
0.12207	0.36621	0	0.33569	1.00708	0.48828	0.27466	0.03052			0.12207	0.88501	0.45776	0.88501	0.09155	1.25122	0	0.24414			0.15259	0.36621	-0.06104	1.2207	0.73242	1.77002	2.2583	3.72314
0.03052	0.42725	0	0.30518	1.06812	0.5188	0.24414	0			0.15259	0.85449	0.45776	0.91553	0.06104	1.25122	-0.06104	0.27466			0.06104	0.36621	-0.06104	1.25122	0.7019	1.7395	2.22778	3.72314
0.03052	0.45776	0.06104	0.30518	1.0376	0.5188	0.27466	-0.06104			0.12207	0.85449	0.39673	0.91553	0.12207	1.28174	-0.09155	0.27466			0.03052	0.33569	0	1.25122	0.67139	1.80054	2.19727	3.72314
0.09155	0.39673	0	0.27466	1.0376	0.57983	0.27466	0			0.15259	0.85449	0.45776	0.91553	0.12207	1.31226	-0.12207	0.24414			0.06104	0.36621	0	1.28174	0.76294	1.77002	2.22778	3.78418
0.09155	0.39673	0	0.24414	1.06812	0.54932	0.24414	0.06104			0.12207	0.85449	0.42725	0.94604	0.12207	1.31226	-0.12207	0.27466			0.03052	0.30518	-0.09155	1.28174	0.73242	1.70898	2.28882	3.75366
0	0.33569	0	0.33569	1.00708	0.48828	0.21362	0.09155			0.12207	0.85449	0.45776	0.85449	0.09155	1.28174	-0.15259	0.27466			0.09155	0.24414	-0.09155	1.25122	0.76294	1.77002	2.22778	3.72314
0.12207	0.45776	0.03052	0.33569	1.09863	0.45776	0.18311	0.06104			0.12207	0.82397	0.45776	0.88501	0	1.25122	-0.12207	0.27466			0.12207	0.21362	0	1.25122	0.73242	1.77002	2.22778	3.75366
0.09155	0.36621	0	0.33569	1.06812	0.54932	0.15259	0.06104			0.15259	0.79346	0.5188	0.97656	0.15259	1.31226	-0.09155	0.30518			0.09155	0.24414	0	1.25122	0.7019	1.80054	2.28882	3.8147
0.03052	0.36621	0	0.36621	1.06812	0.54932	0.21362	0.03052			0.12207	0.73242	0.45776	0.94604	0.15259	1.37329	-0.06104	0.33569			0.09155	0.27466	-0.03052	1.2207	0.7019	1.86157	2.19727	3.78418
0.03052	0.30518	0.06104	0.27466	1.06812	0.57983	0.21362	0			0.15259	0.76294	0.48828	0.94604	0.12207	1.37329	-0.06104	0.33569			0.12207	0.33569	-0.12207	1.2207	0.67139	1.86157	2.22778	3.8147
0.06104	0.33569	0.03052	0.27466	1.06812	0.42725	0.27466	0			0.12207	0.73242	0.45776	0.82397	0.06104	1.28174	-0.06104	0.33569			0.12207	0.33569	-0.03052	1.2207	0.64087	1.86157	2.22778	3.84521
0.06104	0.42725	0	0.27466	1.06812	0.45776	0.27466	0.06104			0.12207	0.79346	0.45776	0.88501	0.09155	1.25122	-0.06104	0.36621			0.09155	0.27466	0	1.2207	0.67139	1.83105	2.19727	3.78418
0.03052	0.42725	0	0.36621	1.0376	0.48828	0.24414	0.03052			0.12207	0.79346	0.48828	0.97656	0.15259	1.37329	-0.06104	0.33569			0.15259	0.24414	0	1.28174	0.67139	1.86157	2.19727	3.75366
0	0.36621	0	0.27466	1.06812	0.5188	0.24414	0.03052			0.12207	0.79346	0.48828	0.94604	0.12207	1.37329	-0.03052	0.33569			0.12207	0.24414	0	1.2207	0.67139	1.80054	2.16675	3.84521
0	0.36621	-0.03052	0.30518	1.0376	0.54932	0.15259	0.03052			0.12207	0.82397	0.42725	0.85449	0.03052	1.31226	-0.06104	0.33569			0.09155	0.27466	0	1.28174	0.67139	1.80054	2.19727	3.84521
0	0.48828	0	0.33569	0.97656	0.48828	0.27466	-0.03052			0.09155	0.82397	0.39673	0.88501	0.09155	1.25122	-0.03052	0.30518			0.12207	0.36621	-0.03052	1.31226	0.67139	1.7395	2.16675	3.87573
0.03052	0.48828	0.06104	0.33569	1.00708	0.45776	0.33569	-0.03052			0.09155	0.82397	0.33569	0.94604	0.12207	1.28174	-0.03052	0.30518			0.09155	0.36621	-0.03052	1.28174	0.67139	1.83105	2.16675	3.87573
0.06104	0.39673	0.06104	0.33569	0.97656	0.39673	0.24414	0			0.09155	0.85449	0.33569	0.91553	0.09155	1.34277	-0.06104	0.24414			0.12207	0.30518	-0.06104	1.31226	0.67139	1.86157	2.13623	3.84521
0.09155	0.54932	0.09155	0.36621	1.06812	0.45776	0.27466	0.03052			0.15259	0.79346	0.33569	0.82397	0.06104	1.31226	-0.15259	0.21362			0.06104	0.30518	-0.09155	1.2207	0.64087	1.89209	2.13623	3.8147
0.12207	0.5188	0.09155	0.33569	1.09863	0.45776	0.18311	0			0.21362	0.76294	0.42725	0.91553	0.09155	1.31226	-0.12207	0.30518			0.09155	0.27466	-0.06104	1.25122	0.61035	1.89209	2.13623	3.84521
0.06104	0.42725	0	0.33569	1.09863	0.48828	0.21362	-0.03052			0.21362	0.76294	0.45776	0.88501	0.09155	1.31226	-0.06104	0.33569			0.09155	0.33569	-0.03052	1.2207	0.64087	1.80054	2.16675	3.84521
0.03052	0.42725	0.06104	0.33569	1.12915	0.48828	0.30518	-0.03052			0.18311	0.7019	0.45776	0.79346	0.03052	1.31226	-0.03052	0.36621			0	0.33569	-0.09155	1.15967	0.64087	1.80054	2.16675	3.8147
0.09155	0.45776	0.09155	0.27466	1.09863	0.45776	0.30518	0.03052			0.18311	0.76294	0.42725	0.88501	0.06104	1.34277	0	0.33569			0	0.33569	-0.06104	1.09863	0.67139	1.86157	2.16675	3.78418
0.09155	0.42725	0.09155	0.30518	1.09863	0.48828	0.27466	0.03052			0.18311	0.82397	0.45776	0.88501	0.12207	1.34277	0	0.30518			0	0.24414	-0.06104	1.15967	0.67139	1.89209	2.10571	3.84521
0.06104	0.42725	0.03052	0.30518	1.12915	0.48828	0.18311	-0.03052			0.12207	0.85449	0.42725	0.85449	0.06104	1.34277	0	0.27466			0.03052	0.24414	-0.06104	1.12915	0.73242	1.92261	2.0752	3.87573
0	0.48828	0.03052	0.30518	1.12915	0.45776	0.21362	-0.06104			0.12207	0.85449	0.39673	0.82397	0.06104	1.40381	0	0.24414			0.03052	0.33569	-0.06104	1.15967	0.73242	1.92261	2.13623	3.84521
0.03052	0.48828	0.06104	0.30518	1.00708	0.5188	0.24414	0			0.12207	0.82397	0.30518	0.91553	0.15259	1.37329	-0.12207	0.33569			0.12207	0.33569	-0.06104	1.15967	0.73242	1.86157	2.04468	3.78418
0.09155	0.45776	0.06104	0.30518	0.97656	0.45776	0.24414	0.03052			0.06104	0.76294	0.39673	0.88501	0.12207	1.37329	-0.12207	0.33569			0.15259	0.30518	-0.12207	1.15967	0.76294	1.86157	2.04468	3.8147
0.09155	0.45776	0.09155	0.33569	1.00708	0.45776	0.15259	-0.03052			0.06104	0.7019	0.42725	0.82397	0.15259	1.37329	-0.06104	0.33569			0.12207	0.30518	-0.06104	1.15967	0.73242	1.89209	2.04468	3.87573
0.12207	0.45776	0.09155	0.33569	1.06812	0.45776	0.24414	-0.03052			0.12207	0.76294	0.42725	0.79346	0.18311	1.40381	0	0.27466			0.12207	0.33569	-0.06104	1.15967	0.73242	1.89209	2.04468	3.87573
0.12207	0.5188	0.12207	0.33569	1.12915	0.45776	0.33569	0.03052			0.18311	0.82397	0.45776	0.82397	0.15259	1.37329	0	0.24414			0.15259	0.30518	-0.06104	1.09863	0.73242	1.89209	2.0752	3.87573
0.09155	0.42725	0.12207	0.33569	1.09863	0.42725	0.30518	0			0.18311	0.85449	0.42725	0.79346	0.15259	1.37329	0	0.21362			0.12207	0.27466	-0.03052	1.0376	0.7019	1.89209	2.0752	3.90625
0.03052	0.36621	0.09155	0.39673	1.06812	0.45776	0.18311	-0.09155			0.18311	0.85449	0.33569	0.85449	0.12207	1.34277	-0.09155	0.30518			0.09155	0.27466	0.03052	1.06812	0.7019	1.89209	2.10571	3.90625
0.06104	0.42725	0.06104	0.42725	1.0376	0.5188	0.21362	-0.03052			0.18311	0.79346	0.33569	0.88501	0.03052	1.28174	-0.12207	0.30518			0.09155	0.36621	0	1.09863	0.67139	1.95313	2.10571	3.93677
0.06104	0.48828	0.06104	0.45776	1.0376	0.48828	0.27466	0.03052			0.12207	0.76294	0.42725	0.91553	0.03052	1.31226	0	0.30518			0.06104	0.33569	0.03052	1.15967	0.64087	1.95313	2.10571	3.87573
0.06104	0.48828	0.12207	0.45776	1.0376	0.54932	0.27466	-0.03052			0.09155	0.85449	0.42725	0.94604	0.09155	1.34277	0	0.27466			0.06104	0.24414	0.06104	1.12915	0.67139	1.92261	2.04468	3.87573
0.09155	0.39673	0.06104	0.42725	1.06812	0.54932	0.18311	-0.03052			0.15259	0.85449	0.42725	0.88501	0.06104	1.28174	0	0.21362			0.06104	0.33569	0.03052	1.06812	0.7019	1.86157	1.95313	3.87573
0	0.45776	0.09155	0.42725	1.15967	0.5188	0.33569	0.03052			0.24414	0.82397	0.42725	0.85449	0.12207	1.25122	0	0.30518			0.15259	0.36621	0.06104	1.00708	0.7019	2.01416	1.98364	3.90625
0	0.48828	0.06104	0.42725	1.09863	0.5188	0.24414	0.03052			0.18311	0.82397	0.36621	0.91553	0	1.28174	-0.06104	0.36621			0.18311	0.27466	0.03052	1.0376	0.76294	2.01416	1.95313	3.90625
0	0.5188	0.09155	0.48828	1.12915	0.45776	0.18311	-0.06104			0.12207	0.82397	0.45776	0.88501	0.03052	1.25122	0	0.30518			0.12207	0.36621	0	1.06812	0.73242	1.98364	2.01416	3.90625
0	0.48828	0.09155	0.45776	1.09863	0.5188	0.33569	-0.09155			0.12207	0.85449	0.45776	0.88501	0.09155	1.25122	0.06104	0.21362			0.12207	0.36621	0	1.15967	0.7019	1.95313	2.0752	3.93677
0.06104	0.45776	0.06104	0.42725	1.0376	0.5188	0.33569	-0.03052			0.09155	0.85449	0.45776	0.79346	0.09155	1.28174	0.03052	0.27466			0.12207	0.24414	0	1.12915	0.73242	2.04468	2.0752	3.93677
0.06104	0.42725	0.09155	0.45776	1.12915	0.5188	0.30518	0			0.12207	0.82397	0.36621	0.82397	0.12207	1.31226	0	0.30518			0.06104	0.27466	-0.03052	1.09863	0.64087	2.01416	2.04468	3.93677
0.09155	0.39673	0.09155	0.42725	1.15967	0.45776	0.24414	-0.09155			0.21362	0.76294	0.39673	0.88501	0.12207	1.43433	-0.03052	0.33569			0.03052	0.33569	-0.03052	1.0376	0.64087	1.92261	2.04468	3.93677
0.09155	0.39673	0.09155	0.45776	1.09863	0.5188	0.21362	-0.06104			0.12207	0.88501	0.42725	0.85449	0.03052	1.37329	0.03052	0.18311			0.09155	0.30518	0	1.09863	0.61035	2.04468	1.92261	3.93677
0.06104	0.42725	0.09155	0.48828	1.09863	0.57983	0.18311	-0.06104			0.09155	0.88501	0.36621	0.88501	0	1.37329	0.03052	0.30518			0.15259	0.36621	0.03052	1.12915	0.73242	2.04468	1.98364	3.93677
0.09155	0.45776	0.09155	0.48828	1.06812	0.54932	0.21362	0			0.06104	0.79346	0.36621	0.88501	0	1.37329	0	0.30518			0.12207	0.36621	0.09155	1.12915	0.67139	1.95313	2.01416	3.93677
0.09155	0.45776	0.09155	0.54932	1.15967	0.54932	0.27466	0.03052			0.15259	0.82397	0.36621	0.88501	0	1.37329	0	0.24414			0.12207	0.30518	0.06104	1.06812	0.67139	1.95313	1.98364	3.90625
0.09155	0.42725	0.09155	0.5188	1.15967	0.5188	0.27466	0			0.12207	0.91553	0.45776	0.88501	0	1.34277	0.03052	0.24414			0.09155	0.24414	0.09155	1.06812	0.7019	2.0752	1.98364	3.93677
0.12207	0.45776	0.09155	0.54932	1.12915	0.5188	0.30518	-0.06104			0.18311	0.88501	0.42725	0.88501	0	1.31226	0.03052	0.30518			0.03052	0.24414	0.06104	1.12915	0.61035	2.10571	1.92261	3.90625
0.09155	0.45776	0.03052	0.54932	1.06812	0.48828	0.30518	-0.03052			0.09155	0.79346	0.33569	0.88501	0	1.25122	-0.06104	0.33569			0.12207	0.30518	0	1.06812	0.64087	2.0752	1.89209	3.90625
0.09155	0.42725	0	0.5188	1.19019	0.45776	0.21362	0			0.15259	0.85449	0.39673	0.88501	0	1.25122	0	0.21362			0.15259	0.36621	-0.03052	1.06812	0.73242	2.0752	1.95313	3.84521
0.06104	0.39673	0.03052	0.45776	1.2207	0.45776	0.21362	0			0.18311	0.85449	0.39673	0.88501	0	1.40381	0.03052	0.30518			0.12207	0.33569	0	1.06812	0.73242	2.04468	1.92261	3.87573
0.03052	0.42725	0.06104	0.45776	1.19019	0.5188	0.30518	-0.06104			0.12207	0.76294	0.36621	0.82397	0	1.37329	0	0.30518			0.03052	0.24414	0.06104	1.12915	0.73242	1.98364	1.92261	3.87573
0	0.36621	0.09155	0.61035	1.09863	0.54932	0.30518	-0.09155			0.12207	0.82397	0.36621	0.88501	0	1.37329	-0.12207	0.21362			0.03052	0.24414	0.06104	1.12915	0.64087	2.01416	1.86157	3.93677
0	0.39673	0.12207	0.61035	1.2207	0.48828	0.24414	-0.03052			0.18311	0.85449	0.42725	0.91553	0.03052	1.37329	0	0.30518			0.12207	0.30518	0.03052	1.06812	0.7019	2.04468	1.89209	3.96729
0.03052	0.36621	0.12207	0.57983	1.19019	0.45776	0.15259	-0.06104			0.15259	0.85449	0.42725	0.85449	0	1.31226	0	0.36621			0.15259	0.33569	0	1.12915	0.67139	2.04468	1.92261	3.93677
0.03052	0.33569	0.15259	0.54932	1.09863	0.45776	0.18311	0			0.06104	0.85449	0.36621	0.88501	0.06104	1.28174	-0.03052	0.30518			0.09155	0.30518	-0.06104	1.2207	0.7019	2.04468	1.89209	3.93677
0.09155	0.33569	0.09155	0.5188	1.15967	0.48828	0.24414	0			0.15259	0.85449	0.33569	0.91553	0.03052	1.34277	-0.03052	0.30518			0.03052	0.30518	-0.03052	1.12915	0.67139	1.98364	1.83105	3.93677
0.06104	0.36621	0.09155	0.5188	1.15967	0.5188	0.27466	0			0.18311	0.85449	0.30518	0.85449	0.06104	1.37329	-0.03052	0.33569			0.12207	0.21362	0.06104	1.12915	0.64087	2.04468	1.86157	3.90625
0.09155	0.39673	0.03052	0.54932	1.15967	0.5188	0.27466	0			0.09155	0.88501	0.33569	0.85449	0.06104	1.37329	-0.03052	0.30518			0.09155	0.21362	0.09155	1.2207	0.73242	2.10571	1.92261	3.90625
0.03052	0.48828	0.09155	0.54932	1.12915	0.45776	0.27466	-0.06104			0.15259	0.82397	0.33569	0.88501	0.09155	1.43433	0	0.33569			0.06104	0.21362	0.03052	1.15967	0.7019	2.10571	1.86157	3.87573
0	0.42725	0.12207	0.61035	1.15967	0.39673	0.30518	-0.03052			0.21362	0.76294	0.36621	0.82397	0.09155	1.37329	0	0.21362			0	0.21362	0	1.12915	0.61035	2.04468	1.80054	3.93677
0	0.45776	0.12207	0.54932	1.12915	0.42725	0.30518	0			0.12207	0.85449	0.39673	0.76294	0.06104	1.28174	0	0.24414			0.12207	0.21362	0	1.09863	0.7019	2.01416	1.86157	3.9978
0	0.45776	0.09155	0.48828	1.09863	0.5188	0.33569	0			0.06104	0.85449	0.42725	0.76294	0.06104	1.31226	-0.03052	0.30518			0.09155	0.21362	0.06104	1.09863	0.7019	2.04468	1.83105	3.9978
0.09155	0.42725	0.09155	0.57983	1.2207	0.48828	0.33569	0			0.15259	0.91553	0.39673	0.73242	0.03052	1.46484	0	0.33569			0	0.15259	0.03052	1.12915	0.67139	2.04468	1.77002	4.05884
0.06104	0.39673	0.12207	0.61035	1.2207	0.45776	0.33569	0			0.15259	0.79346	0.36621	0.76294	0.03052	1.43433	0	0.30518			0.06104	0.21362	0	1.15967	0.64087	2.04468	1.86157	3.9978
0.03052	0.42725	0.06104	0.61035	1.2207	0.45776	0.33569	0			0.21362	0.79346	0.45776	0.79346	0	1.37329	0	0.21362			0.12207	0.18311	0	1.12915	0.73242	2.04468	1.86157	3.96729
0.03052	0.39673	0.09155	0.57983	1.15967	0.5188	0.33569	0			0.15259	0.82397	0.48828	0.85449	0	1.31226	-0.09155	0.30518			0.06104	0.15259	0.09155	1.15967	0.7019	2.10571	1.83105	3.93677
0.03052	0.36621	0.15259	0.54932	1.15967	0.48828	0.30518	0			0.15259	0.88501	0.42725	0.88501	0	1.37329	0	0.30518			-0.03052	0.18311	0.06104	1.19019	0.61035	2.0752	1.77002	3.96729
0	0.36621	0.15259	0.61035	1.15967	0.42725	0.33569	0			0.09155	0.85449	0.36621	0.88501	0	1.40381	0.03052	0.33569			0	0.15259	0	1.2207	0.73242	2.0752	1.77002	4.02832
0.06104	0.36621	0.15259	0.57983	1.19019	0.45776	0.33569	-0.06104			0.03052	0.79346	0.39673	0.85449	0.06104	1.40381	0.03052	0.30518			0	0.15259	0.03052	1.12915	0.7019	2.0752	1.86157	4.05884
0.09155	0.42725	0.06104	0.54932	1.06812	0.54932	0.33569	-0.03052			0.12207	0.76294	0.39673	0.82397	0.06104	1.34277	0	0.27466			0.03052	0.18311	0.12207	1.19019	0.7019	2.04468	1.80054	4.02832
0.09155	0.45776	0.06104	0.57983	1.06812	0.54932	0.33569	-0.09155			0.18311	0.73242	0.45776	0.85449	0	1.34277	-0.03052	0.27466			0.03052	0.18311	0.09155	1.2207	0.64087	2.04468	1.80054	3.96729
0	0.45776	0.15259	0.61035	1.15967	0.42725	0.33569	-0.09155			0.15259	0.79346	0.45776	0.82397	0.06104	1.43433	-0.06104	0.24414			0	0.18311	0	1.25122	0.67139	2.04468	1.80054	3.9978
0	0.42725	0.12207	0.57983	1.19019	0.45776	0.30518	-0.09155			0.06104	0.82397	0.42725	0.76294	0.03052	1.37329	-0.03052	0.24414			0	0.27466	0.09155	1.2207	0.67139	2.01416	1.77002	4.02832
0.06104	0.39673	0.15259	0.48828	1.25122	0.48828	0.30518	-0.09155			0.06104	0.85449	0.45776	0.76294	0	1.28174	0.03052	0.18311			0.09155	0.24414	0.15259	1.15967	0.67139	1.98364	1.7395	4.05884
0.12207	0.36621	0.03052	0.57983	1.12915	0.45776	0.30518	-0.06104			0.15259	0.82397	0.39673	0.79346	0	1.34277	0.03052	0.21362			0.09155	0.27466	0	1.2207	0.64087	2.01416	1.80054	3.9978
0.06104	0.33569	0.12207	0.57983	1.15967	0.45776	0.24414	-0.03052			0.09155	0.85449	0.39673	0.88501	0	1.37329	0.03052	0.18311			0.06104	0.24414	0.03052	1.2207	0.7019	1.98364	1.77002	3.93677
0	0.42725	0.15259	0.54932	1.15967	0.48828	0.21362	-0.03052			0.15259	0.85449	0.42725	0.88501	0.06104	1.37329	0.03052	0.18311			0	0.27466	0.09155	1.25122	0.73242	2.04468	1.77002	3.93677
0.03052	0.45776	0.09155	0.57983	1.25122	0.45776	0.21362	0			0.09155	0.85449	0.39673	0.88501	0.03052	1.28174	0.03052	0.21362			0.03052	0.24414	0.09155	1.25122	0.73242	2.04468	1.70898	3.9978
0.09155	0.45776	0.06104	0.57983	1.2207	0.39673	0.21362	0			0.06104	0.85449	0.36621	0.79346	0.03052	1.40381	0.03052	0.21362			0.06104	0.21362	0.09155	1.2207	0.73242	2.04468	1.77002	3.96729
0.06104	0.48828	0.09155	0.57983	1.15967	0.45776	0.24414	0			0.06104	0.82397	0.36621	0.79346	0.03052	1.34277	0	0.18311			0.03052	0.18311	0.12207	1.19019	0.7019	1.98364	1.80054	3.96729
0	0.39673	0.15259	0.54932	1.15967	0.5188	0.33569	-0.06104			0.06104	0.85449	0.30518	0.76294	-0.03052	1.34277	0.03052	0.24414			0	0.15259	0.09155	1.19019	0.7019	1.98364	1.80054	3.90625
0.03052	0.36621	0.09155	0.64087	1.09863	0.5188	0.30518	-0.03052			0.06104	0.85449	0.36621	0.79346	0	1.28174	0.03052	0.21362			0	0.12207	0.12207	1.19019	0.7019	1.98364	1.7395	3.96729
0.06104	0.42725	0.06104	0.7019	1.09863	0.48828	0.30518	-0.06104			0.09155	0.82397	0.36621	0.91553	0.03052	1.31226	0.03052	0.30518			0.06104	0.15259	0.06104	1.15967	0.7019	1.95313	1.67847	3.9978
0.06104	0.42725	0.15259	0.64087	1.15967	0.5188	0.27466	-0.09155			0.09155	0.76294	0.36621	0.91553	0.06104	1.34277	0	0.33569			0.09155	0.18311	0	1.15967	0.7019	1.92261	1.70898	3.96729
0	0.45776	0.15259	0.67139	1.15967	0.48828	0.30518	-0.03052			0.09155	0.76294	0.39673	0.85449	0.06104	1.34277	-0.03052	0.30518			0.06104	0.24414	0.03052	1.15967	0.64087	1.92261	1.70898	3.96729
0.06104	0.39673	0.06104	0.7019	1.19019	0.48828	0.30518	0			0.06104	0.76294	0.39673	0.79346	0.06104	1.31226	0	0.27466			0.06104	0.18311	0.03052	1.12915	0.67139	1.89209	1.7395	4.02832
0.06104	0.36621	0.09155	0.7019	1.15967	0.45776	0.30518	0.03052			0.15259	0.76294	0.42725	0.73242	-0.03052	1.37329	0	0.30518			0.09155	0.21362	0.06104	1.15967	0.7019	1.83105	1.7395	4.02832
0	0.39673	0.15259	0.61035	1.12915	0.42725	0.24414	0			0.09155	0.82397	0.45776	0.82397	0.03052	1.37329	0	0.27466			0.09155	0.24414	0	1.15967	0.7019	1.86157	1.77002	3.96729
0	0.45776	0.09155	0.61035	1.09863	0.42725	0.21362	0			0.06104	0.82397	0.45776	0.91553	0.06104	1.40381	0	0.30518			0.03052	0.18311	0	1.19019	0.73242	1.92261	1.70898	4.05884
0	0.45776	0.03052	0.67139	1.12915	0.45776	0.24414	-0.03052			0.06104	0.82397	0.48828	0.85449	0.03052	1.34277	0	0.30518			0.03052	0.09155	0.03052	1.19019	0.7019	1.95313	1.70898	4.02832
0	0.33569	0.12207	0.73242	1.09863	0.45776	0.30518	-0.12207			0.03052	0.85449	0.48828	0.76294	0	1.28174	0	0.30518			0.03052	0.15259	0.03052	1.2207	0.73242	1.92261	1.70898	3.9978
0	0.42725	0.09155	0.73242	1.09863	0.39673	0.33569	-0.06104			0.06104	0.82397	0.5188	0.76294	0	1.34277	-0.09155	0.24414			0	0.21362	0.03052	1.2207	0.73242	1.89209	1.7395	4.05884
0.06104	0.48828	0.15259	0.64087	1.09863	0.42725	0.30518	0			0.06104	0.82397	0.48828	0.85449	0.06104	1.34277	-0.06104	0.21362			0	0.24414	0	1.2207	0.76294	1.92261	1.7395	4.05884
0.03052	0.39673	0.15259	0.7019	1.06812	0.48828	0.30518	0			0.06104	0.85449	0.48828	0.82397	0	1.34277	-0.09155	0.18311			0	0.21362	0	1.25122	0.79346	1.89209	1.7395	4.02832
0.03052	0.33569	0.09155	0.67139	1.12915	0.45776	0.21362	0.03052			0.09155	0.85449	0.5188	0.88501	0.03052	1.31226	-0.09155	0.21362			0	0.24414	0	1.25122	0.79346	1.89209	1.7395	3.9978
0	0.42725	0.09155	0.7019	1.19019	0.5188	0.18311	-0.03052			0.09155	0.85449	0.48828	0.79346	-0.03052	1.34277	-0.03052	0.30518			0	0.15259	0.03052	1.28174	0.7019	1.86157	1.67847	3.93677
0.03052	0.45776	0.15259	0.64087	1.19019	0.45776	0.30518	-0.09155			0.12207	0.82397	0.45776	0.82397	0.03052	1.37329	0	0.30518			0	0.12207	0.06104	1.28174	0.76294	1.83105	1.64795	3.96729
0.06104	0.42725	0.18311	0.61035	1.2207	0.45776	0.33569	-0.06104			0.15259	0.76294	0.45776	0.91553	0	1.40381	0	0.30518			0.03052	0.21362	0.06104	1.25122	0.73242	1.86157	1.64795	3.9978
0	0.39673	0.18311	0.61035	1.2207	0.42725	0.33569	0			0.09155	0.73242	0.42725	0.85449	-0.03052	1.37329	0.03052	0.30518			0.06104	0.27466	0.06104	1.25122	0.79346	1.89209	1.58691	3.96729
-0.03052	0.42725	0.12207	0.64087	1.19019	0.36621	0.27466	0			0.15259	0.79346	0.48828	0.73242	0	1.34277	0	0.30518			0.09155	0.27466	0.12207	1.28174	0.79346	1.89209	1.61743	4.05884
-0.03052	0.42725	0.06104	0.67139	1.19019	0.39673	0.24414	-0.03052			0.12207	0.79346	0.48828	0.88501	0.06104	1.31226	0	0.24414			0.12207	0.21362	0.12207	1.25122	0.76294	1.83105	1.58691	3.9978
0	0.33569	0.15259	0.64087	1.19019	0.36621	0.27466	-0.12207			0.15259	0.85449	0.48828	0.88501	0.03052	1.25122	-0.03052	0.18311			0.12207	0.15259	0.15259	1.25122	0.7019	1.83105	1.58691	4.05884
0	0.48828	0.15259	0.7019	1.15967	0.42725	0.30518	-0.06104			0.09155	0.88501	0.5188	0.73242	-0.06104	1.25122	-0.03052	0.15259			0.06104	0.21362	0.15259	1.2207	0.7019	1.77002	1.58691	4.05884
0	0.42725	0.15259	0.67139	1.15967	0.39673	0.27466	0			0.09155	0.85449	0.5188	0.82397	0.03052	1.28174	-0.09155	0.21362			0.06104	0.27466	0.09155	1.19019	0.73242	1.77002	1.61743	3.9978
0	0.33569	0.09155	0.67139	1.12915	0.39673	0.27466	0			0.09155	0.82397	0.54932	0.85449	0.03052	1.31226	-0.06104	0.30518			0.06104	0.24414	0.12207	1.2207	0.67139	1.83105	1.64795	4.02832
0	0.36621	0.03052	0.67139	1.06812	0.39673	0.15259	-0.06104			0.06104	0.79346	0.54932	0.76294	0	1.28174	-0.03052	0.30518			0.09155	0.21362	0.09155	1.28174	0.64087	1.83105	1.64795	4.05884
0	0.45776	0.09155	0.7019	1.06812	0.36621	0.24414	-0.09155			0.12207	0.73242	0.5188	0.76294	-0.06104	1.28174	0	0.27466			0.09155	0.18311	0.15259	1.28174	0.67139	1.80054	1.67847	4.08936
0	0.48828	0.06104	0.7019	1.15967	0.33569	0.33569	0.03052			0.12207	0.76294	0.42725	0.85449	0	1.28174	0	0.27466			0.06104	0.24414	0.09155	1.31226	0.73242	1.7395	1.67847	4.02832
0	0.45776	0.12207	0.67139	1.19019	0.33569	0.30518	0			0.18311	0.82397	0.45776	0.85449	0	1.31226	0	0.18311			0.03052	0.27466	0.06104	1.28174	0.73242	1.7395	1.70898	4.02832
0	0.42725	0.12207	0.67139	1.2207	0.39673	0.21362	-0.09155			0.15259	0.85449	0.48828	0.79346	0	1.25122	0	0.15259			0	0.21362	0.06104	1.28174	0.79346	1.80054	1.67847	4.05884
-0.03052	0.42725	0.18311	0.64087	1.19019	0.39673	0.30518	-0.06104			0.18311	0.88501	0.61035	0.82397	-0.03052	1.31226	-0.06104	0.24414			0	0.18311	0.06104	1.25122	0.76294	1.80054	1.64795	4.05884
-0.06104	0.36621	0.12207	0.7019	1.19019	0.39673	0.30518	0			0.15259	0.79346	0.57983	0.85449	0	1.28174	-0.06104	0.27466			0	0.27466	0.03052	1.28174	0.79346	1.7395	1.64795	4.15039
-0.06104	0.36621	0.09155	0.67139	1.15967	0.45776	0.24414	-0.06104			0.18311	0.73242	0.54932	0.88501	-0.03052	1.25122	-0.03052	0.27466			0	0.24414	0	1.19019	0.79346	1.67847	1.64795	4.08936
-0.03052	0.45776	0.12207	0.61035	1.15967	0.42725	0.21362	-0.09155			0.03052	0.76294	0.5188	0.85449	0.03052	1.25122	0.03052	0.24414			0	0.21362	0	1.2207	0.79346	1.70898	1.58691	4.05884
-0.03052	0.45776	0.06104	0.61035	1.06812	0.45776	0.36621	0			0.12207	0.82397	0.48828	0.85449	0	1.25122	-0.03052	0.12207			0.06104	0.15259	0.03052	1.28174	0.79346	1.77002	1.61743	4.08936
-0.03052	0.48828	0.09155	0.57983	1.12915	0.48828	0.36621	-0.03052			0.12207	0.88501	0.54932	0.76294	0	1.2207	-0.06104	0.18311			0.06104	0.27466	0.03052	1.28174	0.73242	1.70898	1.61743	4.05884
-0.03052	0.36621	0.15259	0.61035	1.19019	0.39673	0.27466	-0.15259			0.18311	0.85449	0.54932	0.85449	0	1.28174	-0.09155	0.21362			0.09155	0.24414	0.06104	1.31226	0.7019	1.67847	1.67847	4.05884
-0.03052	0.39673	0.18311	0.61035	1.15967	0.42725	0.30518	-0.03052			0.18311	0.82397	0.5188	0.88501	0	1.31226	-0.03052	0.24414			0.06104	0.18311	0.15259	1.31226	0.73242	1.70898	1.67847	4.02832
-0.03052	0.42725	0.12207	0.61035	1.12915	0.45776	0.33569	-0.03052			0.21362	0.79346	0.5188	0.88501	0	1.28174	0	0.15259			0.03052	0.24414	0.15259	1.2207	0.76294	1.70898	1.64795	3.9978
-0.03052	0.42725	0.15259	0.61035	1.12915	0.42725	0.30518	-0.12207			0.12207	0.85449	0.45776	0.76294	0.06104	1.31226	0	0.12207			0	0.21362	0.15259	1.25122	0.79346	1.67847	1.64795	3.96729
-0.09155	0.48828	0.18311	0.64087	1.09863	0.42725	0.24414	-0.15259			0.12207	0.91553	0.54932	0.82397	0	1.34277	-0.03052	0.21362			-0.03052	0.18311	0.18311	1.31226	0.79346	1.64795	1.67847	4.02832
-0.06104	0.42725	0.18311	0.67139	1.0376	0.39673	0.33569	-0.15259			0.15259	0.85449	0.61035	0.88501	-0.03052	1.37329	-0.09155	0.24414			-0.06104	0.18311	0.09155	1.28174	0.76294	1.70898	1.61743	4.02832
-0.03052	0.36621	0.18311	0.7019	1.15967	0.36621	0.33569	-0.15259			0.21362	0.79346	0.57983	0.91553	0	1.37329	0	0.21362			0.03052	0.21362	0.09155	1.25122	0.76294	1.67847	1.67847	4.02832
0	0.33569	0.15259	0.64087	1.12915	0.33569	0.30518	-0.15259			0.18311	0.85449	0.5188	0.85449	0.03052	1.40381	0	0.12207			0.06104	0.21362	0.06104	1.25122	0.76294	1.64795	1.70898	3.9978
0	0.36621	0.15259	0.67139	1.09863	0.39673	0.33569	-0.18311			0.21362	0.85449	0.54932	0.82397	0.06104	1.43433	-0.03052	0.18311			0.06104	0.21362	0.06104	1.19019	0.7019	1.67847	1.70898	3.9978
0	0.42725	0.18311	0.64087	1.09863	0.39673	0.27466	-0.09155			0.09155	0.85449	0.61035	0.79346	0.06104	1.46484	-0.12207	0.24414			0.03052	0.18311	0	1.25122	0.76294	1.67847	1.67847	4.02832
0	0.39673	0.18311	0.64087	1.06812	0.48828	0.27466	-0.03052			0.15259	0.76294	0.57983	0.76294	0	1.40381	0.03052	0.21362			0	0.21362	0.09155	1.28174	0.79346	1.61743	1.70898	4.02832
0.06104	0.39673	0.12207	0.64087	1.15967	0.48828	0.33569	-0.06104			0.18311	0.88501	0.48828	0.79346	0	1.37329	0.03052	0.12207			-0.03052	0.21362	0.15259	1.28174	0.76294	1.61743	1.64795	4.02832
0.06104	0.42725	0.09155	0.64087	1.12915	0.42725	0.30518	-0.09155			0.18311	0.88501	0.5188	0.85449	0	1.34277	-0.03052	0.24414			0.03052	0.18311	0.15259	1.2207	0.76294	1.67847	1.67847	4.02832
0.03052	0.36621	0.12207	0.64087	1.09863	0.45776	0.33569	-0.12207			0.15259	0.82397	0.61035	0.82397	0.03052	1.31226	-0.03052	0.24414			0.06104	0.15259	0.15259	1.28174	0.73242	1.67847	1.7395	4.05884
0	0.39673	0.03052	0.67139	1.00708	0.42725	0.33569	-0.09155			0.09155	0.85449	0.61035	0.88501	0	1.31226	0	0.15259			0	0.18311	0.12207	1.31226	0.7019	1.64795	1.70898	4.02832
0.03052	0.39673	0.09155	0.73242	1.12915	0.42725	0.24414	-0.03052			0.18311	0.88501	0.48828	0.88501	0	1.40381	-0.03052	0.21362			0	0.18311	0.12207	1.25122	0.73242	1.61743	1.67847	3.9978
0.03052	0.39673	0.09155	0.7019	1.15967	0.42725	0.36621	-0.03052			0.15259	0.85449	0.57983	0.85449	-0.03052	1.43433	-0.09155	0.24414			-0.06104	0.21362	0.03052	1.25122	0.76294	1.61743	1.64795	4.02832
0.03052	0.39673	0.12207	0.7019	1.06812	0.45776	0.33569	-0.09155			0.18311	0.79346	0.61035	0.82397	0	1.43433	0	0.18311			0	0.21362	0	1.31226	0.7019	1.64795	1.61743	3.9978
-0.03052	0.39673	0.15259	0.64087	1.0376	0.45776	0.39673	-0.18311			0.12207	0.91553	0.5188	0.85449	0	1.43433	0	0.15259			0.06104	0.12207	0.09155	1.25122	0.73242	1.64795	1.70898	3.9978
-0.03052	0.33569	0.15259	0.64087	1.12915	0.45776	0.27466	-0.12207			0.18311	0.88501	0.5188	0.85449	0	1.40381	-0.06104	0.24414			0	0.18311	0.15259	1.19019	0.64087	1.58691	1.70898	3.96729
-0.03052	0.30518	0.12207	0.64087	1.06812	0.45776	0.27466	-0.09155			0.18311	0.85449	0.54932	0.88501	0	1.34277	-0.09155	0.27466			-0.03052	0.21362	0.09155	1.28174	0.7019	1.52588	1.67847	3.96729
0	0.33569	0.09155	0.64087	1.09863	0.36621	0.33569	-0.06104			0.12207	0.85449	0.54932	0.85449	0	1.34277	-0.03052	0.21362			0	0.24414	0.12207	1.28174	0.73242	1.58691	1.61743	3.9978
0	0.33569	0.12207	0.73242	1.06812	0.42725	0.39673	-0.06104			0.09155	0.88501	0.54932	0.79346	0	1.37329	0	0.24414			0.03052	0.18311	0.09155	1.25122	0.73242	1.5564	1.70898	4.05884
0.03052	0.36621	0.09155	0.73242	1.15967	0.45776	0.39673	-0.06104			0.21362	0.88501	0.5188	0.76294	0	1.40381	0	0.21362			0.03052	0.12207	0.03052	1.25122	0.7019	1.52588	1.70898	4.05884
0	0.39673	0.03052	0.67139	1.12915	0.48828	0.36621	-0.03052			0.15259	0.91553	0.5188	0.76294	0	1.43433	0.03052	0.24414			-0.03052	0.15259	0.12207	1.31226	0.7019	1.49536	1.70898	4.02832
0	0.39673	0.06104	0.61035	1.0376	0.45776	0.33569	-0.06104			0.09155	0.91553	0.54932	0.76294	0	1.40381	0.03052	0.30518			0	0.21362	0.12207	1.31226	0.76294	1.49536	1.64795	3.9978
0	0.39673	0.09155	0.64087	1.15967	0.39673	0.33569	-0.03052			0.18311	0.88501	0.5188	0.79346	0	1.31226	0	0.21362			0.06104	0.24414	0.12207	1.2207	0.79346	1.49536	1.70898	4.02832
-0.03052	0.42725	0.09155	0.67139	1.12915	0.42725	0.24414	-0.06104			0.15259	0.76294	0.54932	0.79346	0	1.31226	-0.03052	0.18311			0.09155	0.21362	0.03052	1.25122	0.67139	1.52588	1.70898	3.93677
-0.09155	0.39673	0.12207	0.67139	1.0376	0.45776	0.27466	0			0.15259	0.85449	0.54932	0.82397	0	1.43433	-0.06104	0.21362			0	0.21362	0.06104	1.34277	0.7019	1.5564	1.64795	3.90625
-0.03052	0.39673	0.09155	0.73242	1.09863	0.5188	0.21362	-0.03052			0.09155	0.91553	0.5188	0.82397	-0.03052	1.43433	-0.03052	0.24414			0.06104	0.27466	0.12207	1.28174	0.73242	1.5564	1.61743	3.93677
0	0.39673	0.06104	0.64087	1.09863	0.45776	0.27466	-0.03052			0.09155	0.88501	0.45776	0.85449	-0.03052	1.40381	0.03052	0.21362			0.09155	0.21362	0.15259	1.28174	0.73242	1.46484	1.7395	4.02832
0	0.36621	0.03052	0.64087	1.12915	0.42725	0.27466	-0.03052			0.12207	0.79346	0.54932	0.85449	-0.03052	1.37329	0.03052	0.15259			0	0.24414	0.12207	1.31226	0.64087	1.46484	1.70898	3.9978
0	0.36621	0.06104	0.67139	1.15967	0.48828	0.27466	-0.03052			0.09155	0.88501	0.54932	0.88501	-0.12207	1.31226	-0.06104	0.24414			0	0.24414	0.06104	1.28174	0.76294	1.46484	1.61743	4.02832
-0.03052	0.33569	0.09155	0.64087	1.15967	0.5188	0.27466	-0.09155			0.15259	0.82397	0.54932	0.85449	-0.06104	1.43433	0	0.27466			0.06104	0.24414	0.15259	1.2207	0.73242	1.43433	1.64795	4.02832
-0.06104	0.36621	0.12207	0.57983	1.19019	0.45776	0.33569	-0.12207			0.18311	0.91553	0.45776	0.85449	-0.03052	1.34277	0	0.33569			0.09155	0.24414	0.15259	1.25122	0.67139	1.43433	1.70898	3.96729
-0.06104	0.36621	0.12207	0.61035	1.12915	0.45776	0.33569	-0.09155			0.15259	0.88501	0.45776	0.79346	0	1.31226	0	0.27466			0.03052	0.24414	0.12207	1.34277	0.7019	1.40381	1.70898	3.96729
0	0.39673	0	0.67139	1.15967	0.45776	0.30518	-0.06104			0.18311	0.82397	0.5188	0.82397	0.06104	1.31226	-0.03052	0.18311			0.03052	0.21362	0.03052	1.31226	0.79346	1.40381	1.70898	4.05884
0	0.39673	0.06104	0.57983	1.12915	0.45776	0.30518	-0.03052			0.12207	0.82397	0.5188	0.79346	0	1.43433	-0.06104	0.18311			0.03052	0.15259	0.18311	1.25122	0.76294	1.43433	1.70898	4.02832
0	0.36621	0.06104	0.61035	1.12915	0.42725	0.33569	-0.06104			0.12207	0.76294	0.54932	0.73242	0	1.43433	-0.12207	0.21362			0.03052	0.18311	0.12207	1.25122	0.76294	1.43433	1.70898	4.02832
-0.06104	0.36621	0.06104	0.54932	1.15967	0.45776	0.36621	-0.12207			0.12207	0.82397	0.57983	0.76294	0	1.34277	-0.12207	0.24414			0.06104	0.21362	0.03052	1.31226	0.76294	1.46484	1.67847	3.9978
-0.06104	0.36621	0.12207	0.67139	1.19019	0.5188	0.36621	-0.18311			0.18311	0.85449	0.5188	0.79346	0	1.34277	-0.09155	0.27466			0.06104	0.12207	0.15259	1.34277	0.76294	1.43433	1.64795	3.96729
0	0.27466	0	0.61035	1.09863	0.45776	0.36621	-0.15259			0.06104	0.91553	0.48828	0.82397	-0.06104	1.40381	-0.09155	0.24414			0	0.09155	0.15259	1.31226	0.73242	1.46484	1.61743	4.05884
0	0.30518	0.06104	0.54932	1.06812	0.39673	0.33569	-0.15259			0.03052	0.88501	0.48828	0.91553	0	1.40381	-0.03052	0.27466			-0.03052	0.12207	0.06104	1.28174	0.73242	1.49536	1.67847	4.08936
-0.06104	0.36621	0.12207	0.57983	1.12915	0.48828	0.39673	-0.15259			0.09155	0.88501	0.48828	0.88501	0	1.34277	-0.03052	0.30518			0	0.15259	0	1.28174	0.76294	1.49536	1.70898	3.9978
-0.12207	0.39673	0.09155	0.64087	1.12915	0.48828	0.36621	-0.12207			0.12207	0.85449	0.48828	0.88501	0	1.43433	-0.06104	0.21362			0	0.18311	0.06104	1.28174	0.7019	1.5564	1.64795	3.96729
0	0.39673	0.03052	0.57983	1.12915	0.42725	0.30518	-0.06104			0.12207	0.82397	0.5188	0.88501	0.03052	1.43433	-0.06104	0.24414			0.03052	0.21362	0.09155	1.28174	0.73242	1.46484	1.61743	4.02832
-0.03052	0.39673	0.09155	0.5188	1.15967	0.5188	0.30518	-0.06104			0.12207	0.82397	0.48828	0.76294	0	1.34277	0	0.24414			-0.03052	0.21362	0.12207	1.28174	0.76294	1.52588	1.70898	4.08936
-0.06104	0.33569	0.12207	0.61035	1.06812	0.48828	0.30518	-0.09155			0.12207	0.85449	0.45776	0.82397	0	1.34277	-0.06104	0.21362			0	0.21362	0.09155	1.31226	0.79346	1.49536	1.70898	4.08936
-0.12207	0.33569	0.12207	0.57983	1.06812	0.48828	0.27466	-0.09155			0.06104	0.82397	0.5188	0.91553	0	1.43433	-0.06104	0.18311			0.03052	0.18311	0.03052	1.31226	0.73242	1.46484	1.70898	3.9978
-0.06104	0.39673	0.06104	0.57983	1.0376	0.45776	0.27466	-0.06104			0.06104	0.82397	0.5188	0.88501	0	1.43433	-0.09155	0.24414			0.09155	0.18311	0.06104	1.28174	0.67139	1.46484	1.64795	4.05884
-0.06104	0.42725	0.12207	0.57983	1.00708	0.48828	0.27466	-0.09155			0.06104	0.82397	0.5188	0.91553	0.06104	1.40381	-0.06104	0.18311			0.06104	0.21362	0.12207	1.28174	0.82397	1.43433	1.67847	4.11987
-0.09155	0.42725	0.12207	0.5188	1.00708	0.45776	0.33569	-0.15259			0	0.79346	0.5188	0.88501	0.06104	1.40381	-0.09155	0.15259			0.03052	0.18311	0.12207	1.31226	0.82397	1.37329	1.67847	4.05884
-0.12207	0.42725	0.12207	0.54932	1.06812	0.48828	0.36621	-0.18311			0	0.79346	0.5188	0.79346	0.06104	1.40381	-0.12207	0.18311			-0.03052	0.15259	0.18311	1.25122	0.82397	1.40381	1.77002	3.96729
-0.09155	0.33569	0.09155	0.57983	1.0376	0.48828	0.36621	-0.15259			0	0.76294	0.54932	0.79346	0	1.40381	-0.12207	0.21362			-0.06104	0.12207	0.06104	1.25122	0.73242	1.40381	1.7395	4.08936
-0.12207	0.45776	0.12207	0.57983	1.06812	0.42725	0.36621	-0.12207			0	0.79346	0.54932	0.91553	0.03052	1.37329	-0.06104	0.18311			0	0.15259	0.09155	1.25122	0.73242	1.40381	1.77002	4.08936
-0.15259	0.45776	0.12207	0.57983	1.0376	0.42725	0.39673	-0.12207			0.03052	0.82397	0.54932	0.91553	0.06104	1.31226	-0.06104	0.12207			0	0.18311	0.12207	1.2207	0.76294	1.40381	1.80054	4.05884
-0.12207	0.42725	0.06104	0.54932	1.0376	0.45776	0.33569	-0.12207			0	0.85449	0.61035	0.88501	0.03052	1.37329	-0.06104	0.15259			0	0.24414	0.15259	1.25122	0.76294	1.43433	1.80054	4.11987
-0.06104	0.33569	0.12207	0.5188	1.06812	0.5188	0.27466	-0.12207			0	0.85449	0.54932	0.82397	0.06104	1.40381	-0.06104	0.12207			-0.03052	0.24414	0	1.25122	0.82397	1.40381	1.80054	4.11987
-0.12207	0.42725	0.15259	0.57983	1.09863	0.5188	0.24414	-0.18311			0	0.85449	0.57983	0.91553	0	1.43433	0	0.18311			0	0.21362	0.03052	1.2207	0.79346	1.43433	1.77002	3.9978
-0.18311	0.42725	0.15259	0.54932	1.06812	0.45776	0.39673	-0.21362			0.06104	0.88501	0.54932	0.91553	0.03052	1.28174	0.03052	0.18311			0	0.18311	0.06104	1.19019	0.76294	1.40381	0.94604	4.08936
-0.12207	0.42725	0.09155	0.54932	1.09863	0.45776	0.42725	-0.12207			0.09155	0.94604	0.57983	0.94604	0.09155	1.34277	0	0.18311			-0.06104	0.15259	0.15259	1.25122	0.79346	1.37329	1.80054	4.11987
-0.12207	0.39673	0.15259	0.45776	1.12915	0.45776	0.39673	-0.09155			0.09155	0.88501	0.54932	0.82397	0.09155	1.40381	-0.03052	0.27466			-0.06104	0.12207	0.18311	1.2207	0.79346	1.34277	1.80054	4.11987
-0.06104	0.45776	0.15259	0.5188	1.12915	0.5188	0.39673	-0.12207			0.09155	0.88501	0.5188	0.91553	0	1.40381	0	0.21362			-0.06104	0.15259	0.21362	1.31226	0.82397	1.28174	1.77002	4.05884
-0.06104	0.48828	0.18311	0.61035	1.15967	0.5188	0.36621	-0.18311			0.12207	0.88501	0.5188	0.94604	0.09155	1.37329	0	0.21362			-0.03052	0.24414	0.12207	1.28174	0.85449	1.31226	1.80054	4.02832
-0.12207	0.45776	0.15259	0.57983	1.12915	0.45776	0.27466	-0.24414			0.12207	0.85449	0.42725	0.94604	0.09155	1.37329	-0.03052	0.27466			0	0.18311	0.15259	1.31226	0.79346	1.34277	1.77002	3.9978
-0.15259	0.42725	0.12207	0.57983	1.09863	0.45776	0.30518	-0.18311			0.15259	0.76294	0.45776	0.82397	0.03052	1.28174	-0.06104	0.21362			-0.06104	0.15259	0.15259	1.28174	0.82397	1.34277	1.77002	3.9978
-0.15259	0.5188	0.09155	0.57983	1.12915	0.42725	0.39673	-0.09155			0.18311	0.76294	0.48828	0.97656	0.09155	1.25122	-0.12207	0.21362			-0.06104	0.12207	0.09155	1.25122	0.79346	1.34277	1.77002	4.08936
-0.12207	0.5188	0.03052	0.54932	1.15967	0.42725	0.42725	-0.09155			0.18311	0.79346	0.5188	0.94604	0.15259	1.28174	-0.12207	0.18311			0	0.12207	0.12207	1.28174	0.79346	1.34277	1.77002	4.08936
-0.03052	0.42725	0.12207	0.5188	1.12915	0.39673	0.39673	-0.15259			0.15259	0.85449	0.57983	0.88501	0.06104	1.31226	-0.09155	0.18311			-0.03052	0.21362	0.09155	1.25122	0.79346	1.31226	1.80054	4.08936
-0.09155	0.54932	0.09155	0.5188	1.09863	0.42725	0.30518	-0.24414			0.18311	0.85449	0.54932	0.91553	0.03052	1.31226	0	0.21362			0.03052	0.21362	0.06104	1.19019	0.73242	1.25122	1.77002	4.11987
-0.15259	0.48828	0.12207	0.5188	1.06812	0.39673	0.36621	-0.09155			0.21362	0.88501	0.54932	0.94604	0.18311	1.34277	0	0.27466			0.03052	0.12207	0.06104	1.19019	0.73242	1.28174	1.7395	4.02832
-0.09155	0.42725	0.09155	0.45776	1.0376	0.36621	0.42725	-0.06104			0.15259	0.85449	0.54932	0.85449	0.15259	1.34277	0	0.27466			0.06104	0.03052	0.06104	1.15967	0.7019	1.34277	1.7395	4.05884
-0.06104	0.45776	0.09155	0.45776	1.00708	0.42725	0.39673	-0.09155			0.15259	0.82397	0.5188	0.85449	0.09155	1.40381	0	0.27466			0.03052	0.12207	0.09155	1.19019	0.76294	1.28174	1.70898	4.11987
-0.06104	0.5188	0.18311	0.42725	1.06812	0.39673	0.36621	-0.15259			0.15259	0.82397	0.5188	0.91553	0.18311	1.40381	0	0.24414			0.03052	0.24414	0.09155	1.15967	0.76294	1.31226	1.7395	4.15039
-0.15259	0.5188	0.15259	0.42725	1.09863	0.48828	0.33569	-0.09155			0.15259	0.76294	0.45776	0.91553	0.15259	1.37329	-0.09155	0.18311			0.06104	0.18311	0.09155	1.25122	0.76294	1.25122	1.70898	4.08936
-0.09155	0.5188	0.21362	0.42725	1.09863	0.48828	0.45776	-0.06104			0.15259	0.76294	0.5188	0.82397	0.15259	1.31226	-0.09155	0.15259			0.06104	0.09155	0.09155	1.25122	0.79346	1.25122	1.67847	4.02832
-0.09155	0.48828	0.21362	0.45776	1.15967	0.45776	0.42725	-0.12207			0.21362	0.82397	0.57983	0.82397	0.18311	1.31226	0	0.27466			0	0.12207	0.18311	1.19019	0.79346	1.31226	1.67847	4.05884
-0.06104	0.48828	0.12207	0.48828	1.12915	0.48828	0.39673	-0.18311			0.24414	0.85449	0.5188	0.85449	0.15259	1.31226	0	0.30518			0	0.21362	0.18311	1.25122	0.82397	1.28174	1.70898	4.08936
-0.03052	0.5188	0.12207	0.5188	1.09863	0.48828	0.27466	-0.03052			0.27466	0.85449	0.48828	0.85449	0.21362	1.34277	0	0.24414			0	0.18311	0.18311	1.25122	0.79346	1.28174	1.7395	4.11987
-0.03052	0.45776	0.15259	0.45776	1.06812	0.5188	0.42725	-0.06104			0.30518	0.85449	0.48828	0.79346	0.18311	1.34277	0	0.21362			-0.03052	0.06104	0.21362	1.19019	0.76294	1.25122	1.77002	4.15039
-0.03052	0.48828	0.09155	0.45776	1.06812	0.48828	0.45776	-0.15259			0.27466	0.76294	0.45776	0.76294	0.21362	1.28174	-0.03052	0.12207			0	0.18311	0.18311	1.2207	0.79346	1.28174	1.77002	4.08936
-0.03052	0.5188	0.09155	0.5188	1.0376	0.48828	0.33569	-0.12207			0.21362	0.85449	0.48828	0.85449	0.06104	1.28174	-0.09155	0.15259			0	0.21362	0.18311	1.28174	0.76294	1.37329	1.70898	4.18091
0	0.5188	0.06104	0.5188	1.12915	0.45776	0.33569	-0.03052			0.21362	0.85449	0.57983	0.91553	0.09155	1.34277	0	0.27466			0.03052	0.12207	0.24414	1.28174	0.76294	1.34277	1.7395	4.18091
-0.03052	0.5188	0.06104	0.54932	1.15967	0.45776	0.42725	-0.12207			0.27466	0.88501	0.54932	0.85449	0.18311	1.31226	0.03052	0.24414			0.09155	0.09155	0.18311	1.28174	0.73242	1.28174	1.7395	4.15039
-0.03052	0.42725	0.06104	0.57983	1.15967	0.45776	0.42725	-0.15259			0.33569	0.88501	0.48828	0.85449	0.15259	1.34277	0	0.12207			0.09155	0.18311	0.18311	1.31226	0.67139	1.2207	1.70898	4.18091
0	0.54932	0.06104	0.54932	1.12915	0.45776	0.33569	-0.06104			0.36621	0.82397	0.48828	0.82397	0.15259	1.37329	0	0.12207			0.06104	0.09155	0.15259	1.2207	0.7019	1.34277	1.67847	4.18091
-0.03052	0.54932	0.06104	0.5188	1.12915	0.42725	0.45776	-0.06104			0.30518	0.85449	0.5188	0.88501	0.06104	1.37329	-0.03052	0.21362			0.03052	0.09155	0.15259	1.2207	0.73242	1.28174	1.7395	4.15039
-0.03052	0.57983	0.06104	0.5188	1.00708	0.36621	0.42725	-0.09155			0.24414	0.88501	0.57983	0.88501	0.12207	1.34277	0	0.18311			0	0.15259	0.09155	1.28174	0.82397	1.19019	1.77002	4.15039
-0.03052	0.57983	0.06104	0.5188	1.12915	0.39673	0.33569	-0.12207			0.24414	0.88501	0.54932	0.91553	0.15259	1.37329	0	0.18311			-0.03052	0.12207	0.09155	1.31226	0.82397	1.25122	1.80054	4.18091
-0.06104	0.54932	0.03052	0.5188	1.15967	0.39673	0.42725	-0.18311			0.30518	0.76294	0.5188	0.85449	0.21362	1.40381	0.03052	0.12207			0	0.06104	0.09155	1.25122	0.76294	1.31226	1.7395	4.18091
-0.06104	0.48828	0.09155	0.5188	1.09863	0.48828	0.48828	-0.21362			0.33569	0.85449	0.45776	0.79346	0.18311	1.37329	-0.03052	0.21362			0.06104	0.06104	0.12207	1.25122	0.79346	1.28174	1.70898	4.18091
-0.09155	0.54932	0.12207	0.48828	1.09863	0.48828	0.42725	-0.18311			0.33569	0.91553	0.48828	0.85449	0.18311	1.40381	-0.03052	0.21362			0.03052	0.15259	0.12207	1.2207	0.7019	1.2207	1.7395	4.18091
-0.06104	0.5188	0.15259	0.45776	1.0376	0.42725	0.45776	-0.15259			0.33569	0.91553	0.48828	0.88501	0.15259	1.37329	0.06104	0.18311			0.03052	0.15259	0.18311	1.31226	0.67139	1.28174	1.67847	4.15039
0	0.61035	0.18311	0.48828	1.06812	0.45776	0.45776	-0.06104			0.24414	0.82397	0.5188	0.94604	0.09155	1.28174	0.03052	0.15259			0	0.18311	0.18311	1.31226	0.73242	1.28174	1.70898	4.15039
-0.06104	0.57983	0.18311	0.54932	1.15967	0.42725	0.42725	-0.12207			0.33569	0.91553	0.39673	0.94604	0.12207	1.25122	-0.03052	0.27466			-0.06104	0.18311	0.18311	1.28174	0.82397	1.19019	1.80054	4.11987
-0.06104	0.61035	0.15259	0.57983	1.15967	0.42725	0.45776	-0.09155			0.36621	0.94604	0.48828	0.88501	0.09155	1.25122	-0.03052	0.27466			0	0.12207	0.18311	1.2207	0.79346	1.19019	1.77002	4.08936
-0.09155	0.61035	0.12207	0.5188	1.12915	0.36621	0.39673	-0.18311			0.33569	0.88501	0.54932	0.94604	0.12207	1.31226	0.06104	0.18311			0.03052	0.03052	0.15259	1.25122	0.76294	1.25122	1.67847	4.08936
-0.12207	0.61035	0.18311	0.5188	1.09863	0.39673	0.30518	-0.06104			0.30518	0.88501	0.5188	0.91553	0.09155	1.37329	0	0.24414			0.03052	0.03052	0.06104	1.31226	0.76294	1.2207	1.70898	4.08936
-0.06104	0.61035	0.18311	0.54932	1.15967	0.42725	0.39673	0			0.36621	0.94604	0.45776	0.85449	0.12207	1.37329	-0.03052	0.27466			0	0.09155	0.06104	1.31226	0.7019	1.25122	1.7395	4.15039
-0.12207	0.57983	0.18311	0.54932	1.12915	0.48828	0.45776	0			0.36621	0.94604	0.57983	0.94604	0.09155	1.37329	0	0.21362			-0.06104	0.15259	0.09155	1.25122	0.76294	1.2207	1.80054	4.15039
-0.09155	0.57983	0.12207	0.48828	1.12915	0.45776	0.45776	-0.03052			0.33569	0.82397	0.5188	0.94604	0.15259	1.34277	0.03052	0.27466			0	0.06104	0.21362	1.31226	0.79346	1.19019	1.77002	4.15039
-0.12207	0.57983	0.06104	0.45776	1.09863	0.39673	0.33569	-0.03052			0.21362	0.97656	0.45776	0.88501	0.15259	1.31226	0.03052	0.30518			0	0	0.15259	1.34277	0.79346	1.12915	1.7395	4.18091
-0.03052	0.54932	0.09155	0.57983	1.15967	0.42725	0.33569	-0.03052			0.36621	0.94604	0.5188	0.91553	0.12207	1.25122	-0.06104	0.30518			0	0.09155	0.15259	1.31226	0.76294	1.2207	1.64795	4.15039
0	0.54932	0.09155	0.57983	1.12915	0.36621	0.36621	0.03052			0.36621	0.94604	0.57983	0.91553	0.18311	1.25122	0	0.24414			0	0.15259	0.12207	1.2207	0.7019	1.19019	1.7395	4.18091
0	0.5188	0.18311	0.54932	1.06812	0.39673	0.42725	0.03052			0.30518	0.91553	0.54932	0.88501	0.15259	1.31226	0.03052	0.24414			-0.06104	0.09155	0.09155	1.34277	0.79346	1.25122	1.77002	4.18091
0	0.5188	0.18311	0.57983	1.06812	0.45776	0.42725	0.06104			0.30518	0.88501	0.5188	0.94604	0.15259	1.34277	0.03052	0.27466			0	0.12207	0.09155	1.31226	0.79346	1.12915	1.67847	4.11987
-0.06104	0.54932	0.18311	0.48828	1.12915	0.42725	0.36621	0.06104			0.33569	0.85449	0.48828	0.88501	0.18311	1.40381	0.06104	0.27466			0	0.09155	0.15259	1.28174	0.73242	1.19019	1.61743	4.15039
-0.03052	0.57983	0.18311	0.45776	1.09863	0.39673	0.27466	0.06104			0.33569	0.61035	0.48828	0.88501	0.21362	1.37329	0.06104	0.24414			0	0.03052	0.12207	1.28174	0.7019	1.2207	1.67847	4.15039
-0.09155	0.61035	0.15259	0.5188	1.0376	0.33569	0.27466	0.03052			0.30518	0.94604	0.48828	0.82397	0.21362	1.28174	0.06104	0.21362			-0.09155	0.03052	0.09155	1.37329	0.76294	1.25122	1.77002	4.15039
-0.09155	0.64087	0.09155	0.54932	1.09863	0.33569	0.27466	0.06104			0.42725	0.91553	0.54932	0.85449	0.18311	1.2207	0.06104	0.18311			0	0	0.03052	1.28174	0.76294	1.15967	1.64795	4.18091
-0.06104	0.64087	0.06104	0.48828	1.12915	0.42725	0.30518	0.03052			0.36621	0.94604	0.57983	0.76294	0.15259	1.25122	0.09155	0.24414			0	0	0.09155	1.34277	0.73242	1.12915	1.67847	4.21143
-0.03052	0.64087	0.09155	0.48828	1.00708	0.39673	0.36621	0.03052			0.21362	0.85449	0.57983	0.82397	0.15259	1.34277	0	0.27466			-0.03052	0.03052	0.15259	1.28174	0.73242	1.19019	1.70898	4.18091
0	0.64087	0.15259	0.42725	1.09863	0.42725	0.33569	0.06104			0.30518	0.88501	0.57983	0.79346	0.12207	1.34277	0.03052	0.27466			-0.06104	0	0.12207	1.2207	0.79346	1.15967	1.70898	4.11987
0	0.64087	0.18311	0.48828	1.12915	0.33569	0.36621	0.09155			0.36621	0.94604	0.45776	0.79346	0.12207	1.31226	0.15259	0.21362			0.06104	0	0.03052	1.2207	0.76294	1.2207	1.58691	4.15039
0	0.61035	0.15259	0.5188	1.06812	0.39673	0.33569	0.09155			0.39673	0.97656	0.5188	0.85449	0.09155	1.25122	0.12207	0.21362			-0.03052	0	0	1.25122	0.76294	1.2207	1.70898	4.05884
-0.06104	0.57983	0.15259	0.48828	1.09863	0.45776	0.36621	0.09155			0.36621	0.85449	0.61035	0.88501	0.06104	1.28174	0	0.27466			-0.06104	0	0.06104	1.28174	0.88501	1.19019	1.70898	4.08936
-0.03052	0.57983	0.09155	0.45776	1.09863	0.42725	0.36621	0.09155			0.39673	0.88501	0.61035	0.88501	0.09155	1.37329	0.06104	0.27466			-0.03052	0	0.09155	1.31226	0.79346	1.19019	1.61743	4.18091
0	0.48828	0.06104	0.5188	1.06812	0.33569	0.33569	0.09155			0.33569	0.91553	0.54932	0.88501	0.12207	1.37329	0.06104	0.24414			0	0.03052	0.03052	1.37329	0.79346	1.15967	1.61743	4.18091
0	0.5188	0.15259	0.54932	1.06812	0.39673	0.30518	0.03052			0.27466	0.94604	0.54932	0.94604	0.15259	1.31226	0.06104	0.18311			0	0	0	1.31226	0.82397	1.12915	1.67847	4.15039
0	0.54932	0.15259	0.5188	1.06812	0.45776	0.33569	0.03052			0.27466	0.97656	0.61035	0.88501	0.12207	1.28174	0.09155	0.18311			0	0	0.12207	1.28174	0.88501	1.15967	1.67847	4.15039
0	0.64087	0.15259	0.48828	1.06812	0.45776	0.33569	0.03052			0.30518	1.00708	0.57983	0.85449	0.12207	1.31226	0.06104	0.21362			0	0.03052	0.12207	1.34277	0.82397	1.06812	1.67847	4.11987
-0.06104	0.61035	0.12207	0.48828	1.00708	0.33569	0.30518	0.03052			0.33569	0.97656	0.57983	0.82397	0.12207	1.34277	0.03052	0.21362			0	0.03052	0	1.34277	0.79346	1.09863	1.67847	4.15039
0	0.61035	0.09155	0.5188	1.0376	0.45776	0.27466	0			0.36621	0.94604	0.61035	0.79346	0.12207	1.28174	0.09155	0.30518			0	0.03052	0.09155	1.34277	0.79346	1.12915	1.67847	4.21143
0	0.57983	0.21362	0.5188	1.06812	0.42725	0.33569	0.03052			0.24414	0.97656	0.57983	0.82397	0.09155	1.25122	0.09155	0.30518			0	0.06104	0.12207	1.31226	0.79346	1.09863	1.61743	4.18091
0	0.61035	0.15259	0.45776	1.09863	0.33569	0.30518	-0.03052			0.30518	0.91553	0.48828	0.91553	0.06104	1.31226	0.12207	0.27466			-0.03052	0.06104	0.09155	1.37329	0.82397	1.06812	1.64795	4.15039
0	0.57983	0.15259	0.54932	1.00708	0.39673	0.36621	-0.03052			0.33569	0.97656	0.5188	0.91553	0.06104	1.34277	0.09155	0.27466			-0.03052	0.06104	0	1.40381	0.82397	1.06812	1.7395	4.05884
-0.06104	0.57983	0.09155	0.5188	1.00708	0.42725	0.33569	-0.03052			0.33569	0.94604	0.48828	0.91553	0.06104	1.28174	0.09155	0.27466			0	0.06104	0.12207	1.34277	0.82397	1.0376	1.70898	4.15039
0.03052	0.67139	0.15259	0.45776	1.06812	0.36621	0.33569	0.03052			0.39673	0.94604	0.45776	0.91553	0.15259	1.28174	0.12207	0.24414			0.03052	0.09155	0.12207	1.40381	0.85449	1.06812	1.67847	4.18091
0	0.67139	0.18311	0.5188	1.00708	0.30518	0.33569	0.03052			0.33569	0.97656	0.45776	0.85449	0.12207	1.34277	0.12207	0.27466			-0.06104	0.06104	0.12207	1.37329	0.85449	1.06812	1.61743	4.18091
-0.03052	0.64087	0.12207	0.57983	1.00708	0.36621	0.33569	0.09155			0.27466	1.00708	0.48828	0.82397	0.15259	1.31226	0.15259	0.21362			-0.03052	0.06104	0.15259	1.37329	0.79346	1.06812	1.67847	4.11987
-0.03052	0.64087	0.09155	0.42725	1.00708	0.36621	0.36621	0.03052			0.24414	0.97656	0.45776	0.85449	0.06104	1.2207	0.12207	0.24414			0	0	0.12207	1.34277	0.85449	1.0376	1.67847	4.11987
0.03052	0.5188	0.18311	0.45776	1.06812	0.30518	0.33569	0.06104			0.24414	1.00708	0.45776	0.85449	0.03052	1.25122	0.09155	0.24414			0	-0.06104	0.12207	1.31226	0.91553	1.09863	1.67847	4.18091
0	0.54932	0.15259	0.5188	0.97656	0.33569	0.30518	0.06104			0.27466	1.0376	0.45776	0.91553	0.12207	1.34277	0.09155	0.24414			0	0	0.09155	1.28174	0.91553	1.0376	1.61743	4.18091
0	0.64087	0.12207	0.54932	0.94604	0.33569	0.24414	0			0.30518	1.0376	0.45776	0.94604	0.15259	1.28174	0.09155	0.21362			-0.03052	0	0.03052	1.28174	0.88501	1.00708	1.64795	4.15039
0	0.64087	0.12207	0.54932	0.91553	0.30518	0.15259	0			0.30518	1.00708	0.39673	0.88501	0.18311	1.34277	0.06104	0.18311			-0.03052	0.03052	0	1.28174	0.82397	1.00708	1.64795	4.18091
0.03052	0.61035	0.18311	0.54932	0.94604	0.39673	0.21362	-0.03052			0.30518	1.0376	0.42725	0.85449	0.12207	1.31226	0.12207	0.21362			0	0.09155	0.03052	1.25122	0.85449	1.00708	1.67847	4.21143
0	0.54932	0.15259	0.5188	0.94604	0.36621	0.30518	0.03052			0.33569	1.0376	0.45776	0.85449	0.12207	1.28174	0.12207	0.18311			0	0.09155	0.06104	1.25122	0.88501	0.97656	1.67847	4.15039
-0.06104	0.61035	0.06104	0.54932	0.94604	0.42725	0.36621	0.03052			0.33569	1.0376	0.42725	0.94604	0.09155	1.25122	0.15259	0.24414			0	0.06104	0.06104	1.25122	0.91553	0.97656	1.70898	4.08936
0	0.64087	0.15259	0.42725	0.94604	0.45776	0.36621	0.06104			0.36621	1.00708	0.48828	0.94604	0.15259	1.34277	0.09155	0.27466			0.06104	0.03052	0	1.25122	0.91553	0.94604	1.67847	4.21143
0	0.61035	0.15259	0.42725	0.91553	0.36621	0.36621	0.06104			0.33569	1.00708	0.54932	0.91553	0.15259	1.37329	0.12207	0.24414			0.06104	0	0.06104	1.2207	0.88501	0.94604	1.70898	4.15039
-0.06104	0.61035	0.09155	0.48828	0.88501	0.39673	0.30518	0			0.30518	1.06812	0.5188	0.85449	0.12207	1.37329	0.12207	0.33569			0.06104	-0.03052	0.09155	1.25122	0.91553	0.97656	1.70898	4.08936
0	0.5188	0.12207	0.48828	0.97656	0.39673	0.27466	0			0.30518	1.0376	0.54932	0.85449	0.09155	1.31226	0.09155	0.33569			0	0	0.09155	1.28174	0.94604	1.0376	1.67847	4.15039
-0.03052	0.64087	0.15259	0.5188	1.00708	0.42725	0.24414	0			0.30518	0.97656	0.54932	0.94604	0.03052	1.34277	0.06104	0.30518			0	0.09155	0.06104	1.31226	0.94604	1.0376	1.67847	4.15039
-0.03052	0.61035	0.15259	0.42725	0.97656	0.33569	0.24414	0			0.30518	1.00708	0.54932	0.88501	0.18311	1.37329	0.06104	0.30518			0.06104	0.03052	0	1.34277	0.94604	1.00708	1.67847	4.11987
-0.03052	0.57983	0.15259	0.45776	1.0376	0.33569	0.36621	0.06104			0.30518	0.97656	0.48828	0.85449	0.12207	1.37329	0.03052	0.33569			0.03052	0.03052	0	1.37329	0.94604	1.00708	1.67847	4.08936
-0.03052	0.54932	0.15259	0.45776	1.00708	0.42725	0.36621	0.09155			0.36621	0.91553	0.5188	0.85449	0.09155	1.25122	0.03052	0.24414			0.03052	0	0.03052	1.37329	0.94604	0.97656	1.64795	4.15039
-0.03052	0.57983	0.18311	0.48828	1.09863	0.39673	0.30518	0.03052			0.36621	0.94604	0.48828	0.91553	0.09155	1.25122	0.09155	0.21362			0	-0.06104	0.03052	1.40381	0.91553	0.91553	1.67847	4.15039
-0.03052	0.61035	0.18311	0.48828	1.06812	0.42725	0.27466	0			0.36621	0.91553	0.48828	0.94604	0.15259	1.34277	0.09155	0.21362			0	0	0.03052	1.49536	0.97656	0.88501	1.67847	4.11987
-0.03052	0.5188	0.15259	0.42725	1.06812	0.42725	0.21362	-0.03052			0.36621	0.97656	0.45776	0.91553	0.12207	1.37329	0.06104	0.21362			0	0.09155	0.03052	1.43433	0.97656	0.91553	1.67847	4.11987
0	0.61035	0.09155	0.39673	1.09863	0.42725	0.24414	0.06104			0.36621	1.00708	0.45776	0.76294	0.06104	1.43433	0.09155	0.24414			0.03052	0.06104	0.03052	1.43433	0.94604	0.94604	1.64795	4.08936
-0.03052	0.67139	0.12207	0.36621	1.12915	0.45776	0.33569	0.03052			0.39673	1.0376	0.42725	0.91553	0.12207	1.40381	0.12207	0.30518			0	0.03052	0.06104	1.40381	0.91553	0.94604	1.58691	4.08936
-0.12207	0.61035	0.18311	0.42725	1.0376	0.39673	0.33569	0			0.39673	1.00708	0.45776	0.91553	0.18311	1.40381	0.06104	0.30518			0	0	0.06104	1.40381	0.94604	1.00708	1.5564	4.11987
-0.09155	0.57983	0.21362	0.42725	1.00708	0.39673	0.33569	0			0.33569	0.97656	0.45776	0.82397	0.15259	1.37329	0.06104	0.27466			0	0	0.12207	1.43433	0.94604	0.97656	1.58691	4.08936
-0.03052	0.64087	0.12207	0.45776	0.97656	0.39673	0.27466	0			0.33569	0.97656	0.48828	0.88501	0.03052	1.37329	0.03052	0.30518			0	0.06104	0.06104	1.40381	0.91553	0.85449	1.61743	4.18091
-0.06104	0.61035	0.09155	0.45776	0.94604	0.39673	0.24414	0.03052			0.30518	0.91553	0.54932	0.91553	0.12207	1.34277	0	0.18311			-0.03052	0.06104	0.09155	1.40381	0.94604	0.82397	1.64795	4.05884
-0.06104	0.54932	0.15259	0.36621	0.97656	0.33569	0.33569	0.03052			0.30518	0.91553	0.5188	0.85449	0.12207	1.31226	0.03052	0.18311			-0.06104	0.03052	0.06104	1.37329	0.91553	0.88501	1.64795	4.05884
-0.09155	0.61035	0.24414	0.39673	1.00708	0.36621	0.33569	0			0.24414	0.97656	0.5188	0.79346	0.09155	1.31226	0.09155	0.24414			-0.06104	0	0.06104	1.40381	0.88501	0.94604	1.67847	4.15039
-0.09155	0.67139	0.18311	0.42725	1.0376	0.36621	0.27466	0			0.33569	1.00708	0.5188	0.88501	0	1.28174	0.09155	0.33569			-0.06104	0.03052	0.06104	1.40381	0.85449	0.91553	1.67847	4.15039
-0.03052	0.64087	0.18311	0.42725	1.09863	0.39673	0.18311	0.03052			0.36621	1.00708	0.48828	0.88501	0.06104	1.28174	0.09155	0.30518			-0.09155	0.09155	0.03052	1.46484	0.85449	0.88501	1.70898	4.15039
-0.09155	0.64087	0.12207	0.39673	1.09863	0.36621	0.27466	0.09155			0.33569	1.00708	0.45776	0.88501	0.03052	1.28174	0.03052	0.30518			0	0.09155	0	1.46484	0.88501	0.88501	1.7395	4.05884
-0.09155	0.64087	0.09155	0.36621	1.09863	0.39673	0.33569	-0.03052			0.33569	0.97656	0.5188	0.88501	0.09155	1.28174	0.06104	0.27466			0	0	0.03052	1.43433	0.91553	0.94604	1.70898	4.11987
-0.06104	0.67139	0.09155	0.36621	1.12915	0.42725	0.33569	0.03052			0.33569	0.91553	0.57983	0.85449	0.12207	1.31226	0	0.24414			0	0	0.03052	1.49536	0.94604	0.94604	1.67847	4.11987
-0.03052	0.57983	0.12207	0.33569	1.12915	0.42725	0.24414	0.06104			0.36621	0.91553	0.54932	0.88501	0	1.31226	0	0.30518			0.03052	0.09155	0	1.43433	0.97656	0.91553	1.61743	4.15039
0	0.64087	0.18311	0.36621	1.09863	0.42725	0.33569	0			0.33569	1.00708	0.54932	0.88501	0.06104	1.34277	0.12207	0.33569			0	0.09155	0	1.37329	0.94604	0.85449	1.58691	4.15039
-0.03052	0.64087	0.18311	0.39673	1.15967	0.42725	0.30518	-0.03052			0.27466	1.0376	0.54932	0.88501	0.12207	1.40381	0.06104	0.33569			0	0.06104	0	1.40381	0.97656	0.85449	1.64795	4.18091
-0.03052	0.61035	0.15259	0.42725	1.19019	0.42725	0.33569	0.03052			0.30518	1.00708	0.48828	0.88501	0.12207	1.37329	0.03052	0.30518			0	0.09155	0	1.43433	0.94604	0.91553	1.67847	4.15039
-0.06104	0.64087	0.18311	0.39673	1.19019	0.45776	0.24414	0.03052			0.36621	0.94604	0.5188	0.82397	0.12207	1.34277	0	0.27466			-0.09155	0.12207	0	1.52588	0.97656	0.91553	1.7395	4.15039
-0.03052	0.54932	0.18311	0.45776	1.25122	0.45776	0.33569	-0.06104			0.42725	0.94604	0.54932	0.82397	0.09155	1.37329	-0.03052	0.27466			-0.09155	0.06104	0.03052	1.49536	0.91553	0.85449	1.70898	4.18091
-0.03052	0.61035	0.18311	0.45776	1.2207	0.42725	0.33569	0.03052			0.33569	1.00708	0.57983	0.88501	0.15259	1.46484	0.06104	0.39673			-0.09155	0	0.09155	1.52588	0.85449	0.91553	1.67847	4.18091
-0.03052	0.64087	0.18311	0.48828	1.19019	0.42725	0.18311	0.06104			0.36621	1.0376	0.54932	0.88501	0.09155	1.37329	0.06104	0.33569			-0.03052	0.12207	0.06104	1.40381	0.88501	0.94604	1.7395	4.11987
0	0.64087	0.18311	0.42725	1.15967	0.39673	0.30518	0			0.33569	1.0376	0.48828	0.82397	0.15259	1.43433	0.03052	0.33569			0	0.09155	0.03052	1.40381	0.91553	0.91553	1.67847	4.11987
-0.03052	0.67139	0.12207	0.42725	1.2207	0.36621	0.36621	-0.03052			0.30518	0.94604	0.54932	0.88501	0.03052	1.40381	0	0.24414			-0.06104	0	0.06104	1.46484	0.88501	0.88501	1.61743	4.18091
0	0.61035	0.15259	0.42725	1.28174	0.42725	0.27466	-0.03052			0.36621	0.97656	0.61035	0.88501	0.06104	1.40381	0.03052	0.36621			-0.03052	0.06104	0.06104	1.52588	0.94604	0.97656	1.58691	4.15039
0	0.5188	0.18311	0.39673	1.31226	0.48828	0.21362	-0.03052			0.42725	1.00708	0.57983	0.88501	0.15259	1.37329	0.09155	0.39673			-0.03052	0.09155	0.06104	1.49536	0.94604	0.91553	1.70898	4.08936
0	0.5188	0.15259	0.36621	1.31226	0.48828	0.27466	-0.03052			0.36621	1.00708	0.5188	0.91553	0.12207	1.40381	0.06104	0.30518			-0.09155	0.06104	0.03052	1.46484	0.94604	0.88501	1.70898	4.08936
-0.03052	0.5188	0.18311	0.39673	1.2207	0.48828	0.30518	0			0.33569	0.91553	0.57983	0.88501	0.09155	1.31226	0	0.27466			-0.09155	0.09155	-0.03052	1.37329	0.85449	0.94604	1.70898	4.11987
0	0.5188	0.15259	0.30518	1.28174	0.45776	0.27466	0			0.30518	0.91553	0.61035	0.88501	0.15259	1.31226	0.03052	0.39673			-0.09155	0.06104	0	1.49536	0.88501	1.00708	1.70898	4.11987
-0.03052	0.54932	0.21362	0.33569	1.37329	0.48828	0.24414	0.06104			0.33569	1.00708	0.64087	0.79346	0.15259	1.28174	0.06104	0.39673			0	0.09155	-0.03052	1.5564	0.91553	0.91553	1.64795	4.11987
0	0.57983	0.18311	0.39673	1.34277	0.5188	0.27466	0.03052			0.36621	0.94604	0.57983	0.85449	0.15259	1.25122	0.03052	0.33569			0	0.12207	0.06104	1.49536	1.00708	0.88501	1.67847	4.08936
-0.03052	0.61035	0.24414	0.45776	1.34277	0.45776	0.27466	-0.03052			0.39673	0.88501	0.61035	0.85449	0.15259	1.34277	0	0.33569			-0.06104	0.06104	0.09155	1.40381	0.94604	0.97656	1.70898	4.05884
0	0.61035	0.24414	0.42725	1.31226	0.39673	0.36621	0.03052			0.33569	1.0376	0.67139	0.85449	0.15259	1.37329	0.06104	0.39673			-0.12207	0	0.09155	1.49536	0.91553	0.97656	1.70898	4.08936
0	0.54932	0.24414	0.45776	1.40381	0.45776	0.33569	0.06104			0.33569	1.0376	0.64087	0.88501	0.12207	1.34277	0.06104	0.36621			-0.09155	0.06104	0.09155	1.5564	0.88501	1.00708	1.67847	4.08936
-0.06104	0.57983	0.27466	0.42725	1.37329	0.48828	0.33569	0.09155			0.36621	0.94604	0.61035	0.85449	0.09155	1.40381	0	0.27466			0	0.12207	0.06104	1.49536	0.85449	0.94604	1.61743	4.08936
-0.06104	0.57983	0.24414	0.36621	1.34277	0.45776	0.30518	0			0.39673	0.94604	0.73242	0.85449	0.12207	1.37329	0	0.39673			0	0.09155	0	1.43433	0.94604	0.94604	1.64795	4.05884
-0.06104	0.54932	0.21362	0.33569	1.28174	0.48828	0.30518	0			0.30518	1.0376	0.7019	0.85449	0.12207	1.34277	0.06104	0.33569			-0.03052	0.09155	0	1.52588	0.91553	0.94604	1.70898	4.05884
-0.06104	0.57983	0.21362	0.33569	1.40381	0.48828	0.33569	0			0.36621	0.97656	0.64087	0.82397	0.18311	1.28174	0	0.30518			-0.12207	0.09155	0.09155	1.52588	0.94604	0.91553	1.70898	4.05884
-0.03052	0.57983	0.18311	0.36621	1.37329	0.39673	0.36621	0.06104			0.42725	0.91553	0.7019	0.82397	0.15259	1.25122	0	0.27466			-0.12207	0.12207	0.12207	1.49536	0.85449	0.94604	1.64795	4.05884
0	0.5188	0.12207	0.39673	1.37329	0.42725	0.33569	0.09155			0.45776	0.91553	0.7019	0.85449	0.18311	1.31226	0.09155	0.27466			-0.06104	0.15259	0.12207	1.46484	0.88501	0.97656	1.61743	4.08936
0	0.54932	0.18311	0.36621	1.37329	0.48828	0.21362	0.12207			0.36621	0.91553	0.7019	0.82397	0.21362	1.40381	0.09155	0.36621			-0.06104	0.15259	0.09155	1.52588	0.94604	0.91553	1.64795	4.15039
-0.06104	0.54932	0.21362	0.33569	1.46484	0.45776	0.24414	0.09155			0.36621	0.91553	0.7019	0.79346	0.18311	1.34277	0.03052	0.42725			-0.18311	0.09155	0.03052	1.49536	0.91553	0.97656	1.70898	4.11987
-0.06104	0.57983	0.24414	0.27466	1.46484	0.42725	0.33569	0.09155			0.45776	0.88501	0.64087	0.79346	0.21362	1.37329	0.09155	0.36621			-0.15259	0.03052	0.06104	1.43433	0.91553	0.88501	1.70898	4.11987
-0.03052	0.64087	0.24414	0.27466	1.37329	0.39673	0.27466	0.06104			0.45776	0.97656	0.64087	0.79346	0.21362	1.34277	0.06104	0.30518			-0.03052	0.03052	0.15259	1.5564	0.88501	0.91553	1.58691	4.08936
-0.06104	0.64087	0.24414	0.36621	1.46484	0.33569	0.27466	0.06104			0.36621	1.00708	0.64087	0.79346	0.21362	1.28174	0.03052	0.33569			-0.09155	0.09155	0.12207	1.52588	0.97656	0.94604	1.64795	4.05884
-0.09155	0.64087	0.21362	0.36621	1.43433	0.39673	0.30518	0.06104			0.42725	1.0376	0.64087	0.85449	0.15259	1.31226	0.03052	0.36621			-0.15259	0.09155	0.09155	1.49536	0.94604	0.91553	1.70898	4.05884
-0.03052	0.64087	0.21362	0.36621	1.37329	0.45776	0.30518	0			0.45776	0.94604	0.7019	0.88501	0.15259	1.34277	0	0.36621			-0.09155	0.15259	0	1.40381	0.88501	0.97656	1.70898	4.02832
0	0.61035	0.15259	0.30518	1.43433	0.42725	0.30518	0			0.36621	0.91553	0.64087	0.88501	0.12207	1.37329	-0.03052	0.39673			-0.06104	0.15259	0.06104	1.49536	0.88501	0.88501	1.67847	4.05884
0	0.61035	0.18311	0.27466	1.49536	0.36621	0.39673	0.03052			0.33569	1.00708	0.57983	0.94604	0.15259	1.34277	0.03052	0.33569			-0.12207	0.18311	0.09155	1.49536	0.94604	0.82397	1.77002	4.11987
0	0.61035	0.27466	0.33569	1.46484	0.39673	0.33569	0			0.33569	1.00708	0.64087	0.94604	0.15259	1.25122	0	0.36621			-0.12207	0.15259	0.09155	1.49536	0.94604	0.79346	1.70898	4.11987
0	0.57983	0.24414	0.33569	1.46484	0.45776	0.27466	0.06104			0.33569	0.97656	0.64087	0.91553	0.12207	1.31226	0	0.39673			-0.06104	0.18311	0	1.49536	0.85449	0.79346	1.64795	4.15039
-0.09155	0.54932	0.21362	0.30518	1.43433	0.42725	0.33569	0.06104			0.33569	0.88501	0.64087	0.91553	0.03052	1.37329	-0.06104	0.42725			-0.09155	0.15259	0.03052	1.46484	0.94604	0.85449	1.70898	4.08936
-0.09155	0.5188	0.21362	0.24414	1.43433	0.42725	0.33569	0.03052			0.30518	0.97656	0.61035	0.88501	0.09155	1.34277	0	0.36621			-0.18311	0.12207	0.12207	1.52588	0.97656	0.82397	1.80054	4.05884
0	0.54932	0.12207	0.30518	1.46484	0.36621	0.30518	0			0.39673	1.00708	0.61035	0.88501	0.15259	1.28174	0	0.33569			-0.24414	0.12207	0.09155	1.5564	0.91553	0.79346	1.7395	4.05884
-0.03052	0.57983	0.18311	0.30518	1.46484	0.45776	0.33569	0.06104			0.39673	1.00708	0.61035	0.82397	0.12207	1.28174	0.06104	0.36621			-0.15259	0.09155	0.03052	1.58691	0.94604	0.85449	1.77002	4.05884
0	0.64087	0.24414	0.30518	1.43433	0.42725	0.33569	0.06104			0.39673	1.00708	0.64087	0.82397	0.18311	1.37329	0	0.36621			-0.15259	0.12207	0	1.49536	1.0376	0.85449	1.7395	4.05884
-0.06104	0.61035	0.21362	0.21362	1.43433	0.36621	0.27466	0.03052			0.33569	1.0376	0.7019	0.76294	0.15259	1.37329	0	0.42725			-0.15259	0.12207	0.09155	1.5564	1.0376	0.88501	1.77002	4.02832
-0.12207	0.64087	0.15259	0.27466	1.37329	0.39673	0.30518	0.06104			0.33569	1.00708	0.64087	0.82397	0.15259	1.25122	-0.06104	0.42725			-0.18311	0.15259	0.06104	1.52588	1.0376	0.82397	1.7395	3.9978
-0.06104	0.57983	0.15259	0.27466	1.43433	0.39673	0.30518	0			0.33569	0.91553	0.64087	0.85449	0.15259	1.28174	-0.09155	0.42725			-0.18311	0.15259	-0.03052	1.5564	1.06812	0.82397	1.70898	3.96729
-0.03052	0.5188	0.15259	0.24414	1.46484	0.42725	0.21362	0			0.33569	0.91553	0.57983	0.91553	0.12207	1.34277	-0.12207	0.39673			-0.15259	0.09155	0.06104	1.5564	1.0376	0.82397	1.67847	4.08936
-0.03052	0.5188	0.21362	0.27466	1.49536	0.39673	0.24414	0			0.30518	0.94604	0.5188	0.91553	0.03052	1.31226	-0.06104	0.42725			-0.09155	0.12207	0.03052	1.46484	1.06812	0.82397	1.70898	4.05884
-0.06104	0.57983	0.21362	0.30518	1.37329	0.45776	0.24414	0			0.27466	0.91553	0.5188	0.91553	0.06104	1.25122	-0.06104	0.39673			-0.09155	0.12207	0	1.49536	1.09863	0.82397	1.7395	4.05884
-0.06104	0.64087	0.18311	0.30518	1.40381	0.42725	0.21362	-0.03052			0.36621	0.88501	0.54932	0.88501	0.15259	1.34277	0	0.33569			-0.21362	0.15259	0	1.5564	1.0376	0.82397	1.77002	3.9978
-0.03052	0.57983	0.12207	0.18311	1.40381	0.33569	0.21362	-0.03052			0.42725	0.88501	0.48828	0.82397	0.18311	1.28174	0.03052	0.36621			-0.15259	0.18311	0	1.58691	1.0376	0.82397	1.67847	3.9978
0	0.57983	0.21362	0.30518	1.46484	0.45776	0.27466	0			0.39673	0.88501	0.5188	0.82397	0.15259	1.2207	0.03052	0.36621			-0.06104	0.24414	0	1.5564	1.09863	0.85449	1.67847	4.02832
-0.06104	0.57983	0.18311	0.24414	1.46484	0.42725	0.27466	0.03052			0.42725	0.94604	0.5188	0.76294	0.18311	1.34277	0	0.36621			-0.12207	0.27466	0.03052	1.58691	1.0376	0.82397	1.70898	4.05884
-0.12207	0.5188	0.15259	0.21362	1.46484	0.39673	0.33569	0.06104			0.42725	0.88501	0.5188	0.85449	0.12207	1.34277	0	0.36621			-0.18311	0.27466	0	1.58691	1.00708	0.82397	1.77002	3.9978
0	0.57983	0.12207	0.18311	1.46484	0.39673	0.33569	0.06104			0.45776	0.91553	0.48828	0.88501	0.06104	1.34277	0	0.36621			-0.21362	0.24414	0	1.58691	0.97656	0.82397	1.7395	3.96729
-0.06104	0.61035	0.21362	0.30518	1.49536	0.33569	0.30518	0.03052			0.42725	0.91553	0.48828	0.85449	0.15259	1.37329	0	0.39673			-0.18311	0.27466	0.03052	1.61743	1.09863	0.82397	1.64795	4.05884
-0.09155	0.57983	0.18311	0.30518	1.46484	0.33569	0.33569	0.06104			0.36621	0.97656	0.5188	0.88501	0.18311	1.28174	0	0.39673			-0.09155	0.21362	0.06104	1.58691	1.09863	0.88501	1.67847	4.02832
-0.12207	0.61035	0.15259	0.27466	1.43433	0.36621	0.30518	0			0.36621	1.00708	0.54932	0.79346	0.15259	1.34277	0	0.42725			-0.09155	0.18311	0.06104	1.5564	1.06812	0.82397	1.70898	3.96729
-0.06104	0.5188	0.15259	0.27466	1.46484	0.36621	0.24414	0			0.33569	0.94604	0.54932	0.79346	0.12207	1.31226	0	0.42725			-0.15259	0.15259	0	1.58691	1.00708	0.79346	1.7395	4.05884
-0.06104	0.54932	0.18311	0.24414	1.46484	0.39673	0.24414	-0.03052			0.30518	0.97656	0.54932	0.88501	0.06104	1.34277	0	0.36621			-0.09155	0.12207	0.03052	1.61743	1.00708	0.76294	1.77002	4.05884
-0.12207	0.64087	0.15259	0.18311	1.46484	0.45776	0.21362	0			0.33569	0.97656	0.61035	0.88501	0.12207	1.34277	0	0.39673			-0.12207	0.15259	0.09155	1.58691	1.06812	0.7019	1.77002	3.9978
-0.06104	0.61035	0.15259	0.27466	1.49536	0.36621	0.24414	0.06104			0.33569	1.0376	0.64087	0.82397	0.12207	1.31226	0.03052	0.36621			-0.12207	0.24414	0.06104	1.58691	1.06812	0.76294	1.77002	4.02832
-0.06104	0.5188	0.18311	0.27466	1.49536	0.30518	0.33569	0.06104			0.30518	1.00708	0.57983	0.73242	0.15259	1.2207	0.06104	0.39673			-0.15259	0.24414	0.06104	1.58691	1.09863	0.76294	1.7395	4.08936
-0.15259	0.5188	0.12207	0.30518	1.5564	0.39673	0.36621	0.06104			0.36621	1.00708	0.57983	0.85449	0.06104	1.31226	0.09155	0.36621			-0.15259	0.24414	0	1.58691	1.12915	0.76294	1.7395	4.05884
-0.12207	0.64087	0.09155	0.24414	1.5564	0.42725	0.33569	0			0.36621	1.00708	0.54932	0.85449	0.06104	1.37329	0.06104	0.36621			-0.12207	0.21362	0.06104	1.58691	1.09863	0.76294	1.70898	4.02832
-0.06104	0.67139	0.12207	0.24414	1.5564	0.42725	0.33569	-0.03052			0.33569	1.00708	0.54932	0.85449	0.15259	1.34277	0.06104	0.30518			-0.12207	0.24414	0.06104	1.52588	1.12915	0.76294	1.70898	4.15039
-0.06104	0.61035	0.18311	0.27466	1.58691	0.33569	0.30518	0			0.36621	0.97656	0.54932	0.79346	0.15259	1.25122	0.03052	0.24414			-0.06104	0.18311	0.06104	1.5564	1.12915	0.76294	1.7395	4.08936
-0.03052	0.54932	0.21362	0.30518	1.5564	0.33569	0.21362	0.09155			0.36621	0.94604	0.57983	0.79346	0.12207	1.25122	0.03052	0.21362			-0.12207	0.15259	0.09155	1.5564	1.12915	0.76294	1.64795	4.05884
-0.09155	0.64087	0.15259	0.33569	1.5564	0.36621	0.27466	0.06104			0.36621	0.91553	0.48828	0.91553	0.06104	1.34277	0.06104	0.27466			-0.09155	0.27466	0.06104	1.52588	1.12915	0.73242	1.70898	3.96729
-0.06104	0.64087	0.15259	0.27466	1.52588	0.36621	0.33569	0.03052			0.33569	0.91553	0.48828	0.85449	0.18311	1.31226	0	0.33569			-0.09155	0.24414	0.09155	1.46484	1.09863	0.7019	1.7395	3.96729
-0.06104	0.54932	0.18311	0.24414	1.52588	0.39673	0.36621	0			0.33569	0.91553	0.45776	0.73242	0.15259	1.34277	-0.03052	0.33569			-0.09155	0.24414	0.06104	1.5564	1.09863	0.7019	1.70898	3.9978
-0.09155	0.61035	0.12207	0.24414	1.52588	0.39673	0.30518	-0.03052			0.30518	0.91553	0.48828	0.82397	0.03052	1.37329	-0.03052	0.36621			-0.09155	0.24414	0	1.58691	1.12915	0.73242	1.77002	3.96729
-0.15259	0.64087	0.09155	0.30518	1.49536	0.39673	0.33569	0.06104			0.33569	0.97656	0.54932	0.88501	0.15259	1.34277	0	0.33569			-0.09155	0.15259	0	1.61743	1.09863	0.79346	1.70898	4.02832
-0.06104	0.61035	0.12207	0.33569	1.49536	0.42725	0.18311	0.06104			0.33569	1.00708	0.57983	0.82397	0.12207	1.28174	0	0.33569			-0.15259	0.18311	0.03052	1.61743	1.09863	0.73242	1.70898	4.02832
-0.06104	0.54932	0.09155	0.33569	1.43433	0.42725	0.27466	0.03052			0.30518	0.97656	0.54932	0.76294	0.03052	1.25122	0.06104	0.30518			-0.12207	0.27466	0	1.58691	1.15967	0.73242	1.64795	4.05884
-0.03052	0.57983	0.15259	0.30518	1.46484	0.36621	0.33569	-0.03052			0.30518	0.97656	0.57983	0.88501	0.12207	1.2207	0.03052	0.30518			-0.12207	0.24414	0	1.58691	1.12915	0.7019	1.70898	4.05884
-0.15259	0.61035	0.12207	0.30518	1.49536	0.39673	0.30518	0			0.24414	0.94604	0.57983	0.88501	0.15259	1.25122	0.03052	0.21362			-0.18311	0.21362	0	1.58691	1.06812	0.64087	1.70898	3.9978
-0.12207	0.54932	0.09155	0.33569	1.52588	0.39673	0.24414	0.06104			0.24414	0.91553	0.5188	0.76294	0.09155	1.2207	0	0.30518			-0.15259	0.12207	-0.03052	1.5564	1.09863	0.67139	1.70898	4.05884
-0.09155	0.57983	0.12207	0.30518	1.5564	0.45776	0.18311	0.06104			0.27466	0.88501	0.48828	0.88501	0.03052	1.28174	0	0.30518			-0.15259	0.24414	0	1.5564	1.06812	0.7019	1.67847	4.02832
-0.06104	0.64087	0.15259	0.27466	1.52588	0.45776	0.30518	0			0.33569	0.91553	0.48828	0.85449	0.15259	1.28174	-0.06104	0.33569			-0.18311	0.27466	0	1.49536	1.06812	0.64087	1.61743	4.02832
-0.12207	0.61035	0.12207	0.30518	1.52588	0.39673	0.36621	0			0.36621	0.94604	0.45776	0.76294	0.12207	1.28174	-0.06104	0.30518			-0.21362	0.24414	0	1.5564	1.06812	0.7019	1.61743	4.02832
-0.18311	0.64087	0.15259	0.30518	1.5564	0.42725	0.33569	0.03052			0.33569	0.97656	0.57983	0.79346	0.15259	1.28174	-0.03052	0.30518			-0.21362	0.15259	0	1.5564	1.06812	0.64087	1.61743	3.93677
-0.12207	0.61035	0.15259	0.33569	1.49536	0.39673	0.21362	0			0.33569	1.00708	0.57983	0.79346	0.18311	1.28174	0.03052	0.24414			-0.21362	0.21362	0.06104	1.61743	1.06812	0.64087	1.64795	3.96729
-0.12207	0.61035	0.12207	0.30518	1.49536	0.39673	0.30518	-0.03052			0.30518	0.94604	0.5188	0.85449	0.15259	1.31226	0	0.24414			-0.18311	0.27466	0.03052	1.58691	1.06812	0.73242	1.67847	4.02832
-0.09155	0.54932	0.18311	0.30518	1.43433	0.33569	0.30518	0			0.33569	0.91553	0.54932	0.79346	0.15259	1.28174	0	0.30518			-0.09155	0.21362	0.03052	1.61743	1.09863	0.73242	1.70898	4.05884
-0.06104	0.54932	0.15259	0.30518	1.43433	0.39673	0.24414	0			0.33569	0.85449	0.48828	0.73242	0.12207	1.34277	0	0.33569			-0.06104	0.15259	0.15259	1.58691	1.12915	0.7019	1.70898	4.05884
-0.06104	0.54932	0.18311	0.27466	1.46484	0.39673	0.18311	0			0.24414	0.94604	0.45776	0.73242	0.12207	1.34277	-0.06104	0.30518			-0.06104	0.24414	0.12207	1.5564	1.15967	0.64087	1.70898	4.05884
-0.06104	0.64087	0.15259	0.30518	1.5564	0.39673	0.30518	-0.03052			0.27466	0.97656	0.54932	0.82397	0.06104	1.40381	-0.03052	0.24414			-0.06104	0.21362	0.09155	1.52588	1.09863	0.73242	1.67847	4.05884
-0.09155	0.64087	0.12207	0.27466	1.58691	0.39673	0.27466	0.03052			0.30518	0.94604	0.61035	0.82397	0.06104	1.43433	0.06104	0.24414			-0.09155	0.12207	0.15259	1.5564	1.09863	0.73242	1.70898	4.05884
-0.09155	0.57983	0.15259	0.27466	1.5564	0.30518	0.18311	0			0.33569	0.91553	0.61035	0.85449	0.18311	1.40381	0	0.30518			-0.15259	0.15259	0.12207	1.61743	1.09863	0.73242	1.70898	4.05884
-0.12207	0.54932	0.15259	0.24414	1.49536	0.30518	0.21362	0			0.33569	0.82397	0.54932	0.82397	0.21362	1.37329	0	0.27466			-0.12207	0.18311	0.09155	1.61743	1.06812	0.64087	1.64795	4.02832
-0.09155	0.61035	0.15259	0.27466	1.46484	0.33569	0.27466	0			0.30518	0.88501	0.45776	0.7019	0.18311	1.37329	-0.06104	0.27466			-0.21362	0.15259	0.12207	1.61743	1.06812	0.73242	1.61743	4.02832
-0.12207	0.64087	0.18311	0.27466	1.49536	0.36621	0.27466	0.03052			0.30518	0.94604	0.48828	0.76294	0.06104	1.34277	0	0.18311			-0.15259	0.21362	0.06104	1.5564	1.09863	0.79346	1.64795	4.05884
-0.12207	0.67139	0.12207	0.27466	1.5564	0.39673	0.21362	0.03052			0.27466	0.94604	0.54932	0.82397	0.15259	1.37329	0.03052	0.27466			-0.12207	0.21362	0.06104	1.46484	1.09863	0.76294	1.70898	4.02832
-0.09155	0.64087	0.15259	0.33569	1.52588	0.42725	0.27466	0			0.36621	0.85449	0.57983	0.79346	0.18311	1.34277	0	0.30518			-0.09155	0.21362	0	1.61743	1.15967	0.67139	1.70898	4.02832
-0.12207	0.54932	0.12207	0.33569	1.52588	0.39673	0.27466	0			0.33569	0.88501	0.48828	0.79346	0.18311	1.34277	0.03052	0.27466			-0.12207	0.15259	0	1.58691	1.15967	0.76294	1.7395	4.02832
-0.15259	0.54932	0.12207	0.30518	1.46484	0.45776	0.24414	0			0.30518	0.97656	0.45776	0.73242	0.21362	1.31226	-0.06104	0.21362			-0.12207	0.15259	0	1.58691	1.12915	0.73242	1.7395	3.9978
-0.15259	0.57983	0.15259	0.33569	1.40381	0.39673	0.15259	0.03052			0.27466	0.97656	0.54932	0.76294	0.15259	1.28174	0	0.27466			-0.12207	0.18311	0	1.5564	1.12915	0.67139	1.64795	3.9978
-0.09155	0.57983	0.09155	0.33569	1.52588	0.42725	0.09155	0.06104			0.30518	0.85449	0.54932	0.79346	0.15259	1.31226	0	0.27466			-0.21362	0.24414	0.06104	1.52588	1.12915	0.7019	1.64795	4.02832
-0.18311	0.57983	0.06104	0.30518	1.49536	0.42725	0.18311	0.06104			0.36621	0.88501	0.5188	0.79346	0.09155	1.31226	-0.03052	0.21362			-0.21362	0.18311	0.09155	1.61743	1.00708	0.76294	1.67847	3.9978
-0.15259	0.61035	0.12207	0.24414	1.49536	0.36621	0.15259	0.03052			0.39673	0.91553	0.48828	0.76294	0.12207	1.34277	-0.06104	0.21362			-0.15259	0.15259	0.06104	1.58691	1.06812	0.73242	1.70898	3.96729
-0.21362	0.61035	0.12207	0.24414	1.40381	0.39673	0.18311	-0.06104			0.30518	0.91553	0.57983	0.76294	0.09155	1.37329	0	0.30518			-0.12207	0.12207	0.03052	1.58691	1.15967	0.67139	1.77002	3.9978
-0.18311	0.57983	0.15259	0.30518	1.43433	0.45776	0.27466	0			0.24414	0.79346	0.54932	0.82397	0.09155	1.37329	0	0.27466			-0.09155	0.15259	0.03052	1.52588	1.12915	0.67139	1.7395	3.93677
-0.18311	0.61035	0.15259	0.33569	1.52588	0.5188	0.24414	0			0.36621	0.91553	0.45776	0.79346	0.06104	1.37329	-0.06104	0.12207			-0.15259	0.18311	0	1.58691	1.09863	0.67139	1.67847	3.90625
-0.18311	0.57983	0.12207	0.36621	1.49536	0.5188	0.21362	0.03052			0.36621	0.97656	0.48828	0.76294	0.12207	1.34277	-0.03052	0.30518			-0.24414	0.24414	0	1.61743	1.09863	0.67139	1.64795	3.96729
-0.15259	0.57983	0.15259	0.33569	1.46484	0.5188	0.15259	-0.03052			0.27466	0.82397	0.54932	0.82397	0.12207	1.28174	0	0.30518			-0.09155	0.18311	0	1.58691	1.06812	0.64087	1.77002	3.9978
-0.09155	0.57983	0.12207	0.33569	1.43433	0.5188	0.21362	-0.06104			0.27466	0.82397	0.5188	0.82397	0.15259	1.2207	-0.03052	0.18311			-0.06104	0.12207	0.06104	1.52588	1.15967	0.73242	1.7395	4.02832
-0.12207	0.57983	0.15259	0.33569	1.49536	0.45776	0.24414	0			0.36621	0.88501	0.45776	0.82397	0.15259	1.25122	-0.06104	0.27466			-0.12207	0.15259	0.06104	1.61743	1.15967	0.76294	1.70898	3.9978
-0.12207	0.54932	0.09155	0.27466	1.46484	0.48828	0.18311	0.03052			0.33569	0.91553	0.54932	0.82397	0.12207	1.31226	0.06104	0.27466			-0.21362	0.21362	0.03052	1.58691	1.12915	0.73242	1.67847	3.9978
-0.09155	0.5188	0.03052	0.24414	1.40381	0.61035	0.09155	0.03052			0.30518	0.85449	0.5188	0.79346	0.12207	1.34277	0.03052	0.27466			-0.15259	0.18311	0.03052	1.58691	1.12915	0.76294	1.7395	4.02832
-0.09155	0.48828	0.06104	0.30518	1.49536	0.61035	0.15259	0.03052			0.24414	0.82397	0.48828	0.76294	0.18311	1.31226	0.03052	0.30518			-0.12207	0.15259	-0.03052	1.61743	1.09863	0.7019	1.70898	3.96729
-0.15259	0.5188	0.12207	0.30518	1.46484	0.61035	0.24414	0.03052			0.30518	0.82397	0.45776	0.76294	0.15259	1.31226	0.03052	0.27466			-0.06104	0.12207	-0.03052	1.61743	1.15967	0.73242	1.67847	3.96729
-0.15259	0.54932	0.18311	0.36621	1.43433	0.61035	0.24414	0.03052			0.27466	0.85449	0.45776	0.76294	0.15259	1.28174	0	0.21362			-0.15259	0.06104	0.03052	1.61743	1.09863	0.7019	1.61743	3.93677
-0.18311	0.54932	0.18311	0.27466	1.43433	0.45776	0.18311	-0.03052			0.24414	0.88501	0.42725	0.67139	0.15259	1.15967	0	0.27466			-0.18311	0.06104	0.03052	1.5564	1.06812	0.76294	1.70898	3.96729
-0.12207	0.54932	0.12207	0.24414	1.52588	0.54932	0.21362	0			0.30518	0.88501	0.45776	0.67139	0.21362	1.2207	0.03052	0.27466			-0.09155	0.06104	0	1.67847	1.12915	0.7019	1.7395	3.96729
-0.06104	0.61035	0.15259	0.27466	1.40381	0.61035	0.24414	-0.06104			0.33569	0.91553	0.5188	0.7019	0.18311	1.31226	0.03052	0.27466			-0.12207	0.03052	-0.06104	1.64795	1.19019	0.7019	1.67847	3.96729
-0.09155	0.64087	0.06104	0.27466	1.40381	0.61035	0.21362	-0.06104			0.27466	0.85449	0.5188	0.73242	0.15259	1.34277	0.03052	0.30518			-0.21362	0.09155	-0.03052	1.70898	1.19019	0.76294	1.67847	3.9978
-0.12207	0.61035	0.03052	0.30518	1.49536	0.61035	0.21362	-0.03052			0.33569	0.79346	0.5188	0.76294	0.18311	1.31226	-0.06104	0.18311			-0.09155	0.06104	0.06104	1.64795	1.12915	0.76294	1.7395	3.96729
-0.12207	0.61035	0.15259	0.27466	1.46484	0.54932	0.21362	0			0.33569	0.85449	0.48828	0.79346	0.12207	1.25122	-0.06104	0.24414			-0.06104	0.09155	0.03052	1.61743	1.15967	0.79346	1.70898	3.96729
-0.12207	0.61035	0.12207	0.21362	1.40381	0.57983	0.18311	0			0.30518	0.88501	0.45776	0.79346	0.12207	1.25122	0	0.24414			-0.15259	0.06104	0	1.67847	1.19019	0.79346	1.64795	3.93677
-0.18311	0.61035	0.09155	0.30518	1.37329	0.57983	0.21362	0.03052			0.30518	0.85449	0.5188	0.82397	0.06104	1.34277	0	0.27466			-0.15259	0.09155	-0.03052	1.64795	1.12915	0.79346	1.7395	3.87573
-0.15259	0.54932	0.09155	0.27466	1.34277	0.61035	0.21362	0			0.30518	0.79346	0.45776	0.79346	0.09155	1.28174	-0.06104	0.18311			-0.06104	0.09155	0	1.64795	1.19019	0.79346	1.70898	3.90625
-0.09155	0.54932	0	0.30518	1.37329	0.5188	0.21362	0			0.30518	0.82397	0.48828	0.82397	0.12207	1.28174	0	0.12207			-0.06104	0.09155	0	1.70898	1.25122	0.82397	1.67847	3.96729
-0.09155	0.5188	0.09155	0.18311	1.40381	0.61035	0.24414	0.03052			0.33569	0.88501	0.39673	0.82397	0.15259	1.19019	0	0.21362			-0.15259	0.06104	-0.03052	1.61743	1.19019	0.76294	1.61743	3.96729
-0.12207	0.54932	0.15259	0.27466	1.40381	0.57983	0.24414	0.03052			0.36621	0.85449	0.54932	0.79346	0.15259	1.25122	0	0.27466			-0.15259	0.03052	-0.06104	1.64795	1.09863	0.79346	1.67847	3.93677
-0.12207	0.5188	0.12207	0.30518	1.43433	0.57983	0.24414	0.06104			0.24414	0.88501	0.5188	0.76294	0.15259	1.31226	-0.03052	0.27466			-0.21362	0.06104	0	1.70898	1.2207	0.76294	1.64795	3.84521
-0.12207	0.57983	0.06104	0.33569	1.43433	0.54932	0.24414	0			0.24414	0.88501	0.45776	0.73242	0.12207	1.28174	-0.06104	0.27466			-0.12207	0.06104	0	1.7395	1.25122	0.79346	1.67847	3.87573
-0.06104	0.57983	0.06104	0.24414	1.40381	0.64087	0.27466	0			0.27466	0.85449	0.54932	0.73242	0.09155	1.19019	-0.09155	0.24414			-0.12207	0.06104	-0.06104	1.70898	1.19019	0.73242	1.67847	3.90625
-0.09155	0.57983	0.15259	0.27466	1.37329	0.61035	0.24414	0			0.27466	0.82397	0.48828	0.76294	0.12207	1.25122	-0.03052	0.27466			-0.12207	0.09155	-0.03052	1.67847	1.19019	0.76294	1.61743	3.96729
-0.09155	0.57983	0.12207	0.33569	1.43433	0.5188	0.24414	0			0.27466	0.82397	0.45776	0.88501	0.06104	1.28174	0	0.24414			-0.15259	0.15259	0	1.70898	1.19019	0.73242	1.67847	3.96729
-0.12207	0.54932	0.09155	0.27466	1.43433	0.57983	0.27466	0			0.18311	0.76294	0.48828	0.82397	0.06104	1.28174	-0.03052	0.21362			-0.12207	0.15259	0	1.77002	1.19019	0.79346	1.70898	3.90625
-0.09155	0.5188	0.06104	0.24414	1.49536	0.54932	0.21362	-0.12207			0.21362	0.79346	0.39673	0.79346	0.15259	1.2207	0	0.24414			-0.21362	0.12207	-0.06104	1.77002	1.19019	0.76294	1.70898	3.84521
-0.03052	0.5188	0.12207	0.33569	1.40381	0.54932	0.24414	-0.12207			0.24414	0.76294	0.36621	0.79346	0.18311	1.34277	0	0.18311			-0.15259	0.15259	-0.03052	1.70898	1.25122	0.82397	1.77002	3.90625
-0.03052	0.61035	0.12207	0.30518	1.40381	0.54932	0.21362	-0.09155			0.27466	0.76294	0.39673	0.82397	0.15259	1.34277	0	0.21362			-0.09155	0.15259	0.03052	1.64795	1.15967	0.76294	1.67847	3.90625
-0.03052	0.57983	0.09155	0.27466	1.43433	0.61035	0.18311	-0.06104			0.27466	0.79346	0.42725	0.7019	0.18311	1.28174	0	0.24414			-0.09155	0.12207	0	1.64795	1.15967	0.79346	1.7395	3.93677
-0.09155	0.61035	0.06104	0.30518	1.43433	0.54932	0.15259	0			0.24414	0.79346	0.39673	0.76294	0.12207	1.25122	-0.03052	0.24414			-0.21362	0.12207	-0.03052	1.7395	1.2207	0.82397	1.7395	3.84521
0.03052	0.54932	0.18311	0.33569	1.40381	0.48828	0.15259	-0.03052			0.30518	0.73242	0.39673	0.82397	0.03052	1.34277	0	0.24414			-0.15259	0.06104	0	1.70898	1.25122	0.82397	1.83105	3.90625
0.03052	0.48828	0.18311	0.30518	1.43433	0.45776	0.21362	-0.03052			0.27466	0.79346	0.42725	0.82397	0.09155	1.37329	0	0.24414			-0.12207	0	0	1.7395	1.25122	0.79346	1.7395	3.96729
0	0.5188	0	0.21362	1.43433	0.48828	0.21362	-0.03052			0.27466	0.82397	0.36621	0.82397	0.18311	1.34277	0	0.21362			-0.09155	0.06104	-0.03052	1.70898	1.19019	0.79346	1.7395	3.90625
0	0.54932	0.15259	0.21362	1.43433	0.54932	0.30518	-0.03052			0.27466	0.82397	0.39673	0.79346	0.12207	1.31226	0	0.21362			-0.06104	0.09155	-0.09155	1.7395	1.19019	0.76294	1.7395	3.84521
0.06104	0.57983	0.15259	0.24414	1.43433	0.48828	0.27466	-0.09155			0.27466	0.85449	0.33569	0.73242	0.12207	1.31226	0	0.24414			-0.15259	0.15259	-0.03052	1.70898	1.28174	0.76294	1.7395	3.87573
0.03052	0.64087	0.06104	0.27466	1.43433	0.39673	0.24414	-0.09155			0.24414	0.85449	0.36621	0.73242	0.09155	1.31226	0	0.24414			-0.18311	0.18311	-0.03052	1.70898	1.28174	0.73242	1.80054	3.90625
-0.03052	0.54932	0.12207	0.24414	1.46484	0.5188	0.30518	-0.12207			0.27466	0.88501	0.39673	0.82397	0.06104	1.37329	0	0.21362			-0.21362	0.15259	-0.03052	1.7395	1.28174	0.7019	1.83105	3.90625
0.06104	0.61035	0.15259	0.27466	1.40381	0.61035	0.24414	-0.09155			0.24414	0.82397	0.39673	0.82397	0.12207	1.31226	0	0.21362			-0.21362	0.12207	-0.06104	1.7395	1.28174	0.64087	1.83105	3.87573
0.03052	0.64087	0.09155	0.33569	1.46484	0.54932	0.21362	-0.03052			0.27466	0.82397	0.42725	0.82397	0.15259	1.19019	-0.03052	0.15259			-0.24414	0.12207	-0.06104	1.70898	1.25122	0.64087	1.86157	3.96729
-0.03052	0.61035	0.06104	0.30518	1.46484	0.54932	0.24414	-0.03052			0.27466	0.82397	0.45776	0.76294	0.15259	1.28174	-0.03052	0.12207			-0.21362	0.06104	-0.03052	1.70898	1.2207	0.67139	1.86157	3.90625
0	0.54932	0.15259	0.30518	1.43433	0.48828	0.27466	-0.03052			0.30518	0.82397	0.42725	0.79346	0.09155	1.31226	-0.06104	0.15259			-0.15259	0.03052	0	1.70898	1.19019	0.7019	1.86157	3.84521
0	0.57983	0.12207	0.21362	1.40381	0.48828	0.27466	-0.06104			0.30518	0.79346	0.45776	0.88501	0.09155	1.34277	-0.09155	0.12207			-0.18311	0.09155	0	1.77002	1.2207	0.73242	1.83105	3.93677
0	0.67139	0.09155	0.27466	1.37329	0.54932	0.33569	-0.09155			0.27466	0.79346	0.48828	0.88501	0.15259	1.28174	-0.09155	0.12207			-0.18311	0.12207	-0.09155	1.70898	1.19019	0.73242	1.86157	3.93677
-0.03052	0.57983	0.06104	0.30518	1.31226	0.57983	0.33569	-0.12207			0.27466	0.79346	0.42725	0.82397	0.12207	1.34277	-0.06104	0.18311			-0.18311	0.06104	-0.15259	1.7395	1.15967	0.7019	1.86157	3.93677
-0.03052	0.54932	0.03052	0.30518	1.37329	0.5188	0.33569	-0.03052			0.30518	0.73242	0.45776	0.73242	0.09155	1.37329	-0.06104	0.21362			-0.21362	0.12207	-0.15259	1.70898	1.19019	0.7019	1.89209	3.8147
-0.09155	0.54932	0.09155	0.21362	1.37329	0.48828	0.27466	0			0.27466	0.7019	0.45776	0.85449	0.06104	1.37329	-0.03052	0.24414			-0.21362	0.09155	-0.06104	1.7395	1.2207	0.67139	1.89209	3.8147
-0.03052	0.64087	0.06104	0.18311	1.37329	0.54932	0.21362	-0.03052			0.30518	0.73242	0.42725	0.85449	0.15259	1.31226	-0.03052	0.21362			-0.21362	0.03052	-0.09155	1.7395	1.2207	0.61035	1.89209	3.84521
-0.03052	0.61035	0.09155	0.24414	1.37329	0.5188	0.21362	-0.09155			0.27466	0.73242	0.39673	0.82397	0.15259	1.28174	0	0.18311			-0.21362	0.03052	-0.06104	1.70898	1.2207	0.57983	1.92261	3.84521
0	0.57983	0.15259	0.30518	1.37329	0.54932	0.33569	-0.15259			0.21362	0.82397	0.42725	0.76294	0.12207	1.28174	-0.03052	0.18311			-0.24414	0.09155	-0.09155	1.77002	1.2207	0.61035	1.92261	3.84521
0.03052	0.67139	0.15259	0.30518	1.34277	0.5188	0.33569	-0.09155			0.21362	0.85449	0.36621	0.85449	0.09155	1.37329	-0.03052	0.15259			-0.27466	0.12207	-0.09155	1.80054	1.28174	0.7019	1.89209	3.8147
0	0.67139	0.18311	0.27466	1.31226	0.61035	0.27466	-0.06104			0.18311	0.76294	0.36621	0.88501	0.15259	1.37329	-0.03052	0.09155			-0.30518	0.12207	-0.06104	1.83105	1.31226	0.64087	1.89209	3.87573
0	0.61035	0.09155	0.30518	1.28174	0.57983	0.24414	-0.06104			0.24414	0.76294	0.45776	0.82397	0.15259	1.37329	-0.06104	0.12207			-0.27466	0.09155	-0.03052	1.80054	1.31226	0.67139	1.89209	3.87573
-0.06104	0.67139	0.06104	0.30518	1.28174	0.57983	0.21362	-0.12207			0.21362	0.79346	0.45776	0.79346	0.09155	1.34277	-0.09155	0.18311			-0.30518	0.03052	-0.03052	1.80054	1.31226	0.61035	1.83105	3.87573
0	0.67139	0.12207	0.30518	1.34277	0.57983	0.30518	-0.15259			0.27466	0.73242	0.42725	0.85449	0.15259	1.37329	-0.12207	0.18311			-0.27466	0.12207	-0.06104	1.77002	1.34277	0.57983	1.83105	3.87573
0	0.61035	0.15259	0.30518	1.34277	0.57983	0.30518	-0.06104			0.30518	0.67139	0.39673	0.88501	0.15259	1.43433	-0.12207	0.18311			-0.24414	0.15259	-0.06104	1.80054	1.31226	0.57983	1.86157	3.8147
0.03052	0.61035	0.18311	0.33569	1.40381	0.54932	0.27466	-0.06104			0.33569	0.67139	0.45776	0.76294	0.09155	1.37329	-0.03052	0.15259			-0.21362	0.12207	-0.06104	1.70898	1.31226	0.67139	1.86157	3.87573
-0.06104	0.61035	0.15259	0.33569	1.37329	0.54932	0.15259	-0.12207			0.30518	0.73242	0.39673	0.85449	0.03052	1.34277	0	0.12207			-0.18311	0.09155	-0.06104	1.7395	1.28174	0.64087	1.86157	3.90625
-0.09155	0.7019	0.12207	0.30518	1.34277	0.54932	0.24414	-0.12207			0.30518	0.76294	0.33569	0.88501	0.12207	1.37329	0	0.06104			-0.15259	0.03052	-0.09155	1.67847	1.25122	0.61035	1.95313	3.87573
-0.06104	0.7019	0.09155	0.27466	1.34277	0.54932	0.30518	-0.03052			0.27466	0.73242	0.33569	0.82397	0.12207	1.34277	-0.03052	0.12207			-0.15259	0.12207	-0.06104	1.67847	1.25122	0.57983	1.95313	3.8147
0	0.7019	0.09155	0.30518	1.37329	0.54932	0.27466	-0.06104			0.21362	0.73242	0.36621	0.79346	0.18311	1.34277	-0.06104	0.18311			-0.18311	0.09155	-0.15259	1.80054	1.28174	0.57983	1.92261	3.8147
-0.03052	0.7019	0.09155	0.33569	1.34277	0.5188	0.21362	-0.09155			0.24414	0.7019	0.39673	0.82397	0.18311	1.34277	-0.12207	0.21362			-0.15259	0.12207	-0.15259	1.80054	1.25122	0.64087	1.92261	3.87573
0	0.61035	0.15259	0.33569	1.25122	0.54932	0.24414	-0.15259			0.24414	0.64087	0.39673	0.76294	0.12207	1.34277	-0.06104	0.18311			-0.21362	0	-0.15259	1.70898	1.19019	0.64087	1.89209	3.84521
0	0.57983	0.15259	0.33569	1.31226	0.5188	0.33569	-0.03052			0.27466	0.76294	0.39673	0.85449	0.06104	1.34277	0.03052	0.15259			-0.21362	0.06104	-0.15259	1.7395	1.19019	0.61035	1.89209	3.87573
0	0.64087	0.09155	0.30518	1.37329	0.54932	0.33569	-0.03052			0.33569	0.79346	0.33569	0.88501	0.06104	1.28174	0	0.03052			-0.18311	0.09155	-0.15259	1.7395	1.2207	0.5188	1.89209	3.90625
0.03052	0.73242	0.15259	0.27466	1.43433	0.54932	0.18311	-0.15259			0.24414	0.76294	0.27466	0.91553	0.06104	1.34277	0	0.09155			-0.24414	0.06104	-0.12207	1.70898	1.25122	0.64087	1.86157	3.90625
0	0.73242	0.12207	0.27466	1.40381	0.42725	0.24414	-0.03052			0.30518	0.76294	0.33569	0.88501	0.09155	1.37329	-0.03052	0.21362			-0.27466	0.06104	-0.15259	1.64795	1.31226	0.61035	1.83105	3.90625
0	0.64087	0.09155	0.30518	1.40381	0.48828	0.27466	-0.06104			0.24414	0.7019	0.39673	0.82397	0.15259	1.31226	-0.09155	0.21362			-0.24414	0.12207	-0.12207	1.70898	1.28174	0.57983	1.89209	3.84521
0.03052	0.64087	0.15259	0.24414	1.37329	0.42725	0.24414	-0.18311			0.21362	0.67139	0.39673	0.88501	0.06104	1.31226	0	0.15259			-0.18311	0.12207	-0.09155	1.7395	1.31226	0.54932	1.95313	3.84521
0.03052	0.67139	0.15259	0.24414	1.28174	0.42725	0.18311	-0.12207			0.27466	0.76294	0.36621	0.91553	0.09155	1.28174	0	0.09155			-0.15259	0.03052	-0.06104	1.7395	1.31226	0.61035	1.92261	3.84521
0	0.7019	0.18311	0.24414	1.31226	0.45776	0.33569	-0.03052			0.30518	0.73242	0.33569	0.94604	0.12207	1.31226	0	0.18311			-0.15259	0.12207	-0.06104	1.77002	1.28174	0.61035	1.95313	3.84521
0	0.7019	0.15259	0.27466	1.37329	0.48828	0.30518	-0.06104			0.33569	0.67139	0.33569	0.88501	0.12207	1.28174	-0.09155	0.21362			-0.15259	0.15259	-0.06104	1.77002	1.25122	0.54932	1.92261	3.8147
0	0.64087	0.18311	0.33569	1.37329	0.5188	0.18311	-0.06104			0.30518	0.61035	0.39673	0.82397	0.09155	1.28174	-0.09155	0.18311			-0.15259	0.12207	-0.06104	1.77002	1.25122	0.57983	1.89209	3.87573
0	0.61035	0.15259	0.33569	1.37329	0.48828	0.30518	-0.03052			0.24414	0.73242	0.42725	0.91553	0.06104	1.19019	0	0.06104			-0.18311	0.03052	-0.09155	1.83105	1.31226	0.61035	1.86157	3.84521
0	0.61035	0.12207	0.36621	1.31226	0.54932	0.33569	-0.06104			0.24414	0.7019	0.39673	0.88501	0.06104	1.19019	0	0.15259			-0.24414	0.06104	-0.12207	1.83105	1.34277	0.57983	1.86157	3.87573
0	0.61035	0.12207	0.33569	1.28174	0.45776	0.33569	-0.09155			0.33569	0.67139	0.27466	0.88501	0.09155	1.19019	-0.03052	0.21362			-0.21362	0.18311	-0.15259	1.83105	1.37329	0.54932	1.95313	3.87573
-0.03052	0.64087	0.09155	0.36621	1.37329	0.48828	0.30518	0			0.33569	0.57983	0.36621	0.91553	0.09155	1.19019	-0.12207	0.15259			-0.18311	0.18311	-0.15259	1.70898	1.40381	0.57983	1.98364	3.87573
-0.03052	0.67139	0.09155	0.33569	1.43433	0.48828	0.30518	-0.03052			0.36621	0.67139	0.36621	0.85449	0.12207	1.28174	-0.03052	0.09155			-0.18311	0.18311	-0.18311	1.7395	1.34277	0.57983	1.95313	3.93677
-0.03052	0.67139	0.12207	0.27466	1.37329	0.39673	0.27466	-0.03052			0.27466	0.67139	0.33569	0.82397	0.09155	1.34277	0	0.18311			-0.18311	0.15259	-0.06104	1.83105	1.31226	0.5188	1.92261	3.93677
0	0.67139	0.09155	0.24414	1.34277	0.39673	0.33569	-0.15259			0.24414	0.64087	0.27466	0.85449	0.15259	1.34277	-0.06104	0.18311			-0.21362	0.09155	-0.03052	1.80054	1.34277	0.5188	1.89209	3.90625
-0.03052	0.67139	0.03052	0.21362	1.31226	0.45776	0.30518	-0.09155			0.36621	0.54932	0.39673	0.82397	0.15259	1.31226	-0.09155	0.15259			-0.27466	0.03052	0	1.7395	1.40381	0.64087	1.95313	3.96729
-0.06104	0.67139	0.03052	0.24414	1.40381	0.48828	0.24414	-0.03052			0.33569	0.67139	0.33569	0.76294	0.15259	1.31226	0	0.15259			-0.24414	0.15259	-0.03052	1.7395	1.37329	0.54932	1.95313	3.96729
-0.06104	0.67139	0	0.30518	1.43433	0.45776	0.24414	-0.03052			0.33569	0.7019	0.27466	0.79346	0.15259	1.28174	0	0.24414			-0.15259	0.12207	-0.03052	1.86157	1.37329	0.57983	1.95313	3.93677
0	0.67139	0.09155	0.36621	1.37329	0.45776	0.33569	-0.12207			0.30518	0.54932	0.30518	0.76294	0.12207	1.25122	-0.09155	0.24414			-0.18311	0.12207	-0.09155	1.83105	1.37329	0.5188	1.89209	3.93677
0	0.64087	0.09155	0.36621	1.34277	0.48828	0.30518	-0.12207			0.36621	0.7019	0.33569	0.73242	0.09155	1.19019	0.03052	0.18311			-0.18311	0.06104	-0.15259	1.77002	1.31226	0.54932	1.83105	3.93677
0.03052	0.64087	0.12207	0.33569	1.43433	0.42725	0.27466	-0.03052			0.39673	0.7019	0.33569	0.79346	0.12207	1.2207	0	0.24414			-0.21362	0.09155	-0.09155	1.77002	1.43433	0.54932	1.92261	3.90625
0.03052	0.64087	0.18311	0.27466	1.40381	0.39673	0.18311	-0.06104			0.33569	0.64087	0.27466	0.76294	0.12207	1.34277	-0.09155	0.27466			-0.21362	0.09155	0	1.77002	1.40381	0.48828	1.95313	3.90625
0	0.61035	0.12207	0.24414	1.34277	0.5188	0.30518	-0.03052			0.33569	0.57983	0.33569	0.76294	0.09155	1.28174	-0.03052	0.24414			-0.12207	0.12207	-0.03052	1.77002	1.40381	0.48828	1.92261	3.90625
0	0.61035	0.09155	0.24414	1.37329	0.5188	0.33569	0			0.39673	0.54932	0.30518	0.79346	0.06104	1.31226	0.03052	0.24414			-0.12207	0.06104	-0.03052	1.77002	1.37329	0.5188	1.89209	3.93677
0	0.64087	0.12207	0.30518	1.40381	0.5188	0.30518	-0.03052			0.42725	0.54932	0.30518	0.76294	0.12207	1.25122	0	0.21362			-0.18311	0	-0.06104	1.83105	1.37329	0.54932	1.92261	3.96729
0	0.64087	0.09155	0.33569	1.37329	0.39673	0.33569	-0.09155			0.39673	0.61035	0.33569	0.79346	0.09155	1.19019	0	0.21362			-0.21362	0.09155	-0.12207	1.7395	1.46484	0.57983	1.98364	3.9978
0	0.7019	0.06104	0.27466	1.34277	0.36621	0.27466	-0.09155			0.36621	0.57983	0.33569	0.88501	0.06104	1.19019	0	0.27466			-0.09155	0.12207	-0.03052	1.64795	1.49536	0.48828	1.95313	3.96729
0	0.73242	0.03052	0.27466	1.43433	0.39673	0.27466	-0.12207			0.42725	0.61035	0.33569	0.88501	0.06104	1.25122	0	0.21362			-0.09155	0.09155	0	1.77002	1.43433	0.57983	1.92261	3.9978
0.03052	0.7019	0.06104	0.15259	1.43433	0.48828	0.21362	-0.12207			0.42725	0.61035	0.33569	0.88501	0.09155	1.31226	0	0.27466			-0.21362	0.15259	0	1.77002	1.43433	0.57983	1.86157	3.96729
0.03052	0.73242	0.12207	0.21362	1.37329	0.42725	0.24414	-0.03052			0.36621	0.67139	0.33569	0.94604	0.06104	1.28174	0	0.27466			-0.18311	0.12207	-0.06104	1.7395	1.46484	0.54932	1.95313	3.93677
0.03052	0.7019	0.18311	0.33569	1.43433	0.39673	0.27466	-0.12207			0.42725	0.54932	0.36621	0.94604	0.06104	1.25122	-0.06104	0.15259			-0.12207	0.12207	-0.12207	1.67847	1.46484	0.61035	1.95313	3.87573
0.06104	0.67139	0.15259	0.30518	1.43433	0.36621	0.33569	-0.12207			0.39673	0.61035	0.27466	0.91553	0.03052	1.19019	-0.06104	0.21362			-0.15259	0.09155	-0.03052	1.67847	1.43433	0.54932	1.83105	3.93677
0.03052	0.67139	0.12207	0.24414	1.43433	0.42725	0.27466	-0.06104			0.36621	0.67139	0.33569	0.91553	0	1.25122	0	0.24414			-0.21362	0.15259	-0.06104	1.67847	1.46484	0.5188	1.95313	3.93677
0	0.7019	0.09155	0.24414	1.37329	0.48828	0.30518	-0.09155			0.39673	0.67139	0.33569	0.94604	0.03052	1.28174	0	0.24414			-0.06104	0.12207	-0.03052	1.70898	1.46484	0.48828	1.95313	4.02832
0	0.7019	0.09155	0.30518	1.34277	0.45776	0.27466	-0.09155			0.36621	0.57983	0.33569	0.91553	0.03052	1.25122	-0.03052	0.21362			-0.12207	0.06104	-0.18311	1.7395	1.49536	0.45776	1.89209	4.02832
0.09155	0.67139	0.12207	0.27466	1.34277	0.36621	0.21362	-0.12207			0.33569	0.61035	0.30518	0.88501	0.03052	1.19019	-0.06104	0.21362			-0.15259	0.12207	-0.06104	1.80054	1.40381	0.45776	1.86157	3.96729
0.03052	0.67139	0.18311	0.24414	1.31226	0.45776	0.24414	-0.09155			0.36621	0.67139	0.30518	0.85449	0.09155	1.2207	0	0.24414			-0.18311	0.12207	0	1.80054	1.49536	0.45776	1.95313	3.93677
0.09155	0.7019	0.18311	0.24414	1.34277	0.45776	0.21362	0			0.33569	0.67139	0.27466	0.85449	0.12207	1.31226	0	0.30518			-0.15259	0.12207	-0.03052	1.80054	1.49536	0.45776	1.95313	3.87573
0	0.76294	0.12207	0.24414	1.43433	0.45776	0.21362	0			0.27466	0.67139	0.33569	0.79346	0.06104	1.25122	0	0.24414			-0.09155	0.09155	-0.12207	1.80054	1.46484	0.48828	1.95313	3.93677
-0.06104	0.82397	0.03052	0.30518	1.40381	0.36621	0.24414	0			0.27466	0.64087	0.33569	0.82397	0.09155	1.15967	-0.03052	0.21362			-0.06104	0.06104	0	1.7395	1.40381	0.45776	1.95313	3.96729
0.03052	0.79346	0.06104	0.27466	1.43433	0.48828	0.21362	0			0.33569	0.61035	0.36621	0.82397	0.06104	1.19019	-0.06104	0.21362			-0.09155	0.12207	0	1.80054	1.43433	0.48828	1.92261	3.96729
0.03052	0.73242	0.18311	0.24414	1.37329	0.42725	0.24414	0			0.33569	0.57983	0.30518	0.88501	0.06104	1.25122	-0.12207	0.15259			-0.15259	0.09155	-0.06104	1.83105	1.46484	0.42725	1.89209	3.93677
0.06104	0.73242	0.18311	0.30518	1.34277	0.39673	0.27466	0			0.30518	0.54932	0.24414	0.91553	0	1.2207	-0.12207	0.18311			-0.18311	0.09155	-0.03052	1.83105	1.46484	0.42725	1.86157	3.87573
0	0.7019	0.12207	0.30518	1.37329	0.36621	0.27466	0			0.24414	0.54932	0.21362	0.91553	0	1.15967	-0.09155	0.15259			-0.09155	0.06104	0	1.77002	1.40381	0.48828	1.86157	3.90625
0	0.64087	0	0.21362	1.40381	0.39673	0.30518	0			0.30518	0.61035	0.21362	0.97656	0.06104	1.25122	-0.15259	0.18311			-0.06104	0.09155	0	1.7395	1.43433	0.45776	1.86157	3.9978
0.03052	0.7019	0.09155	0.24414	1.40381	0.39673	0.36621	0			0.36621	0.57983	0.24414	0.88501	0.09155	1.25122	-0.12207	0.12207			-0.09155	0.03052	-0.09155	1.83105	1.43433	0.45776	1.89209	3.93677
0.06104	0.79346	0.12207	0.27466	1.34277	0.36621	0.30518	-0.09155			0.36621	0.5188	0.24414	0.88501	0.09155	1.2207	-0.09155	0.15259			-0.15259	0.03052	-0.03052	1.83105	1.49536	0.48828	1.83105	3.90625
0.03052	0.76294	0.09155	0.21362	1.37329	0.45776	0.30518	-0.06104			0.33569	0.5188	0.21362	0.82397	0.03052	1.15967	-0.06104	0.18311			-0.15259	0	-0.03052	1.83105	1.49536	0.5188	1.86157	3.87573
0	0.76294	0.06104	0.21362	1.40381	0.42725	0.30518	-0.03052			0.27466	0.54932	0.21362	0.85449	0.03052	1.2207	-0.06104	0.18311			-0.09155	0.03052	0	1.83105	1.43433	0.5188	1.95313	3.96729
0.03052	0.76294	0.09155	0.30518	1.37329	0.42725	0.27466	-0.09155			0.24414	0.5188	0.21362	0.88501	0	1.2207	-0.09155	0.18311			-0.12207	0.06104	0	1.83105	1.43433	0.5188	1.89209	3.9978
0.09155	0.7019	0.12207	0.24414	1.40381	0.36621	0.30518	-0.03052			0.33569	0.54932	0.21362	0.91553	0	1.19019	-0.06104	0.15259			-0.12207	0.15259	-0.06104	1.83105	1.49536	0.54932	1.86157	3.93677
0.03052	0.7019	0.12207	0.24414	1.43433	0.39673	0.27466	0			0.33569	0.48828	0.21362	0.97656	0.03052	1.15967	-0.09155	0.12207			-0.18311	0.06104	0	1.80054	1.52588	0.48828	1.80054	3.90625
-0.03052	0.79346	0.03052	0.18311	1.40381	0.42725	0.21362	0.03052			0.33569	0.48828	0.24414	0.88501	0.03052	1.19019	-0.12207	0.15259			-0.15259	0.06104	0.03052	1.80054	1.46484	0.5188	1.80054	3.9978
0.03052	0.76294	0.12207	0.21362	1.40381	0.36621	0.15259	0.03052			0.33569	0.48828	0.21362	0.82397	0.06104	1.19019	-0.12207	0.18311			-0.15259	0.06104	0.03052	1.77002	1.46484	0.54932	1.86157	3.96729
0.03052	0.76294	0.15259	0.21362	1.43433	0.39673	0.21362	0			0.30518	0.57983	0.21362	0.85449	0	1.15967	-0.12207	0.18311			-0.12207	0	0	1.86157	1.49536	0.45776	1.92261	3.84521
0	0.67139	0.06104	0.21362	1.40381	0.30518	0.24414	-0.03052			0.33569	0.54932	0.18311	0.91553	0	1.15967	-0.12207	0.24414			-0.09155	0	-0.03052	1.80054	1.49536	0.45776	1.92261	3.90625
0	0.73242	0.03052	0.21362	1.46484	0.42725	0.24414	-0.03052			0.30518	0.54932	0.18311	0.91553	0.03052	1.19019	-0.06104	0.21362			-0.09155	0.03052	0	1.80054	1.49536	0.45776	1.89209	3.96729
0.03052	0.79346	0.09155	0.24414	1.43433	0.42725	0.24414	-0.06104			0.30518	0.61035	0.21362	0.91553	0.06104	1.19019	-0.03052	0.24414			-0.06104	0.06104	0.03052	1.80054	1.52588	0.42725	1.92261	3.93677
0.03052	0.79346	0.09155	0.24414	1.43433	0.45776	0.24414	0			0.33569	0.64087	0.24414	0.82397	0	1.2207	0	0.27466			-0.09155	0.06104	0.09155	1.83105	1.58691	0.45776	1.89209	3.93677
-0.03052	0.73242	0.06104	0.24414	1.43433	0.39673	0.24414	0.03052			0.30518	0.67139	0.24414	0.85449	0	1.19019	0	0.30518			-0.09155	0.06104	-0.03052	1.77002	1.52588	0.48828	1.95313	3.93677
0.06104	0.79346	0.09155	0.15259	1.40381	0.30518	0.21362	0.06104			0.27466	0.61035	0.24414	0.97656	0	1.15967	0	0.30518			-0.09155	0	-0.03052	1.80054	1.46484	0.5188	1.92261	3.93677
0.06104	0.82397	0.09155	0.27466	1.40381	0.42725	0.15259	-0.03052			0.27466	0.61035	0.27466	0.94604	0.09155	1.2207	-0.03052	0.30518			-0.06104	0	0	1.80054	1.46484	0.5188	1.86157	3.87573
0	0.82397	0.06104	0.24414	1.43433	0.42725	0.18311	-0.06104			0.24414	0.61035	0.21362	0.88501	0.06104	1.2207	-0.03052	0.30518			-0.09155	0.06104	0	1.77002	1.49536	0.48828	1.83105	3.96729
0	0.79346	0.09155	0.27466	1.43433	0.42725	0.24414	-0.09155			0.24414	0.57983	0.24414	0.88501	0	1.2207	-0.03052	0.30518			-0.06104	0.09155	0.06104	1.77002	1.43433	0.48828	1.83105	3.96729
0	0.79346	0.09155	0.18311	1.40381	0.39673	0.24414	-0.06104			0.30518	0.54932	0.24414	0.91553	0	1.15967	-0.03052	0.27466			-0.15259	0.09155	0.09155	1.70898	1.46484	0.48828	1.83105	3.96729
0.03052	0.85449	0.09155	0.15259	1.40381	0.30518	0.27466	-0.03052			0.24414	0.57983	0.24414	0.91553	0.06104	1.09863	-0.06104	0.27466			-0.09155	0	0.06104	1.67847	1.43433	0.45776	1.86157	3.93677
0	0.79346	0.09155	0.21362	1.37329	0.36621	0.30518	-0.03052			0.27466	0.45776	0.24414	0.82397	0	1.19019	-0.06104	0.21362			-0.06104	0.03052	0.03052	1.67847	1.43433	0.42725	1.80054	3.93677
0.03052	0.73242	0.12207	0.24414	1.40381	0.39673	0.15259	-0.03052			0.27466	0.48828	0.24414	0.85449	0	1.2207	-0.12207	0.21362			-0.09155	0.06104	0.03052	1.70898	1.46484	0.48828	1.83105	3.93677
0.03052	0.82397	0	0.18311	1.34277	0.39673	0.18311	-0.12207			0.27466	0.5188	0.21362	0.97656	0.09155	1.25122	-0.09155	0.24414			-0.09155	0.09155	0	1.7395	1.49536	0.5188	1.80054	3.90625
0.03052	0.85449	0	0.21362	1.37329	0.42725	0.24414	-0.03052			0.33569	0.5188	0.21362	0.85449	0.06104	1.2207	-0.03052	0.24414			-0.12207	0.06104	0	1.77002	1.46484	0.54932	1.80054	3.96729
0	0.82397	0.12207	0.21362	1.31226	0.42725	0.24414	0			0.39673	0.61035	0.21362	0.82397	0	1.19019	-0.03052	0.30518			-0.15259	0	0	1.80054	1.46484	0.54932	1.80054	3.96729
0.03052	0.82397	0.09155	0.21362	1.37329	0.42725	0.24414	0			0.33569	0.61035	0.24414	0.94604	-0.03052	1.2207	0	0.33569			-0.12207	0.03052	0	1.77002	1.52588	0.48828	1.77002	3.96729
0.03052	0.85449	0.03052	0.18311	1.40381	0.42725	0.21362	-0.06104			0.27466	0.64087	0.30518	0.97656	0	1.19019	0	0.27466			-0.18311	0.09155	0	1.7395	1.52588	0.42725	1.80054	3.87573
0.06104	0.82397	0	0.21362	1.40381	0.39673	0.21362	-0.12207			0.33569	0.61035	0.27466	0.88501	0	1.2207	-0.03052	0.27466			-0.15259	0.03052	-0.03052	1.80054	1.49536	0.5188	1.77002	3.93677
0.06104	0.79346	0.09155	0.15259	1.46484	0.42725	0.27466	0			0.33569	0.57983	0.24414	0.94604	-0.03052	1.2207	-0.06104	0.21362			-0.15259	0.03052	0	1.7395	1.5564	0.48828	1.77002	3.96729
0.03052	0.88501	0.09155	0.18311	1.46484	0.45776	0.30518	0			0.30518	0.5188	0.18311	0.94604	0.03052	1.2207	-0.12207	0.15259			-0.21362	0	0	1.70898	1.5564	0.48828	1.7395	3.96729
0.06104	0.91553	0.12207	0.18311	1.40381	0.39673	0.27466	-0.03052			0.30518	0.48828	0.18311	0.94604	0	1.2207	-0.12207	0.21362			-0.21362	0.06104	0	1.67847	1.5564	0.5188	1.77002	3.93677
0.06104	0.88501	0.06104	0.18311	1.43433	0.45776	0.18311	-0.06104			0.27466	0.54932	0.24414	0.88501	0	1.2207	-0.06104	0.30518			-0.27466	0.09155	0.03052	1.67847	1.5564	0.42725	1.7395	3.90625
0.06104	0.88501	0.03052	0.18311	1.37329	0.42725	0.24414	0.03052			0.24414	0.64087	0.27466	0.91553	-0.03052	1.19019	0	0.30518			-0.27466	0	0.06104	1.70898	1.5564	0.39673	1.70898	3.96729
0.09155	0.91553	-0.03052	0.18311	1.31226	0.39673	0.30518	-0.06104			0.30518	0.61035	0.27466	0.88501	0	1.2207	-0.06104	0.30518			-0.24414	0	0.06104	1.77002	1.58691	0.48828	1.70898	3.93677
0.06104	0.91553	0	0.18311	1.31226	0.42725	0.24414	-0.06104			0.30518	0.57983	0.30518	0.94604	0	1.19019	-0.03052	0.18311			-0.18311	0.09155	0.06104	1.77002	1.58691	0.48828	1.67847	3.96729
0.03052	0.85449	0	0.18311	1.37329	0.39673	0.15259	-0.06104			0.33569	0.5188	0.24414	0.97656	0.03052	1.19019	-0.06104	0.18311			-0.12207	0	0.09155	1.80054	1.58691	0.45776	1.70898	3.9978
-0.03052	0.85449	0.03052	0.27466	1.37329	0.33569	0.24414	0			0.33569	0.48828	0.33569	0.91553	0	1.2207	-0.15259	0.21362			-0.15259	-0.03052	0.09155	1.77002	1.49536	0.39673	1.7395	3.96729
0	0.91553	0.06104	0.24414	1.40381	0.33569	0.27466	-0.03052			0.27466	0.54932	0.33569	0.85449	0	1.15967	-0.09155	0.30518			-0.12207	0.06104	0.06104	1.70898	1.46484	0.39673	1.80054	3.9978
-0.03052	0.85449	0.06104	0.21362	1.37329	0.36621	0.24414	-0.09155			0.27466	0.61035	0.39673	0.85449	-0.03052	1.19019	-0.03052	0.27466			-0.15259	0.09155	0.06104	1.64795	1.49536	0.42725	1.80054	3.9978
0	0.94604	0.03052	0.18311	1.34277	0.33569	0.21362	0.03052			0.24414	0.61035	0.30518	0.91553	-0.06104	1.19019	-0.06104	0.24414			-0.18311	0	0.12207	1.64795	1.52588	0.39673	1.80054	3.9978
-0.06104	0.82397	0	0.15259	1.34277	0.39673	0.24414	0			0.27466	0.54932	0.30518	0.91553	0	1.12915	-0.06104	0.15259			-0.21362	0.09155	0.09155	1.77002	1.58691	0.36621	1.80054	3.96729
-0.03052	0.85449	0.03052	0.18311	1.28174	0.42725	0.21362	-0.09155			0.30518	0.5188	0.39673	0.88501	0.03052	1.12915	-0.12207	0.18311			-0.24414	0.09155	0.12207	1.7395	1.58691	0.39673	1.77002	3.9978
-0.03052	0.85449	0	0.15259	1.31226	0.39673	0.12207	0			0.33569	0.54932	0.33569	0.79346	0.03052	1.09863	-0.09155	0.24414			-0.24414	0	0.12207	1.67847	1.61743	0.45776	1.70898	3.9978
0	0.94604	0	0.12207	1.37329	0.42725	0.27466	0			0.27466	0.64087	0.30518	0.88501	-0.06104	1.09863	0	0.21362			-0.21362	0.06104	0.06104	1.64795	1.58691	0.42725	1.70898	4.02832
0	0.94604	0	0.12207	1.34277	0.42725	0.30518	0.03052			0.27466	0.61035	0.27466	0.94604	-0.06104	1.09863	0	0.18311			-0.15259	0.06104	0.03052	1.64795	1.5564	0.30518	1.7395	3.9978
0	0.88501	0	0.12207	1.34277	0.42725	0.18311	0.03052			0.24414	0.5188	0.36621	0.91553	0	1.12915	0	0.24414			-0.15259	0	0	1.67847	1.64795	0.45776	1.77002	3.96729
-0.03052	0.82397	-0.03052	0.06104	1.31226	0.42725	0.18311	0			0.24414	0.5188	0.36621	0.85449	0	1.19019	-0.06104	0.27466			-0.15259	0	0	1.70898	1.61743	0.42725	1.77002	3.96729
0	0.82397	-0.06104	0.09155	1.25122	0.36621	0.24414	0.03052			0.30518	0.57983	0.30518	0.85449	0	1.15967	-0.06104	0.24414			-0.15259	0.06104	0.03052	1.70898	1.64795	0.39673	1.77002	3.9978
0.06104	0.88501	-0.09155	0.12207	1.31226	0.33569	0.30518	0			0.30518	0.57983	0.30518	0.79346	0	1.09863	-0.03052	0.12207			-0.21362	0.06104	0.06104	1.67847	1.70898	0.36621	1.67847	3.96729
0.03052	0.85449	-0.06104	0.18311	1.31226	0.27466	0.27466	0.03052			0.21362	0.48828	0.36621	0.82397	0.03052	1.15967	0	0.24414			-0.24414	0.06104	0.09155	1.61743	1.67847	0.48828	1.64795	3.96729
0.03052	0.88501	-0.03052	0.15259	1.28174	0.27466	0.27466	-0.06104			0.15259	0.5188	0.39673	0.85449	0	1.19019	-0.12207	0.27466			-0.18311	0.06104	0.12207	1.70898	1.67847	0.39673	1.70898	3.9978
0.06104	0.94604	0	0.18311	1.25122	0.39673	0.24414	-0.06104			0.24414	0.64087	0.27466	0.88501	-0.03052	1.15967	-0.06104	0.18311			-0.12207	0.03052	0.06104	1.7395	1.67847	0.33569	1.7395	3.9978
0.12207	0.91553	0	0.12207	1.25122	0.42725	0.18311	0			0.27466	0.54932	0.33569	0.88501	0	1.12915	0	0.12207			-0.15259	0	0.03052	1.67847	1.64795	0.33569	1.77002	3.93677
0.06104	0.88501	0	0.09155	1.31226	0.42725	0.18311	0			0.27466	0.45776	0.36621	0.91553	0	1.06812	0	0.27466			-0.18311	-0.03052	0.06104	1.61743	1.70898	0.33569	1.70898	3.93677
0.03052	0.88501	0.03052	0.09155	1.25122	0.42725	0.27466	0.03052			0.21362	0.61035	0.30518	0.82397	0	1.06812	-0.06104	0.21362			-0.24414	0	0	1.67847	1.77002	0.42725	1.67847	3.90625
0.06104	0.91553	0	0.03052	1.28174	0.36621	0.24414	-0.06104			0.24414	0.57983	0.30518	0.88501	0	1.09863	0	0.18311			-0.18311	0.06104	0	1.61743	1.77002	0.33569	1.58691	3.87573
0.03052	0.91553	0	0.06104	1.2207	0.33569	0.27466	0			0.30518	0.48828	0.36621	0.91553	0	1.19019	0.03052	0.30518			-0.15259	0.03052	0.09155	1.67847	1.80054	0.30518	1.7395	3.90625
0.03052	0.88501	0	0.12207	1.31226	0.30518	0.18311	0.03052			0.27466	0.54932	0.27466	0.88501	0	1.2207	-0.06104	0.24414			-0.12207	0.06104	0.03052	1.5564	1.7395	0.27466	1.7395	3.93677
0	0.91553	0	0.12207	1.31226	0.33569	0.18311	0.03052			0.21362	0.61035	0.24414	0.88501	0.03052	1.2207	-0.03052	0.18311			-0.18311	0	0.03052	1.67847	1.77002	0.33569	1.70898	3.96729
-0.03052	0.82397	-0.03052	0.12207	1.2207	0.33569	0.24414	0.03052			0.30518	0.57983	0.33569	0.88501	0	1.19019	0.06104	0.27466			-0.21362	0	0.03052	1.67847	1.83105	0.36621	1.61743	3.96729
0	0.85449	-0.03052	0.12207	1.28174	0.36621	0.24414	0.03052			0.30518	0.57983	0.36621	0.85449	0	1.06812	0.03052	0.30518			-0.09155	0.03052	-0.03052	1.58691	1.89209	0.39673	1.67847	3.96729
0	0.85449	-0.03052	0.09155	1.28174	0.30518	0.18311	0			0.27466	0.57983	0.30518	0.82397	0	1.06812	0	0.33569			-0.12207	0	-0.03052	1.58691	1.83105	0.39673	1.67847	3.96729
0.03052	0.85449	-0.03052	0.03052	1.28174	0.33569	0.18311	-0.03052			0.24414	0.57983	0.24414	0.82397	0	1.19019	0	0.33569			-0.15259	0.03052	0.03052	1.64795	1.77002	0.33569	1.64795	3.96729
0.03052	0.88501	0	0.12207	1.19019	0.27466	0.15259	-0.06104			0.27466	0.5188	0.27466	0.7019	0	1.2207	-0.03052	0.30518			-0.21362	0.06104	0.03052	1.61743	1.83105	0.39673	1.58691	3.93677
0	0.88501	0.03052	0.12207	1.31226	0.33569	0.21362	-0.12207			0.24414	0.57983	0.27466	0.76294	0	1.2207	0	0.30518			-0.15259	0.06104	0	1.5564	1.80054	0.42725	1.67847	3.87573
0.06104	0.94604	0	0.18311	1.25122	0.33569	0.21362	-0.06104			0.18311	0.57983	0.27466	0.79346	0	1.19019	0	0.27466			-0.09155	0.03052	-0.03052	1.61743	1.80054	0.36621	1.64795	3.93677
0.03052	0.97656	0.06104	0.12207	1.19019	0.36621	0.21362	-0.09155			0.30518	0.48828	0.36621	0.82397	0	1.12915	0	0.18311			-0.12207	0.03052	-0.06104	1.64795	1.77002	0.33569	1.61743	3.96729
0	0.94604	0	0	1.25122	0.30518	0.21362	-0.09155			0.27466	0.39673	0.36621	0.85449	0	1.09863	0	0.24414			-0.18311	0.03052	0.03052	1.58691	1.86157	0.39673	1.61743	4.02832
-0.03052	0.94604	-0.03052	0.03052	1.34277	0.30518	0.21362	-0.03052			0.21362	0.5188	0.36621	0.85449	0	1.12915	-0.03052	0.30518			-0.03052	0.03052	0.03052	1.5564	1.80054	0.42725	1.70898	3.9978
0.03052	0.97656	-0.03052	0.12207	1.28174	0.39673	0.21362	-0.03052			0.21362	0.5188	0.33569	0.91553	0	1.15967	-0.03052	0.30518			-0.09155	0.03052	0	1.5564	1.7395	0.42725	1.64795	3.96729
0.06104	0.94604	0	0.09155	1.2207	0.36621	0.15259	-0.06104			0.24414	0.54932	0.27466	0.91553	-0.03052	1.15967	0	0.27466			-0.18311	0.12207	-0.03052	1.5564	1.86157	0.48828	1.5564	3.96729
0.03052	0.94604	0	0.03052	1.2207	0.33569	0.18311	-0.06104			0.27466	0.48828	0.36621	0.88501	-0.03052	1.12915	0.03052	0.21362			-0.06104	0.12207	0	1.5564	1.86157	0.42725	1.67847	3.93677
0.03052	0.91553	0	0.03052	1.25122	0.27466	0.24414	-0.06104			0.27466	0.5188	0.36621	0.88501	0	1.06812	-0.03052	0.24414			-0.06104	0.09155	0.06104	1.58691	1.83105	0.45776	1.61743	3.90625
0	0.91553	-0.03052	0.09155	1.2207	0.36621	0.18311	-0.06104			0.27466	0.54932	0.42725	0.88501	0	1.15967	0	0.30518			-0.09155	0.06104	0	1.49536	1.83105	0.42725	1.61743	3.96729
0	0.88501	0	0.06104	1.25122	0.33569	0.21362	-0.06104			0.18311	0.57983	0.30518	0.82397	0	1.19019	0	0.30518			-0.12207	0.09155	-0.03052	1.46484	1.89209	0.39673	1.52588	3.9978
0	0.85449	-0.03052	0.03052	1.25122	0.33569	0.18311	-0.03052			0.18311	0.57983	0.33569	0.79346	0	1.12915	0.03052	0.30518			-0.12207	0.09155	0.06104	1.5564	1.89209	0.42725	1.52588	3.9978
0.09155	0.94604	0.03052	0	1.34277	0.21362	0.18311	0			0.27466	0.54932	0.36621	0.79346	0.03052	1.09863	0	0.27466			-0.12207	0.12207	0.06104	1.52588	1.80054	0.36621	1.52588	3.96729
0.03052	0.97656	0.03052	0.09155	1.34277	0.30518	0.15259	-0.03052			0.24414	0.5188	0.42725	0.79346	0	1.19019	0	0.18311			-0.06104	0.12207	0	1.49536	1.80054	0.36621	1.49536	3.90625
0.03052	0.94604	0.03052	0.09155	1.34277	0.30518	0.15259	0			0.27466	0.45776	0.39673	0.82397	-0.03052	1.19019	0	0.18311			-0.03052	0.06104	-0.03052	1.43433	1.89209	0.36621	1.49536	3.93677
0	0.91553	0	0.03052	1.2207	0.24414	0.06104	0			0.18311	0.39673	0.39673	0.88501	-0.03052	1.12915	-0.03052	0.18311			-0.03052	0	0.03052	1.49536	1.89209	0.42725	1.49536	3.9978
0.03052	0.91553	0	0.03052	1.25122	0.30518	0.09155	0			0.27466	0.39673	0.36621	0.88501	-0.03052	1.09863	0	0.15259			0	0	0	1.49536	1.89209	0.42725	1.52588	3.9978
0.03052	0.85449	0.03052	0.09155	1.28174	0.36621	0.06104	0			0.24414	0.36621	0.39673	0.85449	0.03052	1.19019	0	0.18311			-0.06104	0.06104	-0.06104	1.5564	1.86157	0.39673	1.52588	3.96729
0.03052	0.88501	0.03052	0.06104	1.28174	0.27466	0.09155	0			0.27466	0.39673	0.39673	0.85449	0.03052	1.19019	0.06104	0.18311			-0.15259	0.06104	0.03052	1.46484	1.83105	0.45776	1.5564	3.84521
0	0.94604	0	0.03052	1.25122	0.24414	0.15259	0			0.27466	0.42725	0.42725	0.82397	0	1.12915	0.09155	0.21362			-0.03052	0.12207	0.06104	1.40381	1.89209	0.42725	1.49536	3.90625
0	0.97656	-0.06104	0.12207	1.19019	0.33569	0.15259	0			0.18311	0.42725	0.42725	0.76294	0	1.06812	0.06104	0.24414			-0.03052	0.15259	0.06104	1.43433	1.92261	0.42725	1.49536	3.96729
0.03052	0.91553	0.03052	0.06104	1.2207	0.33569	0.18311	-0.03052			0.12207	0.45776	0.36621	0.76294	-0.06104	1.19019	0.03052	0.21362			-0.03052	0.15259	0.06104	1.43433	1.92261	0.48828	1.5564	3.96729
0.03052	0.88501	0.03052	0	1.25122	0.21362	0.21362	-0.03052			0.18311	0.42725	0.36621	0.85449	-0.06104	1.15967	0.03052	0.24414			-0.12207	0.15259	0.03052	1.46484	1.89209	0.5188	1.58691	3.93677
0	0.82397	0	0.09155	1.28174	0.24414	0.15259	-0.03052			0.18311	0.39673	0.36621	0.88501	-0.03052	1.09863	0.03052	0.27466			-0.03052	0.12207	0.06104	1.49536	1.83105	0.45776	1.52588	3.90625
-0.03052	0.82397	-0.03052	0.12207	1.31226	0.27466	0.18311	0			0.21362	0.39673	0.36621	0.85449	0.03052	1.06812	0	0.27466			0	0.09155	0.03052	1.46484	1.89209	0.48828	1.49536	3.9978
0.06104	0.94604	0.06104	0.03052	1.28174	0.27466	0.18311	0			0.21362	0.45776	0.36621	0.85449	0	1.09863	0.03052	0.30518			0	0.06104	0.03052	1.49536	1.95313	0.42725	1.5564	3.93677
0	0.94604	0.03052	0.03052	1.25122	0.27466	0.18311	0.06104			0.21362	0.42725	0.39673	0.76294	0	1.06812	0	0.33569			-0.03052	0.06104	0	1.46484	1.92261	0.45776	1.5564	3.93677
-0.06104	0.94604	0	0.03052	1.28174	0.27466	0.18311	0.03052			0.21362	0.42725	0.42725	0.76294	0	1.12915	0	0.33569			-0.09155	0.12207	0	1.46484	1.89209	0.42725	1.5564	3.93677
0.03052	0.88501	-0.03052	0.03052	1.31226	0.24414	0.09155	0			0.18311	0.45776	0.39673	0.85449	-0.06104	1.09863	0	0.33569			-0.15259	0.18311	0	1.43433	1.86157	0.42725	1.52588	3.9978
0.03052	0.85449	0.03052	0	1.28174	0.21362	0.12207	0			0.18311	0.48828	0.39673	0.85449	0	1.12915	0	0.36621			-0.09155	0.15259	0.06104	1.40381	1.80054	0.36621	1.5564	3.9978
-0.03052	0.94604	0	0.03052	1.31226	0.27466	0.15259	-0.03052			0.18311	0.48828	0.39673	0.88501	0	1.2207	0	0.33569			-0.12207	0.12207	0	1.43433	1.83105	0.33569	1.5564	3.87573
0	0.94604	0	0.03052	1.25122	0.27466	0.21362	-0.03052			0.27466	0.5188	0.42725	0.82397	0	1.2207	0	0.36621			-0.06104	0.09155	-0.03052	1.43433	1.89209	0.30518	1.52588	3.9978
0.03052	0.94604	0	-0.03052	1.28174	0.30518	0.21362	0			0.21362	0.48828	0.36621	0.79346	0	1.12915	-0.03052	0.33569			0	0.09155	0.03052	1.43433	1.86157	0.30518	1.52588	4.02832
0.03052	0.88501	0.03052	0	1.28174	0.21362	0.24414	0			0.18311	0.45776	0.36621	0.85449	-0.03052	1.15967	-0.06104	0.33569			-0.06104	0.09155	0	1.40381	1.89209	0.39673	1.49536	3.90625
0	0.91553	-0.06104	0.03052	1.25122	0.27466	0.21362	0.03052			0.18311	0.48828	0.36621	0.82397	0	1.19019	-0.09155	0.30518			-0.06104	0.15259	0	1.37329	1.86157	0.36621	1.52588	3.93677
0	0.94604	-0.06104	0.06104	1.25122	0.30518	0.15259	0.03052			0.18311	0.45776	0.39673	0.85449	0	1.19019	-0.06104	0.27466			0	0.15259	0	1.43433	1.89209	0.42725	1.49536	4.02832
0.03052	0.91553	-0.09155	0	1.19019	0.30518	0.06104	0			0.18311	0.42725	0.42725	0.76294	-0.03052	1.12915	-0.03052	0.27466			-0.03052	0.12207	-0.06104	1.40381	1.89209	0.39673	1.46484	4.02832
0.03052	0.88501	-0.03052	-0.03052	1.25122	0.27466	0.15259	-0.06104			0.15259	0.39673	0.48828	0.82397	-0.09155	1.09863	0.03052	0.27466			-0.03052	0.12207	-0.09155	1.43433	1.92261	0.36621	1.49536	3.96729
0.03052	0.94604	-0.03052	0	1.2207	0.27466	0.24414	0			0.12207	0.36621	0.48828	0.94604	0	1.15967	0	0.27466			-0.09155	0.06104	-0.03052	1.40381	1.95313	0.33569	1.49536	3.90625
0.03052	0.94604	-0.06104	0.03052	1.19019	0.21362	0.24414	0.03052			0.18311	0.36621	0.42725	0.82397	-0.03052	1.2207	0	0.33569			-0.09155	0.06104	-0.06104	1.34277	1.92261	0.33569	1.49536	3.93677
0.06104	0.91553	0	0.03052	1.19019	0.27466	0.24414	0.06104			0.18311	0.45776	0.42725	0.76294	-0.06104	1.25122	0.06104	0.36621			-0.12207	0.15259	-0.03052	1.37329	1.95313	0.30518	1.49536	3.96729
0	0.94604	0	0.06104	1.15967	0.30518	0.15259	0			0.24414	0.45776	0.42725	0.85449	-0.03052	1.2207	0.06104	0.33569			-0.12207	0.15259	0	1.34277	1.92261	0.30518	1.49536	3.96729
0	0.97656	0.03052	0.03052	1.15967	0.33569	0.09155	-0.03052			0.30518	0.45776	0.42725	0.85449	0	1.19019	0.06104	0.33569			-0.09155	0.15259	-0.03052	1.40381	1.92261	0.33569	1.43433	3.9978
0	0.97656	0	0.03052	1.15967	0.30518	0.12207	-0.03052			0.27466	0.5188	0.36621	0.82397	-0.03052	1.15967	0.06104	0.30518			-0.12207	0.12207	0	1.40381	1.89209	0.33569	1.46484	3.9978
0.03052	0.88501	-0.03052	0	1.15967	0.30518	0.27466	0.09155			0.27466	0.48828	0.33569	0.79346	-0.06104	1.09863	0	0.27466			-0.12207	0.09155	0.03052	1.40381	1.86157	0.33569	1.46484	4.05884
0.03052	0.97656	0	0	1.15967	0.33569	0.21362	0.06104			0.24414	0.45776	0.39673	0.88501	0	1.12915	-0.03052	0.27466			-0.12207	0.09155	0	1.40381	1.86157	0.33569	1.40381	3.9978
0	0.97656	0	-0.03052	1.19019	0.30518	0.18311	-0.03052			0.24414	0.39673	0.42725	0.85449	0	1.12915	-0.03052	0.27466			-0.09155	0.15259	0	1.37329	1.86157	0.30518	1.37329	3.96729
-0.06104	0.91553	0	0	1.2207	0.27466	0.12207	0			0.18311	0.33569	0.48828	0.76294	-0.03052	1.15967	0.03052	0.30518			-0.09155	0.18311	0	1.37329	1.86157	0.30518	1.40381	3.9978
0	0.97656	-0.09155	0	1.15967	0.30518	0.15259	0.06104			0.18311	0.39673	0.39673	0.85449	-0.06104	1.12915	0.06104	0.33569			-0.03052	0.09155	0	1.37329	1.89209	0.36621	1.37329	3.9978
0	0.97656	-0.06104	0.03052	1.15967	0.30518	0.21362	0.03052			0.18311	0.42725	0.45776	0.82397	0	1.12915	0.06104	0.30518			-0.03052	0.03052	0	1.37329	1.92261	0.36621	1.34277	3.96729
0.03052	0.94604	0	0.03052	1.12915	0.27466	0.18311	0			0.15259	0.42725	0.45776	0.82397	0	1.09863	0.06104	0.33569			-0.03052	0.06104	0	1.34277	1.95313	0.33569	1.43433	3.93677
0.03052	0.94604	0	0	1.15967	0.33569	0.12207	0			0.21362	0.42725	0.36621	0.76294	0	1.12915	0	0.33569			-0.03052	0.12207	-0.03052	1.28174	1.95313	0.36621	1.46484	3.96729
0.03052	0.97656	0	0	1.09863	0.33569	0.09155	0.03052			0.21362	0.42725	0.42725	0.79346	0	1.12915	-0.03052	0.24414			0	0.12207	-0.06104	1.28174	1.95313	0.27466	1.46484	4.02832
-0.03052	1.0376	0	0.03052	1.06812	0.30518	0.15259	0.03052			0.21362	0.39673	0.48828	0.82397	0	1.12915	0	0.33569			0	0.12207	-0.03052	1.31226	1.92261	0.36621	1.46484	4.02832
-0.03052	0.94604	0.03052	0.09155	1.06812	0.27466	0.21362	0			0.27466	0.36621	0.45776	0.76294	0.03052	1.09863	0.03052	0.36621			0	0.06104	0	1.37329	1.92261	0.33569	1.43433	4.02832
-0.03052	0.85449	0	0.09155	1.12915	0.30518	0.09155	0			0.27466	0.39673	0.42725	0.85449	0	1.09863	0.06104	0.33569			-0.03052	0.15259	0	1.31226	1.98364	0.33569	1.43433	4.08936
0	0.88501	0	0.09155	1.15967	0.27466	0.09155	0.09155			0.21362	0.45776	0.39673	0.91553	-0.06104	1.06812	0.09155	0.33569			-0.09155	0.15259	0.06104	1.34277	1.92261	0.27466	1.37329	4.05884
0	0.91553	0.03052	0.09155	1.19019	0.30518	0.18311	0.03052			0.18311	0.42725	0.39673	0.91553	-0.03052	1.06812	0	0.27466			-0.12207	0.15259	0	1.31226	1.86157	0.27466	1.34277	3.9978
0	0.91553	0.06104	0.09155	1.12915	0.30518	0.18311	0			0.18311	0.45776	0.45776	0.91553	0	1.09863	-0.03052	0.30518			-0.12207	0.06104	0.03052	1.25122	1.92261	0.30518	1.31226	3.9978
0	0.88501	0.03052	0.09155	1.15967	0.24414	0.09155	0.06104			0.27466	0.33569	0.45776	0.91553	0.03052	1.09863	0.03052	0.36621			-0.06104	0.15259	0.03052	1.25122	1.95313	0.33569	1.31226	4.02832
0	0.88501	0.03052	0.15259	1.06812	0.27466	0.15259	0.03052			0.21362	0.36621	0.45776	0.88501	-0.03052	1.06812	0.06104	0.36621			0	0.24414	0.03052	1.28174	1.95313	0.27466	1.37329	3.9978
0	0.91553	0.03052	0.09155	1.0376	0.30518	0.15259	-0.03052			0.24414	0.48828	0.39673	0.97656	-0.06104	1.12915	0.06104	0.30518			-0.03052	0.12207	0	1.28174	2.01416	0.33569	1.40381	3.9978
-0.03052	0.91553	0.03052	0.09155	1.09863	0.33569	0.09155	0			0.24414	0.45776	0.42725	1.00708	0	1.12915	0	0.30518			0	0.09155	0.03052	1.28174	2.01416	0.33569	1.43433	4.05884
-0.03052	0.94604	0	0.09155	1.15967	0.36621	0.12207	0.03052			0.18311	0.42725	0.45776	0.91553	0	1.15967	-0.06104	0.33569			0	0.18311	0	1.28174	1.98364	0.30518	1.34277	4.05884
-0.03052	0.91553	0.06104	0.06104	1.09863	0.36621	0.15259	0.06104			0.12207	0.39673	0.45776	0.91553	0	1.19019	0	0.39673			-0.09155	0.18311	-0.09155	1.15967	2.01416	0.30518	1.40381	4.08936
-0.06104	0.85449	0	0.03052	1.12915	0.36621	0.09155	0.06104			0.21362	0.45776	0.36621	0.97656	-0.03052	1.19019	0.06104	0.39673			-0.15259	0.09155	-0.09155	1.25122	1.95313	0.33569	1.34277	4.08936
-0.06104	0.85449	0.03052	0.03052	1.00708	0.36621	0.03052	0.06104			0.21362	0.45776	0.39673	1.00708	-0.06104	1.19019	0	0.30518			-0.15259	0.06104	-0.03052	1.31226	1.92261	0.30518	1.34277	4.05884
0	0.85449	0.03052	0.03052	1.06812	0.30518	0.03052	0.03052			0.24414	0.42725	0.45776	1.00708	-0.06104	1.15967	-0.03052	0.39673			-0.06104	0.09155	0.03052	1.28174	2.01416	0.24414	1.40381	4.11987
0	0.85449	0	0.09155	1.12915	0.33569	0.03052	0			0.18311	0.33569	0.45776	1.0376	-0.03052	1.15967	0.06104	0.39673			-0.03052	0.12207	0.09155	1.19019	2.01416	0.30518	1.40381	4.08936
0.03052	0.82397	0	0.12207	1.12915	0.30518	0.06104	0			0.12207	0.45776	0.33569	0.97656	0	1.09863	0.06104	0.36621			-0.09155	0.09155	0.06104	1.19019	2.04468	0.27466	1.37329	4.15039
0.03052	0.88501	0	0.12207	1.12915	0.30518	0.03052	0			0.18311	0.42725	0.39673	0.94604	0	1.09863	0	0.30518			-0.09155	0.15259	0.06104	1.2207	2.0752	0.21362	1.37329	4.18091
0	0.85449	-0.03052	0.15259	1.00708	0.36621	0.12207	0.03052			0.21362	0.33569	0.45776	0.94604	0.03052	1.06812	0	0.39673			-0.15259	0.21362	0.09155	1.2207	1.98364	0.18311	1.37329	4.18091
0	0.88501	0	0.09155	1.12915	0.42725	0.15259	0.06104			0.24414	0.39673	0.42725	0.94604	0.03052	1.06812	0.06104	0.36621			-0.12207	0.24414	0.03052	1.19019	2.01416	0.21362	1.34277	4.15039
0	0.85449	0	0.09155	1.12915	0.39673	0.18311	0			0.21362	0.42725	0.39673	0.97656	0	1.12915	0.03052	0.36621			-0.06104	0.27466	0	1.12915	2.04468	0.21362	1.37329	4.15039
0	0.85449	0	0.03052	1.12915	0.39673	0.15259	0			0.21362	0.39673	0.48828	0.88501	0	1.09863	-0.03052	0.39673			-0.06104	0.21362	0.03052	1.2207	2.10571	0.21362	1.40381	4.15039
0	0.88501	0	0	1.0376	0.36621	0.12207	0.06104			0.27466	0.33569	0.45776	0.88501	0	1.15967	0.03052	0.42725			-0.12207	0.21362	0.06104	1.28174	2.10571	0.24414	1.34277	4.18091
-0.03052	0.85449	0.03052	0.03052	1.09863	0.36621	0.18311	0.03052			0.27466	0.45776	0.39673	0.88501	0	1.12915	0.09155	0.36621			-0.18311	0.30518	0.06104	1.2207	2.04468	0.21362	1.31226	4.15039
-0.09155	0.85449	0.03052	0.12207	1.09863	0.33569	0.18311	0.06104			0.24414	0.42725	0.45776	0.94604	0	1.15967	0	0.33569			-0.15259	0.27466	0.09155	1.19019	1.98364	0.18311	1.31226	4.18091
-0.09155	0.88501	0.06104	0.06104	1.09863	0.39673	0.21362	0.03052			0.15259	0.36621	0.45776	0.91553	0	1.12915	0	0.36621			-0.12207	0.18311	0.06104	1.25122	2.01416	0.18311	1.43433	4.11987
-0.03052	0.88501	0.03052	0.06104	1.0376	0.42725	0.09155	0			0.30518	0.33569	0.39673	0.94604	-0.06104	1.0376	0.06104	0.39673			-0.03052	0.24414	0	1.19019	2.0752	0.21362	1.37329	4.05884
-0.03052	0.85449	0.03052	0.03052	1.12915	0.42725	0.09155	0			0.30518	0.33569	0.42725	0.97656	-0.03052	1.09863	0.09155	0.39673			-0.15259	0.33569	-0.03052	1.12915	2.0752	0.21362	1.34277	4.05884
0	0.88501	0	0	1.09863	0.42725	0.15259	0.03052			0.24414	0.27466	0.48828	0.94604	0	1.15967	0	0.39673			-0.18311	0.36621	0	1.2207	2.01416	0.18311	1.28174	4.11987
-0.03052	0.88501	-0.06104	0.06104	1.0376	0.36621	0.18311	0.03052			0.24414	0.33569	0.45776	0.97656	-0.03052	1.19019	0.03052	0.39673			-0.06104	0.36621	0.03052	1.2207	2.04468	0.18311	1.37329	4.08936
-0.06104	0.91553	-0.09155	0.09155	1.06812	0.33569	0.18311	0.06104			0.27466	0.36621	0.48828	1.0376	-0.06104	1.15967	0	0.39673			-0.12207	0.36621	0.06104	1.09863	2.0752	0.21362	1.40381	4.15039
-0.06104	0.94604	-0.03052	0.09155	1.09863	0.42725	0.24414	0.06104			0.24414	0.39673	0.5188	1.0376	-0.03052	1.15967	0	0.36621			-0.18311	0.36621	0.03052	1.12915	2.04468	0.21362	1.37329	4.11987
-0.03052	0.94604	0.03052	0.09155	1.0376	0.39673	0.21362	0.09155			0.18311	0.39673	0.45776	1.06812	-0.06104	1.06812	0.03052	0.27466			-0.12207	0.30518	-0.03052	1.19019	1.98364	0.27466	1.31226	4.11987
-0.09155	0.91553	0.03052	0	1.06812	0.39673	0.21362	0.09155			0.30518	0.36621	0.42725	1.06812	-0.12207	1.06812	0.03052	0.33569			-0.06104	0.33569	0	1.19019	1.98364	0.21362	1.40381	4.11987
-0.12207	0.94604	0.03052	0	1.12915	0.36621	0.24414	0.09155			0.27466	0.27466	0.36621	1.0376	-0.09155	1.19019	-0.06104	0.36621			-0.12207	0.27466	0.06104	1.15967	2.0752	0.21362	1.40381	4.11987
-0.06104	0.94604	0	0.09155	1.09863	0.36621	0.18311	0.09155			0.24414	0.39673	0.42725	0.97656	-0.09155	1.19019	-0.06104	0.39673			-0.15259	0.27466	0.03052	1.15967	2.04468	0.15259	1.31226	4.05884
0	0.91553	0	0.09155	1.00708	0.39673	0.21362	0.06104			0.24414	0.42725	0.48828	0.97656	-0.06104	1.12915	0	0.33569			-0.09155	0.18311	0	1.19019	1.98364	0.18311	1.37329	4.08936
-0.06104	0.94604	-0.09155	0.09155	0.97656	0.42725	0.18311	0.03052			0.27466	0.39673	0.48828	1.00708	0	1.09863	0	0.30518			-0.06104	0.21362	0	1.15967	2.01416	0.21362	1.40381	4.11987
-0.06104	0.88501	0	0	1.00708	0.33569	0.18311	0.06104			0.27466	0.30518	0.42725	0.97656	0	1.12915	0	0.36621			-0.18311	0.24414	0.06104	1.19019	2.04468	0.21362	1.40381	4.18091
-0.03052	0.88501	0.03052	0.12207	1.00708	0.30518	0.18311	0.03052			0.24414	0.36621	0.39673	0.91553	0	1.19019	0	0.36621			-0.12207	0.27466	0.09155	1.19019	2.01416	0.18311	1.34277	4.15039
-0.15259	0.88501	0	0.09155	1.0376	0.45776	0.18311	0			0.27466	0.39673	0.42725	0.88501	0	1.19019	0	0.36621			-0.03052	0.21362	0	1.15967	1.98364	0.21362	1.34277	4.15039
-0.09155	0.94604	0	0.09155	1.0376	0.42725	0.18311	0.03052			0.27466	0.36621	0.45776	0.85449	0	1.09863	-0.06104	0.27466			-0.06104	0.24414	-0.06104	1.09863	2.10571	0.18311	1.34277	4.05884
-0.03052	0.97656	0	0.03052	1.06812	0.33569	0.18311	0			0.21362	0.36621	0.48828	0.91553	-0.03052	1.12915	0	0.33569			-0.09155	0.24414	0.06104	1.12915	2.04468	0.21362	1.37329	4.11987
-0.09155	0.97656	-0.06104	0.12207	1.09863	0.39673	0.15259	0			0.18311	0.39673	0.45776	0.94604	-0.06104	1.19019	0.03052	0.27466			-0.09155	0.21362	0.06104	1.15967	2.04468	0.24414	1.34277	4.15039
-0.06104	0.97656	-0.03052	0.15259	1.06812	0.45776	0.12207	0			0.27466	0.36621	0.42725	0.97656	-0.06104	1.19019	-0.03052	0.33569			-0.03052	0.27466	-0.03052	1.19019	2.01416	0.18311	1.25122	4.11987
-0.15259	0.94604	0	0.09155	1.09863	0.42725	0.15259	0.03052			0.24414	0.36621	0.39673	1.00708	-0.09155	1.09863	0	0.36621			-0.12207	0.27466	0.06104	1.09863	2.01416	0.15259	1.34277	4.11987
-0.15259	0.88501	0	0.06104	1.06812	0.33569	0.18311	0.09155			0.24414	0.30518	0.39673	1.00708	-0.09155	1.12915	-0.03052	0.33569			-0.18311	0.27466	0.09155	1.12915	2.01416	0.15259	1.34277	4.08936
-0.06104	0.88501	-0.06104	0.15259	1.09863	0.42725	0.18311	0.12207			0.18311	0.30518	0.39673	1.00708	0	1.19019	-0.09155	0.36621			-0.12207	0.33569	0	1.15967	2.01416	0.18311	1.34277	4.08936
-0.09155	0.94604	0	0.15259	1.12915	0.39673	0.15259	0.06104			0.21362	0.30518	0.45776	0.97656	0	1.15967	-0.06104	0.36621			-0.09155	0.33569	0	1.09863	2.04468	0.12207	1.40381	4.15039
-0.09155	1.0376	0	0.06104	1.15967	0.33569	0.15259	0.09155			0.24414	0.27466	0.48828	0.91553	-0.06104	1.06812	-0.09155	0.39673			-0.06104	0.27466	0.06104	1.15967	2.04468	0.12207	1.34277	4.15039
-0.15259	1.00708	-0.03052	0.12207	1.12915	0.39673	0.09155	0.09155			0.33569	0.30518	0.45776	0.85449	-0.03052	1.15967	-0.09155	0.33569			-0.09155	0.30518	0.09155	1.12915	2.0752	0.12207	1.37329	4.11987
-0.06104	0.97656	-0.03052	0.18311	1.09863	0.39673	0.06104	0.06104			0.24414	0.24414	0.48828	0.94604	-0.12207	1.12915	-0.06104	0.36621			-0.15259	0.33569	0.09155	1.15967	2.01416	0.15259	1.40381	4.05884
-0.06104	0.94604	-0.12207	0.12207	1.12915	0.39673	0.06104	0.03052			0.18311	0.30518	0.48828	1.00708	-0.12207	1.0376	-0.06104	0.33569			-0.06104	0.30518	0.09155	1.12915	1.98364	0.12207	1.37329	4.18091
-0.15259	0.91553	0	0.09155	1.15967	0.36621	0.03052	0			0.15259	0.27466	0.42725	0.97656	-0.09155	1.19019	-0.09155	0.33569			-0.03052	0.33569	0.09155	1.09863	2.01416	0.15259	1.28174	4.15039
-0.15259	0.97656	0	0.21362	1.12915	0.33569	0.09155	-0.06104			0.21362	0.30518	0.42725	1.00708	-0.03052	1.19019	-0.06104	0.33569			-0.06104	0.24414	0.03052	1.0376	2.04468	0.18311	1.31226	4.15039
-0.12207	1.00708	-0.06104	0.15259	1.19019	0.33569	-0.03052	0			0.24414	0.27466	0.45776	0.94604	-0.03052	1.19019	-0.06104	0.27466			-0.15259	0.21362	0.03052	1.0376	1.98364	0.15259	1.37329	4.08936
-0.09155	1.00708	-0.09155	0.15259	1.19019	0.39673	0.15259	0.06104			0.24414	0.30518	0.45776	0.85449	-0.03052	1.2207	-0.06104	0.30518			-0.15259	0.21362	0	1.06812	1.98364	0.21362	1.40381	4.15039
-0.12207	0.94604	0	0.21362	1.2207	0.36621	0.15259	0.09155			0.24414	0.33569	0.42725	0.97656	-0.09155	1.19019	-0.06104	0.30518			-0.09155	0.24414	0.06104	1.0376	2.04468	0.24414	1.40381	4.11987
-0.15259	0.85449	-0.03052	0.18311	1.2207	0.30518	0.18311	0.09155			0.21362	0.36621	0.5188	0.97656	-0.09155	1.2207	-0.03052	0.27466			-0.12207	0.27466	0.09155	1.06812	2.01416	0.18311	1.40381	4.08936
-0.06104	0.97656	-0.12207	0.18311	1.12915	0.33569	0.18311	0.09155			0.24414	0.42725	0.45776	0.97656	0	1.2207	0	0.27466			-0.09155	0.30518	0.06104	1.09863	2.0752	0.21362	1.34277	4.08936
-0.09155	1.00708	-0.03052	0.21362	1.2207	0.39673	0.09155	0.06104			0.18311	0.42725	0.42725	1.00708	-0.03052	1.25122	0	0.24414			-0.06104	0.33569	-0.03052	1.06812	1.98364	0.18311	1.34277	4.15039
-0.18311	0.97656	0	0.18311	1.2207	0.42725	0.06104	0			0.24414	0.42725	0.45776	0.91553	-0.06104	1.06812	0	0.24414			-0.09155	0.33569	0.06104	1.0376	1.95313	0.18311	1.37329	4.21143
-0.06104	0.97656	-0.06104	0.12207	1.2207	0.42725	0	0			0.27466	0.42725	0.42725	0.97656	-0.12207	1.12915	0	0.18311			-0.09155	0.33569	0.06104	1.06812	1.92261	0.12207	1.31226	4.08936
-0.09155	0.94604	-0.06104	0.18311	1.2207	0.36621	0.03052	0			0.21362	0.42725	0.42725	1.00708	-0.15259	1.25122	0	0.21362			-0.12207	0.30518	0.06104	1.06812	1.92261	0.06104	1.31226	4.18091
-0.12207	1.06812	-0.03052	0.18311	1.19019	0.33569	0.09155	0.09155			0.24414	0.42725	0.42725	1.00708	-0.06104	1.2207	0	0.24414			-0.09155	0.27466	0.03052	1.09863	1.92261	0.06104	1.2207	4.18091
-0.18311	1.0376	0	0.24414	1.15967	0.42725	0.15259	0.12207			0.24414	0.45776	0.39673	0.91553	-0.09155	1.12915	-0.06104	0.24414			-0.09155	0.27466	-0.03052	1.09863	1.95313	0.12207	1.2207	4.05884
-0.12207	0.97656	-0.03052	0.18311	1.25122	0.45776	0.15259	0.09155			0.24414	0.42725	0.36621	0.88501	-0.09155	1.09863	0	0.33569			-0.06104	0.27466	0	1.0376	1.95313	0.12207	1.28174	4.15039
-0.09155	1.00708	-0.03052	0.15259	1.19019	0.45776	0.12207	0.03052			0.24414	0.39673	0.39673	1.00708	-0.06104	1.15967	-0.03052	0.30518			-0.06104	0.30518	0.03052	1.0376	1.95313	0.18311	1.2207	4.24194
-0.09155	1.06812	-0.06104	0.21362	1.15967	0.36621	0.06104	0			0.24414	0.33569	0.39673	1.00708	-0.06104	1.19019	-0.09155	0.30518			-0.09155	0.36621	0.06104	1.0376	1.92261	0.12207	1.28174	4.21143
-0.09155	1.0376	-0.06104	0.21362	1.15967	0.36621	0	0			0.21362	0.30518	0.42725	1.00708	-0.03052	1.2207	-0.12207	0.33569			-0.06104	0.33569	0.03052	1.00708	1.95313	0.06104	1.28174	4.18091
-0.09155	0.91553	-0.06104	0.18311	1.15967	0.39673	0.06104	0.06104			0.18311	0.27466	0.42725	0.94604	-0.12207	1.15967	-0.06104	0.33569			-0.03052	0.36621	0.06104	1.0376	1.95313	0.09155	1.2207	4.21143
-0.18311	1.00708	-0.06104	0.21362	1.12915	0.42725	0.09155	0.06104			0.24414	0.33569	0.48828	1.00708	-0.03052	1.09863	-0.09155	0.30518			-0.06104	0.30518	0.06104	1.0376	1.95313	0.06104	1.25122	4.18091
-0.15259	1.0376	-0.09155	0.15259	1.09863	0.42725	0.12207	0.06104			0.21362	0.36621	0.54932	1.0376	-0.06104	1.06812	0	0.30518			-0.12207	0.30518	0.09155	0.94604	1.92261	0.06104	1.25122	4.18091
-0.09155	0.94604	-0.09155	0.09155	1.09863	0.42725	0.09155	0			0.24414	0.36621	0.54932	0.94604	-0.09155	1.0376	0	0.21362			-0.09155	0.36621	0.06104	0.94604	1.89209	0.06104	1.28174	4.21143
-0.06104	0.97656	-0.06104	0.12207	1.12915	0.42725	0	0			0.27466	0.42725	0.5188	1.00708	-0.09155	1.09863	0	0.18311			-0.12207	0.36621	0.06104	0.91553	1.86157	0.09155	1.28174	4.18091
-0.12207	1.00708	-0.06104	0.15259	1.12915	0.42725	0	0.12207			0.33569	0.36621	0.48828	1.0376	-0.09155	1.09863	0.03052	0.27466			-0.12207	0.39673	0.06104	0.91553	1.92261	0.09155	1.34277	4.15039
-0.15259	0.91553	-0.12207	0.12207	1.15967	0.45776	0.09155	0.09155			0.30518	0.36621	0.5188	0.91553	-0.09155	1.06812	0	0.24414			-0.12207	0.30518	0.03052	0.97656	1.95313	0.12207	1.34277	4.21143
-0.09155	0.88501	-0.06104	0.15259	1.15967	0.42725	0.09155	0.06104			0.30518	0.36621	0.48828	0.94604	-0.15259	1.06812	0	0.27466			-0.18311	0.33569	0.03052	1.00708	1.95313	0.03052	1.37329	4.21143
-0.06104	1.00708	-0.03052	0.15259	1.12915	0.45776	0.06104	0			0.27466	0.30518	0.39673	1.06812	-0.03052	1.12915	-0.06104	0.33569			-0.15259	0.39673	0.03052	0.97656	1.98364	0	1.31226	4.21143
-0.09155	0.94604	0	0.12207	1.15967	0.45776	0	0.15259			0.27466	0.30518	0.42725	1.00708	-0.09155	1.12915	-0.03052	0.27466			-0.15259	0.36621	0.06104	0.94604	1.98364	0.06104	1.31226	4.18091
-0.15259	0.97656	0	0.12207	1.15967	0.42725	0.06104	0.15259			0.30518	0.30518	0.45776	0.91553	-0.15259	1.09863	0	0.21362			-0.15259	0.36621	0.03052	0.91553	1.98364	0.09155	1.31226	4.11987
-0.15259	1.00708	-0.06104	0.12207	1.12915	0.42725	0.09155	0.09155			0.24414	0.39673	0.5188	1.00708	-0.12207	1.06812	0	0.18311			-0.06104	0.33569	0.03052	0.94604	1.98364	0.03052	1.31226	4.18091
-0.09155	0.97656	-0.09155	0.12207	1.09863	0.39673	0.06104	0.03052			0.21362	0.36621	0.57983	1.0376	-0.18311	1.12915	0	0.24414			-0.09155	0.39673	0.06104	0.88501	1.98364	0.03052	1.28174	4.15039
-0.09155	1.00708	-0.15259	0.09155	1.06812	0.39673	0	0.12207			0.21362	0.39673	0.54932	1.00708	-0.15259	1.09863	0.03052	0.27466			-0.09155	0.42725	0.03052	0.88501	2.01416	0	1.28174	4.18091
-0.09155	1.06812	-0.09155	0.09155	1.09863	0.36621	0.06104	0.09155			0.27466	0.36621	0.48828	1.0376	-0.18311	1.12915	0	0.27466			-0.09155	0.33569	0.03052	0.85449	2.01416	0.06104	1.2207	4.21143
-0.06104	1.00708	-0.09155	0.06104	1.19019	0.39673	0.09155	0			0.24414	0.27466	0.45776	1.0376	-0.12207	1.06812	0	0.30518			-0.09155	0.30518	0.06104	0.88501	1.95313	0.09155	1.2207	4.18091
-0.06104	0.91553	-0.09155	0.12207	1.2207	0.39673	0.06104	0.06104			0.30518	0.33569	0.42725	0.94604	-0.12207	1.0376	0	0.18311			-0.12207	0.45776	0.03052	0.94604	1.95313	0.06104	1.19019	4.15039
-0.09155	1.00708	-0.09155	0.12207	1.2207	0.30518	0	0.15259			0.24414	0.42725	0.45776	0.88501	-0.12207	1.0376	0.03052	0.21362			-0.09155	0.45776	0	0.91553	1.92261	0	1.2207	4.08936
-0.09155	0.97656	-0.09155	0.12207	1.19019	0.36621	0.06104	0.06104			0.15259	0.42725	0.54932	0.94604	-0.12207	1.09863	0.06104	0.30518			-0.12207	0.33569	0	0.91553	1.89209	0.03052	1.28174	4.11987
-0.09155	1.0376	-0.06104	0.21362	1.12915	0.33569	0.12207	0.03052			0.18311	0.36621	0.48828	1.0376	-0.21362	1.15967	0	0.27466			-0.15259	0.39673	0	0.85449	1.95313	0.06104	1.31226	4.08936
-0.09155	0.97656	-0.15259	0.18311	1.06812	0.39673	0	0.15259			0.24414	0.30518	0.45776	1.0376	-0.12207	1.12915	-0.09155	0.24414			-0.12207	0.42725	-0.06104	0.79346	1.95313	0.03052	1.25122	4.11987
-0.12207	0.91553	-0.12207	0.21362	1.15967	0.45776	0	0.12207			0.21362	0.36621	0.39673	0.94604	-0.09155	1.15967	-0.03052	0.21362			-0.12207	0.36621	-0.06104	0.82397	1.98364	0.03052	1.25122	4.11987
-0.09155	1.0376	-0.15259	0.18311	1.2207	0.48828	0.09155	0.03052			0.24414	0.39673	0.45776	0.88501	-0.09155	1.15967	0	0.24414			-0.09155	0.39673	0	0.88501	1.98364	0.03052	1.25122	4.15039
-0.09155	1.00708	-0.15259	0.15259	1.19019	0.42725	0	0.06104			0.15259	0.42725	0.48828	0.97656	-0.15259	1.19019	0	0.33569			-0.09155	0.45776	0	0.88501	1.95313	0.06104	1.25122	4.15039
-0.12207	1.0376	-0.12207	0.21362	1.19019	0.45776	0	0.09155			0.18311	0.36621	0.48828	0.94604	-0.18311	1.15967	-0.03052	0.30518			-0.09155	0.42725	0.06104	0.85449	1.95313	0.03052	1.12915	4.18091
-0.12207	1.00708	-0.15259	0.21362	1.19019	0.42725	0.09155	0.15259			0.27466	0.27466	0.42725	0.94604	-0.12207	1.12915	-0.09155	0.21362			-0.12207	0.36621	0.03052	0.79346	1.95313	0	1.15967	4.18091
-0.12207	0.97656	-0.15259	0.15259	1.09863	0.42725	0.09155	0.12207			0.24414	0.39673	0.39673	0.97656	-0.06104	1.19019	0	0.27466			-0.12207	0.42725	0	0.76294	1.89209	0.06104	1.25122	4.18091
-0.15259	0.94604	-0.09155	0.12207	1.2207	0.39673	0.03052	0.03052			0.24414	0.42725	0.5188	0.94604	-0.09155	1.12915	0	0.27466			-0.18311	0.45776	0.03052	0.88501	1.89209	0.06104	1.2207	4.18091
-0.12207	0.91553	-0.12207	0.06104	1.25122	0.36621	0	0.03052			0.21362	0.39673	0.48828	0.91553	-0.09155	1.09863	0	0.24414			-0.06104	0.45776	0	0.85449	1.89209	0	1.2207	4.21143
-0.12207	0.94604	-0.12207	0.09155	1.15967	0.33569	0	0.06104			0.27466	0.30518	0.48828	0.91553	-0.09155	1.06812	-0.06104	0.18311			-0.03052	0.48828	0	0.82397	1.98364	0.06104	1.25122	4.18091
-0.12207	0.94604	-0.09155	0.15259	1.15967	0.39673	0.03052	0.06104			0.24414	0.42725	0.36621	0.91553	-0.09155	0.97656	0	0.30518			-0.09155	0.45776	-0.06104	0.76294	1.92261	0.09155	1.19019	4.18091
-0.12207	0.97656	-0.09155	0.21362	1.06812	0.42725	0.03052	0.12207			0.15259	0.42725	0.48828	0.91553	-0.09155	1.0376	0	0.30518			-0.12207	0.42725	-0.09155	0.79346	1.89209	0.03052	1.15967	4.15039
-0.12207	0.97656	-0.06104	0.24414	1.12915	0.45776	0.06104	0.15259			0.15259	0.33569	0.45776	0.94604	-0.12207	1.09863	0	0.18311			-0.15259	0.39673	-0.03052	0.88501	1.83105	0	1.2207	4.15039
-0.18311	0.94604	-0.06104	0.15259	1.15967	0.48828	0	0.03052			0.18311	0.33569	0.42725	0.94604	-0.18311	1.15967	-0.06104	0.24414			-0.15259	0.42725	0.06104	0.82397	1.80054	0	1.2207	4.15039
-0.21362	0.91553	-0.06104	0.15259	1.12915	0.42725	-0.09155	0.15259			0.18311	0.42725	0.39673	0.91553	-0.15259	1.19019	0.03052	0.24414			-0.09155	0.45776	0.03052	0.79346	1.92261	-0.03052	1.2207	4.15039
-0.21362	0.94604	-0.06104	0.15259	1.09863	0.39673	0	0.15259			0.12207	0.45776	0.48828	0.97656	-0.12207	1.15967	0	0.21362			-0.09155	0.48828	0.03052	0.79346	1.92261	0	1.19019	4.08936
-0.15259	0.94604	-0.03052	0.09155	1.12915	0.36621	0.03052	0.12207			0.18311	0.36621	0.45776	0.94604	-0.09155	1.15967	-0.03052	0.21362			-0.09155	0.45776	0.03052	0.85449	1.92261	0	1.15967	4.08936
-0.18311	0.91553	-0.03052	0.03052	1.15967	0.36621	0.03052	0.09155			0.18311	0.45776	0.36621	0.97656	-0.09155	1.09863	0	0.30518			-0.21362	0.36621	0	0.82397	1.83105	0	1.2207	4.08936
-0.09155	0.94604	-0.06104	0.06104	1.15967	0.45776	0	0			0.15259	0.42725	0.45776	0.94604	-0.12207	1.06812	0	0.27466			-0.12207	0.48828	-0.06104	0.73242	1.86157	0	1.2207	4.11987
-0.09155	0.94604	-0.09155	0.15259	1.06812	0.45776	-0.03052	0.03052			0.18311	0.48828	0.45776	0.91553	-0.12207	1.06812	0.03052	0.18311			-0.06104	0.48828	0	0.73242	1.95313	-0.09155	1.15967	4.18091
-0.12207	0.88501	-0.12207	0.12207	1.19019	0.45776	0.03052	0.09155			0.24414	0.42725	0.48828	0.91553	-0.12207	1.09863	0	0.21362			-0.09155	0.48828	0	0.79346	1.89209	-0.03052	1.12915	4.18091
-0.12207	0.97656	-0.06104	0.12207	1.15967	0.39673	0.06104	0.06104			0.21362	0.42725	0.42725	0.91553	-0.15259	1.19019	-0.06104	0.21362			-0.09155	0.45776	0	0.76294	1.86157	-0.03052	1.25122	4.15039
-0.09155	1.0376	-0.03052	0.09155	1.06812	0.33569	0.06104	0.03052			0.18311	0.42725	0.42725	0.91553	-0.24414	1.12915	0	0.21362			-0.15259	0.39673	0.03052	0.73242	1.80054	0	1.25122	4.15039
-0.15259	1.00708	0	0	1.09863	0.33569	0.06104	0.06104			0.21362	0.39673	0.39673	0.91553	-0.18311	1.09863	-0.03052	0.21362			-0.06104	0.36621	-0.06104	0.79346	1.89209	-0.06104	1.2207	4.15039
-0.18311	1.0376	0	0.09155	1.12915	0.42725	0	0.06104			0.18311	0.42725	0.39673	0.94604	-0.15259	1.12915	0	0.18311			-0.06104	0.39673	-0.06104	0.76294	1.89209	-0.06104	1.19019	4.08936
-0.15259	1.00708	-0.03052	0.18311	1.09863	0.42725	0	0.06104			0.12207	0.45776	0.42725	1.00708	-0.15259	1.0376	0.03052	0.24414			-0.15259	0.36621	0	0.73242	1.83105	-0.06104	1.28174	4.05884
-0.15259	1.00708	-0.09155	0.12207	1.0376	0.39673	0	0.06104			0.18311	0.33569	0.48828	1.00708	-0.21362	1.09863	0.03052	0.24414			-0.09155	0.39673	0	0.67139	1.80054	-0.06104	1.25122	4.05884
-0.09155	1.00708	-0.09155	0.12207	1.12915	0.33569	0	0.15259			0.18311	0.39673	0.48828	1.0376	-0.24414	1.2207	0.06104	0.24414			-0.06104	0.45776	-0.03052	0.73242	1.86157	-0.03052	1.15967	4.08936
-0.12207	0.94604	-0.09155	0	1.15967	0.36621	-0.06104	0.12207			0.18311	0.45776	0.39673	1.06812	-0.18311	1.15967	0	0.21362			-0.12207	0.45776	-0.09155	0.73242	1.86157	-0.06104	1.2207	4.15039
-0.15259	0.97656	-0.09155	0.09155	1.06812	0.45776	0	0.09155			0.15259	0.45776	0.42725	1.00708	-0.09155	1.09863	0	0.12207			-0.18311	0.45776	-0.03052	0.73242	1.7395	-0.09155	1.2207	4.15039
-0.15259	0.91553	-0.06104	0.15259	1.00708	0.42725	0	0.12207			0.24414	0.36621	0.42725	1.00708	-0.12207	1.0376	0.03052	0.21362			-0.09155	0.5188	0	0.7019	1.86157	-0.09155	1.15967	4.08936
-0.21362	0.88501	0	0.12207	1.09863	0.39673	0	0.03052			0.21362	0.39673	0.45776	1.0376	-0.12207	1.12915	0.06104	0.21362			-0.09155	0.5188	0	0.67139	1.86157	-0.09155	1.15967	4.08936
-0.18311	0.97656	-0.03052	0.09155	1.06812	0.33569	0	0.06104			0.21362	0.42725	0.45776	0.97656	-0.09155	1.12915	0	0.21362			-0.21362	0.48828	-0.09155	0.7019	1.77002	-0.06104	1.19019	4.08936
-0.09155	0.97656	-0.06104	0.09155	1.0376	0.42725	0	0.12207			0.15259	0.48828	0.36621	0.94604	-0.12207	1.15967	-0.03052	0.15259			-0.18311	0.48828	0	0.73242	1.83105	-0.09155	1.19019	4.05884
-0.09155	1.0376	-0.06104	0.18311	0.97656	0.42725	0	0.06104			0.15259	0.48828	0.45776	0.91553	-0.12207	1.06812	0.03052	0.09155			-0.15259	0.45776	0	0.76294	1.83105	-0.09155	1.19019	4.08936
-0.12207	1.06812	-0.03052	0.15259	1.06812	0.36621	0	0			0.12207	0.42725	0.45776	0.88501	-0.12207	1.06812	0.09155	0.15259			-0.12207	0.42725	0	0.7019	1.89209	-0.09155	1.15967	4.15039
-0.12207	1.0376	0	0.12207	1.09863	0.36621	0.06104	0.03052			0.18311	0.42725	0.45776	0.88501	-0.18311	1.12915	0.09155	0.15259			-0.09155	0.42725	-0.09155	0.67139	1.80054	-0.12207	1.12915	4.11987
-0.15259	1.06812	0.03052	0.12207	1.06812	0.42725	0.03052	0.03052			0.21362	0.39673	0.42725	0.97656	-0.18311	1.12915	0.09155	0.15259			-0.18311	0.42725	0	0.73242	1.77002	-0.06104	1.15967	4.08936
-0.09155	1.06812	-0.03052	0.21362	1.06812	0.42725	0.06104	0.06104			0.21362	0.36621	0.42725	1.0376	-0.18311	1.09863	0.06104	0.18311			-0.21362	0.48828	0	0.73242	1.77002	-0.12207	1.15967	4.05884
-0.06104	1.0376	-0.09155	0.21362	0.97656	0.33569	0.09155	0.06104			0.18311	0.36621	0.36621	1.06812	-0.12207	1.09863	0.03052	0.15259			-0.15259	0.48828	-0.09155	0.7019	1.77002	-0.09155	1.12915	4.05884
-0.09155	1.0376	-0.03052	0.09155	1.00708	0.42725	0.06104	0.09155			0.12207	0.36621	0.33569	1.0376	-0.09155	1.19019	0	0.18311			-0.09155	0.5188	-0.03052	0.64087	1.80054	-0.15259	1.15967	4.15039
-0.12207	1.09863	0.03052	0.15259	1.06812	0.48828	0.09155	0.06104			0.21362	0.33569	0.33569	0.97656	-0.06104	1.15967	0	0.15259			-0.09155	0.54932	0	0.67139	1.77002	-0.15259	1.09863	4.11987
-0.15259	1.19019	0	0.18311	1.06812	0.36621	0.06104	0.06104			0.21362	0.39673	0.36621	1.00708	-0.09155	1.06812	0	0.18311			-0.18311	0.54932	0	0.67139	1.7395	-0.15259	1.12915	4.05884
-0.03052	1.15967	-0.03052	0.06104	1.00708	0.39673	0	0			0.18311	0.42725	0.36621	0.94604	-0.12207	1.09863	0.03052	0.18311			-0.21362	0.54932	-0.03052	0.67139	1.80054	-0.15259	1.12915	3.9978
-0.09155	1.12915	0	0.12207	0.91553	0.39673	0	-0.06104			0.21362	0.42725	0.39673	0.94604	-0.12207	1.12915	0	0.21362			-0.09155	0.5188	-0.06104	0.67139	1.80054	-0.15259	1.12915	4.08936
-0.15259	1.09863	0	0.18311	1.00708	0.39673	0	0			0.18311	0.45776	0.36621	1.00708	-0.15259	1.09863	0	0.15259			-0.12207	0.48828	-0.12207	0.7019	1.80054	-0.15259	1.06812	4.05884
-0.15259	1.0376	0.03052	0.15259	0.94604	0.36621	0	0.06104			0.15259	0.39673	0.36621	1.0376	-0.12207	1.06812	0	0.18311			-0.18311	0.54932	-0.06104	0.67139	1.80054	-0.21362	1.0376	4.05884
-0.09155	1.06812	0	0.09155	1.0376	0.42725	-0.06104	0.06104			0.15259	0.39673	0.36621	1.00708	-0.06104	1.09863	0	0.15259			-0.21362	0.45776	-0.06104	0.67139	1.77002	-0.15259	1.06812	3.9978
-0.06104	1.12915	0	0.12207	1.00708	0.42725	-0.06104	0.03052			0.15259	0.39673	0.33569	1.0376	-0.06104	1.15967	0	0.15259			-0.15259	0.45776	-0.06104	0.61035	1.86157	-0.12207	1.09863	4.08936
-0.15259	1.06812	0.06104	0.15259	1.00708	0.48828	-0.03052	0.03052			0.15259	0.36621	0.33569	0.94604	-0.09155	1.15967	0.03052	0.18311			-0.09155	0.42725	-0.03052	0.61035	1.86157	-0.12207	1.09863	4.08936
-0.15259	1.06812	0.03052	0.12207	1.00708	0.45776	0	0.03052			0.15259	0.36621	0.33569	0.91553	-0.12207	1.12915	0	0.18311			-0.12207	0.45776	0	0.54932	1.83105	-0.12207	1.06812	4.08936
-0.09155	1.06812	-0.03052	0.12207	0.97656	0.42725	0.03052	0			0.18311	0.36621	0.33569	0.94604	-0.15259	1.09863	0	0.09155			-0.09155	0.54932	0	0.5188	1.80054	-0.12207	1.09863	3.9978
-0.12207	1.09863	0.06104	0.12207	1.0376	0.39673	0.06104	0.06104			0.18311	0.36621	0.30518	1.0376	-0.03052	1.09863	-0.03052	0.09155			-0.12207	0.61035	-0.09155	0.5188	1.7395	-0.12207	1.06812	4.08936
-0.18311	1.12915	0	0.12207	1.0376	0.39673	0.03052	0.09155			0.15259	0.42725	0.33569	1.00708	-0.06104	1.06812	0	0.09155			-0.18311	0.57983	-0.06104	0.54932	1.7395	-0.12207	1.0376	4.08936
-0.06104	1.09863	-0.06104	0.09155	1.00708	0.48828	0	0.06104			0.21362	0.48828	0.27466	0.94604	-0.06104	1.15967	0	0.03052			-0.21362	0.57983	0	0.54932	1.80054	-0.18311	0.97656	4.05884
-0.06104	1.0376	0.03052	0.03052	1.00708	0.45776	0	0.03052			0.24414	0.5188	0.30518	0.88501	-0.12207	1.19019	0	0.06104			-0.21362	0.57983	0	0.54932	1.86157	-0.15259	1.00708	4.02832
-0.15259	0.97656	0.03052	0.15259	1.00708	0.45776	0	0			0.24414	0.48828	0.30518	0.94604	-0.12207	1.12915	0.06104	0.09155			-0.27466	0.48828	-0.06104	0.57983	1.80054	-0.12207	0.94604	4.08936
-0.12207	1.06812	0	0.15259	0.97656	0.39673	0	0			0.27466	0.48828	0.30518	1.00708	-0.03052	1.06812	0.09155	0.15259			-0.24414	0.48828	-0.15259	0.54932	1.80054	-0.18311	0.97656	4.02832
-0.09155	1.09863	-0.03052	0.09155	1.00708	0.48828	0	0.09155			0.24414	0.48828	0.33569	1.00708	-0.09155	1.12915	0.09155	0.18311			-0.27466	0.48828	-0.03052	0.57983	1.80054	-0.24414	1.00708	3.96729
-0.12207	1.00708	0	0.03052	1.00708	0.48828	0.03052	0.09155			0.21362	0.5188	0.33569	0.97656	-0.06104	1.15967	0.09155	0.15259			-0.27466	0.54932	0	0.61035	1.83105	-0.27466	0.94604	4.11987
-0.09155	0.97656	-0.03052	0.06104	1.00708	0.5188	0.03052	0.09155			0.24414	0.48828	0.33569	0.94604	-0.12207	1.19019	0.12207	0.15259			-0.27466	0.64087	-0.06104	0.61035	1.83105	-0.21362	1.00708	4.11987
-0.12207	1.06812	0	0.12207	1.00708	0.45776	0.06104	0.06104			0.27466	0.48828	0.36621	1.0376	-0.09155	1.06812	0.09155	0.21362			-0.24414	0.61035	-0.03052	0.64087	1.86157	-0.18311	1.06812	4.08936
-0.15259	1.0376	-0.03052	0.12207	1.00708	0.42725	0	-0.03052			0.24414	0.45776	0.33569	1.00708	-0.06104	1.0376	0.09155	0.21362			-0.30518	0.57983	-0.03052	0.61035	1.83105	-0.18311	1.0376	4.11987
-0.15259	1.0376	-0.03052	0.09155	1.00708	0.42725	-0.03052	0.03052			0.24414	0.42725	0.33569	0.94604	-0.06104	1.15967	0.09155	0.12207			-0.24414	0.54932	-0.03052	0.61035	1.86157	-0.21362	1.06812	4.08936
-0.12207	1.0376	0	0.06104	0.97656	0.48828	-0.03052	0.09155			0.24414	0.42725	0.33569	0.91553	-0.15259	1.09863	0.09155	0.06104			-0.30518	0.5188	-0.03052	0.61035	1.83105	-0.24414	1.06812	4.05884
-0.15259	1.06812	0	0.03052	1.00708	0.54932	0	0.06104			0.18311	0.42725	0.36621	0.97656	0	1.12915	0.03052	0.06104			-0.24414	0.54932	0	0.57983	1.83105	-0.21362	1.0376	4.08936
-0.09155	1.06812	0.03052	0.03052	0.94604	0.54932	0.06104	-0.03052			0.18311	0.48828	0.27466	0.97656	-0.06104	1.09863	0	0.12207			-0.18311	0.67139	-0.06104	0.61035	1.83105	-0.24414	1.0376	4.05884
-0.12207	1.00708	-0.03052	0.03052	0.91553	0.5188	0	0			0.18311	0.54932	0.30518	0.94604	-0.09155	1.09863	0.03052	0.15259			-0.18311	0.67139	0	0.61035	1.83105	-0.30518	1.06812	4.05884
-0.15259	1.0376	0	0.03052	0.91553	0.5188	0	0.06104			0.21362	0.54932	0.24414	1.00708	-0.12207	1.06812	0.03052	0.24414			-0.18311	0.57983	-0.03052	0.57983	1.77002	-0.24414	1.0376	4.02832
-0.15259	1.06812	0	0.06104	0.97656	0.5188	-0.06104	0.06104			0.27466	0.48828	0.33569	1.0376	-0.06104	1.06812	0.09155	0.18311			-0.18311	0.5188	0	0.54932	1.77002	-0.21362	1.00708	4.02832
-0.15259	1.00708	0	0.06104	1.00708	0.5188	0	0			0.24414	0.42725	0.33569	1.00708	-0.09155	1.06812	0.09155	0.18311			-0.15259	0.57983	-0.09155	0.48828	1.80054	-0.27466	1.09863	4.05884
-0.09155	1.06812	0	0.06104	1.06812	0.45776	0	0			0.21362	0.39673	0.36621	0.91553	-0.18311	0.97656	0.12207	0.18311			-0.12207	0.64087	-0.03052	0.45776	1.80054	-0.24414	1.0376	4.05884
-0.18311	1.0376	-0.03052	0.09155	1.00708	0.48828	0	0.09155			0.27466	0.45776	0.30518	1.00708	-0.06104	0.97656	0.12207	0.12207			-0.15259	0.67139	-0.09155	0.54932	1.83105	-0.27466	1.00708	3.9978
-0.21362	1.0376	-0.06104	0.09155	0.97656	0.48828	-0.06104	0.06104			0.21362	0.57983	0.30518	1.00708	-0.09155	1.00708	0.12207	0.06104			-0.15259	0.61035	-0.03052	0.54932	1.89209	-0.27466	1.00708	4.02832
-0.18311	1.0376	0	0.06104	1.0376	0.48828	-0.06104	-0.06104			0.18311	0.5188	0.27466	0.94604	-0.09155	0.97656	0.06104	0.18311			-0.15259	0.54932	-0.06104	0.61035	1.89209	-0.15259	0.97656	4.02832
-0.12207	1.06812	0.03052	0.06104	0.97656	0.48828	0.06104	0			0.18311	0.48828	0.27466	0.85449	-0.12207	1.00708	0.03052	0.15259			-0.21362	0.67139	-0.06104	0.61035	1.86157	-0.18311	0.94604	4.05884
-0.09155	1.0376	0	0.06104	0.97656	0.48828	0	0.03052			0.21362	0.42725	0.24414	0.85449	-0.12207	0.97656	0.09155	0.18311			-0.18311	0.67139	-0.03052	0.61035	1.89209	-0.24414	0.94604	4.08936
-0.15259	1.0376	0	0.03052	0.94604	0.48828	-0.06104	0			0.24414	0.48828	0.27466	0.88501	-0.09155	1.00708	0.18311	0.24414			-0.24414	0.64087	-0.03052	0.61035	1.89209	-0.27466	0.97656	4.05884
-0.15259	1.06812	0	0	0.91553	0.45776	0	0			0.27466	0.5188	0.39673	0.88501	-0.06104	1.0376	0.09155	0.15259			-0.24414	0.54932	-0.06104	0.57983	1.95313	-0.24414	1.00708	4.02832
-0.15259	1.0376	0.03052	0	0.97656	0.45776	0.03052	0.06104			0.27466	0.54932	0.36621	0.91553	-0.09155	1.0376	0.15259	0.15259			-0.27466	0.67139	-0.12207	0.5188	1.95313	-0.21362	1.00708	3.9978
-0.12207	1.00708	0.03052	0	1.0376	0.45776	0	0			0.27466	0.45776	0.33569	0.97656	-0.12207	1.0376	0.03052	0.21362			-0.30518	0.64087	-0.12207	0.5188	1.86157	-0.21362	0.97656	4.02832
-0.18311	1.0376	0.03052	0	1.00708	0.42725	-0.06104	0			0.21362	0.42725	0.30518	1.00708	-0.12207	1.0376	0	0.21362			-0.30518	0.61035	-0.15259	0.61035	1.89209	-0.24414	0.97656	4.02832
-0.12207	1.09863	0	0.03052	1.00708	0.42725	0.03052	0.06104			0.18311	0.54932	0.24414	0.94604	-0.09155	1.06812	0.09155	0.18311			-0.21362	0.54932	-0.15259	0.61035	1.92261	-0.24414	1.0376	4.02832
-0.15259	1.0376	0	0.03052	1.06812	0.48828	0	0			0.21362	0.5188	0.30518	0.91553	-0.03052	1.12915	0.12207	0.18311			-0.18311	0.64087	-0.12207	0.64087	1.95313	-0.21362	0.97656	4.02832
-0.09155	1.00708	0	0.09155	1.00708	0.48828	-0.03052	-0.03052			0.27466	0.45776	0.36621	0.91553	-0.15259	1.15967	0.06104	0.15259			-0.21362	0.64087	-0.12207	0.61035	1.95313	-0.21362	0.88501	4.02832
-0.15259	1.0376	0	0.09155	0.94604	0.45776	-0.03052	0.03052			0.27466	0.45776	0.33569	0.97656	-0.15259	1.12915	0	0.21362			-0.21362	0.54932	-0.12207	0.54932	1.98364	-0.27466	0.88501	4.02832
-0.15259	1.09863	-0.03052	0.09155	1.00708	0.48828	0	0			0.24414	0.5188	0.33569	1.00708	-0.09155	1.12915	0.06104	0.21362			-0.21362	0.61035	-0.06104	0.54932	1.98364	-0.21362	0.94604	4.05884
-0.15259	1.06812	0	0.06104	1.06812	0.5188	-0.03052	0			0.15259	0.5188	0.24414	0.94604	-0.09155	1.12915	0.15259	0.15259			-0.24414	0.64087	-0.03052	0.61035	1.98364	-0.15259	1.00708	4.05884
-0.12207	1.06812	0.03052	0.06104	1.0376	0.5188	-0.06104	0			0.18311	0.45776	0.30518	0.91553	-0.09155	1.12915	0.18311	0.09155			-0.30518	0.67139	-0.06104	0.54932	1.95313	-0.27466	0.97656	3.9978
-0.09155	1.09863	0	0.06104	1.0376	0.48828	0	0			0.24414	0.42725	0.36621	0.94604	-0.12207	1.09863	0.06104	0.21362			-0.30518	0.54932	-0.06104	0.61035	1.89209	-0.30518	0.97656	4.02832
-0.12207	1.06812	0	0.03052	0.97656	0.48828	0	0			0.24414	0.5188	0.33569	0.97656	-0.21362	1.09863	0.06104	0.21362			-0.24414	0.57983	-0.09155	0.54932	1.92261	-0.21362	0.94604	3.96729
-0.12207	1.00708	0	0.03052	0.94604	0.45776	0	0			0.21362	0.5188	0.30518	1.00708	-0.18311	1.0376	0.15259	0.24414			-0.18311	0.61035	-0.09155	0.57983	1.98364	-0.27466	0.88501	3.96729
-0.12207	0.97656	0	0	1.00708	0.42725	0	0.03052			0.15259	0.36621	0.30518	1.0376	-0.12207	1.0376	0.12207	0.12207			-0.27466	0.54932	-0.15259	0.64087	1.98364	-0.30518	0.88501	3.9978
-0.12207	1.00708	-0.06104	0.03052	1.00708	0.42725	0	0.03052			0.21362	0.48828	0.36621	1.00708	-0.15259	0.94604	0.06104	0.21362			-0.24414	0.61035	-0.18311	0.61035	1.95313	-0.21362	0.91553	4.05884
-0.12207	1.00708	-0.06104	0.09155	0.97656	0.48828	0	0			0.24414	0.5188	0.36621	0.94604	-0.12207	1.0376	0.06104	0.18311			-0.24414	0.57983	-0.06104	0.57983	1.95313	-0.21362	0.94604	4.05884
-0.12207	0.94604	-0.06104	0.09155	0.94604	0.5188	-0.03052	-0.03052			0.21362	0.48828	0.21362	0.91553	-0.09155	1.06812	0.15259	0.15259			-0.30518	0.64087	-0.06104	0.45776	1.86157	-0.24414	0.91553	4.02832
-0.12207	0.97656	-0.03052	0.03052	0.97656	0.5188	-0.12207	0			0.18311	0.48828	0.30518	0.94604	-0.15259	1.09863	0.15259	0.12207			-0.27466	0.67139	-0.03052	0.57983	1.89209	-0.27466	0.91553	4.11987
-0.18311	1.00708	0	0.09155	1.0376	0.5188	-0.03052	0.03052			0.18311	0.57983	0.36621	0.94604	-0.15259	1.15967	0.06104	0.21362			-0.15259	0.67139	-0.06104	0.54932	2.01416	-0.27466	0.85449	4.11987
-0.21362	1.00708	0	0.09155	1.0376	0.45776	0	0.06104			0.27466	0.48828	0.30518	0.94604	-0.15259	1.09863	0.18311	0.21362			-0.21362	0.54932	-0.06104	0.54932	1.95313	-0.24414	0.88501	4.11987
-0.21362	1.0376	0.03052	0.03052	0.97656	0.45776	-0.03052	-0.03052			0.24414	0.45776	0.30518	0.88501	-0.12207	1.06812	0.15259	0.06104			-0.27466	0.57983	-0.21362	0.5188	1.95313	-0.24414	0.94604	4.11987
-0.18311	1.00708	0	0	0.94604	0.42725	-0.09155	-0.03052			0.15259	0.54932	0.36621	0.91553	-0.15259	1.06812	0.03052	0.18311			-0.30518	0.67139	-0.18311	0.54932	1.86157	-0.21362	0.91553	4.11987
-0.09155	0.97656	0	0.03052	1.06812	0.36621	-0.12207	0			0.21362	0.48828	0.30518	0.91553	-0.12207	1.0376	0.15259	0.18311			-0.24414	0.67139	-0.09155	0.57983	1.89209	-0.24414	0.91553	4.08936
-0.09155	1.00708	-0.03052	0.09155	1.0376	0.48828	-0.03052	0			0.21362	0.45776	0.27466	0.91553	-0.15259	0.94604	0.18311	0.15259			-0.21362	0.61035	-0.09155	0.54932	1.95313	-0.21362	0.82397	4.05884
-0.18311	1.0376	-0.03052	0.09155	0.94604	0.48828	0	0			0.21362	0.42725	0.24414	0.94604	-0.18311	0.97656	0.15259	0.15259			-0.21362	0.61035	-0.09155	0.5188	1.95313	-0.30518	0.94604	4.05884
-0.18311	1.0376	-0.03052	0.09155	0.97656	0.45776	0	0			0.21362	0.42725	0.36621	0.94604	-0.15259	1.12915	0.12207	0.12207			-0.33569	0.7019	-0.06104	0.54932	1.92261	-0.30518	0.91553	4.02832
-0.21362	1.0376	-0.09155	0.03052	1.00708	0.42725	-0.06104	0.03052			0.27466	0.42725	0.33569	0.97656	-0.12207	1.06812	0.12207	0.09155			-0.27466	0.7019	-0.18311	0.54932	1.83105	-0.21362	0.88501	3.9978
-0.15259	1.0376	-0.12207	0	0.97656	0.39673	-0.06104	0.06104			0.24414	0.45776	0.27466	1.00708	-0.18311	1.06812	0.06104	0.12207			-0.15259	0.73242	-0.15259	0.5188	1.92261	-0.24414	0.79346	4.02832
-0.21362	0.97656	-0.06104	0	0.91553	0.39673	-0.15259	0.09155			0.15259	0.48828	0.30518	1.00708	-0.15259	1.0376	0.06104	0.18311			-0.27466	0.73242	-0.09155	0.61035	1.92261	-0.27466	0.88501	4.02832
-0.24414	0.97656	0	0.03052	1.0376	0.48828	-0.03052	0.03052			0.33569	0.48828	0.30518	1.00708	-0.21362	0.97656	0.12207	0.18311			-0.21362	0.73242	-0.09155	0.57983	1.92261	-0.33569	0.82397	4.08936
-0.18311	1.00708	0	0.06104	0.91553	0.42725	-0.03052	0.06104			0.27466	0.5188	0.27466	1.00708	-0.21362	1.06812	0.12207	0.18311			-0.15259	0.73242	-0.12207	0.5188	1.86157	-0.30518	0.82397	4.08936
-0.12207	0.97656	0	0.03052	0.91553	0.45776	-0.03052	0.06104			0.24414	0.48828	0.21362	1.00708	-0.21362	1.12915	0.18311	0.09155			-0.27466	0.7019	-0.15259	0.54932	1.92261	-0.24414	0.76294	4.11987
-0.09155	0.97656	0	0	0.97656	0.36621	0	0			0.24414	0.42725	0.21362	1.00708	-0.18311	1.09863	0.18311	0.12207			-0.21362	0.67139	-0.12207	0.54932	1.86157	-0.24414	0.85449	4.08936
-0.12207	0.91553	0	0	0.97656	0.42725	0	0.03052			0.27466	0.48828	0.27466	0.97656	-0.15259	1.06812	0.09155	0.18311			-0.21362	0.7019	-0.09155	0.42725	1.83105	-0.21362	0.85449	4.05884
-0.12207	0.88501	-0.09155	0.06104	1.00708	0.45776	0	0			0.27466	0.48828	0.30518	1.00708	-0.15259	1.00708	0.12207	0.15259			-0.24414	0.64087	-0.12207	0.5188	1.83105	-0.24414	0.76294	3.9978
-0.12207	0.88501	-0.06104	0.03052	0.94604	0.45776	-0.03052	0			0.27466	0.5188	0.21362	0.97656	-0.12207	1.0376	0.12207	0.12207			-0.21362	0.64087	-0.18311	0.45776	1.92261	-0.21362	0.85449	4.05884
-0.21362	0.91553	0	0.03052	0.94604	0.36621	-0.03052	0			0.30518	0.45776	0.18311	0.94604	-0.12207	1.12915	0.18311	0.06104			-0.18311	0.64087	-0.12207	0.48828	1.83105	-0.24414	0.85449	4.05884
-0.21362	0.97656	0	0.03052	0.91553	0.42725	-0.03052	0			0.30518	0.42725	0.27466	0.91553	-0.15259	1.12915	0.12207	0.12207			-0.24414	0.64087	-0.06104	0.54932	1.70898	-0.24414	0.85449	4.08936
-0.12207	0.97656	0	0.03052	0.94604	0.54932	-0.03052	0			0.24414	0.48828	0.27466	0.85449	-0.12207	1.0376	0.09155	0.12207			-0.33569	0.64087	-0.12207	0.57983	1.80054	-0.21362	0.82397	4.08936
-0.15259	0.94604	-0.03052	0.06104	0.91553	0.45776	-0.03052	-0.03052			0.18311	0.5188	0.30518	0.91553	-0.12207	1.0376	0.09155	0.18311			-0.30518	0.67139	-0.21362	0.54932	1.86157	-0.27466	0.82397	4.02832
-0.15259	0.97656	-0.06104	0	0.91553	0.36621	-0.06104	-0.06104			0.24414	0.54932	0.24414	0.91553	-0.12207	1.12915	0.15259	0.18311			-0.27466	0.67139	-0.12207	0.48828	1.86157	-0.24414	0.85449	3.93677
-0.21362	0.91553	-0.03052	0	0.97656	0.42725	-0.12207	-0.09155			0.24414	0.48828	0.21362	0.94604	-0.18311	1.12915	0.18311	0.15259			-0.30518	0.7019	-0.06104	0.48828	1.83105	-0.21362	0.88501	4.02832
-0.21362	0.91553	0	0.09155	0.82397	0.42725	-0.09155	0			0.30518	0.45776	0.21362	0.97656	-0.21362	1.0376	0.12207	0.15259			-0.27466	0.73242	-0.15259	0.54932	1.80054	-0.21362	0.88501	4.05884
-0.18311	0.85449	0.03052	0.06104	0.88501	0.42725	-0.12207	0			0.33569	0.5188	0.27466	1.00708	-0.21362	1.09863	0.12207	0.09155			-0.36621	0.76294	-0.18311	0.54932	1.83105	-0.21362	0.88501	4.05884
-0.18311	0.85449	0	0	0.91553	0.39673	-0.12207	0.03052			0.21362	0.5188	0.27466	0.91553	-0.21362	1.12915	0.15259	0.12207			-0.33569	0.76294	-0.09155	0.5188	1.80054	-0.21362	0.91553	4.05884
-0.15259	0.91553	-0.03052	0.03052	0.91553	0.5188	-0.09155	0.03052			0.30518	0.54932	0.27466	0.88501	-0.12207	1.09863	0.12207	0.06104			-0.27466	0.79346	-0.09155	0.45776	1.86157	-0.24414	0.88501	3.9978
-0.27466	0.91553	0	0.03052	0.85449	0.45776	-0.06104	0.03052			0.27466	0.54932	0.30518	0.88501	-0.12207	1.00708	0.12207	0.12207			-0.21362	0.79346	-0.15259	0.45776	1.89209	-0.24414	0.91553	3.9978
-0.24414	0.88501	0	0.03052	0.85449	0.39673	-0.03052	0			0.30518	0.48828	0.27466	0.82397	-0.18311	1.09863	0.15259	0.09155			-0.24414	0.79346	-0.18311	0.45776	1.92261	-0.21362	0.91553	4.08936
-0.15259	0.88501	0	0	0.85449	0.45776	0	0.03052			0.33569	0.5188	0.24414	0.91553	-0.18311	1.09863	0.15259	0.09155			-0.33569	0.79346	-0.09155	0.48828	1.95313	-0.24414	0.97656	4.05884
-0.21362	0.82397	-0.03052	0.06104	0.88501	0.42725	0	0			0.24414	0.5188	0.30518	0.94604	-0.18311	1.00708	0.15259	0.09155			-0.27466	0.79346	-0.12207	0.5188	1.86157	-0.21362	0.91553	3.9978
-0.21362	0.79346	0	0.03052	0.91553	0.36621	0	-0.06104			0.21362	0.5188	0.30518	1.00708	-0.21362	1.06812	0.12207	0.09155			-0.27466	0.76294	-0.12207	0.5188	1.86157	-0.24414	0.88501	3.96729
-0.21362	0.91553	0	0	0.91553	0.36621	0	-0.03052			0.18311	0.48828	0.24414	1.00708	-0.12207	1.12915	0.12207	0.03052			-0.21362	0.79346	-0.18311	0.45776	1.89209	-0.24414	0.97656	4.02832
-0.15259	0.91553	0	0	0.91553	0.39673	-0.03052	0			0.18311	0.48828	0.30518	0.97656	-0.09155	1.09863	0.18311	0.06104			-0.24414	0.73242	-0.15259	0.48828	1.95313	-0.27466	1.00708	4.02832
-0.18311	0.88501	0	0.06104	0.88501	0.45776	-0.03052	0			0.24414	0.45776	0.30518	0.88501	-0.12207	1.06812	0.21362	0.06104			-0.30518	0.73242	-0.12207	0.5188	1.86157	-0.30518	1.00708	3.96729
-0.30518	0.91553	0.06104	0.06104	0.88501	0.42725	-0.06104	0			0.24414	0.48828	0.30518	0.88501	-0.18311	1.09863	0.15259	0.06104			-0.30518	0.76294	-0.09155	0.45776	1.86157	-0.30518	0.94604	3.9978
-0.18311	0.82397	0.03052	0.06104	0.91553	0.33569	-0.12207	0			0.21362	0.54932	0.30518	1.06812	-0.21362	1.09863	0.12207	0.06104			-0.33569	0.76294	-0.06104	0.5188	1.95313	-0.30518	0.88501	4.02832
-0.15259	0.88501	0	0.06104	0.85449	0.36621	-0.18311	0			0.21362	0.48828	0.30518	1.00708	-0.18311	1.06812	0.15259	0.06104			-0.33569	0.82397	-0.15259	0.48828	1.92261	-0.24414	0.91553	4.05884
-0.24414	0.88501	0	0.03052	0.85449	0.33569	-0.06104	-0.03052			0.21362	0.42725	0.27466	0.94604	-0.09155	1.09863	0.15259	0.06104			-0.30518	0.85449	-0.18311	0.45776	1.89209	-0.24414	0.94604	3.96729
-0.24414	0.91553	0.03052	0	0.88501	0.39673	-0.03052	-0.09155			0.18311	0.45776	0.21362	0.91553	-0.09155	1.09863	0.15259	0.09155			-0.27466	0.82397	-0.06104	0.42725	1.95313	-0.21362	1.00708	4.05884
-0.18311	0.82397	0	0	0.91553	0.42725	0	-0.03052			0.15259	0.36621	0.24414	0.85449	-0.18311	1.0376	0.15259	0.12207			-0.27466	0.85449	-0.06104	0.45776	1.89209	-0.24414	1.00708	4.05884
-0.24414	0.88501	0	0	0.88501	0.45776	-0.03052	0.03052			0.21362	0.36621	0.15259	0.94604	-0.24414	1.00708	0.12207	0.18311			-0.27466	0.82397	-0.09155	0.48828	1.86157	-0.27466	0.97656	3.9978
-0.24414	0.97656	0.09155	0	0.88501	0.39673	0	0.03052			0.18311	0.39673	0.18311	0.94604	-0.18311	1.06812	0.09155	0.15259			-0.27466	0.85449	-0.15259	0.48828	1.86157	-0.24414	0.97656	4.05884
-0.24414	0.94604	0.09155	0	0.91553	0.45776	-0.06104	0			0.18311	0.36621	0.21362	0.91553	-0.12207	1.0376	0.09155	0.15259			-0.21362	0.73242	-0.09155	0.48828	1.83105	-0.27466	0.97656	4.11987
-0.18311	0.94604	0.03052	0	0.82397	0.42725	-0.09155	0			0.18311	0.45776	0.21362	0.85449	-0.15259	1.0376	0.03052	0.15259			-0.30518	0.76294	-0.09155	0.45776	1.83105	-0.30518	0.97656	4.05884
-0.18311	0.91553	0.03052	0	0.85449	0.45776	-0.15259	-0.03052			0.21362	0.45776	0.21362	0.91553	-0.21362	1.00708	0.06104	0.12207			-0.24414	0.82397	-0.06104	0.48828	1.80054	-0.36621	1.00708	3.9978
-0.15259	0.97656	0.06104	0.06104	0.76294	0.45776	-0.09155	0			0.27466	0.45776	0.24414	0.94604	-0.15259	1.0376	0.09155	0.15259			-0.27466	0.88501	-0.03052	0.45776	1.80054	-0.36621	0.94604	4.05884
-0.18311	0.94604	0.06104	0.09155	0.79346	0.36621	0	0			0.24414	0.48828	0.27466	0.94604	-0.12207	1.06812	0.15259	0.06104			-0.24414	0.85449	-0.06104	0.42725	1.83105	-0.30518	1.00708	4.05884
-0.18311	0.94604	0.06104	0.06104	0.82397	0.39673	0	0			0.27466	0.48828	0.27466	0.88501	-0.18311	1.0376	0.15259	0.06104			-0.30518	0.85449	-0.06104	0.42725	1.89209	-0.30518	0.97656	4.08936
-0.21362	0.94604	0.12207	0	0.88501	0.42725	0	-0.12207			0.27466	0.42725	0.30518	0.91553	-0.21362	1.06812	0.21362	0.03052			-0.30518	0.76294	-0.03052	0.45776	1.83105	-0.24414	0.94604	4.11987
-0.18311	0.94604	0.09155	0.03052	0.91553	0.42725	-0.12207	-0.06104			0.24414	0.33569	0.27466	0.91553	-0.09155	1.00708	0.18311	0			-0.30518	0.76294	-0.09155	0.48828	1.86157	-0.27466	0.97656	4.15039
-0.24414	0.94604	0.06104	0.09155	0.85449	0.42725	-0.12207	0.03052			0.27466	0.30518	0.24414	0.91553	-0.15259	1.0376	0.15259	0.06104			-0.30518	0.82397	-0.09155	0.45776	1.83105	-0.24414	1.00708	4.11987
-0.21362	0.91553	0.06104	0.12207	0.88501	0.42725	-0.03052	0			0.27466	0.33569	0.24414	0.85449	-0.18311	0.97656	0.18311	0.09155			-0.27466	0.88501	-0.12207	0.5188	1.83105	-0.33569	1.00708	4.05884
-0.15259	0.97656	0.09155	0.15259	0.85449	0.45776	0	-0.03052			0.27466	0.42725	0.21362	0.94604	-0.18311	0.91553	0.09155	0.15259			-0.24414	0.88501	-0.12207	0.54932	1.83105	-0.36621	0.97656	4.05884
-0.18311	0.94604	0.12207	0.18311	0.82397	0.42725	0	-0.03052			0.27466	0.5188	0.18311	0.94604	-0.15259	0.91553	0	0.12207			-0.24414	0.85449	-0.15259	0.54932	1.89209	-0.27466	1.00708	4.05884
-0.21362	0.88501	0.09155	0.24414	0.82397	0.45776	-0.12207	0.03052			0.21362	0.48828	0.18311	0.82397	-0.21362	0.91553	0.06104	0.09155			-0.24414	0.73242	-0.12207	0.54932	1.89209	-0.24414	0.97656	4.08936
-0.24414	0.94604	0.06104	0.27466	0.76294	0.45776	-0.15259	0			0.18311	0.45776	0.24414	0.94604	-0.21362	0.91553	0.09155	0.06104			-0.18311	0.79346	-0.09155	0.48828	1.86157	-0.27466	0.94604	4.11987
-0.18311	0.94604	0.09155	0.27466	0.82397	0.45776	-0.06104	-0.06104			0.15259	0.42725	0.21362	0.94604	-0.15259	0.97656	0.15259	0.03052			-0.21362	0.88501	-0.09155	0.45776	1.92261	-0.27466	1.00708	3.9978
-0.15259	0.91553	0.18311	0.24414	0.82397	0.45776	0	-0.12207			0.24414	0.39673	0.27466	0.88501	-0.18311	0.94604	0.15259	0.06104			-0.21362	0.82397	-0.12207	0.42725	1.89209	-0.33569	1.0376	4.02832
-0.18311	0.91553	0.12207	0.27466	0.91553	0.42725	0	0			0.30518	0.39673	0.24414	0.91553	-0.21362	0.94604	0.12207	0.06104			-0.24414	0.79346	-0.12207	0.45776	1.89209	-0.33569	1.06812	4.11987
-0.21362	0.91553	0.12207	0.24414	0.88501	0.45776	-0.15259	0			0.24414	0.48828	0.24414	0.94604	-0.30518	0.97656	0.09155	0.12207			-0.24414	0.76294	-0.06104	0.48828	1.92261	-0.24414	1.06812	4.08936
-0.21362	0.91553	0.09155	0.27466	0.88501	0.48828	-0.12207	-0.12207			0.27466	0.48828	0.21362	0.94604	-0.27466	0.94604	0.03052	0.15259			-0.27466	0.85449	-0.09155	0.57983	1.89209	-0.24414	1.0376	4.11987
-0.24414	0.97656	0.09155	0.24414	0.88501	0.45776	0	0.03052			0.24414	0.45776	0.15259	0.91553	-0.24414	0.94604	0	0.09155			-0.30518	0.85449	-0.09155	0.48828	1.86157	-0.27466	1.0376	4.08936
-0.21362	0.97656	0.09155	0.24414	0.82397	0.45776	-0.03052	0			0.18311	0.36621	0.15259	0.94604	-0.27466	1.0376	0.12207	0.06104			-0.33569	0.79346	-0.09155	0.5188	1.89209	-0.36621	1.06812	3.9978
-0.15259	1.00708	0.09155	0.21362	0.79346	0.42725	-0.12207	-0.09155			0.18311	0.33569	0.21362	0.88501	-0.24414	1.00708	0.12207	0.03052			-0.30518	0.79346	-0.09155	0.48828	1.83105	-0.30518	1.06812	3.9978
-0.18311	0.88501	0.09155	0.24414	0.82397	0.39673	-0.06104	-0.03052			0.18311	0.45776	0.24414	0.91553	-0.21362	1.00708	0.12207	0.09155			-0.24414	0.88501	-0.06104	0.42725	1.83105	-0.27466	1.06812	3.9978
-0.15259	0.91553	0.06104	0.24414	0.88501	0.39673	-0.03052	0			0.27466	0.5188	0.21362	0.85449	-0.18311	1.06812	0.06104	0.09155			-0.18311	0.85449	-0.06104	0.42725	1.83105	-0.27466	1.00708	4.02832
-0.12207	0.97656	0.09155	0.18311	0.82397	0.33569	-0.09155	-0.09155			0.24414	0.45776	0.27466	0.88501	-0.18311	1.06812	0	0.09155			-0.21362	0.76294	-0.12207	0.45776	1.80054	-0.30518	0.97656	4.05884
-0.18311	0.91553	0.03052	0.12207	0.79346	0.39673	-0.12207	0			0.27466	0.36621	0.18311	0.94604	-0.21362	1.06812	0	0.03052			-0.18311	0.79346	-0.12207	0.5188	1.86157	-0.30518	1.00708	4.05884
-0.15259	0.97656	0.03052	0.18311	0.76294	0.36621	0	0.03052			0.21362	0.39673	0.15259	0.97656	-0.18311	1.0376	0.09155	0			-0.24414	0.82397	-0.15259	0.48828	1.92261	-0.24414	1.0376	4.05884
-0.21362	0.91553	0.09155	0.24414	0.76294	0.42725	-0.03052	0			0.15259	0.45776	0.27466	0.85449	-0.15259	1.06812	0.15259	0.15259			-0.24414	0.73242	-0.21362	0.5188	1.95313	-0.30518	1.09863	4.05884
-0.18311	1.00708	0.06104	0.21362	0.82397	0.48828	-0.12207	-0.03052			0.21362	0.42725	0.27466	0.79346	-0.12207	1.0376	0.12207	0.15259			-0.27466	0.79346	-0.18311	0.45776	1.95313	-0.39673	1.06812	4.08936
-0.21362	0.97656	0.03052	0.27466	0.88501	0.42725	0	0.03052			0.24414	0.36621	0.27466	0.91553	-0.15259	1.0376	0.03052	0.03052			-0.21362	0.82397	-0.15259	0.42725	1.95313	-0.39673	1.09863	4.02832
-0.21362	0.94604	0.06104	0.24414	0.88501	0.45776	0	0.03052			0.21362	0.39673	0.21362	0.91553	-0.21362	1.00708	0.03052	0			-0.18311	0.79346	-0.12207	0.5188	1.92261	-0.27466	1.06812	4.11987
-0.21362	0.97656	0.06104	0.21362	0.85449	0.48828	-0.03052	0.03052			0.24414	0.45776	0.18311	0.94604	-0.12207	0.97656	0.12207	0.12207			-0.21362	0.73242	-0.09155	0.5188	1.86157	-0.30518	1.0376	4.08936
-0.21362	0.97656	0.06104	0.24414	0.76294	0.48828	-0.12207	0.06104			0.24414	0.45776	0.27466	0.88501	-0.09155	0.97656	0.12207	0.09155			-0.21362	0.79346	-0.09155	0.45776	1.86157	-0.39673	0.97656	4.11987
-0.24414	0.91553	0.15259	0.18311	0.82397	0.45776	-0.06104	0.03052			0.15259	0.36621	0.24414	0.82397	-0.09155	0.91553	0.06104	0.12207			-0.27466	0.79346	-0.09155	0.42725	1.92261	-0.27466	1.0376	4.15039
-0.24414	0.91553	0.18311	0.18311	0.85449	0.42725	-0.03052	0			0.21362	0.42725	0.24414	0.79346	-0.12207	0.91553	0	0			-0.30518	0.85449	-0.09155	0.36621	1.92261	-0.24414	1.09863	4.18091
-0.24414	0.94604	0.18311	0.18311	0.82397	0.36621	-0.06104	-0.06104			0.27466	0.5188	0.24414	0.82397	-0.12207	0.97656	0.09155	0.09155			-0.18311	0.85449	-0.09155	0.42725	1.89209	-0.33569	1.09863	4.24194
-0.21362	0.88501	0.18311	0.15259	0.79346	0.36621	-0.12207	-0.03052			0.27466	0.42725	0.30518	0.82397	-0.09155	1.00708	0.09155	0.12207			-0.18311	0.82397	-0.15259	0.48828	1.89209	-0.30518	1.12915	4.21143
-0.24414	0.88501	0.15259	0.18311	0.82397	0.42725	-0.12207	0			0.24414	0.39673	0.33569	0.82397	-0.06104	1.06812	0.03052	0			-0.21362	0.76294	-0.21362	0.45776	1.80054	-0.21362	1.06812	4.24194
-0.21362	0.88501	0.18311	0.24414	0.82397	0.45776	0	0.03052			0.18311	0.48828	0.30518	0.82397	-0.09155	1.0376	0	0.06104			-0.27466	0.73242	-0.18311	0.39673	1.83105	-0.24414	1.00708	4.18091
-0.21362	0.88501	0.15259	0.27466	0.82397	0.45776	0	0			0.21362	0.45776	0.27466	0.85449	-0.06104	1.06812	0.12207	0.12207			-0.27466	0.82397	-0.09155	0.45776	1.86157	-0.24414	1.09863	4.21143
-0.21362	0.88501	0.18311	0.21362	0.76294	0.48828	0	-0.06104			0.30518	0.39673	0.33569	0.85449	-0.06104	1.0376	0.09155	0			-0.21362	0.82397	-0.12207	0.45776	1.92261	-0.24414	1.09863	4.18091
-0.21362	0.88501	0.15259	0.18311	0.85449	0.45776	-0.06104	-0.03052			0.27466	0.5188	0.33569	0.88501	-0.06104	1.0376	0	0			-0.24414	0.82397	-0.09155	0.48828	1.92261	-0.18311	1.09863	4.18091
-0.18311	0.91553	0.12207	0.24414	0.88501	0.39673	-0.12207	0			0.21362	0.48828	0.24414	0.88501	-0.03052	0.94604	0.12207	0.12207			-0.27466	0.76294	-0.12207	0.42725	1.89209	-0.21362	1.06812	4.21143
-0.21362	0.91553	0.09155	0.18311	0.79346	0.39673	0	0			0.18311	0.33569	0.39673	0.85449	-0.03052	0.94604	0.12207	0.09155			-0.30518	0.82397	-0.18311	0.42725	1.83105	-0.27466	1.00708	4.18091
-0.18311	0.88501	0.12207	0.15259	0.76294	0.48828	-0.03052	0			0.27466	0.42725	0.33569	0.85449	-0.06104	1.0376	0.06104	0			-0.18311	0.79346	-0.18311	0.45776	1.89209	-0.27466	1.12915	4.11987
-0.21362	0.91553	0.12207	0.21362	0.79346	0.5188	0	0			0.27466	0.48828	0.30518	0.82397	-0.03052	1.0376	0	0.06104			-0.15259	0.82397	-0.12207	0.45776	1.95313	-0.21362	1.12915	4.18091
-0.21362	0.91553	0.15259	0.24414	0.85449	0.54932	-0.09155	-0.06104			0.24414	0.5188	0.18311	0.82397	-0.06104	1.0376	0	0.15259			-0.21362	0.82397	-0.12207	0.39673	1.89209	-0.21362	1.09863	4.18091
-0.21362	0.94604	0.15259	0.21362	0.76294	0.5188	-0.18311	-0.09155			0.24414	0.45776	0.24414	0.82397	-0.09155	1.0376	0.09155	0.09155			-0.30518	0.76294	-0.06104	0.45776	1.83105	-0.27466	1.06812	4.21143
-0.27466	0.94604	0.18311	0.21362	0.79346	0.42725	-0.09155	-0.09155			0.30518	0.5188	0.27466	0.88501	-0.06104	1.0376	0.06104	0.12207			-0.21362	0.73242	-0.12207	0.45776	1.92261	-0.27466	1.12915	4.21143
-0.24414	0.94604	0.18311	0.18311	0.79346	0.42725	-0.06104	-0.12207			0.27466	0.48828	0.24414	0.88501	-0.06104	0.97656	0.09155	0.12207			-0.21362	0.76294	-0.24414	0.39673	1.86157	-0.18311	1.12915	4.21143
-0.18311	0.97656	0.18311	0.15259	0.73242	0.48828	-0.06104	-0.06104			0.21362	0.42725	0.21362	0.91553	-0.12207	0.97656	0.03052	0.03052			-0.21362	0.79346	-0.15259	0.36621	1.89209	-0.21362	1.12915	4.21143
-0.15259	1.00708	0.12207	0.21362	0.76294	0.45776	-0.09155	-0.06104			0.33569	0.36621	0.21362	0.91553	-0.09155	1.06812	0	0.03052			-0.30518	0.73242	-0.06104	0.42725	1.80054	-0.21362	1.12915	4.15039
-0.18311	0.94604	0.03052	0.24414	0.76294	0.45776	-0.06104	-0.06104			0.24414	0.45776	0.27466	0.91553	-0.09155	1.0376	0.09155	0.06104			-0.15259	0.76294	-0.09155	0.39673	1.89209	-0.27466	1.15967	4.11987
-0.15259	0.94604	0.12207	0.21362	0.76294	0.39673	-0.06104	-0.06104			0.27466	0.5188	0.30518	0.91553	-0.12207	1.0376	0.15259	0.09155			-0.21362	0.79346	-0.12207	0.42725	1.86157	-0.27466	1.09863	4.08936
-0.12207	0.88501	0.15259	0.18311	0.76294	0.42725	-0.09155	-0.06104			0.18311	0.48828	0.30518	0.91553	-0.09155	1.00708	0.18311	0.09155			-0.30518	0.79346	-0.21362	0.39673	1.86157	-0.24414	1.0376	4.18091
-0.18311	0.85449	0.18311	0.15259	0.76294	0.48828	-0.06104	-0.03052			0.24414	0.39673	0.24414	0.88501	-0.03052	0.94604	0.06104	0			-0.18311	0.79346	-0.09155	0.42725	1.89209	-0.18311	1.15967	4.21143
-0.27466	0.82397	0.18311	0.24414	0.76294	0.45776	-0.06104	-0.03052			0.30518	0.39673	0.27466	0.91553	0	1.06812	0.06104	0.03052			-0.15259	0.82397	-0.03052	0.39673	1.92261	-0.21362	1.19019	4.21143
-0.21362	0.85449	0.18311	0.24414	0.76294	0.39673	-0.06104	-0.03052			0.30518	0.45776	0.30518	0.88501	0	1.06812	0.12207	0.06104			-0.27466	0.76294	-0.09155	0.36621	1.86157	-0.18311	1.09863	4.24194
-0.15259	0.88501	0.12207	0.21362	0.76294	0.39673	-0.09155	-0.03052			0.24414	0.48828	0.30518	0.88501	0	1.00708	0.12207	0.06104			-0.24414	0.73242	-0.15259	0.39673	1.83105	-0.15259	1.06812	4.15039
-0.18311	0.88501	0.15259	0.12207	0.79346	0.5188	-0.09155	-0.03052			0.21362	0.48828	0.24414	0.85449	-0.03052	0.94604	0.06104	0			-0.15259	0.76294	-0.03052	0.30518	1.92261	-0.18311	1.15967	4.11987
-0.15259	0.88501	0.21362	0.18311	0.76294	0.45776	-0.03052	-0.06104			0.21362	0.42725	0.21362	0.82397	0	0.94604	0	0			-0.18311	0.73242	-0.06104	0.36621	1.89209	-0.15259	1.19019	4.21143
-0.24414	0.88501	0.27466	0.21362	0.79346	0.42725	-0.09155	-0.09155			0.30518	0.39673	0.30518	0.82397	0	1.09863	0.09155	0			-0.18311	0.67139	-0.15259	0.39673	1.77002	-0.15259	1.12915	4.27246
-0.21362	0.91553	0.21362	0.21362	0.76294	0.42725	-0.09155	-0.09155			0.33569	0.39673	0.30518	0.85449	-0.06104	1.09863	0.12207	0			-0.12207	0.7019	-0.09155	0.36621	1.86157	-0.15259	1.19019	4.21143
-0.12207	0.91553	0.15259	0.15259	0.7019	0.48828	-0.12207	-0.12207			0.33569	0.39673	0.33569	0.91553	-0.06104	1.00708	0.15259	0.03052			-0.18311	0.67139	-0.03052	0.30518	1.92261	-0.18311	1.19019	4.21143
-0.15259	0.85449	0.12207	0.21362	0.79346	0.45776	-0.18311	-0.15259			0.27466	0.42725	0.33569	0.94604	-0.06104	1.00708	0.15259	0			-0.12207	0.7019	-0.09155	0.36621	1.89209	-0.15259	1.12915	4.15039
-0.15259	0.82397	0.18311	0.21362	0.76294	0.42725	-0.21362	-0.09155			0.30518	0.45776	0.30518	0.91553	0	1.12915	0.12207	0.03052			-0.21362	0.76294	-0.12207	0.36621	1.89209	-0.12207	1.09863	4.15039
-0.21362	0.85449	0.21362	0.18311	0.85449	0.45776	-0.21362	-0.09155			0.27466	0.48828	0.27466	0.91553	0.03052	1.09863	0.15259	0.03052			-0.30518	0.76294	0	0.33569	1.89209	-0.15259	1.12915	4.21143
-0.24414	0.91553	0.18311	0.15259	0.76294	0.42725	-0.24414	-0.06104			0.30518	0.42725	0.27466	0.85449	0	0.97656	0.12207	0.03052			-0.18311	0.79346	-0.09155	0.33569	1.86157	-0.15259	1.12915	4.21143
-0.18311	0.82397	0.15259	0.21362	0.73242	0.36621	-0.21362	0			0.30518	0.45776	0.24414	0.82397	0	1.0376	0.12207	0.03052			-0.18311	0.82397	-0.12207	0.27466	1.83105	-0.15259	1.15967	4.18091
-0.18311	0.88501	0.18311	0.18311	0.76294	0.42725	-0.12207	0			0.27466	0.5188	0.27466	0.79346	0	1.09863	0.12207	0.06104			-0.15259	0.82397	-0.12207	0.27466	1.83105	-0.12207	1.12915	4.08936
-0.24414	0.82397	0.21362	0.12207	0.79346	0.45776	-0.12207	0			0.27466	0.45776	0.21362	0.82397	0	1.00708	0.09155	0.06104			-0.30518	0.82397	-0.12207	0.30518	1.86157	-0.15259	1.09863	4.18091
-0.27466	0.79346	0.24414	0.21362	0.82397	0.42725	-0.09155	0			0.27466	0.45776	0.24414	0.91553	-0.06104	0.97656	0.06104	0.06104			-0.24414	0.82397	-0.09155	0.36621	1.89209	-0.18311	1.15967	4.24194
-0.15259	0.79346	0.15259	0.18311	0.82397	0.33569	-0.06104	0			0.30518	0.45776	0.24414	0.88501	0	1.06812	0.03052	0.06104			-0.15259	0.82397	-0.09155	0.36621	1.86157	-0.15259	1.15967	4.18091
-0.15259	0.85449	0.24414	0.15259	0.82397	0.42725	-0.09155	0			0.27466	0.42725	0.21362	0.91553	0.06104	1.0376	0.09155	0.03052			-0.12207	0.82397	-0.15259	0.36621	1.83105	-0.12207	1.15967	4.15039
-0.24414	0.85449	0.24414	0.15259	0.82397	0.45776	-0.06104	0			0.30518	0.42725	0.21362	0.88501	0.03052	1.06812	0.03052	0			-0.12207	0.79346	-0.12207	0.36621	1.86157	-0.18311	1.12915	4.21143
-0.18311	0.79346	0.21362	0.12207	0.85449	0.42725	-0.09155	-0.06104			0.33569	0.45776	0.24414	0.79346	0	1.06812	0.09155	0			-0.18311	0.7019	-0.03052	0.39673	1.92261	-0.24414	1.09863	4.21143
-0.15259	0.73242	0.15259	0.18311	0.85449	0.42725	-0.15259	-0.06104			0.30518	0.42725	0.24414	0.82397	-0.06104	1.06812	0.09155	0			-0.18311	0.7019	-0.03052	0.36621	1.92261	-0.21362	1.12915	4.18091
-0.18311	0.76294	0.21362	0.12207	0.82397	0.39673	-0.18311	-0.03052			0.27466	0.45776	0.27466	0.88501	-0.06104	1.09863	0.09155	-0.06104			-0.18311	0.76294	0	0.36621	1.89209	-0.21362	1.15967	4.11987
-0.24414	0.85449	0.18311	0.12207	0.85449	0.33569	-0.21362	0.03052			0.27466	0.48828	0.33569	0.97656	0	1.06812	0.12207	0			-0.24414	0.82397	-0.15259	0.33569	1.86157	-0.18311	1.12915	4.18091
-0.15259	0.82397	0.15259	0.09155	0.82397	0.45776	-0.12207	0			0.33569	0.48828	0.33569	0.91553	0.03052	1.00708	0.09155	0			-0.18311	0.82397	-0.06104	0.33569	1.83105	-0.15259	1.19019	4.18091
-0.18311	0.79346	0.21362	0.18311	0.73242	0.45776	-0.15259	0			0.33569	0.42725	0.30518	0.85449	-0.03052	0.91553	0.06104	0.03052			-0.12207	0.79346	-0.03052	0.36621	1.83105	-0.15259	1.15967	4.11987
-0.27466	0.7019	0.21362	0.24414	0.82397	0.48828	-0.06104	0.03052			0.33569	0.48828	0.33569	0.82397	-0.06104	1.0376	0.09155	0.03052			-0.18311	0.79346	-0.03052	0.30518	1.83105	-0.12207	1.19019	4.11987
-0.18311	0.82397	0.15259	0.18311	0.79346	0.33569	-0.12207	-0.06104			0.33569	0.42725	0.33569	0.91553	-0.06104	1.06812	0.09155	0.12207			-0.12207	0.79346	-0.09155	0.36621	1.86157	-0.18311	1.19019	4.18091
-0.21362	0.79346	0.12207	0.15259	0.79346	0.36621	-0.12207	-0.06104			0.30518	0.42725	0.33569	0.91553	0	0.97656	0.09155	0.09155			-0.18311	0.76294	-0.15259	0.33569	1.89209	-0.15259	1.19019	4.11987
-0.15259	0.82397	0.18311	0.09155	0.79346	0.42725	-0.15259	-0.03052			0.33569	0.42725	0.30518	0.91553	0	0.97656	0.09155	0			-0.15259	0.73242	-0.09155	0.30518	1.92261	-0.18311	1.19019	4.11987
-0.24414	0.73242	0.24414	0.15259	0.82397	0.42725	-0.21362	0			0.30518	0.42725	0.30518	0.79346	0	0.97656	0.06104	0.06104			-0.18311	0.79346	-0.06104	0.33569	1.92261	-0.21362	1.19019	4.15039
-0.24414	0.82397	0.24414	0.18311	0.82397	0.39673	-0.18311	0			0.30518	0.36621	0.24414	0.88501	-0.09155	1.0376	0.03052	0.06104			-0.21362	0.82397	-0.06104	0.33569	1.86157	-0.18311	1.19019	4.11987
-0.21362	0.82397	0.27466	0.15259	0.82397	0.33569	-0.09155	0			0.24414	0.39673	0.30518	0.91553	0	1.0376	0	0			-0.24414	0.79346	-0.06104	0.27466	1.89209	-0.27466	1.19019	4.11987
-0.21362	0.73242	0.24414	0.12207	0.82397	0.33569	-0.06104	-0.06104			0.27466	0.39673	0.27466	0.91553	0	0.97656	0	0			-0.21362	0.76294	-0.09155	0.27466	1.83105	-0.21362	1.19019	4.05884
-0.24414	0.76294	0.18311	0.06104	0.76294	0.39673	-0.06104	-0.12207			0.21362	0.45776	0.27466	0.79346	-0.03052	0.97656	-0.03052	0			-0.21362	0.82397	-0.09155	0.24414	1.86157	-0.18311	1.15967	4.08936
-0.18311	0.79346	0.18311	0.15259	0.73242	0.39673	-0.09155	0			0.24414	0.45776	0.24414	0.91553	-0.06104	1.00708	0	0			-0.21362	0.7019	-0.06104	0.18311	1.83105	-0.15259	1.12915	4.08936
-0.15259	0.82397	0.21362	0.21362	0.76294	0.42725	-0.18311	0			0.30518	0.42725	0.18311	0.91553	0	1.09863	0.06104	0.03052			-0.18311	0.76294	-0.09155	0.24414	1.83105	-0.15259	1.09863	4.15039
-0.12207	0.73242	0.24414	0.15259	0.76294	0.45776	-0.18311	-0.03052			0.30518	0.45776	0.24414	0.88501	-0.03052	1.06812	0.03052	0.09155			-0.18311	0.82397	-0.06104	0.24414	1.83105	-0.12207	1.15967	4.15039
-0.12207	0.85449	0.27466	0.21362	0.76294	0.45776	-0.09155	-0.03052			0.33569	0.45776	0.24414	0.82397	-0.09155	1.09863	0.06104	0.06104			-0.15259	0.82397	-0.03052	0.27466	1.83105	-0.15259	1.19019	4.08936
-0.18311	0.82397	0.15259	0.18311	0.85449	0.39673	-0.09155	-0.03052			0.36621	0.45776	0.27466	0.91553	-0.03052	1.06812	0.06104	0.06104			-0.09155	0.82397	-0.06104	0.27466	1.86157	-0.21362	1.25122	4.05884
-0.18311	0.76294	0.21362	0.18311	0.85449	0.45776	-0.12207	-0.03052			0.36621	0.39673	0.30518	0.85449	0	1.09863	0.06104	0.06104			-0.06104	0.79346	-0.06104	0.27466	1.89209	-0.21362	1.25122	4.08936
-0.15259	0.79346	0.21362	0.18311	0.79346	0.42725	-0.18311	0			0.33569	0.36621	0.33569	0.79346	-0.06104	1.12915	0.06104	0.03052			-0.09155	0.73242	-0.06104	0.24414	1.95313	-0.12207	1.2207	4.11987
-0.15259	0.85449	0.27466	0.18311	0.82397	0.42725	-0.09155	-0.03052			0.33569	0.39673	0.27466	0.85449	-0.06104	1.06812	0	0			-0.06104	0.88501	-0.06104	0.27466	1.95313	-0.12207	1.2207	4.11987
-0.21362	0.82397	0.18311	0.21362	0.88501	0.42725	-0.06104	-0.06104			0.36621	0.39673	0.27466	0.91553	0	1.09863	0	0			-0.12207	0.82397	-0.06104	0.27466	1.89209	-0.12207	1.2207	4.05884
-0.24414	0.79346	0.12207	0.21362	0.82397	0.39673	-0.06104	0			0.33569	0.45776	0.21362	0.82397	0	1.12915	0.03052	0.06104			-0.12207	0.82397	-0.03052	0.24414	1.92261	-0.15259	1.2207	4.11987
-0.21362	0.73242	0.15259	0.21362	0.82397	0.39673	-0.21362	0			0.27466	0.42725	0.15259	0.76294	0	1.12915	0.09155	0.09155			-0.12207	0.73242	-0.03052	0.18311	1.89209	-0.15259	1.19019	4.08936
-0.15259	0.76294	0.18311	0.21362	0.79346	0.39673	-0.15259	-0.09155			0.27466	0.39673	0.18311	0.76294	0	1.06812	0.06104	0.03052			-0.12207	0.82397	-0.09155	0.18311	1.89209	-0.09155	1.19019	4.11987
-0.18311	0.79346	0.18311	0.18311	0.82397	0.42725	-0.09155	-0.03052			0.27466	0.39673	0.30518	0.76294	0.03052	1.09863	0.12207	0.09155			-0.15259	0.88501	-0.03052	0.21362	1.92261	-0.09155	1.25122	4.11987
-0.15259	0.82397	0.21362	0.21362	0.82397	0.42725	-0.06104	0			0.33569	0.36621	0.30518	0.79346	0.03052	1.06812	0.06104	0.03052			-0.12207	0.85449	-0.09155	0.24414	1.86157	-0.15259	1.2207	4.08936
-0.18311	0.85449	0.27466	0.18311	0.88501	0.42725	-0.18311	0			0.39673	0.39673	0.24414	0.76294	0.03052	1.09863	0	0			-0.15259	0.79346	-0.09155	0.27466	1.80054	-0.18311	1.2207	4.05884
-0.18311	0.79346	0.21362	0.18311	0.94604	0.45776	-0.03052	-0.09155			0.33569	0.45776	0.21362	0.82397	0	1.09863	0.03052	0.06104			-0.15259	0.85449	-0.09155	0.27466	1.80054	-0.15259	1.19019	4.05884
-0.15259	0.73242	0.21362	0.15259	0.91553	0.36621	-0.03052	0			0.33569	0.45776	0.15259	0.88501	0	1.09863	0.09155	0.09155			-0.09155	0.91553	-0.15259	0.24414	1.83105	-0.12207	1.2207	4.05884
-0.12207	0.73242	0.21362	0.18311	0.91553	0.39673	-0.12207	-0.03052			0.33569	0.39673	0.21362	0.88501	0.03052	1.09863	0.12207	0.06104			-0.03052	0.88501	-0.15259	0.18311	1.86157	-0.15259	1.15967	4.05884
-0.15259	0.76294	0.24414	0.15259	0.91553	0.39673	-0.15259	-0.03052			0.30518	0.36621	0.24414	0.85449	0.06104	1.06812	0.09155	0			-0.09155	0.85449	-0.18311	0.15259	1.95313	-0.18311	1.15967	4.05884
-0.18311	0.79346	0.24414	0.12207	0.85449	0.39673	-0.03052	0			0.30518	0.39673	0.27466	0.76294	0.09155	1.06812	0.03052	0			-0.06104	0.94604	-0.09155	0.18311	1.92261	-0.12207	1.2207	4.02832
-0.15259	0.73242	0.21362	0.12207	0.82397	0.39673	-0.06104	0.03052			0.39673	0.42725	0.24414	0.85449	0	1.06812	0.06104	0.06104			-0.09155	0.97656	-0.06104	0.24414	1.92261	-0.12207	1.28174	3.9978
-0.15259	0.7019	0.21362	0.15259	0.85449	0.45776	-0.15259	0			0.42725	0.42725	0.15259	0.85449	0	1.12915	0.15259	0.06104			-0.18311	0.82397	-0.03052	0.21362	1.92261	-0.12207	1.2207	4.02832
-0.15259	0.76294	0.21362	0.18311	0.94604	0.45776	0	-0.06104			0.33569	0.42725	0.12207	0.88501	0.06104	1.06812	0.12207	0.03052			-0.12207	0.88501	0	0.21362	1.86157	-0.15259	1.25122	4.05884
-0.15259	0.73242	0.18311	0.24414	0.88501	0.48828	-0.09155	-0.06104			0.39673	0.33569	0.21362	0.79346	0.06104	1.00708	0.06104	0			-0.03052	0.97656	-0.06104	0.18311	1.77002	-0.06104	1.25122	3.9978
-0.15259	0.76294	0.18311	0.27466	0.91553	0.48828	-0.12207	-0.06104			0.30518	0.45776	0.24414	0.82397	0.03052	0.97656	0.03052	0			-0.09155	0.91553	-0.03052	0.12207	1.80054	-0.06104	1.2207	3.96729
-0.09155	0.82397	0.21362	0.24414	0.91553	0.5188	-0.09155	-0.06104			0.27466	0.45776	0.27466	0.85449	0	0.97656	0.12207	0.09155			-0.06104	0.88501	-0.06104	0.21362	1.92261	-0.15259	1.2207	3.96729
-0.15259	0.79346	0.15259	0.21362	0.88501	0.5188	-0.09155	0			0.33569	0.42725	0.18311	0.88501	0	0.94604	0.09155	0.03052			-0.09155	0.82397	-0.09155	0.24414	1.89209	-0.09155	1.28174	3.96729
-0.15259	0.76294	0.15259	0.21362	0.82397	0.48828	-0.03052	0			0.36621	0.33569	0.21362	0.91553	0	0.94604	0.03052	0			-0.18311	0.82397	-0.18311	0.18311	1.92261	-0.06104	1.28174	3.93677
-0.15259	0.76294	0.15259	0.18311	0.94604	0.48828	0	0.03052			0.33569	0.45776	0.27466	0.88501	0.03052	0.97656	0.06104	0.03052			-0.12207	0.82397	-0.15259	0.18311	1.86157	-0.12207	1.25122	3.90625
-0.15259	0.73242	0.18311	0.15259	0.94604	0.45776	-0.06104	0.03052			0.30518	0.45776	0.18311	0.85449	0.03052	1.06812	0.12207	0.12207			0	0.88501	-0.15259	0.18311	1.83105	-0.12207	1.15967	3.90625
-0.21362	0.7019	0.21362	0.15259	0.91553	0.48828	-0.09155	0			0.30518	0.39673	0.15259	0.85449	0.06104	1.06812	0.12207	0.06104			-0.06104	0.94604	-0.06104	0.18311	1.83105	0	1.2207	3.87573
-0.27466	0.73242	0.27466	0.18311	0.82397	0.54932	-0.15259	-0.06104			0.33569	0.42725	0.30518	0.82397	0.06104	1.06812	0.06104	0			-0.03052	0.94604	-0.06104	0.15259	1.89209	-0.06104	1.25122	3.93677
-0.27466	0.73242	0.24414	0.18311	0.85449	0.57983	-0.09155	0			0.36621	0.48828	0.30518	0.79346	0.03052	1.06812	0.09155	0.09155			-0.12207	0.94604	-0.06104	0.15259	1.89209	-0.09155	1.28174	3.96729
-0.21362	0.73242	0.24414	0.24414	0.88501	0.54932	-0.03052	0.06104			0.36621	0.48828	0.18311	0.85449	0.06104	1.06812	0.09155	0.06104			-0.09155	0.91553	-0.06104	0.12207	1.86157	-0.09155	1.28174	3.9978
-0.18311	0.76294	0.24414	0.18311	0.91553	0.54932	-0.03052	0.03052			0.24414	0.30518	0.24414	0.76294	0.06104	1.00708	0.06104	0			-0.03052	0.85449	-0.15259	0.21362	1.83105	-0.06104	1.2207	3.9978
-0.15259	0.73242	0.24414	0.18311	0.88501	0.5188	-0.12207	-0.09155			0.33569	0.39673	0.21362	0.76294	0.03052	0.97656	0.06104	0.06104			-0.03052	0.97656	-0.15259	0.18311	1.77002	-0.06104	1.31226	3.96729
-0.15259	0.79346	0.24414	0.18311	0.79346	0.48828	-0.09155	0			0.36621	0.42725	0.24414	0.76294	0.06104	0.94604	0.15259	0.06104			-0.12207	1.00708	-0.09155	0.12207	1.83105	-0.03052	1.28174	4.02832
-0.18311	0.73242	0.21362	0.18311	0.91553	0.48828	-0.06104	0.03052			0.33569	0.36621	0.18311	0.76294	0.09155	1.00708	0.15259	0.03052			-0.15259	0.94604	-0.03052	0.15259	1.92261	-0.03052	1.28174	3.96729
-0.18311	0.76294	0.21362	0.12207	0.94604	0.61035	-0.06104	0.03052			0.24414	0.33569	0.21362	0.76294	0.09155	1.0376	0.06104	0.03052			-0.06104	0.91553	-0.06104	0.18311	1.86157	-0.12207	1.2207	3.96729
-0.18311	0.7019	0.15259	0.21362	0.88501	0.64087	-0.06104	0.03052			0.33569	0.30518	0.24414	0.79346	0.06104	1.06812	0.06104	0			-0.09155	0.97656	-0.06104	0.18311	1.83105	-0.03052	1.28174	3.93677
-0.21362	0.73242	0.12207	0.24414	0.85449	0.57983	-0.12207	0			0.33569	0.33569	0.24414	0.76294	0.03052	1.0376	0.15259	-0.03052			-0.15259	0.97656	-0.12207	0.09155	1.80054	0	1.28174	3.87573
-0.24414	0.76294	0.15259	0.21362	0.94604	0.61035	-0.12207	0.03052			0.30518	0.30518	0.27466	0.73242	0.03052	1.00708	0.12207	0			-0.18311	0.97656	-0.12207	0.15259	1.89209	-0.03052	1.19019	3.87573
-0.30518	0.7019	0.21362	0.18311	0.88501	0.57983	-0.12207	0.03052			0.30518	0.36621	0.24414	0.79346	0.06104	0.94604	0.12207	0			-0.06104	0.97656	-0.03052	0.15259	1.89209	-0.12207	1.15967	3.8147
-0.27466	0.7019	0.24414	0.12207	0.82397	0.61035	-0.06104	0.03052			0.36621	0.39673	0.27466	0.82397	0.03052	0.97656	0.09155	0			-0.09155	0.97656	-0.03052	0.09155	1.83105	-0.12207	1.25122	3.87573
-0.24414	0.73242	0.27466	0.09155	0.94604	0.67139	-0.06104	0			0.30518	0.39673	0.24414	0.79346	0.06104	1.0376	0.03052	0.06104			-0.18311	0.91553	-0.03052	0.15259	1.80054	-0.09155	1.28174	3.93677
-0.24414	0.67139	0.21362	0.21362	0.97656	0.73242	-0.09155	0			0.27466	0.33569	0.27466	0.82397	0.03052	1.0376	0	0			-0.09155	0.91553	-0.12207	0.21362	1.92261	-0.03052	1.19019	3.96729
-0.18311	0.67139	0.21362	0.21362	0.85449	0.7019	-0.03052	-0.06104			0.30518	0.33569	0.21362	0.85449	0	1.06812	0.12207	0			-0.06104	0.88501	-0.09155	0.15259	1.83105	-0.09155	1.28174	3.93677
-0.15259	0.64087	0.18311	0.21362	0.91553	0.61035	-0.03052	-0.03052			0.36621	0.42725	0.12207	0.82397	0	0.97656	0.09155	0			-0.12207	0.85449	0	0.15259	1.80054	-0.06104	1.28174	3.96729
-0.18311	0.67139	0.18311	0.18311	1.00708	0.7019	-0.03052	0			0.36621	0.42725	0.18311	0.79346	0.06104	1.00708	0.09155	0			-0.18311	0.91553	-0.06104	0.18311	1.86157	-0.06104	1.28174	3.87573
-0.24414	0.73242	0.21362	0.21362	0.94604	0.76294	-0.03052	0			0.33569	0.36621	0.24414	0.79346	0.03052	1.09863	0.03052	0.06104			-0.06104	0.82397	-0.12207	0.15259	1.89209	-0.12207	1.2207	3.8147
-0.27466	0.73242	0.30518	0.27466	0.97656	0.7019	-0.06104	0			0.33569	0.27466	0.21362	0.76294	0.06104	1.0376	0.06104	0.03052			-0.06104	0.85449	-0.12207	0.15259	1.89209	-0.12207	1.31226	3.84521
-0.24414	0.76294	0.24414	0.27466	0.94604	0.64087	-0.06104	0			0.36621	0.36621	0.15259	0.7019	0.06104	1.0376	0.12207	0			-0.09155	0.85449	-0.03052	0.21362	1.80054	-0.09155	1.28174	3.93677
-0.18311	0.76294	0.21362	0.21362	0.91553	0.67139	-0.06104	-0.03052			0.36621	0.39673	0.18311	0.7019	0.06104	0.97656	0.12207	0			-0.18311	0.82397	-0.03052	0.12207	1.89209	-0.12207	1.2207	3.93677
-0.18311	0.7019	0.18311	0.18311	0.91553	0.73242	-0.06104	0			0.33569	0.39673	0.18311	0.7019	0.09155	1.0376	0.12207	0			-0.12207	0.85449	-0.12207	0.06104	1.86157	-0.15259	1.19019	3.87573
-0.27466	0.73242	0.21362	0.27466	0.94604	0.7019	-0.06104	0.03052			0.27466	0.45776	0.24414	0.73242	0.06104	1.06812	0.03052	0			-0.12207	0.85449	-0.09155	0.15259	1.80054	-0.12207	1.2207	3.84521
-0.27466	0.73242	0.27466	0.21362	0.88501	0.64087	-0.06104	0.06104			0.30518	0.39673	0.24414	0.79346	0.06104	1.0376	0.03052	0			-0.15259	0.85449	-0.06104	0.18311	1.80054	-0.09155	1.2207	3.75366
-0.30518	0.67139	0.27466	0.15259	0.85449	0.73242	-0.06104	0.03052			0.33569	0.33569	0.18311	0.82397	0.06104	0.91553	0.03052	0.03052			-0.15259	0.91553	-0.09155	0.18311	1.83105	-0.12207	1.2207	3.84521
-0.21362	0.67139	0.24414	0.18311	0.91553	0.7019	-0.09155	0			0.36621	0.27466	0.15259	0.76294	0	1.0376	0.09155	0			-0.18311	0.97656	-0.15259	0.12207	1.83105	-0.06104	1.28174	3.90625
-0.24414	0.7019	0.21362	0.24414	0.94604	0.67139	-0.09155	0.03052			0.27466	0.33569	0.15259	0.76294	0.03052	1.06812	0.15259	0			-0.09155	0.94604	-0.06104	0.12207	1.86157	-0.06104	1.34277	3.90625
-0.18311	0.76294	0.21362	0.21362	0.97656	0.64087	-0.15259	0			0.30518	0.36621	0.12207	0.76294	0.09155	0.94604	0.12207	0			-0.06104	0.94604	-0.06104	0.15259	1.80054	-0.06104	1.34277	3.87573
-0.33569	0.76294	0.24414	0.12207	0.91553	0.76294	-0.12207	0			0.33569	0.33569	0.15259	0.76294	0.15259	0.88501	0.09155	0			-0.15259	1.00708	-0.12207	0.15259	1.83105	-0.03052	1.37329	3.78418
-0.30518	0.73242	0.27466	0.21362	0.94604	0.76294	-0.12207	-0.03052			0.36621	0.33569	0.15259	0.7019	0.06104	1.00708	0.09155	-0.03052			-0.18311	1.00708	-0.15259	0.18311	1.86157	-0.03052	1.25122	3.90625
-0.24414	0.76294	0.24414	0.18311	1.00708	0.64087	-0.12207	-0.03052			0.30518	0.33569	0.15259	0.67139	0.03052	1.00708	0.09155	-0.03052			-0.09155	0.97656	-0.12207	0.18311	1.92261	0	1.28174	3.93677
-0.21362	0.7019	0.15259	0.15259	1.00708	0.76294	-0.09155	0			0.30518	0.30518	0.21362	0.76294	0	0.91553	0.15259	-0.03052			-0.09155	1.00708	-0.06104	0.12207	1.92261	0	1.31226	3.93677
-0.30518	0.7019	0.27466	0.21362	1.00708	0.76294	-0.03052	0			0.30518	0.36621	0.15259	0.76294	-0.03052	1.06812	0.15259	0			-0.18311	0.97656	-0.06104	0.09155	1.89209	0	1.34277	3.8147
-0.24414	0.76294	0.27466	0.21362	1.00708	0.7019	0	0.03052			0.33569	0.33569	0.18311	0.76294	0	1.0376	0.18311	0			-0.15259	1.0376	-0.12207	0.06104	1.86157	0	1.28174	3.84521
-0.21362	0.82397	0.24414	0.18311	0.97656	0.67139	-0.03052	0.03052			0.30518	0.36621	0.12207	0.76294	0.09155	1.00708	0.15259	0			-0.12207	1.06812	-0.15259	0.06104	1.92261	1.15967	1.25122	3.87573
-0.21362	0.79346	0.18311	0.15259	0.94604	0.67139	-0.03052	0.03052			0.30518	0.33569	0.18311	0.73242	0.06104	0.94604	0.12207	0			-0.09155	1.00708	-0.18311	0.06104	1.98364	0	1.31226	3.90625
-0.30518	0.73242	0.27466	0.12207	0.94604	0.67139	-0.03052	0.06104			0.33569	0.33569	0.12207	0.67139	0.06104	0.88501	0.12207	0			-0.06104	0.97656	-0.12207	0.06104	1.98364	-0.03052	1.31226	3.8147
-0.21362	0.67139	0.27466	0.15259	0.91553	0.67139	-0.06104	0			0.33569	0.33569	0.12207	0.73242	0.06104	0.88501	0.12207	0			-0.12207	0.97656	-0.09155	0.06104	1.92261	0	1.34277	3.90625
-0.18311	0.79346	0.21362	0.12207	0.88501	0.67139	-0.06104	0			0.33569	0.33569	0.12207	0.79346	0.03052	0.91553	0.09155	0			-0.24414	0.91553	-0.06104	0.06104	1.92261	-0.03052	1.31226	3.9978
-0.21362	0.76294	0.24414	0.12207	0.91553	0.64087	-0.12207	-0.03052			0.33569	0.27466	0.06104	0.76294	0.03052	0.94604	0.03052	0.03052			-0.21362	0.94604	-0.15259	0	1.92261	-0.06104	1.31226	3.90625
-0.33569	0.79346	0.27466	0.15259	0.94604	0.73242	-0.12207	-0.03052			0.33569	0.33569	0.06104	0.7019	0.12207	1.00708	0.06104	0			-0.18311	1.00708	-0.12207	0.06104	1.95313	-0.09155	1.34277	3.8147
-0.21362	0.73242	0.24414	0.21362	0.97656	0.73242	-0.03052	0			0.30518	0.36621	0.09155	0.7019	0.09155	1.00708	0	0.06104			-0.18311	1.0376	-0.09155	0.09155	1.98364	-0.03052	1.34277	3.93677
-0.24414	0.73242	0.18311	0.18311	1.00708	0.73242	0	0.03052			0.33569	0.36621	0.09155	0.76294	0.06104	1.00708	0.03052	0.03052			-0.18311	1.06812	-0.12207	0.09155	1.98364	0	1.37329	3.90625
-0.30518	0.82397	0.33569	0.21362	0.97656	0.73242	-0.03052	0.03052			0.33569	0.36621	0.09155	0.76294	0.03052	0.91553	0.06104	0.03052			-0.12207	1.09863	-0.15259	0.12207	1.98364	0	1.34277	3.8147
-0.24414	0.82397	0.27466	0.18311	0.97656	0.7019	-0.03052	0.06104			0.30518	0.42725	0.12207	0.76294	0.06104	0.97656	0.06104	0.03052			-0.15259	1.00708	-0.15259	0.12207	2.04468	0	1.31226	3.93677
-0.18311	0.79346	0.27466	0.12207	0.97656	0.73242	-0.06104	0			0.30518	0.45776	0.12207	0.7019	0.06104	1.0376	0.09155	0.03052			-0.15259	1.0376	-0.12207	0.06104	2.01416	0	1.34277	3.93677
-0.24414	0.7019	0.21362	0.18311	0.97656	0.73242	-0.09155	-0.03052			0.30518	0.48828	0.12207	0.73242	0.06104	1.00708	0.12207	0.06104			-0.09155	0.97656	-0.12207	0.15259	2.04468	-0.03052	1.34277	3.84521
-0.24414	0.79346	0.15259	0.24414	0.97656	0.76294	-0.12207	0			0.33569	0.48828	0.18311	0.88501	0	0.94604	0.15259	0			-0.12207	1.00708	-0.06104	0.09155	2.01416	-0.03052	1.28174	3.87573
-0.21362	0.76294	0.18311	0.15259	1.00708	0.7019	-0.06104	0.18311			0.33569	0.45776	0.12207	0.79346	0.06104	0.88501	0.18311	0			-0.15259	1.06812	-0.06104	0.12207	1.98364	-0.03052	1.28174	3.96729
-0.21362	0.76294	0.21362	0.12207	1.0376	0.64087	-0.03052	0.03052			0.30518	0.45776	0.12207	0.73242	0.09155	0.97656	0.12207	-0.03052			-0.12207	1.12915	-0.09155	0.09155	2.04468	-0.06104	1.34277	3.93677
-0.27466	0.73242	0.27466	0.18311	1.06812	0.67139	-0.03052	0			0.27466	0.45776	0.15259	0.73242	0	1.00708	0.12207	-0.03052			-0.12207	1.09863	-0.03052	0.12207	1.98364	-0.03052	1.34277	3.96729
-0.24414	0.79346	0.27466	0.21362	1.0376	0.7019	-0.09155	0			0.30518	0.42725	0.12207	0.79346	0.03052	1.0376	0.12207	0.03052			-0.09155	1.06812	-0.06104	0.09155	1.98364	0	1.31226	3.96729
-0.21362	0.76294	0.30518	0.21362	1.09863	0.67139	-0.21362	0			0.27466	0.36621	0.06104	0.76294	0.12207	0.97656	0.12207	0.03052			-0.18311	1.0376	-0.03052	0	2.01416	0	1.31226	3.9978
-0.30518	0.73242	0.24414	0.24414	1.12915	0.7019	-0.15259	0.06104			0.27466	0.36621	0.06104	0.67139	0.09155	0.97656	0.03052	0.03052			-0.18311	1.00708	-0.09155	0	2.01416	0	1.34277	3.93677
-0.30518	0.82397	0.24414	0.21362	1.09863	0.7019	-0.06104	0.03052			0.21362	0.33569	0.06104	0.79346	0	0.97656	0.03052	0.03052			-0.21362	1.12915	-0.18311	0	1.98364	-0.03052	1.34277	3.90625
-0.27466	0.82397	0.27466	0.18311	1.06812	0.67139	-0.03052	0			0.24414	0.42725	0.06104	0.79346	0.06104	0.97656	0.12207	0			-0.24414	1.15967	-0.12207	0.03052	2.04468	-0.06104	1.34277	3.90625
-0.21362	0.67139	0.30518	0.24414	1.06812	0.67139	-0.03052	-0.09155			0.21362	0.45776	0.09155	0.7019	0.03052	1.00708	0.21362	0			-0.21362	1.09863	-0.12207	0.06104	2.01416	-0.06104	1.28174	3.96729
-0.27466	0.82397	0.27466	0.21362	1.0376	0.7019	-0.15259	0			0.21362	0.42725	0.12207	0.76294	-0.03052	0.91553	0.21362	0			-0.18311	1.0376	-0.12207	0.09155	2.04468	0	1.28174	3.96729
-0.33569	0.82397	0.27466	0.21362	1.0376	0.7019	-0.12207	0			0.24414	0.42725	0.15259	0.82397	0.03052	0.97656	0.21362	0			-0.18311	1.06812	-0.12207	0.09155	2.01416	0	1.28174	3.93677
-0.24414	0.82397	0.30518	0.27466	1.00708	0.67139	-0.03052	0			0.30518	0.42725	0.12207	0.79346	0.06104	0.97656	0.12207	0			-0.15259	1.15967	-0.09155	0.12207	2.01416	0	1.31226	3.93677
-0.27466	0.73242	0.27466	0.21362	0.97656	0.7019	-0.06104	-0.06104			0.30518	0.36621	0.12207	0.76294	0.06104	1.00708	0.09155	0			-0.18311	1.12915	-0.12207	0.15259	1.98364	0	1.31226	3.93677
-0.27466	0.7019	0.30518	0.21362	1.0376	0.7019	-0.09155	0			0.30518	0.33569	0.12207	0.82397	0	1.00708	0.06104	0.03052			-0.12207	1.09863	-0.06104	0.12207	1.98364	-0.06104	1.28174	3.96729
-0.24414	0.7019	0.30518	0.24414	1.0376	0.76294	-0.15259	0			0.27466	0.39673	0.09155	0.85449	0	1.00708	0.09155	0			-0.12207	1.0376	-0.06104	0.09155	1.95313	0	1.37329	3.96729
-0.30518	0.76294	0.30518	0.18311	1.09863	0.76294	-0.06104	0			0.27466	0.42725	0.03052	0.85449	0	1.0376	0.18311	0			-0.15259	1.15967	-0.06104	0	1.95313	0.06104	1.34277	3.9978
-0.36621	0.76294	0.27466	0.24414	1.09863	0.76294	-0.09155	-0.12207			0.27466	0.45776	0.06104	0.85449	0	1.0376	0.18311	-0.03052			-0.12207	1.12915	-0.06104	0	1.89209	0.03052	1.34277	3.93677
-0.30518	0.76294	0.24414	0.21362	1.06812	0.7019	-0.09155	0			0.18311	0.45776	0.15259	0.82397	0	1.0376	0.15259	0			-0.18311	1.12915	-0.06104	0.09155	1.92261	0	1.34277	3.90625
-0.27466	0.76294	0.24414	0.21362	1.0376	0.67139	-0.12207	0.03052			0.18311	0.36621	0.12207	0.79346	0.03052	1.0376	0.15259	0			-0.21362	1.06812	-0.06104	0.12207	1.92261	-0.03052	1.31226	3.87573
-0.30518	0.73242	0.18311	0.21362	1.00708	0.67139	0	-0.03052			0.27466	0.30518	0.12207	0.79346	0.03052	0.97656	0.03052	0			-0.24414	1.15967	-0.09155	0.12207	1.95313	0	1.31226	3.87573
-0.27466	0.67139	0.21362	0.24414	1.00708	0.7019	-0.03052	-0.03052			0.27466	0.36621	0.06104	0.73242	0.06104	1.0376	0.12207	0			-0.33569	1.15967	-0.03052	0.15259	1.98364	0.03052	1.25122	3.90625
-0.27466	0.76294	0.18311	0.24414	0.97656	0.7019	-0.12207	0.03052			0.33569	0.45776	0.03052	0.64087	0	1.00708	0.15259	-0.06104			-0.27466	1.00708	-0.15259	0.12207	2.01416	0	1.31226	3.87573
-0.30518	0.82397	0.21362	0.21362	1.06812	0.67139	-0.09155	0			0.30518	0.45776	0.09155	0.76294	0.03052	1.00708	0.18311	-0.03052			-0.21362	1.15967	-0.09155	0.12207	1.98364	-0.03052	1.40381	3.90625
-0.27466	0.76294	0.18311	0.24414	1.09863	0.73242	-0.06104	-0.03052			0.24414	0.45776	0.12207	0.85449	0	1.00708	0.18311	0			-0.18311	1.19019	-0.15259	0.15259	1.98364	0	1.37329	3.90625
-0.30518	0.7019	0.24414	0.21362	1.06812	0.76294	-0.12207	0.03052			0.21362	0.33569	0.15259	0.79346	0.03052	1.0376	0.09155	0			-0.12207	1.12915	-0.18311	0.21362	2.01416	0.06104	1.31226	3.87573
-0.30518	0.73242	0.24414	0.15259	1.0376	0.79346	-0.09155	0.03052			0.18311	0.42725	0.06104	0.67139	0	1.00708	0.09155	0			-0.12207	1.15967	-0.15259	0.18311	1.98364	0	1.34277	3.90625
-0.33569	0.76294	0.24414	0.15259	1.00708	0.76294	-0.03052	0			0.21362	0.5188	0.03052	0.7019	-0.06104	0.97656	0.18311	-0.06104			-0.24414	1.19019	-0.09155	0.21362	1.92261	0	1.31226	3.90625
-0.33569	0.76294	0.27466	0.15259	0.97656	0.76294	-0.06104	0			0.27466	0.5188	0.12207	0.76294	0	0.94604	0.15259	0			-0.21362	1.15967	-0.09155	0.15259	1.92261	0.06104	1.31226	3.90625
-0.33569	0.76294	0.27466	0.21362	1.06812	0.76294	-0.12207	0			0.24414	0.36621	0.12207	0.79346	0.06104	0.88501	0.09155	0			-0.27466	1.12915	-0.06104	0.09155	1.95313	0.03052	1.34277	3.90625
-0.36621	0.79346	0.30518	0.24414	1.06812	0.76294	-0.12207	0			0.21362	0.39673	0.12207	0.79346	0	0.94604	0.06104	-0.03052			-0.27466	1.09863	-0.06104	0.15259	2.04468	0	1.40381	3.96729
-0.36621	0.76294	0.33569	0.24414	1.09863	0.76294	-0.06104	0.03052			0.18311	0.42725	0.06104	0.79346	0	0.94604	0.18311	-0.06104			-0.15259	1.06812	-0.06104	0.24414	1.98364	0.03052	1.37329	4.02832
-0.30518	0.76294	0.36621	0.27466	1.00708	0.67139	-0.06104	0			0.21362	0.39673	0.09155	0.73242	0	1.00708	0.15259	0			-0.15259	1.12915	-0.06104	0.18311	2.01416	0.09155	1.37329	3.9978
-0.33569	0.79346	0.36621	0.24414	1.00708	0.7019	-0.09155	0			0.24414	0.36621	0.06104	0.73242	0.06104	1.00708	0.09155	0			-0.21362	1.09863	-0.09155	0.15259	1.95313	0.09155	1.28174	4.02832
-0.30518	0.76294	0.33569	0.27466	1.09863	0.7019	-0.12207	-0.03052			0.27466	0.42725	0.12207	0.73242	0.03052	1.00708	0.06104	-0.06104			-0.18311	1.00708	-0.12207	0.09155	1.86157	0.03052	1.34277	4.02832
-0.30518	0.76294	0.30518	0.24414	1.09863	0.73242	-0.21362	-0.03052			0.24414	0.45776	0	0.67139	0.09155	0.97656	0.12207	0			-0.24414	1.15967	-0.15259	0.21362	1.95313	0.09155	1.37329	4.02832
-0.24414	0.7019	0.30518	0.18311	1.06812	0.76294	-0.12207	0.03052			0.18311	0.39673	0.09155	0.67139	0	0.97656	0.12207	0			-0.27466	1.19019	-0.06104	0.18311	1.95313	0.12207	1.34277	3.9978
-0.27466	0.67139	0.30518	0.21362	1.00708	0.7019	-0.09155	0.03052			0.24414	0.36621	0.15259	0.61035	0.03052	0.97656	0.09155	-0.03052			-0.18311	1.15967	-0.09155	0.18311	1.98364	0.09155	1.31226	4.02832
-0.21362	0.76294	0.30518	0.24414	1.06812	0.7019	-0.03052	-0.06104			0.24414	0.42725	0.09155	0.7019	0.03052	0.91553	0.09155	-0.06104			-0.18311	1.12915	0	0.15259	1.98364	0.12207	1.28174	4.05884
-0.27466	0.73242	0.27466	0.30518	1.06812	0.7019	-0.18311	-0.06104			0.18311	0.39673	0.03052	0.7019	0	0.97656	0.18311	0			-0.18311	1.06812	-0.06104	0.21362	1.89209	0.09155	1.37329	4.05884
-0.21362	0.73242	0.27466	0.24414	1.09863	0.64087	-0.21362	0			0.09155	0.30518	0.12207	0.73242	0	0.97656	0.12207	-0.03052			-0.27466	1.12915	-0.09155	0.18311	1.89209	0.06104	1.37329	4.05884
-0.21362	0.73242	0.24414	0.27466	1.06812	0.64087	-0.12207	0			0.24414	0.36621	0.09155	0.73242	0	0.97656	0.03052	-0.03052			-0.27466	1.15967	-0.15259	0.12207	1.98364	0.09155	1.34277	3.9978
-0.27466	0.76294	0.27466	0.27466	1.06812	0.7019	-0.06104	0			0.21362	0.48828	0.03052	0.73242	0	0.97656	0.09155	0			-0.15259	1.2207	-0.15259	0.12207	1.92261	0.15259	1.28174	4.05884
-0.27466	0.76294	0.27466	0.24414	1.09863	0.73242	-0.09155	0.03052			0.18311	0.45776	0.06104	0.76294	0	0.97656	0.15259	0			-0.21362	1.09863	-0.06104	0.18311	1.92261	0.18311	1.34277	4.02832
-0.30518	0.73242	0.33569	0.15259	1.09863	0.7019	-0.15259	0			0.15259	0.45776	0.06104	0.79346	0	0.97656	0.12207	0			-0.21362	1.12915	-0.06104	0.21362	1.89209	0.12207	1.34277	4.08936
-0.30518	0.7019	0.33569	0.21362	1.0376	0.7019	-0.21362	-0.03052			0.24414	0.42725	0.06104	0.82397	-0.03052	0.94604	0.09155	0			-0.21362	1.15967	-0.06104	0.12207	1.98364	0.12207	1.37329	4.08936
-0.30518	0.76294	0.36621	0.27466	1.15967	0.57983	-0.18311	-0.03052			0.21362	0.45776	0.09155	0.79346	0	0.91553	0.18311	0			-0.18311	1.15967	-0.09155	0.15259	1.95313	0.18311	1.28174	4.05884
-0.27466	0.73242	0.36621	0.21362	1.15967	0.67139	-0.15259	-0.12207			0.15259	0.42725	0.06104	0.82397	0	0.94604	0.18311	0.03052			-0.21362	1.19019	-0.18311	0.18311	1.92261	0.21362	1.40381	4.08936
-0.21362	0.7019	0.30518	0.21362	1.06812	0.7019	-0.15259	-0.09155			0.24414	0.36621	0.03052	0.79346	-0.06104	0.97656	0.18311	0			-0.21362	1.25122	-0.09155	0.12207	1.92261	0.12207	1.37329	4.05884
-0.24414	0.73242	0.24414	0.21362	1.15967	0.67139	-0.12207	-0.09155			0.24414	0.36621	0	0.79346	-0.03052	0.97656	0.21362	-0.12207			-0.27466	1.25122	-0.06104	0.06104	2.01416	0.06104	1.37329	4.05884
-0.18311	0.64087	0.24414	0.15259	1.12915	0.64087	-0.12207	-0.06104			0.18311	0.39673	0	0.76294	-0.06104	0.91553	0.12207	-0.06104			-0.18311	1.2207	-0.06104	0.09155	2.01416	0.12207	1.31226	3.9978
-0.24414	0.64087	0.30518	0.27466	1.06812	0.61035	-0.12207	-0.09155			0.18311	0.45776	0.09155	0.73242	-0.06104	0.91553	0.12207	0			-0.21362	1.2207	-0.15259	0.12207	1.95313	0.18311	1.34277	3.9978
-0.30518	0.67139	0.33569	0.24414	1.09863	0.67139	-0.15259	-0.03052			0.21362	0.36621	0.09155	0.73242	-0.09155	0.91553	0.18311	0			-0.30518	1.19019	-0.12207	0.18311	2.01416	0.18311	1.40381	4.05884
-0.33569	0.67139	0.30518	0.21362	1.15967	0.7019	-0.15259	-0.03052			0.21362	0.33569	0.06104	0.7019	-0.06104	1.00708	0.18311	-0.03052			-0.21362	1.28174	0	0.12207	1.98364	0.21362	1.37329	4.11987
-0.27466	0.7019	0.33569	0.18311	1.09863	0.67139	-0.15259	-0.06104			0.24414	0.36621	0.03052	0.73242	0	0.97656	0.09155	-0.12207			-0.18311	1.31226	0	0.06104	1.95313	0.15259	1.34277	4.08936
-0.24414	0.73242	0.33569	0.21362	1.12915	0.57983	-0.15259	-0.03052			0.21362	0.42725	0.12207	0.73242	0.03052	0.97656	0.06104	-0.06104			-0.24414	1.28174	-0.15259	0.06104	1.92261	0.21362	1.37329	4.08936
-0.21362	0.7019	0.30518	0.21362	1.12915	0.64087	-0.09155	0			0.24414	0.39673	0.09155	0.76294	0.03052	0.85449	0.18311	-0.03052			-0.30518	1.31226	-0.06104	0.12207	2.01416	0.15259	1.40381	4.05884
-0.27466	0.7019	0.30518	0.21362	1.12915	0.67139	-0.12207	0			0.24414	0.36621	0.09155	0.82397	0	0.97656	0.15259	0			-0.30518	1.25122	0	0.15259	1.95313	0.15259	1.40381	4.02832
-0.30518	0.73242	0.36621	0.09155	1.09863	0.67139	-0.12207	0.03052			0.21362	0.30518	0.03052	0.82397	-0.03052	1.0376	0.18311	-0.03052			-0.27466	1.28174	-0.06104	0.12207	1.86157	0.18311	1.37329	4.08936
-0.30518	0.67139	0.36621	0.15259	1.00708	0.54932	-0.12207	0.03052			0.12207	0.33569	0.03052	0.82397	0	0.97656	0.12207	-0.06104			-0.24414	1.28174	-0.15259	0.03052	1.98364	0.12207	1.40381	4.08936
-0.24414	0.57983	0.33569	0.24414	1.09863	0.67139	-0.12207	0.06104			0.21362	0.39673	0.09155	0.85449	-0.06104	0.85449	0.06104	-0.12207			-0.27466	1.28174	0	0.09155	1.95313	0.12207	1.43433	4.02832
-0.21362	0.64087	0.27466	0.21362	1.12915	0.61035	-0.15259	0			0.21362	0.36621	0.12207	0.82397	-0.15259	0.94604	0.12207	-0.12207			-0.30518	1.25122	0	0.12207	1.95313	0.15259	1.40381	4.02832
-0.24414	0.67139	0.30518	0.12207	1.15967	0.61035	-0.21362	0.03052			0.21362	0.39673	0.12207	0.82397	-0.12207	0.94604	0.12207	-0.09155			-0.24414	1.25122	-0.12207	0.12207	1.98364	0.15259	1.43433	3.9978
-0.33569	0.73242	0.36621	0.18311	1.06812	0.54932	-0.21362	0			0.12207	0.42725	0.09155	0.79346	-0.06104	0.97656	0.15259	-0.09155			-0.21362	1.2207	-0.06104	0.06104	1.95313	0.18311	1.40381	4.02832
-0.33569	0.76294	0.33569	0.24414	1.06812	0.64087	-0.24414	0			0.18311	0.39673	0.09155	0.73242	0	0.88501	0.21362	-0.12207			-0.18311	1.2207	-0.03052	0.06104	1.95313	0.18311	1.28174	4.05884
-0.24414	0.7019	0.33569	0.18311	1.06812	0.57983	-0.18311	0			0.18311	0.42725	0.09155	0.76294	0	0.97656	0.18311	-0.12207			-0.21362	1.25122	-0.03052	0.03052	1.92261	0.18311	1.43433	4.05884
-0.27466	0.67139	0.27466	0.15259	1.06812	0.5188	-0.18311	-0.03052			0.24414	0.45776	0.09155	0.85449	-0.03052	0.94604	0.18311	-0.12207			-0.24414	1.31226	-0.09155	0.06104	1.95313	0.18311	1.43433	4.02832
-0.30518	0.64087	0.36621	0.21362	1.12915	0.64087	-0.09155	-0.03052			0.24414	0.42725	0.09155	0.88501	-0.06104	0.94604	0.18311	-0.06104			-0.21362	1.28174	-0.15259	0.09155	1.89209	0.18311	1.43433	3.9978
-0.36621	0.61035	0.36621	0.18311	1.06812	0.67139	-0.09155	-0.09155			0.21362	0.39673	0.03052	0.85449	-0.06104	0.91553	0.21362	-0.06104			-0.15259	1.28174	-0.15259	0.09155	1.89209	0.24414	1.34277	4.08936
-0.30518	0.7019	0.36621	0.15259	1.00708	0.61035	-0.15259	-0.06104			0.15259	0.42725	0.03052	0.85449	-0.12207	0.94604	0.21362	-0.09155			-0.24414	1.34277	-0.12207	0.09155	1.98364	0.21362	1.43433	4.02832
-0.30518	0.73242	0.27466	0.27466	1.0376	0.5188	-0.12207	-0.03052			0.12207	0.39673	0.06104	0.79346	-0.09155	0.97656	0.21362	-0.03052			-0.30518	1.31226	-0.12207	0.09155	1.92261	0.27466	1.43433	4.05884
-0.33569	0.7019	0.33569	0.24414	1.0376	0.57983	-0.09155	0			0.12207	0.42725	0.06104	0.76294	-0.03052	0.94604	0.18311	0			-0.18311	1.31226	-0.06104	0.03052	1.92261	0.21362	1.46484	3.9978
-0.36621	0.67139	0.36621	0.21362	1.06812	0.64087	-0.09155	0			0.18311	0.42725	0.06104	0.85449	-0.09155	0.94604	0.21362	-0.03052			-0.21362	1.31226	-0.03052	0.03052	1.86157	0.21362	1.46484	4.08936
-0.27466	0.61035	0.30518	0.18311	1.06812	0.67139	-0.15259	0.03052			0.18311	0.42725	0.06104	0.88501	-0.06104	0.97656	0.18311	0			-0.18311	1.25122	-0.06104	0.03052	1.92261	0.21362	1.37329	4.08936
-0.27466	0.7019	0.30518	0.15259	1.0376	0.61035	-0.18311	0.03052			0.18311	0.39673	0.09155	0.85449	-0.09155	1.00708	0.21362	0			-0.18311	1.2207	-0.06104	0	1.95313	0.21362	1.37329	4.05884
-0.36621	0.73242	0.36621	0.18311	1.06812	0.57983	-0.24414	0.03052			0.15259	0.39673	0.03052	0.85449	-0.12207	1.00708	0.21362	0			-0.18311	1.25122	-0.12207	0	1.98364	0.15259	1.37329	4.02832
-0.36621	0.73242	0.36621	0.21362	1.06812	0.57983	-0.15259	0			0.15259	0.39673	0.03052	0.76294	-0.09155	1.00708	0.21362	0			-0.21362	1.28174	-0.06104	0	1.98364	0.18311	1.40381	4.15039
-0.27466	0.64087	0.27466	0.18311	1.09863	0.57983	-0.12207	-0.09155			0.18311	0.36621	0.06104	0.82397	-0.03052	0.97656	0.18311	0			-0.24414	1.31226	-0.06104	0	1.95313	0.15259	1.40381	4.05884
-0.33569	0.64087	0.36621	0.18311	1.0376	0.57983	-0.09155	-0.06104			0.18311	0.33569	0.09155	0.88501	-0.06104	0.85449	0.15259	0			-0.21362	1.37329	-0.03052	-0.03052	1.92261	0.18311	1.40381	3.96729
-0.33569	0.76294	0.30518	0.15259	1.06812	0.61035	-0.09155	0.03052			0.24414	0.36621	0.06104	0.85449	-0.09155	0.91553	0.15259	0			-0.24414	1.31226	-0.09155	0	1.89209	0.24414	1.40381	4.05884
-0.27466	0.73242	0.27466	0.09155	1.06812	0.54932	-0.12207	0			0.15259	0.33569	0.03052	0.82397	-0.12207	0.97656	0.09155	0.03052			-0.30518	1.34277	-0.15259	0.03052	1.92261	0.27466	1.40381	4.08936
-0.30518	0.67139	0.30518	0.15259	1.06812	0.57983	-0.15259	0			0.12207	0.33569	0.03052	0.76294	-0.06104	0.97656	0.15259	0			-0.30518	1.37329	-0.12207	0	1.92261	0.24414	1.40381	3.9978
-0.33569	0.64087	0.33569	0.18311	1.06812	0.64087	-0.21362	0			0.12207	0.42725	0.03052	0.82397	-0.06104	0.91553	0.15259	0			-0.27466	1.25122	-0.09155	0.03052	1.92261	0.24414	1.34277	4.02832
-0.36621	0.73242	0.33569	0.18311	1.00708	0.64087	-0.18311	-0.06104			0.15259	0.45776	0	0.88501	-0.09155	0.94604	0.18311	-0.03052			-0.30518	1.25122	-0.06104	0.03052	1.92261	0.21362	1.40381	4.11987
-0.30518	0.7019	0.36621	0.09155	1.06812	0.64087	-0.15259	-0.06104			0.12207	0.48828	0	0.85449	-0.12207	0.94604	0.18311	-0.03052			-0.27466	1.34277	0	0	1.92261	0.18311	1.40381	4.08936
-0.30518	0.7019	0.36621	0.15259	1.0376	0.57983	-0.12207	0			0.21362	0.48828	0	0.79346	-0.06104	0.97656	0.24414	0			-0.24414	1.37329	-0.06104	0.06104	1.92261	0.18311	1.34277	4.05884
-0.33569	0.64087	0.33569	0.15259	1.00708	0.64087	-0.12207	0			0.21362	0.48828	-0.03052	0.85449	-0.06104	0.94604	0.27466	0			-0.30518	1.37329	-0.06104	0.06104	1.92261	0.12207	1.34277	4.08936
-0.36621	0.76294	0.27466	0.15259	1.00708	0.67139	-0.12207	0			0.24414	0.45776	0	0.91553	-0.09155	0.85449	0.27466	0			-0.27466	1.34277	-0.06104	0.06104	1.95313	0.12207	1.31226	4.02832
-0.33569	0.73242	0.24414	0.21362	0.97656	0.7019	-0.21362	-0.03052			0.18311	0.48828	0.03052	0.88501	-0.15259	0.91553	0.21362	0.03052			-0.24414	1.34277	-0.12207	0.06104	1.92261	0.18311	1.31226	4.05884
-0.30518	0.61035	0.36621	0.18311	1.00708	0.76294	-0.21362	-0.09155			0.21362	0.45776	0.06104	0.76294	-0.06104	0.91553	0.27466	0.03052			-0.24414	1.25122	-0.06104	0.03052	1.98364	0.21362	1.34277	4.02832
-0.24414	0.76294	0.33569	0.21362	1.00708	0.73242	-0.09155	0			0.21362	0.39673	0.06104	0.88501	-0.03052	0.94604	0.24414	0.03052			-0.21362	1.34277	-0.06104	0	1.98364	0.18311	1.34277	4.05884
-0.27466	0.67139	0.33569	0.18311	1.06812	0.82397	-0.09155	0.03052			0.21362	0.36621	0.09155	0.88501	-0.12207	0.97656	0.24414	0.03052			-0.21362	1.34277	-0.03052	0	1.95313	0.18311	1.37329	3.9978
-0.33569	0.64087	0.24414	0.15259	1.06812	0.82397	-0.09155	0.03052			0.21362	0.39673	0.06104	0.79346	-0.12207	0.97656	0.21362	0			-0.15259	1.34277	-0.03052	-0.03052	1.98364	0.09155	1.43433	3.9978
-0.30518	0.7019	0.30518	0.12207	1.12915	0.76294	-0.21362	-0.09155			0.15259	0.45776	0.03052	0.82397	-0.06104	0.94604	0.21362	0			-0.15259	1.31226	-0.03052	-0.09155	1.92261	0.09155	1.43433	4.02832
-0.24414	0.67139	0.27466	0.12207	1.06812	0.82397	-0.21362	-0.03052			0.15259	0.48828	0.03052	0.85449	-0.03052	0.94604	0.30518	0			-0.18311	1.25122	-0.03052	-0.06104	1.95313	0.15259	1.40381	4.08936
-0.27466	0.67139	0.30518	0.12207	1.09863	0.79346	-0.12207	0.06104			0.09155	0.45776	-0.03052	0.82397	-0.12207	0.97656	0.30518	0			-0.15259	1.31226	-0.03052	-0.06104	1.92261	0.21362	1.40381	4.02832
-0.33569	0.67139	0.30518	0.12207	1.09863	0.85449	-0.09155	0			0.12207	0.48828	-0.06104	0.73242	-0.09155	0.94604	0.30518	0			-0.15259	1.37329	0	-0.03052	1.89209	0.15259	1.43433	3.9978
-0.36621	0.61035	0.24414	0.15259	1.09863	0.85449	-0.18311	-0.03052			0.18311	0.45776	0	0.85449	0	1.00708	0.27466	0.03052			-0.15259	1.34277	-0.03052	-0.03052	1.92261	0.15259	1.43433	4.08936
-0.33569	0.64087	0.30518	0.15259	1.06812	0.85449	-0.24414	0			0.18311	0.36621	0.03052	0.85449	0	0.97656	0.27466	0			-0.18311	1.31226	0	-0.03052	1.83105	0.09155	1.40381	4.05884
-0.27466	0.61035	0.27466	0.15259	1.00708	0.88501	-0.06104	0.06104			0.24414	0.36621	0	0.82397	-0.03052	0.91553	0.18311	0			-0.18311	1.31226	0	-0.03052	1.80054	0.15259	1.34277	4.11987
-0.33569	0.64087	0.30518	0.15259	1.00708	0.85449	-0.09155	0			0.21362	0.45776	0.03052	0.85449	0	0.97656	0.21362	0			-0.21362	1.37329	-0.03052	-0.03052	1.80054	0.18311	1.31226	4.08936
-0.33569	0.67139	0.33569	0.18311	1.0376	0.85449	-0.12207	-0.06104			0.18311	0.48828	0	0.88501	0	0.94604	0.27466	0.03052			-0.21362	1.37329	-0.03052	-0.06104	1.80054	0.18311	1.25122	4.05884
-0.33569	0.67139	0.33569	0.15259	1.0376	0.88501	-0.18311	0			0.18311	0.48828	-0.03052	0.88501	-0.03052	0.91553	0.27466	0.12207			-0.24414	1.34277	-0.03052	-0.09155	1.86157	0.09155	1.31226	4.02832
-0.33569	0.7019	0.33569	0.18311	1.0376	0.94604	-0.06104	0.09155			0.15259	0.48828	-0.03052	0.85449	-0.09155	1.00708	0.27466	0.06104			-0.27466	1.31226	0	-0.03052	1.89209	0.15259	1.31226	4.02832
-0.33569	0.64087	0.33569	0.15259	1.06812	0.88501	-0.12207	0			0.06104	0.42725	0	0.73242	-0.03052	0.97656	0.18311	0.06104			-0.27466	1.43433	-0.06104	0	1.95313	0.21362	1.31226	4.05884
-0.30518	0.64087	0.39673	0.18311	1.06812	0.85449	-0.21362	0			0.09155	0.42725	0	0.82397	0	0.94604	0.15259	0			-0.21362	1.37329	-0.06104	0	1.92261	0.18311	1.34277	4.11987
-0.30518	0.67139	0.36621	0.15259	1.00708	0.85449	-0.12207	0.06104			0.18311	0.5188	0	0.85449	0.03052	0.91553	0.18311	0			-0.15259	1.28174	-0.09155	0.03052	1.95313	0.15259	1.34277	4.11987
-0.30518	0.73242	0.36621	0.21362	1.00708	0.85449	-0.09155	0			0.18311	0.5188	-0.03052	0.88501	-0.03052	0.91553	0.27466	0.03052			-0.15259	1.40381	-0.12207	0	1.89209	0.18311	1.28174	4.11987
-0.30518	0.64087	0.36621	0.12207	1.00708	0.85449	-0.21362	-0.06104			0.18311	0.5188	-0.09155	0.79346	-0.03052	0.85449	0.24414	0.03052			-0.12207	1.43433	-0.06104	-0.03052	1.86157	0.18311	1.34277	4.08936
-0.30518	0.61035	0.33569	0.18311	1.09863	0.94604	-0.15259	0.03052			0.21362	0.42725	0	0.82397	0	0.82397	0.18311	0			-0.15259	1.28174	-0.03052	-0.03052	1.83105	0.18311	1.25122	4.11987
-0.33569	0.67139	0.33569	0.18311	1.06812	0.94604	-0.12207	0.06104			0.18311	0.45776	0	0.85449	0	0.79346	0.21362	0			-0.18311	1.37329	0	0.03052	1.86157	0.09155	1.15967	4.08936
-0.30518	0.67139	0.33569	0.09155	1.09863	0.88501	-0.12207	0			0.09155	0.5188	-0.03052	0.82397	0	0.82397	0.27466	0.03052			-0.24414	1.46484	0.06104	0.03052	1.92261	0.18311	1.28174	4.11987
-0.36621	0.7019	0.30518	0.12207	1.06812	0.91553	-0.21362	0.03052			0.15259	0.5188	-0.03052	0.85449	-0.03052	0.82397	0.27466	0.03052			-0.30518	1.40381	0.06104	0.06104	1.95313	0.18311	1.28174	4.08936
-0.30518	0.67139	0.27466	0.09155	0.97656	0.88501	-0.21362	0.03052			0.18311	0.45776	-0.09155	0.79346	-0.03052	0.88501	0.24414	0			-0.18311	1.37329	0.06104	0.03052	1.92261	0.09155	1.28174	4.08936
-0.36621	0.67139	0.27466	0.12207	1.00708	0.88501	-0.12207	0.06104			0.15259	0.42725	-0.03052	0.76294	0	0.85449	0.18311	0			-0.12207	1.34277	0.06104	0	1.95313	0.18311	1.28174	4.08936
-0.36621	0.67139	0.27466	0.15259	1.06812	0.88501	-0.09155	0.03052			0.18311	0.48828	0	0.82397	-0.03052	0.88501	0.30518	0.06104			-0.15259	1.34277	0.03052	0.06104	1.89209	0.21362	1.28174	4.05884
-0.39673	0.7019	0.30518	0.18311	1.06812	0.76294	-0.09155	0			0.09155	0.48828	0	0.85449	0	0.91553	0.30518	0.06104			-0.12207	1.40381	-0.03052	0.09155	1.83105	0.18311	1.2207	4.05884
-0.42725	0.73242	0.30518	0.18311	1.06812	0.76294	-0.15259	0			0.15259	0.45776	-0.09155	0.85449	0	0.91553	0.18311	0			-0.18311	1.40381	-0.03052	0.09155	1.89209	0.12207	1.2207	4.05884
-0.42725	0.7019	0.33569	0.12207	0.97656	0.82397	-0.18311	0.09155			0.21362	0.45776	0	0.85449	0.03052	0.88501	0.18311	0			-0.24414	1.40381	-0.03052	0	1.92261	0.18311	1.31226	4.11987
-0.39673	0.7019	0.36621	0.12207	1.00708	0.88501	-0.21362	0.06104			0.18311	0.5188	0	0.85449	0.03052	0.88501	0.27466	0.09155			-0.21362	1.40381	-0.03052	0.06104	1.92261	0.21362	1.31226	4.08936
-0.33569	0.7019	0.33569	0.12207	1.00708	0.88501	-0.15259	0			0.18311	0.5188	-0.06104	0.85449	0	0.85449	0.21362	0.03052			-0.12207	1.37329	0.03052	0.09155	1.95313	0.21362	1.31226	4.11987
-0.33569	0.73242	0.33569	0.06104	1.00708	0.91553	-0.12207	0			0.18311	0.39673	-0.06104	0.85449	0	0.79346	0.15259	0			-0.12207	1.34277	0.06104	0.06104	1.86157	0.15259	1.25122	4.15039
-0.27466	0.73242	0.33569	0.06104	0.94604	0.88501	-0.09155	0.06104			0.27466	0.48828	0	0.79346	0	0.82397	0.27466	0.03052			-0.15259	1.40381	0	0	1.83105	0.18311	1.19019	4.18091
-0.27466	0.73242	0.36621	0.12207	1.0376	0.88501	-0.18311	0			0.24414	0.5188	-0.06104	0.82397	0	0.85449	0.24414	0.06104			-0.21362	1.43433	0	0.09155	1.89209	0.15259	1.28174	4.21143
-0.30518	0.7019	0.30518	0.18311	1.00708	0.79346	-0.18311	0.03052			0.24414	0.45776	-0.03052	0.82397	0	0.88501	0.18311	0			-0.18311	1.37329	-0.03052	0.09155	1.92261	0.15259	1.28174	4.15039
-0.30518	0.73242	0.24414	0.12207	1.00708	0.82397	-0.12207	0			0.21362	0.39673	0	0.79346	0	0.88501	0.24414	0			-0.15259	1.34277	-0.03052	0.06104	1.86157	0.12207	1.31226	4.18091
-0.33569	0.7019	0.27466	0.15259	0.94604	0.91553	-0.15259	-0.03052			0.30518	0.48828	0	0.79346	-0.03052	0.88501	0.30518	0			-0.15259	1.40381	0.06104	0	1.83105	0.18311	1.2207	4.11987
-0.36621	0.7019	0.21362	0.09155	1.00708	0.91553	-0.15259	0			0.30518	0.48828	0	0.82397	0	0.85449	0.27466	0			-0.21362	1.43433	0.03052	0.12207	1.83105	0.21362	1.25122	4.15039
-0.39673	0.67139	0.27466	0.06104	1.00708	0.88501	-0.18311	-0.03052			0.21362	0.42725	-0.03052	0.79346	0	0.79346	0.27466	0.03052			-0.24414	1.46484	0.03052	0.06104	1.83105	0.21362	1.31226	4.11987
-0.39673	0.67139	0.30518	0.06104	0.97656	0.82397	-0.21362	0			0.21362	0.42725	-0.09155	0.76294	0	0.79346	0.27466	0.06104			-0.12207	1.43433	-0.03052	0	1.89209	0.15259	1.25122	4.05884
-0.36621	0.64087	0.33569	0.12207	0.94604	0.76294	-0.18311	0			0.27466	0.45776	-0.09155	0.82397	0	0.88501	0.24414	0			-0.18311	1.40381	-0.06104	0.09155	1.83105	0.18311	1.2207	4.08936
-0.30518	0.61035	0.30518	0.12207	1.0376	0.85449	-0.09155	0.03052			0.27466	0.48828	-0.03052	0.79346	0	0.85449	0.24414	0			-0.24414	1.37329	0	0.09155	1.80054	0.21362	1.28174	4.11987
-0.27466	0.57983	0.33569	0.09155	1.00708	0.88501	-0.09155	0.03052			0.21362	0.5188	0	0.76294	-0.03052	0.85449	0.27466	0			-0.24414	1.28174	0.03052	0.06104	1.89209	0.18311	1.34277	4.18091
-0.33569	0.57983	0.27466	0.03052	0.91553	0.88501	-0.12207	0			0.36621	0.54932	0	0.73242	-0.06104	0.82397	0.30518	0			-0.15259	1.34277	0.03052	0	1.89209	0.24414	1.31226	4.18091
-0.33569	0.61035	0.24414	0.03052	1.0376	0.82397	-0.09155	0			0.30518	0.42725	0	0.73242	-0.09155	0.82397	0.21362	0.06104			-0.24414	1.37329	-0.03052	0.09155	1.83105	0.18311	1.2207	4.18091
-0.33569	0.67139	0.24414	0.12207	0.97656	0.76294	-0.09155	0			0.27466	0.48828	-0.03052	0.7019	-0.06104	0.82397	0.15259	0			-0.30518	1.43433	-0.03052	0.06104	1.89209	0.15259	1.28174	4.18091
-0.42725	0.64087	0.30518	0.12207	0.94604	0.88501	-0.06104	0.03052			0.30518	0.57983	-0.09155	0.76294	-0.12207	0.88501	0.24414	0			-0.21362	1.37329	0.06104	0.12207	1.98364	0.15259	1.25122	4.11987
-0.36621	0.7019	0.33569	0.12207	0.91553	0.88501	-0.12207	0			0.30518	0.54932	-0.06104	0.76294	-0.09155	0.88501	0.24414	0			-0.15259	1.37329	0	0.09155	1.92261	0.15259	1.2207	4.08936
-0.30518	0.7019	0.30518	0	0.85449	0.85449	-0.12207	0			0.30518	0.45776	0	0.79346	-0.03052	0.79346	0.27466	0.03052			-0.27466	1.40381	-0.03052	0.03052	1.86157	0.15259	1.2207	4.08936
-0.33569	0.67139	0.33569	0.06104	0.94604	0.79346	-0.12207	-0.03052			0.33569	0.45776	-0.03052	0.85449	-0.03052	0.79346	0.21362	0			-0.33569	1.37329	0	0.06104	1.95313	0.15259	1.28174	4.15039
-0.30518	0.73242	0.30518	0.12207	0.94604	0.85449	-0.12207	-0.03052			0.36621	0.48828	-0.12207	0.82397	0	0.91553	0.21362	-0.03052			-0.24414	1.34277	0	0.06104	1.89209	0.18311	1.25122	4.15039
-0.36621	0.67139	0.27466	0.12207	0.94604	0.85449	-0.12207	-0.03052			0.36621	0.54932	-0.09155	0.79346	0	0.85449	0.24414	-0.03052			-0.15259	1.40381	0	0.06104	1.89209	0.18311	1.25122	4.11987
-0.39673	0.61035	0.33569	0.06104	0.97656	0.85449	-0.12207	-0.03052			0.36621	0.54932	-0.06104	0.82397	0	0.76294	0.24414	0			-0.15259	1.34277	-0.12207	0.09155	1.89209	0.21362	1.2207	4.11987
-0.33569	0.61035	0.36621	0.06104	0.94604	0.76294	-0.15259	-0.06104			0.30518	0.57983	-0.06104	0.82397	0	0.76294	0.21362	0			-0.18311	1.31226	0	0.03052	1.95313	0.21362	1.2207	4.05884
-0.27466	0.57983	0.36621	0.12207	0.97656	0.85449	-0.18311	-0.03052			0.42725	0.54932	-0.03052	0.76294	0	0.85449	0.27466	0			-0.21362	1.31226	0.03052	0.09155	1.95313	0.21362	1.25122	4.11987
-0.30518	0.7019	0.27466	0.09155	0.88501	0.85449	-0.21362	0			0.42725	0.5188	-0.03052	0.73242	-0.06104	0.88501	0.24414	0			-0.27466	1.34277	0	0.09155	1.95313	0.18311	1.25122	4.18091
-0.27466	0.64087	0.33569	0	0.94604	0.73242	-0.21362	0			0.42725	0.5188	-0.09155	0.73242	-0.03052	0.76294	0.18311	0.03052			-0.30518	1.31226	-0.06104	0.12207	1.95313	0.18311	1.15967	4.11987
-0.36621	0.67139	0.39673	0.09155	0.97656	0.79346	-0.21362	0.03052			0.33569	0.45776	-0.15259	0.79346	0	0.79346	0.15259	0			-0.21362	1.34277	0.06104	0.06104	1.98364	0.15259	1.19019	4.08936
-0.27466	0.61035	0.33569	0.09155	0.97656	0.82397	-0.21362	0.03052			0.36621	0.48828	-0.15259	0.85449	0	0.85449	0.12207	0			-0.18311	1.34277	0	0.03052	1.92261	0.18311	1.25122	4.05884
-0.24414	0.61035	0.30518	0	0.91553	0.79346	-0.15259	0			0.42725	0.36621	-0.12207	0.85449	0	0.79346	0.09155	0			-0.27466	1.37329	0	0.12207	1.83105	0.21362	1.28174	4.15039
-0.21362	0.61035	0.24414	0.03052	0.88501	0.82397	-0.15259	0			0.39673	0.42725	-0.15259	0.85449	0	0.73242	0.12207	0			-0.27466	1.43433	-0.06104	0.12207	1.92261	0.24414	1.2207	4.08936
-0.30518	0.64087	0.33569	0.06104	0.91553	0.82397	-0.09155	0			0.36621	0.39673	-0.12207	0.79346	-0.03052	0.85449	0.18311	0			-0.18311	1.43433	0	0.12207	1.89209	0.24414	1.25122	4.11987
-0.36621	0.7019	0.36621	0	0.91553	0.85449	-0.06104	0			0.39673	0.39673	-0.12207	0.73242	-0.06104	0.85449	0.12207	0			-0.21362	1.46484	0	0.12207	1.92261	0.24414	1.2207	4.05884
-0.27466	0.67139	0.30518	0	0.94604	0.79346	-0.06104	-0.03052			0.33569	0.42725	-0.15259	0.7019	-0.09155	0.79346	0.18311	0			-0.21362	1.49536	-0.03052	0.12207	1.89209	0.27466	1.28174	4.11987
-0.24414	0.67139	0.27466	0.03052	0.91553	0.73242	-0.12207	-0.03052			0.33569	0.42725	-0.12207	0.79346	0	0.76294	0.18311	0			-0.30518	1.43433	0	0.12207	1.98364	0.27466	1.25122	4.15039
-0.33569	0.61035	0.33569	0.09155	0.94604	0.79346	-0.06104	-0.06104			0.39673	0.42725	-0.09155	0.85449	0	0.82397	0.15259	-0.03052			-0.33569	1.43433	0.06104	0.12207	1.95313	0.27466	1.15967	4.15039
-0.30518	0.61035	0.27466	0.06104	0.97656	0.76294	-0.12207	-0.03052			0.39673	0.45776	-0.12207	0.85449	0	0.82397	0.24414	-0.03052			-0.24414	1.40381	0.06104	0.12207	1.92261	0.24414	1.19019	4.05884
-0.24414	0.73242	0.30518	0.06104	0.97656	0.79346	-0.09155	0			0.39673	0.45776	-0.06104	0.82397	-0.03052	0.82397	0.21362	0			-0.21362	1.37329	0.03052	0.15259	1.89209	0.24414	1.28174	4.08936
-0.30518	0.76294	0.33569	0.03052	1.00708	0.76294	-0.18311	0.06104			0.39673	0.48828	-0.09155	0.73242	-0.09155	0.82397	0.21362	0			-0.21362	1.31226	0	0.12207	1.89209	0.24414	1.28174	4.11987
-0.33569	0.7019	0.30518	0.03052	1.00708	0.7019	-0.15259	0.03052			0.39673	0.5188	-0.06104	0.76294	-0.03052	0.73242	0.21362	0			-0.24414	1.28174	0.03052	0.15259	1.86157	0.24414	1.2207	4.05884
-0.30518	0.64087	0.33569	0.06104	1.00708	0.76294	-0.15259	0			0.42725	0.54932	-0.06104	0.82397	0	0.76294	0.18311	0			-0.18311	1.34277	0.09155	0.15259	1.89209	0.24414	1.25122	4.05884
-0.30518	0.64087	0.27466	0.06104	1.0376	0.82397	-0.06104	0			0.42725	0.48828	-0.03052	0.85449	0	0.79346	0.21362	0			-0.21362	1.37329	0.06104	0.18311	1.92261	0.18311	1.28174	4.18091
-0.33569	0.73242	0.33569	0	1.00708	0.79346	-0.06104	-0.03052			0.42725	0.48828	0	0.82397	-0.03052	0.82397	0.18311	0			-0.24414	1.40381	0	0.12207	1.95313	0.21362	1.28174	4.15039
-0.30518	0.76294	0.33569	0	1.0376	0.76294	-0.06104	-0.09155			0.39673	0.5188	0	0.76294	-0.09155	0.82397	0.21362	0			-0.24414	1.40381	0.03052	0.12207	1.95313	0.21362	1.28174	4.05884
-0.27466	0.73242	0.24414	0.03052	1.00708	0.73242	-0.12207	-0.03052			0.42725	0.48828	0	0.82397	-0.06104	0.73242	0.18311	0			-0.24414	1.40381	0.06104	0.12207	1.92261	0.27466	1.28174	4.11987
-0.27466	0.73242	0.27466	0.06104	1.0376	0.82397	-0.12207	0.03052			0.36621	0.45776	-0.06104	0.85449	0	0.82397	0.18311	-0.09155			-0.24414	1.43433	0.06104	0.12207	1.95313	0.27466	1.25122	4.05884
-0.27466	0.76294	0.24414	-0.03052	1.00708	0.82397	-0.18311	0			0.39673	0.45776	-0.09155	0.82397	0	0.82397	0.12207	-0.03052			-0.24414	1.37329	0.12207	0.12207	1.98364	0.27466	1.2207	3.9978
-0.27466	0.79346	0.27466	0	1.00708	0.76294	-0.18311	0			0.36621	0.42725	-0.09155	0.7019	-0.09155	0.85449	0.12207	-0.06104			-0.24414	1.31226	0.09155	0.12207	1.95313	0.30518	1.2207	4.05884
-0.30518	0.7019	0.30518	0.06104	1.0376	0.7019	-0.12207	-0.06104			0.36621	0.39673	-0.06104	0.79346	-0.09155	0.73242	0.09155	0			-0.27466	1.37329	0.09155	0.06104	1.95313	0.27466	1.25122	4.11987
-0.30518	0.7019	0.24414	0.06104	1.0376	0.67139	-0.12207	-0.06104			0.33569	0.39673	-0.09155	0.82397	-0.03052	0.73242	0.15259	0			-0.24414	1.40381	0.09155	0.03052	1.92261	0.27466	1.28174	4.08936
-0.30518	0.73242	0.24414	0.12207	1.0376	0.73242	-0.12207	0			0.33569	0.33569	-0.12207	0.76294	-0.06104	0.76294	0.18311	0			-0.24414	1.40381	0.06104	0.06104	1.89209	0.21362	1.25122	4.15039
-0.27466	0.73242	0.33569	0.03052	1.06812	0.79346	-0.15259	0.03052			0.36621	0.36621	-0.12207	0.7019	-0.09155	0.82397	0.21362	0			-0.24414	1.37329	0	0.09155	1.92261	0.27466	1.2207	4.15039
-0.24414	0.67139	0.30518	0.03052	1.0376	0.76294	-0.18311	0			0.36621	0.42725	-0.15259	0.82397	0	0.79346	0.21362	0			-0.24414	1.31226	0	0.12207	1.95313	0.33569	1.2207	4.11987
-0.30518	0.76294	0.33569	0	1.0376	0.76294	-0.18311	-0.03052			0.42725	0.42725	-0.09155	0.85449	-0.06104	0.82397	0.21362	0			-0.27466	1.31226	0	0.15259	1.89209	0.30518	1.19019	4.08936
-0.39673	0.76294	0.24414	0	0.97656	0.76294	-0.09155	-0.06104			0.42725	0.45776	-0.06104	0.7019	-0.09155	0.79346	0.24414	0			-0.24414	1.31226	-0.03052	0.18311	1.89209	0.30518	1.19019	4.05884
-0.30518	0.67139	0.27466	0	0.97656	0.73242	-0.09155	0			0.48828	0.45776	-0.06104	0.79346	-0.06104	0.82397	0.18311	-0.06104			-0.24414	1.40381	0	0.09155	1.89209	0.30518	1.2207	4.11987
-0.30518	0.73242	0.33569	0.03052	0.97656	0.73242	-0.12207	0.06104			0.45776	0.42725	-0.06104	0.85449	-0.03052	0.85449	0.15259	-0.06104			-0.27466	1.37329	0	0.12207	1.89209	0.18311	1.19019	4.15039
-0.24414	0.73242	0.36621	0.03052	1.00708	0.73242	-0.21362	0			0.42725	0.42725	-0.06104	0.73242	-0.06104	0.82397	0.09155	-0.03052			-0.27466	1.34277	-0.03052	0.12207	1.83105	0.27466	1.19019	4.11987
-0.36621	0.7019	0.27466	0.06104	1.06812	0.73242	-0.12207	-0.06104			0.42725	0.39673	-0.09155	0.76294	-0.06104	0.88501	0.06104	0			-0.30518	1.28174	-0.03052	0.09155	1.86157	0.27466	1.19019	4.05884
-0.36621	0.61035	0.24414	0.03052	1.00708	0.76294	-0.06104	0			0.42725	0.36621	-0.09155	0.85449	-0.06104	0.85449	0.18311	0			-0.33569	1.37329	-0.03052	0.15259	1.83105	0.30518	1.15967	4.11987
-0.27466	0.67139	0.30518	0.03052	1.0376	0.73242	-0.09155	0.03052			0.39673	0.33569	-0.15259	0.82397	-0.03052	0.85449	0.18311	0			-0.33569	1.40381	0	0.09155	1.80054	0.30518	1.12915	4.15039
-0.30518	0.67139	0.33569	0.03052	1.0376	0.73242	-0.21362	0			0.36621	0.39673	-0.09155	0.73242	-0.03052	0.82397	0.18311	0			-0.36621	1.37329	0.03052	0.06104	1.77002	0.24414	1.12915	4.15039
-0.27466	0.67139	0.33569	0	1.0376	0.7019	-0.12207	-0.06104			0.36621	0.42725	-0.06104	0.67139	-0.06104	0.82397	0.18311	-0.09155			-0.36621	1.28174	0.06104	0.15259	1.77002	0.21362	1.06812	4.18091
-0.24414	0.64087	0.33569	0	0.97656	0.73242	-0.06104	0.03052			0.33569	0.42725	-0.06104	0.7019	-0.06104	0.85449	0.15259	-0.06104			-0.30518	1.34277	0.06104	0.18311	1.77002	0.24414	1.09863	4.15039
-0.24414	0.7019	0.36621	0	0.94604	0.73242	-0.12207	0.03052			0.39673	0.39673	-0.09155	0.73242	-0.03052	0.85449	0.06104	0			-0.27466	1.40381	0.12207	0.18311	1.80054	0.27466	1.12915	4.11987
-0.27466	0.73242	0.33569	-0.03052	0.94604	0.7019	-0.24414	-0.03052			0.42725	0.36621	-0.06104	0.73242	-0.03052	0.85449	0.18311	0			-0.24414	1.34277	0.09155	0.18311	1.83105	0.27466	1.15967	4.08936
-0.30518	0.73242	0.36621	-0.03052	1.00708	0.7019	-0.06104	-0.03052			0.45776	0.39673	-0.12207	0.7019	0	0.85449	0.24414	-0.03052			-0.24414	1.25122	0.09155	0.15259	1.83105	0.21362	1.19019	4.08936
-0.30518	0.73242	0.33569	0	1.0376	0.67139	-0.06104	0.03052			0.45776	0.48828	-0.15259	0.76294	0	0.85449	0.21362	-0.12207			-0.27466	1.37329	0.09155	0.06104	1.86157	0.21362	1.15967	4.08936
-0.27466	0.64087	0.36621	0	1.00708	0.67139	-0.12207	0			0.45776	0.45776	-0.06104	0.82397	0	0.85449	0.15259	-0.09155			-0.24414	1.37329	0.12207	0.06104	1.80054	0.27466	1.15967	4.11987
-0.30518	0.7019	0.33569	0	1.00708	0.7019	-0.15259	-0.03052			0.42725	0.45776	0	0.79346	-0.09155	0.79346	0.09155	0			-0.24414	1.31226	0.09155	0.12207	1.83105	0.21362	1.15967	4.05884
-0.30518	0.73242	0.30518	0.03052	1.00708	0.7019	-0.09155	0.06104			0.36621	0.36621	0	0.79346	0	0.76294	0.12207	0			-0.27466	1.37329	0.15259	0.15259	1.77002	0.15259	1.09863	4.11987
-0.30518	0.79346	0.30518	0.06104	0.97656	0.73242	-0.09155	0.03052			0.42725	0.36621	-0.06104	0.76294	0	0.7019	0.15259	0			-0.36621	1.37329	0.09155	0.15259	1.70898	0.18311	1.06812	4.11987
-0.33569	0.73242	0.33569	0.03052	0.91553	0.76294	-0.18311	-0.06104			0.42725	0.45776	-0.12207	0.79346	0	0.76294	0.15259	-0.12207			-0.33569	1.34277	0.06104	0.18311	1.67847	0.21362	1.0376	4.11987
-0.30518	0.67139	0.36621	0.06104	1.00708	0.76294	-0.06104	-0.06104			0.42725	0.42725	-0.09155	0.85449	-0.09155	0.7019	0.15259	0			-0.30518	1.28174	0.06104	0.12207	1.7395	0.21362	1.12915	4.15039
-0.30518	0.7019	0.39673	0.03052	0.97656	0.73242	-0.09155	0			0.45776	0.42725	-0.03052	0.85449	-0.06104	0.76294	0.03052	-0.03052			-0.30518	1.40381	0	0.09155	1.77002	0.12207	1.15967	4.11987
-0.33569	0.76294	0.33569	0.06104	1.00708	0.7019	-0.15259	0			0.39673	0.30518	-0.06104	0.79346	0	0.76294	0.12207	0			-0.24414	1.37329	0	0.15259	1.7395	0.24414	1.19019	4.11987
-0.33569	0.76294	0.39673	0.03052	0.97656	0.7019	-0.18311	0			0.36621	0.42725	-0.09155	0.76294	0	0.82397	0.18311	-0.12207			-0.24414	1.31226	0.06104	0.21362	1.77002	0.21362	1.15967	4.11987
-0.30518	0.73242	0.36621	0.03052	0.94604	0.67139	-0.15259	-0.09155			0.42725	0.45776	-0.12207	0.73242	0	0.82397	0.15259	-0.06104			-0.27466	1.31226	0.12207	0.21362	1.77002	0.12207	1.19019	4.15039
-0.27466	0.79346	0.39673	0	0.94604	0.64087	-0.09155	-0.15259			0.48828	0.39673	0	0.76294	0	0.85449	0.09155	0			-0.33569	1.25122	0.12207	0.18311	1.70898	0.18311	1.12915	4.18091
-0.24414	0.76294	0.36621	-0.06104	0.97656	0.54932	-0.09155	-0.03052			0.45776	0.33569	-0.03052	0.82397	0.03052	0.85449	0.21362	0			-0.39673	1.25122	0.15259	0.12207	1.67847	0.18311	1.15967	4.18091
-0.24414	0.79346	0.33569	-0.06104	1.00708	0.61035	-0.12207	0			0.42725	0.42725	-0.06104	0.76294	0	0.82397	0.18311	-0.09155			-0.33569	1.28174	0.09155	0.18311	1.70898	0.18311	1.19019	4.21143
-0.21362	0.79346	0.33569	-0.03052	1.00708	0.67139	-0.12207	0			0.33569	0.39673	-0.12207	0.79346	0	0.85449	0.18311	0			-0.30518	1.28174	0.09155	0.21362	1.7395	0.12207	1.25122	4.21143
-0.18311	0.82397	0.33569	0.03052	0.91553	0.7019	-0.18311	0			0.48828	0.39673	0	0.79346	0.03052	0.79346	0.09155	0			-0.27466	1.34277	0.06104	0.12207	1.7395	0.09155	1.19019	4.18091
-0.18311	0.76294	0.30518	0	0.94604	0.67139	-0.15259	-0.03052			0.45776	0.36621	-0.06104	0.82397	-0.03052	0.73242	0.18311	-0.09155			-0.33569	1.37329	0.03052	0.12207	1.7395	0.12207	1.15967	4.21143
-0.21362	0.76294	0.30518	0.06104	0.97656	0.67139	-0.06104	0.03052			0.45776	0.42725	-0.15259	0.82397	0	0.73242	0.24414	0			-0.39673	1.40381	0.03052	0.18311	1.67847	0.12207	1.06812	4.18091
-0.21362	0.76294	0.33569	0.06104	0.97656	0.67139	-0.03052	0.06104			0.33569	0.42725	-0.06104	0.82397	0	0.76294	0.15259	0			-0.30518	1.28174	0.12207	0.24414	1.67847	0.09155	1.19019	4.18091
-0.24414	0.73242	0.39673	0.03052	0.85449	0.61035	-0.15259	0.06104			0.39673	0.36621	-0.03052	0.85449	0	0.85449	0.15259	-0.12207			-0.27466	1.31226	0.15259	0.18311	1.70898	0.09155	1.2207	4.18091
-0.27466	0.73242	0.45776	0	0.88501	0.61035	-0.18311	0			0.42725	0.39673	-0.06104	0.79346	0.03052	0.85449	0.24414	-0.06104			-0.27466	1.37329	0.06104	0.12207	1.67847	0.15259	1.19019	4.15039
-0.24414	0.73242	0.5188	-0.03052	1.00708	0.67139	-0.09155	-0.03052			0.42725	0.42725	-0.12207	0.82397	0.03052	0.82397	0.15259	0			-0.33569	1.40381	0.06104	0.24414	1.67847	0.18311	1.15967	4.11987
-0.24414	0.73242	0.48828	0	0.97656	0.67139	-0.06104	0			0.39673	0.45776	-0.03052	0.88501	0	0.79346	0.09155	0			-0.39673	1.31226	0.03052	0.21362	1.64795	0.15259	1.09863	4.15039
-0.33569	0.76294	0.48828	0.03052	0.85449	0.64087	-0.09155	0.06104			0.48828	0.42725	-0.03052	0.82397	0	0.76294	0.15259	0			-0.24414	1.28174	0.06104	0.21362	1.64795	0.12207	1.19019	4.18091
-0.27466	0.76294	0.24414	0.03052	0.97656	0.64087	-0.12207	0.09155			0.42725	0.39673	-0.03052	0.82397	0	0.73242	0.18311	-0.03052			-0.30518	1.28174	0.12207	0.15259	1.67847	0.09155	1.19019	4.27246
-0.27466	0.73242	0.42725	0.03052	0.94604	0.57983	-0.12207	0.03052			0.36621	0.42725	-0.09155	0.79346	0	0.76294	0.15259	-0.03052			-0.33569	1.34277	0.12207	0.21362	1.67847	0.12207	1.15967	4.27246
-0.18311	0.73242	0.45776	0	0.91553	0.57983	-0.12207	0.06104			0.45776	0.39673	-0.09155	0.73242	0	0.85449	0.18311	0			-0.39673	1.37329	0.09155	0.21362	1.61743	0.15259	1.12915	4.21143
-0.18311	0.7019	0.39673	0	0.88501	0.64087	-0.12207	0.03052			0.48828	0.45776	-0.06104	0.76294	0	0.82397	0.09155	0			-0.30518	1.34277	0.03052	0.09155	1.61743	0.15259	1.2207	4.21143
-0.21362	0.7019	0.45776	0	0.97656	0.64087	-0.09155	0			0.42725	0.39673	-0.09155	0.82397	0	0.82397	0.09155	0			-0.33569	1.37329	0	0.12207	1.67847	0.06104	1.2207	4.21143
-0.24414	0.64087	0.5188	0.03052	0.97656	0.67139	-0.09155	0			0.45776	0.36621	-0.03052	0.82397	0	0.79346	0.15259	0			-0.36621	1.34277	0.09155	0.21362	1.67847	0.12207	1.09863	4.18091
-0.27466	0.7019	0.48828	0.03052	0.91553	0.54932	-0.06104	0.03052			0.61035	0.42725	-0.12207	0.85449	0	0.76294	0.21362	0			-0.39673	1.37329	0.12207	0.21362	1.52588	0.18311	1.2207	4.18091
-0.33569	0.7019	0.5188	0	0.94604	0.57983	-0.09155	0.06104			0.48828	0.42725	-0.09155	0.88501	-0.06104	0.85449	0.18311	-0.03052			-0.30518	1.37329	0.06104	0.18311	1.58691	0.18311	1.2207	4.21143
-0.30518	0.7019	0.54932	0	0.94604	0.67139	-0.09155	0.09155			0.42725	0.39673	-0.03052	0.85449	-0.03052	0.88501	0.12207	0			-0.33569	1.40381	0	0.24414	1.58691	0.18311	1.19019	4.30298
-0.24414	0.76294	0.48828	0.03052	0.94604	0.67139	-0.06104	0.06104			0.39673	0.36621	-0.09155	0.85449	0	0.85449	0.15259	0.03052			-0.45776	1.43433	0.09155	0.21362	1.58691	0.21362	1.15967	4.27246
-0.18311	0.73242	0.48828	0.03052	0.91553	0.61035	-0.09155	0			0.36621	0.42725	-0.12207	0.88501	0	0.76294	0.21362	0			-0.39673	1.43433	0.12207	0.21362	1.5564	0.18311	1.2207	4.27246
-0.21362	0.7019	0.54932	0	0.91553	0.54932	-0.03052	0.03052			0.42725	0.42725	-0.09155	0.85449	0.03052	0.79346	0.18311	-0.03052			-0.36621	1.43433	0.09155	0.21362	1.61743	0.15259	1.2207	4.27246
-0.24414	0.76294	0.64087	-0.03052	0.91553	0.61035	-0.06104	0.03052			0.39673	0.42725	-0.09155	0.85449	0.03052	0.88501	0.18311	0			-0.33569	1.37329	0.03052	0.15259	1.58691	0.12207	1.19019	4.21143
-0.30518	0.73242	0.61035	0	0.91553	0.61035	-0.12207	0.03052			0.42725	0.42725	-0.06104	0.76294	0.03052	0.88501	0.09155	0			-0.42725	1.40381	0.18311	0.21362	1.58691	0.12207	1.12915	4.18091
-0.27466	0.7019	0.61035	0.03052	0.91553	0.64087	-0.12207	0			0.45776	0.33569	-0.06104	0.76294	0.03052	0.88501	0.12207	0			-0.39673	1.43433	0.15259	0.21362	1.64795	0.09155	1.12915	4.27246
-0.18311	0.67139	0.54932	0	0.94604	0.54932	-0.12207	0			0.42725	0.33569	-0.12207	0.82397	0	0.76294	0.21362	0			-0.39673	1.43433	0.12207	0.24414	1.67847	0.09155	1.12915	4.27246
-0.18311	0.7019	0.61035	-0.03052	0.88501	0.64087	-0.18311	0			0.42725	0.30518	-0.15259	0.88501	0	0.85449	0.21362	0			-0.39673	1.43433	0.09155	0.12207	1.61743	0.09155	1.09863	4.27246
-0.21362	0.73242	0.67139	0.03052	0.88501	0.61035	-0.18311	-0.03052			0.36621	0.30518	-0.15259	0.88501	-0.06104	0.97656	0.24414	0			-0.33569	1.40381	0.18311	0.24414	1.58691	0.09155	1.19019	4.21143
-0.24414	0.82397	0.67139	0	0.91553	0.54932	-0.21362	-0.03052			0.45776	0.33569	-0.09155	0.91553	-0.06104	0.88501	0.24414	0			-0.36621	1.37329	0.15259	0.18311	1.58691	0.09155	1.19019	4.15039
-0.27466	0.76294	0.61035	-0.03052	0.91553	0.61035	-0.24414	0			0.45776	0.33569	-0.12207	0.88501	0	0.79346	0.21362	0			-0.39673	1.28174	0.03052	0.21362	1.5564	0.09155	1.2207	4.21143
-0.18311	0.76294	0.57983	0	0.91553	0.61035	-0.21362	0.03052			0.45776	0.30518	-0.09155	0.82397	0	0.91553	0.18311	0			-0.45776	1.25122	0.15259	0.18311	1.61743	0.12207	1.2207	4.24194
-0.18311	0.73242	0.64087	0	0.85449	0.57983	-0.21362	0.03052			0.36621	0.36621	-0.12207	0.85449	0.03052	0.91553	0.18311	0			-0.36621	1.31226	0.18311	0.12207	1.58691	0.12207	1.15967	4.24194
-0.21362	0.67139	0.67139	0	0.94604	0.54932	-0.15259	0.03052			0.39673	0.39673	-0.09155	0.85449	0	0.85449	0.18311	0.03052			-0.33569	1.31226	0.15259	0.21362	1.64795	0.12207	1.12915	4.21143
-0.27466	0.7019	0.61035	-0.06104	0.91553	0.61035	-0.09155	0.09155			0.5188	0.36621	-0.09155	0.88501	0	0.82397	0.18311	0			-0.39673	1.34277	0.12207	0.24414	1.61743	0.15259	1.19019	4.21143
-0.18311	0.7019	0.61035	0	0.88501	0.61035	-0.06104	0.06104			0.45776	0.39673	-0.09155	0.91553	0	0.94604	0.18311	0			-0.48828	1.43433	0.12207	0.24414	1.52588	0.18311	1.2207	4.27246
-0.15259	0.7019	0.64087	0	0.91553	0.5188	-0.12207	0.06104			0.45776	0.33569	-0.09155	0.91553	-0.06104	0.88501	0.15259	0			-0.42725	1.43433	0.12207	0.24414	1.5564	0.15259	1.19019	4.27246
-0.21362	0.7019	0.64087	-0.03052	0.88501	0.54932	-0.18311	0			0.48828	0.33569	-0.12207	0.85449	0	0.88501	0.09155	-0.03052			-0.39673	1.46484	0.09155	0.24414	1.5564	0.12207	1.12915	4.24194
-0.24414	0.73242	0.64087	-0.03052	0.91553	0.57983	-0.12207	0			0.5188	0.39673	-0.12207	0.82397	0.06104	0.85449	0.12207	0			-0.33569	1.43433	0.15259	0.21362	1.58691	0.09155	1.15967	4.18091
-0.15259	0.64087	0.57983	0	0.88501	0.64087	-0.15259	-0.03052			0.5188	0.33569	-0.12207	0.79346	0.03052	0.82397	0.12207	0			-0.42725	1.43433	0.15259	0.27466	1.49536	0.06104	1.15967	4.30298
-0.18311	0.67139	0.7019	0.03052	0.85449	0.64087	-0.15259	0			0.48828	0.33569	-0.09155	0.82397	-0.03052	0.82397	0.12207	0			-0.48828	1.43433	0.06104	0.24414	1.49536	0.06104	1.19019	4.27246
-0.24414	0.7019	0.67139	0.03052	0.85449	0.61035	-0.21362	0			0.48828	0.27466	-0.12207	0.91553	-0.06104	0.85449	0.18311	0			-0.45776	1.40381	0.09155	0.27466	1.5564	0.09155	1.15967	4.21143
-0.18311	0.73242	0.61035	0	0.85449	0.57983	-0.24414	0.06104			0.45776	0.30518	-0.09155	0.88501	-0.06104	0.94604	0.15259	0			-0.42725	1.31226	0.15259	0.27466	1.52588	0.03052	1.19019	4.24194
-0.21362	0.67139	0.64087	0	0.79346	0.57983	-0.21362	0.09155			0.5188	0.33569	-0.09155	0.85449	0	0.94604	0.15259	0			-0.39673	1.34277	0.18311	0.21362	1.52588	0	1.19019	4.30298
-0.18311	0.64087	0.7019	-0.03052	0.82397	0.57983	-0.12207	0.06104			0.54932	0.30518	-0.09155	0.79346	0	0.94604	0.21362	-0.03052			-0.39673	1.40381	0.12207	0.24414	1.5564	0	1.15967	4.27246
-0.30518	0.73242	0.61035	0	0.82397	0.57983	-0.15259	0			0.5188	0.36621	-0.12207	0.85449	0.03052	0.85449	0.18311	-0.06104			-0.39673	1.43433	0.06104	0.24414	1.58691	0	1.15967	4.18091
-0.21362	0.67139	0.57983	0	0.82397	0.61035	-0.15259	0			0.54932	0.39673	-0.12207	0.91553	-0.06104	0.91553	0.18311	-0.15259			-0.42725	1.40381	0.12207	0.27466	1.58691	0.03052	1.19019	4.30298
-0.18311	0.67139	0.61035	0.06104	0.76294	0.54932	-0.15259	0			0.54932	0.39673	-0.15259	0.88501	0	0.94604	0.18311	-0.09155			-0.36621	1.40381	0.15259	0.27466	1.58691	0.06104	1.2207	4.30298
-0.24414	0.57983	0.64087	0	0.79346	0.61035	-0.21362	0			0.54932	0.42725	-0.18311	0.82397	0.03052	0.94604	0.15259	-0.06104			-0.39673	1.37329	0.15259	0.24414	1.5564	0.06104	1.19019	4.24194
-0.27466	0.64087	0.64087	0	0.82397	0.61035	-0.24414	0.06104			0.54932	0.45776	-0.18311	0.73242	0.03052	0.88501	0.12207	0			-0.39673	1.31226	0.09155	0.24414	1.49536	0.09155	1.25122	4.24194
-0.18311	0.67139	0.64087	0	0.85449	0.64087	-0.21362	0.06104			0.54932	0.42725	-0.12207	0.88501	0	0.88501	0.15259	0			-0.39673	1.37329	0.06104	0.24414	1.52588	0.03052	1.19019	4.30298
-0.21362	0.67139	0.64087	0	0.88501	0.61035	-0.12207	0.09155			0.57983	0.42725	-0.12207	0.91553	-0.03052	0.91553	0.12207	0			-0.39673	1.09863	0.03052	0.24414	1.52588	0.03052	1.19019	4.30298
-0.15259	0.61035	0.64087	0.03052	0.91553	0.54932	-0.12207	0			0.57983	0.42725	-0.06104	0.85449	0.03052	0.94604	0.06104	0			-0.42725	1.43433	0	0.24414	1.58691	0.03052	1.19019	4.30298
-0.18311	0.67139	0.64087	0	0.91553	0.48828	-0.15259	0			0.5188	0.39673	-0.06104	0.79346	0.03052	1.00708	0.09155	0			-0.45776	1.43433	0	0.24414	1.5564	0	1.19019	4.3335
-0.18311	0.67139	0.67139	-0.03052	0.91553	0.57983	-0.18311	0.03052			0.48828	0.39673	-0.06104	0.88501	-0.03052	0.94604	0.06104	-0.03052			-0.45776	1.40381	0	0.24414	1.5564	0	1.19019	4.27246
-0.27466	0.64087	0.64087	0.03052	0.91553	0.61035	-0.27466	0.09155			0.45776	0.36621	-0.06104	0.88501	-0.03052	0.91553	0.09155	-0.09155			-0.45776	1.40381	0	0.18311	1.5564	0	1.09863	4.27246
-0.21362	0.67139	0.57983	0.03052	0.94604	0.57983	-0.21362	0			0.42725	0.36621	-0.12207	0.79346	0	0.91553	0.15259	-0.09155			-0.48828	1.34277	0	0.18311	1.58691	0.03052	1.15967	4.30298
-0.18311	0.7019	0.64087	0	0.94604	0.61035	-0.15259	0			0.42725	0.42725	-0.09155	0.88501	-0.03052	0.88501	0.15259	-0.06104			-0.48828	1.43433	0	0.18311	1.5564	0.03052	1.12915	4.27246
-0.15259	0.64087	0.64087	0.03052	0.88501	0.61035	-0.18311	0			0.48828	0.45776	-0.09155	0.94604	-0.06104	0.91553	0.15259	0			-0.54932	1.43433	0.03052	0.24414	1.52588	0.03052	1.12915	4.21143
-0.24414	0.61035	0.67139	0.03052	0.88501	0.64087	-0.21362	0.03052			0.48828	0.48828	-0.12207	0.85449	0	0.94604	0.18311	0			-0.5188	1.49536	0.03052	0.21362	1.49536	0	1.12915	4.24194
-0.27466	0.7019	0.61035	0.06104	0.85449	0.64087	-0.27466	0.06104			0.5188	0.48828	-0.18311	0.79346	0	0.97656	0.09155	0			-0.5188	1.40381	0.03052	0.27466	1.49536	0	1.09863	4.27246
-0.18311	0.64087	0.64087	0.06104	0.85449	0.61035	-0.24414	0			0.54932	0.45776	-0.15259	0.88501	-0.06104	0.97656	0.03052	-0.03052			-0.57983	1.34277	0	0.33569	1.49536	0	1.06812	4.27246
-0.15259	0.57983	0.67139	0.06104	0.79346	0.57983	-0.15259	-0.03052			0.5188	0.42725	-0.12207	0.88501	-0.09155	0.94604	0.03052	-0.03052			-0.54932	1.46484	0	0.24414	1.46484	0.06104	1.0376	4.18091
-0.15259	0.57983	0.67139	0	0.82397	0.57983	-0.21362	0.03052			0.5188	0.42725	-0.06104	0.82397	0	0.94604	0.06104	-0.06104			-0.5188	1.46484	0	0.27466	1.43433	0.03052	1.0376	4.24194
-0.18311	0.61035	0.67139	0.03052	0.79346	0.64087	-0.27466	0.03052			0.57983	0.36621	-0.09155	0.79346	0	0.91553	0.18311	-0.06104			-0.5188	1.46484	0.03052	0.24414	1.43433	0.03052	1.09863	4.3335
-0.24414	0.57983	0.73242	0.03052	0.82397	0.57983	-0.21362	0.06104			0.54932	0.39673	-0.03052	0.88501	0	0.94604	0.18311	-0.03052			-0.48828	1.40381	0.06104	0.24414	1.40381	0	1.12915	4.27246
-0.21362	0.61035	0.73242	0	0.88501	0.64087	-0.12207	-0.03052			0.5188	0.48828	-0.09155	0.91553	-0.03052	0.91553	0.18311	0			-0.45776	1.43433	0.12207	0.18311	1.37329	0	1.12915	4.27246
-0.18311	0.61035	0.64087	0.06104	0.85449	0.57983	-0.18311	0.09155			0.48828	0.5188	-0.12207	0.88501	0	0.94604	0.06104	0			-0.48828	1.49536	0.09155	0.18311	1.43433	0.03052	1.12915	4.27246
-0.18311	0.67139	0.64087	0	0.85449	0.54932	-0.24414	0.06104			0.54932	0.48828	-0.18311	0.88501	0	0.97656	0.03052	-0.03052			-0.42725	1.49536	0.09155	0.21362	1.40381	0.03052	1.09863	4.21143
-0.12207	0.67139	0.64087	0	0.79346	0.57983	-0.21362	0			0.61035	0.48828	-0.12207	0.79346	-0.03052	0.94604	0.06104	-0.09155			-0.42725	1.40381	0.12207	0.27466	1.46484	0	1.12915	4.18091
-0.15259	0.67139	0.61035	0	0.76294	0.57983	-0.15259	0.03052			0.61035	0.36621	-0.09155	0.82397	-0.09155	0.91553	0.21362	-0.03052			-0.42725	1.46484	0.12207	0.30518	1.43433	-0.03052	1.09863	4.27246
-0.15259	0.61035	0.61035	0	0.76294	0.54932	-0.15259	0.09155			0.64087	0.39673	-0.06104	0.88501	-0.03052	0.91553	0.21362	0			-0.48828	1.52588	0.12207	0.27466	1.43433	0.06104	1.09863	4.27246
-0.15259	0.61035	0.67139	-0.03052	0.79346	0.5188	-0.21362	0.03052			0.61035	0.5188	-0.09155	0.94604	0	0.91553	0.18311	0			-0.48828	1.49536	0.12207	0.27466	1.40381	0.03052	1.09863	4.30298
-0.15259	0.61035	0.67139	-0.06104	0.82397	0.48828	-0.15259	-0.03052			0.61035	0.5188	-0.15259	0.85449	0.03052	0.91553	0.09155	-0.03052			-0.5188	1.40381	0.09155	0.24414	1.40381	0	1.06812	4.27246
-0.15259	0.61035	0.64087	-0.03052	0.85449	0.54932	-0.15259	0.06104			0.54932	0.45776	-0.15259	0.82397	-0.03052	0.88501	0.09155	-0.09155			-0.54932	1.5564	0.06104	0.21362	1.34277	-0.03052	1.09863	4.24194
-0.15259	0.64087	0.64087	0	0.85449	0.64087	-0.21362	0.06104			0.54932	0.39673	-0.09155	0.88501	0	0.94604	0.21362	-0.06104			-0.5188	1.52588	0.06104	0.27466	1.34277	0.03052	1.12915	4.27246
-0.15259	0.61035	0.64087	0	0.79346	0.64087	-0.15259	0			0.64087	0.5188	-0.12207	0.94604	0.03052	0.91553	0.21362	-0.06104			-0.42725	1.43433	0.06104	0.33569	1.43433	0	1.09863	4.30298
-0.21362	0.61035	0.7019	0.03052	0.73242	0.64087	-0.12207	0			0.64087	0.5188	-0.09155	0.91553	0	0.94604	0.15259	-0.03052			-0.45776	1.52588	0	0.27466	1.46484	-0.06104	1.12915	4.24194
-0.18311	0.64087	0.7019	0	0.73242	0.64087	-0.15259	-0.03052			0.57983	0.45776	-0.15259	0.82397	0.03052	0.97656	0.06104	-0.06104			-0.45776	1.58691	0.03052	0.30518	1.43433	-0.03052	1.09863	4.27246
-0.15259	0.7019	0.7019	0	0.85449	0.64087	-0.21362	0			0.54932	0.45776	-0.12207	0.85449	-0.03052	0.97656	0.18311	-0.09155			-0.48828	1.52588	0.06104	0.24414	1.40381	-0.03052	1.06812	4.24194
-0.21362	0.73242	0.67139	0	0.82397	0.64087	-0.15259	0			0.5188	0.42725	-0.06104	0.88501	-0.03052	1.0376	0.24414	0			-0.54932	1.58691	0.09155	0.30518	1.40381	-0.06104	1.0376	4.21143
-0.24414	0.76294	0.73242	0	0.82397	0.54932	-0.12207	0.06104			0.57983	0.54932	-0.09155	0.91553	-0.03052	1.00708	0.18311	0			-0.61035	1.52588	0.15259	0.36621	1.34277	-0.09155	1.0376	4.18091
-0.21362	0.73242	0.7019	0	0.76294	0.54932	-0.12207	0.09155			0.61035	0.48828	-0.15259	0.91553	0	0.97656	0.09155	-0.06104			-0.54932	1.5564	0.06104	0.36621	1.31226	0	1.09863	4.18091
-0.24414	0.67139	0.73242	0	0.67139	0.54932	-0.12207	0.09155			0.61035	0.39673	-0.15259	0.94604	0	1.00708	0.21362	-0.03052			-0.45776	1.5564	0.12207	0.30518	1.31226	-0.06104	1.09863	4.21143
-0.21362	0.7019	0.73242	-0.03052	0.73242	0.5188	-0.12207	0.09155			0.48828	0.42725	-0.09155	0.91553	0.03052	0.97656	0.15259	0			-0.45776	1.5564	0.12207	0.27466	1.40381	-0.06104	1.09863	4.24194
-0.15259	0.7019	0.7019	-0.03052	0.79346	0.57983	-0.21362	0.06104			0.48828	0.5188	-0.12207	0.94604	0	0.97656	0.06104	0			-0.48828	1.58691	0.03052	0.36621	1.37329	-0.06104	1.0376	4.27246
-0.12207	0.73242	0.73242	0.03052	0.79346	0.57983	-0.18311	0.12207			0.57983	0.42725	-0.21362	0.94604	0	0.91553	0.09155	-0.09155			-0.57983	1.61743	0	0.33569	1.34277	-0.09155	1.00708	4.27246
-0.12207	0.73242	0.67139	0	0.67139	0.57983	-0.09155	0.12207			0.57983	0.36621	-0.15259	0.91553	0	0.94604	0.18311	0			-0.57983	1.5564	0.09155	0.33569	1.34277	0	1.0376	4.30298
-0.09155	0.7019	0.64087	0	0.73242	0.61035	-0.12207	0.18311			0.5188	0.5188	-0.12207	0.91553	0	0.97656	0.09155	0			-0.5188	1.61743	0.15259	0.27466	1.31226	0	1.09863	4.30298
-0.15259	0.7019	0.64087	0.03052	0.79346	0.57983	-0.09155	0.09155			0.45776	0.5188	-0.15259	0.88501	0	1.0376	0.06104	-0.09155			-0.5188	1.64795	0.12207	0.33569	1.34277	-0.03052	1.06812	4.3335
-0.09155	0.67139	0.61035	0	0.76294	0.48828	-0.21362	0.06104			0.54932	0.45776	-0.21362	0.88501	0	1.09863	0.24414	-0.03052			-0.54932	1.58691	0.15259	0.33569	1.37329	-0.09155	1.00708	4.3335
-0.12207	0.7019	0.61035	-0.03052	0.7019	0.48828	-0.12207	0.09155			0.54932	0.42725	-0.09155	0.88501	-0.06104	1.06812	0.21362	-0.03052			-0.61035	1.52588	0.12207	0.33569	1.37329	-0.12207	0.94604	4.30298
-0.12207	0.67139	0.64087	0	0.73242	0.57983	-0.09155	0.18311			0.5188	0.48828	-0.15259	0.91553	-0.03052	1.0376	0.09155	-0.03052			-0.61035	1.5564	0	0.27466	1.31226	-0.06104	1.0376	4.3335
-0.15259	0.67139	0.64087	0	0.79346	0.57983	-0.06104	0.18311			0.5188	0.5188	-0.21362	0.91553	-0.03052	1.0376	0.15259	-0.03052			-0.5188	1.61743	0.06104	0.33569	1.25122	-0.06104	1.0376	4.3335
-0.18311	0.64087	0.67139	0.06104	0.76294	0.61035	-0.12207	0.21362			0.61035	0.5188	-0.21362	0.88501	-0.03052	0.97656	0.15259	-0.06104			-0.54932	1.58691	0.12207	0.33569	1.37329	-0.03052	1.00708	4.3335
-0.24414	0.64087	0.7019	0.06104	0.7019	0.57983	-0.24414	0.21362			0.57983	0.5188	-0.21362	0.91553	-0.03052	1.00708	0.18311	-0.06104			-0.57983	1.58691	0.15259	0.27466	1.37329	-0.15259	0.94604	4.30298
-0.15259	0.67139	0.67139	0	0.76294	0.48828	-0.18311	0.21362			0.45776	0.5188	-0.15259	0.91553	0	1.0376	0.21362	-0.03052			-0.61035	1.52588	0.15259	0.36621	1.34277	-0.09155	1.0376	4.27246
-0.12207	0.61035	0.64087	0	0.76294	0.54932	-0.15259	0.18311			0.48828	0.48828	-0.21362	0.91553	0	1.06812	0.18311	-0.03052			-0.5188	1.46484	0.06104	0.36621	1.28174	-0.06104	1.0376	4.30298
-0.12207	0.57983	0.61035	0	0.7019	0.61035	-0.12207	0.18311			0.48828	0.48828	-0.21362	0.88501	-0.03052	1.0376	0.15259	0			-0.48828	1.52588	0.06104	0.27466	1.31226	-0.09155	0.97656	4.3335
-0.06104	0.57983	0.57983	0.06104	0.67139	0.64087	-0.12207	0.24414			0.45776	0.57983	-0.15259	0.91553	-0.06104	0.97656	0.12207	-0.03052			-0.57983	1.5564	0.18311	0.36621	1.34277	-0.06104	0.91553	4.42505
-0.12207	0.61035	0.61035	0.09155	0.73242	0.64087	-0.09155	0.21362			0.42725	0.54932	-0.09155	0.91553	-0.09155	0.97656	0.09155	-0.12207			-0.57983	1.58691	0.15259	0.39673	1.34277	-0.09155	1.00708	4.39453
-0.12207	0.67139	0.64087	0.06104	0.7019	0.57983	-0.06104	0.18311			0.48828	0.5188	-0.12207	0.91553	-0.09155	1.0376	0.18311	-0.06104			-0.5188	1.61743	0.12207	0.39673	1.28174	-0.18311	1.06812	4.39453
-0.12207	0.73242	0.67139	0	0.64087	0.64087	-0.06104	0.18311			0.48828	0.48828	-0.15259	0.88501	-0.06104	1.06812	0.15259	-0.06104			-0.5188	1.61743	0.09155	0.39673	1.37329	-0.12207	0.94604	4.39453
-0.12207	0.67139	0.64087	0	0.73242	0.7019	-0.06104	0.21362			0.45776	0.54932	-0.27466	0.85449	-0.03052	1.00708	0.18311	-0.03052			-0.61035	1.5564	0.15259	0.39673	1.31226	-0.09155	1.00708	4.36401
-0.12207	0.67139	0.61035	0.12207	0.73242	0.67139	-0.12207	0.21362			0.45776	0.57983	-0.18311	0.82397	-0.06104	0.94604	0.12207	-0.12207			-0.5188	1.58691	0.15259	0.39673	1.28174	-0.09155	1.0376	4.3335
-0.12207	0.73242	0.57983	0.06104	0.73242	0.61035	-0.12207	0.24414			0.42725	0.57983	-0.18311	0.82397	0	0.94604	0.15259	-0.12207			-0.45776	1.58691	0.18311	0.39673	1.28174	-0.12207	1.0376	4.42505
-0.12207	0.61035	0.57983	0.06104	0.73242	0.61035	-0.09155	0.21362			0.5188	0.48828	-0.21362	0.88501	0	1.00708	0.18311	-0.06104			-0.5188	1.5564	0.06104	0.33569	1.31226	-0.12207	0.94604	4.45557
-0.12207	0.61035	0.64087	0.03052	0.79346	0.73242	-0.09155	0.24414			0.45776	0.5188	-0.24414	0.88501	0	1.0376	0.18311	-0.06104			-0.57983	1.5564	0.18311	0.36621	1.28174	-0.15259	0.94604	4.42505
-0.15259	0.57983	0.7019	0.09155	0.73242	0.67139	-0.12207	0.24414			0.39673	0.57983	-0.21362	0.91553	0	0.97656	0.09155	-0.06104			-0.57983	1.52588	0.24414	0.36621	1.19019	-0.06104	0.91553	4.45557
-0.18311	0.54932	0.64087	0.12207	0.67139	0.61035	-0.15259	0.24414			0.36621	0.61035	-0.18311	0.94604	-0.03052	0.94604	0.06104	-0.06104			-0.61035	1.52588	0.15259	0.39673	1.28174	-0.09155	0.91553	4.3335
-0.12207	0.57983	0.64087	0.09155	0.67139	0.67139	-0.18311	0.18311			0.45776	0.61035	-0.18311	0.88501	-0.03052	1.0376	0.09155	-0.12207			-0.57983	1.52588	0.06104	0.39673	1.31226	-0.06104	0.88501	4.36401
-0.09155	0.57983	0.57983	0.06104	0.73242	0.73242	-0.15259	0.24414			0.45776	0.61035	-0.18311	0.91553	-0.03052	0.97656	0.09155	-0.12207			-0.48828	1.52588	0.18311	0.27466	1.28174	-0.06104	0.91553	4.48608
-0.09155	0.61035	0.7019	0.15259	0.79346	0.67139	-0.15259	0.21362			0.39673	0.64087	-0.15259	0.88501	-0.09155	0.91553	0.12207	-0.15259			-0.54932	1.49536	0.18311	0.33569	1.28174	-0.06104	0.94604	4.48608
-0.18311	0.64087	0.64087	0.12207	0.73242	0.64087	-0.21362	0.18311			0.42725	0.61035	-0.18311	0.82397	-0.06104	0.94604	0.15259	-0.15259			-0.54932	1.49536	0.09155	0.36621	1.28174	-0.12207	0.97656	4.48608
-0.21362	0.67139	0.67139	0.06104	0.67139	0.7019	-0.18311	0.15259			0.45776	0.61035	-0.15259	0.73242	0	1.06812	0.15259	-0.12207			-0.48828	1.49536	0.21362	0.42725	1.25122	-0.09155	0.97656	4.42505
-0.06104	0.64087	0.61035	0.18311	0.73242	0.73242	-0.18311	0.15259			0.45776	0.64087	-0.24414	0.79346	0	0.97656	0.12207	-0.15259			-0.61035	1.46484	0.18311	0.42725	1.25122	-0.12207	0.88501	4.48608
-0.06104	0.57983	0.57983	0.18311	0.76294	0.57983	-0.12207	0.21362			0.42725	0.54932	-0.24414	0.88501	0	0.94604	0.15259	-0.15259			-0.57983	1.46484	0.15259	0.33569	1.19019	-0.15259	0.97656	4.48608
-0.06104	0.61035	0.64087	0.18311	0.79346	0.7019	-0.09155	0.18311			0.36621	0.57983	-0.24414	0.91553	0	1.0376	0.18311	-0.09155			-0.48828	1.52588	0.12207	0.30518	1.19019	-0.12207	0.97656	4.45557
-0.12207	0.7019	0.61035	0.12207	0.7019	0.7019	-0.12207	0.21362			0.36621	0.61035	-0.18311	0.91553	-0.03052	1.0376	0.15259	-0.15259			-0.5188	1.58691	0.15259	0.30518	1.2207	-0.09155	0.97656	4.45557
-0.09155	0.64087	0.5188	0.21362	0.64087	0.67139	-0.09155	0.21362			0.39673	0.61035	-0.18311	0.88501	-0.09155	0.97656	0.24414	-0.18311			-0.64087	1.58691	0.15259	0.30518	1.25122	-0.09155	0.88501	4.42505
0	0.7019	0.57983	0.18311	0.67139	0.64087	-0.09155	0.21362			0.39673	0.61035	-0.21362	0.79346	-0.03052	0.94604	0.24414	-0.15259			-0.61035	1.64795	0.18311	0.33569	1.19019	-0.03052	0.94604	4.5166
-0.03052	0.64087	0.61035	0.06104	0.67139	0.64087	-0.09155	0.21362			0.42725	0.61035	-0.21362	0.82397	-0.03052	1.0376	0.18311	-0.15259			-0.5188	1.64795	0.18311	0.36621	1.12915	0	0.94604	4.48608
-0.18311	0.57983	0.61035	0.12207	0.67139	0.7019	-0.12207	0.24414			0.45776	0.54932	-0.15259	0.88501	-0.03052	1.0376	0.15259	-0.18311			-0.54932	1.61743	0.18311	0.36621	1.2207	0	0.94604	4.39453
-0.06104	0.7019	0.5188	0.12207	0.73242	0.67139	-0.15259	0.24414			0.45776	0.64087	-0.21362	0.94604	0	1.0376	0.15259	-0.15259			-0.48828	1.67847	0.09155	0.33569	1.2207	-0.03052	0.94604	4.42505
-0.06104	0.73242	0.61035	0.12207	0.7019	0.67139	-0.18311	0.18311			0.42725	0.64087	-0.18311	0.91553	-0.03052	1.0376	0.15259	-0.15259			-0.5188	1.58691	0.09155	0.36621	1.15967	-0.03052	0.91553	4.48608
-0.09155	0.7019	0.61035	0.12207	0.7019	0.64087	-0.18311	0.12207			0.42725	0.61035	-0.18311	0.91553	-0.06104	1.06812	0.12207	-0.12207			-0.57983	1.61743	0.15259	0.33569	1.15967	-0.06104	0.85449	4.42505
-0.12207	0.61035	0.54932	0.03052	0.7019	0.61035	-0.21362	0.18311			0.39673	0.64087	-0.18311	0.85449	0	1.0376	0.12207	-0.09155			-0.57983	1.5564	0.15259	0.36621	1.09863	-0.09155	0.88501	4.39453
-0.06104	0.64087	0.54932	0.09155	0.76294	0.67139	-0.15259	0.30518			0.42725	0.61035	-0.18311	0.88501	0	0.94604	0.09155	-0.06104			-0.57983	1.52588	0.09155	0.36621	1.15967	-0.09155	0.85449	4.5166
-0.12207	0.7019	0.57983	0.15259	0.7019	0.67139	-0.12207	0.30518			0.39673	0.57983	-0.18311	0.91553	0	1.00708	0.12207	-0.06104			-0.64087	1.58691	0.09155	0.36621	1.15967	-0.12207	0.91553	4.45557
-0.21362	0.7019	0.54932	0.15259	0.76294	0.76294	-0.06104	0.24414			0.42725	0.57983	-0.15259	0.91553	-0.06104	1.06812	0.18311	-0.06104			-0.61035	1.64795	0.15259	0.33569	1.15967	-0.15259	0.91553	4.39453
-0.09155	0.67139	0.48828	0.15259	0.79346	0.7019	-0.06104	0.24414			0.42725	0.57983	-0.21362	0.88501	-0.06104	1.06812	0.18311	-0.06104			-0.61035	1.64795	0.15259	0.33569	1.15967	-0.09155	0.88501	4.5166
-0.12207	0.64087	0.54932	0.09155	0.76294	0.64087	-0.12207	0.18311			0.39673	0.54932	-0.21362	0.82397	0	0.97656	0.18311	-0.09155			-0.64087	1.64795	0.18311	0.33569	1.15967	-0.09155	0.88501	4.5166
-0.12207	0.7019	0.54932	0.12207	0.76294	0.7019	-0.15259	0.15259			0.36621	0.54932	-0.21362	0.88501	0	0.97656	0.15259	-0.09155			-0.57983	1.67847	0.15259	0.36621	1.15967	-0.03052	0.91553	4.42505
-0.18311	0.7019	0.54932	0.12207	0.73242	0.7019	-0.18311	0.18311			0.39673	0.54932	-0.21362	0.88501	-0.09155	1.0376	0.21362	-0.06104			-0.61035	1.64795	0.12207	0.42725	1.12915	0	0.88501	4.45557
-0.21362	0.67139	0.54932	0.15259	0.73242	0.7019	-0.18311	0.24414			0.42725	0.5188	-0.21362	0.79346	-0.06104	1.0376	0.18311	-0.06104			-0.61035	1.52588	0.06104	0.45776	1.15967	-0.06104	0.91553	4.5166
-0.18311	0.61035	0.57983	0.12207	0.73242	0.64087	-0.12207	0.27466			0.39673	0.5188	-0.21362	0.82397	0	1.09863	0.21362	-0.09155			-0.61035	1.5564	0.09155	0.42725	1.19019	-0.06104	0.88501	4.45557
-0.21362	0.67139	0.57983	0.06104	0.76294	0.61035	-0.09155	0.24414			0.42725	0.61035	-0.30518	0.88501	0	0.97656	0.18311	-0.18311			-0.57983	1.67847	0.12207	0.45776	1.15967	-0.09155	0.85449	4.48608
-0.12207	0.7019	0.48828	0.09155	0.73242	0.64087	-0.09155	0.15259			0.39673	0.67139	-0.27466	0.91553	-0.12207	0.97656	0.12207	-0.21362			-0.61035	1.67847	0.12207	0.45776	1.15967	-0.12207	0.88501	4.48608
-0.12207	0.64087	0.5188	0.12207	0.76294	0.67139	-0.15259	0.18311			0.39673	0.61035	-0.21362	0.82397	-0.03052	1.00708	0.12207	-0.18311			-0.61035	1.67847	0.12207	0.39673	1.12915	-0.12207	0.85449	4.48608
-0.12207	0.64087	0.57983	0.15259	0.76294	0.67139	-0.18311	0.21362			0.33569	0.67139	-0.21362	0.88501	0	0.97656	0.12207	-0.12207			-0.64087	1.70898	0.15259	0.45776	1.12915	-0.06104	0.79346	4.5166
-0.15259	0.73242	0.61035	0.15259	0.79346	0.7019	-0.15259	0.24414			0.33569	0.67139	-0.18311	0.88501	-0.09155	1.0376	0.12207	-0.12207			-0.57983	1.61743	0.12207	0.39673	1.09863	0	0.82397	4.48608
-0.24414	0.61035	0.54932	0.15259	0.85449	0.73242	-0.06104	0.24414			0.27466	0.67139	-0.18311	0.85449	-0.03052	0.97656	0.24414	-0.06104			-0.54932	1.64795	0.12207	0.39673	1.12915	-0.03052	0.79346	4.36401
-0.15259	0.57983	0.5188	0.18311	0.85449	0.7019	-0.06104	0.12207			0.24414	0.7019	-0.21362	0.85449	0	0.97656	0.21362	-0.09155			-0.48828	1.7395	0.12207	0.36621	1.09863	-0.03052	0.79346	4.48608
-0.15259	0.67139	0.5188	0.18311	0.85449	0.7019	-0.06104	0.21362			0.27466	0.67139	-0.15259	0.94604	-0.03052	1.00708	0.21362	-0.06104			-0.5188	1.7395	0.09155	0.33569	1.06812	-0.06104	0.82397	4.48608
-0.15259	0.67139	0.54932	0.18311	0.82397	0.67139	-0.18311	0.30518			0.33569	0.5188	-0.15259	0.85449	-0.03052	1.0376	0.24414	-0.12207			-0.48828	1.77002	0.09155	0.36621	1.12915	-0.12207	0.82397	4.48608
-0.21362	0.61035	0.57983	0.18311	0.82397	0.67139	-0.09155	0.27466			0.36621	0.61035	-0.21362	0.82397	0	1.06812	0.21362	-0.18311			-0.5188	1.64795	0.12207	0.45776	1.06812	-0.03052	0.82397	4.45557
-0.18311	0.57983	0.5188	0.18311	0.82397	0.67139	-0.06104	0.12207			0.36621	0.67139	-0.27466	0.88501	0	1.06812	0.18311	-0.15259			-0.5188	1.70898	0.06104	0.45776	1.00708	0	0.88501	4.39453
-0.18311	0.61035	0.45776	0.18311	0.73242	0.7019	-0.12207	0.21362			0.33569	0.73242	-0.27466	0.88501	0	1.06812	0.15259	-0.09155			-0.5188	1.83105	0.06104	0.45776	0.97656	-0.03052	0.88501	4.45557
-0.12207	0.61035	0.48828	0.15259	0.73242	0.67139	-0.15259	0.24414			0.36621	0.73242	-0.21362	0.85449	0	1.0376	0.18311	-0.06104			-0.57983	1.80054	0.12207	0.45776	1.00708	-0.03052	0.91553	4.45557
-0.12207	0.57983	0.54932	0.15259	0.73242	0.73242	-0.06104	0.21362			0.33569	0.67139	-0.15259	0.79346	0	1.00708	0.21362	-0.09155			-0.57983	1.7395	0.03052	0.42725	1.0376	-0.06104	0.88501	4.48608
-0.09155	0.57983	0.57983	0.12207	0.79346	0.7019	-0.06104	0.21362			0.30518	0.57983	-0.21362	0.76294	0	1.0376	0.21362	-0.18311			-0.54932	1.80054	0	0.42725	1.06812	0	0.88501	4.45557
-0.15259	0.61035	0.54932	0.12207	0.82397	0.7019	-0.06104	0.27466			0.27466	0.61035	-0.24414	0.82397	0	1.06812	0.21362	-0.24414			-0.61035	1.86157	0.06104	0.39673	1.06812	0.03052	0.88501	4.45557
-0.18311	0.67139	0.54932	0.15259	0.79346	0.7019	-0.18311	0.30518			0.24414	0.64087	-0.21362	0.82397	0	1.00708	0.21362	-0.12207			-0.61035	1.89209	0.06104	0.36621	1.06812	0.03052	0.88501	4.39453
-0.18311	0.7019	0.54932	0.15259	0.82397	0.64087	-0.12207	0.18311			0.27466	0.67139	-0.33569	0.85449	0.03052	0.97656	0.12207	-0.09155			-0.57983	1.77002	0.06104	0.42725	1.06812	0	0.85449	4.39453
-0.18311	0.64087	0.61035	0.15259	0.85449	0.64087	-0.09155	0.24414			0.30518	0.7019	-0.27466	0.88501	0.03052	0.91553	0.15259	-0.06104			-0.57983	1.86157	0.09155	0.48828	1.09863	0	0.76294	4.42505
-0.18311	0.57983	0.61035	0.12207	0.79346	0.7019	-0.12207	0.30518			0.33569	0.64087	-0.21362	0.91553	0.03052	0.88501	0.21362	-0.15259			-0.54932	1.95313	0.09155	0.45776	1.06812	0.06104	0.79346	4.42505
-0.21362	0.64087	0.57983	0.12207	0.76294	0.67139	-0.12207	0.27466			0.33569	0.54932	-0.21362	0.79346	0	0.94604	0.18311	-0.21362			-0.5188	1.89209	0.12207	0.42725	1.06812	0.06104	0.79346	4.36401
-0.24414	0.67139	0.57983	0.12207	0.73242	0.7019	-0.03052	0.21362			0.30518	0.61035	-0.27466	0.79346	0.03052	0.94604	0.18311	-0.15259			-0.54932	1.86157	0.09155	0.45776	1.00708	0	0.82397	4.39453
-0.24414	0.7019	0.57983	0.09155	0.76294	0.76294	-0.09155	0.30518			0.30518	0.73242	-0.30518	0.85449	0.06104	0.97656	0.09155	-0.12207			-0.5188	1.95313	0.12207	0.39673	0.97656	0.03052	0.88501	4.42505
-0.27466	0.61035	0.54932	0.09155	0.79346	0.73242	-0.18311	0.27466			0.27466	0.7019	-0.27466	0.85449	0.06104	0.97656	0.18311	-0.12207			-0.54932	1.92261	0.12207	0.39673	1.00708	0.09155	0.85449	4.39453
-0.24414	0.57983	0.61035	0.12207	0.76294	0.7019	-0.06104	0.30518			0.30518	0.64087	-0.24414	0.91553	0	1.06812	0.27466	-0.18311			-0.61035	1.89209	0.12207	0.57983	1.0376	0	0.85449	4.42505
-0.21362	0.61035	0.61035	0.09155	0.76294	0.73242	-0.03052	0.24414			0.30518	0.61035	-0.30518	0.76294	0	1.09863	0.21362	-0.15259			-0.64087	2.01416	0.09155	0.54932	1.06812	0	0.79346	4.42505
-0.21362	0.64087	0.57983	0.12207	0.7019	0.67139	-0.15259	0.27466			0.27466	0.7019	-0.30518	0.73242	0.06104	1.09863	0.18311	-0.03052			-0.57983	2.01416	0.03052	0.5188	1.06812	0.06104	0.76294	4.45557
-0.24414	0.67139	0.57983	0.18311	0.7019	0.7019	-0.12207	0.24414			0.27466	0.73242	-0.33569	0.79346	0.09155	1.06812	0.15259	-0.09155			-0.5188	1.95313	0.03052	0.5188	1.06812	0.09155	0.73242	4.54712
-0.18311	0.64087	0.54932	0.21362	0.73242	0.7019	-0.09155	0.27466			0.21362	0.67139	-0.27466	0.82397	0.09155	1.06812	0.27466	-0.18311			-0.54932	1.95313	0.03052	0.5188	1.00708	0.03052	0.85449	4.5166
-0.18311	0.61035	0.54932	0.18311	0.76294	0.67139	-0.06104	0.24414			0.24414	0.57983	-0.30518	0.82397	0.09155	1.06812	0.24414	-0.06104			-0.5188	1.92261	0.06104	0.57983	1.00708	0.03052	0.85449	4.5166
-0.09155	0.61035	0.54932	0.15259	0.76294	0.57983	-0.06104	0.33569			0.30518	0.73242	-0.30518	0.82397	0.12207	1.00708	0.21362	-0.09155			-0.54932	1.95313	0.12207	0.54932	0.94604	0.12207	0.82397	4.48608
-0.09155	0.61035	0.5188	0.15259	0.67139	0.67139	-0.06104	0.21362			0.27466	0.73242	-0.39673	0.85449	0.12207	0.94604	0.12207	-0.12207			-0.61035	1.95313	0.09155	0.54932	1.00708	0.06104	0.79346	4.5166
-0.12207	0.64087	0.48828	0.18311	0.73242	0.76294	-0.12207	0.18311			0.24414	0.61035	-0.27466	0.88501	0.12207	0.91553	0.24414	-0.15259			-0.61035	2.01416	0.12207	0.48828	1.06812	0.06104	0.76294	4.5166
-0.12207	0.61035	0.5188	0.12207	0.79346	0.73242	-0.15259	0.33569			0.18311	0.57983	-0.27466	0.88501	0.12207	0.97656	0.24414	-0.12207			-0.54932	2.01416	0.12207	0.57983	1.0376	0.03052	0.73242	4.5166
-0.12207	0.57983	0.54932	0.12207	0.76294	0.73242	-0.06104	0.24414			0.27466	0.67139	-0.30518	0.85449	0.12207	1.00708	0.15259	-0.09155			-0.48828	1.95313	0.03052	0.57983	0.97656	0.03052	0.82397	4.5166
-0.09155	0.57983	0.57983	0.21362	0.7019	0.7019	-0.06104	0.27466			0.27466	0.67139	-0.30518	0.88501	0.12207	1.0376	0.21362	-0.21362			-0.48828	1.89209	0	0.57983	0.88501	0	0.82397	4.5166
-0.06104	0.61035	0.64087	0.24414	0.67139	0.67139	0	0.18311			0.30518	0.57983	-0.24414	0.91553	0.15259	1.06812	0.24414	-0.06104			-0.57983	1.92261	0.03052	0.48828	0.94604	0.06104	0.79346	4.48608
-0.09155	0.57983	0.61035	0.21362	0.76294	0.64087	-0.18311	0.24414			0.21362	0.76294	-0.24414	0.88501	0.09155	1.0376	0.21362	-0.09155			-0.64087	1.98364	0.12207	0.61035	1.00708	0.09155	0.73242	4.45557
-0.15259	0.54932	0.61035	0.21362	0.73242	0.67139	-0.12207	0.27466			0.24414	0.67139	-0.33569	0.88501	0.15259	1.0376	0.15259	-0.15259			-0.54932	2.01416	0.12207	0.64087	1.00708	0.12207	0.79346	4.48608
-0.15259	0.61035	0.57983	0.18311	0.73242	0.76294	-0.06104	0.27466			0.21362	0.67139	-0.27466	0.91553	0.12207	1.00708	0.30518	-0.12207			-0.5188	1.92261	0.09155	0.64087	0.94604	0.18311	0.76294	4.54712
-0.21362	0.54932	0.57983	0.09155	0.64087	0.76294	-0.06104	0.27466			0.24414	0.64087	-0.24414	0.85449	0.06104	0.94604	0.27466	-0.06104			-0.54932	1.89209	0.09155	0.57983	0.91553	0.12207	0.76294	4.54712
-0.18311	0.54932	0.57983	0.12207	0.76294	0.7019	-0.09155	0.27466			0.21362	0.61035	-0.30518	0.88501	0.09155	0.97656	0.24414	-0.09155			-0.64087	1.95313	0	0.7019	0.97656	0.09155	0.73242	4.54712
-0.12207	0.54932	0.48828	0.15259	0.73242	0.7019	-0.12207	0.27466			0.30518	0.57983	-0.27466	0.85449	0.12207	1.06812	0.21362	0			-0.57983	1.98364	0	0.7019	1.00708	0.15259	0.73242	4.54712
-0.06104	0.54932	0.48828	0.18311	0.67139	0.64087	-0.18311	0.21362			0.24414	0.64087	-0.27466	0.79346	0.06104	1.06812	0.21362	-0.06104			-0.5188	1.95313	0.12207	0.57983	0.94604	0.18311	0.79346	4.54712
-0.06104	0.54932	0.54932	0.21362	0.73242	0.67139	-0.15259	0.21362			0.21362	0.67139	-0.27466	0.79346	0.09155	1.00708	0.30518	-0.09155			-0.57983	1.95313	0.06104	0.61035	0.88501	0.12207	0.79346	4.5166
-0.12207	0.48828	0.61035	0.15259	0.73242	0.76294	-0.12207	0.21362			0.27466	0.7019	-0.27466	0.76294	0.03052	1.0376	0.24414	-0.12207			-0.64087	1.92261	0.06104	0.73242	0.97656	0.09155	0.7019	4.5166
-0.09155	0.48828	0.57983	0.12207	0.67139	0.73242	-0.12207	0.18311			0.24414	0.67139	-0.27466	0.73242	0.03052	0.97656	0.27466	-0.15259			-0.54932	1.92261	0	0.7019	0.97656	0.18311	0.73242	4.48608
-0.09155	0.48828	0.61035	0.12207	0.67139	0.73242	-0.09155	0.24414			0.24414	0.61035	-0.24414	0.79346	0	1.00708	0.21362	-0.12207			-0.5188	1.95313	0.06104	0.64087	0.97656	0.18311	0.76294	4.42505
-0.15259	0.5188	0.57983	0.18311	0.76294	0.64087	-0.09155	0.21362			0.21362	0.61035	-0.30518	0.88501	0	1.06812	0.18311	-0.12207			-0.61035	1.95313	0.09155	0.61035	0.88501	0.18311	0.7019	4.48608
-0.12207	0.54932	0.54932	0.18311	0.7019	0.67139	-0.09155	0.24414			0.27466	0.67139	-0.33569	0.85449	0.06104	1.00708	0.24414	-0.12207			-0.61035	1.92261	0.06104	0.64087	0.97656	0.21362	0.64087	4.57764
-0.09155	0.57983	0.5188	0.12207	0.61035	0.76294	-0.12207	0.27466			0.21362	0.73242	-0.27466	0.85449	0.06104	1.00708	0.27466	-0.15259			-0.5188	1.92261	0	0.64087	0.94604	0.21362	0.76294	4.54712
-0.09155	0.57983	0.54932	0.06104	0.64087	0.73242	-0.06104	0.27466			0.21362	0.61035	-0.24414	0.85449	0.09155	0.91553	0.27466	-0.18311			-0.54932	1.92261	0	0.67139	0.82397	0.21362	0.73242	4.54712
-0.06104	0.61035	0.64087	0.12207	0.67139	0.64087	-0.03052	0.27466			0.24414	0.54932	-0.33569	0.82397	0.12207	0.97656	0.15259	-0.12207			-0.64087	1.95313	0.09155	0.73242	0.88501	0.21362	0.64087	4.57764
-0.06104	0.57983	0.57983	0.12207	0.67139	0.61035	-0.06104	0.27466			0.24414	0.61035	-0.30518	0.85449	0.09155	1.0376	0.27466	-0.12207			-0.61035	1.95313	0.09155	0.73242	0.91553	0.15259	0.73242	4.48608
-0.12207	0.57983	0.61035	0.12207	0.64087	0.73242	-0.06104	0.33569			0.24414	0.64087	-0.30518	0.82397	0.12207	1.0376	0.30518	-0.09155			-0.54932	1.89209	0	0.73242	0.85449	0.18311	0.76294	4.48608
-0.15259	0.5188	0.57983	0	0.61035	0.67139	-0.06104	0.27466			0.24414	0.67139	-0.30518	0.85449	0.12207	0.97656	0.27466	-0.12207			-0.54932	1.92261	0.03052	0.7019	0.85449	0.18311	0.79346	4.54712
-0.09155	0.45776	0.48828	0.09155	0.67139	0.64087	-0.09155	0.24414			0.15259	0.7019	-0.27466	0.76294	0.03052	0.91553	0.24414	-0.18311			-0.54932	1.98364	0.12207	0.64087	0.94604	0.12207	0.76294	4.54712
-0.09155	0.48828	0.57983	0.12207	0.73242	0.64087	-0.09155	0.27466			0.12207	0.64087	-0.36621	0.76294	0.03052	1.0376	0.18311	-0.21362			-0.54932	1.92261	0.09155	0.76294	0.88501	0.18311	0.76294	4.5166
-0.09155	0.5188	0.61035	0.09155	0.73242	0.7019	-0.09155	0.24414			0.21362	0.67139	-0.36621	0.76294	0	1.00708	0.21362	-0.24414			-0.57983	1.92261	0.09155	0.82397	0.91553	0.21362	0.76294	4.5166
-0.06104	0.57983	0.57983	0.03052	0.7019	0.67139	-0.15259	0.24414			0.21362	0.64087	-0.39673	0.79346	0.03052	1.00708	0.18311	-0.21362			-0.64087	1.92261	0.09155	0.76294	0.88501	0.15259	0.76294	4.48608
-0.18311	0.54932	0.5188	0.09155	0.64087	0.54932	-0.12207	0.18311			0.18311	0.61035	-0.36621	0.82397	0.06104	0.91553	0.24414	-0.24414			-0.57983	1.89209	0.12207	0.7019	0.88501	0.21362	0.7019	4.54712
-0.09155	0.5188	0.54932	0.09155	0.7019	0.67139	-0.12207	0.21362			0.12207	0.61035	-0.33569	0.85449	0.12207	1.0376	0.30518	-0.24414			-0.48828	1.86157	0	0.79346	0.88501	0.21362	0.73242	4.57764
-0.06104	0.5188	0.57983	0.06104	0.76294	0.7019	-0.15259	0.18311			0.18311	0.54932	-0.30518	0.82397	0.03052	1.0376	0.30518	-0.21362			-0.5188	1.83105	0.03052	0.79346	0.88501	0.18311	0.79346	4.54712
-0.09155	0.45776	0.61035	0.09155	0.76294	0.61035	-0.09155	0.18311			0.21362	0.54932	-0.30518	0.79346	0.06104	0.94604	0.33569	-0.18311			-0.5188	1.86157	0.12207	0.79346	0.91553	0.24414	0.76294	4.45557
-0.15259	0.45776	0.57983	0.12207	0.67139	0.67139	-0.09155	0.12207			0.21362	0.61035	-0.30518	0.73242	0.06104	0.94604	0.33569	-0.18311			-0.64087	1.77002	0.06104	0.85449	0.91553	0.27466	0.73242	4.48608
-0.09155	0.45776	0.5188	0.06104	0.67139	0.67139	-0.06104	0.18311			0.24414	0.64087	-0.33569	0.73242	0	0.97656	0.24414	-0.21362			-0.54932	1.77002	0.09155	0.79346	0.85449	0.30518	0.76294	4.54712
-0.03052	0.48828	0.64087	0.03052	0.76294	0.67139	-0.03052	0.24414			0.18311	0.61035	-0.33569	0.82397	0.03052	1.00708	0.30518	-0.18311			-0.48828	1.77002	0.09155	0.79346	0.88501	0.30518	0.76294	4.54712
-0.03052	0.5188	0.57983	0.12207	0.76294	0.57983	-0.06104	0.27466			0.12207	0.61035	-0.33569	0.85449	0.06104	0.88501	0.27466	-0.21362			-0.5188	1.80054	0.09155	0.79346	0.91553	0.33569	0.79346	4.5166
-0.09155	0.45776	0.57983	0.09155	0.76294	0.64087	-0.06104	0.27466			0.12207	0.61035	-0.33569	0.85449	0.12207	0.85449	0.27466	-0.21362			-0.57983	1.89209	0.09155	0.76294	0.94604	0.33569	0.76294	4.48608
-0.06104	0.45776	0.48828	0.09155	0.73242	0.64087	-0.03052	0.27466			0.09155	0.61035	-0.33569	0.85449	0.06104	0.91553	0.30518	-0.24414			-0.57983	1.92261	0.09155	0.79346	0.94604	0.33569	0.7019	4.54712
-0.03052	0.45776	0.61035	0	0.76294	0.67139	-0.06104	0.24414			0.09155	0.57983	-0.33569	0.73242	0.06104	0.91553	0.27466	-0.18311			-0.54932	1.89209	0.03052	0.79346	0.85449	0.33569	0.7019	4.5166
-0.03052	0.5188	0.57983	0.03052	0.79346	0.7019	-0.15259	0.21362			0.12207	0.61035	-0.36621	0.73242	0.03052	0.94604	0.30518	-0.18311			-0.5188	1.89209	0	0.73242	0.91553	0.30518	0.67139	4.48608
-0.09155	0.5188	0.48828	0.03052	0.76294	0.64087	-0.15259	0.18311			0.12207	0.67139	-0.39673	0.82397	0.03052	0.88501	0.33569	-0.15259			-0.54932	1.89209	0.03052	0.76294	0.94604	0.30518	0.7019	4.48608
-0.03052	0.5188	0.57983	0.03052	0.76294	0.61035	-0.15259	0.15259			0.09155	0.7019	-0.36621	0.82397	0.12207	0.82397	0.36621	-0.12207			-0.5188	1.86157	0.06104	0.76294	0.94604	0.30518	0.7019	4.54712
-0.03052	0.42725	0.57983	0.06104	0.73242	0.7019	-0.12207	0.12207			0.12207	0.7019	-0.33569	0.79346	0.06104	0.91553	0.36621	-0.12207			-0.48828	1.83105	0.03052	0.79346	0.94604	0.30518	0.73242	4.54712
-0.09155	0.48828	0.5188	0.12207	0.76294	0.67139	-0.03052	0.24414			0.09155	0.67139	-0.36621	0.73242	0	0.97656	0.36621	-0.12207			-0.48828	1.80054	0	0.79346	0.97656	0.27466	0.7019	4.48608
-0.03052	0.54932	0.54932	0.09155	0.76294	0.7019	0	0.27466			0.09155	0.67139	-0.36621	0.73242	0	0.94604	0.36621	-0.12207			-0.5188	1.83105	0.03052	0.79346	0.97656	0.24414	0.67139	4.57764
0	0.5188	0.61035	0.03052	0.76294	0.7019	-0.03052	0.21362			0.12207	0.64087	-0.42725	0.82397	0.03052	0.88501	0.36621	-0.15259			-0.5188	1.92261	0.03052	0.82397	0.91553	0.30518	0.7019	4.54712
-0.06104	0.45776	0.54932	0	0.7019	0.61035	-0.03052	0.27466			0.12207	0.64087	-0.42725	0.79346	0.12207	0.91553	0.39673	-0.18311			-0.61035	1.92261	0.09155	0.85449	0.91553	0.30518	0.73242	4.48608
-0.09155	0.45776	0.54932	0.06104	0.7019	0.7019	-0.03052	0.18311			0.09155	0.67139	-0.42725	0.82397	0.09155	0.97656	0.36621	-0.18311			-0.57983	1.89209	0.03052	0.82397	0.91553	0.36621	0.73242	4.54712
-0.06104	0.54932	0.5188	0.06104	0.7019	0.76294	-0.12207	0.15259			0.09155	0.67139	-0.36621	0.7019	0	0.97656	0.27466	-0.18311			-0.57983	1.86157	-0.03052	0.82397	0.91553	0.36621	0.73242	4.5166
-0.06104	0.5188	0.5188	0.06104	0.7019	0.7019	-0.12207	0.24414			0.15259	0.61035	-0.36621	0.79346	0.03052	0.88501	0.36621	-0.21362			-0.54932	1.83105	-0.03052	0.88501	0.94604	0.33569	0.67139	4.54712
0	0.45776	0.5188	0	0.76294	0.64087	-0.03052	0.27466			0.18311	0.57983	-0.30518	0.79346	0.12207	0.91553	0.39673	-0.27466			-0.57983	1.77002	0	0.88501	0.97656	0.36621	0.67139	4.54712
0	0.48828	0.54932	0.03052	0.73242	0.61035	0	0.24414			0.18311	0.57983	-0.27466	0.79346	0.06104	0.97656	0.42725	-0.24414			-0.57983	1.77002	0	0.94604	0.94604	0.30518	0.73242	4.5166
0	0.5188	0.54932	0.09155	0.76294	0.64087	0	0.24414			0.18311	0.54932	-0.27466	0.76294	0.03052	0.97656	0.45776	-0.21362			-0.57983	1.86157	0	0.94604	1.0376	0.27466	0.64087	4.45557
-0.06104	0.48828	0.54932	0.06104	0.76294	0.67139	-0.03052	0.18311			0.18311	0.67139	-0.30518	0.85449	0.06104	1.00708	0.54932	-0.18311			-0.5188	1.86157	0	0.94604	1.00708	0.24414	0.61035	4.48608
-0.12207	0.45776	0.54932	0.12207	0.7019	0.7019	-0.15259	0.15259			0.18311	0.7019	-0.30518	0.82397	0.09155	0.97656	0.54932	-0.18311			-0.48828	1.92261	0	0.97656	1.00708	0.33569	0.57983	4.54712
-0.09155	0.5188	0.45776	0.15259	0.7019	0.67139	-0.12207	0.24414			0.18311	0.73242	-0.30518	0.76294	0.06104	1.00708	0.54932	-0.18311			-0.5188	1.80054	0	0.91553	1.00708	0.33569	0.61035	4.5166
-0.03052	0.48828	0.5188	0.06104	0.64087	0.67139	-0.03052	0.27466			0.24414	0.73242	-0.33569	0.76294	0	0.94604	0.54932	-0.21362			-0.5188	1.77002	0.06104	1.00708	1.0376	0.33569	0.61035	4.60815
-0.03052	0.39673	0.54932	0.03052	0.64087	0.7019	0	0.18311			0.18311	0.7019	-0.39673	0.85449	0.06104	0.94604	0.54932	-0.27466			-0.5188	1.83105	0	0.94604	0.97656	0.36621	0.57983	4.5166
-0.09155	0.5188	0.5188	0.06104	0.57983	0.64087	-0.06104	0.09155			0.21362	0.67139	-0.42725	0.82397	0.09155	0.91553	0.54932	-0.30518			-0.48828	1.86157	0.03052	0.94604	0.97656	0.33569	0.61035	4.5166
-0.12207	0.48828	0.5188	0.06104	0.64087	0.67139	-0.12207	0.24414			0.15259	0.67139	-0.42725	0.7019	0.03052	0.88501	0.45776	-0.24414			-0.5188	1.83105	0	0.94604	0.97656	0.24414	0.61035	4.54712
-0.03052	0.45776	0.42725	0.03052	0.67139	0.67139	-0.06104	0.24414			0.09155	0.61035	-0.33569	0.85449	0	0.88501	0.48828	-0.21362			-0.5188	1.83105	0.03052	0.88501	0.97656	0.27466	0.64087	4.57764
0	0.36621	0.48828	0.06104	0.7019	0.67139	0	0.18311			0.12207	0.54932	-0.33569	0.82397	0.06104	0.91553	0.54932	-0.15259			-0.5188	1.7395	0.06104	0.85449	0.97656	0.33569	0.64087	4.54712
-0.03052	0.45776	0.54932	0	0.7019	0.67139	-0.03052	0.12207			0.12207	0.67139	-0.30518	0.82397	0.03052	0.91553	0.61035	-0.15259			-0.5188	1.83105	0	0.94604	0.97656	0.33569	0.64087	4.5166
-0.06104	0.45776	0.54932	0.03052	0.73242	0.67139	-0.12207	0.18311			0.21362	0.7019	-0.33569	0.7019	0	0.82397	0.57983	-0.18311			-0.54932	1.83105	0	0.94604	0.91553	0.33569	0.64087	4.5166
-0.12207	0.42725	0.54932	0.09155	0.73242	0.67139	-0.12207	0.21362			0.21362	0.7019	-0.33569	0.7019	0.03052	0.88501	0.61035	-0.21362			-0.54932	1.80054	0	0.94604	0.88501	0.24414	0.67139	4.57764
-0.15259	0.39673	0.57983	0.09155	0.7019	0.67139	-0.06104	0.18311			0.15259	0.7019	-0.39673	0.76294	0.03052	0.85449	0.57983	-0.24414			-0.54932	1.67847	0	0.97656	0.85449	0.30518	0.64087	4.57764
-0.15259	0.42725	0.5188	0.09155	0.64087	0.7019	-0.06104	0.09155			0.21362	0.64087	-0.39673	0.76294	0.03052	0.85449	0.5188	-0.24414			-0.61035	1.77002	0.03052	0.97656	0.91553	0.30518	0.61035	4.60815
-0.12207	0.42725	0.5188	0.09155	0.64087	0.61035	-0.18311	0.21362			0.18311	0.57983	-0.39673	0.73242	0.06104	0.88501	0.54932	-0.12207			-0.61035	1.83105	0.03052	0.91553	0.94604	0.30518	0.57983	4.57764
-0.09155	0.48828	0.5188	0.09155	0.61035	0.67139	-0.03052	0.24414			0.18311	0.64087	-0.36621	0.82397	0.09155	0.91553	0.67139	-0.12207			-0.57983	1.80054	0.12207	0.88501	0.97656	0.27466	0.54932	4.57764
-0.03052	0.48828	0.5188	0.03052	0.64087	0.64087	-0.06104	0.12207			0.18311	0.76294	-0.30518	0.82397	0	0.91553	0.61035	-0.18311			-0.57983	1.70898	0.09155	0.88501	1.00708	0.27466	0.57983	4.54712
-0.06104	0.39673	0.48828	0.09155	0.7019	0.61035	-0.06104	0.15259			0.15259	0.7019	-0.36621	0.79346	0	0.94604	0.61035	-0.30518			-0.5188	1.83105	0.12207	0.94604	0.91553	0.33569	0.67139	4.54712
-0.06104	0.45776	0.5188	0.06104	0.64087	0.64087	-0.18311	0.24414			0.18311	0.67139	-0.39673	0.79346	0.09155	0.94604	0.57983	-0.24414			-0.54932	1.83105	0.09155	0.97656	0.94604	0.30518	0.64087	4.54712
-0.03052	0.48828	0.5188	0.09155	0.64087	0.61035	-0.09155	0.15259			0.24414	0.64087	-0.39673	0.73242	0.06104	0.94604	0.5188	-0.15259			-0.54932	1.83105	0.09155	0.97656	0.94604	0.24414	0.67139	4.57764
-0.09155	0.45776	0.5188	0.06104	0.57983	0.7019	-0.09155	0.12207			0.21362	0.67139	-0.36621	0.79346	0.03052	1.00708	0.61035	-0.15259			-0.54932	1.80054	0.12207	0.94604	0.94604	0.27466	0.7019	4.54712
-0.06104	0.48828	0.45776	0.03052	0.57983	0.7019	-0.18311	0.24414			0.18311	0.73242	-0.36621	0.82397	0.03052	1.0376	0.61035	-0.18311			-0.57983	1.89209	0.09155	0.91553	0.88501	0.33569	0.67139	4.57764
-0.06104	0.39673	0.5188	0	0.57983	0.7019	-0.09155	0.24414			0.21362	0.7019	-0.36621	0.82397	0.06104	1.06812	0.57983	-0.24414			-0.64087	1.80054	0.06104	0.91553	0.88501	0.33569	0.67139	4.54712
-0.06104	0.36621	0.48828	0	0.64087	0.73242	-0.06104	0.21362			0.12207	0.67139	-0.42725	0.73242	0.06104	1.0376	0.5188	-0.18311			-0.57983	1.7395	0.03052	0.97656	0.91553	0.24414	0.64087	4.54712
-0.12207	0.39673	0.48828	0.03052	0.73242	0.73242	-0.09155	0.27466			0.15259	0.67139	-0.42725	0.79346	0.06104	1.00708	0.57983	-0.12207			-0.57983	1.83105	0	1.00708	0.94604	0.39673	0.61035	4.57764
-0.09155	0.42725	0.54932	0.06104	0.7019	0.76294	-0.21362	0.21362			0.24414	0.76294	-0.33569	0.85449	0	1.00708	0.57983	-0.18311			-0.48828	1.92261	0.03052	0.97656	0.91553	0.36621	0.64087	4.57764
-0.18311	0.42725	0.48828	0.09155	0.67139	0.73242	-0.18311	0.24414			0.21362	0.76294	-0.33569	0.85449	0	1.0376	0.57983	-0.27466			-0.48828	1.92261	0.06104	0.94604	0.94604	0.30518	0.7019	4.57764
-0.15259	0.45776	0.48828	0.09155	0.61035	0.7019	-0.09155	0.21362			0.18311	0.7019	-0.39673	0.88501	0	1.00708	0.54932	-0.21362			-0.54932	1.83105	0.15259	0.94604	0.94604	0.36621	0.64087	4.60815
-0.09155	0.42725	0.54932	0.06104	0.64087	0.67139	-0.09155	0.21362			0.15259	0.64087	-0.39673	0.82397	0.03052	0.94604	0.54932	-0.21362			-0.57983	1.92261	0.15259	1.0376	0.85449	0.36621	0.67139	4.60815
-0.12207	0.45776	0.48828	0.09155	0.67139	0.67139	-0.06104	0.12207			0.18311	0.73242	-0.33569	0.85449	0.03052	0.94604	0.64087	-0.27466			-0.64087	1.89209	0.15259	1.00708	0.85449	0.33569	0.67139	4.60815
-0.09155	0.42725	0.45776	0.09155	0.67139	0.73242	-0.12207	0.15259			0.18311	0.73242	-0.33569	0.85449	0.06104	0.91553	0.64087	-0.30518			-0.54932	1.86157	0.15259	0.94604	0.94604	0.24414	0.67139	4.66919
-0.03052	0.42725	0.48828	0.09155	0.61035	0.82397	-0.15259	0.18311			0.24414	0.67139	-0.39673	0.85449	0	0.91553	0.5188	-0.15259			-0.5188	1.80054	0.09155	0.85449	0.94604	0.30518	0.67139	4.66919
-0.03052	0.45776	0.45776	0.03052	0.57983	0.79346	-0.09155	0.21362			0.18311	0.7019	-0.36621	0.82397	0.03052	1.00708	0.64087	-0.18311			-0.5188	1.83105	0.03052	0.97656	0.91553	0.39673	0.76294	4.66919
0	0.45776	0.42725	0	0.67139	0.79346	-0.09155	0.15259			0.09155	0.73242	-0.36621	0.82397	0.03052	1.0376	0.67139	-0.24414			-0.54932	1.86157	0.06104	1.00708	0.88501	0.39673	0.7019	4.69971
0	0.48828	0.39673	0	0.67139	0.76294	-0.06104	0.12207			0.21362	0.7019	-0.36621	0.79346	0.09155	1.00708	0.54932	-0.21362			-0.67139	1.86157	0.09155	0.97656	0.82397	0.39673	0.73242	4.69971
0	0.48828	0.36621	0.09155	0.61035	0.79346	-0.15259	0.15259			0.24414	0.61035	-0.42725	0.76294	0.06104	1.00708	0.57983	-0.24414			-0.57983	1.77002	0.15259	0.85449	0.82397	0.36621	0.7019	4.63867
0	0.42725	0.42725	0.06104	0.57983	0.73242	-0.09155	0.24414			0.18311	0.73242	-0.33569	0.79346	0.03052	0.97656	0.64087	-0.24414			-0.48828	1.83105	0.12207	0.94604	0.91553	0.30518	0.7019	4.63867
-0.03052	0.48828	0.42725	0.06104	0.67139	0.76294	-0.09155	0.18311			0.09155	0.7019	-0.36621	0.82397	0.03052	0.94604	0.64087	-0.33569			-0.5188	1.89209	0.06104	0.94604	0.88501	0.33569	0.79346	4.57764
-0.06104	0.45776	0.45776	0.06104	0.64087	0.82397	-0.06104	0.21362			0.21362	0.7019	-0.36621	0.76294	0	0.85449	0.54932	-0.24414			-0.54932	1.89209	0.06104	0.85449	0.91553	0.36621	0.76294	4.57764
-0.09155	0.39673	0.5188	0	0.64087	0.76294	-0.06104	0.15259			0.18311	0.73242	-0.42725	0.79346	0	0.91553	0.64087	-0.18311			-0.67139	1.86157	0.03052	0.91553	0.82397	0.39673	0.7019	4.57764
-0.12207	0.39673	0.48828	0	0.61035	0.79346	-0.15259	0.15259			0.21362	0.73242	-0.42725	0.82397	-0.03052	0.97656	0.64087	-0.21362			-0.54932	1.77002	0.12207	0.97656	0.85449	0.39673	0.7019	4.60815
-0.06104	0.36621	0.48828	0.06104	0.64087	0.76294	-0.15259	0.09155			0.18311	0.73242	-0.36621	0.82397	0	0.97656	0.64087	-0.18311			-0.5188	1.80054	0.12207	0.91553	0.85449	0.33569	0.76294	4.63867
0	0.33569	0.45776	0.09155	0.61035	0.7019	-0.09155	0.09155			0.24414	0.76294	-0.39673	0.85449	0	1.00708	0.64087	-0.21362			-0.48828	1.86157	0.09155	0.82397	0.85449	0.36621	0.76294	4.63867
-0.03052	0.30518	0.42725	0.09155	0.57983	0.73242	-0.06104	0.15259			0.24414	0.76294	-0.39673	0.82397	0	0.97656	0.64087	-0.30518			-0.64087	1.89209	0	0.94604	0.79346	0.39673	0.73242	4.63867
0	0.36621	0.39673	0.03052	0.64087	0.79346	-0.03052	0.12207			0.12207	0.67139	-0.45776	0.79346	-0.03052	0.91553	0.61035	-0.30518			-0.48828	1.92261	0.06104	0.91553	0.88501	0.39673	0.73242	4.63867
-0.03052	0.36621	0.45776	0.03052	0.64087	0.79346	-0.03052	0.15259			0.18311	0.67139	-0.42725	0.79346	-0.06104	1.00708	0.67139	-0.21362			-0.48828	1.95313	0.12207	0.94604	0.88501	0.45776	0.82397	4.63867
-0.06104	0.39673	0.48828	0	0.57983	0.7019	-0.03052	0.12207			0.21362	0.76294	-0.36621	0.85449	0	1.0376	0.61035	-0.21362			-0.61035	1.95313	0.12207	0.82397	0.88501	0.39673	0.79346	4.57764
-0.12207	0.42725	0.48828	0.12207	0.61035	0.64087	-0.03052	0.03052			0.18311	0.76294	-0.39673	0.73242	0	1.00708	0.5188	-0.24414			-0.61035	1.92261	0.09155	0.82397	0.82397	0.36621	0.76294	4.57764
-0.09155	0.42725	0.45776	0.03052	0.7019	0.76294	-0.03052	0.09155			0.18311	0.7019	-0.42725	0.79346	0	0.94604	0.61035	-0.21362			-0.45776	1.92261	0.03052	0.85449	0.91553	0.36621	0.79346	4.57764
-0.03052	0.36621	0.48828	0.03052	0.64087	0.73242	-0.03052	0.03052			0.18311	0.67139	-0.48828	0.76294	0.03052	0.91553	0.64087	-0.21362			-0.54932	1.89209	0.12207	0.82397	0.91553	0.39673	0.79346	4.66919
0	0.39673	0.36621	0	0.64087	0.7019	-0.03052	0.06104			0.15259	0.73242	-0.36621	0.7019	0	1.00708	0.64087	-0.15259			-0.61035	1.89209	0.12207	0.82397	0.85449	0.42725	0.76294	4.63867
-0.03052	0.39673	0.39673	0.03052	0.64087	0.67139	-0.03052	0.12207			0.15259	0.7019	-0.39673	0.64087	0	1.06812	0.61035	-0.15259			-0.5188	1.89209	0.12207	0.88501	0.88501	0.45776	0.7019	4.63867
-0.03052	0.39673	0.45776	0.06104	0.61035	0.73242	0	0.06104			0.18311	0.73242	-0.39673	0.7019	0.06104	1.00708	0.54932	-0.21362			-0.45776	1.86157	0	0.91553	0.88501	0.45776	0.73242	4.63867
-0.06104	0.33569	0.42725	0.06104	0.61035	0.79346	0	0.12207			0.21362	0.67139	-0.45776	0.73242	0.03052	0.91553	0.5188	-0.27466			-0.48828	1.89209	0.12207	0.88501	0.85449	0.45776	0.76294	4.5166
-0.06104	0.33569	0.42725	0	0.64087	0.79346	-0.03052	0.18311			0.12207	0.64087	-0.45776	0.79346	0	0.94604	0.5188	-0.21362			-0.48828	1.86157	0.15259	0.88501	0.82397	0.48828	0.79346	4.57764
-0.03052	0.33569	0.39673	0.09155	0.67139	0.7019	-0.06104	0.21362			0.12207	0.67139	-0.42725	0.82397	-0.03052	0.97656	0.5188	-0.15259			-0.5188	1.89209	0	0.76294	0.82397	0.48828	0.76294	4.63867
-0.03052	0.36621	0.36621	0.09155	0.54932	0.76294	-0.03052	0.24414			0.09155	0.7019	-0.36621	0.79346	-0.06104	0.97656	0.57983	-0.15259			-0.45776	1.86157	0.06104	0.85449	0.91553	0.42725	0.73242	4.63867
-0.06104	0.42725	0.42725	0.06104	0.57983	0.76294	-0.03052	0.21362			0.15259	0.76294	-0.33569	0.82397	-0.03052	0.88501	0.61035	-0.12207			-0.48828	1.86157	0.15259	0.85449	0.88501	0.45776	0.7019	4.63867
-0.09155	0.42725	0.45776	0.03052	0.61035	0.73242	0	0.24414			0.18311	0.7019	-0.39673	0.76294	0	0.97656	0.57983	-0.12207			-0.5188	1.86157	0.09155	0.91553	0.88501	0.5188	0.7019	4.54712
-0.09155	0.42725	0.42725	0.12207	0.61035	0.7019	-0.09155	0.18311			0.15259	0.73242	-0.33569	0.73242	0.06104	1.00708	0.57983	-0.18311			-0.61035	1.83105	0.03052	0.82397	0.88501	0.45776	0.79346	4.54712
-0.03052	0.42725	0.39673	0.09155	0.61035	0.79346	-0.09155	0.24414			0.12207	0.73242	-0.36621	0.7019	0.06104	0.91553	0.57983	-0.15259			-0.48828	1.83105	0.12207	0.79346	0.88501	0.42725	0.82397	4.60815
0	0.33569	0.39673	0	0.5188	0.73242	-0.06104	0.21362			0.18311	0.76294	-0.36621	0.7019	0	0.91553	0.5188	-0.15259			-0.45776	1.86157	0.09155	0.79346	0.88501	0.45776	0.73242	4.60815
-0.03052	0.42725	0.48828	0.09155	0.64087	0.67139	-0.12207	0.18311			0.15259	0.73242	-0.36621	0.76294	0	1.00708	0.5188	-0.18311			-0.45776	1.80054	0.15259	0.82397	0.85449	0.45776	0.73242	4.54712
-0.09155	0.39673	0.42725	0.06104	0.64087	0.79346	-0.12207	0.21362			0.21362	0.76294	-0.36621	0.79346	0	1.00708	0.54932	-0.18311			-0.61035	1.83105	0.09155	0.82397	0.94604	0.45776	0.76294	4.54712
0	0.42725	0.39673	0.03052	0.64087	0.76294	-0.09155	0.12207			0.21362	0.76294	-0.36621	0.82397	-0.03052	0.91553	0.5188	-0.21362			-0.54932	1.80054	0.09155	0.82397	0.94604	0.54932	0.76294	4.63867
0	0.42725	0.36621	0.03052	0.61035	0.7019	-0.03052	0.12207			0.12207	0.76294	-0.36621	0.79346	0.03052	1.0376	0.54932	-0.24414			-0.5188	1.77002	0.12207	0.85449	0.91553	0.54932	0.73242	4.57764
-0.03052	0.39673	0.42725	0.06104	0.61035	0.67139	-0.03052	0.15259			0.09155	0.73242	-0.36621	0.73242	0	1.0376	0.57983	-0.21362			-0.48828	1.7395	0.09155	0.82397	0.88501	0.57983	0.7019	4.54712
-0.06104	0.33569	0.45776	0.06104	0.57983	0.67139	-0.03052	0.24414			0.09155	0.76294	-0.33569	0.7019	0	1.00708	0.5188	-0.18311			-0.54932	1.80054	0.12207	0.79346	0.97656	0.57983	0.76294	4.54712
0	0.39673	0.36621	0.03052	0.57983	0.76294	0	0.24414			0.12207	0.76294	-0.36621	0.76294	0	1.00708	0.48828	-0.18311			-0.61035	1.86157	0.09155	0.79346	0.97656	0.57983	0.82397	4.60815
0	0.42725	0.42725	0.03052	0.54932	0.73242	0	0.21362			0.15259	0.73242	-0.33569	0.82397	-0.03052	0.97656	0.5188	-0.18311			-0.57983	1.83105	0	0.85449	0.97656	0.57983	0.76294	4.60815
-0.03052	0.42725	0.45776	0.06104	0.5188	0.73242	0	0.24414			0.15259	0.79346	-0.36621	0.82397	-0.03052	0.97656	0.45776	-0.21362			-0.57983	1.83105	0.06104	0.85449	0.91553	0.64087	0.82397	4.48608
-0.03052	0.42725	0.42725	0.03052	0.5188	0.7019	-0.06104	0.15259			0.15259	0.76294	-0.36621	0.73242	0.03052	0.97656	0.45776	-0.21362			-0.54932	1.83105	0.12207	0.85449	0.88501	0.57983	0.82397	4.54712
0	0.30518	0.36621	0.09155	0.48828	0.76294	-0.15259	0.12207			0.09155	0.73242	-0.36621	0.73242	0.06104	1.00708	0.5188	-0.21362			-0.5188	1.80054	0.15259	0.85449	0.94604	0.61035	0.79346	4.57764
-0.06104	0.42725	0.48828	0.06104	0.54932	0.76294	-0.12207	0.09155			0.15259	0.73242	-0.36621	0.76294	0.03052	0.94604	0.57983	-0.21362			-0.5188	1.83105	0	0.85449	0.94604	0.54932	0.76294	4.57764
-0.03052	0.45776	0.48828	0.03052	0.57983	0.79346	-0.06104	0.12207			0.09155	0.67139	-0.39673	0.79346	-0.03052	0.91553	0.57983	-0.24414			-0.54932	1.83105	0.06104	0.82397	0.94604	0.5188	0.76294	4.60815
0.06104	0.45776	0.36621	0	0.57983	0.79346	0	0.21362			0.15259	0.61035	-0.36621	0.76294	0	0.97656	0.64087	-0.24414			-0.54932	1.70898	0.12207	0.79346	0.97656	0.5188	0.73242	4.60815
0	0.36621	0.39673	0.03052	0.57983	0.7019	0	0.18311			0.15259	0.67139	-0.39673	0.73242	0.03052	1.00708	0.61035	-0.27466			-0.54932	1.7395	0.15259	0.82397	0.97656	0.57983	0.7019	4.57764
-0.06104	0.39673	0.48828	0.09155	0.57983	0.79346	-0.06104	0.18311			0.09155	0.7019	-0.39673	0.67139	0	0.94604	0.57983	-0.30518			-0.5188	1.80054	0.12207	0.79346	0.94604	0.61035	0.73242	4.54712
-0.06104	0.42725	0.42725	0.12207	0.57983	0.73242	-0.09155	0.15259			0.12207	0.73242	-0.39673	0.79346	0	0.88501	0.57983	-0.27466			-0.48828	1.80054	0.09155	0.73242	0.91553	0.61035	0.73242	4.63867
-0.03052	0.42725	0.42725	0	0.61035	0.79346	-0.09155	0.09155			0.06104	0.76294	-0.42725	0.79346	0	0.94604	0.57983	-0.27466			-0.48828	1.83105	0.03052	0.79346	0.94604	0.57983	0.73242	4.66919
0	0.30518	0.45776	0.06104	0.61035	0.76294	-0.12207	0.12207			0.06104	0.82397	-0.42725	0.73242	0	0.97656	0.54932	-0.21362			-0.48828	1.83105	0.03052	0.73242	0.91553	0.57983	0.76294	4.60815
0	0.39673	0.42725	0.09155	0.61035	0.7019	0	0.24414			0.06104	0.79346	-0.45776	0.73242	0	0.97656	0.5188	-0.15259			-0.45776	1.80054	0.03052	0.76294	0.94604	0.54932	0.76294	4.60815
0	0.45776	0.39673	0.12207	0.64087	0.7019	0	0.21362			0.06104	0.85449	-0.45776	0.79346	-0.03052	1.00708	0.48828	-0.09155			-0.48828	1.67847	0.12207	0.76294	0.91553	0.48828	0.73242	4.54712
-0.06104	0.39673	0.36621	0.12207	0.61035	0.76294	-0.06104	0.18311			0.03052	0.79346	-0.45776	0.76294	0	0.94604	0.54932	-0.15259			-0.5188	1.80054	0.09155	0.79346	0.97656	0.5188	0.76294	4.54712
-0.03052	0.39673	0.33569	0.12207	0.61035	0.79346	-0.06104	0.15259			0.03052	0.79346	-0.42725	0.7019	0	0.94604	0.57983	-0.18311			-0.5188	1.86157	0.12207	0.79346	0.94604	0.57983	0.82397	4.54712
0	0.48828	0.36621	0.09155	0.61035	0.79346	-0.12207	0.12207			0.06104	0.79346	-0.39673	0.79346	0	0.91553	0.61035	-0.18311			-0.5188	1.86157	0.06104	0.82397	0.97656	0.64087	0.82397	4.60815
0.03052	0.42725	0.42725	0.06104	0.57983	0.79346	-0.09155	0.27466			0.09155	0.79346	-0.36621	0.76294	-0.03052	0.85449	0.61035	-0.21362			-0.54932	1.80054	0.06104	0.85449	0.91553	0.61035	0.85449	4.60815
0	0.36621	0.36621	0.03052	0.54932	0.82397	0	0.21362			0.15259	0.7019	-0.33569	0.7019	0	0.88501	0.57983	-0.33569			-0.5188	1.7395	0.12207	0.85449	0.94604	0.57983	0.85449	4.60815
0	0.45776	0.33569	0.06104	0.57983	0.82397	-0.03052	0.24414			0.15259	0.73242	-0.39673	0.7019	0	0.88501	0.57983	-0.27466			-0.57983	1.70898	0.06104	0.85449	0.97656	0.57983	0.88501	4.54712
0	0.42725	0.39673	0.09155	0.57983	0.76294	-0.06104	0.12207			0.09155	0.76294	-0.39673	0.79346	-0.09155	0.88501	0.48828	-0.24414			-0.64087	1.83105	0.09155	0.82397	0.97656	0.54932	0.94604	4.5166
0	0.39673	0.42725	0.06104	0.54932	0.79346	-0.15259	0.18311			0.12207	0.82397	-0.42725	0.76294	0	0.97656	0.5188	-0.18311			-0.64087	1.77002	0.09155	0.79346	0.94604	0.61035	0.91553	4.57764
0	0.36621	0.42725	0.06104	0.54932	0.79346	-0.03052	0.27466			0.09155	0.82397	-0.42725	0.73242	0	1.00708	0.57983	-0.15259			-0.61035	1.77002	0.06104	0.76294	0.91553	0.64087	0.88501	4.57764
-0.03052	0.39673	0.39673	0.09155	0.57983	0.79346	-0.03052	0.24414			0.12207	0.82397	-0.45776	0.82397	0	0.97656	0.61035	-0.24414			-0.61035	1.70898	0.06104	0.73242	0.88501	0.64087	0.91553	4.57764
-0.03052	0.42725	0.33569	0.06104	0.54932	0.82397	-0.03052	0.15259			0.12207	0.79346	-0.42725	0.79346	-0.06104	0.94604	0.57983	-0.27466			-0.57983	1.70898	0.09155	0.76294	0.88501	0.64087	0.91553	4.54712
0	0.48828	0.33569	0.06104	0.57983	0.79346	-0.12207	0.21362			0.03052	0.76294	-0.39673	0.79346	-0.06104	0.94604	0.57983	-0.33569			-0.54932	1.83105	0.06104	0.79346	0.85449	0.54932	0.91553	4.57764
0	0.39673	0.39673	0.06104	0.61035	0.79346	-0.09155	0.21362			0	0.67139	-0.36621	0.73242	-0.03052	0.91553	0.5188	-0.30518			-0.54932	1.83105	0.03052	0.85449	0.82397	0.57983	0.91553	4.57764
0	0.36621	0.36621	0.09155	0.64087	0.79346	0.03052	0.21362			0.06104	0.73242	-0.33569	0.73242	-0.09155	0.94604	0.48828	-0.21362			-0.5188	1.70898	0.03052	0.79346	0.88501	0.64087	0.91553	4.57764
0	0.39673	0.39673	0.03052	0.64087	0.76294	0	0.18311			0.06104	0.79346	-0.33569	0.76294	-0.06104	0.91553	0.64087	-0.15259			-0.5188	1.77002	0	0.82397	0.91553	0.64087	0.88501	4.57764
0.03052	0.42725	0.42725	0.06104	0.5188	0.73242	-0.09155	0.27466			0.09155	0.79346	-0.36621	0.82397	0	0.88501	0.61035	-0.24414			-0.48828	1.80054	0.06104	0.79346	0.94604	0.61035	0.85449	4.57764
0.03052	0.45776	0.39673	0.12207	0.48828	0.7019	0	0.24414			0.09155	0.76294	-0.36621	0.85449	0	0.94604	0.61035	-0.27466			-0.57983	1.77002	0.06104	0.73242	0.94604	0.57983	0.85449	4.57764
0.03052	0.45776	0.42725	0.12207	0.5188	0.73242	0	0.18311			0.12207	0.7019	-0.30518	0.82397	0	0.94604	0.54932	-0.27466			-0.54932	1.64795	0.06104	0.73242	0.91553	0.67139	0.91553	4.63867
0	0.36621	0.39673	0.18311	0.5188	0.76294	-0.03052	0.21362			0.12207	0.73242	-0.27466	0.76294	0.03052	0.97656	0.45776	-0.18311			-0.57983	1.77002	0.06104	0.76294	0.91553	0.64087	0.88501	4.60815
0	0.42725	0.39673	0.18311	0.57983	0.76294	-0.06104	0.24414			0	0.76294	-0.27466	0.7019	-0.03052	0.97656	0.54932	-0.18311			-0.64087	1.80054	0.09155	0.85449	0.85449	0.64087	0.91553	4.5166
0	0.45776	0.42725	0.18311	0.57983	0.79346	0.06104	0.18311			0.03052	0.79346	-0.33569	0.79346	-0.03052	1.00708	0.57983	-0.18311			-0.61035	1.67847	0.12207	0.85449	0.85449	0.61035	0.94604	4.57764
0.03052	0.5188	0.39673	0.18311	0.57983	0.79346	0.03052	0.21362			0.12207	0.76294	-0.39673	0.82397	0	1.00708	0.54932	-0.27466			-0.54932	1.7395	0.15259	0.76294	0.79346	0.67139	0.91553	4.60815
0	0.45776	0.36621	0.21362	0.54932	0.79346	-0.06104	0.30518			0.12207	0.64087	-0.30518	0.76294	0	1.00708	0.42725	-0.21362			-0.45776	1.80054	0.15259	0.76294	0.7019	0.67139	0.88501	4.57764
0	0.39673	0.39673	0.15259	0.48828	0.73242	0.03052	0.24414			0.12207	0.67139	-0.30518	0.7019	0	1.00708	0.54932	-0.15259			-0.5188	1.70898	0.15259	0.73242	0.79346	0.64087	0.85449	4.57764
0	0.42725	0.39673	0.15259	0.54932	0.76294	0	0.27466			0.03052	0.79346	-0.33569	0.67139	-0.03052	0.97656	0.57983	-0.18311			-0.48828	1.70898	0.12207	0.82397	0.85449	0.67139	0.88501	4.60815
0	0.48828	0.39673	0.12207	0.54932	0.79346	-0.03052	0.30518			0	0.7019	-0.39673	0.76294	-0.03052	0.97656	0.54932	-0.30518			-0.54932	1.7395	0.12207	0.82397	0.85449	0.7019	0.94604	4.54712
0.03052	0.48828	0.36621	0.09155	0.54932	0.79346	-0.03052	0.24414			0	0.73242	-0.33569	0.79346	0	0.97656	0.48828	-0.15259			-0.61035	1.7395	0.06104	0.79346	0.85449	0.67139	0.97656	4.60815
0.03052	0.5188	0.36621	0.06104	0.54932	0.7019	-0.06104	0.27466			0.09155	0.67139	-0.30518	0.82397	0	0.91553	0.54932	-0.15259			-0.64087	1.77002	0.03052	0.73242	0.82397	0.61035	0.94604	4.57764
0.06104	0.5188	0.30518	0.06104	0.5188	0.64087	-0.06104	0.24414			0.12207	0.76294	-0.33569	0.79346	0	0.88501	0.57983	-0.24414			-0.54932	1.7395	0.12207	0.76294	0.82397	0.7019	0.91553	4.54712
0.03052	0.5188	0.33569	0.12207	0.5188	0.67139	-0.06104	0.12207			0.03052	0.76294	-0.36621	0.79346	0.03052	0.91553	0.57983	-0.24414			-0.48828	1.7395	0.15259	0.82397	0.79346	0.73242	0.88501	4.5166
0.06104	0.48828	0.33569	0.12207	0.61035	0.7019	-0.09155	0.21362			0	0.67139	-0.42725	0.76294	0	0.94604	0.45776	-0.12207			-0.48828	1.7395	0.18311	0.79346	0.79346	0.73242	0.85449	4.48608
0.03052	0.5188	0.36621	0.15259	0.61035	0.82397	-0.09155	0.21362			0.03052	0.7019	-0.33569	0.76294	-0.03052	1.0376	0.5188	-0.18311			-0.5188	1.7395	0.15259	0.79346	0.88501	0.7019	0.91553	4.45557
0.06104	0.48828	0.36621	0.15259	0.54932	0.76294	0	0.24414			0.06104	0.73242	-0.30518	0.82397	-0.03052	1.06812	0.5188	-0.24414			-0.54932	1.61743	0.12207	0.73242	0.85449	0.7019	0.94604	4.45557
0.06104	0.45776	0.39673	0.09155	0.48828	0.76294	0	0.21362			0.09155	0.7019	-0.42725	0.76294	-0.03052	1.0376	0.42725	-0.15259			-0.57983	1.64795	0.06104	0.76294	0.85449	0.67139	0.94604	4.5166
0	0.48828	0.39673	0.15259	0.54932	0.79346	0	0.15259			0.03052	0.61035	-0.36621	0.82397	-0.03052	1.0376	0.45776	-0.15259			-0.45776	1.67847	0.09155	0.73242	0.79346	0.67139	0.91553	4.54712
0	0.42725	0.39673	0.09155	0.57983	0.76294	-0.03052	0.21362			0.03052	0.73242	-0.30518	0.82397	0	1.0376	0.54932	-0.27466			-0.48828	1.70898	0.06104	0.76294	0.82397	0.7019	0.85449	4.57764
0	0.45776	0.42725	0.03052	0.57983	0.7019	-0.03052	0.24414			0.06104	0.7019	-0.33569	0.82397	0	0.94604	0.48828	-0.15259			-0.45776	1.61743	0.12207	0.67139	0.85449	0.73242	0.94604	4.63867
-0.03052	0.42725	0.42725	0.12207	0.45776	0.76294	0	0.27466			0.03052	0.61035	-0.39673	0.82397	-0.06104	0.91553	0.45776	-0.12207			-0.57983	1.61743	0.21362	0.76294	0.85449	0.79346	0.97656	4.54712
0.03052	0.42725	0.39673	0.12207	0.61035	0.82397	0	0.24414			-0.03052	0.57983	-0.33569	0.82397	-0.03052	1.00708	0.54932	-0.15259			-0.5188	1.67847	0.15259	0.76294	0.85449	0.79346	0.88501	4.54712
0.12207	0.42725	0.39673	0.12207	0.61035	0.82397	-0.03052	0.18311			0.03052	0.61035	-0.30518	0.79346	-0.06104	1.06812	0.5188	-0.21362			-0.45776	1.64795	0.12207	0.73242	0.76294	0.73242	0.85449	4.54712
0.09155	0.42725	0.33569	0.09155	0.5188	0.76294	-0.15259	0.15259			0.09155	0.57983	-0.30518	0.79346	-0.06104	1.06812	0.5188	-0.24414			-0.45776	1.70898	0.06104	0.64087	0.85449	0.7019	0.88501	4.54712
0.06104	0.42725	0.27466	0.09155	0.5188	0.76294	-0.12207	0.12207			0.06104	0.61035	-0.33569	0.82397	-0.06104	1.09863	0.48828	-0.24414			-0.5188	1.67847	0.09155	0.76294	0.88501	0.76294	0.94604	4.45557
0.09155	0.39673	0.36621	0.03052	0.61035	0.67139	-0.03052	0.18311			0	0.57983	-0.30518	0.79346	-0.09155	1.00708	0.45776	-0.21362			-0.54932	1.64795	0.15259	0.7019	0.85449	0.76294	0.94604	4.45557
0.09155	0.36621	0.45776	0.03052	0.61035	0.73242	-0.03052	0.15259			0.06104	0.64087	-0.33569	0.79346	-0.15259	0.91553	0.45776	-0.21362			-0.39673	1.61743	0.15259	0.67139	0.76294	0.73242	0.85449	4.45557
0.15259	0.36621	0.39673	0.15259	0.5188	0.79346	0	0.15259			0.03052	0.7019	-0.30518	0.82397	-0.12207	0.97656	0.5188	-0.15259			-0.42725	1.58691	0.09155	0.64087	0.82397	0.73242	0.88501	4.5166
0.09155	0.33569	0.36621	0.09155	0.64087	0.76294	0	0.15259			0	0.7019	-0.30518	0.73242	-0.12207	1.0376	0.45776	-0.12207			-0.5188	1.58691	0	0.73242	0.88501	0.73242	0.88501	4.54712
0.03052	0.39673	0.33569	0.06104	0.61035	0.76294	-0.03052	0.12207			0.12207	0.57983	-0.33569	0.76294	-0.12207	1.06812	0.45776	-0.21362			-0.5188	1.5564	0.09155	0.73242	0.85449	0.73242	0.82397	4.5166
0.03052	0.39673	0.30518	0	0.5188	0.67139	0	0.18311			0.09155	0.54932	-0.42725	0.79346	-0.06104	1.0376	0.36621	-0.21362			-0.45776	1.5564	0.15259	0.73242	0.73242	0.76294	0.85449	4.5166
0.12207	0.42725	0.27466	0.06104	0.54932	0.73242	-0.03052	0.18311			0.06104	0.67139	-0.33569	0.85449	-0.03052	0.94604	0.45776	-0.18311			-0.45776	1.5564	0.12207	0.67139	0.85449	0.79346	0.91553	4.5166
0.09155	0.42725	0.33569	0.09155	0.61035	0.76294	0	0.12207			0.03052	0.67139	-0.30518	0.82397	-0.03052	0.91553	0.48828	-0.12207			-0.54932	1.58691	0.06104	0.67139	0.79346	0.76294	0.91553	4.42505
0.06104	0.39673	0.36621	0.12207	0.57983	0.7019	0	0.15259			0	0.61035	-0.30518	0.85449	0	1.06812	0.48828	-0.12207			-0.42725	1.58691	0.06104	0.73242	0.73242	0.76294	0.82397	4.42505
0.03052	0.42725	0.39673	0.12207	0.57983	0.67139	0	0.15259			0	0.54932	-0.36621	0.88501	-0.06104	1.06812	0.36621	-0.24414			-0.42725	1.58691	0.12207	0.7019	0.82397	0.73242	0.85449	4.48608
0	0.39673	0.33569	0.03052	0.61035	0.73242	0	0.12207			0.06104	0.54932	-0.33569	0.85449	-0.03052	1.06812	0.39673	-0.24414			-0.48828	1.58691	0.12207	0.67139	0.82397	0.7019	0.91553	4.5166
0	0.39673	0.27466	0.12207	0.57983	0.76294	-0.03052	0.18311			0.06104	0.57983	-0.33569	0.82397	-0.06104	0.94604	0.45776	-0.21362			-0.5188	1.5564	0.03052	0.64087	0.82397	0.79346	0.85449	4.45557
0.06104	0.36621	0.33569	0.09155	0.64087	0.67139	0	0.15259			0.06104	0.61035	-0.30518	0.85449	-0.06104	0.97656	0.45776	-0.15259			-0.54932	1.5564	0.06104	0.7019	0.76294	0.76294	0.85449	4.45557
0.06104	0.33569	0.39673	0.09155	0.5188	0.67139	-0.03052	0.21362			0.09155	0.57983	-0.30518	0.82397	-0.15259	1.0376	0.48828	-0.18311			-0.48828	1.58691	0.12207	0.73242	0.88501	0.73242	0.85449	4.39453
0.06104	0.36621	0.39673	0.03052	0.48828	0.73242	0	0.24414			0.03052	0.61035	-0.36621	0.82397	-0.09155	1.00708	0.5188	-0.18311			-0.45776	1.61743	0.09155	0.64087	0.82397	0.73242	0.85449	4.42505
0	0.39673	0.36621	0.15259	0.57983	0.76294	-0.03052	0.21362			0	0.61035	-0.36621	0.82397	-0.03052	0.91553	0.42725	-0.15259			-0.42725	1.64795	0.06104	0.64087	0.82397	0.73242	0.88501	4.45557
0	0.42725	0.30518	0.12207	0.57983	0.67139	-0.06104	0.21362			0.12207	0.54932	-0.33569	0.82397	-0.03052	0.94604	0.45776	-0.21362			-0.39673	1.61743	0.18311	0.67139	0.82397	0.7019	0.88501	4.45557
0.09155	0.39673	0.30518	0.06104	0.54932	0.64087	-0.03052	0.24414			0.09155	0.54932	-0.33569	0.91553	0	1.0376	0.39673	-0.21362			-0.42725	1.64795	0.12207	0.7019	0.79346	0.73242	0.82397	4.42505
0.09155	0.39673	0.39673	0	0.48828	0.73242	-0.06104	0.24414			0.09155	0.5188	-0.30518	0.91553	-0.03052	1.00708	0.36621	-0.18311			-0.48828	1.7395	0.06104	0.67139	0.82397	0.73242	0.79346	4.36401
0.03052	0.36621	0.39673	0.09155	0.54932	0.7019	-0.12207	0.21362			0.03052	0.5188	-0.30518	0.91553	-0.06104	0.88501	0.36621	-0.18311			-0.48828	1.64795	0.06104	0.61035	0.82397	0.76294	0.79346	4.42505
0	0.30518	0.30518	0.09155	0.54932	0.57983	-0.09155	0.21362			0	0.54932	-0.27466	0.88501	-0.06104	1.00708	0.39673	-0.15259			-0.42725	1.67847	0.18311	0.64087	0.85449	0.79346	0.85449	4.39453
0.09155	0.33569	0.33569	0	0.57983	0.7019	-0.06104	0.18311			0.09155	0.5188	-0.30518	0.82397	-0.12207	1.00708	0.33569	-0.18311			-0.42725	1.61743	0.15259	0.67139	0.82397	0.76294	0.88501	4.36401
0.06104	0.42725	0.39673	0.06104	0.57983	0.7019	-0.06104	0.18311			0.12207	0.5188	-0.27466	0.76294	-0.09155	0.94604	0.33569	-0.18311			-0.48828	1.61743	0.18311	0.67139	0.76294	0.79346	0.76294	4.36401
0.03052	0.36621	0.39673	0.09155	0.5188	0.61035	0	0.12207			0.12207	0.5188	-0.27466	0.82397	-0.06104	0.88501	0.33569	-0.12207			-0.48828	1.61743	0.15259	0.67139	0.85449	0.82397	0.76294	4.36401
0	0.39673	0.36621	0	0.48828	0.61035	0.03052	0.15259			0.12207	0.48828	-0.30518	0.91553	0	0.97656	0.36621	-0.15259			-0.45776	1.61743	0.12207	0.64087	0.85449	0.79346	0.79346	4.42505
0.06104	0.36621	0.30518	0.03052	0.5188	0.67139	0	0.18311			0.15259	0.5188	-0.30518	0.85449	-0.06104	1.00708	0.36621	-0.15259			-0.39673	1.52588	0.15259	0.7019	0.82397	0.79346	0.82397	4.39453
0.06104	0.33569	0.39673	0.06104	0.54932	0.7019	0	0.18311			0.09155	0.54932	-0.30518	0.88501	-0.06104	1.00708	0.36621	-0.18311			-0.42725	1.52588	0.06104	0.7019	0.73242	0.79346	0.79346	4.36401
0.06104	0.42725	0.33569	0.09155	0.57983	0.7019	0	0.27466			0.09155	0.54932	-0.33569	0.85449	-0.12207	1.00708	0.39673	-0.18311			-0.45776	1.5564	0.03052	0.67139	0.76294	0.76294	0.79346	4.3335
-0.03052	0.39673	0.27466	0.09155	0.54932	0.7019	-0.03052	0.27466			0.12207	0.5188	-0.33569	0.76294	-0.12207	1.0376	0.39673	-0.21362			-0.54932	1.58691	0.12207	0.67139	0.79346	0.76294	0.76294	4.36401
0.09155	0.39673	0.39673	0.09155	0.57983	0.67139	-0.09155	0.27466			0.09155	0.57983	-0.30518	0.88501	-0.03052	1.0376	0.42725	-0.21362			-0.48828	1.61743	0.15259	0.67139	0.85449	0.76294	0.7019	4.3335
0.09155	0.30518	0.39673	0.06104	0.57983	0.61035	-0.09155	0.24414			0.09155	0.54932	-0.33569	0.91553	0	0.94604	0.5188	-0.21362			-0.45776	1.61743	0.12207	0.64087	0.82397	0.73242	0.73242	4.27246
0.03052	0.30518	0.36621	0	0.57983	0.67139	-0.06104	0.18311			0.12207	0.54932	-0.33569	0.82397	-0.09155	0.91553	0.48828	-0.30518			-0.45776	1.64795	0.03052	0.64087	0.82397	0.7019	0.7019	4.3335
0.06104	0.36621	0.36621	0	0.54932	0.67139	-0.03052	0.18311			0.15259	0.54932	-0.33569	0.85449	-0.09155	1.06812	0.45776	-0.27466			-0.39673	1.64795	0.12207	0.7019	0.76294	0.7019	0.7019	4.30298
0.06104	0.33569	0.42725	0.06104	0.5188	0.7019	0	0.24414			0.18311	0.57983	-0.33569	0.82397	-0.06104	1.06812	0.45776	-0.27466			-0.42725	1.58691	0.12207	0.64087	0.73242	0.7019	0.73242	4.30298
0.03052	0.33569	0.39673	0.06104	0.48828	0.67139	-0.03052	0.24414			0.15259	0.54932	-0.36621	0.82397	-0.06104	0.97656	0.48828	-0.30518			-0.42725	1.5564	0.15259	0.61035	0.7019	0.7019	0.73242	4.21143
0	0.24414	0.30518	0.06104	0.54932	0.57983	-0.03052	0.33569			0.15259	0.48828	-0.42725	0.88501	-0.06104	0.91553	0.45776	-0.27466			-0.45776	1.46484	0.06104	0.61035	0.7019	0.76294	0.67139	4.27246
0.06104	0.30518	0.33569	0	0.54932	0.7019	-0.03052	0.30518			0.09155	0.5188	-0.42725	0.85449	-0.09155	0.97656	0.45776	-0.21362			-0.45776	1.52588	0	0.64087	0.7019	0.79346	0.73242	4.18091
0.09155	0.33569	0.39673	0.03052	0.5188	0.7019	-0.15259	0.27466			0.12207	0.45776	-0.42725	0.76294	-0.15259	1.09863	0.42725	-0.21362			-0.45776	1.61743	0.06104	0.67139	0.7019	0.79346	0.7019	4.18091
0.09155	0.30518	0.33569	0.06104	0.5188	0.73242	-0.12207	0.18311			0.12207	0.45776	-0.39673	0.85449	-0.09155	1.06812	0.39673	-0.18311			-0.42725	1.64795	0.06104	0.67139	0.73242	0.76294	0.7019	4.15039
0.06104	0.24414	0.30518	0.09155	0.48828	0.67139	-0.06104	0.21362			0.12207	0.42725	-0.36621	0.88501	-0.06104	1.00708	0.36621	-0.18311			-0.45776	1.61743	0.09155	0.67139	0.73242	0.67139	0.67139	4.15039
0.09155	0.36621	0.33569	0.03052	0.45776	0.57983	-0.06104	0.30518			0.15259	0.42725	-0.33569	0.85449	-0.06104	1.00708	0.39673	-0.21362			-0.5188	1.58691	0.09155	0.61035	0.73242	0.7019	0.73242	4.21143
0.03052	0.33569	0.30518	0.03052	0.45776	0.57983	-0.06104	0.30518			0.09155	0.45776	-0.33569	0.76294	-0.18311	1.06812	0.42725	-0.24414			-0.48828	1.52588	0.12207	0.61035	0.76294	0.67139	0.73242	4.18091
0.06104	0.27466	0.36621	0	0.48828	0.64087	-0.06104	0.30518			0.09155	0.5188	-0.36621	0.88501	-0.06104	1.06812	0.48828	-0.21362			-0.48828	1.5564	0.12207	0.64087	0.76294	0.7019	0.7019	4.11987
0.06104	0.33569	0.39673	0	0.5188	0.64087	-0.15259	0.24414			0.09155	0.54932	-0.33569	0.88501	-0.12207	1.0376	0.48828	-0.30518			-0.45776	1.61743	0.12207	0.57983	0.79346	0.79346	0.76294	4.15039
0.03052	0.30518	0.36621	0.06104	0.5188	0.67139	-0.15259	0.21362			0	0.54932	-0.36621	0.85449	-0.15259	1.12915	0.45776	-0.33569			-0.42725	1.64795	0.12207	0.57983	0.82397	0.79346	0.79346	4.15039
0.06104	0.30518	0.27466	0.06104	0.54932	0.67139	0	0.27466			0	0.54932	-0.36621	0.76294	-0.12207	1.09863	0.45776	-0.27466			-0.45776	1.61743	0.15259	0.57983	0.82397	0.82397	0.85449	4.18091
0.12207	0.27466	0.33569	0.06104	0.61035	0.64087	-0.06104	0.24414			0.06104	0.48828	-0.36621	0.85449	-0.09155	1.09863	0.36621	-0.18311			-0.5188	1.5564	0.12207	0.57983	0.82397	0.76294	0.82397	4.21143
0.09155	0.30518	0.39673	0.09155	0.5188	0.67139	-0.06104	0.24414			0.09155	0.48828	-0.42725	0.82397	-0.09155	1.12915	0.30518	-0.21362			-0.5188	1.49536	0.15259	0.61035	0.76294	0.67139	0.79346	4.21143
-0.06104	0.30518	0.39673	0.06104	0.57983	0.67139	-0.15259	0.21362			0.15259	0.36621	-0.45776	0.76294	-0.18311	1.09863	0.33569	-0.15259			-0.5188	1.61743	0.12207	0.64087	0.82397	0.73242	0.82397	4.18091
0.03052	0.18311	0.39673	0	0.5188	0.67139	-0.06104	0.30518			0.15259	0.39673	-0.36621	0.88501	-0.06104	1.00708	0.36621	-0.21362			-0.5188	1.64795	0.06104	0.64087	0.76294	0.79346	0.82397	4.24194
0	0.27466	0.27466	0.06104	0.5188	0.7019	0	0.24414			0.12207	0.48828	-0.33569	0.85449	-0.06104	1.00708	0.48828	-0.27466			-0.5188	1.58691	0.12207	0.67139	0.79346	0.79346	0.82397	4.24194
0.03052	0.27466	0.30518	0.06104	0.5188	0.73242	0	0.24414			0.15259	0.5188	-0.33569	0.85449	-0.09155	1.0376	0.45776	-0.27466			-0.45776	1.49536	0.06104	0.61035	0.76294	0.76294	0.82397	4.24194
0.03052	0.33569	0.33569	0.09155	0.48828	0.64087	-0.09155	0.21362			0.18311	0.48828	-0.33569	0.76294	-0.09155	1.0376	0.39673	-0.27466			-0.42725	1.5564	0.03052	0.61035	0.73242	0.7019	0.82397	4.18091
0.06104	0.27466	0.36621	0.06104	0.48828	0.67139	-0.09155	0.27466			0.15259	0.45776	-0.36621	0.73242	-0.09155	1.0376	0.33569	-0.21362			-0.42725	1.58691	0.06104	0.61035	0.7019	0.7019	0.82397	4.15039
0	0.21362	0.36621	0.09155	0.45776	0.67139	0	0.30518			0.15259	0.45776	-0.39673	0.73242	-0.09155	1.0376	0.36621	-0.18311			-0.39673	1.61743	0.03052	0.54932	0.7019	0.79346	0.76294	4.24194
-0.03052	0.27466	0.39673	0.06104	0.48828	0.67139	-0.06104	0.24414			0.12207	0.36621	-0.45776	0.73242	-0.12207	1.00708	0.39673	-0.18311			-0.42725	1.5564	0.03052	0.5188	0.67139	0.76294	0.73242	4.24194
0	0.33569	0.30518	0.06104	0.54932	0.64087	-0.12207	0.24414			0.15259	0.48828	-0.36621	0.82397	-0.09155	1.06812	0.42725	-0.24414			-0.39673	1.52588	0.06104	0.57983	0.7019	0.76294	0.82397	4.21143
0	0.36621	0.36621	0	0.5188	0.61035	-0.09155	0.30518			0.18311	0.5188	-0.33569	0.85449	-0.09155	1.09863	0.45776	-0.27466			-0.42725	1.61743	0.12207	0.64087	0.73242	0.7019	0.85449	4.24194
-0.03052	0.30518	0.33569	0	0.5188	0.64087	0	0.27466			0.21362	0.45776	-0.33569	0.85449	-0.15259	1.06812	0.33569	-0.27466			-0.45776	1.58691	0.12207	0.64087	0.76294	0.85449	0.85449	4.27246
0	0.24414	0.36621	0	0.5188	0.61035	-0.12207	0.21362			0.21362	0.48828	-0.30518	0.88501	-0.12207	1.06812	0.33569	-0.18311			-0.42725	1.49536	0.12207	0.61035	0.76294	0.79346	0.82397	4.24194
0	0.27466	0.39673	0.03052	0.5188	0.64087	-0.15259	0.30518			0.18311	0.42725	-0.39673	0.79346	-0.15259	1.09863	0.45776	-0.27466			-0.48828	1.58691	0.18311	0.54932	0.73242	0.73242	0.88501	4.30298
-0.03052	0.27466	0.36621	0.03052	0.39673	0.64087	0	0.24414			0.18311	0.39673	-0.42725	0.82397	-0.12207	1.06812	0.42725	-0.24414			-0.48828	1.58691	0.12207	0.5188	0.73242	0.7019	0.82397	4.30298
0	0.30518	0.36621	0.09155	0.45776	0.7019	-0.06104	0.18311			0.06104	0.48828	-0.33569	0.91553	-0.18311	1.06812	0.36621	-0.30518			-0.45776	1.52588	0.18311	0.64087	0.67139	0.82397	0.82397	4.21143
-0.06104	0.30518	0.36621	0.09155	0.48828	0.73242	-0.15259	0.21362			0.12207	0.48828	-0.27466	0.88501	-0.15259	1.06812	0.27466	-0.24414			-0.39673	1.49536	0.15259	0.61035	0.67139	0.79346	0.82397	4.24194
-0.06104	0.24414	0.39673	0.06104	0.45776	0.7019	-0.06104	0.33569			0.21362	0.42725	-0.27466	0.79346	-0.09155	1.0376	0.39673	-0.15259			-0.39673	1.5564	0.12207	0.54932	0.67139	0.76294	0.79346	4.21143
0	0.24414	0.33569	0.06104	0.45776	0.73242	-0.06104	0.27466			0.15259	0.36621	-0.27466	0.88501	-0.09155	0.97656	0.42725	-0.21362			-0.36621	1.52588	0.09155	0.48828	0.67139	0.79346	0.85449	4.24194
0	0.24414	0.36621	0.06104	0.48828	0.7019	-0.09155	0.30518			0.18311	0.48828	-0.39673	0.91553	-0.09155	1.0376	0.39673	-0.27466			-0.36621	1.52588	0.03052	0.5188	0.7019	0.85449	0.82397	4.18091
0.03052	0.30518	0.36621	0.09155	0.42725	0.7019	-0.12207	0.30518			0.18311	0.48828	-0.33569	0.88501	-0.18311	0.97656	0.33569	-0.24414			-0.42725	1.46484	0.06104	0.57983	0.73242	0.82397	0.88501	4.18091
0	0.27466	0.30518	0.09155	0.42725	0.73242	-0.12207	0.27466			0.12207	0.42725	-0.30518	0.94604	-0.21362	0.97656	0.39673	-0.18311			-0.5188	1.52588	0.06104	0.54932	0.76294	0.76294	0.88501	4.21143
0.06104	0.30518	0.30518	0.03052	0.5188	0.67139	-0.06104	0.27466			0.21362	0.36621	-0.33569	0.91553	-0.18311	0.97656	0.42725	-0.21362			-0.48828	1.49536	0.12207	0.48828	0.73242	0.88501	0.82397	4.21143
0.06104	0.30518	0.27466	0	0.48828	0.64087	-0.06104	0.24414			0.24414	0.48828	-0.39673	0.85449	-0.18311	0.94604	0.33569	-0.27466			-0.42725	1.46484	0.12207	0.54932	0.64087	0.82397	0.82397	4.18091
0.06104	0.27466	0.30518	0.03052	0.45776	0.67139	-0.12207	0.27466			0.18311	0.48828	-0.33569	0.79346	-0.15259	0.97656	0.30518	-0.18311			-0.39673	1.46484	0.15259	0.54932	0.61035	0.76294	0.85449	4.15039
0.06104	0.27466	0.30518	0.09155	0.39673	0.7019	-0.15259	0.33569			0.15259	0.42725	-0.33569	0.76294	-0.18311	1.00708	0.39673	-0.15259			-0.42725	1.5564	0.12207	0.54932	0.67139	0.79346	0.88501	4.18091
0.09155	0.30518	0.36621	0.09155	0.48828	0.76294	-0.09155	0.33569			0.12207	0.39673	-0.33569	0.79346	-0.18311	1.0376	0.36621	-0.18311			-0.45776	1.58691	0.12207	0.48828	0.73242	0.88501	0.85449	4.15039
0.12207	0.27466	0.36621	0.09155	0.48828	0.76294	-0.03052	0.24414			0.24414	0.5188	-0.39673	0.79346	-0.15259	1.06812	0.24414	-0.30518			-0.54932	1.5564	0.09155	0.61035	0.7019	0.85449	0.82397	4.15039
0.03052	0.30518	0.39673	0.12207	0.48828	0.7019	-0.06104	0.27466			0.21362	0.48828	-0.33569	0.79346	-0.15259	1.0376	0.39673	-0.12207			-0.45776	1.49536	0.06104	0.61035	0.76294	0.85449	0.82397	4.08936
0.06104	0.30518	0.39673	0.06104	0.42725	0.7019	-0.03052	0.33569			0.21362	0.39673	-0.30518	0.79346	-0.15259	0.97656	0.36621	-0.15259			-0.42725	1.49536	0.06104	0.48828	0.7019	0.88501	0.79346	4.05884
0.06104	0.24414	0.36621	0	0.42725	0.67139	-0.18311	0.36621			0.12207	0.45776	-0.39673	0.76294	-0.15259	0.97656	0.30518	-0.27466			-0.39673	1.5564	0.18311	0.54932	0.67139	0.88501	0.85449	4.05884
0	0.21362	0.36621	0.03052	0.5188	0.67139	-0.06104	0.30518			0.15259	0.48828	-0.30518	0.79346	-0.15259	0.97656	0.42725	-0.15259			-0.45776	1.58691	0.21362	0.54932	0.73242	0.79346	0.85449	4.11987
0.03052	0.30518	0.36621	0.03052	0.48828	0.67139	-0.03052	0.21362			0.21362	0.48828	-0.30518	0.76294	-0.15259	1.00708	0.36621	-0.15259			-0.54932	1.49536	0.12207	0.45776	0.76294	0.76294	0.82397	4.11987
0.03052	0.30518	0.30518	0.09155	0.42725	0.79346	-0.03052	0.21362			0.15259	0.45776	-0.30518	0.79346	-0.15259	1.06812	0.30518	-0.12207			-0.45776	1.46484	0.09155	0.5188	0.73242	0.85449	0.79346	4.15039
0.03052	0.24414	0.27466	0.12207	0.45776	0.76294	-0.09155	0.27466			0.15259	0.45776	-0.33569	0.79346	-0.15259	1.06812	0.27466	-0.15259			-0.39673	1.58691	0.03052	0.5188	0.64087	0.85449	0.85449	4.18091
0.06104	0.21362	0.30518	0.03052	0.45776	0.67139	-0.09155	0.33569			0.27466	0.45776	-0.36621	0.79346	-0.18311	1.06812	0.33569	-0.12207			-0.45776	1.58691	0.06104	0.48828	0.73242	0.88501	0.88501	4.15039
0.06104	0.21362	0.30518	0.06104	0.45776	0.64087	-0.06104	0.39673			0.27466	0.39673	-0.36621	0.82397	-0.15259	0.97656	0.30518	-0.18311			-0.5188	1.5564	0.15259	0.48828	0.79346	0.82397	0.85449	4.15039
0.06104	0.18311	0.39673	0.03052	0.42725	0.67139	-0.03052	0.36621			0.18311	0.48828	-0.39673	0.85449	-0.21362	0.97656	0.27466	-0.12207			-0.45776	1.5564	0.15259	0.5188	0.73242	0.85449	0.76294	4.15039
0.03052	0.21362	0.39673	0.03052	0.45776	0.76294	-0.03052	0.33569			0.21362	0.48828	-0.36621	0.85449	-0.18311	1.00708	0.30518	-0.12207			-0.42725	1.5564	0.06104	0.5188	0.67139	0.85449	0.82397	4.18091
0.03052	0.21362	0.39673	0.15259	0.42725	0.76294	0	0.33569			0.27466	0.39673	-0.33569	0.88501	-0.18311	1.0376	0.27466	-0.24414			-0.42725	1.52588	0.03052	0.42725	0.67139	0.91553	0.79346	4.08936
-0.03052	0.24414	0.33569	0.12207	0.39673	0.73242	0	0.30518			0.24414	0.42725	-0.30518	0.91553	-0.15259	1.06812	0.33569	-0.21362			-0.48828	1.52588	0.12207	0.54932	0.7019	0.91553	0.85449	4.02832
-0.06104	0.30518	0.36621	0.06104	0.5188	0.61035	0	0.30518			0.15259	0.48828	-0.30518	0.91553	-0.12207	1.06812	0.33569	-0.15259			-0.42725	1.49536	0.15259	0.57983	0.7019	0.82397	0.76294	4.05884
0	0.33569	0.33569	0.03052	0.5188	0.67139	0	0.30518			0.21362	0.45776	-0.39673	0.88501	-0.12207	0.94604	0.36621	-0.15259			-0.39673	1.49536	0.12207	0.5188	0.61035	0.82397	0.82397	4.15039
0.03052	0.27466	0.33569	0.09155	0.48828	0.7019	0	0.33569			0.27466	0.39673	-0.36621	0.88501	-0.09155	1.00708	0.30518	-0.21362			-0.48828	1.46484	0.03052	0.5188	0.7019	0.82397	0.82397	4.11987
0.09155	0.30518	0.39673	0.15259	0.42725	0.7019	-0.06104	0.30518			0.24414	0.39673	-0.33569	0.88501	-0.09155	1.12915	0.27466	-0.27466			-0.42725	1.46484	0.09155	0.5188	0.73242	0.82397	0.76294	4.11987
0.03052	0.27466	0.36621	0.12207	0.39673	0.7019	-0.06104	0.33569			0.24414	0.48828	-0.30518	0.88501	-0.15259	1.09863	0.30518	-0.21362			-0.39673	1.46484	0.18311	0.54932	0.67139	0.85449	0.73242	4.08936
0.03052	0.21362	0.39673	0.06104	0.39673	0.61035	-0.06104	0.27466			0.21362	0.42725	-0.36621	0.88501	-0.12207	1.0376	0.33569	-0.15259			-0.39673	1.43433	0.15259	0.54932	0.64087	0.85449	0.82397	4.02832
0	0.21362	0.33569	0.03052	0.39673	0.73242	-0.03052	0.30518			0.21362	0.48828	-0.39673	0.82397	-0.12207	0.97656	0.33569	-0.18311			-0.45776	1.37329	0	0.48828	0.67139	0.85449	0.79346	4.02832
0	0.15259	0.30518	0.12207	0.45776	0.76294	-0.06104	0.33569			0.15259	0.36621	-0.36621	0.79346	-0.15259	1.06812	0.33569	-0.24414			-0.48828	1.40381	0.12207	0.45776	0.73242	0.85449	0.79346	4.05884
0.09155	0.15259	0.39673	0.09155	0.5188	0.7019	-0.09155	0.30518			0.21362	0.36621	-0.30518	0.76294	-0.15259	1.06812	0.24414	-0.27466			-0.45776	1.43433	0.18311	0.48828	0.61035	0.82397	0.76294	4.08936
0.06104	0.24414	0.39673	0.03052	0.48828	0.61035	-0.06104	0.24414			0.24414	0.39673	-0.33569	0.79346	-0.24414	1.00708	0.24414	-0.24414			-0.5188	1.46484	0.09155	0.48828	0.61035	0.79346	0.82397	4.05884
0	0.30518	0.36621	0	0.5188	0.73242	-0.09155	0.27466			0.24414	0.39673	-0.30518	0.88501	-0.21362	1.00708	0.21362	-0.21362			-0.48828	1.49536	0.03052	0.54932	0.7019	0.85449	0.82397	4.05884
-0.03052	0.27466	0.33569	0.12207	0.45776	0.73242	-0.06104	0.30518			0.15259	0.45776	-0.30518	0.94604	-0.15259	1.09863	0.30518	-0.18311			-0.45776	1.5564	0.12207	0.45776	0.67139	0.85449	0.79346	3.96729
-0.03052	0.27466	0.27466	0.09155	0.45776	0.64087	-0.06104	0.27466			0.21362	0.48828	-0.36621	0.91553	-0.12207	1.09863	0.30518	-0.15259			-0.45776	1.52588	0.09155	0.45776	0.67139	0.82397	0.76294	4.02832
0.06104	0.30518	0.39673	0	0.5188	0.67139	-0.09155	0.33569			0.27466	0.45776	-0.42725	0.88501	-0.09155	0.94604	0.30518	-0.18311			-0.42725	1.58691	0	0.54932	0.61035	0.82397	0.76294	4.05884
0	0.24414	0.39673	0.09155	0.54932	0.7019	-0.12207	0.36621			0.27466	0.48828	-0.45776	0.94604	-0.12207	1.0376	0.30518	-0.15259			-0.45776	1.58691	0.09155	0.5188	0.64087	0.91553	0.79346	4.02832
0.03052	0.24414	0.36621	0.09155	0.54932	0.7019	-0.15259	0.36621			0.18311	0.45776	-0.42725	0.88501	-0.15259	1.0376	0.30518	-0.12207			-0.5188	1.58691	0.15259	0.5188	0.64087	0.91553	0.82397	4.05884
-0.03052	0.27466	0.27466	0.03052	0.45776	0.64087	-0.15259	0.36621			0.24414	0.45776	-0.42725	0.82397	-0.15259	1.00708	0.33569	-0.21362			-0.42725	1.5564	0.12207	0.48828	0.67139	0.91553	0.76294	3.9978
0	0.30518	0.36621	0	0.48828	0.7019	-0.15259	0.36621			0.27466	0.5188	-0.39673	0.82397	-0.21362	1.0376	0.39673	-0.15259			-0.36621	1.5564	0.18311	0.5188	0.67139	0.94604	0.76294	4.05884
0.06104	0.33569	0.36621	0.09155	0.57983	0.67139	-0.06104	0.33569			0.27466	0.48828	-0.39673	0.88501	-0.18311	1.06812	0.36621	-0.15259			-0.48828	1.52588	0.15259	0.5188	0.64087	0.97656	0.82397	4.05884
0.06104	0.33569	0.33569	0.06104	0.54932	0.57983	-0.06104	0.33569			0.33569	0.45776	-0.42725	0.94604	-0.12207	1.06812	0.36621	-0.15259			-0.5188	1.49536	0.15259	0.48828	0.57983	0.94604	0.79346	4.05884
0	0.30518	0.30518	0.03052	0.5188	0.67139	-0.06104	0.27466			0.30518	0.45776	-0.45776	0.88501	-0.12207	1.0376	0.39673	-0.15259			-0.42725	1.46484	0.21362	0.5188	0.67139	0.94604	0.79346	3.9978
0.06104	0.24414	0.39673	0.03052	0.61035	0.7019	-0.09155	0.27466			0.33569	0.45776	-0.42725	0.85449	-0.12207	0.94604	0.39673	-0.21362			-0.39673	1.46484	0.09155	0.48828	0.67139	0.91553	0.73242	4.11987
[truncated: 98,073 more rows]

## Sheet: Panel_d_data
light intesity	mean	se	n
4.38	9.4606	1.28702	11
[truncated: 7 more rows]

## Sheet: Panel_e_data
Control							Diacetyl
[truncated: 9 more rows]

[truncated: 1 more sheets: Panel_f_data]
