# Supplementary material for: GABAergic motor neurons bias locomotor decision-making in C. elegans
Source: Nat Commun. 2020 Oct 8;11:5076. doi: 10.1038/s41467-020-18893-9 (PMC7544903; doi:10.1038/s41467-020-18893-9)
Supplement: Supplementary file 4 — Source Data [file 41467_2020_18893_MOESM4_ESM.zip › Fig. 7 Source Data.xlsx]

## Sheet: Panel_b_data
Depolarization (mV)							Dep. duration (s)
	wt	wt + diacetyl	unc-49 RNAi + diacetyl					wt	wt + diacetyl	unc-49 RNAi + diacetyl
1	3.8624	3.20918	5.27805				1	14.7549	10.2332	18.1919
2	4.90591	3.18684	10.0428				2	19.1813	11.5183	12.8987
3	4.12114	5.45561	3.3697				3	7.2347	11.0424	26.278
4	15.4846	4.32089	3.81923				4	35.8401	9.5183	10.9472
5	10.4749	1.55394	8.19778				5	24.0838	7.0443	10.5664
6	12.6503	1.87622	7.04104				6	16.8015	10.5664	16.9491
7	8.58154	5.28461	7.20762				7	14.4217	8.8529	10.4712
8	4.21127						8	17.2775
9	4.6517						9	10.614
mean	7.66041	3.55533	6.42232				mean	17.8011	9.82511	15.1861
SE	1.44517	0.582853	0.908474				SE	2.76902	0.573979	2.19277

## Sheet: Panel_b_trace
wt	wt + diacetyl	unc-49 RNAi + diacetyl
-32.5317	-20.4773	-28.1067
-32.5012	-20.5078	-28.1677
-32.5012	-20.5078	-28.0762
-32.5012	-20.5383	-28.0762
-32.5012	-20.4773	-28.0456
-32.4402	-20.5383	-28.1372
-32.4097	-20.5689	-28.1067
-32.4402	-20.5689	-28.0762
-32.4707	-20.5383	-28.0762
-32.5317	-20.5383	-28.0456
-32.4707	-20.5078	-28.1067
-32.4097	-20.4468	-28.1372
-32.4707	-20.4163	-28.1372
-32.4707	-20.4773	-28.1372
-32.5012	-20.4163	-28.1067
-32.5928	-20.4468	-28.1067
-32.5012	-20.5078	-28.0456
-32.5012	-20.5383	-28.0762
-32.5012	-20.4773	-28.1067
-32.4707	-20.4163	-28.0762
-32.4707	-20.4468	-28.1067
-32.4707	-20.4163	-28.0762
-32.5012	-20.4468	-28.0456
-32.4707	-20.4773	-28.1067
-32.4402	-20.4163	-28.0762
-32.4707	-20.3247	-28.1067
-32.5317	-20.3552	-28.1372
-32.4707	-20.4163	-28.1372
-32.5317	-20.4773	-28.1372
-32.5623	-20.4468	-28.1067
-32.5623	-20.3857	-28.1067
-32.5317	-20.4163	-28.0762
-32.5012	-20.4468	-28.0151
-32.4707	-20.4773	-28.0762
-32.4707	-20.3857	-28.0762
-32.4402	-20.3552	-28.0762
-32.4707	-20.3857	-28.0151
-32.4707	-20.4468	-28.0151
-32.4402	-20.3247	-28.0151
-32.4707	-20.3552	-28.0456
-32.5317	-20.4468	-28.0762
-32.5317	-20.4163	-28.0762
-32.5012	-20.3552	-28.0151
-32.5012	-20.3857	-27.9846
-32.4707	-20.4773	-27.9846
-32.4707	-20.3552	-27.9541
-32.4097	-20.3552	-27.9541
-32.2876	-20.4468	-28.0151
-32.2266	-20.4163	-28.0762
-32.196	-20.3247	-28.0762
-32.0435	-20.3247	-27.9541
-31.8909	-20.3552	-27.9236
-31.8298	-20.3247	-27.8931
-31.6773	-20.3247	-27.9541
-31.6467	-20.3552	-28.0151
-31.6162	-20.3857	-27.9846
-31.4941	-20.3552	-27.8625
-31.4026	-20.3247	-27.9236
-31.3721	-20.3552	-27.9236
-31.311	-20.3552	-27.9846
-31.3721	-20.4163	-27.9846
-31.311	-20.3247	-27.8931
-31.25	-20.3247	-27.8625
-31.2195	-20.3247	-27.9236
-31.2805	-20.2942	-27.9541
-31.3416	-20.3247	-27.8625
-31.25	-20.3857	-27.8625
-31.2195	-20.4163	-27.8931
-31.2805	-20.4163	-27.9236
-31.2805	-20.3857	-27.832
-31.25	-20.4163	-27.8625
-31.25	-20.3552	-27.9541
-31.311	-20.3552	-27.832
-31.2195	-20.3552	-27.8015
-31.2195	-20.3857	-27.8015
-31.2805	-20.3857	-27.8015
-31.25	-20.3857	-27.7405
-31.189	-20.3857	-27.771
-31.2805	-20.4468	-27.771
-31.3416	-20.4773	-27.7405
-31.2805	-20.4773	-27.8015
-31.25	-20.5078	-27.771
-31.3416	-20.4773	-27.7405
-31.3416	-20.3857	-27.7405
-31.3721	-20.3857	-27.7405
-31.3416	-20.3552	-27.8015
-31.4026	-20.3552	-27.8015
-31.4026	-20.4163	-27.7405
-31.4026	-20.3857	-27.771
-31.3721	-20.3857	-27.771
-31.3721	-20.4163	-27.832
-31.3721	-20.3857	-27.8015
-31.4331	-20.4468	-27.7405
-31.4331	-20.5078	-27.771
-31.4026	-20.4773	-27.771
-31.4026	-20.4773	-27.7405
-31.4026	-20.4163	-27.8015
-31.4636	-20.4163	-27.832
-31.4941	-20.3857	-27.832
-31.5552	-20.3857	-27.832
-31.5247	-20.3857	-27.832
-31.4941	-20.4468	-27.832
-31.4941	-20.4468	-27.832
-31.4636	-20.4163	-27.832
-31.4636	-20.3552	-27.832
-31.5247	-20.3857	-27.8015
-31.4941	-20.4468	-27.8015
-31.5247	-20.5078	-27.832
-31.5552	-20.5078	-27.832
-31.5552	-20.4773	-27.771
-31.6467	-20.4163	-27.71
-31.6162	-20.4468	-27.7405
-31.6162	-20.4468	-27.7405
-31.6467	-20.5078	-27.71
-31.6467	-20.4468	-27.71
-31.5857	-20.4163	-27.71
-31.5552	-20.4468	-27.6489
-31.5552	-20.4773	-27.71
-31.5552	-20.4468	-27.71
-31.5857	-20.4163	-27.7405
-31.5857	-20.4468	-27.7405
-31.5857	-20.5383	-27.771
-31.6467	-20.4468	-27.771
-31.6467	-20.4468	-27.6794
-31.6773	-20.4468	-27.6794
-31.6773	-20.5689	-27.6794
-31.6773	-20.4773	-27.71
-31.6467	-20.4773	-27.71
-31.6773	-20.5383	-27.71
-31.6467	-20.4773	-27.7405
-31.6773	-20.4773	-27.7405
-31.7383	-20.4773	-27.6794
-31.7688	-20.5078	-27.6184
-31.7078	-20.5078	-27.71
-31.7078	-20.4773	-27.6794
-31.6773	-20.4773	-27.7405
-31.7078	-20.5383	-27.771
-31.7688	-20.5383	-27.7405
-31.7993	-20.5689	-27.71
-31.7688	-20.5078	-27.71
-31.7383	-20.4468	-27.71
-31.6773	-20.4773	-27.8015
-31.7383	-20.5383	-27.8015
-31.8298	-20.5689	-27.771
-31.7688	-20.4468	-27.7405
-31.7688	-20.4163	-27.771
-31.7383	-20.4773	-27.832
-31.8298	-20.4773	-27.71
-31.7993	-20.5383	-27.771
-31.7383	-20.5078	-27.771
-31.7688	-20.4773	-27.8015
-31.8298	-20.4163	-27.7405
-31.8298	-20.4468	-27.7405
-31.7688	-20.4468	-27.832
-31.7688	-20.4773	-27.832
-31.8909	-20.4773	-27.771
-31.7993	-20.4773	-27.771
-31.7993	-20.4773	-27.832
-31.8909	-20.4468	-27.771
-31.8298	-20.4773	-27.7405
-31.7688	-20.4773	-27.8015
-31.8604	-20.4773	-27.8625
-31.8298	-20.4468	-27.8625
-31.8604	-20.5078	-27.8625
-31.7993	-20.5078	-27.8931
-31.9519	-20.5078	-27.9236
-31.8909	-20.4773	-27.8931
-31.8909	-20.5383	-27.832
-31.8604	-20.5689	-27.832
-31.8604	-20.5078	-27.8625
-31.8909	-20.5078	-27.9236
-31.9519	-20.4468	-27.8931
-31.9824	-20.4773	-27.8625
-31.9214	-20.4468	-27.8625
-31.9214	-20.4468	-27.8931
-31.9214	-20.4468	-27.9541
-31.9214	-20.4468	-27.9541
-31.9824	-20.4773	-27.8931
-31.9519	-20.5078	-27.8931
-31.9214	-20.5078	-27.8931
-31.9214	-20.4773	-27.9236
-31.8909	-20.4163	-27.9236
-31.9519	-20.3857	-27.8931
-31.9824	-20.4163	-27.8931
-32.074	-20.4468	-27.8625
-32.0435	-20.4773	-27.8625
-32.0129	-20.5078	-27.8625
-32.0129	-20.5078	-27.8931
-32.0435	-20.4163	-27.8931
-32.0129	-20.4163	-27.8931
-32.0129	-20.4163	-27.9236
-32.0129	-20.4163	-27.8625
-32.0129	-20.5078	-27.8931
-32.0129	-20.4163	-27.8931
-31.9519	-20.3552	-27.8931
-31.9519	-20.3857	-27.9236
-31.9519	-20.4163	-27.8931
-31.8909	-20.5078	-27.9236
-31.8909	-20.4163	-27.9541
-31.9519	-20.3857	-27.9846
-31.9519	-20.3857	-27.9846
-31.9824	-20.4163	-28.0151
-31.9824	-20.4163	-27.9846
-32.0129	-20.3857	-27.9236
-32.0435	-20.3552	-27.9236
-32.1045	-20.4773	-27.8625
-32.0435	-20.3857	-27.9236
-31.9824	-20.4468	-27.9236
-32.0129	-20.4163	-27.9541
-32.0435	-20.4468	-27.9541
-32.0129	-20.3552	-27.9541
-32.074	-20.3857	-28.0151
-32.0435	-20.4773	-27.9846
-32.135	-20.3857	-27.9236
-32.1045	-20.3857	-27.8931
-32.0435	-20.4163	-27.9236
-32.0435	-20.4773	-27.9236
-32.0435	-20.4773	-27.9541
-32.0129	-20.4773	-27.9846
-32.1045	-20.4468	-27.9541
-32.1045	-20.4468	-27.8931
-32.1045	-20.4163	-27.9236
-32.0435	-20.4468	-27.9541
-32.0129	-20.4163	-27.9846
-32.0129	-20.3857	-28.0456
-32.135	-20.4773	-27.9236
-32.135	-20.4163	-27.9236
-32.0435	-20.3857	-27.9541
-32.074	-20.3857	-28.0151
-32.1045	-20.3857	-27.9846
-32.196	-20.4468	-27.9541
-32.1045	-20.3857	-27.9236
-32.0435	-20.3857	-27.9846
-32.074	-20.3552	-27.9846
-32.196	-20.3552	-27.8625
-32.135	-20.3857	-27.832
-32.074	-20.3552	-27.9541
-32.1045	-20.3552	-27.8931
-32.196	-20.3857	-27.8625
-32.074	-20.3552	-27.9236
-32.074	-20.3857	-27.9541
-32.1655	-20.3857	-27.9236
-32.074	-20.3857	-27.9236
-32.074	-20.3552	-27.9541
-32.135	-20.4468	-27.9236
-32.074	-20.4163	-27.8625
-32.0129	-20.4468	-27.8625
-32.0129	-20.4163	-27.8625
-32.074	-20.4163	-27.8931
-32.074	-20.4163	-27.8931
-32.0129	-20.4163	-27.9541
-32.0129	-20.3857	-27.9236
-32.0129	-20.4163	-27.8625
-31.9824	-20.4773	-27.8931
-31.9824	-20.4468	-27.8931
-32.0435	-20.4468	-27.9846
-32.0129	-20.4468	-27.8625
-31.9214	-20.4163	-27.8931
-31.9824	-20.3857	-27.8931
-31.9214	-20.4468	-27.9236
-32.0129	-20.4163	-27.9846
-31.9519	-20.4163	-27.9541
-31.8604	-20.4163	-27.8931
-31.8604	-20.4468	-27.8625
-31.8909	-20.4468	-27.8931
-31.9214	-20.4773	-27.8931
-31.9214	-20.4773	-27.8931
-31.9824	-20.4163	-27.8931
-31.9824	-20.4468	-27.8931
-32.0129	-20.4163	-27.8931
-31.9824	-20.4773	-27.8931
-32.0129	-20.5383	-27.8931
-32.0129	-20.5078	-27.9236
-32.0435	-20.4468	-27.8931
-32.0435	-20.4468	-27.8931
-32.0129	-20.4468	-27.9236
-31.9824	-20.4773	-27.8931
-31.9824	-20.5078	-27.9236
-32.0129	-20.4773	-27.9541
-31.9519	-20.4163	-27.9846
-31.9519	-20.4468	-28.0456
-31.9519	-20.4468	-27.9846
-31.9519	-20.5383	-28.0151
-31.9824	-20.4773	-27.9846
-31.9519	-20.4468	-27.9541
-31.9519	-20.4468	-27.9236
-31.9824	-20.5078	-27.9846
-32.0129	-20.4468	-27.9541
-32.0435	-20.4468	-27.9541
-32.0435	-20.4468	-27.8931
-32.0129	-20.4773	-27.9236
-31.9519	-20.4468	-27.9846
-31.9824	-20.4468	-28.0456
-31.9519	-20.5078	-28.0151
-31.9824	-20.4468	-27.9846
-32.0129	-20.4163	-27.9541
-32.0435	-20.4773	-27.9236
-32.135	-20.5078	-27.9541
-32.1045	-20.4468	-27.9846
-32.0435	-20.4163	-27.9846
-32.0129	-20.4468	-28.0456
-32.0129	-20.4163	-27.9846
-32.0435	-20.4468	-27.9236
-32.1045	-20.4468	-27.9846
-32.1045	-20.4468	-27.9846
-32.074	-20.4468	-28.0456
-32.0129	-20.5078	-28.1067
-32.0129	-20.5383	-27.9541
-32.0435	-20.4773	-27.9846
-32.074	-20.4468	-27.9846
-31.9824	-20.4468	-28.0456
-32.0129	-20.5383	-28.0151
-32.0129	-20.5078	-27.9236
-32.074	-20.4773	-27.9541
-32.074	-20.4468	-28.0151
-31.9824	-20.4468	-28.0762
-31.9824	-20.4773	-27.9541
-32.0129	-20.5078	-27.9846
-32.0129	-20.5078	-28.0456
-31.9519	-20.5078	-28.0151
-31.9519	-20.5078	-27.9541
-32.0435	-20.5383	-27.9541
-31.9519	-20.5689	-28.0456
-31.8909	-20.5383	-27.8931
-32.0129	-20.5078	-27.8015
-32.0435	-20.5689	-27.832
-31.9519	-20.5383	-27.832
-31.9519	-20.5078	-27.6489
-32.0129	-20.5078	-27.6489
-31.9519	-20.4773	-27.6489
-31.9519	-20.4773	-27.5879
-32.0435	-20.4773	-27.5879
-31.9214	-20.4163	-27.5879
-31.9214	-20.4163	-27.5879
-31.9214	-20.4163	-27.6489
-31.9519	-20.4163	-27.71
-31.8909	-20.3857	-27.5879
-31.9214	-20.4468	-27.5879
-31.8604	-20.4163	-27.5574
-31.9824	-20.4468	-27.6489
-31.9824	-20.4773	-27.5879
-31.8909	-20.4468	-27.5574
-31.8298	-20.4468	-27.5574
-31.8604	-20.4468	-27.5574
-31.8604	-20.4163	-27.6489
-31.9519	-20.3552	-27.6489
-31.8604	-20.3857	-27.6489
-31.8298	-20.3857	-27.6794
-31.7993	-20.3857	-27.6489
-31.7993	-20.4468	-27.6489
-31.7383	-20.4773	-27.6184
-31.7078	-20.4163	-27.6489
-31.7383	-20.3857	-27.6184
-31.7078	-20.3552	-27.6184
-31.7383	-20.3552	-27.6184
-31.7383	-20.3857	-27.6489
-31.6467	-20.4468	-27.5879
-31.6467	-20.4468	-27.6489
-31.6467	-20.3552	-27.71
-31.6773	-20.3247	-27.7405
-31.6467	-20.3552	-27.7405
-31.6162	-20.4163	-27.71
-31.5857	-20.4468	-27.6794
-31.6467	-20.3857	-27.71
-31.6162	-20.3857	-27.6489
-31.6162	-20.3857	-27.6184
-31.6162	-20.4773	-27.6184
-31.6467	-20.4773	-27.6489
-31.6773	-20.3552	-27.6489
-31.5857	-20.4163	-27.6794
-31.4941	-20.4468	-27.6489
-31.5247	-20.4468	-27.6794
-31.4636	-20.3857	-27.6794
-31.4636	-20.3857	-27.71
-31.4331	-20.4468	-27.71
-31.4636	-20.3857	-27.6489
-31.4636	-20.4163	-27.6489
-31.5247	-20.4468	-27.5879
-31.4636	-20.4163	-27.6184
-31.4026	-20.3857	-27.6489
-31.4026	-20.3857	-27.6794
-31.3721	-20.4773	-27.71
-31.3721	-20.4163	-27.771
-31.3721	-20.3857	-27.7405
-31.4636	-20.4163	-27.6489
-31.4331	-20.3857	-27.6489
-31.3721	-20.3857	-27.6489
-31.3416	-20.4163	-27.7405
-31.3416	-20.4468	-27.771
-31.3416	-20.5078	-27.7405
-31.3721	-20.4163	-27.6794
-31.2805	-20.3857	-27.6489
-31.2805	-20.3552	-27.6794
-31.25	-20.4773	-27.71
-31.311	-20.4163	-27.6794
-31.2805	-20.3857	-27.6489
-31.2195	-20.3857	-27.6489
-31.1584	-20.4163	-27.7405
-31.2195	-20.4468	-27.71
-31.2195	-20.4773	-27.6794
-31.1279	-20.5078	-27.6794
-31.0974	-20.4468	-27.771
-31.1279	-20.4773	-27.71
-31.1279	-20.4163	-27.6489
-31.0364	-20.4468	-27.6489
-31.0059	-20.3857	-27.7405
-31.0669	-20.3857	-27.6489
-30.8838	-20.3857	-27.71
-30.7007	-20.4468	-27.8015
-30.6702	-20.4163	-27.6794
-30.4565	-20.4163	-27.6794
-30.2734	-20.4468	-27.6794
-30.2429	-20.4773	-27.6794
-30.1819	-20.4468	-27.6794
-29.9988	-20.4773	-27.6794
-29.9072	-20.4773	-27.6794
-29.9072	-20.5383	-27.6794
-29.8462	-20.4468	-27.6794
-29.8462	-20.4773	-27.7405
-29.7852	-20.4163	-27.771
-29.7241	-20.4163	-27.71
-29.6936	-20.4163	-27.71
-29.5715	-20.4468	-27.6794
-29.5715	-20.4163	-27.832
-29.48	-20.4163	-27.71
-29.48	-20.4468	-27.6794
-29.4189	-20.4468	-27.71
-29.2664	-20.5078	-27.71
-29.2053	-20.5078	-27.71
-29.1443	-20.5078	-27.7405
-29.2053	-20.4468	-27.7405
-29.1748	-20.4163	-27.7405
-29.1443	-20.4163	-27.771
-29.1138	-20.3857	-27.771
-29.0832	-20.3857	-27.8015
-29.0527	-20.4468	-27.8015
-29.0527	-20.4468	-27.8015
-29.0832	-20.4468	-27.832
-29.0222	-20.3857	-27.832
-29.0222	-20.4163	-27.8015
-29.0527	-20.4163	-27.771
-29.0527	-20.4468	-27.8015
-29.0527	-20.4773	-27.771
-29.0527	-20.4163	-27.771
-29.1138	-20.4468	-27.7405
-29.1138	-20.4163	-27.71
-29.0832	-20.4468	-27.71
-29.0527	-20.4773	-27.7405
-29.0832	-20.3857	-27.7405
-29.0527	-20.3552	-27.7405
-29.0527	-20.4163	-27.7405
-29.0832	-20.4468	-27.71
-29.0832	-20.3857	-27.7405
-29.0527	-20.3552	-27.8015
-29.1138	-20.4163	-27.832
-29.1748	-20.4773	-27.832
-29.2053	-20.3857	-27.832
-29.2053	-20.3857	-27.8015
-29.1748	-20.4163	-27.771
-29.1443	-20.4468	-27.771
-29.1443	-20.3552	-27.771
-29.1748	-20.3552	-27.8015
-29.1748	-20.4468	-27.832
-29.2358	-20.3857	-27.8931
-29.2969	-20.4163	-27.832
-29.2969	-20.4163	-27.771
-29.2053	-20.4468	-27.8015
-29.2053	-20.4468	-27.8015
-29.2358	-20.4773	-27.832
-29.2358	-20.4773	-27.9236
-29.3579	-20.4468	-27.8931
-29.2969	-20.4163	-27.8625
-29.2358	-20.3552	-27.832
-29.2664	-20.4163	-27.8931
-29.2358	-20.3857	-27.8931
-29.3579	-20.4468	-27.9541
-29.3884	-20.4163	-27.8931
-29.3274	-20.3857	-27.8625
-29.3274	-20.3857	-27.832
-29.3274	-20.4163	-27.9236
-29.4495	-20.4773	-27.8931
-29.2969	-20.4468	-27.832
-29.3274	-20.4163	-27.8931
-29.3579	-20.3857	-28.0151
-29.48	-20.3857	-27.9236
-29.3579	-20.3552	-27.9236
-29.3579	-20.3857	-27.9236
-29.4495	-20.4163	-28.0151
-29.4495	-20.4163	-27.8931
-29.4189	-20.4163	-27.8931
-29.3884	-20.4468	-28.0151
-29.541	-20.4468	-27.9236
-29.4495	-20.4468	-27.8625
-29.4495	-20.4468	-27.8625
-29.541	-20.4163	-27.8931
-29.48	-20.4163	-27.8931
-29.4495	-20.4163	-27.8625
-29.602	-20.4468	-27.7405
-29.541	-20.4468	-27.771
-29.48	-20.4163	-27.71
-29.5105	-20.4773	-27.5879
-29.48	-20.5383	-27.5879
-29.48	-20.5078	-27.5879
-29.5105	-20.5383	-27.6489
-29.541	-20.5383	-27.6184
-29.541	-20.5078	-27.5879
-29.5715	-20.4773	-27.5574
-29.6631	-20.4773	-27.5879
-29.602	-20.4468	-27.6489
-29.602	-20.4468	-27.5879
-29.5715	-20.4468	-27.5574
-29.602	-20.4468	-27.5574
-29.6631	-20.4773	-27.5574
-29.602	-20.5078	-27.5574
-29.602	-20.5078	-27.5269
-29.6326	-20.4773	-27.5879
-29.6326	-20.4468	-27.5574
-29.6631	-20.4468	-27.5574
-29.6326	-20.4773	-27.6184
-29.6326	-20.5078	-27.5879
-29.6936	-20.5383	-27.5879
-29.6936	-20.5383	-27.5879
-29.6936	-20.5383	-27.5879
-29.7241	-20.4468	-27.5879
-29.7241	-20.4773	-27.5879
-29.7241	-20.5383	-27.5879
-29.7241	-20.5689	-27.5879
-29.7241	-20.5383	-27.6184
-29.7546	-20.4773	-27.5879
-29.8157	-20.5078	-27.5879
-29.7852	-20.5383	-27.5879
-29.8462	-20.5994	-27.6184
-29.8462	-20.5689	-27.6489
-29.8767	-20.5383	-27.6794
-29.9072	-20.5078	-27.71
-29.9072	-20.5689	-27.6489
-29.8462	-20.5078	-27.6489
-29.8157	-20.5078	-27.5879
-29.8767	-20.5383	-27.5574
-29.8767	-20.5994	-27.5879
-29.8767	-20.4773	-27.5269
-29.8767	-20.5383	-27.5574
-29.9377	-20.5689	-27.5574
-29.9988	-20.5689	-27.6489
-29.9683	-20.5078	-27.6794
-29.9683	-20.5383	-27.6794
-29.9377	-20.5994	-27.6489
-29.9377	-20.5383	-27.5879
-29.9377	-20.5689	-27.6184
-29.9988	-20.5689	-27.6184
-30.0598	-20.6299	-27.6794
-30.0293	-20.6604	-27.6794
-29.9683	-20.6299	-27.6794
-29.9377	-20.5689	-27.6184
-29.9988	-20.5994	-27.5879
-30.0598	-20.6299	-27.5879
-30.1209	-20.5689	-27.5879
-30.0598	-20.5994	-27.6794
-30.0598	-20.6604	-27.5879
-30.0598	-20.5994	-27.5269
-30.0598	-20.6604	-27.5574
-30.1209	-20.5994	-27.6184
-30.0598	-20.6299	-27.6184
-30.0903	-20.6604	-27.5269
-30.1209	-20.6604	-27.5574
-30.2124	-20.6299	-27.5879
-30.1209	-20.6299	-27.6184
-30.1209	-20.6299	-27.6184
-30.1819	-20.5994	-27.5879
-30.2124	-20.6299	-27.6184
-30.1514	-20.5994	-27.6489
-30.1514	-20.6299	-27.5879
-30.2429	-20.6299	-27.6184
-30.2124	-20.5689	-27.6794
-30.1819	-20.6299	-27.5879
-30.2124	-20.5994	-27.6184
-30.2429	-20.6299	-27.6489
-30.2124	-20.5689	-27.6794
-30.2429	-20.6299	-27.6184
-30.304	-20.6299	-27.5879
-30.2124	-20.6299	-27.5879
-30.1819	-20.5994	-27.5879
-30.2734	-20.6299	-27.5879
-30.3345	-20.6299	-27.6794
-30.304	-20.6604	-27.5879
-30.304	-20.6604	-27.5879
-30.304	-20.6909	-27.5574
-30.3345	-20.6909	-27.5879
-30.365	-20.6604	-27.71
-30.2429	-20.6299	-27.5879
-30.2734	-20.6604	-27.6184
-30.2429	-20.6299	-27.5879
-30.2734	-20.6299	-27.5879
-30.365	-20.6299	-27.6794
-30.2734	-20.6299	-27.6489
-30.2429	-20.6604	-27.6184
-30.2429	-20.6909	-27.5879
-30.2734	-20.7214	-27.5574
-30.365	-20.6909	-27.5574
-30.3345	-20.6604	-27.5574
-30.365	-20.6299	-27.5574
-30.3345	-20.6299	-27.5574
-30.2734	-20.6604	-27.5879
-30.304	-20.6604	-27.5574
-30.304	-20.7214	-27.5574
-30.304	-20.6604	-27.5879
-30.3345	-20.5994	-27.5879
-30.304	-20.6299	-27.5879
-30.3345	-20.6299	-27.6184
-30.304	-20.6909	-27.5574
-30.3345	-20.7214	-27.5879
-30.3955	-20.6604	-27.6184
-30.365	-20.6299	-27.6489
-30.365	-20.6299	-27.6489
-30.304	-20.752	-27.6489
-30.3345	-20.6299	-27.71
-30.2734	-20.6299	-27.71
-30.2734	-20.6604	-27.71
-30.304	-20.6604	-27.71
-30.2734	-20.6909	-27.6489
-30.304	-20.6604	-27.5879
-30.2734	-20.6909	-27.6184
-30.365	-20.7214	-27.6489
-30.3955	-20.6604	-27.6184
-30.3955	-20.6299	-27.6794
-30.365	-20.6604	-27.6489
-30.3345	-20.6909	-27.71
-30.365	-20.5994	-27.7405
-30.3345	-20.6299	-27.6184
-30.365	-20.6909	-27.6184
-30.365	-20.5994	-27.6489
-30.426	-20.6299	-27.6184
-30.426	-20.6299	-27.6184
-30.3345	-20.6909	-27.7405
-30.365	-20.7214	-27.71
-30.365	-20.6909	-27.6794
-30.426	-20.6604	-27.6489
-30.4565	-20.6909	-27.6794
-30.4565	-20.6299	-27.6794
-30.365	-20.6299	-27.771
-30.3955	-20.6604	-27.7405
-30.365	-20.6909	-27.6489
-30.4871	-20.6909	-27.6794
-30.4871	-20.6299	-27.6794
-30.365	-20.5994	-27.71
-30.426	-20.6299	-27.6794
-30.4565	-20.7214	-27.6794
-30.5176	-20.7214	-27.6794
-30.3955	-20.6604	-27.7405
-30.365	-20.6299	-27.7405
-30.426	-20.6299	-27.6794
-30.4565	-20.6604	-27.71
-30.365	-20.6299	-27.8015
-30.426	-20.5994	-27.7405
-30.4871	-20.5994	-27.6794
-30.5176	-20.5994	-27.7405
-30.426	-20.5994	-27.8015
-30.4565	-20.5994	-27.71
-30.5786	-20.5689	-27.71
-30.4871	-20.5994	-27.771
-30.4565	-20.6299	-27.771
-30.5786	-20.6299	-27.71
-30.4871	-20.5994	-27.7405
-30.4871	-20.5689	-27.7405
-30.5481	-20.5994	-27.7405
-30.5481	-20.5994	-27.71
-30.4871	-20.5994	-27.71
-30.4871	-20.6604	-27.771
-30.5176	-20.6604	-27.71
-30.5176	-20.6909	-27.71
-30.5176	-20.6909	-27.6794
-30.4871	-20.6299	-27.7405
-30.5481	-20.6299	-27.8015
-30.5786	-20.5994	-27.7405
-30.5176	-20.6604	-27.771
-30.5176	-20.5994	-27.7405
-30.4871	-20.6604	-27.771
-30.5176	-20.6299	-27.832
-30.5481	-20.6604	-27.832
-30.5481	-20.7214	-27.832
-30.5176	-20.6909	-27.832
-30.5176	-20.6604	-27.8015
-30.5481	-20.6299	-27.8015
-30.5481	-20.6299	-27.771
-30.5786	-20.6604	-27.8015
-30.5176	-20.7214	-27.771
-30.6091	-20.7214	-27.8015
-30.5786	-20.6909	-27.8015
-30.5786	-20.6909	-27.771
-30.6091	-20.6604	-27.771
-30.5786	-20.6299	-27.771
-30.5481	-20.6299	-27.771
-30.5481	-20.752	-27.832
-30.5481	-20.6604	-27.8015
-30.5176	-20.5994	-27.832
-30.5176	-20.6909	-27.8931
-30.5481	-20.6909	-27.8625
-30.5176	-20.752	-27.832
-30.5481	-20.6909	-27.8625
-30.5786	-20.6909	-27.8931
-30.5176	-20.6909	-27.8625
-30.6396	-20.6909	-27.8015
-30.5786	-20.6604	-27.832
-30.5786	-20.6604	-27.832
-30.5786	-20.6604	-27.832
-30.5481	-20.6909	-27.832
-30.5481	-20.6604	-27.771
-30.5786	-20.6299	-27.832
-30.5481	-20.6604	-27.9236
-30.5481	-20.7214	-27.8931
-30.6396	-20.6604	-27.832
-30.6396	-20.6604	-27.8015
-30.5481	-20.752	-27.771
-30.5176	-20.6604	-27.771
-30.5176	-20.6604	-27.832
-30.5481	-20.6909	-27.832
-30.5481	-20.7214	-27.8625
-30.6091	-20.752	-27.8625
-30.6396	-20.7214	-27.8015
-30.5481	-20.7214	-27.8015
-30.5786	-20.7214	-27.8015
-30.5786	-20.6909	-27.8625
-30.5786	-20.6604	-27.9236
-30.7007	-20.6604	-27.8931
-30.6702	-20.6909	-27.832
-30.5786	-20.752	-27.8625
-30.6091	-20.7214	-27.8625
-30.6396	-20.6604	-27.9541
-30.7312	-20.6909	-27.8625
-30.6091	-20.6604	-27.8625
-30.6091	-20.7214	-27.8625
-30.5786	-20.6909	-27.9236
-30.6702	-20.6604	-27.8931
-30.6091	-20.6909	-27.832
-30.6091	-20.6604	-27.8625
-30.5786	-20.6604	-27.9541
-30.7007	-20.6299	-27.8931
-30.6396	-20.6299	-27.8625
-30.6396	-20.6604	-27.9236
-30.7007	-20.6299	-27.9541
-30.6702	-20.6299	-27.8625
-30.5786	-20.6299	-27.8625
-30.6091	-20.5994	-27.9846
-30.7312	-20.6604	-27.8931
-30.6702	-20.6299	-27.832
-30.6702	-20.6604	-27.832
-30.7312	-20.6909	-27.8625
-30.6396	-20.6604	-27.8625
-30.6091	-20.6909	-27.8931
-30.6091	-20.7214	-27.8931
-30.7007	-20.6909	-27.8931
-30.6702	-20.6909	-27.9541
-30.7007	-20.7214	-27.9236
-30.7007	-20.7825	-27.8931
-30.6396	-20.6909	-27.8625
-30.6091	-20.7214	-27.9541
-30.6091	-20.6909	-27.9541
-30.6396	-20.6299	-27.8625
-30.6702	-20.6299	-27.8625
-30.7007	-20.6909	-27.8625
-30.5786	-20.6299	-27.8625
-30.6396	-20.6604	-27.9236
-30.6396	-20.6909	-27.9541
-30.6396	-20.7214	-27.9236
-30.7007	-20.6909	-27.8931
-30.7312	-20.6604	-27.8625
-30.7007	-20.6604	-27.8625
-30.6702	-20.6299	-27.8625
-30.6702	-20.6604	-27.832
-30.7007	-20.6299	-27.8625
-30.7007	-20.6909	-27.8625
-30.6702	-20.7214	-27.8931
-30.6702	-20.6604	-27.8931
-30.7007	-20.6604	-27.9236
-30.6702	-20.6909	-27.9236
-30.7312	-20.6299	-27.9236
-30.7007	-20.752	-27.9541
-30.7922	-20.7214	-27.9846
-30.8227	-20.5994	-27.9846
-30.8533	-20.6299	-27.9541
-30.8533	-20.6604	-27.9541
-30.7617	-20.7214	-27.8931
-30.8227	-20.6909	-27.9236
-30.7922	-20.6604	-27.8931
-30.7922	-20.6299	-27.8931
-30.7922	-20.7214	-27.9236
-30.7922	-20.6909	-27.9236
-30.8533	-20.6604	-27.9541
-30.7922	-20.6909	-27.9541
-30.8227	-20.752	-27.9846
-30.8838	-20.6604	-27.9541
-30.9143	-20.6604	-27.9846
-30.8838	-20.6909	-27.9846
-30.8838	-20.7214	-27.9236
-30.8533	-20.6299	-27.8625
-30.8533	-20.6299	-27.8931
-30.8533	-20.7214	-27.9236
-30.8838	-20.6299	-27.9236
-30.9753	-20.6604	-28.0151
-30.9448	-20.6604	-27.9541
-30.9143	-20.6604	-27.9236
-30.8838	-20.7214	-27.9541
-30.8838	-20.7214	-27.9236
-30.8227	-20.6604	-27.9236
-30.9448	-20.6604	-27.9541
-30.9448	-20.6604	-27.9846
-30.8838	-20.6299	-27.9236
-30.8533	-20.6604	-27.9236
-30.8533	-20.6909	-27.8931
-30.9448	-20.6299	-27.9541
-30.8838	-20.6299	-27.9236
-30.8227	-20.6299	-27.832
-30.9143	-20.7214	-27.8931
-30.8838	-20.6604	-27.9236
-31.0059	-20.6604	-27.9541
-30.9448	-20.5994	-27.8625
-30.9448	-20.5994	-27.8625
-30.9143	-20.5994	-27.9541
-31.0364	-20.6299	-27.9846
-30.9143	-20.5994	-27.9236
-30.8838	-20.6299	-27.8931
-30.9143	-20.6299	-27.9846
-30.9753	-20.6299	-27.9236
-30.8838	-20.6299	-27.8931
-30.8838	-20.6299	-27.9236
-31.0059	-20.5994	-27.9846
-30.8533	-20.6299	-27.8931
-30.8838	-20.5689	-27.9236
-30.9753	-20.5994	-27.8931
-30.8838	-20.5994	-27.9236
-30.8838	-20.5689	-27.9236
-30.9448	-20.6299	-27.8931
-30.9753	-20.5689	-27.8931
-30.8838	-20.5994	-27.9541
-30.8838	-20.5689	-27.9236
-30.8838	-20.5689	-27.9541
-30.8838	-20.6604	-27.9846
-30.9143	-20.6604	-27.9236
-30.9753	-20.6909	-27.8625
-31.0364	-20.6909	-27.9236
-30.9448	-20.6604	-27.9846
-30.9143	-20.6299	-27.8931
-30.9753	-20.6299	-27.8931
-30.9143	-20.5689	-27.9236
-31.0059	-20.5689	-27.8625
-30.9448	-20.5994	-27.8931
-30.9448	-20.5994	-27.9541
-30.9753	-20.6299	-28.0151
-30.9448	-20.6604	-27.9541
-30.9753	-20.6299	-28.0456
-30.9753	-20.5994	-28.0151
-31.0059	-20.5689	-28.0456
-31.0059	-20.5994	-28.0151
-31.0669	-20.5383	-28.0456
-31.0364	-20.5689	-28.0151
-31.0669	-20.6604	-28.0151
-31.0364	-20.5994	-28.0151
-31.0364	-20.5078	-27.9541
-31.0364	-20.5078	-28.0151
-31.0059	-20.5383	-28.0151
-30.9753	-20.5994	-28.0151
-30.9753	-20.5383	-27.9846
-30.9753	-20.5078	-27.9846
-31.0364	-20.5383	-28.0151
-31.0364	-20.5689	-27.9541
-31.0059	-20.5994	-27.9846
-31.0059	-20.5689	-27.9846
-30.9448	-20.5383	-27.9846
-30.9753	-20.5078	-27.9846
-31.0364	-20.5689	-27.9541
-31.1279	-20.4773	-27.9846
-31.0669	-20.4163	-28.0151
-31.0669	-20.5078	-28.0456
-30.9753	-20.5078	-28.0762
-30.9753	-20.4163	-28.0151
-31.0364	-20.4468	-27.9541
-30.9753	-20.5078	-27.9541
-30.9753	-20.4163	-28.0151
-31.0364	-20.4468	-27.9541
-31.0974	-20.5383	-28.0151
-31.0669	-20.4163	-28.1372
-31.0059	-20.4468	-28.1067
-31.0059	-20.4468	-28.0151
-31.0059	-20.4773	-28.0151
-31.0059	-20.5078	-28.0456
-31.0669	-20.4773	-28.0151
-31.0974	-20.5078	-28.0762
-31.0364	-20.4468	-28.1067
-31.0364	-20.4468	-28.0762
-31.0364	-20.4163	-28.0456
-31.0669	-20.4163	-28.0456
-31.0974	-20.5078	-28.0762
-31.0669	-20.4773	-28.1067
-31.0669	-20.4163	-28.0456
-31.0669	-20.4468	-28.0151
-31.0669	-20.4468	-28.0456
-31.1279	-20.5078	-28.1372
-31.0059	-20.4773	-28.1372
-31.0364	-20.4163	-28.0456
-31.0669	-20.4773	-28.0456
-31.1279	-20.4468	-28.1372
-31.0364	-20.4468	-28.1372
-31.0669	-20.4468	-28.1067
-31.1279	-20.4163	-28.1067
-31.1584	-20.4163	-28.1372
-31.0974	-20.4163	-28.0762
-31.0669	-20.4163	-28.0762
-31.1584	-20.4163	-28.1372
-31.0669	-20.4468	-28.1067
-31.0974	-20.4163	-28.0762
-31.1584	-20.4468	-28.0456
-31.1279	-20.4163	-28.1067
-31.1584	-20.4468	-28.1677
-31.189	-20.4468	-28.1677
-31.1584	-20.4163	-28.1372
-31.1279	-20.4163	-28.1067
-31.1279	-20.4773	-28.0762
-31.1584	-20.4773	-28.0456
-31.1279	-20.5078	-28.0762
-31.1584	-20.4773	-28.1372
-31.1584	-20.5383	-28.1677
-31.1584	-20.5078	-28.1067
-31.189	-20.4773	-28.1067
-31.1584	-20.4468	-28.0762
-31.2195	-20.4163	-28.1982
-31.1584	-20.3857	-28.1372
-31.1584	-20.4163	-28.0762
-31.1584	-20.4468	-28.0456
-31.2195	-20.4773	-28.0762
-31.2805	-20.5383	-28.0762
-31.189	-20.5078	-28.0456
-31.189	-20.4468	-28.1067
-31.189	-20.4468	-28.1067
-31.1584	-20.4163	-28.1372
-31.1279	-20.4468	-28.1372
-31.1584	-20.4468	-28.1372
-31.1584	-20.4773	-28.1372
-31.1584	-20.5383	-28.1677
-31.1584	-20.4773	-28.1677
-31.1584	-20.4468	-28.1677
-31.189	-20.4773	-28.1067
-31.1584	-20.4773	-28.1067
-31.189	-20.5689	-28.1067
-31.189	-20.5383	-28.1982
-31.1279	-20.4468	-28.1372
-31.1584	-20.4773	-28.1372
-31.1584	-20.4773	-28.1677
-31.1279	-20.5689	-28.1372
-31.1279	-20.5078	-28.1372
-31.1584	-20.4163	-28.1372
-31.2195	-20.4468	-28.1677
-31.189	-20.5078	-28.1677
-31.2195	-20.5078	-28.1982
-31.189	-20.4163	-28.2593
-31.1279	-20.4468	-28.2288
-31.1279	-20.5383	-28.1982
-31.1584	-20.4773	-28.1677
-31.0974	-20.4468	-28.1372
-31.0974	-20.4773	-28.1982
-31.0974	-20.5383	-28.1982
-31.1279	-20.4468	-28.1677
-31.2195	-20.4773	-28.1982
-31.1279	-20.5383	-28.2593
-31.0974	-20.4468	-28.2288
-31.0669	-20.4468	-28.2288
-31.0669	-20.4773	-28.1677
-31.0974	-20.5383	-28.1982
-31.1279	-20.5078	-28.1677
-31.1584	-20.5383	-28.2593
-31.0974	-20.5689	-28.2593
-31.0364	-20.5383	-28.2288
-31.0974	-20.5078	-28.1677
-31.0669	-20.4773	-28.1982
-31.1279	-20.4773	-28.1982
-31.1279	-20.4468	-28.1982
-31.0364	-20.5383	-28.2593
-31.0669	-20.5383	-28.1677
-31.0364	-20.4773	-28.1982
-31.1279	-20.4773	-28.1982
-31.1279	-20.5078	-28.2593
-31.0669	-20.5383	-28.1982
-31.0669	-20.5383	-28.1982
-31.0974	-20.5689	-28.1677
-31.1584	-20.5078	-28.2593
-31.0669	-20.5078	-28.1982
-31.0974	-20.5078	-28.1677
-31.0974	-20.5078	-28.2593
-31.1584	-20.5078	-28.2898
-31.0669	-20.5078	-28.1982
-31.0669	-20.5383	-28.1982
-31.2195	-20.5078	-28.2898
-31.0669	-20.5383	-28.1982
-31.0669	-20.5383	-28.1982
-31.1279	-20.5078	-28.1677
-31.0669	-20.5383	-28.2593
-31.0364	-20.5689	-28.2898
-31.1279	-20.5383	-28.2593
-31.1279	-20.5689	-28.2593
-31.0669	-20.5689	-28.3203
-31.0974	-20.5994	-28.2898
-31.1279	-20.5689	-28.2288
-31.1279	-20.5689	-28.2288
-31.1584	-20.5383	-28.1982
-31.1584	-20.5383	-28.2288
-31.0974	-20.5078	-28.2898
-31.0669	-20.5078	-28.2288
-31.1279	-20.5383	-28.2593
-31.0669	-20.5689	-28.2593
-31.1584	-20.5689	-28.2898
-31.1279	-20.5383	-28.3203
-31.0974	-20.5994	-28.2898
-31.0974	-20.5994	-28.2288
-31.0974	-20.5689	-28.2593
-31.189	-20.5383	-28.2593
-31.189	-20.5383	-28.2593
-31.189	-20.5383	-28.2898
-31.1279	-20.5689	-28.2593
-31.1279	-20.5994	-28.3203
-31.1279	-20.5994	-28.2898
-31.1279	-20.6604	-28.2593
-31.1279	-20.6299	-28.2593
-31.1279	-20.5078	-28.2898
-31.1584	-20.5689	-28.2593
-31.189	-20.5689	-28.2593
-31.1279	-20.5994	-28.2593
-31.1584	-20.6604	-28.2898
-31.1584	-20.5689	-28.3203
-31.1279	-20.5689	-28.2898
-31.2195	-20.5994	-28.2898
-31.189	-20.6909	-28.3203
-31.25	-20.6604	-28.3203
-31.2805	-20.5689	-28.3203
-31.2195	-20.6299	-28.3508
-31.189	-20.6299	-28.3203
-31.1584	-20.6909	-28.4424
-31.1584	-20.6299	-28.3814
-31.1584	-20.5994	-28.3814
-31.1584	-20.6299	-28.3508
-31.1584	-20.6909	-28.3203
-31.1279	-20.5689	-28.3508
-31.189	-20.6604	-28.3203
-31.2195	-20.7214	-28.3508
-31.2805	-20.6604	-28.3508
-31.25	-20.6299	-28.4424
-31.189	-20.6909	-28.4424
-31.1584	-20.7214	-28.3814
-31.189	-20.5994	-28.3814
-31.189	-20.6909	-28.3203
-31.2195	-20.7214	-28.2898
-31.2805	-20.6909	-28.3203
-31.2195	-20.6909	-28.3203
-31.189	-20.6604	-28.3814
-31.189	-20.6909	-28.3814
-31.1279	-20.7214	-28.3508
-31.189	-20.7825	-28.3203
-31.311	-20.7825	-28.3508
-31.2805	-20.6909	-28.3508
-31.2195	-20.6909	-28.4729
-31.2195	-20.6299	-28.4119
-31.2195	-20.7214	-28.3508
-31.2805	-20.7825	-28.3508
-31.2805	-20.6909	-28.4424
-31.189	-20.6604	-28.4119
-31.2195	-20.6299	-28.3203
-31.2195	-20.6299	-28.3203
-31.3416	-20.6909	-28.4119
-31.25	-20.752	-28.4424
-31.25	-20.752	-28.3203
-31.2805	-20.752	-28.3203
-31.3416	-20.752	-28.3814
-31.25	-20.752	-28.3814
-31.2195	-20.752	-28.3508
-31.3721	-20.7214	-28.3508
-31.311	-20.7214	-28.4119
-31.311	-20.7214	-28.3203
-31.311	-20.7214	-28.3203
-31.3416	-20.7825	-28.4119
-31.25	-20.752	-28.4119
-31.2805	-20.7825	-28.3814
-31.3721	-20.813	-28.3508
-31.2805	-20.813	-28.3814
-31.311	-20.813	-28.3203
-31.3721	-20.8435	-28.3814
-31.3721	-20.7825	-28.4424
-31.3416	-20.752	-28.4424
-31.3416	-20.752	-28.3814
-31.3721	-20.752	-28.3508
-31.4026	-20.7825	-28.3508
-31.3721	-20.7825	-28.4424
-31.3416	-20.752	-28.3814
-31.2805	-20.752	-28.3508
-31.311	-20.7825	-28.3508
-31.3721	-20.813	-28.3508
-31.4331	-20.813	-28.4424
-31.3416	-20.874	-28.4424
-31.3416	-20.8435	-28.3203
-31.3721	-20.7825	-28.2898
-31.4026	-20.813	-28.3508
-31.4636	-20.813	-28.3203
-31.4941	-20.8435	-28.3203
-31.4941	-20.8435	-28.3203
-31.4636	-20.8435	-28.3203
-31.4331	-20.7825	-28.3203
-31.4331	-20.7825	-28.3203
-31.4026	-20.7825	-28.3203
-31.4026	-20.752	-28.3203
-31.4331	-20.813	-28.3203
-31.4636	-20.9045	-28.2898
-31.4636	-20.813	-28.3203
-31.4331	-20.7825	-28.2898
-31.4941	-20.7825	-28.2898
-31.5247	-20.8435	-28.3203
-31.4941	-20.874	-28.2898
-31.4941	-20.8435	-28.3203
-31.4941	-20.813	-28.3203
-31.4331	-20.813	-28.3508
-31.4026	-20.874	-28.2593
-31.4026	-20.8435	-28.2593
-31.4331	-20.752	-28.1982
-31.3721	-20.813	-28.2288
-31.4331	-20.874	-28.2593
-31.4331	-20.874	-28.2288
-31.4331	-20.7825	-28.2593
-31.4636	-20.813	-28.2593
-31.4636	-20.9045	-28.3203
-31.4941	-20.813	-28.3508
-31.4636	-20.7825	-28.3203
-31.4331	-20.813	-28.3203
-31.4941	-20.752	-28.2288
-31.4941	-20.752	-28.2593
-31.4636	-20.7825	-28.2593
-31.4941	-20.813	-28.2593
-31.5552	-20.7825	-28.3508
-31.5552	-20.7214	-28.3814
-31.4636	-20.7214	-28.3203
-31.4941	-20.7214	-28.2593
-31.4941	-20.7214	-28.2898
-31.4941	-20.752	-28.2898
-31.5857	-20.752	-28.3203
-31.5247	-20.813	-28.3814
-31.4941	-20.7825	-28.3203
-31.4941	-20.752	-28.3508
-31.4941	-20.7825	-28.3203
-31.6162	-20.7825	-28.3814
-31.5857	-20.874	-28.3814
-31.5247	-20.813	-28.2593
-31.5552	-20.7825	-28.2898
-31.5857	-20.813	-28.3508
-31.6162	-20.7825	-28.4424
-31.5552	-20.813	-28.3508
-31.5247	-20.813	-28.3508
-31.6162	-20.874	-28.3814
-31.5857	-20.8435	-28.4119
-31.5247	-20.8435	-28.2898
-31.5247	-20.874	-28.3203
-31.6162	-20.9045	-28.4424
-31.5552	-20.874	-28.3814
-31.5247	-20.9351	-28.3814
-31.6162	-20.874	-28.3814
-31.5857	-20.9351	-28.5034
-31.5247	-20.874	-28.3508
-31.5247	-20.874	-28.4119
-31.5552	-20.874	-28.3814
-31.4941	-20.874	-28.3508
-31.4941	-20.8435	-28.3814
-31.5552	-20.813	-28.3508
-31.5552	-20.813	-28.3508
-31.5247	-20.7825	-28.3508
-31.4941	-20.752	-28.4729
-31.5552	-20.7825	-28.3814
-31.5247	-20.7825	-28.3508
-31.5552	-20.813	-28.3508
-31.6467	-20.7825	-28.3814
-31.5857	-20.8435	-28.4119
-31.5247	-20.9045	-28.3508
-31.5857	-20.874	-28.3814
-31.5552	-20.7825	-28.3508
-31.6162	-20.7825	-28.4119
-31.5857	-20.7825	-28.4424
-31.5552	-20.752	-28.4729
-31.5857	-20.752	-28.4729
-31.5857	-20.7825	-28.4424
-31.5552	-20.8435	-28.3814
-31.5857	-20.8435	-28.4119
-31.6162	-20.813	-28.4424
-31.7078	-20.7214	-28.4424
-31.6467	-20.7825	-28.4424
-31.6467	-20.7825	-28.4119
-31.6467	-20.813	-28.4424
-31.6467	-20.813	-28.4119
-31.6467	-20.813	-28.4424
-31.6467	-20.752	-28.4119
-31.5857	-20.752	-28.5034
-31.6467	-20.7825	-28.4729
-31.6162	-20.813	-28.5034
-31.6162	-20.8435	-28.5034
-31.5552	-20.752	-28.5034
-31.5552	-20.752	-28.5034
-31.5857	-20.7825	-28.4119
-31.5857	-20.8435	-28.4424
-31.5552	-20.7825	-28.4424
-31.5857	-20.752	-28.4424
-31.5552	-20.7825	-28.4424
-31.6162	-20.8435	-28.4424
-31.6162	-20.7825	-28.4424
-31.7078	-20.752	-28.4729
-31.6467	-20.7825	-28.5034
-31.6162	-20.8435	-28.5339
-31.5857	-20.7214	-28.5339
-31.5857	-20.7214	-28.4729
-31.5552	-20.813	-28.4729
-31.5857	-20.752	-28.4729
-31.6162	-20.752	-28.4424
-31.6467	-20.752	-28.4729
-31.7078	-20.7825	-28.5034
-31.6162	-20.6909	-28.595
-31.5857	-20.7214	-28.5034
-31.5857	-20.7214	-28.5034
-31.5857	-20.7214	-28.4729
-31.6162	-20.752	-28.4729
-31.7383	-20.6909	-28.5339
-31.6773	-20.7214	-28.595
-31.6162	-20.752	-28.4729
-31.6467	-20.813	-28.4424
-31.6467	-20.813	-28.4729
-31.7078	-20.7214	-28.5034
-31.7383	-20.6909	-28.595
-31.6467	-20.7214	-28.5339
-31.6467	-20.752	-28.5034
-31.6467	-20.6909	-28.5034
-31.7993	-20.6909	-28.5645
-31.6467	-20.6299	-28.5645
-31.6773	-20.6604	-28.4119
-31.7078	-20.6604	-28.4424
-31.7688	-20.6909	-28.5645
-31.7078	-20.6909	-28.5339
-31.7078	-20.7214	-28.5034
-31.7383	-20.7825	-28.5034
-31.7993	-20.752	-28.6255
-31.6773	-20.7825	-28.5034
-31.6773	-20.752	-28.5339
-31.7688	-20.752	-28.595
-31.7383	-20.752	-28.595
-31.6773	-20.7214	-28.5339
-31.7383	-20.7214	-28.5034
-31.7383	-20.6909	-28.5034
-31.6467	-20.6909	-28.5645
-31.7078	-20.6604	-28.5645
-31.7993	-20.6299	-28.5645
-31.7383	-20.6604	-28.5034
-31.6467	-20.6909	-28.5339
-31.7078	-20.6604	-28.5034
-31.7078	-20.6299	-28.5645
-31.7078	-20.6604	-28.5645
-31.6773	-20.6909	-28.5339
-31.7383	-20.6604	-28.5339
-31.8298	-20.6909	-28.5645
-31.7688	-20.6604	-28.595
-31.7383	-20.6909	-28.5339
-31.7383	-20.6299	-28.5034
-31.7383	-20.5994	-28.5339
-31.8604	-20.5994	-28.5034
-31.7383	-20.5994	-28.5339
-31.7688	-20.6299	-28.595
-31.7688	-20.6909	-28.5645
-31.7383	-20.7214	-28.6255
-31.7993	-20.6909	-28.6255
-31.7993	-20.6909	-28.656
-31.8298	-20.6604	-28.6865
-31.8604	-20.6604	-28.6255
-31.8604	-20.6299	-28.6255
-31.8604	-20.6909	-28.6255
-31.8604	-20.6909	-28.6255
-31.8298	-20.6909	-28.6255
-31.8298	-20.6299	-28.6255
-31.8604	-20.6299	-28.5645
-31.8298	-20.6604	-28.5645
-31.8604	-20.7214	-28.5645
-31.8298	-20.6909	-28.5645
-31.8298	-20.5994	-28.5339
-31.7688	-20.6604	-28.5339
-31.7688	-20.6604	-28.5645
-31.7993	-20.6604	-28.5339
-31.7993	-20.5994	-28.5645
-31.7993	-20.6299	-28.5645
-31.7688	-20.6299	-28.5645
-31.7993	-20.6909	-28.6255
-31.8298	-20.5994	-28.6255
-31.8604	-20.5689	-28.6255
-31.8909	-20.6604	-28.6255
-31.8604	-20.5994	-28.5645
-31.8604	-20.5994	-28.5339
-31.8298	-20.6299	-28.5645
-31.8298	-20.6909	-28.5645
-31.8298	-20.5689	-28.5339
-31.8604	-20.5689	-28.595
-31.8604	-20.6604	-28.656
-31.9214	-20.6299	-28.656
-31.9519	-20.5994	-28.595
-31.8604	-20.6299	-28.5645
-31.8298	-20.5994	-28.595
-31.8909	-20.5994	-28.5645
-31.8909	-20.6299	-28.595
-31.9214	-20.6299	-28.6255
-31.9519	-20.6299	-28.5339
-31.8909	-20.5994	-28.5339
-31.8604	-20.5994	-28.5645
-31.8604	-20.6299	-28.595
-31.9214	-20.6909	-28.6255
-31.9519	-20.6299	-28.595
-31.9214	-20.5994	-28.595
-31.8604	-20.5689	-28.595
-31.8298	-20.6299	-28.656
-31.9519	-20.5994	-28.595
-31.9519	-20.5994	-28.5645
-31.8604	-20.5994	-28.595
-31.8604	-20.5383	-28.6865
-31.9214	-20.5689	-28.656
-31.9214	-20.5689	-28.595
-31.8909	-20.5383	-28.5645
-31.8298	-20.5383	-28.6865
-31.9519	-20.5383	-28.5645
-31.8909	-20.5383	-28.595
-31.8909	-20.5383	-28.595
-31.8909	-20.5383	-28.6255
-31.9519	-20.5383	-28.595
-31.8909	-20.5689	-28.6255
-31.8909	-20.5078	-28.6865
-31.9824	-20.5078	-28.717
-31.9214	-20.4773	-28.717
-31.9214	-20.4468	-28.717
-32.0129	-20.5078	-28.717
-31.9519	-20.5078	-28.717
-31.8909	-20.4773	-28.717
-31.8909	-20.5383	-28.656
-31.8909	-20.5689	-28.656
-31.8909	-20.5689	-28.6255
-31.8604	-20.5689	-28.7781
-31.8909	-20.5689	-28.656
-32.0129	-20.5689	-28.656
-31.9519	-20.4773	-28.6255
-31.9519	-20.5078	-28.6865
-31.8909	-20.5078	-28.717
-31.8909	-20.4773	-28.6865
-31.9519	-20.4773	-28.656
-31.9824	-20.4773	-28.656
-31.9519	-20.5689	-28.656
-31.8909	-20.5383	-28.656
-31.9519	-20.5383	-28.6255
-31.9214	-20.4773	-28.6255
-31.9519	-20.5078	-28.595
-31.9519	-20.5078	-28.595
-32.0129	-20.5078	-28.595
-32.0129	-20.5689	-28.6255
-31.9824	-20.5689	-28.6255
-32.0129	-20.4773	-28.6255
-32.0129	-20.4468	-28.6255
-31.9824	-20.4468	-28.5645
-31.9824	-20.5078	-28.595
-31.9824	-20.5689	-28.595
-31.9519	-20.5383	-28.595
-32.0129	-20.4468	-28.595
-32.0129	-20.4468	-28.6255
-32.0129	-20.4773	-28.656
-31.9824	-20.5689	-28.6255
-31.9824	-20.5078	-28.656
-31.9824	-20.4468	-28.656
-31.9824	-20.4773	-28.656
-32.0129	-20.5383	-28.6865
-32.074	-20.4773	-28.656
-32.074	-20.4163	-28.6255
-32.074	-20.4773	-28.5645
-32.0129	-20.5383	-28.595
-32.0129	-20.4163	-28.5339
-31.9824	-20.4468	-28.6255
-31.9824	-20.4773	-28.5645
-32.0129	-20.4773	-28.6255
-32.0435	-20.4163	-28.6865
-32.074	-20.4468	-28.6865
-32.1045	-20.5078	-28.6255
-32.1045	-20.4163	-28.5645
-31.9824	-20.4468	-28.595
-32.0435	-20.4468	-28.5645
-32.0129	-20.5078	-28.5645
-31.9824	-20.5383	-28.656
-32.074	-20.5078	-28.6255
-32.1045	-20.5078	-28.595
-32.0435	-20.5078	-28.595
-32.0435	-20.4163	-28.595
-32.0129	-20.4468	-28.595
-31.9824	-20.4468	-28.7476
-32.074	-20.4468	-28.656
-32.074	-20.4773	-28.595
-32.0129	-20.4163	-28.6255
-32.0129	-20.3857	-28.6255
-32.0435	-20.3857	-28.717
-32.135	-20.4163	-28.5645
-32.074	-20.4468	-28.595
-32.074	-20.4468	-28.5645
-32.0129	-20.4468	-28.656
-32.1045	-20.4468	-28.5645
-32.074	-20.4163	-28.5645
-32.0435	-20.3857	-28.5339
-32.0129	-20.3857	-28.6255
-32.1655	-20.3857	-28.5034
-32.074	-20.3857	-28.5645
-32.0435	-20.4163	-28.6255
-32.1045	-20.3857	-28.5339
-32.1045	-20.3857	-28.5645
-32.0435	-20.4163	-28.5645
-32.074	-20.3552	-28.6255
-32.135	-20.3552	-28.595
-32.074	-20.4163	-28.5339
-32.1045	-20.4163	-28.5034
-32.135	-20.4163	-28.5645
-32.074	-20.4163	-28.6255
-32.0435	-20.4468	-28.6255
-32.0435	-20.4163	-28.595
-32.074	-20.4163	-28.5339
-32.074	-20.3857	-28.5645
-32.0435	-20.3247	-28.5645
-32.074	-20.2942	-28.6255
-32.0129	-20.3247	-28.5645
-32.1045	-20.3552	-28.5645
-32.135	-20.3552	-28.5645
-32.0129	-20.3857	-28.5645
-32.074	-20.4163	-28.6255
-32.074	-20.4468	-28.6255
-32.135	-20.4163	-28.595
-32.135	-20.3857	-28.5645
-32.074	-20.3247	-28.595
-32.074	-20.3247	-28.595
-32.074	-20.3247	-28.5339
-32.0435	-20.3247	-28.5645
-32.0435	-20.3552	-28.5645
-32.074	-20.3552	-28.5339
-32.074	-20.3552	-28.5645
-32.1045	-20.2942	-28.5645
-32.074	-20.2942	-28.5339
-32.074	-20.3247	-28.595
-32.074	-20.3552	-28.595
-32.0435	-20.3857	-28.5645
-32.0435	-20.3247	-28.5645
-31.9824	-20.2942	-28.595
-31.8909	-20.2942	-28.6255
-31.8909	-20.3552	-28.6255
-31.8298	-20.4163	-28.6255
-31.8298	-20.3247	-28.6255
-31.7688	-20.3552	-28.717
-31.7993	-20.3552	-28.6865
-31.7993	-20.3857	-28.656
-31.7993	-20.3247	-28.6255
-31.8298	-20.3247	-28.656
-31.7993	-20.3247	-28.595
-31.7993	-20.4163	-28.6255
-31.7078	-20.3552	-28.6255
-31.7078	-20.3552	-28.6255
-31.7078	-20.3552	-28.6255
-31.7078	-20.3857	-28.6255
-31.7383	-20.3247	-28.6865
-31.7383	-20.3552	-28.717
-31.7688	-20.4163	-28.6865
-31.8298	-20.2942	-28.595
-31.7688	-20.3247	-28.5339
-31.7688	-20.4163	-28.5034
-31.7078	-20.3857	-28.4424
-31.7078	-20.2942	-28.4729
-31.7078	-20.3247	-28.4424
-31.7383	-20.2942	-28.4424
-31.8298	-20.2942	-28.3203
-31.7993	-20.2637	-28.3203
-31.6773	-20.2942	-28.2898
-31.7383	-20.3247	-28.3814
-31.7383	-20.3552	-28.4119
-31.7993	-20.3247	-28.3508
-31.7993	-20.2942	-28.3203
-31.6773	-20.2942	-28.3508
-31.6773	-20.4163	-28.4119
-31.7383	-20.4163	-28.4119
-31.7688	-20.3552	-28.3508
-31.7383	-20.3247	-28.3814
-31.7078	-20.2942	-28.3814
-31.6773	-20.3247	-28.4424
-31.7688	-20.3247	-28.3508
-31.6467	-20.3247	-28.4119
-31.6773	-20.3857	-28.4424
-31.6162	-20.4163	-28.4729
-31.7078	-20.3857	-28.3814
-31.5857	-20.3857	-28.3508
-31.6162	-20.4163	-28.5034
-31.7078	-20.4163	-28.4119
-31.5857	-20.4468	-28.3814
-31.6162	-20.4163	-28.4729
-31.6467	-20.4468	-28.4729
-31.6467	-20.4468	-28.4119
-31.6162	-20.3857	-28.3814
-31.6162	-20.3552	-28.3508
-31.6467	-20.3857	-28.3814
-31.5857	-20.3552	-28.4119
-31.5857	-20.3552	-28.4729
-31.6162	-20.3552	-28.4424
-31.6467	-20.3552	-28.4729
-31.6162	-20.4163	-28.4119
-31.6162	-20.3857	-28.3814
-31.5552	-20.3857	-28.4424
-31.5552	-20.4468	-28.5034
-31.6162	-20.4468	-28.4729
-31.5857	-20.4773	-28.4424
-31.6467	-20.4163	-28.4729
-31.6162	-20.3552	-28.4729
-31.5247	-20.2942	-28.5034
-31.4941	-20.2942	-28.5339
-31.4941	-20.2942	-28.4729
-31.5247	-20.3247	-28.4424
-31.5247	-20.3552	-28.4729
-31.4636	-20.3857	-28.4729
-31.4636	-20.3552	-28.4729
-31.4331	-20.3247	-28.4729
-31.4636	-20.2942	-28.4729
-31.4941	-20.2942	-28.4424
-31.4331	-20.3247	-28.4424
-31.4636	-20.3552	-28.4119
-31.4941	-20.3857	-28.4729
-31.4636	-20.3552	-28.4119
-31.4636	-20.2942	-28.4424
-31.4941	-20.2942	-28.4119
-31.4331	-20.3247	-28.4424
-31.4331	-20.4163	-28.5034
-31.4331	-20.3857	-28.5339
-31.4941	-20.3552	-28.5339
-31.4941	-20.3247	-28.4424
-31.4941	-20.3857	-28.4424
-31.5247	-20.4163	-28.3814
-31.4941	-20.2942	-28.3814
-31.4941	-20.3247	-28.3508
-31.4026	-20.3247	-28.3814
-31.4026	-20.3857	-28.4119
-31.4331	-20.3247	-28.3508
-31.4331	-20.2942	-28.3814
-31.4331	-20.3552	-28.3814
-31.3721	-20.3552	-28.4424
-31.4026	-20.2942	-28.4729
-31.4941	-20.3247	-28.4424
-31.5247	-20.4163	-28.3814
-31.4331	-20.3247	-28.3814
-31.4026	-20.3247	-28.3508
-31.4026	-20.4468	-28.3508
-31.3721	-20.3857	-28.3814
-31.4026	-20.3247	-28.4424
-31.4636	-20.3247	-28.4424
-31.4636	-20.3552	-28.3814
-31.4941	-20.3857	-28.3814
-31.4026	-20.3552	-28.3508
-31.4331	-20.3247	-28.3508
-31.4331	-20.3247	-28.3814
-31.4331	-20.2942	-28.4424
-31.5247	-20.2637	-28.3814
-31.4636	-20.3552	-28.3814
-31.4636	-20.3857	-28.4119
-31.4636	-20.2942	-28.4424
-31.4941	-20.2942	-28.4424
-31.5857	-20.2637	-28.3814
-31.5247	-20.3552	-28.3508
-31.4941	-20.3552	-28.3508
-31.5247	-20.2942	-28.4424
-31.5857	-20.3247	-28.3814
-31.5552	-20.2637	-28.3508
-31.5247	-20.2942	-28.3508
-31.4636	-20.2942	-28.4424
-31.5857	-20.2637	-28.3508
-31.5247	-20.2637	-28.3508
-31.5247	-20.2942	-28.4119
-31.5247	-20.3247	-28.3203
-31.5552	-20.3247	-28.3203
-31.4941	-20.2637	-28.4119
-31.4941	-20.2637	-28.4424
-31.6162	-20.2942	-28.3203
-31.5247	-20.2942	-28.3814
-31.4941	-20.2942	-28.3508
-31.5857	-20.2942	-28.3508
-31.4941	-20.3247	-28.3508
-31.5552	-20.3552	-28.3814
-31.5552	-20.3247	-28.3508
-31.6467	-20.3247	-28.3508
-31.6162	-20.3857	-28.3508
-31.6162	-20.3552	-28.3814
-31.6162	-20.3857	-28.4119
-31.6467	-20.3552	-28.3508
-31.5857	-20.3552	-28.3814
-31.5552	-20.2942	-28.3814
-31.5857	-20.2942	-28.4729
-31.5552	-20.2637	-28.3814
-31.6162	-20.2942	-28.3814
-31.5857	-20.2942	-28.3508
-31.5857	-20.3552	-28.3508
-31.5857	-20.3552	-28.3814
-31.5552	-20.4163	-28.4424
-31.6162	-20.4468	-28.4119
-31.7078	-20.3857	-28.4119
-31.6773	-20.3552	-28.4729
-31.6773	-20.2942	-28.4424
-31.6467	-20.3247	-28.4424
-31.6162	-20.2942	-28.4729
-31.6162	-20.3247	-28.4729
-31.5857	-20.3857	-28.4424
-31.6162	-20.3247	-28.4424
-31.6467	-20.2942	-28.4424
-31.6467	-20.2942	-28.4119
-31.6162	-20.3247	-28.4119
-31.6467	-20.4163	-28.4424
-31.6773	-20.3857	-28.3814
-31.7078	-20.2637	-28.4119
-31.7383	-20.2942	-28.3814
-31.7688	-20.2942	-28.3814
-31.7078	-20.4163	-28.3814
-31.6773	-20.3247	-28.3508
-31.7078	-20.2637	-28.3508
-31.6467	-20.2942	-28.3508
-31.6162	-20.3552	-28.3508
-31.6162	-20.3247	-28.3814
-31.6162	-20.2637	-28.4424
-31.6162	-20.2942	-28.4424
-31.6162	-20.3552	-28.4424
-31.6162	-20.2637	-28.4119
-31.6467	-20.2637	-28.3814
-31.7383	-20.3247	-28.3814
-31.6773	-20.2942	-28.3508
-31.6162	-20.2637	-28.2898
-31.6162	-20.2637	-28.1982
-31.6467	-20.3247	-28.1677
-31.6467	-20.2331	-28.0762
-31.6467	-20.2637	-27.8931
-31.7383	-20.2942	-27.832
-31.7383	-20.3552	-27.8015
-31.6773	-20.3552	-27.8015
-31.6162	-20.3247	-27.8015
-31.6467	-20.3247	-27.832
-31.6467	-20.3247	-27.7405
-31.7383	-20.2637	-27.71
-31.7078	-20.2331	-27.71
-31.6467	-20.2637	-27.7405
-31.6467	-20.2637	-27.8015
-31.6467	-20.3247	-27.8015
-31.7078	-20.2942	-27.71
-31.7078	-20.2026	-27.71
-31.6467	-20.2026	-27.7405
-31.6773	-20.2637	-27.8015
-31.6773	-20.2637	-27.71
-31.7078	-20.2942	-27.71
-31.6162	-20.2637	-27.7405
-31.6773	-20.2331	-27.771
-31.6467	-20.2026	-27.71
-31.7383	-20.2331	-27.71
-31.6773	-20.2637	-27.832
-31.6773	-20.2637	-27.771
-31.7688	-20.2331	-27.71
-31.7078	-20.2637	-27.7405
-31.6773	-20.2331	-27.832
-31.7383	-20.2331	-27.71
-31.7688	-20.2026	-27.771
-31.7078	-20.2026	-27.771
-31.7383	-20.2026	-27.8625
-31.8298	-20.2026	-27.8625
-31.7688	-20.2331	-27.832
-31.7383	-20.2331	-27.832
-31.8298	-20.2637	-27.832
-31.7993	-20.2331	-27.832
-31.7688	-20.2942	-27.8015
-31.7688	-20.2331	-27.771
-31.7383	-20.2637	-27.8015
-31.7078	-20.2637	-27.8625
-31.8298	-20.2026	-27.771
-31.9214	-20.2026	-27.7405
-31.8604	-20.2331	-27.7405
-31.8298	-20.2637	-27.832
-31.7993	-20.2331	-27.832
-31.8298	-20.2331	-27.7405
-31.8909	-20.2942	-27.7405
-31.8298	-20.2942	-27.71
-31.7688	-20.2942	-27.7405
-31.7993	-20.2637	-27.7405
-31.8298	-20.2942	-27.7405
-31.8298	-20.2942	-27.771
-31.8604	-20.2942	-27.771
-31.8909	-20.2942	-27.771
-31.9519	-20.3857	-27.7405
-31.9214	-20.3247	-27.7405
-31.9214	-20.2942	-27.71
-31.8909	-20.2942	-27.771
-31.9519	-20.2942	-27.771
-31.9519	-20.2637	-27.771
-31.9214	-20.3247	-27.8015
-31.8298	-20.2942	-27.771
-31.8604	-20.2637	-27.832
-31.8909	-20.2637	-27.8015
-31.8604	-20.3247	-27.8015
-31.8298	-20.3552	-27.832
-31.8604	-20.2942	-27.832
-31.7993	-20.2942	-27.8015
-31.7993	-20.3247	-27.771
-31.8298	-20.3857	-27.7405
-31.8604	-20.3552	-27.7405
-31.8298	-20.2942	-27.7405
-31.8298	-20.2331	-27.6794
-31.8909	-20.3552	-27.5879
-31.8909	-20.3247	-27.5574
-31.8604	-20.2942	-27.5574
-31.8604	-20.3247	-27.5269
-31.7993	-20.3552	-27.5269
-31.8298	-20.2637	-27.5574
-31.8298	-20.3247	-27.5574
-31.8298	-20.3857	-27.6184
-31.8909	-20.3552	-27.5879
-31.9214	-20.3247	-27.4963
-31.8909	-20.3552	-27.4963
-31.8604	-20.3857	-27.4963
-31.8604	-20.3552	-27.4963
-31.8298	-20.3552	-27.5574
-31.8604	-20.3247	-27.6489
-31.8909	-20.3552	-27.5574
-31.9214	-20.4163	-27.5574
-31.8604	-20.4163	-27.5574
-31.7993	-20.4468	-27.5574
-31.8604	-20.3857	-27.6184
-31.8909	-20.3857	-27.6489
-31.9519	-20.3552	-27.5879
-31.9519	-20.4163	-27.5574
-31.8909	-20.4468	-27.5879
-31.8604	-20.3857	-27.6794
-31.9519	-20.3552	-27.6184
-31.9824	-20.3857	-27.5574
-31.9214	-20.3857	-27.6184
-31.8909	-20.4468	-27.71
-31.9214	-20.4468	-27.6489
-32.0129	-20.4773	-27.6184
-31.8909	-20.4773	-27.6489
-31.8604	-20.4468	-27.71
-31.9824	-20.4163	-27.6489
-31.9824	-20.3552	-27.6184
-31.9214	-20.3857	-27.71
-31.9519	-20.4163	-27.71
-32.0129	-20.3857	-27.6489
-31.9214	-20.4468	-27.6489
-31.9214	-20.4163	-27.7405
-32.0129	-20.4163	-27.71
-31.9214	-20.4468	-27.6794
-31.9214	-20.4773	-27.71
-31.9824	-20.4468	-27.71
-32.0435	-20.4468	-27.71
-31.9824	-20.4163	-27.7405
-31.9824	-20.3857	-27.771
-31.9824	-20.3857	-27.7405
-31.9824	-20.3247	-27.771
-31.9824	-20.3552	-27.71
-31.9824	-20.3552	-27.771
-31.9824	-20.3552	-27.771
-32.0435	-20.4163	-27.7405
-32.0435	-20.4163	-27.71
-31.9824	-20.4163	-27.7405
-32.0129	-20.4163	-27.832
-31.9824	-20.3857	-27.8625
-32.0435	-20.4163	-27.832
-32.074	-20.3857	-27.8015
-31.9824	-20.3552	-27.771
-32.0129	-20.3247	-27.832
-32.0435	-20.3857	-27.8015
-32.0129	-20.3857	-27.771
-32.0435	-20.4468	-27.8015
-32.0435	-20.3857	-27.8015
-32.074	-20.3552	-27.8015
-32.1045	-20.2942	-27.832
-32.1045	-20.3247	-27.832
-32.074	-20.3552	-27.771
-32.1045	-20.4163	-27.71
-32.074	-20.3857	-27.6489
-32.0129	-20.3247	-27.5879
-32.0435	-20.3552	-27.5269
-32.0435	-20.3552	-27.4353
-32.0435	-20.4163	-27.4658
-32.0435	-20.4163	-27.4658
-32.0129	-20.3247	-27.4963
-32.0435	-20.3247	-27.4658
-32.0129	-20.3552	-27.4963
-32.0435	-20.3857	-27.4963
-32.0435	-20.3247	-27.4963
-32.074	-20.3247	-27.4658
-32.135	-20.3857	-27.4353
-32.1045	-20.3857	-27.4048
-32.135	-20.3247	-27.4353
-32.1045	-20.3552	-27.4048
-32.0435	-20.4163	-27.4353
-32.0129	-20.3552	-27.4353
-31.9824	-20.3552	-27.4963
-32.0129	-20.4163	-27.5269
-32.0435	-20.4468	-27.5269
-32.074	-20.3857	-27.4353
-32.1045	-20.3552	-27.4353
-32.0435	-20.4773	-27.3743
-31.9824	-20.3247	-27.4658
-31.9214	-20.3247	-27.5269
-31.9519	-20.3552	-27.5574
-31.9519	-20.3552	-27.5574
-31.9519	-20.3552	-27.4963
-31.9519	-20.3247	-27.5269
-31.8909	-20.3247	-27.5269
-31.8604	-20.2942	-27.5574
-31.8298	-20.3857	-27.6489
-31.8909	-20.3857	-27.5574
-31.9214	-20.3857	-27.5574
-31.8604	-20.3552	-27.5574
-31.8298	-20.3552	-27.6489
-31.7993	-20.4163	-27.6489
-31.8604	-20.4163	-27.5574
-31.8909	-20.3857	-27.5879
-31.7993	-20.3857	-27.6184
-31.8298	-20.3247	-27.71
-31.8909	-20.3247	-27.5879
-31.9519	-20.3552	-27.6489
-31.8298	-20.3857	-27.6184
-31.7993	-20.3857	-27.6794
-31.8604	-20.4163	-27.6184
-31.8909	-20.4163	-27.6794
-31.8298	-20.4163	-27.7405
-31.8298	-20.4468	-27.71
-31.9214	-20.3857	-27.6794
-31.8298	-20.3857	-27.71
-31.8298	-20.3857	-27.8015
-31.9519	-20.4163	-27.771
-31.8298	-20.3857	-27.71
-31.8298	-20.3857	-27.71
-31.9214	-20.3857	-27.71
-31.8604	-20.3857	-27.71
-31.8604	-20.3552	-27.7405
-31.8604	-20.3857	-27.8015
-31.8298	-20.3857	-27.8625
-31.8604	-20.3552	-27.832
-31.8298	-20.4163	-27.771
-31.8604	-20.4468	-27.8015
-31.8298	-20.5078	-27.8625
-31.7993	-20.5078	-27.832
-31.7993	-20.4773	-27.771
-31.8604	-20.4773	-27.8015
-31.7993	-20.4468	-27.8015
-31.7993	-20.4163	-27.8625
-31.8298	-20.4468	-27.9541
-31.8604	-20.4163	-27.8931
-31.8909	-20.4468	-27.8625
-31.8604	-20.4773	-27.832
-31.7688	-20.5078	-27.832
-31.7993	-20.5078	-27.8625
-31.7993	-20.4163	-27.8625
-31.8604	-20.4468	-27.8625
-31.8298	-20.4773	-27.8625
-31.7993	-20.4773	-27.8625
-31.8604	-20.5383	-27.8625
-31.8298	-20.5383	-27.8931
-31.8604	-20.4773	-27.8625
-31.8298	-20.4468	-27.8931
-31.8298	-20.4468	-27.8625
-31.8298	-20.4773	-27.8625
-31.8604	-20.5078	-27.8931
-31.8604	-20.4468	-27.9236
-31.7993	-20.4468	-27.9541
-31.8298	-20.4468	-27.9236
-31.8298	-20.4468	-27.9541
-31.8909	-20.5078	-27.9236
-31.8909	-20.4163	-27.8931
-31.8909	-20.4468	-27.8931
-31.8909	-20.4468	-27.8625
-31.9214	-20.5078	-27.8625
-31.7993	-20.4163	-27.8625
-31.7993	-20.4468	-27.8931
-31.8298	-20.4468	-27.8625
-31.7993	-20.4773	-27.8931
-31.8298	-20.4163	-27.9846
-31.7993	-20.4468	-27.9541
-31.8604	-20.5078	-27.9236
-31.8909	-20.4468	-27.8931
-31.9214	-20.4163	-27.8625
-31.8298	-20.5078	-27.8931
-31.7688	-20.4773	-27.8931
-31.8298	-20.4468	-27.8931
-31.7993	-20.4773	-27.9236
-31.8298	-20.5383	-27.9846
-31.9214	-20.4773	-27.8931
-31.8909	-20.5383	-27.9236
-31.8298	-20.5689	-27.9236
-31.8298	-20.5078	-27.9541
-31.8298	-20.4773	-28.0151
-31.8298	-20.4468	-27.9846
-31.9519	-20.5078	-27.9541
-31.8909	-20.5689	-27.9846
-31.7688	-20.5383	-27.9846
-31.7993	-20.5078	-28.0762
-31.8298	-20.4773	-27.9846
-31.9214	-20.5383	-27.9541
-31.8604	-20.5689	-27.9541
-31.8298	-20.5078	-28.0456
-31.8298	-20.4773	-28.0762
-31.8909	-20.4773	-27.9846
-31.9214	-20.4468	-27.9541
-31.8298	-20.4773	-28.1067
-31.7993	-20.4773	-28.0151
-31.8909	-20.4468	-27.9541
-31.8604	-20.4773	-27.9846
-31.7993	-20.4468	-28.0762
-31.8298	-20.4773	-27.9846
-31.8909	-20.4773	-27.9846
-31.8298	-20.4468	-28.0762
-31.8298	-20.4163	-28.0151
-31.8909	-20.4468	-27.9846
-31.7993	-20.4773	-28.0151
-31.7993	-20.4468	-28.0151
-31.9214	-20.4773	-28.0456
-31.8909	-20.4468	-28.0151
-31.8298	-20.4468	-28.0151
-31.7993	-20.4468	-27.9846
-31.7993	-20.5078	-27.9846
-31.8298	-20.5078	-28.0456
-31.7993	-20.5383	-28.1067
-31.7993	-20.5078	-28.0151
-31.7688	-20.5078	-28.0456
-31.8298	-20.4163	-28.0456
-31.7993	-20.4468	-28.1372
-31.8604	-20.4163	-28.0762
-31.8604	-20.4773	-28.0456
-31.7993	-20.4163	-28.0456
-31.8298	-20.4468	-28.0456
-31.8298	-20.4773	-28.0762
-31.8909	-20.5078	-28.1372
-31.9214	-20.5383	-28.1677
-31.8604	-20.5383	-28.1677
-31.8604	-20.4468	-28.1372
-31.8604	-20.4163	-28.1067
-31.8298	-20.4773	-28.1372
-31.7993	-20.4773	-28.1372
-31.8298	-20.4773	-28.1372
-31.8298	-20.5383	-28.1372
-31.8604	-20.4773	-28.1372
-31.8298	-20.4468	-28.1677
-31.8298	-20.4468	-28.1677
-31.7993	-20.4468	-28.1677
-31.8298	-20.5078	-28.1982
-31.8298	-20.5078	-28.1372
-31.7993	-20.4468	-28.1067
-31.7993	-20.4163	-28.1067
-31.8604	-20.4468	-28.0456
-31.8604	-20.4773	-28.0762
-31.8298	-20.4773	-28.0456
-31.8909	-20.4163	-28.0762
-31.8909	-20.4163	-28.0762
-31.9214	-20.4773	-28.0762
-31.9214	-20.5078	-28.0762
-31.8604	-20.4163	-28.0762
-31.8298	-20.4468	-28.1372
-31.8298	-20.5383	-28.1677
-31.8604	-20.5078	-28.2288
-31.8604	-20.4468	-28.1677
-31.8604	-20.4773	-28.0762
-31.8909	-20.5383	-28.1067
-31.9214	-20.4468	-28.0762
-31.9519	-20.5078	-28.1067
-31.9214	-20.5383	-28.1372
-31.8909	-20.4773	-28.1372
-31.8909	-20.4773	-28.2288
-31.8909	-20.4773	-28.1372
-31.8909	-20.4773	-28.0762
-31.9824	-20.5383	-28.1372
-31.9519	-20.5383	-28.1372
-31.8604	-20.5383	-28.1677
-31.8604	-20.5078	-28.2288
-31.9214	-20.4773	-28.1982
-31.8909	-20.4468	-28.1677
-31.9214	-20.4163	-28.1372
-31.9214	-20.4468	-28.1677
-31.8604	-20.4468	-28.2898
-31.8298	-20.5078	-28.1982
-31.8298	-20.5383	-28.1067
-31.8909	-20.4468	-28.1677
-31.8604	-20.4163	-28.2288
-31.8604	-20.4773	-28.2593
-31.8298	-20.5078	-28.1372
-31.8604	-20.5383	-28.1677
-31.8604	-20.4773	-28.2288
-31.7688	-20.4468	-28.2593
-31.7993	-20.4468	-28.1677
-31.9214	-20.4468	-28.1677
-31.8604	-20.4163	-28.2593
-31.7993	-20.4163	-28.2288
-31.7993	-20.4163	-28.1677
-31.9214	-20.4468	-28.2288
-31.7688	-20.4468	-28.2898
-31.7688	-20.4468	-28.1677
-31.9519	-20.4468	-28.2593
-31.7688	-20.4468	-28.2898
-31.7688	-20.4468	-28.2898
-31.8604	-20.4468	-28.3203
-31.7078	-20.5078	-28.3203
-31.7688	-20.4773	-28.2898
[truncated: 598,001+ more rows]

## Sheet: Panel_c_data
wt						unc-49 RNAi in AVA
glycerol (M)	exiting(%)	se	n			glycerol (M)	exiting(%)	se	n
0	92.9778	1.89889	10			0	92.6308	2.86104	13
0.5	90.76	1.54072	10			0.5	95.0615	2.3707	13
1	82.07	4.02451	10			1	81.6875	4.68963	10
2	78.2823	4.43308	17			2	60.2812	5.44612	16
3	52.35	5.24773	14			3	29.75	6.70584	12
4	25.6636	4.75946	11			4	10.8846	4.02802	13

## Sheet: Panel_d_data
Forward distance (%)					Backward distance (%)					Backward / forward ratio					Forward speed (mm/sec)					Backward speed (mm/sec)
	wt	unc-49 RNAi in AVA				wt	unc-49 RNAi in AVA				wt	unc-49 RNAi in AVA				wt	unc-49 RNAi in AVA				wt	unc-49 RNAi in AVA
1	0.977936	0.624553			1	0.0220644	0.375447			1	0.0225623	0.601146			1	179.873	139.412			1	86.9447	113.547
2	0.939467	0.866542			2	0.0605332	0.133458			2	0.0644335	0.154012			2	153.009	140.682			2	167.311	187.399
3	0.973758	0.729614			3	0.0262425	0.270386			3	0.0269497	0.370588			3	135.158	160.284			3	127.161	172.394
4	0.936848	0.86574			4	0.0631515	0.13426			4	0.0674085	0.155081			4	178.14	181.443			4	175.692	160.995
5	0.844584	0.87832			5	0.155416	0.12168			5	0.184015	0.138537			5	153.263	162.623			5	129.992	179.733
6	0.885149	0.780725			6	0.114851	0.219275			6	0.129753	0.28086			6	127.584	132.157			6	121.677	192.426
7	0.968204	0.899933			7	0.0317962	0.100067			7	0.0328404	0.111194			7	189.068	196.951			7	212.287	202.748
8	0.977239	0.869134			8	0.0227609	0.130866			8	0.023291	0.15057			8	194.128	125.057			8	175.905	159.239
9	0.978689	0.922212			9	0.0213112	0.0777881			9	0.0217752	0.0843495			9	169.644	187.512			9	143.683	231.182
10	0.883334	0.860701			10	0.116666	0.139299			10	0.132075	0.161844			10	164.803	152.379			10	156.04	156.095
11	0.959312	0.854358			11	0.0406877	0.145642			11	0.0424134	0.17047			11	201.577	181.001			11	162.19	125.496
12	0.900812	0.851724			12	0.0991881	0.148276			12	0.11011	0.174089			12	197.722	180.048			12	164.336	162.914
13	0.917994	0.909663			13	0.0820057	0.0903367			13	0.0893313	0.0993079			13	177.555	132.423			13	167.908	149.682
14	0.942096	0.844693			14	0.057904	0.155307			14	0.061463	0.183861			14	192.537	171.98			14	172.886	194.328
15	0.934075	0.95552			15	0.0659251	0.04448			15	0.070578	0.0465506			15	159.557	153.179			15	217.839	114.893
16	0.938213	0.861202			16	0.061787	0.138798			16	0.065856	0.161168			16	200.249	163.052			16	176.199	179.244
17	0.789318				17	0.210682				17	0.266916				17	132.344				17	148.643
18	0.970547				18	0.0294533				18	0.0303471				18	181.395				18	159.145
19	0.917958				19	0.0820417				19	0.0893741				19	185.277				19	188.774
20	0.882097				20	0.117903				20	0.133662				20	212.768				20	220.688
mean	0.925882	0.848415			mean	0.0741185	0.151585			mean	0.0832577	0.190227			mean	174.282	160.011			mean	163.765	167.645
SE	0.0111824	0.0198389			SE	0.0111824	0.0198389			SE	0.0140064	0.0332351			SE	5.45718	5.49362			SE	7.35744	8.00207
