# Supplementary material for: GABAergic motor neurons bias locomotor decision-making in C. elegans
Source: Nat Commun. 2020 Oct 8;11:5076. doi: 10.1038/s41467-020-18893-9 (PMC7544903; doi:10.1038/s41467-020-18893-9)
Supplement: Supplementary file 4 — Source Data [file 41467_2020_18893_MOESM4_ESM.zip › Fig. 8 Source Data.xlsx]

## Sheet: Panel_a_data
RP (mV)
	AVAL	AVAR
1	-20.0015	-26.9455
2	-27.0848	-40.4602
3	-21.146	-30.527
4	-23.9456	-36.603
5	-30.0548	-47.9394
6	-20.6636	-36.0532
7	-23.3029	-33.9916
8	-29.5366	-45.5784
9	-24.6192	-31.7991
10	-21.5648	-42.288
mean	-24.192	-37.2185
SE	1.14761	2.14182

## Sheet: Panel_b_data
AVAL						AVAR
I (pA)	Vm (mV)	se	n			I (pA)	Vm (mV)	se	n
-30	-156.304	5.89198	7			-30	-122.653	8.35607	7
-20	-107.633	5.90355				-20	-82.2421	8.4412
-10	-73.8822	2.21856				-10	-57.3608	5.19806
10	43.745	2.42301				10	26.9174	4.12473
20	80.5885	5.12586				20	59.7221	6.7473
30	107.309	5.36083				30	81.1689	7.57523

## Sheet: Panel_b_trace
AVAL										AVAR
I (pA)	-30	-20	-10	0	10	20	30			I (pA)	-30	-20	-10	0	10	20	30
Vm (mV)	-0.27466	0.21362	0.03052	0.06104	-0.09155	0.15259	0			Vm (mV)	0.24414	0.03052	0	0.03052	0	0	0.06104
	-0.30518	0.18311	0	0.06104	-0.09155	0.21362	0				0.30518	0.03052	-0.03052	0	-0.03052	0.03052	-0.03052
	-0.21362	0.18311	-0.03052	0.06104	-0.12207	0.15259	0.03052				0.30518	0.03052	0	0	-0.09155	0.03052	0.03052
	-0.21362	0.09155	-0.06104	0.03052	-0.06104	0.12207	0.06104				0.27466	0.03052	-0.12207	-0.06104	-0.03052	-0.06104	0.12207
	-0.18311	0.12207	0	0.06104	-0.18311	0.12207	0.06104				0.27466	0	-0.12207	0	-0.03052	0.03052	0
	-0.27466	0.21362	0	0.06104	-0.12207	0.12207	0.09155				0.27466	0	-0.09155	0	-0.03052	0.03052	0.06104
	-0.27466	0.21362	0.03052	0.06104	-0.12207	0.12207	0.03052				0.18311	0.03052	-0.06104	0	-0.03052	0	0
	-0.18311	0.18311	0	0.09155	-0.15259	0.12207	0.09155				0.24414	0.03052	-0.06104	0.03052	-0.06104	0	0.03052
	-0.15259	0.18311	0	0	-0.12207	0.15259	0.03052				0.21362	0.09155	-0.06104	-0.03052	-0.09155	0.03052	0.06104
	-0.21362	0.21362	0	0.06104	-0.12207	0.21362	0.03052				0.30518	0.06104	-0.06104	-0.06104	-0.03052	0.06104	-0.03052
	-0.15259	0.21362	0.03052	0.03052	-0.18311	0.24414	0				0.30518	0.09155	-0.09155	-0.03052	0	0.06104	0.06104
	-0.18311	0.18311	0.03052	0	-0.21362	0.18311	0				0.30518	0.03052	-0.06104	-0.06104	0	0.06104	0.06104
	-0.15259	0.18311	-0.09155	0	-0.27466	0.21362	0				0.30518	0.12207	-0.09155	0	0	0.09155	0.06104
	-0.15259	0.18311	0	0	-0.21362	0.21362	0.03052				0.21362	0.03052	-0.06104	-0.03052	0	0.03052	0.06104
	-0.18311	0.24414	-0.06104	0	-0.15259	0.18311	0.06104				0.18311	0.03052	-0.09155	0	-0.03052	0	0.06104
	-0.21362	0.15259	-0.06104	0	-0.09155	0.15259	0.03052				0.18311	-0.03052	-0.06104	0	-0.06104	0	0
	-0.21362	0.15259	-0.03052	-0.03052	-0.12207	0.06104	0				0.21362	-0.03052	-0.09155	-0.06104	-0.03052	0	0
	-0.21362	0.21362	-0.06104	0	-0.06104	0.09155	0.03052				0.21362	0	0	-0.03052	0	0.06104	0.03052
	-0.09155	0.15259	0	0	-0.06104	0.15259	0				0.21362	0	-0.03052	-0.06104	0	0.03052	0.06104
	-0.27466	0.15259	0	0.03052	-0.06104	0.18311	0				0.27466	0.03052	-0.03052	-0.03052	-0.03052	0.03052	0.03052
	-0.21362	0.12207	0	0.03052	-0.12207	0.21362	0				0.21362	0	-0.03052	0.03052	0	0.03052	0
	-0.18311	0.12207	0	0.09155	-0.12207	0.18311	0.06104				0.15259	0	0	0	-0.06104	0.03052	-0.06104
	-0.21362	0.12207	0	0.12207	-0.21362	0.18311	0.03052				0.21362	-0.03052	-0.06104	0.06104	-0.03052	0.03052	-0.03052
	-0.18311	0.06104	0.03052	0.09155	-0.12207	0.12207	0.03052				0.24414	-0.03052	-0.09155	0.03052	-0.06104	0.03052	0.03052
	-0.18311	0.09155	0	0.06104	-0.09155	0.09155	0				0.24414	0	-0.09155	0.03052	-0.06104	0.06104	0.03052
	-0.15259	0.12207	0	0.06104	-0.09155	0.06104	-0.03052				0.24414	0.03052	-0.03052	0.03052	0	0.03052	0.03052
	-0.18311	0.15259	-0.03052	0	-0.06104	0.18311	0				0.18311	0.03052	0	0	0	0.06104	0
	-0.18311	0.18311	-0.09155	0	-0.09155	0.18311	0.03052				0.15259	0.03052	-0.03052	-0.06104	0.06104	0.03052	0
	-0.21362	0.15259	-0.06104	0.03052	-0.09155	0.18311	0				0.21362	-0.03052	-0.03052	-0.03052	0.03052	0.06104	0.03052
	-0.18311	0.18311	-0.03052	0.03052	-0.18311	0.15259	0				0.24414	-0.06104	-0.06104	0	0.06104	0.03052	0
	-0.18311	0.18311	0	0.06104	-0.12207	0.12207	0				0.24414	-0.03052	-0.12207	0.03052	0.06104	0.06104	0
	-0.18311	0.12207	-0.03052	0.06104	-0.06104	0.15259	0				0.18311	0	-0.09155	0.03052	0.03052	0	0
	-0.09155	0.06104	0	0.09155	-0.06104	0.21362	0				0.15259	0	-0.03052	0.03052	-0.03052	0	0.03052
	-0.09155	0.03052	0	0	-0.06104	0.15259	0.06104				0.27466	0	-0.06104	0	-0.06104	-0.06104	0
	-0.06104	0.09155	0	0	-0.15259	0.15259	0				0.21362	-0.06104	-0.03052	-0.06104	0	0	0
	-0.06104	0.09155	-0.09155	0	-0.18311	0.06104	-0.03052				0.24414	-0.03052	-0.06104	0	0	0.03052	0.03052
	-0.09155	0.15259	-0.06104	0.09155	-0.06104	0.09155	0.03052				0.15259	0	-0.12207	0.03052	0.03052	0.06104	-0.03052
	-0.09155	0.18311	-0.06104	0.06104	-0.09155	0.18311	0				0.21362	0.03052	-0.03052	0.06104	0	0.09155	0
	-0.12207	0.09155	0.03052	0.03052	-0.06104	0.18311	0				0.30518	-0.03052	0	0.03052	0	0.03052	-0.09155
	-0.12207	0.12207	-0.03052	0.03052	-0.12207	0.12207	0				0.15259	-0.06104	-0.03052	0	-0.06104	0.06104	-0.06104
	-0.09155	0	0	0	-0.18311	0.03052	0				0.15259	0	-0.09155	-0.03052	-0.03052	0.06104	-0.03052
	-0.03052	0.06104	-0.06104	0	-0.03052	0.18311	0				0.21362	0	-0.15259	-0.03052	0	0	0
	-0.06104	0.12207	-0.09155	0.09155	-0.06104	0.15259	-0.03052				0.21362	0	-0.03052	0.03052	0	0	0
	0	0.15259	-0.06104	0.12207	-0.09155	0.09155	0				0.15259	-0.09155	-0.03052	0.03052	0	-0.03052	0
	-0.06104	0.12207	0	0.06104	-0.12207	0.09155	0.03052				0.15259	0	-0.03052	0.03052	0	0	0
	-0.12207	0.06104	-0.03052	0	-0.06104	0.15259	0				0.21362	0.06104	-0.12207	0	-0.06104	0.03052	-0.09155
	-0.09155	0.03052	-0.09155	0.09155	-0.06104	0.15259	0				0.18311	0	-0.06104	-0.06104	-0.03052	0.06104	-0.09155
	0	0.15259	-0.06104	0.09155	-0.12207	0.06104	0.06104				0.12207	-0.03052	-0.03052	0.03052	0	0.03052	-0.06104
	-0.03052	0.12207	0	0.09155	-0.18311	0.12207	0.03052				0.18311	0	-0.03052	0.03052	0.03052	0	0
	-0.06104	0.09155	0	0.03052	-0.09155	0.18311	0				0.18311	0	-0.12207	0.03052	0.06104	-0.03052	0
	-0.06104	0.03052	-0.03052	0.06104	-0.09155	0.09155	0.03052				0.09155	-0.06104	-0.03052	0	-0.03052	-0.03052	0
	-0.09155	0.03052	-0.09155	0.09155	-0.18311	0.12207	0.06104				0.18311	-0.03052	0	0.03052	0	0	0
	-0.03052	0.06104	-0.03052	0.09155	-0.12207	0.15259	-0.03052				0.18311	0	0	0.06104	0.06104	0.03052	-0.12207
	0	0.12207	-0.03052	0	-0.09155	0.15259	0				0.12207	-0.06104	-0.15259	0.06104	0.06104	0.03052	-0.06104
	-0.03052	0.03052	-0.06104	0.09155	-0.18311	0.09155	0.03052				0.21362	-0.06104	0	0	0	0	-0.03052
	-0.12207	0	-0.15259	0.09155	-0.12207	0.18311	0.03052				0.18311	-0.03052	0	0.03052	-0.03052	-0.03052	-0.06104
	-0.12207	0.06104	-0.06104	0	-0.09155	0.18311	0				0.12207	-0.06104	-0.06104	0.06104	0.03052	0	0
	0	0.09155	-0.06104	0.03052	-0.12207	0.06104	0.03052				0.18311	-0.03052	-0.03052	0.06104	0.03052	0.03052	-0.09155
	-0.03052	0	-0.15259	0.09155	-0.15259	0.12207	0.03052				0.12207	0	0	0	0	0.03052	-0.06104
	-0.06104	0	-0.15259	0.09155	-0.09155	0.12207	0				0.15259	-0.03052	-0.03052	0.09155	-0.06104	0	-0.03052
	-0.09155	0.06104	-0.03052	0	-0.06104	0.18311	-0.06104				0.18311	-0.03052	-0.09155	0.09155	0.03052	-0.03052	0
	-0.03052	0.06104	-0.06104	0.12207	-0.12207	0.15259	0				0.12207	0	0	0	0.06104	0.06104	0
	-0.03052	-0.06104	-0.15259	0.09155	-0.12207	0.18311	0				0.18311	-0.06104	0	0.06104	0	0.03052	-0.06104
	-0.09155	0.06104	-0.03052	0	-0.09155	0.18311	0				0.18311	0	-0.06104	0.06104	-0.03052	0.03052	-0.06104
	-0.06104	0.06104	-0.03052	0.09155	-0.06104	0.09155	0				0.09155	0	0	0.09155	0.03052	0	0
	0	0	-0.15259	0.06104	-0.09155	0.12207	-0.06104				0.15259	-0.09155	-0.09155	0.03052	0	0.09155	0.03052
	-0.03052	0.03052	-0.06104	0.03052	-0.12207	0.15259	-0.09155				0.18311	0	0	0.09155	-0.06104	0.06104	0
	-0.12207	0.09155	-0.06104	0.06104	-0.15259	0.21362	0				0.24414	0	0	0.06104	0	0	-0.03052
	0	0.03052	-0.18311	0.03052	-0.18311	0.21362	0				0.24414	-0.06104	-0.09155	0.06104	0.03052	0	0.03052
	0	0.03052	-0.12207	0.06104	-0.15259	0.15259	0				0.21362	0	0	0.12207	0	0.06104	0
	-0.12207	0	-0.09155	0.06104	-0.15259	0.09155	0				0.21362	0	-0.06104	0.03052	0.03052	0.03052	0
	-0.06104	0	-0.06104	0.06104	-0.12207	0.18311	0				0.18311	0	-0.06104	0.06104	0.03052	0	-0.03052
	0	-0.03052	-0.06104	0.06104	-0.12207	0.21362	0				0.12207	0	0	0.12207	-0.09155	0.09155	0.06104
	-0.09155	0	-0.03052	0	-0.18311	0.18311	0				0.15259	-0.03052	-0.06104	0	0	0.06104	0
	-0.03052	0	-0.06104	-0.06104	-0.21362	0.15259	0				0.15259	0	-0.12207	0.12207	0	0	-0.03052
	0	0	-0.09155	-0.03052	-0.15259	0.18311	0				0.21362	0	-0.03052	0.06104	-0.12207	0.09155	0.03052
	0	0	-0.18311	0	-0.09155	0.18311	0				0.21362	0	0	0	0.03052	0.03052	0.06104
	-0.09155	0	-0.18311	0	-0.15259	0.15259	0				0.21362	0	0	0.12207	0	-0.03052	0
	-0.06104	0.03052	-0.06104	0	-0.15259	0.12207	0				0.15259	0	0.03052	0.06104	-0.09155	0.03052	0.03052
	-0.03052	0	-0.09155	-0.06104	-0.15259	0.15259	0.12207				0.15259	-0.06104	0	0	0	0.03052	0.09155
	-0.06104	-0.06104	-0.12207	-0.06104	-0.15259	0.12207	0				0.09155	-0.06104	0	0.03052	-0.06104	0	0.03052
	-0.09155	-0.03052	-0.12207	0	-0.15259	0.09155	0				0.09155	0	-0.03052	0.06104	0	0.06104	0.03052
	-0.09155	0	-0.21362	0	-0.15259	0.09155	0.06104				0.09155	0	-0.09155	0.09155	0	0	0.06104
	-0.03052	0	-0.12207	0.03052	-0.18311	0.15259	0.03052				0.09155	0	-0.03052	0.06104	-0.12207	0	0
	0	-0.03052	-0.09155	0.03052	-0.18311	0.21362	0.06104				0.09155	0.03052	0	0.09155	-0.06104	0.09155	0
	0	-0.06104	-0.09155	0.03052	-0.12207	0.15259	0.03052				0.12207	0	0.03052	0.03052	0	0	0.06104
	0	-0.12207	-0.09155	0.03052	-0.21362	0.21362	0				0.12207	0.03052	0.03052	0	0	0.06104	-0.03052
	0	-0.03052	-0.09155	0	-0.06104	0.21362	0				0.21362	0	0.06104	-0.03052	0	0.03052	0.09155
	0	-0.03052	-0.09155	0.06104	-0.09155	0.15259	-0.03052				0.18311	0	0	0.03052	0.03052	-0.06104	0
	0.06104	-0.03052	-0.09155	0.06104	-0.15259	0.18311	-0.03052				0.24414	0.03052	0	0.06104	0	0.03052	0.03052
	0.03052	-0.03052	-0.09155	0	-0.09155	0.18311	-0.03052				0.15259	0.03052	0	0.09155	0	0.06104	0.06104
	0.06104	-0.06104	-0.12207	0.12207	-0.09155	0.15259	-0.03052				0.21362	0.03052	0	0.03052	0	0.03052	0
	0.09155	-0.06104	-0.06104	0.06104	-0.12207	0.15259	0				0.15259	0.06104	0	0.03052	-0.03052	0.06104	0.03052
	0.03052	-0.09155	-0.09155	0.06104	-0.06104	0.12207	0				0.12207	0	0	0	-0.09155	0	0.06104
	0	-0.09155	-0.12207	0.09155	-0.09155	0.09155	0				0.06104	0.03052	0	0	0	0.06104	0.03052
	0.06104	-0.09155	-0.03052	0.03052	-0.03052	0.06104	0				0.06104	0	0	0	0	0.06104	-0.03052
	0	-0.09155	-0.06104	0.03052	-0.06104	0.09155	0				0.12207	0	-0.03052	0	0	0.06104	0
	0	-0.12207	-0.09155	0.06104	-0.15259	0.09155	-0.03052				0.18311	-0.06104	0	0.06104	0	0.06104	0
	0	-0.12207	-0.06104	0	-0.09155	0.15259	-0.06104				0.18311	-0.06104	0	0	0	0.03052	0.03052
	0	-0.06104	-0.12207	0	-0.06104	0.12207	0				0.12207	-0.09155	0.03052	0.06104	-0.03052	0	0
	0	-0.15259	-0.06104	0	-0.06104	0.15259	0				0.12207	-0.09155	0.03052	0	-0.03052	0.06104	0
	0.03052	-0.12207	-0.06104	0	0	0.15259	0				0.06104	0	0.06104	0	-0.06104	0.09155	0
	0.03052	-0.09155	-0.12207	0	0	0.12207	0.06104				0.06104	0	0.06104	0.03052	-0.03052	0.09155	0.03052
	0.09155	-0.12207	-0.12207	0.06104	0	0.06104	0				0.12207	0	0.06104	0	-0.06104	0.06104	0.06104
	0	-0.09155	-0.18311	0.09155	0.03052	0.03052	0.03052				0.09155	0	0	0	-0.06104	0.09155	0.09155
	0.09155	-0.12207	-0.15259	0.09155	0.03052	0.09155	-0.06104				0.15259	0	0	0.06104	-0.03052	0.03052	0.06104
	0.12207	-0.21362	-0.18311	0.09155	0.03052	0.09155	0				0.09155	-0.09155	0	0.09155	-0.03052	0.03052	0
	0.12207	-0.18311	-0.12207	0.12207	0	0.12207	0.03052				0.03052	-0.06104	0	0.09155	0	0.06104	0
	0.12207	-0.21362	-0.06104	0.09155	0	0.06104	0.03052				0.03052	0	0.03052	0.06104	0	0.09155	0.03052
	0.06104	-0.18311	-0.06104	0.06104	0.06104	0.09155	0.03052				0.12207	0	0.03052	0.09155	0	0.06104	0.09155
	0.09155	-0.12207	-0.03052	0	0.12207	0	0				0.12207	0	0.09155	0.06104	0	0.06104	0.09155
	0.12207	-0.09155	-0.06104	0	0.09155	0.03052	-0.03052				0.12207	-0.03052	0.03052	0.03052	0.03052	0.03052	0.09155
	0.09155	-0.12207	-0.09155	0.03052	0.12207	0.03052	0				0	-0.09155	0.03052	0	0	0.09155	0.06104
	0.03052	-0.09155	-0.06104	0.06104	0.03052	0.09155	0.03052				0.03052	-0.06104	0	0	0	0.06104	0.09155
	0	-0.09155	-0.15259	0.09155	0	0.09155	0.06104				0.06104	0	0	0.03052	0	0.09155	0.03052
	0.06104	-0.09155	-0.12207	0.09155	0.03052	0.06104	0				0.09155	0	0.09155	0.06104	-0.06104	0.03052	0.06104
	0	-0.15259	-0.12207	0.12207	0.09155	0	0				0.09155	0	0.06104	0.06104	0	0.03052	0
	0.12207	-0.21362	-0.06104	0	0.12207	0.06104	0.03052				0	-0.12207	0.03052	0.09155	0.03052	0	0
	0.12207	-0.15259	0	0	0.06104	0.09155	0				0	-0.06104	0	0	0.03052	0	-0.03052
	0.15259	-0.06104	-0.03052	0.03052	0.03052	0.06104	0.03052				0.03052	-0.03052	0	0	0.03052	0	0
	0.12207	-0.12207	-0.03052	0.03052	0.03052	0.03052	0				0	0	0	0	0.03052	0	-0.03052
	0.12207	-0.12207	-0.15259	0.06104	0.12207	0	0.06104				-0.03052	-0.03052	0.06104	0.06104	0	0.06104	0
	0.06104	-0.06104	-0.09155	0.06104	0.12207	0.06104	0.06104				0.03052	-0.09155	0.06104	0.06104	-0.03052	0.06104	0.03052
	0	-0.15259	-0.06104	0	0.15259	0.03052	0.03052				0.03052	-0.06104	0.06104	0.03052	0	0.06104	0
	0.06104	-0.15259	-0.03052	0.03052	0.06104	0.06104	0.03052				0.03052	-0.06104	-0.03052	-0.03052	0.03052	0.03052	0
	0.12207	-0.12207	0	0.09155	0.06104	0	0.06104				0	-0.06104	0.06104	-0.06104	0.03052	0.03052	0.03052
	0.09155	-0.09155	-0.06104	0.03052	0.09155	0.03052	0.06104				0	-0.09155	0.03052	0	0	-0.03052	0
	0.12207	-0.09155	-0.12207	0.06104	0.15259	0.06104	-0.03052				0.03052	-0.06104	0	0.03052	0	0	0
	0.06104	-0.09155	-0.06104	-0.03052	0.06104	0.03052	0.03052				-0.03052	0	-0.03052	0.03052	-0.06104	0.03052	-0.03052
	0	-0.12207	-0.03052	0	0.09155	0	0.03052				0.03052	0	0	-0.03052	0	0.03052	0
	0	-0.21362	0	0.09155	0.15259	0.06104	0				0.03052	-0.09155	0.03052	-0.09155	0.03052	0.03052	0.03052
	0.09155	-0.03052	-0.06104	0.06104	0.15259	0.03052	0.03052				0	-0.03052	0.03052	0	0.03052	0	0
	0.09155	-0.09155	-0.09155	0	0.03052	-0.03052	0.03052				0	0	-0.03052	0	0	0	0
	0.12207	-0.06104	-0.03052	0	0.09155	0.03052	0				0.03052	0	0	0	-0.06104	0	-0.03052
	0.06104	-0.09155	0	0.06104	0.15259	0.03052	0.03052				-0.03052	-0.03052	0.03052	-0.06104	0	0	-0.09155
	0.03052	-0.12207	0	0.06104	0.15259	0	0.03052				0	0	0.06104	0	0.03052	0	-0.03052
	0.06104	-0.06104	-0.06104	0	0.06104	0	0.03052				0	0	-0.03052	0	0	0.03052	0
	0.09155	-0.06104	0	-0.03052	0.15259	0.03052	-0.03052				-0.12207	-0.06104	0.06104	0.03052	-0.03052	-0.03052	0.03052
	0.12207	-0.09155	0	0.03052	0.12207	0	-0.03052				0	0	0.06104	-0.06104	-0.06104	-0.06104	0.03052
	0.09155	-0.12207	0	0	0.03052	0	-0.03052				-0.03052	0	-0.03052	0	0.06104	0	0
	0	-0.06104	-0.09155	-0.09155	0.15259	0	-0.06104				-0.09155	-0.03052	0.09155	0	0	0	-0.03052
	0.12207	-0.06104	0.03052	0	0.12207	0	-0.03052				0	0	0.09155	0.03052	0	0	0
	0.15259	-0.06104	0.03052	0.03052	0.03052	0	0				-0.06104	0	0	-0.03052	-0.06104	-0.09155	0
	0.09155	-0.09155	-0.06104	-0.06104	0.15259	-0.03052	0.03052				-0.06104	-0.06104	0.03052	0.03052	0.06104	0	0.03052
	0.03052	-0.03052	0	-0.03052	0.12207	0	0.03052				-0.06104	0	0.12207	0	0.03052	0	0
	0.09155	-0.06104	0	0	0.12207	0	0.06104				-0.15259	0	0	-0.06104	-0.03052	0	-0.06104
	0.12207	-0.12207	0	-0.03052	0.06104	0	0				-0.03052	0	0.03052	0	0	-0.06104	0.03052
	0.06104	-0.03052	-0.06104	-0.03052	0.03052	0	0				-0.06104	0.03052	0.06104	0	0.03052	-0.03052	0.03052
	0.06104	0	0	0	0.06104	0	0.03052				-0.06104	-0.06104	0	-0.03052	0.03052	0	0
	0.12207	-0.12207	0	0	0.06104	-0.03052	0.06104				-0.18311	0.03052	0.06104	-0.03052	0	0	-0.03052
	0.12207	-0.06104	-0.06104	0	0.12207	-0.09155	0.09155				-0.15259	0	0.09155	0	0.06104	-0.09155	0
	0	0	0	0	0.12207	-0.03052	0.03052				-0.18311	0	0	-0.09155	0.03052	0	0.06104
	0.12207	-0.06104	0	0.03052	0.12207	0	0				-0.09155	0	0.09155	0	-0.03052	0	0
	0.12207	-0.06104	-0.03052	0	0.09155	0	0				-0.21362	0.03052	0	0	0.03052	-0.03052	-0.03052
	0.03052	0	-0.03052	0	0.03052	-0.03052	0				-0.15259	-0.03052	0.06104	-0.09155	0.03052	-0.03052	0.03052
	0.12207	-0.03052	-0.06104	0	0	-0.12207	0				-0.15259	-0.06104	0.09155	0.03052	-0.06104	0	0.03052
	0.12207	-0.06104	-0.06104	-0.03052	0.09155	-0.09155	0				-0.09155	-0.09155	0	0	0.03052	0	-0.03052
	0.03052	-0.09155	-0.06104	-0.03052	0.15259	-0.06104	0				-0.09155	-0.06104	0.12207	-0.03052	0.03052	-0.06104	-0.03052
	0.09155	-0.06104	0	0	0.12207	-0.03052	0.03052				-0.09155	-0.06104	0.09155	0.06104	-0.06104	0	0.03052
	0.15259	-0.03052	0	0	0.12207	-0.03052	0.03052				-0.15259	0	0.09155	-0.06104	0.03052	0	0
	0.12207	-0.06104	0	0	0	-0.03052	0				-0.15259	0	0.09155	0.03052	0.03052	-0.06104	-0.06104
	0.06104	-0.12207	0	0	0	0	0.06104				-0.21362	0.03052	0.06104	0	0	0	0.03052
	0.03052	-0.06104	-0.03052	-0.06104	0.06104	-0.03052	-0.06104				-0.18311	0	0.03052	-0.06104	0.06104	0	0
	0.06104	0	-0.03052	-0.03052	0.12207	0	0				-0.15259	0	0.09155	-0.03052	0	0	-0.09155
	0.06104	0	0	0	0.12207	-0.06104	0				-0.15259	-0.03052	0.09155	0	0.06104	0	0
	0.09155	0	0	0	0.15259	0	-0.03052				-0.12207	-0.06104	0.12207	0.03052	0.06104	0	0
	0.12207	0	0.06104	0	0.12207	0	0				-0.15259	0	0.09155	0.06104	0	0	-0.09155
	0.09155	-0.09155	0	0	0.18311	-0.09155	0				-0.21362	0	0.09155	0	0.09155	0	0
	0.15259	-0.03052	0	0	0.12207	0.03052	0				-0.18311	0.03052	0.03052	0	0.09155	-0.03052	0
	0.06104	0	0	0	0.18311	-0.03052	0.09155				-0.21362	0	0.06104	-0.03052	0.09155	0	-0.06104
	0	-0.03052	0	0	0.15259	-0.03052	0				-0.21362	0.03052	0.09155	-0.06104	0.03052	0	0.03052
	0.06104	0	0.03052	0.03052	0.15259	-0.09155	0.06104				-0.15259	0.03052	0.15259	-0.06104	0.03052	-0.06104	0
	0.12207	-0.03052	0.09155	0	0.18311	-0.06104	0.03052				-0.09155	0	0.15259	0	0	0	-0.03052
	0.12207	-0.09155	0.09155	0.06104	0.09155	-0.12207	0.03052				-0.06104	0.03052	0.15259	0	0.06104	0	0.03052
	0.12207	-0.12207	0.12207	0	0.09155	-0.15259	0.03052				-0.12207	0	0.12207	0	0.06104	0	-0.06104
	0.03052	-0.09155	0.09155	-0.03052	0.06104	-0.21362	0				-0.12207	0	0.15259	0	0.06104	-0.06104	0.03052
	0.06104	-0.09155	0.12207	0.03052	0.09155	-0.15259	-0.03052				-0.12207	0	0.12207	0	0.06104	-0.09155	0.03052
	0.03052	-0.09155	0.18311	0	0.15259	-0.12207	-0.06104				-0.18311	0	0.12207	-0.03052	0.03052	-0.06104	-0.03052
	0.06104	-0.06104	0.12207	-0.03052	0.15259	-0.09155	-0.06104				-0.24414	0	0.15259	-0.06104	0	-0.03052	0
	0.09155	-0.09155	0.09155	0	0.21362	-0.09155	0				-0.24414	0.03052	0.18311	-0.09155	0	0	0.06104
	0.15259	-0.09155	0.12207	0	0.21362	-0.06104	0				-0.18311	0.03052	0.15259	-0.06104	0.06104	0	0.06104
	0.18311	-0.03052	0.06104	0	0.21362	-0.09155	0				-0.18311	0.09155	0.18311	-0.06104	0.09155	0	0.03052
	0.15259	-0.18311	0.09155	-0.03052	0.21362	-0.09155	0				-0.15259	0.06104	0.15259	-0.06104	0.09155	0	0
	0.12207	-0.06104	0.06104	-0.06104	0.21362	-0.09155	0				-0.18311	0.03052	0.06104	-0.06104	0.09155	-0.06104	0.03052
	0.15259	-0.06104	0.09155	-0.06104	0.24414	-0.15259	-0.03052				-0.21362	0.03052	0.09155	-0.06104	0.03052	-0.06104	0.03052
	0.15259	-0.06104	0.15259	-0.12207	0.18311	-0.21362	-0.06104				-0.27466	-0.06104	0.09155	-0.06104	0.06104	0	-0.03052
	0	-0.06104	0.18311	-0.06104	0.12207	-0.21362	0				-0.24414	-0.03052	0.12207	0	0.09155	0	-0.06104
	0.12207	-0.03052	0.21362	-0.03052	0.12207	-0.15259	0				-0.18311	0	0.18311	0	0.06104	0	-0.03052
	0.03052	0	0.21362	0.03052	0.15259	-0.12207	0.03052				-0.18311	0.03052	0.12207	0	0.06104	0	0
	0.03052	0	0.21362	0	0.21362	-0.12207	0.03052				-0.18311	0	0.12207	0.03052	0.06104	0	0
	0.03052	0	0.24414	0	0.24414	-0.18311	0				-0.24414	0.06104	0.09155	0	0.06104	0	0.03052
	0.06104	0.03052	0.18311	0	0.21362	-0.15259	-0.09155				-0.30518	0	0.06104	0	0.03052	0	0
	0.09155	0.03052	0.15259	0	0.21362	-0.27466	0				-0.21362	0	0	0	0.03052	0	0
	0.12207	0	0.12207	-0.03052	0.18311	-0.21362	0.03052				-0.15259	0	0.06104	0	0	0	-0.03052
	0.12207	0	0.15259	-0.06104	0.12207	-0.18311	0.03052				-0.15259	0.06104	0.09155	-0.03052	0	0	-0.03052
	0.15259	-0.06104	0.15259	-0.06104	0.09155	-0.18311	0				-0.24414	0.09155	0.09155	0	0	0	-0.06104
	0.15259	-0.06104	0.24414	0	0.18311	-0.18311	0				-0.33569	0.09155	0.09155	0	0.06104	0.06104	-0.06104
	0.09155	-0.03052	0.21362	0	0.18311	-0.24414	0				-0.21362	0.06104	0.09155	0	0.06104	0	-0.06104
	0.12207	0	0.24414	0	0.24414	-0.27466	0.06104				-0.21362	0	0.03052	0.03052	0.06104	-0.06104	-0.06104
	0.09155	0.03052	0.21362	0	0.24414	-0.27466	0				-0.18311	0.03052	0.09155	0	0.03052	-0.06104	0
	0	0	0.18311	0	0.12207	-0.18311	0				-0.30518	0.06104	0.12207	-0.03052	0.06104	0	0
	0.03052	0.06104	0.06104	-0.09155	0.15259	-0.18311	0				-0.27466	0.03052	0.15259	-0.03052	0.03052	0.03052	0
	0.06104	0.03052	0.12207	-0.06104	0.24414	-0.18311	0				-0.21362	0.03052	0.12207	0	0	0.06104	0
	0.12207	0	0.15259	0	0.18311	-0.27466	0.03052				-0.21362	0	0.03052	0.03052	0.03052	0.03052	0
	0.12207	-0.03052	0.21362	0	0.21362	-0.24414	0				-0.30518	0.09155	0	0	0.06104	0.03052	0
	0.15259	0	0.21362	0	0.18311	-0.15259	-0.03052				-0.27466	0.09155	0.12207	0	0.03052	0	0
	0.09155	0	0.21362	0	0.15259	-0.15259	0.03052				-0.21362	0.06104	0.09155	0	0.03052	0	-0.06104
	0.09155	0	0.15259	-0.09155	0.24414	-0.21362	0.03052				-0.21362	0.03052	0.15259	-0.03052	0	-0.06104	-0.09155
	0.03052	0.06104	0.18311	0	0.24414	-0.24414	0				-0.30518	0.06104	0.09155	0	-0.03052	0	-0.06104
	0.06104	0	0.21362	0	0.21362	-0.21362	0				-0.21362	0.09155	0.06104	0	-0.03052	0	0
	0.12207	0	0.24414	0	0.12207	-0.21362	0.03052				-0.24414	0.12207	0.18311	0	0.06104	0	0.03052
	0.12207	0	0.21362	-0.06104	0.21362	-0.27466	0.03052				-0.27466	0	0.12207	0	0.03052	0	0
	0.18311	0	0.18311	-0.09155	0.27466	-0.27466	-0.06104				-0.27466	0.06104	0.15259	-0.06104	0.03052	0	0.03052
	0.09155	0.06104	0.12207	0	0.21362	-0.18311	0.03052				-0.24414	0.12207	0.06104	0	0	-0.03052	-0.03052
	0.06104	0.06104	0.21362	0	0.12207	-0.24414	0				-0.24414	0.09155	0.09155	0.03052	-0.06104	0	-0.06104
	0.03052	0	0.21362	0	0.24414	-0.33569	-0.03052				-0.30518	0	0.18311	0.06104	0	0.03052	-0.06104
	0.09155	0	0.24414	-0.09155	0.24414	-0.21362	0.03052				-0.21362	0.09155	0.12207	-0.03052	0.06104	0.06104	-0.03052
	0.12207	0.12207	0.15259	0	0.18311	-0.18311	0				-0.27466	0.09155	0.03052	0	0.03052	0.03052	0
	0.09155	0.09155	0.21362	0	0.21362	-0.27466	-0.06104				-0.33569	0.03052	0.12207	0.06104	-0.03052	0.03052	0
	0.03052	0.09155	0.27466	-0.03052	0.27466	-0.21362	-0.03052				-0.24414	0.03052	0.15259	0.06104	-0.03052	0	0
	0	0.03052	0.27466	-0.09155	0.24414	-0.21362	0				-0.27466	0.09155	0.09155	0.03052	0	0.06104	-0.09155
	0.06104	0.09155	0.18311	0	0.15259	-0.30518	0				-0.21362	0.03052	0.06104	-0.03052	0	0.06104	-0.06104
	0.06104	0.12207	0.24414	0	0.24414	-0.24414	0				-0.18311	0	0.15259	0.06104	0.03052	0.09155	0
	0.06104	0.12207	0.21362	-0.09155	0.24414	-0.21362	-0.03052				-0.30518	0.12207	0.12207	0.03052	-0.06104	0.03052	0.03052
	0	0.03052	0.21362	-0.03052	0.15259	-0.21362	0				-0.18311	0.06104	0.03052	0	0	0.03052	0
	0.06104	0.09155	0.15259	0	0.24414	-0.24414	0				-0.24414	0.03052	0.09155	0	0	0.12207	-0.06104
	0.06104	0.09155	0.24414	-0.09155	0.21362	-0.27466	0				-0.30518	0.12207	0.09155	0.03052	0	0.15259	-0.09155
	0.09155	0.06104	0.24414	-0.09155	0.12207	-0.33569	-0.06104				-0.18311	0.06104	0	0.06104	-0.06104	0.09155	0
	0	0.03052	0.15259	0	0.15259	-0.30518	-0.06104				-0.30518	0.06104	0.12207	-0.03052	0	0	0
	0.03052	0.06104	0.30518	-0.06104	0.21362	-0.30518	-0.03052				-0.21362	0.12207	0.12207	0.06104	0	0.06104	0
	0.09155	0.09155	0.24414	-0.12207	0.24414	-0.24414	-0.03052				-0.18311	0	0	0.03052	0	0.15259	-0.09155
	0	0.03052	0.15259	-0.03052	0.24414	-0.24414	-0.03052				-0.21362	0.15259	0.06104	-0.06104	-0.03052	0.09155	-0.09155
	0	0.09155	0.27466	-0.09155	0.24414	-0.27466	-0.03052				-0.30518	0.12207	0.06104	0.03052	0	0.06104	-0.03052
	0.09155	0.12207	0.27466	-0.03052	0.21362	-0.24414	-0.12207				-0.27466	0.03052	0.03052	0.03052	0	0.12207	0
	0.09155	0.03052	0.15259	-0.09155	0.15259	-0.30518	-0.06104				-0.27466	0.09155	0.12207	-0.06104	-0.06104	0.18311	-0.06104
	-0.79346	-0.36621	-0.03052	-0.06104	0.39673	0.15259	0.67139				-1.00708	-0.36621	-0.18311	0.06104	0.27466	0.57983	0.64087
	-1.12915	-0.61035	-0.06104	-0.03052	0.57983	0.5188	1.12915				-1.40381	-0.73242	-0.21362	0	0.42725	0.79346	1.06812
	-1.49536	-0.94604	-0.21362	0	0.7019	0.76294	1.49536				-1.80054	-0.91553	-0.36621	-0.06104	0.45776	1.09863	1.46484
	-2.04468	-1.25122	-0.33569	-0.03052	0.88501	1.00708	1.92261				-2.16675	-1.09863	-0.54932	0.03052	0.61035	1.31226	1.77002
	-2.34985	-1.40381	-0.45776	-0.03052	1.00708	1.15967	2.34985				-2.47192	-1.31226	-0.57983	0.03052	0.76294	1.49536	2.16675
	-2.71606	-1.70898	-0.57983	-0.03052	1.0376	1.43433	2.71606				-2.7771	-1.58691	-0.73242	-0.03052	0.73242	1.86157	2.56348
	-3.20435	-1.95313	-0.73242	-0.15259	1.2207	1.67847	3.08228				-3.11279	-1.80054	-0.91553	0.06104	1.00708	2.10571	2.89917
	-3.57056	-2.19727	-0.82397	-0.09155	1.40381	2.01416	3.50952				-3.479	-2.0752	-1.0376	-0.03052	1.09863	2.22778	3.17383
	-3.87573	-2.44141	-0.97656	-0.06104	1.52588	2.28882	3.90625				-3.87573	-2.38037	-1.12915	0	1.15967	2.56348	3.60107
	-4.24194	-2.68555	-1.15967	-0.06104	1.67847	2.53296	4.24194				-4.30298	-2.62451	-1.2207	0.06104	1.34277	2.83813	3.96729
	-4.63867	-2.99072	-1.19019	-0.06104	1.80054	2.80762	4.63867				-4.63867	-2.7771	-1.34277	-0.03052	1.37329	2.92969	4.21143
	-5.0354	-3.20435	-1.31226	-0.12207	1.89209	3.08228	5.09644				-4.94385	-2.96021	-1.46484	0	1.5564	3.2959	4.66919
	-5.40161	-3.54004	-1.40381	-0.12207	2.01416	3.32642	5.43213				-5.21851	-3.17383	-1.61743	0	1.64795	3.50952	5.00488
	-5.76782	-3.8147	-1.5564	-0.03052	2.13623	3.60107	5.82886				-5.61523	-3.41797	-1.7395	0.06104	1.67847	3.69263	5.24902
	-6.19507	-3.9978	-1.7395	-0.06104	2.22778	3.72314	6.22559				-5.92041	-3.72314	-1.80054	0.03052	1.92261	3.9978	5.70679
	-6.50024	-4.24194	-1.89209	0	2.34985	4.15039	6.56128				-6.2561	-3.96729	-1.89209	0.09155	2.04468	4.18091	6.01196
	-6.92749	-4.48608	-1.95313	0	2.50244	4.3335	6.98853				-6.56128	-4.15039	-2.01416	0.09155	2.0752	4.42505	6.28662
	-7.32422	-4.76074	-2.01416	-0.03052	2.62451	4.5166	7.2937				-6.92749	-4.30298	-2.10571	0.03052	2.16675	4.63867	6.68335
	-7.62939	-5.06592	-2.16675	-0.03052	2.74658	4.79126	7.62939				-7.26318	-4.48608	-2.28882	0	2.28882	4.76074	6.98853
	-7.93457	-5.27954	-2.2583	0	3.02124	5.00488	7.99561				-7.59888	-4.76074	-2.41089	0	2.44141	5.12695	7.2937
	-8.30078	-5.46265	-2.38037	0	2.99072	5.18799	8.27026				-7.93457	-4.97437	-2.47192	0.06104	2.53296	5.27954	7.65991
	-8.69751	-5.67627	-2.53296	0	3.08228	5.46265	8.69751				-8.17871	-5.18799	-2.53296	0.06104	2.59399	5.46265	7.90405
	-9.18579	-5.88989	-2.65503	-0.03052	3.2959	5.70679	9.06372				-8.48389	-5.40161	-2.68555	0.06104	2.68555	5.61523	8.27026
	-9.52148	-6.13403	-2.74658	0.09155	3.38745	5.98145	9.52148				-8.81958	-5.64575	-2.74658	0.09155	2.86865	5.92041	8.60596
	-9.82666	-6.31714	-2.83813	0	3.50952	6.22559	9.85718				-9.18579	-5.82886	-2.83813	0	2.99072	6.13403	8.8501
	-10.1318	-6.53076	-2.96021	0	3.66211	6.50024	10.2234				-9.46045	-6.13403	-2.92969	0	3.14331	6.37817	9.27734
	-10.4675	-6.80542	-3.11279	0.09155	3.72314	6.71387	10.5896				-9.79614	-6.2561	-3.05176	0	3.2959	6.56128	9.552
	-10.8337	-7.04956	-3.11279	0.03052	3.87573	6.95801	10.9558				-10.1623	-6.46973	-3.14331	0.03052	3.35693	6.71387	9.85718
	-11.1999	-7.26318	-3.2959	0.03052	3.93677	7.17163	11.2915				-10.498	-6.62231	-3.26538	0.03052	3.41797	6.95801	10.1318
	-11.5662	-7.56836	-3.38745	0	3.96729	7.41577	11.5662				-10.7422	-6.80542	-3.41797	0.06104	3.50952	7.23267	10.498
	-11.9019	-7.65991	-3.479	-0.03052	4.08936	7.62939	11.8713				-11.0779	-7.01904	-3.60107	0.03052	3.69263	7.47681	10.8337
	-12.2681	-7.93457	-3.60107	0	4.27246	7.84302	12.2681				-11.3831	-7.23267	-3.60107	0.06104	3.84521	7.65991	11.1389
	-12.6038	-8.20923	-3.75366	0	4.39453	8.05664	12.6648				-11.6577	-7.41577	-3.75366	0.06104	3.93677	7.90405	11.4746
	-13.0005	-8.36182	-3.93677	0.06104	4.5166	8.27026	13.0615				-11.9934	-7.72095	-3.8147	0.03052	3.9978	7.99561	11.7798
	-13.2141	-8.60596	-4.05884	0.06104	4.63867	8.57544	13.4277				-12.3901	-7.90405	-3.87573	0	4.11987	8.17871	12.1155
	-13.6108	-8.8501	-4.15039	0.12207	4.73022	8.81958	13.7329				-12.6953	-8.08716	-3.96729	0	4.24194	8.39233	12.3596
	-14.0076	-9.0332	-4.27246	0.09155	4.85229	9.0332	14.0381				-12.97	-8.20923	-4.08936	0.06104	4.3335	8.63647	12.6343
	-14.2822	-9.3689	-4.3335	0.12207	4.85229	9.21631	14.3127				-13.2141	-8.39233	-4.21143	0.03052	4.45557	8.88062	12.9395
	-14.679	-9.58252	-4.39453	0.12207	4.94385	9.49097	14.74				-13.5498	-8.66699	-4.3335	0.09155	4.54712	9.06372	13.2752
	-15.0452	-9.79614	-4.45557	0.06104	5.06592	9.64355	15.1367				-13.8245	-8.8501	-4.48608	0.12207	4.63867	9.27734	13.6108
	-15.3503	-10.0403	-4.63867	0.03052	5.24902	9.82666	15.4724				-14.1907	-9.09424	-4.60815	0.09155	4.66919	9.46045	13.8855
	-15.7165	-10.2234	-4.73022	0.06104	5.37109	10.0708	15.8386				-14.4959	-9.33838	-4.60815	0.09155	4.79126	9.67407	14.1907
	-16.0217	-10.4065	-4.85229	0.09155	5.52368	10.376	16.0523				-14.74	-9.49097	-4.66919	0.06104	4.85229	9.8877	14.4653
	-16.3269	-10.5896	-5.00488	0.15259	5.61523	10.5896	16.4185				-14.9841	-9.64355	-4.79126	0	5.0354	10.0098	14.801
	-16.6321	-10.8032	-5.15747	0.18311	5.7373	10.8032	16.8762				-15.2893	-9.85718	-4.85229	0.03052	5.15747	10.2234	15.0757
	-16.9373	-11.0474	-5.24902	0.15259	5.76782	11.0168	17.1814				-15.6555	-10.0403	-5.06592	0.06104	5.24902	10.376	15.3809
	-17.273	-11.2305	-5.34058	0.15259	5.88989	11.1694	17.4561				-15.9912	-10.2539	-5.21851	0.09155	5.34058	10.6201	15.6555
	-17.5781	-11.5051	-5.37109	0.12207	6.073	11.4441	17.7307				-16.2048	-10.498	-5.24902	0.09155	5.43213	10.8032	15.9607
	-17.9138	-11.7798	-5.49316	0.03052	6.13403	11.7188	18.1274				-16.51	-10.6812	-5.24902	0.12207	5.52368	11.0779	16.2048
	-18.2495	-11.9934	-5.61523	0.12207	6.28662	11.9019	18.4936				-16.7541	-10.8032	-5.40161	0.06104	5.52368	11.2915	16.51
	-18.5852	-12.146	-5.67627	0.15259	6.34766	12.1155	18.7378				-17.0898	-10.9863	-5.46265	0	5.64575	11.4746	16.7541
	-18.9209	-12.2986	-5.82886	0.12207	6.40869	12.2681	19.0735				-17.334	-11.1694	-5.64575	0.03052	5.79834	11.6577	17.0288
	-19.2871	-12.5427	-6.01196	0.12207	6.56128	12.5427	19.4397				-17.5781	-11.4441	-5.76782	0.09155	5.95093	11.8408	17.273
	-19.6228	-12.6953	-6.10352	0.09155	6.65283	12.7563	19.7449				-17.9138	-11.5662	-5.76782	0.06104	5.98145	11.9324	17.5476
	-19.8975	-12.9089	-6.13403	0.06104	6.83594	13.031	19.989				-18.2495	-11.6882	-5.82886	0.09155	6.073	12.146	17.8833
	-20.1721	-13.1226	-6.2561	0.09155	6.83594	13.1531	20.4468				-18.5242	-11.8713	-5.95093	0.06104	6.13403	12.3291	18.158
	-20.5383	-13.3972	-6.31714	0.15259	6.89697	13.3667	20.752				-18.7378	-12.085	-6.10352	0	6.16455	12.5732	18.4631
	-20.7825	-13.6108	-6.43921	0.12207	7.08008	13.6414	20.9656				-18.9819	-12.3901	-6.16455	0	6.31714	12.8174	18.7378
	-21.0877	-13.7634	-6.62231	0.12207	7.20215	13.855	21.3623				-19.3176	-12.4512	-6.19507	0.12207	6.46973	12.97	19.043
	-21.4233	-13.9465	-6.62231	0.06104	7.23267	13.9771	21.7285				-19.6228	-12.6038	-6.2561	0.09155	6.5918	13.1531	19.2871
	-21.759	-14.1296	-6.74438	0.12207	7.2937	14.2212	21.9421				-19.8364	-12.8479	-6.40869	0.09155	6.62231	13.3057	19.5007
	-22.0947	-14.3738	-6.80542	0.12207	7.50732	14.4653	22.3389				-20.1111	-13.092	-6.56128	0	6.71387	13.4277	19.7449
	-22.3999	-14.6484	-6.95801	0.15259	7.59888	14.679	22.644				-20.4773	-13.2141	-6.56128	0.03052	6.68335	13.6719	20.05
	-22.644	-14.8315	-7.1106	0	7.62939	14.8315	22.8882				-20.6604	-13.3667	-6.5918	0.09155	6.92749	13.8855	20.3552
	-22.9492	-14.9841	-7.14111	0.06104	7.75146	15.1062	23.2849				-20.9656	-13.6414	-6.68335	0.12207	7.01904	14.0686	20.6909
	-23.2849	-15.1672	-7.26318	0.12207	7.93457	15.2893	23.5901				-21.3013	-13.8245	-6.80542	0.12207	7.08008	14.2212	20.9045
	-23.6206	-15.3503	-7.35474	0.12207	8.02612	15.4114	23.8037				-21.5149	-13.9465	-6.83594	0.03052	7.1106	14.3433	21.1487
	-23.9563	-15.564	-7.56836	0.03052	8.02612	15.7165	24.2004				-21.7285	-14.0991	-6.86646	0.15259	7.23267	14.5264	21.3623
	-24.292	-15.8997	-7.59888	0.12207	8.23975	15.8997	24.5361				-22.0642	-14.3433	-7.01904	0.15259	7.41577	14.8315	21.6675
	-24.5361	-16.0217	-7.65991	0.15259	8.30078	16.0523	24.8108				-22.2778	-14.4959	-7.1106	0.12207	7.53784	14.9841	21.9727
	-24.7803	-16.1438	-7.78198	0.12207	8.30078	16.2964	25.0855				-22.522	-14.6179	-7.1106	0.03052	7.50732	15.1367	22.2473
	-25.116	-16.3269	-7.96509	0.09155	8.5144	16.5405	25.4211				-22.8577	-14.8621	-7.26318	0.15259	7.59888	15.2283	22.4915
	-25.5127	-16.6016	-7.96509	0.15259	8.60596	16.7236	25.7263				-23.0713	-14.9841	-7.38525	0.15259	7.75146	15.4419	22.7356
	-25.7873	-16.8457	-8.02612	0.12207	8.60596	16.8762	26.0315				-23.3459	-15.1062	-7.35474	0.09155	7.87354	15.6555	23.0102
	-25.9705	-16.9373	-8.23975	0.03052	8.81958	17.0898	26.3672				-23.6816	-15.4419	-7.47681	0.09155	7.90405	15.8386	23.3459
	-26.3061	-17.1204	-8.3313	0.15259	8.91113	17.3035	26.6419				-23.7427	-15.564	-7.62939	0.12207	7.93457	15.9912	23.5596
	-26.6419	-17.334	-8.3313	0.09155	9.00269	17.5476	26.9775				-24.0479	-15.686	-7.59888	0.15259	8.11768	16.1438	23.8037
	-26.9775	-17.5781	-8.48389	0.06104	9.0332	17.7612	27.2522				-24.4141	-15.9912	-7.65991	0.03052	8.20923	16.3879	23.9563
	-27.1912	-17.7002	-8.63647	0.15259	9.12476	17.9138	27.4963				-24.5972	-16.0828	-7.84302	0.18311	8.20923	16.5405	24.353
	-27.5269	-17.8833	-8.66699	0.15259	9.21631	18.0969	27.771				-24.8718	-16.2048	-7.78198	0.12207	8.36182	16.6321	24.6582
	-27.8015	-18.158	-8.75854	0.09155	9.30786	18.3105	28.1372				-25.0855	-16.4795	-7.90405	0.03052	8.45337	16.7847	24.8718
	-28.1372	-18.3411	-8.91113	0.03052	9.3689	18.5852	28.5034				-25.4211	-16.571	-8.02612	0.18311	8.5144	17.0593	25.0549
	-28.3508	-18.4631	-8.91113	0.03052	9.552	18.7683	28.8086				-25.7263	-16.7236	-7.99561	0.18311	8.60596	17.1814	25.3601
	-28.656	-18.7073	-9.0332	0	9.70459	18.9819	29.0832				-25.9399	-16.9983	-8.20923	0.09155	8.69751	17.273	25.6958
	-28.9917	-18.9819	-9.15527	0	9.85718	19.165	29.3579				-26.1536	-17.0898	-8.17871	0.21362	8.75854	17.5171	25.9094
	-29.2664	-19.0735	-9.30786	0.06104	9.8877	19.3787	29.5715				-26.3672	-17.2119	-8.23975	0.15259	8.81958	17.7307	26.062
	-29.5105	-19.2261	-9.39941	0.09155	9.97925	19.5007	29.8767				-26.6419	-17.3645	-8.45337	0.09155	9.00269	17.8223	26.4282
	-29.8462	-19.4092	-9.46045	0.12207	10.0403	19.6533	30.1514				-26.886	-17.5171	-8.42285	0.18311	9.0332	18.0054	26.6113
	-30.1514	-19.6533	-9.58252	0.09155	10.1318	19.8364	30.426				-27.0996	-17.6392	-8.5144	0.09155	9.09424	18.219	26.825
	-30.365	-19.8975	-9.67407	0.09155	10.3455	20.0806	30.7312				-27.4353	-17.8528	-8.69751	0.15259	9.24683	18.3411	27.1301
	-30.6396	-20.0806	-9.76563	0.03052	10.437	20.2637	31.0669				-27.71	-17.9748	-8.72803	0.18311	9.21631	18.4936	27.4048
	-30.9753	-20.2637	-9.79614	0.03052	10.5286	20.4773	31.3416				-27.8931	-18.1274	-8.72803	0.03052	9.39941	18.7378	27.5574
	-31.311	-20.4468	-9.85718	0.09155	10.5896	20.6909	31.6467				-28.1067	-18.3716	-8.78906	0.15259	9.49097	18.7988	27.8931
	-31.5857	-20.5689	-9.91821	0.15259	10.6506	20.813	31.9824				-28.3508	-18.5852	-8.8501	0.18311	9.42993	18.9819	28.1677
	-31.8604	-20.7214	-10.0708	0.12207	10.7422	21.0266	32.196				-28.595	-18.7683	-8.94165	0.06104	9.61304	19.1956	28.3508
	-32.1045	-20.9045	-10.1929	0.09155	10.7727	21.2707	32.5623				-28.8391	-18.8599	-9.06372	0.03052	9.70459	19.2871	28.717
	-32.4097	-21.0877	-10.1623	0	10.8948	21.3928	32.8674				-29.1138	-18.9819	-9.21631	0.15259	9.73511	19.4702	28.8391
	-32.6843	-21.3318	-10.2234	0.03052	10.9863	21.637	33.1116				-29.3274	-19.1345	-9.30786	0.12207	9.91821	19.6533	29.1443
	-32.898	-21.4844	-10.3149	0.03052	11.0779	21.759	33.4168				-29.541	-19.3176	-9.33838	0.15259	9.91821	19.7449	29.3884
	-33.1421	-21.6064	-10.437	0.06104	11.1694	21.9116	33.6609				-29.7852	-19.5007	-9.3689	0.18311	10.0098	19.989	29.541
	-33.3862	-21.8201	-10.5896	0.09155	11.2305	22.1558	33.9966				-29.9988	-19.6838	-9.39941	0.15259	10.1318	20.1111	29.9072
	-33.7524	-22.0337	-10.6812	0.12207	11.4136	22.3389	34.2407				-30.2124	-19.8669	-9.52148	0.09155	10.2539	20.2331	30.0598
	-34.0576	-22.2473	-10.7117	0.12207	11.3525	22.5525	34.4849				-30.4871	-19.989	-9.61304	0.06104	10.2844	20.4468	30.3955
	-34.2102	-22.3694	-10.7727	0.12207	11.4746	22.7966	34.7595				-30.7007	-20.1416	-9.73511	0.09155	10.4065	20.5689	30.6396
	-34.5154	-22.522	-10.8032	0.12207	11.6577	22.9492	35.0952				-30.9448	-20.3247	-9.85718	0.15259	10.4675	20.6909	30.7617
	-34.729	-22.7356	-10.9253	0.21362	11.7493	23.1934	35.4309				-31.1584	-20.4773	-9.85718	0.18311	10.5591	20.9656	31.0974
	-35.0952	-22.8882	-10.9863	0.06104	11.8713	23.3459	35.7056				-31.3416	-20.5994	-9.91821	0.18311	10.6506	21.1182	31.2195
	-35.3699	-23.0713	-11.0779	0.09155	11.9629	23.4985	36.0107				-31.5857	-20.813	-9.94873	0.18311	10.7117	21.2707	31.5552
	-35.5835	-23.2849	-11.1999	0.09155	12.0239	23.7122	36.2854				-31.8909	-20.9045	-10.0708	0.12207	10.6812	21.4233	31.8604
	-35.8276	-23.4375	-11.1694	0.06104	12.1765	23.8342	36.5295				-32.1655	-21.0877	-10.1013	0.12207	10.8032	21.6064	31.9824
	-36.0718	-23.6816	-11.4441	0.03052	12.207	23.9563	36.7737				-32.3486	-21.1182	-10.2234	0.12207	10.8948	21.7285	32.2571
	-36.3464	-23.8342	-11.4746	0.03052	12.3291	24.1394	36.9873				-32.5623	-21.3013	-10.2844	0.12207	11.0168	21.8811	32.5012
	-36.6211	-23.9258	-11.5356	0.06104	12.4512	24.3835	37.2925				-32.7148	-21.4539	-10.4065	0.12207	11.1084	22.0337	32.7759
	-36.8652	-24.2004	-11.6577	0.09155	12.4512	24.5972	37.6587				-32.898	-21.5759	-10.498	0.12207	11.1694	22.0642	32.9895
	-37.1399	-24.3835	-11.7188	0.09155	12.4817	24.8108	37.9028				-33.1726	-21.7285	-10.5591	0.12207	11.261	22.2473	33.2336
	-37.4145	-24.4751	-11.8713	0.15259	12.5427	24.9939	38.208				-33.3862	-21.9116	-10.6506	0.12207	11.322	22.4609	33.4473
	-37.6587	-24.6887	-11.9324	0.15259	12.6953	25.1465	38.4827				-33.6304	-22.0947	-10.6506	0.15259	11.3831	22.644	33.6609
	-37.9944	-24.8718	-12.0544	0.12207	12.8174	25.2991	38.6352				-33.8745	-22.2778	-10.7422	0.12207	11.4441	22.7966	33.844
	-38.208	-25.0244	-12.1765	0.09155	12.9395	25.3906	38.9099				-34.1187	-22.4304	-10.8032	0.24414	11.5051	22.9492	34.0271
	-38.4216	-25.2075	-12.1765	0.12207	13.031	25.6653	39.2151				-34.3323	-22.583	-10.8643	0.21362	11.5967	23.0713	34.3018
	-38.7268	-25.3296	-12.2376	0.15259	13.092	25.8789	39.5203				-34.4849	-22.6746	-10.9558	0.24414	11.6882	23.1934	34.5459
	-39.0015	-25.5432	-12.3291	0.09155	13.1836	26.0925	39.7644				-34.6985	-22.8271	-11.0779	0.24414	11.7493	23.3459	34.79
	-39.2456	-25.6958	-12.3901	0.03052	13.1836	26.2756	40.0391				-34.9426	-22.9797	-11.1694	0.21362	11.8408	23.4985	35.0037
	-39.5203	-25.8179	-12.4512	0.06104	13.2141	26.3977	40.2222				-35.1257	-23.1628	-11.261	0.24414	11.9324	23.6511	35.2173
	-39.7034	-26.001	-12.5122	0.09155	13.3362	26.5198	40.5884				-35.4309	-23.3154	-11.3525	0.18311	11.9934	23.7732	35.4309
	-40.0085	-26.1841	-12.6038	0.09155	13.4582	26.7029	40.8935				-35.6445	-23.4985	-11.3525	0.15259	12.085	23.9258	35.675
	-40.2527	-26.3672	-12.7258	0.06104	13.5803	27.0386	41.1377				-35.8276	-23.6206	-11.3525	0.12207	12.085	24.1089	35.9192
	-40.5273	-26.4587	-12.8174	0.09155	13.6414	27.1912	41.3513				-36.0107	-23.6816	-11.4136	0.15259	12.146	24.2615	36.1328
	-40.802	-26.6724	-12.9395	0.09155	13.7634	27.3438	41.626				-36.2244	-23.8648	-11.4746	0.18311	12.207	24.4446	36.3464
	-41.1377	-26.9165	-13.0615	0	13.7634	27.4048	41.9922				-36.499	-24.0173	-11.5662	0.21362	12.2986	24.5666	36.5601
	-41.3818	-27.0996	-13.1226	0	13.855	27.6184	42.2668				-36.7737	-24.2004	-11.6882	0.24414	12.3901	24.6887	36.8042
	-41.5649	-27.2522	-13.1836	0	14.0076	27.832	42.4805				-36.8957	-24.4141	-11.7798	0.18311	12.5122	24.8413	36.9873
	-41.7786	-27.3743	-13.2141	0.09155	14.0991	28.0762	42.6941				-37.0789	-24.5361	-11.7493	0.09155	12.5732	24.9329	37.1704
	-41.9617	-27.4963	-13.3972	0.06104	14.1907	28.1372	43.0603				-37.262	-24.5666	-11.7798	0.09155	12.6343	25.116	37.4145
	-42.2668	-27.6489	-13.3362	0.06104	14.2822	28.2898	43.2739				-37.5671	-24.6582	-11.8713	0.21362	12.6343	25.238	37.5366
	-42.511	-27.8015	-13.5193	0.03052	14.2212	28.5339	43.4875				-37.8113	-24.8718	-11.9934	0.21362	12.6648	25.4822	37.8113
	-42.7856	-27.9541	-13.6108	0	14.4043	28.7476	43.7927				-37.9333	-25.0855	-12.1155	0.18311	12.7869	25.6653	38.0859
	-42.9688	-28.1067	-13.7329	0.03052	14.4959	28.8696	44.0674				-38.1165	-25.2686	-12.207	0.18311	12.8784	25.7568	38.3301
	-43.2739	-28.3203	-13.794	0.09155	14.5874	29.0222	44.342				-38.3606	-25.2991	-12.1765	0.12207	13.0005	25.9399	38.5742
	-43.5791	-28.5339	-13.8245	0.06104	14.5874	29.2664	44.4946				-38.6658	-25.4517	-12.207	0.12207	13.0615	26.001	38.7573
	-43.8538	-28.656	-13.8855	0.09155	14.7095	29.4495	44.8608				-38.7878	-25.5737	-12.2986	0.18311	13.092	26.1536	38.9099
	-44.0674	-28.7476	-13.9465	0	14.8926	29.541	45.105				-38.9099	-25.7873	-12.3901	0.18311	13.092	26.3367	39.093
	-44.2505	-28.8696	-14.0076	0.03052	14.9231	29.7546	45.2881				-39.1846	-25.8789	-12.5122	0.21362	13.1836	26.5198	39.3982
	-44.4946	-29.0832	-14.2212	0.09155	14.9536	29.9988	45.5933				-39.4592	-25.9705	-12.5427	0.12207	13.3057	26.6419	39.6423
	-44.7082	-29.1748	-14.2212	0.09155	15.0146	30.0903	45.8984				-39.6423	-26.062	-12.5122	0.09155	13.4277	26.7334	39.856
	-44.9524	-29.3579	-14.2822	0	15.1672	30.2429	46.0205				-39.7644	-26.3061	-12.6343	0.18311	13.4888	26.8555	40.0696
	-45.227	-29.602	-14.2822	0	15.2283	30.4871	46.3867				-40.0696	-26.4893	-12.6953	0.15259	13.4888	27.0691	40.2527
	-45.5322	-29.6936	-14.4043	0.06104	15.1977	30.6702	46.6614				-40.2222	-26.4893	-12.7869	0.18311	13.5803	27.2217	40.3748
	-45.6848	-29.7546	-14.5874	0.12207	15.3809	30.7617	46.7529				-40.4053	-26.5808	-12.8174	0.09155	13.7024	27.3132	40.7105
	-45.8679	-29.9072	-14.6484	0.03052	15.5029	31.0059	47.1497				-40.6189	-26.8555	-12.8174	0.12207	13.794	27.4048	40.9241
	-46.1731	-30.1209	-14.6484	0	15.5029	31.189	47.3938				-40.8935	-26.947	-12.9395	0.21362	13.794	27.6184	41.1682
	-46.3867	-30.3345	-14.7705	0.06104	15.564	31.25	47.5769				-41.0156	-27.0081	-13.092	0.24414	13.7634	27.771	41.3208
	-46.6614	-30.4565	-14.8315	0.06104	15.7165	31.4941	47.7905				-41.2293	-27.1912	-13.092	0.18311	13.916	27.8625	41.4429
	-46.9665	-30.5786	-15.0146	0.03052	15.7776	31.6467	48.0957				-41.4734	-27.3438	-13.1226	0.15259	14.0381	27.9236	41.748
	-47.0886	-30.7312	-15.0146	0.03052	15.7776	31.7688	48.4314				-41.5955	-27.4048	-13.2141	0.21362	14.0686	28.1982	41.9617
	-47.2717	-30.8838	-15.1062	0.09155	15.9912	31.9824	48.645				-41.8396	-27.5574	-13.3057	0.21362	14.0686	28.2898	42.2058
	-47.5464	-31.0974	-15.1367	0.09155	16.0217	32.1655	48.8892				-42.0837	-27.7405	-13.3362	0.15259	14.1907	28.3508	42.2974
	-47.8821	-31.2195	-15.3503	0	16.0217	32.3181	49.0723				-42.2363	-27.771	-13.3972	0.18311	14.3127	28.5034	42.4805
	-48.1262	-31.311	-15.3198	0.06104	16.2048	32.4097	49.3164				-42.572	-27.9236	-13.5803	0.27466	14.3738	28.717	42.7856
	-48.2483	-31.4941	-15.3809	0.06104	16.2964	32.5623	49.5605				-42.6636	-28.1372	-13.5193	0.21362	14.3738	28.8696	42.9993
	-48.4924	-31.7383	-15.5335	0	16.3574	32.7148	49.8657				-42.8162	-28.2288	-13.5803	0.15259	14.4653	28.9307	43.2129
	-48.7976	-31.8298	-15.686	0.09155	16.3269	32.898	50.1099				-43.0908	-28.2898	-13.7634	0.21362	14.6484	29.1138	43.3655
	-49.0112	-31.9214	-15.625	0.09155	16.4185	33.081	50.3845				-43.2739	-28.5339	-13.7329	0.24414	14.6179	29.2969	43.6096
	-49.1943	-32.074	-15.686	0.03052	16.4795	33.2642	50.5676				-43.4265	-28.6255	-13.794	0.15259	14.6484	29.3274	43.8538
	-49.4385	-32.2571	-15.8691	0	16.6016	33.4168	50.7507				-43.6401	-28.7476	-13.9465	0.27466	14.8315	29.4495	44.0369
	-49.7437	-32.3181	-15.8081	0	16.6931	33.5999	50.9949				-43.7927	-28.9307	-13.9465	0.24414	14.8315	29.6326	44.1895
	-49.9268	-32.5012	-15.8691	0	16.8152	33.7219	51.3				-43.9453	-29.0222	-13.9465	0.18311	14.8315	29.7852	44.4946
	-50.1099	-32.7148	-15.9302	0.03052	16.9067	33.783	51.6052				-44.1284	-29.1443	-14.1296	0.27466	15.0146	29.8462	44.7082
	-50.3235	-32.7759	-16.0828	0	16.9678	34.0271	51.8799				-44.342	-29.3274	-14.0991	0.24414	15.0757	30.0598	44.7998
	-50.6287	-32.9285	-16.2354	0	16.9983	34.2712	52.063				-44.5862	-29.48	-14.1296	0.18311	15.0146	30.2124	45.0134
	-50.7202	-33.02	-16.2659	0.03052	16.9983	34.4543	52.3376				-44.8303	-29.5715	-14.3127	0.24414	15.1977	30.2429	45.2881
	-50.9949	-33.2642	-16.3574	0.09155	17.1509	34.5764	52.6123				-45.044	-29.6936	-14.2822	0.24414	15.2893	30.426	45.4407
	-51.3306	-33.3862	-16.3879	0.06104	17.2424	34.7595	52.7954				-45.1965	-29.8157	-14.3738	0.27466	15.2893	30.5786	45.5933
	-51.4526	-33.5083	-16.4185	0.06104	17.3035	34.8816	53.0395				-45.2881	-29.9988	-14.4348	0.27466	15.4114	30.6396	45.8679
	-51.6357	-33.6914	-16.4795	0	17.3645	35.0647	53.3447				-45.5322	-30.0293	-14.5569	0.18311	15.4419	30.8838	46.051
	-51.8494	-33.844	-16.571	-0.03052	17.4561	35.2173	53.5889				-45.6543	-30.1209	-14.6484	0.24414	15.4419	31.0364	46.2036
	-52.0935	-33.9355	-16.6321	0.03052	17.4866	35.3699	53.7415				-45.929	-30.2734	-14.7095	0.21362	15.5945	31.0669	46.4477
	-52.3071	-34.0271	-16.7847	0.03052	17.5476	35.5225	54.1382				-46.1731	-30.365	-14.74	0.15259	15.5945	31.2805	46.6003
	-52.4902	-34.1797	-16.7847	0.06104	17.6697	35.7056	54.2908				-46.2647	-30.5176	-14.74	0.18311	15.7165	31.3721	46.7835
	-52.7344	-34.3018	-16.8762	0.03052	17.7307	35.8887	54.4434				-46.4172	-30.6702	-14.801	0.21362	15.7776	31.5247	47.0276
	-52.948	-34.4849	-16.9373	0	17.7918	36.0718	54.718				-46.6309	-30.7312	-14.8315	0.24414	15.7776	31.6773	47.1497
	-53.1921	-34.668	-17.0898	0	17.8833	36.1328	54.9011				-46.7529	-30.7922	-14.8926	0.24414	15.9302	31.7078	47.3938
	-53.4363	-34.729	-17.1509	0	17.9748	36.4685	55.1453				-46.9055	-30.9448	-15.0146	0.24414	15.9912	31.9519	47.5769
	-53.7109	-34.8511	-17.1509	-0.03052	18.0054	36.5295	55.4199				-47.0886	-31.0974	-15.1367	0.24414	16.0523	31.9824	47.6685
	-53.8635	-34.9731	-17.2119	0	18.0054	36.7126	55.6641				-47.2717	-31.189	-15.1367	0.21362	16.0523	32.135	47.9736
	-54.0466	-35.1562	-17.2424	0	18.1274	36.8957	55.9387				-47.4243	-31.3416	-15.1672	0.12207	16.1438	32.2571	48.0652
	-54.2602	-35.3394	-17.3645	0	18.219	37.0178	56.1829				-47.6379	-31.4636	-15.2283	0.12207	16.1743	32.3486	48.3704
	-54.5044	-35.4614	-17.395	0	18.2495	37.1399	56.366				-47.8516	-31.5857	-15.2893	0.15259	16.2659	32.5317	48.5535
	-54.8096	-35.553	-17.5171	-0.03052	18.3716	37.262	56.6101				-48.0042	-31.6773	-15.3809	0.21362	16.3269	32.6843	48.6145
	-54.9622	-35.675	-17.5781	0	18.4631	37.384	56.8237				-48.1873	-31.7993	-15.4114	0.15259	16.4185	32.8064	48.9502
	-55.1148	-35.7971	-17.6392	0.06104	18.5242	37.6282	56.9763				-48.4009	-31.9214	-15.5029	0.18311	16.51	32.9285	49.0112
	-55.3284	-35.9497	-17.7002	-0.06104	18.6768	37.8113	57.1899				-48.523	-32.0129	-15.5335	0.15259	16.571	33.02	49.2859
	-55.542	-36.1328	-17.8223	0	18.7073	37.9944	57.4646				-48.706	-32.1655	-15.5945	0.18311	16.6626	33.1421	49.5605
	-55.7251	-36.2244	-17.8528	0	18.7073	38.147	57.7393				-48.8586	-32.2266	-15.6555	0.15259	16.6626	33.2947	49.6521
	-55.9998	-36.3464	-17.9138	0	18.8599	38.3301	57.9834				-48.9807	-32.3792	-15.686	0.18311	16.6931	33.4473	49.8047
	-56.2439	-36.4685	-17.9443	0.03052	18.9209	38.4522	58.197				-49.2249	-32.5012	-15.7776	0.18311	16.7541	33.6304	49.9878
	-56.488	-36.6821	-18.0054	0.06104	18.9819	38.5742	58.4106				-49.3164	-32.6233	-15.8081	0.21362	16.8457	33.7524	50.2014
	-56.7322	-36.6821	-18.0359	0.09155	19.043	38.6658	58.5938				-49.4995	-32.7454	-15.8691	0.18311	16.9678	33.8745	50.3845
	-56.9153	-36.9263	-18.1274	0.09155	19.0735	38.8489	58.8379				-49.7437	-32.898	-15.8691	0.18311	17.0593	33.9661	50.5371
	-57.1899	-37.0178	-18.1885	0.06104	19.0735	39.093	59.082				-49.8962	-33.0505	-15.9607	0.15259	17.1204	34.0576	50.7507
	-57.373	-37.0483	-18.28	0.09155	19.2261	39.2151	59.3262				-49.9878	-33.2031	-16.0217	0.18311	17.2119	34.1187	50.9338
	-57.4951	-37.2925	-18.3716	0.12207	19.2566	39.3677	59.5093				-50.0793	-33.2336	-16.0828	0.18311	17.2424	34.2407	51.178
	-57.8003	-37.3535	-18.4326	0.09155	19.4092	39.5508	59.7839				-50.2625	-33.3557	-16.1438	0.21362	17.273	34.3933	51.3611
	-57.9834	-37.4756	-18.5242	0.03052	19.4702	39.5813	59.8755				-50.4456	-33.4168	-16.1743	0.27466	17.3645	34.5154	51.5747
	-58.136	-37.7197	-18.5852	0	19.5618	39.7034	60.1196				-50.6287	-33.5388	-16.2964	0.24414	17.4561	34.6375	51.7273
	-58.3801	-37.7808	-18.6462	0	19.6533	39.917	60.4248				-50.8423	-33.6304	-16.3879	0.27466	17.4561	34.79	51.9104
	-58.5327	-37.9333	-18.7073	0	19.6838	40.1001	60.669				-51.0559	-33.783	-16.449	0.27466	17.5476	34.9121	52.063
	-58.7158	-38.1165	-18.7988	0.06104	19.6533	40.2832	60.8826				-51.1169	-33.9355	-16.449	0.24414	17.5171	35.0037	52.2156
	-58.9905	-38.269	-18.9209	0.12207	19.7754	40.4358	60.9741				-51.2695	-34.0576	-16.51	0.24414	17.6086	35.0952	52.3682
	-59.1431	-38.4216	-18.9819	0.09155	19.8364	40.4968	61.2488				-51.3916	-34.1492	-16.5405	0.21362	17.6697	35.2173	52.5207
	-59.3872	-38.5132	-19.043	0.09155	19.9585	40.6189	61.554				-51.5442	-34.2102	-16.6016	0.15259	17.7307	35.3699	52.7344
	-59.5703	-38.6658	-19.104	0.09155	20.0195	40.8935	61.7371				-51.7578	-34.3018	-16.6931	0.24414	17.8223	35.5225	52.9175
	-59.7229	-38.7268	-19.0735	0.12207	20.0195	41.0767	61.8897				-51.9714	-34.3933	-16.7541	0.27466	17.9138	35.6445	53.1006
	-59.9365	-38.7878	-19.1345	0	20.05	41.1987	62.1033				-52.063	-34.5764	-16.8762	0.30518	17.9443	35.7971	53.3142
	-60.1807	-38.9404	-19.165	0.03052	20.1111	41.2598	62.3779				-52.2156	-34.7595	-16.9983	0.27466	18.0359	35.8887	53.5278
	-60.3638	-39.0625	-19.2261	0.06104	20.2637	41.4734	62.5915				-52.3987	-34.8511	-16.9678	0.30518	17.9748	36.0413	53.6804
	-60.6079	-39.2456	-19.2566	0.12207	20.3857	41.687	62.7747				-52.5513	-34.8816	-16.9678	0.21362	18.0664	36.1023	53.833
	-60.8826	-39.3677	-19.3481	0.06104	20.4163	41.8091	62.9883				-52.7649	-35.0037	-16.9983	0.12207	18.1274	36.1633	54.0161
	-61.0657	-39.5203	-19.4702	0.09155	20.4773	41.9006	63.2324				-52.8565	-35.0952	-17.0593	0.18311	18.2495	36.2549	54.1382
	-61.2488	-39.7034	-19.5312	0.03052	20.4468	42.0227	63.4766				-53.009	-35.3088	-17.1814	0.24414	18.3105	36.499	54.2908
	-61.3098	-39.8865	-19.5618	0	20.6299	42.2363	63.5376				-53.1921	-35.4309	-17.334	0.24414	18.3716	36.6211	54.4739
	-61.5234	-39.978	-19.5312	0	20.7214	42.3889	63.8733				-53.3752	-35.4309	-17.3035	0.24414	18.4631	36.7432	54.657
	-61.7371	-40.0085	-19.5923	0.09155	20.752	42.4194	64.0869				-53.4973	-35.553	-17.3035	0.15259	18.4631	36.8042	54.8706
	-61.9507	-40.1306	-19.6533	0.09155	20.7825	42.6331	64.2395				-53.5889	-35.675	-17.3645	0.12207	18.4631	36.8652	55.0232
	-62.1338	-40.2527	-19.7449	0.03052	20.9045	42.8162	64.4836				-53.772	-35.8582	-17.4561	0.18311	18.5547	36.9568	55.2673
	-62.3474	-40.3748	-19.8669	0	21.0266	42.9077	64.7278				-54.0161	-35.9497	-17.6086	0.21362	18.6462	37.1704	55.3589
	-62.561	-40.5579	-19.8669	0.09155	21.0266	42.9993	64.9109				-54.0772	-35.9802	-17.6086	0.24414	18.7378	37.2925	55.481
	-62.8052	-40.741	-19.8669	0.06104	21.0266	43.2129	65.1245				-54.1992	-36.0718	-17.5781	0.21362	18.7988	37.384	55.6335
	-62.9578	-40.863	-19.8975	0.09155	21.2097	43.3655	65.3687				-54.3823	-36.2854	-17.6697	0.15259	18.7378	37.4451	55.8472
	-63.1103	-40.8935	-19.9585	0	21.3013	43.396	65.5212				-54.596	-36.377	-17.7002	0.21362	18.8294	37.5061	56.0303
	-63.2935	-41.0156	-20.1111	0	21.2402	43.6707	65.7654				-54.596	-36.4075	-17.8223	0.21362	18.9514	37.7197	56.2134
	-63.5071	-41.1682	-20.2026	0.06104	21.4233	43.7927	66.04				-54.779	-36.5295	-17.8223	0.27466	19.043	37.8418	56.366
	-63.7817	-41.3513	-20.2331	0.03052	21.4844	43.8538	66.1621				-55.0537	-36.7737	-17.8528	0.18311	19.104	37.9333	56.4575
	-63.9954	-41.4734	-20.2331	0	21.4233	44.0979	66.3757				-55.0842	-36.8042	-17.9138	0.24414	19.043	38.0249	56.6711
	-64.1174	-41.5649	-20.2637	0	21.6064	44.281	66.6199				-55.1758	-36.8652	-18.0664	0.30518	19.165	38.1165	56.8848
	-64.27	-41.6565	-20.3857	0.09155	21.6675	44.281	66.803				-55.4199	-36.9873	-18.0359	0.24414	19.2566	38.2996	57.0679
	-64.4531	-41.7786	-20.4773	0.06104	21.6064	44.5251	66.9861				-55.481	-37.1094	-18.0969	0.18311	19.3481	38.4522	57.1594
	-64.6362	-41.9312	-20.4468	0	21.7895	44.6472	67.1387				-55.603	-37.1399	-18.158	0.21362	19.3176	38.5437	57.2815
	-64.9109	-42.1143	-20.5078	0.03052	21.759	44.7082	67.3828				-55.8472	-37.262	-18.28	0.30518	19.3176	38.5742	57.5562
	-65.033	-42.1448	-20.5994	0.09155	21.8811	44.9829	67.5964				-55.9082	-37.4145	-18.2495	0.27466	19.4702	38.7268	57.7698
	-65.155	-42.2668	-20.752	0	21.9727	45.0745	67.8101				-56.0608	-37.4451	-18.28	0.21362	19.5312	38.8794	57.8918
	-65.3076	-42.45	-20.6909	0.06104	21.9116	45.2576	68.0542				-56.3355	-37.5671	-18.4631	0.27466	19.5618	38.9404	57.9529
	-65.5518	-42.6636	-20.752	0.09155	22.0642	45.3796	68.2678				-56.366	-37.7197	-18.4326	0.27466	19.6228	38.971	58.136
	-65.7654	-42.6636	-20.8435	0.03052	22.1252	45.5017	68.4509				-56.488	-37.7502	-18.4631	0.21362	19.7144	39.1846	58.3801
	-65.8875	-42.7551	-20.9351	0.03052	22.2168	45.6238	68.6646				-56.7017	-37.9028	-18.5852	0.21362	19.7144	39.3066	58.5327
	-66.0095	-42.9382	-20.9045	0.09155	22.1863	45.7764	68.7256				-56.7322	-38.0249	-18.5852	0.30518	19.7144	39.3372	58.5938
	-66.2537	-43.1213	-21.0266	0.09155	22.2778	45.929	68.9087				-56.8848	-38.0859	-18.6462	0.21362	19.8364	39.4287	58.8379
	-66.4673	-43.1519	-21.1487	0.06104	22.3084	46.0815	69.1834				-57.0374	-38.208	-18.7683	0.18311	19.928	39.6118	59.0515
	-66.5894	-43.2434	-21.1487	0.03052	22.3694	46.1426	69.397				-57.2205	-38.269	-18.7683	0.24414	19.8975	39.7034	59.1736
	-66.7725	-43.4875	-21.1792	0	22.4304	46.2647	69.6106				-57.4036	-38.3606	-18.8599	0.18311	19.989	39.7339	59.2651
	-67.0166	-43.5486	-21.2707	0.03052	22.522	46.4783	69.7937				-57.4951	-38.5132	-18.9209	0.24414	20.05	39.978	59.4482
	-67.2302	-43.6401	-21.4233	0	22.6135	46.6309	70.0073				-57.6172	-38.6047	-18.9514	0.27466	20.05	40.0085	59.6619
	-67.3828	-43.7622	-21.4539	0.03052	22.6746	46.7835	70.1904				-57.7087	-38.6352	-18.9819	0.18311	20.1721	40.0696	59.7229
	-67.5659	-43.9148	-21.5149	0.06104	22.7661	46.9055	70.404				-57.8308	-38.6963	-19.1345	0.24414	20.2331	40.2832	59.906
	-67.8406	-43.9758	-21.5454	0.06104	22.8271	47.0581	70.5566				-58.0139	-38.7878	-19.104	0.21362	20.2026	40.3442	60.1196
	-67.9321	-44.0674	-21.637	0.06104	22.8271	47.1497	70.7398				-58.136	-38.9099	-19.165	0.18311	20.3247	40.3748	60.2722
	-68.0847	-44.1895	-21.637	0.06104	22.8577	47.3023	70.9534				-58.3496	-38.971	-19.2871	0.24414	20.4163	40.5884	60.3943
	-68.2983	-44.3115	-21.637	0	22.9492	47.4243	71.1365				-58.4106	-39.1235	-19.3787	0.24414	20.3552	40.6799	60.6079
	-68.512	-44.4336	-21.7285	0.06104	23.0713	47.5769	71.3196				-58.5327	-39.2761	-19.4092	0.24414	20.5689	40.741	60.7605
	-68.6951	-44.5251	-21.7285	0.06104	23.1323	47.6685	71.5637				-58.6243	-39.3677	-19.4092	0.24414	20.5383	40.8935	60.8826
	-68.8477	-44.7388	-21.8811	0.12207	23.1934	47.821	71.7468				-58.7463	-39.3982	-19.4397	0.18311	20.5994	40.9546	61.0657
	-69.0002	-44.8303	-21.9421	0.06104	23.2544	47.9431	71.8994				-58.8989	-39.4592	-19.5618	0.12207	20.6909	41.0767	61.2488
	-69.2139	-44.9219	-21.9421	0.03052	23.3765	48.0652	72.1741				-59.0515	-39.5813	-19.5923	0.18311	20.6604	41.2293	61.3708
	-69.4275	-44.9829	-21.9727	0	23.407	48.2178	72.2656				-59.1736	-39.6728	-19.5923	0.21362	20.813	41.2293	61.5845
	-69.5496	-45.105	-22.0642	0	23.4985	48.4619	72.4792				-59.3262	-39.8254	-19.6228	0.21362	20.874	41.4429	61.676
	-69.7022	-45.2576	-22.2168	0	23.4985	48.4619	72.6624				-59.4482	-39.978	-19.6838	0.24414	20.813	41.5649	61.9202
	-69.8547	-45.3796	-22.2168	0	23.5596	48.706	72.7844				-59.5398	-40.0085	-19.7754	0.21362	20.9351	41.687	62.0422
	-70.0073	-45.3796	-22.2168	0.06104	23.5596	48.8586	73.0286				-59.6924	-40.0391	-19.8364	0.21362	20.9961	41.8091	62.1338
	-70.282	-45.5017	-22.2778	0.12207	23.6511	48.9807	73.1812				-59.8145	-40.1611	-19.928	0.18311	21.1182	41.8091	62.3169
	-70.4346	-45.5933	-22.3389	0.09155	23.6206	49.0723	73.4558				-59.967	-40.2222	-19.8975	0.12207	21.1182	42.0227	62.3474
	-70.5261	-45.7458	-22.3999	0.09155	23.8342	49.1943	73.6084				-59.967	-40.3137	-19.8975	0.21362	21.1487	42.0837	62.6526
	-70.6787	-45.8679	-22.4609	0.09155	23.8342	49.3469	73.822				-60.0891	-40.4053	-19.989	0.21362	21.2402	42.0837	62.7747
	-70.8923	-45.9595	-22.4915	0.09155	23.9868	49.4995	74.0356				-60.2112	-40.5273	-20.0195	0.27466	21.3013	42.3279	62.8357
	-71.1365	-46.0205	-22.583	0	24.0479	49.53	74.1882				-60.3332	-40.6189	-20.0806	0.24414	21.3013	42.45	63.1103
	-71.3196	-46.0815	-22.644	0.06104	24.0784	49.6826	74.3713				-60.4858	-40.6799	-20.1416	0.24414	21.3928	42.5415	63.1103
	-71.4416	-46.1731	-22.6746	0.06104	24.2004	49.7742	74.4934				-60.5774	-40.7715	-20.2026	0.18311	21.3318	42.6636	63.4155
	-71.6248	-46.2341	-22.7356	0.03052	24.231	49.9878	74.6765				-60.73	-40.9241	-20.2331	0.12207	21.3928	42.7246	63.5376
	-71.7468	-46.3257	-22.8882	0.03052	24.2615	50.1404	74.9206				-60.8215	-40.9851	-20.2942	0.15259	21.4844	42.8467	63.6902
	-71.9299	-46.4477	-22.8577	0.06104	24.292	50.293	75.1648				-61.0046	-41.1072	-20.3247	0.15259	21.5759	42.9688	63.7817
	-72.113	-46.4172	-22.9492	0.15259	24.3225	50.415	75.3174				-61.1572	-41.1377	-20.3857	0.15259	21.6064	43.0603	63.8733
	-72.2656	-46.6309	-23.0102	0.09155	24.3835	50.5676	75.5615				-61.2488	-41.1682	-20.3857	0.18311	21.6675	43.0908	64.0564
	-72.4487	-46.6614	-23.0713	0.09155	24.5056	50.6287	75.6836				-61.2793	-41.1987	-20.5078	0.12207	21.7285	43.1519	64.2395
	-72.6013	-46.7835	-23.1018	0.12207	24.5666	50.6897	75.8057				-61.4014	-41.3208	-20.4773	0.15259	21.7895	43.2739	64.3921
	-72.6624	-46.936	-23.1323	0.09155	24.6582	50.8423	76.0193				-61.4929	-41.4124	-20.5689	0.18311	21.8506	43.4265	64.5447
	-72.9981	-47.0581	-23.1934	0.12207	24.7498	51.1169	76.2939				-61.5845	-41.5039	-20.6299	0.21362	21.8811	43.5791	64.6973
	-73.0286	-47.1497	-23.2849	0.12207	24.7803	51.2085	76.4465				-61.7371	-41.5955	-20.7825	0.24414	21.8811	43.6707	64.9109
	-73.2422	-47.2717	-23.3154	0.09155	24.7803	51.3306	76.6296				-61.8897	-41.7786	-20.752	0.24414	21.9116	43.7622	65.033
	-73.3948	-47.3023	-23.3765	0.03052	24.7803	51.4526	76.7517				-62.0422	-41.8701	-20.7825	0.30518	22.0032	43.8843	65.155
	-73.5779	-47.5159	-23.4375	0	24.8718	51.4832	76.9348				-62.1338	-41.8396	-20.813	0.24414	22.0642	43.9453	65.2771
	-73.761	-47.5769	-23.5291	0.06104	24.9939	51.6663	77.179				-62.1643	-41.9312	-20.8435	0.21362	22.0947	44.0063	65.3687
	-73.8831	-47.6685	-23.5596	0.09155	25.0549	51.8188	77.3621				-62.3169	-41.9922	-20.9045	0.24414	22.2168	44.1284	65.5212
	-74.0356	-47.76	-23.7122	0.12207	25.0855	51.9714	77.5452				-62.4085	-42.0837	-20.9351	0.15259	22.2168	44.22	65.6738
	-74.2493	-47.8516	-23.7732	0.09155	25.116	52.063	77.6977				-62.5305	-42.1753	-21.0571	0.18311	22.2473	44.3115	65.7959
	-74.4019	-47.8516	-23.8342	0.06104	25.1465	52.1851	77.8503				-62.6831	-42.2974	-21.0877	0.18311	22.1558	44.4031	65.918
	-74.5544	-47.9431	-23.8648	0.06104	25.177	52.2156	78.1555				-62.8052	-42.4194	-21.2097	0.27466	22.3084	44.4336	66.1011
	-74.7375	-48.0347	-23.8648	0.03052	25.3906	52.3987	78.3081				-62.8052	-42.4805	-21.2097	0.24414	22.3389	44.5862	66.2231
	-74.9817	-48.0957	-23.8648	0	25.3906	52.6123	78.3997				-62.8662	-42.511	-21.1792	0.24414	22.4609	44.6167	66.3757
	-75.1343	-48.1567	-23.9563	0.06104	25.4822	52.7344	78.5828				-62.9883	-42.572	-21.2097	0.21362	22.522	44.8303	66.5588
	-75.3174	-48.2788	-23.9868	0.12207	25.4211	52.7649	78.9185				-63.1714	-42.6941	-21.2707	0.15259	22.522	44.9219	66.7725
	-75.47	-48.3704	-24.0479	0.12207	25.5127	52.887	79.071				-63.2935	-42.7551	-21.3623	0.12207	22.583	45.0745	66.864
	-75.6226	-48.523	-24.1394	0.12207	25.6348	53.1006	79.1321				-63.324	-42.9688	-21.4539	0.21362	22.583	45.166	67.0471
	-75.7141	-48.6145	-24.2004	0.12207	25.6958	53.2227	79.3762				-63.385	-42.9382	-21.4844	0.27466	22.644	45.1965	67.1387
	-75.8972	-48.6755	-24.353	0.06104	25.6958	53.2837	79.6204				-63.5071	-42.9993	-21.5149	0.24414	22.644	45.2576	67.3218
	-76.0193	-48.7976	-24.3225	0.06104	25.6958	53.3752	79.7424				-63.6597	-43.0908	-21.5454	0.27466	22.7661	45.3491	67.3828
	-76.2024	-48.7976	-24.353	0.15259	25.8179	53.6194	79.8035				-63.7817	-43.1824	-21.5759	0.18311	22.8271	45.5322	67.5659
	-76.3855	-48.9197	-24.353	0.12207	25.8789	53.7415	80.1086				-63.7817	-43.335	-21.6064	0.15259	22.8882	45.6238	67.7185
	-76.5381	-49.0112	-24.4141	0.09155	25.8789	53.772	80.2917				-63.8733	-43.3655	-21.759	0.27466	22.8882	45.7458	67.9321
	-76.8127	-49.1333	-24.4751	0.06104	25.9399	53.9551	80.3833				-64.0564	-43.3655	-21.759	0.27466	22.9187	45.7764	68.0542
	-76.9348	-49.2249	-24.5361	0.06104	26.062	54.1077	80.6274				-64.1785	-43.457	-21.7285	0.24414	22.9492	45.8374	68.1763
	-77.1179	-49.408	-24.6887	0.12207	26.123	54.1687	80.8716				-64.1479	-43.6096	-21.759	0.24414	23.0713	45.929	68.2678
	-77.179	-49.4995	-24.6582	0.15259	26.1841	54.2908	80.9021				-64.27	-43.7317	-21.7895	0.15259	23.1323	46.0815	68.3289
	-77.3621	-49.4995	-24.6582	0.09155	26.1536	54.5044	81.2073				-64.4531	-43.7317	-21.9421	0.21362	23.1934	46.2036	68.512
	-77.4536	-49.5911	-24.6582	0.03052	26.3061	54.6265	81.3599				-64.5447	-43.7927	-21.9727	0.27466	23.1628	46.2341	68.7256
	-77.6367	-49.7131	-24.7803	0.12207	26.3672	54.657	81.4819				-64.6057	-43.9453	-21.9421	0.27466	23.1628	46.3257	68.8477
	-77.8809	-49.8047	-24.9023	0.15259	26.2756	54.8401	81.6956				-64.6973	-44.0369	-22.0032	0.18311	23.3154	46.3867	68.9392
	-78.0335	-49.9573	-24.9023	0.09155	26.4587	54.9622	81.8787				-64.9109	-44.0369	-22.0947	0.18311	23.3459	46.5698	69.0308
	-78.125	-49.9878	-24.9023	0.03052	26.5198	55.0232	81.9702				-64.8804	-44.0979	-22.1558	0.24414	23.407	46.6614	69.2139
	-78.2776	-50.0488	-24.9329	0.15259	26.4893	55.2063	82.2449				-64.9719	-44.2505	-22.0642	0.27466	23.3765	46.7529	69.397
	-78.4607	-50.1099	-25.0244	0.15259	26.5808	55.2978	82.428				-65.2161	-44.281	-22.1558	0.27466	23.407	46.7835	69.5496
	-78.6133	-50.2319	-25.1465	0.09155	26.6724	55.3589	82.5806				-65.1856	-44.342	-22.3084	0.18311	23.5291	46.9055	69.6106
	-78.8574	-50.415	-25.116	0.03052	26.6419	55.5725	82.7331				-65.3076	-44.4336	-22.3694	0.27466	23.5291	47.0276	69.7022
	-79.01	-50.415	-25.116	0.15259	26.7944	55.6946	82.8552				-65.4602	-44.5862	-22.3084	0.27466	23.5901	47.1497	69.8242
	-79.1016	-50.4456	-25.238	0.15259	26.8555	55.7556	83.0078				-65.4907	-44.5862	-22.3389	0.24414	23.5901	47.1191	70.0378
	-79.2541	-50.5676	-25.3296	0.09155	26.7944	55.9387	83.2214				-65.5823	-44.7082	-22.4609	0.18311	23.7122	47.2717	70.1904
	-79.4983	-50.7812	-25.2991	0.15259	26.947	56.0608	83.4045				-65.7959	-44.8303	-22.4304	0.30518	23.8037	47.4548	70.282
	-79.7119	-50.7812	-25.3296	0.12207	27.0081	56.1829	83.5876				-65.8569	-44.8303	-22.4915	0.30518	23.7732	47.5159	70.3735
	-79.8035	-50.8423	-25.4517	0.06104	27.0081	56.2744	83.7708				-65.8875	-44.9219	-22.6135	0.18311	23.7732	47.5464	70.5872
	-79.895	-50.9033	-25.4822	0.18311	27.0386	56.3965	83.9539				-66.1316	-45.0745	-22.6135	0.30518	23.8953	47.6685	70.6787
	-80.0171	-51.0864	-25.4822	0.15259	27.0386	56.488	83.9844				-66.0706	-45.0134	-22.583	0.33569	23.9258	47.821	70.7703
	-80.2612	-51.0864	-25.5432	0.09155	27.2217	56.6101	84.1675				-66.1621	-45.1355	-22.6746	0.27466	23.8648	47.9126	70.8923
	-80.3833	-51.178	-25.6958	0.06104	27.2522	56.6711	84.3201				-66.3147	-45.2576	-22.7661	0.24414	23.9868	47.9126	71.1365
	-80.4749	-51.3306	-25.6348	0.12207	27.2827	56.7932	84.5337				-66.4368	-45.2576	-22.7356	0.30518	24.0784	48.0957	71.2585
	-80.658	-51.4526	-25.6958	0.15259	27.3132	56.9458	84.7168				-66.4978	-45.3491	-22.8577	0.24414	24.0784	48.1873	71.3196
	-80.8716	-51.4221	-25.7873	0.15259	27.3438	57.0984	84.8694				-66.5894	-45.5017	-22.8882	0.30518	24.1699	48.1567	71.4722
	-80.9631	-51.5137	-25.8789	0.18311	27.4658	57.2205	85.022				-66.6809	-45.5322	-22.9187	0.36621	24.2615	48.3093	71.6248
	-81.0852	-51.7273	-25.8789	0.18311	27.5574	57.312	85.1746				-66.7419	-45.5322	-23.0713	0.21362	24.231	48.4314	71.7163
	-81.3294	-51.7273	-25.9094	0.09155	27.6184	57.373	85.3272				-66.7725	-45.6543	-23.0102	0.33569	24.292	48.4314	71.8079
	-81.4514	-51.7883	-25.9399	0.09155	27.6489	57.4646	85.4797				-66.925	-45.7153	-23.0408	0.30518	24.3835	48.6145	72.052
	-81.543	-51.8799	-26.0315	0.12207	27.71	57.5867	85.6018				-67.0166	-45.7764	-23.1628	0.24414	24.353	48.6755	72.1436
	-81.6956	-51.9714	-26.0925	0.18311	27.71	57.7087	85.7849				-67.1997	-45.8679	-23.2239	0.36621	24.4446	48.6755	72.2351
	-81.9092	-52.0935	-26.2146	0.18311	27.771	57.8613	85.9375				-67.1997	-45.929	-23.1628	0.30518	24.5666	48.8586	72.4182
	-82.0007	-52.1545	-26.1536	0.15259	27.8931	57.9834	86.1511				-67.2913	-46.0205	-23.2544	0.30518	24.4751	48.9197	72.5098
	-82.1228	-52.2156	-26.1841	0.09155	27.9541	58.1055	86.2427				-67.3218	-46.1121	-23.2544	0.30518	24.5666	48.9502	72.5708
	-82.2754	-52.3376	-26.2756	0.12207	27.9846	58.2581	86.3953				-67.4744	-46.2341	-23.3459	0.21362	24.6582	49.1638	72.7844
	-82.428	-52.4902	-26.3367	0.18311	28.0456	58.3496	86.6394				-67.6269	-46.2341	-23.3459	0.18311	24.5972	49.1638	72.876
	-82.5806	-52.5513	-26.4587	0.15259	28.0762	58.5022	86.6699				-67.7185	-46.2647	-23.407	0.30518	24.6887	49.2554	72.937
	-82.7331	-52.7039	-26.3977	0.15259	28.1372	58.5938	86.8835				-67.8101	-46.3562	-23.4985	0.30518	24.7498	49.3774	73.1201
	-82.9163	-52.7344	-26.4893	0.15259	28.2288	58.6243	87.0666				-67.9321	-46.4783	-23.5596	0.30518	24.7192	49.408	73.2117
	-83.0688	-52.7954	-26.4893	0.18311	28.2288	58.7769	87.1582				-67.9932	-46.6309	-23.5291	0.33569	24.8718	49.5605	73.3337
	-83.1604	-52.887	-26.5503	0.18311	28.2898	58.8684	87.3108				-68.0847	-46.6919	-23.5291	0.33569	24.8718	49.5911	73.4863
	-83.2825	-53.0701	-26.6724	0.15259	28.3508	58.9294	87.4023				-68.1763	-46.6919	-23.5901	0.33569	24.8413	49.7131	73.5169
	-83.4656	-53.1616	-26.7334	0.18311	28.3203	59.1125	87.5244				-68.2678	-46.7224	-23.6816	0.30518	24.9023	49.8047	73.7915
	-83.6182	-53.1616	-26.7029	0.15259	28.5339	59.2957	87.7991				-68.3594	-46.7835	-23.7732	0.27466	24.9939	49.8352	73.8831
	-83.8013	-53.2532	-26.7334	0.18311	28.5034	59.3872	87.9517				-68.4814	-46.875	-23.7427	0.27466	25.0855	50.0183	73.9746
	-83.8623	-53.3447	-26.7334	0.18311	28.5034	59.5398	88.1042				-68.6035	-46.936	-23.7427	0.33569	25.116	50.1404	74.1577
	-84.0149	-53.4668	-26.7944	0.09155	28.5645	59.6619	88.2568				-68.6646	-46.936	-23.7427	0.36621	25.116	50.1099	74.1882
	-84.1675	-53.5583	-26.8555	0.24414	28.6255	59.7839	88.4399				-68.7256	-47.0276	-23.7732	0.36621	25.1465	50.2319	74.4019
	-84.2896	-53.6499	-26.8555	0.18311	28.6865	59.906	88.501				-68.8171	-47.1191	-23.8342	0.39673	25.238	50.3235	74.4629
	-84.5032	-53.7415	-26.9165	0.21362	28.7476	59.967	88.5925				-68.8782	-47.2107	-23.8648	0.33569	25.3296	50.4456	74.6155
	-84.6252	-53.8635	-27.0386	0.24414	28.8086	59.9976	88.7756				-68.9087	-47.2412	-23.8953	0.27466	25.3906	50.5676	74.7375
	-84.7473	-53.9856	-26.947	0.24414	28.9307	60.0891	88.9282				-68.9697	-47.3633	-23.9563	0.30518	25.4211	50.6592	74.8596
	-84.8389	-54.0161	-27.0996	0.24414	28.9612	60.2417	89.1113				-69.0308	-47.4548	-23.9563	0.33569	25.4517	50.6897	74.9206
	-84.9915	-54.1687	-27.0996	0.27466	28.9917	60.4248	89.2334				-69.1834	-47.5769	-23.9868	0.36621	25.4211	50.7812	74.9817
	-85.1135	-54.1382	-27.0996	0.21362	29.0527	60.5164	89.4165				-69.2139	-47.6379	-24.0784	0.36621	25.4517	50.8423	75.1343
	-85.2356	-54.2602	-27.1606	0.24414	29.0832	60.6384	89.5386				-69.3359	-47.6685	-24.1394	0.36621	25.5432	50.9949	75.2563
	-85.3577	-54.3823	-27.1912	0.27466	29.1138	60.73	89.5996				-69.4885	-47.6685	-24.1699	0.33569	25.6043	51.0864	75.3479
	-85.5713	-54.5044	-27.2827	0.21362	29.1443	60.8215	89.8132				-69.6106	-47.699	-24.2004	0.36621	25.6043	51.178	75.47
	-85.5713	-54.4739	-27.3743	0.18311	29.2664	60.8826	89.9963				-69.6411	-47.821	-24.2615	0.36621	25.6653	51.2695	75.6836
	-85.7544	-54.6265	-27.4048	0.15259	29.3579	60.9741	90.0879				-69.6716	-47.9126	-24.3835	0.36621	25.7568	51.3611	75.7751
	-85.907	-54.657	-27.4658	0.18311	29.3884	61.2183	90.271				-69.7327	-47.9431	-24.3835	0.45776	25.7568	51.3916	75.8972
	-86.029	-54.718	-27.5269	0.24414	29.4495	61.3098	90.271				-69.8547	-48.0347	-24.4751	0.48828	25.7873	51.4832	75.9888
	-86.1206	-54.8096	-27.5879	0.24414	29.48	61.4624	90.4541				-69.9158	-48.1567	-24.4141	0.42725	25.7873	51.6052	76.1108
	-86.3342	-54.8401	-27.5574	0.24414	29.48	61.4929	90.6982				-70.0378	-48.2178	-24.4446	0.45776	25.8179	51.6357	76.2329
	-86.3953	-54.9622	-27.5879	0.24414	29.5105	61.554	90.8508				-70.1599	-48.2788	-24.4446	0.45776	25.8789	51.7273	76.2939
	-86.6089	-55.0537	-27.6489	0.21362	29.602	61.7065	90.9729				-70.2515	-48.2788	-24.5056	0.48828	25.9399	51.8188	76.3855
	-86.7615	-55.1453	-27.6794	0.18311	29.7241	61.9202	91.0034				-70.2515	-48.3093	-24.5666	0.36621	26.0315	51.9409	76.4465
	-86.8835	-55.2063	-27.7405	0.12207	29.6936	61.9812	91.217				-70.3125	-48.4009	-24.5972	0.36621	26.062	51.9714	76.6296
	-87.0361	-55.3284	-27.771	0.15259	29.8767	62.1033	91.4307				-70.343	-48.4009	-24.6277	0.36621	26.1536	52.063	76.7517
	-87.1887	-55.4199	-27.8015	0.21362	29.7546	62.1338	91.5527				-70.4651	-48.523	-24.7192	0.45776	26.123	52.124	76.8738
	-87.2803	-55.5115	-27.8625	0.27466	29.8767	62.2253	91.6138				-70.6482	-48.645	-24.7803	0.42725	26.2146	52.2461	76.9959
	-87.3108	-55.6335	-27.9236	0.24414	29.9377	62.439	91.7969				-70.6177	-48.6755	-24.7803	0.45776	26.2146	52.2766	77.1484
	-87.4634	-55.7556	-28.0151	0.30518	29.9988	62.5305	92.0105				-70.6787	-48.6755	-24.7803	0.45776	26.2146	52.2766	77.2095
	-87.5854	-55.8167	-28.0762	0.27466	30.0293	62.561	92.1326				-70.7398	-48.7976	-24.7498	0.45776	26.2451	52.3987	77.3926
	-87.7075	-55.8472	-28.0762	0.21362	29.9988	62.6221	92.2241				-70.8618	-48.8281	-24.8108	0.36621	26.3367	52.5207	77.4536
	-87.8906	-55.8777	-28.0762	0.21362	30.0903	62.8357	92.4072				-70.9839	-48.9197	-24.9023	0.39673	26.4282	52.6123	77.6062
	-88.0127	-55.9692	-28.0762	0.27466	30.2124	62.9578	92.5903				-71.0144	-49.0418	-24.9634	0.48828	26.4587	52.6733	77.6367
	-88.1348	-56.0303	-28.1982	0.30518	30.2429	63.0493	92.7124				-71.106	-49.0418	-24.9939	0.5188	26.5198	52.7954	77.7588
	-88.2874	-56.1218	-28.1982	0.27466	30.2124	63.0493	92.8345				-71.167	-49.0418	-24.9939	0.48828	26.5503	52.7954	77.8198
	-88.4399	-56.1829	-28.2898	0.24414	30.2734	63.2324	93.0176				-71.228	-49.1638	-24.9939	0.45776	26.5503	52.8565	78.0029
	-88.5925	-56.366	-28.4119	0.21362	30.426	63.3545	93.1397				-71.3806	-49.2249	-25.0549	0.39673	26.5808	52.9785	78.125
	-88.6536	-56.488	-28.3508	0.30518	30.426	63.4155	93.1702				-71.3196	-49.3164	-25.116	0.45776	26.6724	53.1006	78.2471
	-88.8062	-56.5491	-28.3814	0.27466	30.3955	63.4766	93.4143				-71.3806	-49.3469	-25.2075	0.48828	26.7029	53.1616	78.3386
	-88.8672	-56.6711	-28.4119	0.30518	30.426	63.6902	93.5974				-71.5332	-49.408	-25.177	0.54932	26.7334	53.2532	78.3691
	-89.0198	-56.6711	-28.4424	0.24414	30.5176	63.7512	93.6585				-71.6553	-49.408	-25.177	0.5188	26.7334	53.2532	78.4302
	-89.1113	-56.7322	-28.5645	0.21362	30.5786	63.8123	93.9026				-71.6248	-49.5605	-25.2075	0.42725	26.7334	53.3447	78.6133
	-89.325	-56.8237	-28.6255	0.33569	30.5176	63.9954	94.0552				-71.6858	-49.5911	-25.3601	0.48828	26.825	53.4973	78.7353
	-89.5081	-56.9763	-28.5645	0.33569	30.6702	64.0869	94.0857				-71.8689	-49.6216	-25.4211	0.54932	26.9165	53.5583	78.8269
	-89.6301	-57.0679	-28.6255	0.30518	30.7312	64.1174	94.2993				-71.8689	-49.6521	-25.4211	0.57983	26.9165	53.5889	78.949
	-89.6912	-57.0984	-28.717	0.21362	30.7312	64.27	94.4519				-71.9604	-49.8047	-25.4211	0.5188	26.9165	53.6499	78.9795
	-89.7827	-57.1289	-28.7476	0.33569	30.7922	64.4226	94.5435				-72.052	-49.8657	-25.4822	0.48828	26.886	53.7415	79.071
	-89.8438	-57.1899	-28.8391	0.30518	30.9143	64.4531	94.7266				-72.1436	-49.8352	-25.5432	0.57983	27.0081	53.8635	79.2847
	-90.0879	-57.312	-28.8391	0.18311	30.8838	64.6667	94.8486				-72.1436	-49.9268	-25.5432	0.61035	27.0996	53.9246	79.3457
	-90.2405	-57.4341	-28.8696	0.21362	30.9448	64.7278	95.0317				-72.2656	-50.0488	-25.5737	0.5188	27.1606	53.9246	79.4373
	-90.3625	-57.4646	-28.9002	0.30518	31.0059	64.7583	95.0623				-72.3877	-49.9878	-25.6348	0.48828	27.0996	54.0161	79.4678
	-90.3625	-57.4951	-29.0222	0.27466	31.0059	64.9719	95.2148				-72.3877	-50.1099	-25.7263	0.54932	27.1912	54.1382	79.6509
	-90.5151	-57.5867	-29.0222	0.21362	31.0364	65.0635	95.3674				-72.4792	-50.2319	-25.6653	0.57983	27.2522	54.2602	79.8035
	-90.6372	-57.7393	-29.0222	0.27466	31.189	65.1245	95.5505				-72.5403	-50.1709	-25.6958	0.48828	27.3132	54.2602	79.8645
	-90.8508	-57.7698	-29.0527	0.30518	31.1279	65.1245	95.6726				-72.5708	-50.2625	-25.7873	0.48828	27.2217	54.3213	79.895
	-90.9729	-57.8003	-29.1748	0.21362	31.2195	65.2771	95.8862				-72.7234	-50.415	-25.7568	0.54932	27.4353	54.4434	80.0171
	-91.0034	-57.8613	-29.1138	0.33569	31.311	65.3992	96.0388				-72.7844	-50.3235	-25.7263	0.54932	27.4353	54.5654	80.1697
	-91.156	-58.0444	-29.1443	0.30518	31.311	65.4907	96.1914				-72.7844	-50.415	-25.8484	0.48828	27.4048	54.596	80.3223
	-91.3086	-58.136	-29.2664	0.21362	31.3416	65.5823	96.283				-72.937	-50.5676	-25.8789	0.57983	27.5269	54.6265	80.2917
	-91.4612	-58.136	-29.3274	0.24414	31.311	65.7044	96.405				-72.9981	-50.5066	-25.8789	0.54932	27.5574	54.8096	80.4138
	-91.5222	-58.197	-29.2969	0.30518	31.3721	65.8875	96.4966				-72.9981	-50.6592	-25.9399	0.45776	27.4963	54.8401	80.5969
	-91.5833	-58.3496	-29.3274	0.33569	31.4026	66.0095	96.6492				-73.0896	-50.6897	-26.001	0.57983	27.6184	54.8401	80.658
	-91.7358	-58.3801	-29.48	0.33569	31.4941	66.1011	96.8628				-73.1506	-50.7202	-25.9399	0.5188	27.6794	54.9927	80.719
	-91.9189	-58.4412	-29.4495	0.30518	31.5552	66.2231	97.0459				-73.2117	-50.8118	-26.062	0.45776	27.6489	55.0842	80.9021
	-91.9495	-58.5632	-29.48	0.30518	31.6162	66.2842	97.168				-73.2727	-50.8728	-26.0315	0.54932	27.771	55.0537	80.9631
	-92.0715	-58.7158	-29.48	0.33569	31.6467	66.3147	97.3511				-73.3643	-50.8423	-26.0315	0.54932	27.6794	55.2063	81.0547
	-92.2852	-58.6853	-29.5105	0.33569	31.6773	66.4368	97.4731				-73.4863	-50.9338	-26.2451	0.45776	27.832	55.3284	81.0852
	-92.2852	-58.7463	-29.541	0.33569	31.6773	66.6504	97.5647				-73.5474	-50.9949	-26.123	0.57983	27.832	55.3894	81.2683
	-92.3767	-58.8684	-29.5715	0.33569	31.7078	66.7419	97.7478				-73.6694	-51.0254	-26.1536	0.5188	27.8625	55.481	81.3599
	-92.4988	-58.96	-29.602	0.30518	31.8298	66.803	97.8699				-73.7	-51.0864	-26.2756	0.54932	27.9236	55.5725	81.3904
	-92.6819	-59.0515	-29.6631	0.24414	31.9519	66.925	98.0225				-73.7	-51.1169	-26.3061	0.57983	27.8625	55.542	81.5735
	-92.7124	-59.1431	-29.7241	0.36621	32.0129	67.0471	98.1445				-73.761	-51.2085	-26.2756	0.48828	27.9846	55.7251	81.665
	-92.804	-59.1736	-29.8462	0.39673	32.0435	67.1387	98.2361				-73.8831	-51.2695	-26.3061	0.61035	27.9846	55.7861	81.665
	-92.926	-59.1736	-29.8157	0.36621	32.1045	67.2607	98.4497				-73.9746	-51.3916	-26.3061	0.61035	28.0762	55.7556	81.8787
	-93.0176	-59.2346	-29.7852	0.39673	32.135	67.2913	98.5107				-74.0356	-51.4526	-26.3977	0.45776	28.1067	55.9387	81.9397
	-93.1397	-59.2957	-29.8462	0.30518	32.135	67.4133	98.7244				-74.1272	-51.4221	-26.4282	0.54932	28.1372	55.9692	81.9702
	-93.2007	-59.4482	-29.9072	0.30518	32.196	67.5049	98.8159				-74.1272	-51.4526	-26.5198	0.57983	28.1677	56.0303	82.1838
	-93.3838	-59.5703	-29.9683	0.39673	32.2571	67.6269	98.8464				-74.2188	-51.5442	-26.5198	0.57983	28.1372	56.1829	82.1838
	-93.5059	-59.5093	-29.9072	0.45776	32.3181	67.749	98.999				-74.2493	-51.5747	-26.5503	0.61035	28.2898	56.0913	82.3059
	-93.6585	-59.6008	-29.9072	0.39673	32.3792	67.7185	99.0906				-74.3103	-51.6663	-26.5198	0.57983	28.2898	56.3355	82.428
	-93.6585	-59.6619	-29.9377	0.45776	32.4402	67.9321	99.2126				-74.3713	-51.7578	-26.5503	0.54932	28.2593	56.3355	82.3669
	-93.811	-59.7839	-29.9988	0.45776	32.4707	68.0237	99.4568				-74.4019	-51.8494	-26.6419	0.5188	28.3814	56.427	82.5806
	-93.9026	-59.8145	-30.0903	0.42725	32.4707	68.0847	99.5483				-74.4629	-51.8799	-26.6724	0.5188	28.4119	56.5491	82.6416
	-94.1162	-59.8755	-30.1819	0.48828	32.5012	68.1458	99.7314				-74.585	-51.9409	-26.7029	0.45776	28.4119	56.488	82.7331
	-94.1162	-59.967	-30.1819	0.42725	32.6233	68.1763	99.823				-74.6155	-51.9409	-26.6419	0.5188	28.4424	56.6711	82.8552
	-94.1773	-59.9976	-30.1514	0.48828	32.5928	68.3594	99.9451				-74.7375	-51.9714	-26.6724	0.54932	28.5034	56.7322	82.8857
	-94.3298	-60.0891	-30.1514	0.45776	32.6538	68.4204	100.067				-74.7986	-52.0325	-26.7029	0.57983	28.5339	56.7932	83.0078
	-94.5129	-60.2112	-30.1819	0.45776	32.6843	68.5425	100.159				-74.8901	-52.124	-26.7639	0.57983	28.5645	56.8237	83.0994
	-94.6655	-60.2722	-30.2734	0.45776	32.6843	68.7256	100.25				-74.8901	-52.1851	-26.7334	0.57983	28.6255	56.9153	83.1909
	-94.7571	-60.3638	-30.2124	0.45776	32.7759	68.7866	100.464				-74.8901	-52.1851	-26.7639	0.57983	28.6865	56.9458	83.2519
	-94.8181	-60.4553	-30.3955	0.42725	32.7759	68.9087	100.586				-74.9512	-52.2766	-26.825	0.54932	28.717	57.0068	83.3435
	-94.8791	-60.5164	-30.3955	0.36621	32.898	68.9697	100.739				-74.9817	-52.2156	-26.8555	0.54932	28.6865	57.1289	83.374
	-95.0012	-60.5469	-30.3955	0.36621	32.959	69.0613	100.83				-75.1038	-52.3682	-26.8555	0.5188	28.656	57.251	83.4656
	-95.0623	-60.5774	-30.4565	0.42725	32.9895	69.0918	100.952				-75.1648	-52.3682	-26.886	0.5188	28.6865	57.312	83.5876
	-95.1843	-60.6995	-30.4871	0.39673	33.0505	69.1834	101.013				-75.2258	-52.3987	-26.9165	0.5188	28.717	57.4341	83.6792
	-95.3064	-60.6995	-30.5481	0.48828	33.0505	69.2749	101.166				-75.2869	-52.4597	-26.9775	0.5188	28.7781	57.4951	83.7708
	-95.3979	-60.791	-30.5786	0.5188	33.1116	69.4275	101.379				-75.4089	-52.5207	-27.0081	0.57983	28.8086	57.5867	83.8318
	-95.52	-60.852	-30.5786	0.54932	33.081	69.458	101.44				-75.4089	-52.5818	-27.0691	0.64087	28.8696	57.5867	83.8928
	-95.6421	-60.9131	-30.6396	0.54932	33.1421	69.5801	101.654				-75.4089	-52.7344	-27.1301	0.67139	28.9002	57.5867	84.0454
	-95.6726	-61.0046	-30.6396	0.5188	33.2642	69.5801	101.654				-75.47	-52.7649	-27.1606	0.64087	28.9612	57.7087	84.137
	-95.8557	-61.0046	-30.6396	0.54932	33.2947	69.6411	101.807				-75.5005	-52.7954	-27.1606	0.61035	29.0222	57.7698	84.259
	-96.0083	-61.0962	-30.6091	0.5188	33.3252	69.7937	102.02				-75.592	-52.8259	-27.1606	0.64087	29.0527	57.8308	84.2896
	-96.0999	-61.1267	-30.6702	0.45776	33.4168	69.9463	102.142				-75.6531	-52.8259	-27.1606	0.61035	29.1138	57.8918	84.3811
	-96.2219	-61.1267	-30.6702	0.45776	33.3862	70.0378	102.295				-75.7446	-52.887	-27.1606	0.61035	29.2053	57.9529	84.4727
	-96.283	-61.1877	-30.7007	0.45776	33.3862	70.1294	102.325				-75.8057	-52.948	-27.2217	0.57983	29.2053	58.0139	84.5642
	-96.4356	-61.2183	-30.7617	0.5188	33.4168	70.1904	102.448				-75.7751	-53.0395	-27.2827	0.57983	29.1443	58.136	84.6252
	-96.5576	-61.3403	-30.7617	0.5188	33.5388	70.1904	102.6				-75.8362	-53.1311	-27.2827	0.61035	29.2358	58.2581	84.7168
	-96.6797	-61.3708	-30.7922	0.48828	33.5693	70.404	102.692				-75.8972	-53.2227	-27.4048	0.67139	29.2358	58.3191	84.7778
	-96.8323	-61.4319	-30.8533	0.5188	33.6304	70.5261	102.905				-75.9583	-53.1921	-27.4353	0.67139	29.3274	58.4106	84.8389
	-96.9238	-61.5234	-30.9143	0.45776	33.5693	70.5872	102.936				-76.1108	-53.1311	-27.4048	0.67139	29.3579	58.5022	84.8694
	-97.0459	-61.615	-31.0059	0.39673	33.6304	70.6482	103.119				-76.1108	-53.1921	-27.3743	0.67139	29.3884	58.5327	84.9609
	-97.168	-61.6455	-31.0059	0.42725	33.7219	70.6787	103.302				-76.1719	-53.2532	-27.4048	0.64087	29.3579	58.6243	85.022
	-97.229	-61.8286	-31.0669	0.5188	33.8135	70.8618	103.394				-76.1414	-53.3752	-27.4658	0.61035	29.3884	58.5632	85.083
	-97.29	-61.9202	-31.0974	0.5188	33.8135	70.9534	103.424				-76.2024	-53.4058	-27.4963	0.64087	29.48	58.6548	85.2051
	-97.3816	-61.9812	-31.0974	0.48828	33.8135	71.0449	103.638				-76.355	-53.4363	-27.6184	0.67139	29.5105	58.7463	85.2051
	-97.4731	-61.9812	-31.1279	0.5188	33.844	71.0449	103.76				-76.416	-53.4363	-27.6489	0.67139	29.541	58.8684	85.2356
	-97.6257	-62.0422	-31.1584	0.39673	33.9966	71.228	103.821				-76.416	-53.4973	-27.6184	0.7019	29.5105	58.9294	85.3882
	-97.6868	-62.0422	-31.2195	0.45776	34.0271	71.3196	103.943				-76.416	-53.5583	-27.5879	0.67139	29.5105	59.021	85.4797
	-97.8088	-62.1033	-31.3416	0.5188	33.9966	71.3806	104.156				-76.4771	-53.6499	-27.6489	0.54932	29.6326	59.021	85.6018
	-97.9309	-62.2559	-31.3416	0.48828	34.0271	71.3501	104.218				-76.5991	-53.7109	-27.6184	0.61035	29.6936	58.9905	85.6628
	-98.053	-62.3169	-31.3416	0.5188	34.1797	71.5942	104.279				-76.6907	-53.6804	-27.771	0.67139	29.7241	59.2041	85.7544
	-98.2056	-62.4695	-31.3416	0.45776	34.2407	71.6858	104.492				-76.6602	-53.6804	-27.7405	0.7019	29.6631	59.3262	85.7849
	-98.2666	-62.5305	-31.3721	0.48828	34.1492	71.7163	104.584				-76.6907	-53.772	-27.7405	0.67139	29.7852	59.3872	85.846
	-98.3276	-62.5	-31.4331	0.54932	34.2712	71.8384	104.675				-76.7822	-53.9246	-27.7405	0.57983	29.8767	59.4482	85.9985
	-98.4192	-62.561	-31.4636	0.54932	34.3323	71.9299	104.858				-76.8738	-53.894	-27.771	0.57983	29.8767	59.4482	86.1206
	-98.4497	-62.561	-31.5552	0.54932	34.3323	72.052	104.95				-76.8433	-53.9246	-27.832	0.64087	29.8157	59.4788	86.2427
	-98.5718	-62.6831	-31.4941	0.5188	34.3323	72.0825	105.041				-76.9043	-53.9246	-27.9236	0.64087	29.8767	59.6313	86.3037
	-98.7244	-62.8357	-31.4636	0.61035	34.4849	72.2351	105.255				-77.0264	-54.0772	-27.8625	0.64087	29.9683	59.7229	86.3037
	-98.9075	-62.9273	-31.5552	0.61035	34.5459	72.3267	105.316				-77.0569	-54.0772	-27.8625	0.54932	29.9988	59.7534	86.3953
	-98.938	-62.9578	-31.6162	0.57983	34.4543	72.3267	105.408				-77.0874	-54.0772	-27.9236	0.64087	29.9683	59.7534	86.5173
	-99.0601	-62.9883	-31.7078	0.5188	34.5459	72.5403	105.56				-77.1484	-54.1382	-28.0456	0.67139	29.9988	59.8145	86.6089
	-99.0906	-63.0493	-31.6467	0.64087	34.6375	72.5708	105.713				-77.2705	-54.2908	-27.9846	0.64087	30.1209	59.9365	86.731
	-99.2126	-63.1409	-31.6773	0.57983	34.5459	72.6318	105.774				-77.24	-54.2297	-27.9846	0.61035	30.1514	60.0281	86.7004
	-99.3042	-63.324	-31.7383	0.48828	34.729	72.8149	105.835				-77.2705	-54.2297	-28.0456	0.64087	30.1209	59.9976	86.792
	-99.5178	-63.2935	-31.8298	0.54932	34.7595	72.8455	105.988				-77.4536	-54.3518	-28.1677	0.67139	30.1514	60.0586	86.9446
	-99.5789	-63.324	-31.7688	0.61035	34.6985	72.9065	106.14				-77.4231	-54.3823	-28.1067	0.7019	30.304	60.1807	87.0361
	-99.5789	-63.4155	-31.7993	0.5188	34.8816	73.0896	106.171				-77.4536	-54.3518	-28.1067	0.61035	30.2734	60.2722	87.0666
	-99.6704	-63.5376	-31.8298	0.5188	34.8511	73.1506	106.354				-77.6672	-54.3823	-28.1982	0.7019	30.2429	60.3332	87.0972
	-99.823	-63.6292	-31.9824	0.61035	34.8206	73.2422	106.445				-77.5147	-54.5044	-28.2288	0.67139	30.304	60.2417	87.2192
	-100.006	-63.5681	-31.9214	0.57983	34.9731	73.3643	106.628				-77.6367	-54.4739	-28.1982	0.57983	30.3955	60.4248	87.3413
	-100.037	-63.6597	-31.9519	0.54932	35.0342	73.3948	106.75				-77.7588	-54.5349	-28.2593	0.64087	30.365	60.4858	87.3718
	-100.128	-63.8123	-32.0435	0.64087	35.0342	73.4863	106.903				-77.7588	-54.6265	-28.3203	0.7019	30.3955	60.4553	87.3718
	-100.189	-63.8733	-32.074	0.61035	35.0952	73.5779	107.025				-77.7893	-54.596	-28.2898	0.57983	30.4565	60.5469	87.5244
	-100.403	-63.8733	-32.0435	0.5188	35.0952	73.6694	107.117				-77.8809	-54.657	-28.2898	0.64087	30.4565	60.6384	87.6465
	-100.433	-63.9343	-32.074	0.57983	35.1257	73.7	107.208				-78.0335	-54.779	-28.4119	0.7019	30.4565	60.7605	87.7075
	-100.494	-64.0869	-32.196	0.64087	35.1868	73.761	107.3				-78.064	-54.718	-28.2898	0.57983	30.5481	60.6995	87.677
	-100.616	-64.0564	-32.135	0.61035	35.2478	73.761	107.483				-78.0945	-54.8096	-28.3508	0.61035	30.5786	60.8826	87.8296
	-100.8	-64.1174	-32.135	0.64087	35.3088	73.8831	107.605				-78.125	-54.8706	-28.4729	0.67139	30.5176	60.9131	87.9822
	-100.83	-64.2395	-32.1655	0.64087	35.3394	74.0051	107.697				-78.186	-54.8401	-28.3508	0.57983	30.6702	60.8826	87.9211
	-100.922	-64.3005	-32.2266	0.64087	35.3394	74.0967	107.849				-78.1555	-54.8401	-28.4119	0.67139	30.6396	61.0352	88.0737
	-101.044	-64.3005	-32.2876	0.57983	35.3394	74.1882	107.941				-78.186	-54.9011	-28.5034	0.67139	30.6396	61.1267	88.1958
	-101.135	-64.3616	-32.2571	0.54932	35.3088	74.2493	108.063				-78.2165	-54.9622	-28.4424	0.57983	30.7312	61.0962	88.2568
	-101.196	-64.4226	-32.3181	0.61035	35.3394	74.2798	108.185				-78.3081	-55.0232	-28.4729	0.67139	30.7312	61.2183	88.2874
	-101.257	-64.4836	-32.2876	0.64087	35.4919	74.3408	108.276				-78.4607	-55.0537	-28.5339	0.64087	30.7922	61.2793	88.4399
	-101.471	-64.5752	-32.3486	0.61035	35.4919	74.4019	108.398				-78.4302	-55.0842	-28.595	0.61035	30.8227	61.2488	88.501
	-101.532	-64.6362	-32.4097	0.64087	35.5225	74.4934	108.551				-78.4607	-55.2063	-28.5645	0.67139	30.7312	61.4014	88.5315
	-101.562	-64.6973	-32.4707	0.54932	35.5835	74.5544	108.612				-78.4912	-55.2978	-28.5645	0.57983	30.8838	61.4319	88.6841
	-101.593	-64.7278	-32.4707	0.54932	35.6445	74.646	108.795				-78.5523	-55.2673	-28.5645	0.57983	30.9143	61.4319	88.7146
	-101.746	-64.8193	-32.5012	0.61035	35.6445	74.707	108.887				-78.6133	-55.2673	-28.6255	0.64087	30.9753	61.615	88.7756
	-101.898	-64.8804	-32.4707	0.61035	35.7056	74.7681	108.978				-78.7048	-55.2978	-28.595	0.61035	30.9753	61.615	88.8977
	-102.02	-65.0024	-32.5928	0.61035	35.7056	74.9206	109.07				-78.7353	-55.3589	-28.6255	0.61035	30.9448	61.6455	88.8977
	-102.142	-64.9719	-32.6233	0.61035	35.7666	74.8901	109.161				-78.7659	-55.4199	-28.595	0.61035	31.0364	61.7676	89.0503
	-102.173	-65.0635	-32.5623	0.61035	35.7971	75.1343	109.253				-78.8269	-55.4504	-28.595	0.61035	31.0974	61.7371	89.1419
	-102.234	-65.1245	-32.6233	0.61035	35.8887	75.1648	109.406				-78.8269	-55.4199	-28.6255	0.64087	31.0364	61.9202	89.1419
	-102.325	-65.2771	-32.6233	0.61035	35.9497	75.2563	109.528				-78.8574	-55.4504	-28.717	0.67139	31.1584	61.8591	89.325
	-102.509	-65.2771	-32.6843	0.64087	35.9802	75.3479	109.65				-78.949	-55.5115	-28.6865	0.7019	31.1584	62.0422	89.325
	-102.6	-65.3381	-32.7148	0.61035	36.1023	75.3784	109.741				-78.949	-55.5115	-28.656	0.67139	31.25	62.0422	89.447
	-102.6	-65.3687	-32.7759	0.64087	36.0413	75.47	109.894				-79.071	-55.5725	-28.717	0.64087	31.25	62.0422	89.5081
	-102.692	-65.4907	-32.8369	0.61035	36.0718	75.592	109.955				-79.1016	-55.6335	-28.717	0.61035	31.2805	62.2253	89.5081
	-102.814	-65.5518	-32.8674	0.61035	36.1938	75.5615	110.016				-79.1931	-55.6335	-28.717	0.57983	31.311	62.2864	89.6912
	-102.966	-65.6433	-32.9285	0.7019	36.1633	75.6531	110.046				-79.2236	-55.6641	-28.7476	0.64087	31.3416	62.3169	89.5996
	-103.119	-65.7044	-32.9285	0.64087	36.1938	75.6531	110.168				-79.2541	-55.6946	-28.7781	0.7019	31.3416	62.3779	89.7827
	-103.119	-65.8264	-33.02	0.64087	36.1328	75.7446	110.352				-79.3152	-55.7861	-28.8086	0.67139	31.3721	62.439	89.8438
	-103.21	-65.8875	-32.959	0.64087	36.1328	75.8362	110.443				-79.2541	-55.7861	-28.8391	0.7019	31.3721	62.4695	89.7827
	-103.333	-65.918	-32.959	0.64087	36.2549	75.9888	110.565				-79.2847	-55.8777	-28.8391	0.73242	31.3721	62.5915	89.9048
	-103.363	-65.9485	-33.0505	0.64087	36.3464	76.0803	110.657				-79.3152	-55.8777	-28.8391	0.73242	31.4331	62.6221	89.9963
	-103.485	-66.0706	-33.02	0.61035	36.4075	76.1108	110.718				-79.3457	-55.9692	-28.8391	0.7019	31.5247	62.7441	90.1184
	-103.577	-65.9485	-33.02	0.57983	36.4685	76.2024	110.779				-79.4067	-56.0608	-28.9307	0.73242	31.5247	62.8052	90.21
	-103.699	-66.0706	-33.1116	0.61035	36.499	76.2024	110.931				-79.4678	-56.1218	-28.8391	0.76294	31.6467	62.8357	90.2405
	-103.729	-66.1621	-33.1116	0.54932	36.5295	76.2329	111.115				-79.5288	-56.1218	-28.9002	0.76294	31.6467	62.8357	90.3015
	-103.882	-66.1621	-33.1116	0.48828	36.5295	76.355	111.206				-79.6204	-56.1218	-28.9002	0.73242	31.7078	62.8967	90.4236
	-103.851	-66.1926	-33.1116	0.54932	36.5601	76.4771	111.298				-79.6509	-56.1218	-28.9612	0.76294	31.7078	62.9273	90.4846
	-104.065	-66.2231	-33.1116	0.57983	36.6516	76.5381	111.389				-79.6509	-56.1218	-28.9612	0.7019	31.7078	63.0188	90.4846
	-104.156	-66.2537	-33.1116	0.61035	36.7126	76.5991	111.481				-79.6509	-56.1829	-29.0222	0.7019	31.7078	63.1409	90.5456
	-104.218	-66.3452	-33.1421	0.57983	36.7432	76.6296	111.633				-79.6814	-56.2134	-28.9917	0.64087	31.7383	63.1409	90.6372
	-104.279	-66.3147	-33.2031	0.67139	36.8042	76.6602	111.755				-79.7729	-56.2744	-29.0527	0.67139	31.6773	63.2324	90.7898
	-104.401	-66.3452	-33.2031	0.61035	36.8347	76.7517	111.908				-79.7424	-56.3355	-29.0832	0.61035	31.7688	63.2629	90.8813
	-104.523	-66.4062	-33.2947	0.64087	36.8347	76.9043	111.969				-79.8035	-56.427	-29.0832	0.64087	31.7383	63.2935	90.9119
	-104.645	-66.4368	-33.2642	0.57983	36.8347	76.9348	111.969				-79.9255	-56.488	-29.0527	0.64087	31.8604	63.324	90.9729
	-104.675	-66.4673	-33.3252	0.5188	36.9873	77.0264	112.152				-79.895	-56.4575	-29.0222	0.73242	31.8909	63.3545	91.0644
	-104.828	-66.5588	-33.3862	0.61035	36.9873	77.0264	112.305				-79.834	-56.4575	-29.0222	0.7019	31.9519	63.4155	91.156
	-104.98	-66.6199	-33.4778	0.57983	37.0483	77.0874	112.366				-79.834	-56.488	-28.9612	0.7019	31.9214	63.5071	91.1865
	-105.041	-66.6504	-33.5083	0.67139	37.0178	77.2705	112.396				-79.8035	-56.5491	-29.0222	0.7019	31.9519	63.5681	91.2476
	-105.164	-66.7114	-33.5083	0.67139	37.0178	77.301	112.518				-79.895	-56.6406	-29.0527	0.64087	31.9519	63.7207	91.3391
	-105.347	-66.7725	-33.5083	0.64087	37.0789	77.3315	112.671				-80.0171	-56.7017	-29.1138	0.64087	31.9824	63.7512	91.4001
	-105.377	-66.864	-33.4778	0.64087	37.1704	77.3926	112.793				-79.9561	-56.7322	-29.1443	0.64087	31.9824	63.7817	91.4001
	-105.408	-66.9861	-33.4778	0.5188	37.1704	77.4231	112.793				-79.9255	-56.7627	-29.1138	0.7019	32.1045	63.8428	91.4307
	-105.469	-66.9861	-33.5083	0.57983	37.1704	77.6062	112.946				-79.9561	-56.7322	-29.0832	0.7019	32.135	63.8123	91.4612
	-105.53	-67.0471	-33.5388	0.57983	37.2009	77.6977	113.098				-80.0476	-56.7627	-29.1138	0.7019	32.135	63.8733	91.6443
	-105.621	-67.0471	-33.5388	0.57983	37.323	77.6977	113.159				-80.0781	-56.7932	-29.1443	0.64087	32.135	63.9954	91.6443
	-105.713	-67.0471	-33.6914	0.61035	37.3535	77.6977	113.19				-80.0781	-56.9153	-29.2053	0.57983	32.1045	64.0869	91.7664
	-105.804	-67.1692	-33.7524	0.54932	37.3535	77.8503	113.434				-80.0476	-56.8848	-29.2664	0.64087	32.2571	64.1174	91.8274
	-105.865	-67.1387	-33.7219	0.5188	37.3535	77.9724	113.525				-80.1086	-56.8543	-29.2664	0.7019	32.2876	64.1479	91.8579
	-106.11	-67.2607	-33.7219	0.54932	37.4756	77.9419	113.495				-80.1697	-56.8848	-29.2664	0.67139	32.2876	64.1785	91.8579
	-106.201	-67.3828	-33.6914	0.64087	37.5061	78.0335	113.709				-80.2612	-56.9763	-29.2664	0.67139	32.3181	64.2395	91.9495
	-106.354	-67.5049	-33.7524	0.61035	37.5061	78.186	113.831				-80.2002	-57.0679	-29.2664	0.64087	32.2571	64.3005	92.041
	-106.354	-67.5354	-33.7524	0.54932	37.5061	78.186	113.861				-80.2612	-57.0374	-29.3884	0.57983	32.3181	64.4531	92.1631
	-106.415	-67.5049	-33.905	0.5188	37.6282	78.2165	114.044				-80.3528	-57.0068	-29.4189	0.73242	32.4097	64.4836	92.2241
	-106.445	-67.5049	-33.9355	0.61035	37.6587	78.3386	114.197				-80.4138	-57.0679	-29.3579	0.73242	32.4097	64.4836	92.2546
	-106.598	-67.5964	-33.8745	0.61035	37.5977	78.4607	114.197				-80.3833	-57.2205	-29.3579	0.7019	32.3792	64.4531	92.2852
	-106.659	-67.6575	-33.8745	0.57983	37.7502	78.3997	114.38				-80.3833	-57.1594	-29.3884	0.64087	32.3792	64.6057	92.3157
	-106.812	-67.7795	-33.8745	0.48828	37.7502	78.5828	114.502				-80.5664	-57.1289	-29.5105	0.64087	32.4707	64.7278	92.4377
	-106.964	-67.9016	-33.9966	0.57983	37.7197	78.6743	114.502				-80.5359	-57.2205	-29.48	0.67139	32.5317	64.7278	92.5293
	-107.025	-67.9016	-34.0881	0.61035	37.8418	78.6438	114.716				-80.5359	-57.3425	-29.4189	0.7019	32.4707	64.6973	92.5598
	-107.025	-67.9016	-34.0271	0.5188	37.8723	78.8269	114.777				-80.658	-57.251	-29.4495	0.61035	32.5012	64.7278	92.5598
	-107.147	-67.9932	-34.0881	0.48828	37.8418	78.8574	114.868				-80.719	-57.2815	-29.5715	0.64087	32.5928	64.8804	92.5903
	-107.239	-68.0542	-34.0576	0.64087	37.9333	78.8879	114.868				-80.658	-57.4036	-29.541	0.67139	32.6538	64.9414	92.7734
	-107.269	-68.1458	-34.1492	0.64087	38.0249	79.0405	114.99				-80.719	-57.4036	-29.541	0.7019	32.6538	64.9719	92.8345
	-107.452	-68.2373	-34.1492	0.5188	37.9333	79.1016	115.082				-80.8106	-57.373	-29.5715	0.57983	32.5928	64.9109	92.8345
	-107.544	-68.2068	-34.1492	0.61035	38.0859	79.071	115.204				-80.8106	-57.4951	-29.6631	0.67139	32.7148	65.033	92.8345
	-107.513	-68.2983	-34.1492	0.61035	38.1165	79.2236	115.265				-80.9021	-57.5256	-29.602	0.7019	32.7148	65.094	92.9565
	-107.605	-68.3899	-34.2712	0.48828	38.0554	79.2847	115.417				-80.9021	-57.4951	-29.6326	0.61035	32.6843	65.1245	93.0786
	-107.727	-68.512	-34.2407	0.57983	38.147	79.3457	115.57				-80.9326	-57.5562	-29.7546	0.54932	32.8064	65.1245	93.1397
	-107.88	-68.4204	-34.2102	0.57983	38.2385	79.4373	115.631				-81.0852	-57.6477	-29.7241	0.64087	32.8674	65.3076	93.1091
	-107.91	-68.4814	-34.2407	0.5188	38.269	79.4983	115.784				-81.0242	-57.5867	-29.6936	0.61035	32.8064	65.3381	93.1397
	-107.941	-68.634	-34.3933	0.54932	38.2996	79.5898	115.814				-81.0547	-57.7087	-29.7546	0.57983	32.8674	65.3076	93.3227
	-108.032	-68.6951	-34.3018	0.61035	38.3301	79.6509	115.875				-81.1157	-57.7393	-29.7546	0.64087	32.9285	65.3687	93.3838
	-108.185	-68.6646	-34.3323	0.57983	38.3911	79.6814	115.906				-81.2378	-57.6782	-29.7546	0.67139	32.898	65.5212	93.3227
	-108.246	-68.7256	-34.4238	0.57983	38.3911	79.6509	116.058				-81.2683	-57.8308	-29.8157	0.57983	32.898	65.5518	93.3838
	-108.307	-68.8477	-34.4849	0.5188	38.5132	79.7729	116.211				-81.2683	-57.8003	-29.8157	0.67139	32.9895	65.4907	93.5669
	-108.368	-68.8782	-34.4238	0.5188	38.4827	79.895	116.364				-81.3294	-57.8003	-29.7852	0.67139	32.959	65.6433	93.5364
	-108.521	-68.8477	-34.4543	0.5188	38.5437	79.9561	116.425				-81.4209	-57.8613	-29.9072	0.57983	32.959	65.7044	93.5364
	-108.612	-68.9392	-34.4543	0.57983	38.5742	80.0476	116.516				-81.4209	-57.8918	-29.8767	0.67139	33.0505	65.6433	93.6585
	-108.643	-69.0613	-34.5154	0.57983	38.5742	80.1086	116.608				-81.4514	-57.9529	-29.8767	0.64087	32.9895	65.7959	93.689
	-108.765	-69.0613	-34.4543	0.57983	38.6047	80.0781	116.669				-81.4514	-57.9224	-30.0293	0.57983	33.1116	65.8264	93.6585
	-108.917	-69.1528	-34.5154	0.61035	38.6658	80.1392	116.791				-81.4514	-57.9834	-29.9377	0.67139	33.1421	65.7959	93.8415
	-108.917	-69.1223	-34.5459	0.54932	38.6963	80.2307	116.882				-81.4819	-58.0139	-29.9988	0.54932	33.0505	65.9485	93.8721
	-108.948	-69.2444	-34.5459	0.48828	38.7878	80.3528	116.913				-81.543	-58.0444	-29.9377	0.67139	33.2336	65.979	93.811
	-109.039	-69.2749	-34.6375	0.57983	38.8489	80.4138	117.004				-81.665	-58.136	-30.0293	0.64087	33.1421	65.9485	93.9636
	-109.131	-69.3359	-34.6985	0.54932	38.8489	80.4749	117.126				-81.665	-58.1055	-30.1209	0.57983	33.2642	66.1011	94.0247
	-109.253	-69.397	-34.6375	0.57983	38.8794	80.5664	117.218				-81.6345	-58.075	-30.0903	0.64087	33.2642	66.1011	93.9941
	-109.314	-69.5801	-34.6375	0.57983	38.9099	80.6885	117.249				-81.665	-58.136	-30.0903	0.64087	33.2031	66.1316	94.1467
	-109.375	-69.5496	-34.668	0.48828	38.9099	80.7495	117.432				-81.7261	-58.1665	-30.1209	0.61035	33.3252	66.2537	94.1467
	-109.406	-69.6411	-34.7595	0.5188	38.971	80.7495	117.432				-81.7566	-58.2581	-30.0903	0.54932	33.2642	66.1926	94.1773
	-109.528	-69.6411	-34.729	0.5188	39.0015	80.8716	117.462				-81.8481	-58.3191	-30.0903	0.57983	33.4168	66.3757	94.3298
	-109.619	-69.7632	-34.7595	0.54932	39.0625	80.8716	117.554				-81.8787	-58.2886	-30.1209	0.57983	33.4168	66.3147	94.3603
	-109.711	-69.8547	-34.7595	0.54932	39.1235	80.9937	117.676				-81.9397	-58.2581	-30.2429	0.54932	33.3252	66.4062	94.4519
	-109.833	-69.7632	-34.8206	0.57983	39.154	81.1462	117.828				-82.0007	-58.2886	-30.2429	0.5188	33.4778	66.4978	94.5129
	-109.833	-69.7937	-34.8511	0.54932	39.2456	81.2073	117.981				-82.0312	-58.2886	-30.1819	0.57983	33.4778	66.4368	94.4519
	-109.863	-69.8547	-34.9426	0.57983	39.154	81.2988	118.103				-82.0618	-58.3191	-30.2124	0.57983	33.5083	66.6199	94.635
	-110.016	-70.0073	-34.9121	0.57983	39.2761	81.3599	118.134				-82.0618	-58.3496	-30.2124	0.67139	33.5083	66.5588	94.635
	-110.138	-70.0989	-34.9121	0.61035	39.3066	81.4209	118.286				-82.1533	-58.3801	-30.2124	0.64087	33.5693	66.5894	94.696
	-110.138	-70.0684	-34.9121	0.64087	39.3066	81.543	118.347				-82.1838	-58.3801	-30.304	0.7019	33.5693	66.7114	94.7876
	-110.168	-70.0684	-34.9426	0.5188	39.3066	81.5735	118.347				-82.2144	-58.4717	-30.3345	0.61035	33.6609	66.7725	94.7876
	-110.26	-70.0684	-34.9731	0.61035	39.3372	81.6345	118.5				-82.2754	-58.4717	-30.365	0.54932	33.6304	66.8335	94.9402
	-110.413	-70.1904	-34.9731	0.5188	39.3372	81.6345	118.591				-82.3059	-58.4717	-30.3955	0.54932	33.6609	66.864	94.9097
	-110.535	-70.1904	-34.9731	0.48828	39.3677	81.6956	118.713				-82.3364	-58.4717	-30.4565	0.61035	33.6609	66.925	94.9402
	-110.626	-70.221	-35.0952	0.5188	39.3677	81.8481	118.805				-82.4585	-58.5632	-30.4565	0.64087	33.6609	66.9556	95.1233
	-110.657	-70.343	-35.0037	0.45776	39.4592	81.9702	118.896				-82.5195	-58.6243	-30.4565	0.61035	33.7219	67.0776	95.1538
	-110.748	-70.3125	-35.0952	0.48828	39.5508	82.0923	118.927				-82.55	-58.7463	-30.4565	0.57983	33.7524	67.0776	95.1843
	-110.809	-70.4346	-35.1562	0.5188	39.5508	82.1533	118.988				-82.5195	-58.7769	-30.426	0.61035	33.8135	67.1081	95.2454
	-110.87	-70.4956	-35.1257	0.5188	39.6423	82.2449	119.049				-82.55	-58.7463	-30.426	0.61035	33.8745	67.1692	95.2759
	-110.962	-70.4651	-35.1562	0.54932	39.6423	82.2144	119.171				-82.5806	-58.7463	-30.4565	0.61035	33.905	67.1081	95.3674
	-110.962	-70.5872	-35.1562	0.57983	39.6118	82.2449	119.354				-82.6111	-58.7463	-30.4565	0.57983	33.9355	67.1692	95.4285
	-111.145	-70.6482	-35.1868	0.57983	39.5813	82.3669	119.385				-82.6721	-58.7463	-30.5176	0.54932	33.9661	67.2607	95.4895
	-111.145	-70.7092	-35.3088	0.57983	39.6118	82.489	119.507				-82.7331	-58.7463	-30.5176	0.54932	33.9661	67.2913	95.52
	-111.206	-70.7398	-35.3088	0.57983	39.7644	82.55	119.476				-82.7637	-58.7769	-30.5481	0.54932	33.9966	67.3523	95.52
	-111.328	-70.7398	-35.3394	0.54932	39.8254	82.6416	119.568				-82.8552	-58.8684	-30.5786	0.57983	33.9661	67.4744	95.5505
	-111.389	-70.8313	-35.3394	0.54932	39.856	82.6416	119.781				-82.8857	-58.9294	-30.6702	0.61035	33.9661	67.5354	95.5505
	-111.481	-70.8618	-35.3699	0.45776	39.856	82.7026	119.873				-82.8857	-58.9905	-30.7007	0.61035	33.9355	67.5354	95.6116
	-111.542	-70.9228	-35.3699	0.42725	39.7949	82.7637	119.934				-82.8857	-59.021	-30.7007	0.61035	34.0271	67.5659	95.7031
	-111.603	-70.9534	-35.4309	0.48828	39.7949	82.9163	119.934				-82.9163	-58.9294	-30.6702	0.61035	34.0881	67.5964	95.7642
	-111.755	-71.0144	-35.4309	0.54932	39.856	82.9773	120.056				-82.9163	-58.9905	-30.6396	0.61035	34.1187	67.6269	95.8557
	-111.816	-71.106	-35.4614	0.57983	40.0085	83.0383	120.178				-83.0383	-59.0515	-30.6396	0.48828	34.1187	67.6575	95.8862
	-111.877	-71.167	-35.4614	0.57983	39.978	83.0383	120.3				-83.1299	-59.082	-30.6702	0.48828	34.1492	67.7185	95.9473
	-111.969	-71.1975	-35.4614	0.57983	40.0696	83.0994	120.331				-83.1604	-59.1431	-30.7007	0.5188	34.1187	67.8101	95.9167
	-112.061	-71.228	-35.4919	0.5188	39.978	83.2825	120.422				-83.0994	-59.2346	-30.7312	0.57983	34.1187	67.8711	95.9473
	-112.122	-71.2585	-35.4919	0.5188	40.0696	83.313	120.575				-83.1604	-59.2651	-30.8533	0.57983	34.1187	67.9321	96.0083
	-112.183	-71.228	-35.553	0.48828	40.1917	83.3435	120.666				-83.1909	-59.2346	-30.7922	0.54932	34.2102	68.0237	96.0999
	-112.183	-71.2891	-35.675	0.61035	40.2222	83.374	120.666				-83.2519	-59.1736	-30.7922	0.5188	34.3018	67.9932	96.1914
	-112.244	-71.3501	-35.7666	0.61035	40.2222	83.5266	120.697				-83.4045	-59.2651	-30.7922	0.48828	34.2712	67.9932	96.3135
	-112.305	-71.3806	-35.7056	0.61035	40.1917	83.6487	120.85				-83.374	-59.2651	-30.8227	0.39673	34.3018	68.0237	96.344
	-112.366	-71.3806	-35.675	0.61035	40.2832	83.6182	120.88				-83.3435	-59.3872	-30.8227	0.54932	34.2407	68.1152	96.4661
	-112.488	-71.4722	-35.675	0.48828	40.3137	83.6182	120.911				-83.3435	-59.3567	-30.9143	0.57983	34.3018	68.2068	96.4661
	-112.549	-71.4722	-35.675	0.5188	40.3748	83.7708	121.094				-83.4351	-59.3872	-30.9448	0.54932	34.3933	68.2983	96.4966
	-112.64	-71.6248	-35.675	0.54932	40.2832	83.8623	121.185				-83.5571	-59.3567	-30.9448	0.54932	34.4238	68.3289	96.4966
	-112.793	-71.6248	-35.7971	0.57983	40.4053	83.8928	121.155				-83.5876	-59.4177	-30.9143	0.48828	34.4543	68.3289	96.6187
	-112.885	-71.6248	-35.8582	0.57983	40.4663	83.9539	121.307				-83.4961	-59.4788	-30.9143	0.45776	34.4238	68.3289	96.7102
	-112.915	-71.6553	-35.8582	0.5188	40.5273	84.1064	121.429				-83.5266	-59.5703	-30.9753	0.54932	34.4543	68.4509	96.7712
	-113.007	-71.6858	-35.8582	0.48828	40.4053	84.1064	121.399				-83.7097	-59.4482	-31.0669	0.54932	34.5459	68.5425	96.8323
	-113.007	-71.7468	-35.8887	0.61035	40.5884	84.1064	121.521				-83.6792	-59.4788	-31.0364	0.54932	34.5764	68.634	96.8628
	-113.068	-71.8079	-35.8887	0.57983	40.6189	84.259	121.674				-83.6182	-59.5398	-30.9753	0.45776	34.5764	68.634	96.8323
	-113.098	-71.8689	-35.9192	0.54932	40.5579	84.3201	121.704				-83.6792	-59.6619	-30.9753	0.48828	34.5154	68.6035	96.9238
	-113.22	-71.9299	-36.0413	0.45776	40.6494	84.3201	121.826				-83.8318	-59.6619	-31.0059	0.57983	34.5764	68.634	97.0764
	-113.342	-71.8994	-36.0107	0.54932	40.741	84.5032	121.918				-83.8318	-59.6313	-31.1279	0.54932	34.729	68.7866	97.0764
	-113.434	-71.9299	-35.9802	0.57983	40.6799	84.6252	121.948				-83.8013	-59.6619	-31.0974	0.54932	34.6985	68.8171	97.1375
	-113.434	-71.9604	-36.0413	0.5188	40.6799	84.5337	122.101				-83.8623	-59.7229	-31.0364	0.48828	34.6985	68.8477	97.1069
	-113.525	-72.0825	-36.0413	0.45776	40.8325	84.6863	122.162				-84.0149	-59.7229	-31.0669	0.57983	34.6985	68.8171	97.168
	-113.586	-72.1436	-36.1938	0.54932	40.863	84.7473	122.192				-83.9233	-59.6924	-31.189	0.54932	34.79	68.9087	97.29
	-113.647	-72.052	-36.1633	0.57983	40.802	84.7168	122.192				-83.9539	-59.7534	-31.189	0.5188	34.8511	69.0308	97.3206
	-113.77	-72.113	-36.1023	0.5188	40.8935	84.8084	122.314				-84.0759	-59.845	-31.1279	0.5188	34.8206	69.0308	97.3511
	-113.892	-72.1741	-36.1633	0.5188	40.8935	84.9304	122.437				-84.0454	-59.7839	-31.1584	0.61035	34.8206	69.0613	97.3206
	-113.861	-72.2961	-36.2549	0.57983	40.9241	84.8694	122.467				-84.0454	-59.7839	-31.25	0.61035	34.9121	69.0918	97.4121
	-113.922	-72.2961	-36.2549	0.57983	41.0461	85.0525	122.559				-84.1064	-59.9365	-31.2195	0.5188	34.9121	69.2444	97.5037
	-113.983	-72.3267	-36.2549	0.5188	40.9546	85.144	122.589				-84.1675	-59.906	-31.1584	0.5188	34.9121	69.3054	97.5952
	-114.166	-72.3267	-36.2549	0.57983	40.9851	85.2051	122.681				-84.137	-59.906	-31.25	0.54932	34.9731	69.2444	97.5952
	-114.197	-72.3877	-36.377	0.57983	41.0767	85.2661	122.833				-84.2285	-60.0281	-31.311	0.54932	35.0647	69.3054	97.6868
	-114.197	-72.4487	-36.3464	0.48828	41.1072	85.3272	122.894				-84.259	-60.0281	-31.25	0.48828	35.0037	69.458	97.7478
	-114.227	-72.4182	-36.3159	0.5188	41.1377	85.4187	122.986				-84.2285	-59.9976	-31.311	0.54932	35.0342	69.458	97.8394
	-114.38	-72.4182	-36.4075	0.5188	41.1377	85.4797	123.077				-84.259	-60.0891	-31.4026	0.54932	35.1257	69.4275	97.8088
	-114.471	-72.5708	-36.438	0.48828	41.1682	85.5408	123.108				-84.3201	-60.0586	-31.311	0.42725	35.1257	69.5496	97.9004
	-114.502	-72.5708	-36.377	0.42725	41.1987	85.6018	123.138				-84.4421	-60.1196	-31.3416	0.54932	35.0647	69.5801	97.9919
	-114.532	-72.5708	-36.4075	0.42725	41.2903	85.5713	123.26				-84.4116	-60.2112	-31.4636	0.5188	35.2173	69.5801	98.053
	-114.655	-72.6624	-36.5601	0.45776	41.3208	85.6628	123.383				-84.4727	-60.1501	-31.3721	0.42725	35.1868	69.6716	97.9919
	-114.716	-72.7539	-36.499	0.45776	41.3513	85.7849	123.505				-84.5032	-60.1501	-31.4331	0.5188	35.1562	69.7632	98.114
	-114.716	-72.7234	-36.499	0.42725	41.3513	85.8765	123.535				-84.5032	-60.2112	-31.4941	0.5188	35.2783	69.7632	98.2361
	-114.838	-72.6929	-36.5295	0.42725	41.3513	85.9375	123.657				-84.4727	-60.2722	-31.4331	0.42725	35.2173	69.7632	98.2666
	-114.929	-72.8149	-36.5295	0.45776	41.3513	85.9985	123.749				-84.5337	-60.3332	-31.4941	0.5188	35.2783	69.9158	98.2666
	-114.929	-72.9065	-36.5295	0.5188	41.4124	86.029	123.81				-84.5032	-60.3332	-31.5857	0.48828	35.3394	69.8852	98.3887
	-114.99	-72.937	-36.5906	0.48828	41.4734	86.0596	123.871				-84.6252	-60.3027	-31.5247	0.42725	35.2478	69.9463	98.4497
	-115.204	-72.876	-36.6516	0.45776	41.5039	86.0901	123.962				-84.7168	-60.3638	-31.5552	0.5188	35.3394	70.0378	98.4497
	-115.234	-72.9065	-36.7126	0.42725	41.5649	86.1511	124.084				-84.6863	-60.3332	-31.5247	0.42725	35.3699	70.0073	98.6023
	-115.234	-72.9981	-36.6211	0.33569	41.5955	86.2122	124.084				-84.6863	-60.3638	-31.5857	0.5188	35.3394	70.0989	98.6023
	-115.326	-73.0591	-36.6821	0.45776	41.5649	86.2732	124.084				-84.6863	-60.3943	-31.5857	0.5188	35.4309	70.1599	98.6023
	-115.356	-73.0896	-36.6821	0.39673	41.5955	86.3648	124.298				-84.7473	-60.5164	-31.5857	0.42725	35.3699	70.1294	98.7549
	-115.479	-73.0591	-36.8042	0.45776	41.626	86.4258	124.237				-84.8389	-60.4858	-31.5857	0.45776	35.5225	70.3125	98.7244
	-115.54	-73.0896	-36.8042	0.45776	41.687	86.5173	124.268				-84.8389	-60.4858	-31.6162	0.5188	35.4614	70.343	98.7854
	-115.662	-73.1812	-36.7432	0.36621	41.6565	86.5784	124.451				-84.8694	-60.4553	-31.6467	0.48828	35.4919	70.3735	98.8464
	-115.723	-73.2727	-36.7737	0.33569	41.7175	86.6699	124.481				-84.8694	-60.4858	-31.7078	0.5188	35.5835	70.4651	98.8464
	-115.723	-73.3337	-36.8347	0.33569	41.748	86.8225	124.603				-84.8694	-60.5774	-31.7688	0.48828	35.5225	70.404	98.999
	-115.723	-73.2422	-36.9263	0.30518	41.8396	86.792	124.695				-84.8694	-60.6079	-31.6467	0.48828	35.553	70.5872	98.999
	-115.845	-73.3032	-36.9873	0.33569	41.8091	86.8835	124.725				-84.8999	-60.669	-31.7078	0.5188	35.6445	70.5261	99.0295
	-115.997	-73.3643	-37.0178	0.33569	41.9617	86.9446	124.878				-84.9304	-60.6384	-31.6773	0.42725	35.675	70.6177	99.0906
	-115.997	-73.4558	-36.9263	0.30518	41.9617	86.9751	124.969				-84.9915	-60.6384	-31.7688	0.39673	35.675	70.6482	99.0601
	-115.997	-73.5169	-36.9873	0.33569	41.9922	87.0361	124.939				-85.022	-60.6384	-31.7993	0.42725	35.7056	70.5566	99.2126
	-116.058	-73.5169	-36.9568	0.27466	42.0532	87.0361	124.969				-85.022	-60.6384	-31.7688	0.5188	35.7361	70.7398	99.2432
	-116.15	-73.5169	-36.9873	0.39673	42.0837	87.0666	125.061				-85.1135	-60.6384	-31.7688	0.48828	35.7361	70.8008	99.2737
	-116.302	-73.5474	-37.0178	0.39673	42.1143	87.1887	125.214				-85.1746	-60.6995	-31.7688	0.5188	35.7361	70.8618	99.3347
	-116.364	-73.6084	-37.0483	0.36621	42.1448	87.2498	125.275				-85.1746	-60.6995	-31.7688	0.48828	35.7971	70.8923	99.3042
	-116.364	-73.6389	-37.1094	0.45776	42.1143	87.3718	125.366				-85.2051	-60.8826	-31.7993	0.42725	35.8276	70.9534	99.3958
	-116.394	-73.6389	-36.9873	0.45776	42.1143	87.3718	125.427				-85.1746	-60.852	-31.7688	0.39673	35.7666	70.9839	99.4873
	-116.486	-73.6694	-37.0483	0.45776	42.1753	87.4939	125.488				-85.1746	-60.8826	-31.8298	0.42725	35.8276	71.0449	99.4568
	-116.516	-73.7305	-37.1094	0.5188	42.2668	87.4939	125.488				-85.2356	-60.9436	-31.8298	0.36621	35.8276	71.0754	99.4568
	-116.608	-73.7915	-37.0789	0.48828	42.3279	87.5244	125.61				-85.2661	-60.9741	-31.8604	0.39673	35.9192	71.1365	99.5178
	-116.669	-73.7	-37.0789	0.48828	42.3584	87.4939	125.732				-85.2966	-60.9131	-31.9214	0.39673	35.9192	71.167	99.5483
	-116.699	-73.822	-37.1704	0.5188	42.4194	87.616	125.793				-85.3577	-60.8826	-31.9519	0.42725	35.9802	71.167	99.5789
	-116.821	-73.8525	-37.1704	0.48828	42.4194	87.738	125.854				-85.3577	-60.8826	-31.9824	0.42725	36.0413	71.167	99.6094
	-116.821	-73.822	-37.262	0.48828	42.3889	87.7991	125.916				-85.4797	-60.9131	-31.9824	0.45776	36.0413	71.2891	99.7314
	-116.852	-73.822	-37.2925	0.48828	42.4194	87.8296	125.885				-85.5102	-60.9436	-32.0435	0.48828	36.0718	71.3806	99.823
	-116.974	-73.822	-37.2925	0.42725	42.45	87.8601	126.038				-85.5102	-60.9436	-32.0435	0.48828	36.1023	71.4722	99.884
	-117.004	-73.9136	-37.384	0.42725	42.5415	87.8906	126.099				-85.5408	-61.0046	-32.0129	0.57983	36.1023	71.5027	99.884
	-117.065	-73.9441	-37.384	0.39673	42.572	87.9211	126.19				-85.4797	-61.0352	-31.9214	0.5188	36.1023	71.5027	99.9146
	-117.126	-73.9441	-37.384	0.48828	42.572	88.0737	126.221				-85.5102	-61.0962	-32.0129	0.5188	36.0413	71.5637	99.9451
	-117.218	-73.9746	-37.384	0.48828	42.6331	88.0432	126.19				-85.5102	-61.1267	-32.0435	0.48828	36.1023	71.5942	99.9451
	-117.279	-74.0662	-37.384	0.5188	42.6025	88.1653	126.373				-85.5408	-61.1572	-32.0129	0.45776	36.0718	71.5942	99.9451
	-117.34	-74.0967	-37.3535	0.48828	42.6331	88.1348	126.465				-85.6018	-61.1572	-32.074	0.39673	36.1938	71.6248	99.9756
	-117.34	-74.1272	-37.4145	0.48828	42.6941	88.1653	126.526				-85.6934	-61.1572	-32.074	0.42725	36.2244	71.5942	100.037
	-117.462	-74.2188	-37.4145	0.5188	42.7856	88.2874	126.526				-85.7239	-61.1572	-32.135	0.39673	36.2854	71.6248	100.067
	-117.554	-74.1882	-37.4451	0.45776	42.8162	88.3484	126.587				-85.6628	-61.2183	-32.1655	0.5188	36.2854	71.7163	100.128
	-117.645	-74.1882	-37.4451	0.45776	42.8467	88.4399	126.709				-85.7239	-61.3098	-32.1655	0.54932	36.2854	71.7468	100.159
	-117.676	-74.1882	-37.4756	0.48828	42.7246	88.4094	126.77				-85.7239	-61.4014	-32.1045	0.48828	36.2549	71.8994	100.22
	-117.798	-74.2188	-37.5977	0.54932	42.9077	88.4705	126.77				-85.7544	-61.3708	-32.1045	0.5188	36.2854	71.8689	100.281
	-117.828	-74.2493	-37.6282	0.54932	42.9688	88.5925	126.831				-85.846	-61.3098	-32.135	0.42725	36.377	71.9604	100.311
	-117.859	-74.3103	-37.5977	0.57983	42.9993	88.6536	126.923				-85.8765	-61.3098	-32.135	0.39673	36.438	71.991	100.372
	-117.859	-74.2798	-37.6587	0.5188	43.0298	88.7146	126.953				-85.7849	-61.3403	-32.196	0.42725	36.438	71.9604	100.372
	-117.92	-74.3713	-37.6282	0.45776	42.9993	88.6841	126.923				-85.846	-61.4319	-32.2266	0.48828	36.4075	71.991	100.433
	-117.981	-74.4019	-37.6282	0.48828	43.0603	88.8367	127.106				-85.907	-61.5234	-32.196	0.45776	36.4075	72.0825	100.372
	-118.042	-74.5239	-37.6587	0.5188	43.1519	88.8367	127.136				-85.9985	-61.5234	-32.1655	0.42725	36.4075	72.1436	100.464
	-118.103	-74.5544	-37.6892	0.5188	43.1519	88.8977	127.106				-86.029	-61.4624	-32.1655	0.42725	36.499	72.2046	100.525
	-118.164	-74.5544	-37.8113	0.54932	43.0603	88.9587	127.228				-85.968	-61.4624	-32.196	0.36621	36.5295	72.2351	100.586
	-118.256	-74.5544	-37.8418	0.5188	43.2129	89.0808	127.35				-85.968	-61.5234	-32.3181	0.39673	36.5295	72.2046	100.616
	-118.317	-74.5544	-37.8418	0.48828	43.2739	89.1113	127.319				-86.0596	-61.5845	-32.3181	0.45776	36.5295	72.2351	100.708
	-118.408	-74.646	-37.8113	0.57983	43.2739	89.0808	127.38				-86.1206	-61.615	-32.2266	0.45776	36.5295	72.3267	100.616
	-118.5	-74.646	-37.7808	0.57983	43.1824	89.2029	127.502				-86.0901	-61.5234	-32.2266	0.42725	36.6211	72.3572	100.647
	-118.5	-74.707	-37.8418	0.57983	43.335	89.2944	127.502				-86.0901	-61.5845	-32.2571	0.33569	36.6516	72.3877	100.769
	-118.5	-74.8596	-37.9028	0.48828	43.3655	89.2029	127.625				-86.1511	-61.6455	-32.3181	0.42725	36.6516	72.3877	100.83
	-118.53	-74.8901	-37.9639	0.5188	43.3044	89.386	127.716				-86.2427	-61.7371	-32.3486	0.42725	36.5601	72.3877	100.861
	-118.622	-74.8596	-37.9333	0.54932	43.3655	89.4165	127.625				-86.1511	-61.676	-32.2571	0.42725	36.6516	72.4487	100.861
	-118.652	-74.9206	-37.9028	0.54932	43.457	89.386	127.838				-86.1816	-61.676	-32.2571	0.39673	36.7126	72.5403	100.861
	-118.744	-74.9206	-37.9639	0.42725	43.4265	89.5386	127.899				-86.2732	-61.7981	-32.3792	0.36621	36.7432	72.5708	100.922
	-118.896	-75.0122	-37.9333	0.54932	43.457	89.6301	127.869				-86.2732	-61.8286	-32.4097	0.42725	36.7126	72.5403	101.013
	-118.958	-75.0732	-38.0554	0.54932	43.5181	89.5691	127.96				-86.2427	-61.7371	-32.3486	0.42725	36.6821	72.5403	101.044
	-118.927	-75.1343	-38.0249	0.48828	43.5181	89.7522	128.082				-86.3342	-61.8286	-32.3181	0.36621	36.8042	72.6929	101.044
	-118.988	-75.1038	-37.9944	0.42725	43.5486	89.7522	128.113				-86.3953	-61.9507	-32.3792	0.39673	36.8347	72.7539	100.983
	-118.988	-75.1343	-38.0554	0.54932	43.6707	89.7217	128.204				-86.3648	-61.8897	-32.4402	0.48828	36.7737	72.7539	101.105
	-119.08	-75.2258	-38.147	0.57983	43.6401	89.8438	128.204				-86.4258	-61.8897	-32.3486	0.48828	36.7737	72.7234	101.166
	-119.232	-75.3479	-38.1165	0.48828	43.7317	89.9658	128.296				-86.4868	-61.9812	-32.3792	0.39673	36.8957	72.8455	101.257
	-119.232	-75.2563	-38.0859	0.5188	43.7317	89.9353	128.326				-86.4563	-61.9507	-32.5012	0.42725	36.8652	72.9065	101.227
	-119.202	-75.3174	-38.1165	0.54932	43.7012	89.9658	128.418				-86.5478	-61.9812	-32.4707	0.42725	36.8347	72.9065	101.288
	-119.263	-75.3479	-38.269	0.48828	43.7622	89.9353	128.448				-86.4868	-62.0422	-32.4097	0.39673	36.8957	72.876	101.349
	-119.354	-75.47	-38.208	0.54932	43.8538	90.0574	128.479				-86.5173	-62.0727	-32.4707	0.39673	36.9568	73.0286	101.379
	-119.507	-75.4394	-38.208	0.54932	43.8843	90.0879	128.448				-86.6089	-62.0422	-32.5317	0.45776	36.8652	73.0286	101.288
	-119.476	-75.4394	-38.2385	0.5188	43.8843	90.1489	128.51				-86.6089	-62.1948	-32.4402	0.42725	36.8957	72.9981	101.349
	-119.507	-75.531	-38.3606	0.45776	43.9453	90.271	128.632				-86.5478	-62.1338	-32.4707	0.33569	36.9568	73.0286	101.501
	-119.568	-75.6531	-38.2385	0.5188	43.9453	90.332	128.723				-86.6089	-62.1033	-32.5623	0.42725	36.9263	73.1506	101.471
	-119.69	-75.592	-38.3301	0.54932	44.0063	90.3931	128.754				-86.5784	-62.2253	-32.5317	0.42725	36.9873	73.1812	101.41
	-119.781	-75.6531	-38.4216	0.5188	44.0063	90.4541	128.784				-86.5784	-62.1643	-32.5623	0.36621	36.9873	73.1506	101.562
	-119.69	-75.7751	-38.4522	0.48828	44.0369	90.4541	128.784				-86.6089	-62.1948	-32.5928	0.45776	36.9568	73.2727	101.654
	-119.781	-75.8057	-38.3606	0.48828	44.0369	90.4541	128.845				-86.6394	-62.2253	-32.5623	0.39673	37.0178	73.3032	101.624
	-119.873	-75.8057	-38.3911	0.48828	44.0369	90.5456	128.876				-86.6699	-62.2864	-32.6233	0.42725	37.0789	73.2422	101.593
	-119.904	-75.8362	-38.3911	0.42725	44.0674	90.6677	128.937				-86.7004	-62.3474	-32.6233	0.45776	36.9873	73.3948	101.807
	-119.934	-75.8972	-38.4216	0.42725	44.1284	90.7288	128.967				-86.792	-62.3169	-32.5928	0.36621	37.1094	73.4558	101.807
	-119.965	-75.9583	-38.4522	0.42725	44.22	90.7593	129.028				-86.853	-62.2864	-32.5928	0.48828	37.1094	73.3643	101.746
	-120.117	-76.0193	-38.5437	0.48828	44.2505	90.8508	129.15				-86.792	-62.4085	-32.6538	0.42725	37.0789	73.4863	101.868
	-120.117	-76.0803	-38.5742	0.48828	44.2505	90.9119	129.15				-86.792	-62.4695	-32.6233	0.33569	37.2009	73.5474	101.898
	-120.087	-76.0498	-38.5742	0.45776	44.281	90.9729	129.242				-86.792	-62.4085	-32.6233	0.45776	37.0789	73.5169	101.837
	-120.148	-76.0498	-38.5437	0.39673	44.281	91.0339	129.364				-86.853	-62.4085	-32.6233	0.42725	37.2009	73.6389	101.959
	-120.209	-76.1108	-38.6047	0.45776	44.2505	91.0644	129.272				-86.9446	-62.4695	-32.6233	0.36621	37.2315	73.6084	101.99
	-120.3	-76.1108	-38.6352	0.48828	44.342	91.095	129.425				-86.9446	-62.439	-32.6538	0.42725	37.1704	73.7	101.959
	-120.331	-76.1719	-38.6352	0.5188	44.3726	91.095	129.456				-86.9446	-62.4695	-32.6843	0.42725	37.323	73.822	102.081
	-120.392	-76.3245	-38.5742	0.48828	44.4031	91.095	129.486				-86.9141	-62.561	-32.7454	0.45776	37.2009	73.7	102.051
	-120.514	-76.2939	-38.6352	0.5188	44.3726	91.1865	129.578				-86.8835	-62.5	-32.7759	0.39673	37.2925	73.8831	102.112
	-120.514	-76.2939	-38.6658	0.48828	44.4336	91.0339	129.578				-86.9141	-62.5	-32.7148	0.36621	37.2925	73.8831	102.203
	-120.514	-76.3245	-38.7268	0.48828	44.4336	91.156	129.547				-86.9141	-62.5305	-32.7454	0.39673	37.2315	73.9136	102.112
	-120.544	-76.3855	-38.7268	0.5188	44.4946	91.1255	129.669				-86.8835	-62.561	-32.7148	0.42725	37.323	74.0356	102.295
	-120.666	-76.4465	-38.6963	0.45776	44.5557	91.095	129.669				-86.9141	-62.561	-32.7759	0.45776	37.3535	73.9441	102.264
	-120.728	-76.416	-38.6658	0.48828	44.5557	91.1255	129.791				-86.9446	-62.5915	-32.8369	0.42725	37.4145	74.0662	102.325
	-120.697	-76.4465	-38.6963	0.45776	44.7082	91.1255	129.852				-86.9446	-62.5915	-32.8369	0.48828	37.4451	74.1272	102.417
	-120.758	-76.5076	-38.7268	0.48828	44.6777	91.1865	129.944				-86.9751	-62.6221	-32.8064	0.39673	37.4145	74.0662	102.295
	-120.819	-76.4771	-38.7268	0.5188	44.7082	91.2781	129.974				-87.0361	-62.6221	-32.7454	0.39673	37.4756	74.1882	102.448
	-120.941	-76.5991	-38.6963	0.45776	44.7082	91.2781	129.974				-87.0972	-62.6526	-32.7759	0.45776	37.4451	74.2798	102.386
	-120.911	-76.6602	-38.8184	0.54932	44.7388	91.3086	130.005				-87.0666	-62.6831	-32.8369	0.5188	37.4756	74.3103	102.539
	-120.972	-76.6907	-38.7573	0.48828	44.7998	91.3391	130.035				-87.0666	-62.6221	-32.8064	0.54932	37.4451	74.3713	102.539
	-121.002	-76.6907	-38.7573	0.5188	44.7693	91.4001	130.157				-87.0666	-62.6526	-32.8369	0.48828	37.4451	74.3713	102.509
	-121.063	-76.7517	-38.8184	0.5188	44.7693	91.3391	130.219				-87.0666	-62.7136	-32.8369	0.54932	37.4451	74.4019	102.509
	-121.094	-76.8127	-38.7573	0.48828	44.7998	91.3391	130.249				-87.0972	-62.7136	-32.8064	0.54932	37.5366	74.4934	102.631
	-121.185	-76.6907	-38.8794	0.54932	44.8608	91.4307	130.28				-87.0666	-62.7747	-32.8674	0.5188	37.5671	74.5239	102.631
	-121.246	-76.9043	-38.9099	0.48828	44.9829	91.5833	130.28				-87.0361	-62.8357	-32.8064	0.54932	37.6282	74.5239	102.722
	-121.338	-76.8433	-38.9099	0.5188	44.9829	91.6443	130.31				-87.0972	-62.8662	-32.898	0.54932	37.6282	74.4934	102.692
	-121.399	-76.8433	-38.971	0.5188	45.044	91.6748	130.402				-87.1277	-62.8967	-32.9285	0.54932	37.6587	74.5239	102.753
	-121.368	-76.9653	-38.8794	0.45776	45.0745	91.7358	130.463				-87.1582	-62.8967	-32.9895	0.57983	37.6892	74.6155	102.753
	-121.613	-76.9653	-39.0015	0.48828	45.105	91.6748	130.585				-87.1887	-62.8357	-32.9895	0.54932	37.6892	74.6765	102.753
	-121.521	-76.9653	-39.0015	0.45776	45.0745	91.6748	130.554				-87.1887	-62.8967	-32.9285	0.57983	37.6587	74.7375	102.722
	-121.613	-77.0569	-39.0015	0.5188	45.0745	91.7969	130.554				-87.0972	-62.8967	-32.9285	0.48828	37.7502	74.7375	102.783
	-121.704	-76.9959	-39.0625	0.5188	45.1355	91.9495	130.646				-87.0666	-62.8967	-32.898	0.45776	37.7502	74.8291	102.814
	-121.735	-77.0569	-39.093	0.57983	45.227	91.9189	130.737				-87.0361	-62.9273	-32.959	0.42725	37.7502	74.7986	102.875
	-121.796	-77.0264	-39.2151	0.57983	45.227	92.041	130.798				-87.0056	-62.9883	-32.959	0.48828	37.6892	74.8291	102.936
	-121.826	-77.0874	-39.154	0.57983	45.2576	91.9495	130.798				-87.0361	-63.0493	-33.02	0.5188	37.7808	74.8901	102.997
	-121.857	-77.0874	-39.1846	0.57983	45.2576	92.0105	130.798				-87.0666	-63.0493	-33.02	0.54932	37.7808	74.8901	102.997
	-121.918	-77.0569	-39.154	0.5188	45.227	92.1021	130.951				-87.1582	-63.0188	-33.02	0.54932	37.8723	74.8901	103.027
	-121.887	-77.1179	-39.154	0.48828	45.2881	92.2241	130.951				-87.0972	-63.0188	-33.081	0.54932	37.8723	74.8901	103.088
	-121.918	-77.0874	-39.154	0.48828	45.3491	92.2546	131.012				-87.0056	-63.0188	-33.1116	0.54932	37.9333	74.8901	103.149
	-121.948	-77.1484	-39.1846	0.5188	45.4102	92.2241	130.951				-87.0056	-63.0493	-33.0505	0.48828	37.9028	75.0122	103.18
	-121.979	-77.179	-39.2151	0.54932	45.4102	92.2852	131.073				-87.0056	-63.0493	-33.0505	0.45776	37.8723	75.0732	103.21
	-122.009	-77.2095	-39.2456	0.54932	45.3796	92.3767	131.165				-87.0666	-63.1103	-33.081	0.48828	37.8418	75.1648	103.149
	-122.07	-77.24	-39.2761	0.5188	45.4102	92.4377	131.195				-87.1277	-63.2629	-33.081	0.57983	37.9028	75.1648	103.18
	-122.131	-77.2705	-39.3677	0.54932	45.5017	92.4683	131.134				-87.1277	-63.2019	-33.1421	0.54932	37.9944	75.2258	103.18
	-122.162	-77.3315	-39.3677	0.45776	45.5933	92.4377	131.317				-87.0361	-63.2324	-33.1726	0.54932	38.0249	75.2258	103.271
	-122.192	-77.3926	-39.3982	0.5188	45.5322	92.5598	131.378				-87.0361	-63.2019	-33.1726	0.5188	38.0249	75.1648	103.302
	-122.253	-77.4231	-39.3677	0.54932	45.5017	92.5903	131.348				-87.0361	-63.2324	-33.1726	0.45776	37.9639	75.2563	103.394
	-122.314	-77.4231	-39.3066	0.54932	45.6238	92.6209	131.439				-87.0972	-63.324	-33.1116	0.48828	37.9333	75.3479	103.424
	-122.375	-77.3621	-39.3677	0.57983	45.6848	92.6209	131.531				-87.1582	-63.324	-33.1421	0.54932	38.0249	75.3784	103.485
	-122.467	-77.4536	-39.3677	0.48828	45.6848	92.7734	131.592				-87.1277	-63.2935	-33.1726	0.54932	38.0859	75.4394	103.485
	-122.467	-77.4536	-39.4287	0.45776	45.6543	92.804	131.592				-87.0666	-63.2629	-33.2031	0.54932	38.1165	75.4394	103.394
	-122.528	-77.4536	-39.5203	0.54932	45.6848	92.7429	131.683				-87.0972	-63.2935	-33.2336	0.5188	38.0554	75.4089	103.485
	-122.498	-77.5147	-39.5203	0.54932	45.8069	92.865	131.714				-87.2498	-63.385	-33.1726	0.45776	38.0249	75.5005	103.577
	-122.589	-77.5757	-39.4592	0.5188	45.8069	92.926	131.744				-87.1887	-63.4155	-33.1726	0.57983	38.1165	75.592	103.638
	-122.589	-77.6062	-39.4592	0.48828	45.7458	92.9565	131.836				-87.1582	-63.385	-33.2031	0.54932	38.1775	75.6836	103.668
	-122.65	-77.5147	-39.4287	0.45776	45.8679	92.9565	131.897				-87.1887	-63.385	-33.2947	0.57983	38.147	75.7141	103.668
	-122.681	-77.5452	-39.4898	0.5188	45.8984	93.0481	131.897				-87.2803	-63.4155	-33.3252	0.5188	38.1165	75.6531	103.607
	-122.803	-77.6367	-39.5813	0.54932	45.8984	93.1091	132.019				-87.2803	-63.5071	-33.2642	0.5188	38.1165	75.6531	103.729
	-122.864	-77.6367	-39.5203	0.48828	45.8679	93.0786	131.958				-87.2498	-63.5071	-33.2336	0.54932	38.2385	75.7751	103.79
	-122.833	-77.7588	-39.5203	0.45776	45.929	93.2312	132.05				-87.3108	-63.446	-33.3252	0.57983	38.2385	75.8362	103.821
	-122.864	-77.7588	-39.5508	0.5188	45.8984	93.2312	132.111				-87.4023	-63.446	-33.3862	0.54932	38.2385	75.8667	103.882
	-122.894	-77.7283	-39.6118	0.5188	45.929	93.2312	132.08				-87.3108	-63.5376	-33.3252	0.42725	38.1775	75.8057	103.79
	-122.894	-77.7283	-39.6423	0.42725	46.0205	93.3533	132.141				-87.2803	-63.5681	-33.3252	0.54932	38.2996	75.8972	103.851
	-122.955	-77.7588	-39.6118	0.48828	45.9595	93.3227	132.202				-87.3718	-63.5376	-33.3252	0.57983	38.3301	76.0193	103.943
	-123.077	-77.8809	-39.6118	0.5188	45.9595	93.4143	132.294				-87.4023	-63.5681	-33.4473	0.54932	38.2996	76.0193	103.973
	-123.047	-77.8503	-39.6728	0.54932	46.0815	93.4753	132.263				-87.3718	-63.6292	-33.3862	0.48828	38.2996	76.0193	103.973
	-123.047	-77.8198	-39.7949	0.45776	46.0205	93.5059	132.324				-87.4634	-63.5986	-33.3862	0.57983	38.4216	76.0193	103.943
	-123.108	-77.8809	-39.6728	0.54932	46.1121	93.4753	132.385				-87.5244	-63.5986	-33.4168	0.54932	38.4216	76.1414	104.034
	-123.169	-77.9419	-39.6728	0.54932	46.2036	93.5669	132.385				-87.4329	-63.6902	-33.4778	0.48828	38.3606	76.1719	104.156
	-123.26	-78.0029	-39.7339	0.42725	46.1426	93.5974	132.385				-87.4939	-63.6292	-33.4168	0.5188	38.3911	76.1414	104.095
	-123.199	-77.9114	-39.7644	0.57983	46.0815	93.689	132.385				-87.5549	-63.5986	-33.4473	0.61035	38.4827	76.1719	104.065
	-123.26	-78.0029	-39.7644	0.54932	46.2036	93.7195	132.446				-87.5244	-63.7512	-33.4778	0.54932	38.4216	76.3245	104.126
	-123.322	-78.125	-39.7644	0.45776	46.2341	93.75	132.507				-87.5549	-63.6902	-33.4168	0.48828	38.4216	76.3245	104.218
	-123.413	-78.0945	-39.8865	0.5188	46.2952	93.7805	132.568				-87.6465	-63.6902	-33.4168	0.64087	38.5742	76.2939	104.248
	-123.413	-78.0945	-39.8254	0.54932	46.2952	93.8415	132.568				-87.6465	-63.8123	-33.5693	0.54932	38.5742	76.4465	104.187
	-123.383	-78.125	-39.8254	0.54932	46.2952	93.9026	132.538				-87.6465	-63.7207	-33.4473	0.5188	38.5132	76.4465	104.279
	-123.444	-78.2471	-39.8865	0.5188	46.3257	93.9636	132.507				-87.616	-63.7512	-33.5083	0.64087	38.6352	76.4465	104.37
	-123.566	-78.1555	-39.9475	0.5188	46.3257	94.0247	132.538				-87.616	-63.8733	-33.5999	0.61035	38.5742	76.5076	104.34
	-123.566	-78.186	-39.856	0.5188	46.2952	94.0552	132.599				-87.677	-63.8428	-33.5388	0.5188	38.6047	76.5991	104.34
	-123.566	-78.2776	-39.8865	0.48828	46.3562	94.0247	132.69				-87.677	-63.7817	-33.5083	0.61035	38.6352	76.5991	104.492
	-123.627	-78.3081	-39.8865	0.5188	46.4172	94.0857	132.66				-87.677	-63.7817	-33.6304	0.57983	38.6047	76.5991	104.492
	-123.749	-78.2471	-39.8865	0.48828	46.4477	94.1773	132.751				-87.7075	-63.8428	-33.5693	0.54932	38.6658	76.6907	104.431
	-123.657	-78.2776	-39.8865	0.45776	46.4783	94.2993	132.782				-87.7075	-63.8123	-33.5693	0.61035	38.6963	76.5991	104.553
	-123.718	-78.3386	-39.917	0.42725	46.4783	94.3298	132.812				-87.738	-63.8428	-33.6304	0.48828	38.6352	76.7517	104.614
	-123.81	-78.3386	-39.978	0.48828	46.4783	94.3909	132.812				-87.8296	-63.8428	-33.6914	0.57983	38.7573	76.7822	104.523
	-123.871	-78.3997	-40.0696	0.48828	46.4783	94.4519	132.874				-87.7686	-63.9343	-33.6914	0.57983	38.7268	76.7212	104.645
	-123.932	-78.3997	-39.978	0.5188	46.5698	94.4519	132.843				-87.7991	-63.9954	-33.6609	0.45776	38.7573	76.8433	104.706
	-123.901	-78.3997	-39.978	0.48828	46.5698	94.5129	132.935				-87.7991	-63.9343	-33.6609	0.54932	38.8489	76.8738	104.584
	-123.901	-78.5217	-39.978	0.36621	46.6614	94.574	133.057				-87.8296	-63.9648	-33.6914	0.54932	38.7878	76.7822	104.736
	-123.993	-78.5828	-40.1001	0.39673	46.6919	94.6045	133.087				-87.9211	-63.9648	-33.783	0.48828	38.8794	76.9348	104.736
	-124.054	-78.5217	-40.1306	0.45776	46.7224	94.6655	133.179				-87.9517	-64.0259	-33.783	0.42725	38.8184	76.9043	104.706
	-124.084	-78.5217	-40.0696	0.48828	46.7529	94.6655	133.24				-88.0432	-64.0869	-33.6914	0.45776	38.8794	76.9959	104.828
	-124.054	-78.5523	-40.1306	0.45776	46.7529	94.7876	133.24				-88.0127	-64.0259	-33.6914	0.45776	38.9099	77.0264	104.767
	-124.084	-78.7048	-40.1306	0.48828	46.814	94.7266	133.301				-88.0432	-64.0259	-33.6609	0.48828	38.8184	77.0264	104.828
	-124.146	-78.7048	-40.1917	0.48828	46.814	94.7266	133.331				-88.0737	-64.0259	-33.783	0.42725	38.9099	77.1179	104.889
	-124.237	-78.6743	-40.2832	0.42725	46.7529	94.8181	133.362				-88.0737	-64.0259	-33.7524	0.45776	38.971	77.0264	104.858
	-124.237	-78.7048	-40.3137	0.48828	46.875	94.8486	133.362				-88.1348	-64.0259	-33.7524	0.57983	39.0015	77.1484	104.95
	-124.207	-78.7048	-40.2832	0.48828	46.814	94.9097	133.423				-88.1653	-64.0869	-33.7219	0.54932	38.971	77.179	104.95
	-124.268	-78.8574	-40.3137	0.48828	46.8445	95.0317	133.484				-88.1958	-64.0869	-33.7524	0.5188	38.971	77.1484	105.011
	-124.359	-78.9185	-40.2832	0.45776	46.9665	95.0623	133.575				-88.1958	-64.0869	-33.7524	0.54932	39.032	77.2705	105.011
	-124.451	-78.9185	-40.2832	0.57983	46.9665	95.0928	133.667				-88.2263	-64.1479	-33.7524	0.48828	39.032	77.3315	105.011
	-124.39	-78.9185	-40.2832	0.5188	47.0886	95.1843	133.636				-88.1958	-64.1479	-33.783	0.48828	39.032	77.3315	105.133
	-124.42	-78.9185	-40.3137	0.5188	47.0886	95.1843	133.698				-88.2263	-64.209	-33.844	0.5188	39.0625	77.3621	105.041
	-124.512	-78.949	-40.3442	0.54932	47.0581	95.2148	133.667				-88.2263	-64.2395	-33.8135	0.54932	39.0015	77.4231	105.103
	-124.481	-78.949	-40.2527	0.48828	47.1497	95.1843	133.606				-88.1958	-64.1785	-33.8135	0.57983	38.971	77.4536	105.194
	-124.573	-78.9795	-40.3442	0.5188	47.1497	95.2759	133.698				-88.1958	-64.209	-33.8135	0.57983	39.0625	77.5452	105.225
	-124.603	-79.01	-40.3748	0.48828	47.1497	95.3064	133.789				-88.2874	-64.2395	-33.783	0.57983	39.093	77.5452	105.255
	-124.664	-79.01	-40.3748	0.45776	47.1191	95.3979	133.82				-88.2263	-64.27	-33.8135	0.57983	39.1846	77.5757	105.225
	-124.664	-78.9795	-40.4358	0.48828	47.1497	95.459	133.881				-88.2568	-64.27	-33.844	0.54932	39.154	77.5452	105.286
	-124.725	-79.1016	-40.4663	0.5188	47.2107	95.4895	133.881				-88.2874	-64.3005	-33.783	0.61035	39.1846	77.5452	105.316
	-124.817	-79.071	-40.4358	0.54932	47.3023	95.52	133.85				-88.3484	-64.3005	-33.8135	0.54932	39.1846	77.5757	105.347
	-124.756	-79.1016	-40.5579	0.57983	47.3328	95.459	133.972				-88.4399	-64.4226	-33.8135	0.54932	39.2456	77.6062	105.438
	-124.847	-79.1016	-40.5579	0.57983	47.3938	95.52	134.003				-88.4705	-64.4226	-33.8135	0.5188	39.2456	77.6672	105.408
	-124.908	-79.1016	-40.5579	0.54932	47.3633	95.6116	134.064				-88.4705	-64.4531	-33.844	0.48828	39.2456	77.7283	105.408
	-124.908	-79.2236	-40.5884	0.57983	47.3938	95.7031	134.064				-88.4705	-64.4226	-33.844	0.48828	39.2761	77.7283	105.438
	-124.939	-79.2541	-40.5884	0.54932	47.3328	95.7336	133.942				-88.4705	-64.3921	-33.844	0.5188	39.2456	77.7893	105.408
	-124.969	-79.1931	-40.5884	0.54932	47.4243	95.7031	133.972				-88.501	-64.3921	-33.905	0.57983	39.2151	77.8198	105.408
	-125	-79.2541	-40.5884	0.48828	47.4853	95.7031	134.064				-88.562	-64.4226	-33.9661	0.54932	39.2151	77.8503	105.469
	-125.031	-79.3152	-40.6189	0.48828	47.5159	95.7336	134.064				-88.5315	-64.4531	-33.9966	0.57983	39.2151	77.8809	105.499
	-125.122	-79.3457	-40.6189	0.5188	47.5769	95.8557	134.003				-88.5925	-64.4531	-34.0271	0.54932	39.2761	77.8809	105.499
	-125.092	-79.2847	-40.6494	0.57983	47.4853	95.9167	134.003				-88.7146	-64.4836	-33.9355	0.57983	39.3066	77.9114	105.56
	-125.153	-79.3152	-40.6799	0.54932	47.5159	95.9167	134.125				-88.6841	-64.5447	-33.905	0.48828	39.3372	77.8809	105.56
	-125.153	-79.2847	-40.7105	0.54932	47.5769	95.9473	134.094				-88.6231	-64.5752	-33.9355	0.45776	39.3372	77.8809	105.56
	-125.214	-79.3457	-40.7105	0.57983	47.6379	95.9778	134.033				-88.6841	-64.5142	-33.9355	0.45776	39.3372	77.9419	105.591
	-125.244	-79.3457	-40.802	0.48828	47.6685	96.0388	133.972				-88.6536	-64.5142	-33.9661	0.5188	39.3066	78.0335	105.652
	-125.275	-79.4373	-40.802	0.45776	47.6685	96.0999	134.094				-88.7146	-64.5447	-34.0271	0.57983	39.3372	78.0945	105.682
	-125.305	-79.4373	-40.863	0.45776	47.6379	96.0999	134.125				-88.8367	-64.5752	-34.1187	0.54932	39.4287	78.0945	105.774
	-125.336	-79.4373	-40.802	0.57983	47.6379	96.0999	134.033				-88.8367	-64.6057	-34.0881	0.54932	39.4898	78.0945	105.804
	-125.397	-79.4678	-40.8325	0.5188	47.7905	96.1914	134.064				-88.8367	-64.6362	-34.0271	0.48828	39.4898	78.125	105.835
	-125.458	-79.5898	-40.802	0.54932	47.7905	96.283	134.094				-88.8367	-64.6057	-34.0271	0.39673	39.5203	78.0945	105.804
	-125.519	-79.5898	-40.863	0.5188	47.7905	96.283	134.125				-88.8367	-64.5752	-34.0271	0.42725	39.4592	78.186	105.835
	-125.549	-79.6509	-40.863	0.45776	47.76	96.2524	134.064				-88.9282	-64.5447	-34.0576	0.5188	39.4592	78.2165	105.774
	-125.58	-79.6204	-40.9546	0.48828	47.8821	96.344	134.186				-88.9587	-64.6057	-34.1187	0.5188	39.5813	78.2776	105.804
	-125.61	-79.5898	-40.9851	0.54932	47.9431	96.405	134.186				-88.8977	-64.6973	-34.1492	0.48828	39.5813	78.2776	105.896
	-125.58	-79.5898	-40.9241	0.54932	47.8516	96.405	134.125				-88.8977	-64.7278	-34.0576	0.42725	39.5813	78.2776	105.927
	-125.641	-79.6204	-40.9241	0.48828	47.8821	96.4356	134.277				-88.9587	-64.6362	-34.1187	0.39673	39.5813	78.2776	106.018
	-125.641	-79.6814	-40.9241	0.45776	48.0347	96.5271	134.216				-89.0198	-64.6362	-34.1187	0.48828	39.5508	78.3997	106.049
	-125.671	-79.7119	-40.9241	0.54932	48.0042	96.5576	134.125				-88.9587	-64.6973	-34.1492	0.5188	39.6423	78.3691	105.957
	-125.702	-79.7729	-40.9851	0.5188	47.9736	96.4966	134.277				-88.9587	-64.8193	-34.1797	0.48828	39.6728	78.4607	105.988
	-125.763	-79.8645	-41.0767	0.48828	48.0957	96.6187	134.308				-88.9587	-64.7278	-34.1187	0.42725	39.6728	78.4302	106.049
	-125.854	-79.7424	-41.0156	0.45776	48.1262	96.6492	134.216				-89.0503	-64.7583	-34.0881	0.42725	39.6118	78.3691	106.11
	-125.916	-79.7729	-40.9851	0.48828	48.0957	96.5881	134.308				-89.0198	-64.8499	-34.1492	0.5188	39.6118	78.5217	106.14
	-125.946	-79.8035	-41.0461	0.5188	48.1262	96.6797	134.308				-89.0503	-64.8804	-34.2102	0.5188	39.7644	78.5523	106.14
	-125.977	-79.834	-41.1072	0.48828	48.2178	96.7407	134.277				-89.1113	-64.8804	-34.1797	0.48828	39.7339	78.5828	106.049
	-125.946	-79.8645	-41.1682	0.45776	48.2178	96.7102	134.338				-89.1419	-64.8499	-34.1187	0.42725	39.7034	78.5523	106.14
	-126.007	-79.9561	-41.1377	0.5188	48.1567	96.8018	134.369				-89.1113	-64.8804	-34.1492	0.5188	39.6728	78.6133	106.232
	-126.099	-79.8645	-41.1072	0.54932	48.2788	96.8018	134.369				-89.1419	-64.9109	-34.2407	0.5188	39.7949	78.6743	106.232
	-126.19	-79.895	-41.1072	0.45776	48.2483	96.8323	134.369				-89.2334	-64.8499	-34.2102	0.48828	39.8254	78.7659	106.171
	-126.251	-79.8645	-41.2293	0.45776	48.2483	96.9544	134.369				-89.1419	-64.8499	-34.1797	0.39673	39.7949	78.7353	106.171
	-126.221	-79.9561	-41.2598	0.5188	48.3704	96.9544	134.369				-89.1419	-65.0024	-34.2407	0.5188	39.7949	78.7048	106.262
	-126.221	-80.0476	-41.1987	0.48828	48.3093	96.9238	134.399				-89.2944	-64.9109	-34.2712	0.5188	39.917	78.7353	106.293
	-126.251	-79.9561	-41.1682	0.42725	48.3398	96.9849	134.46				-89.1724	-64.8804	-34.1797	0.45776	39.856	78.7964	106.262
	-126.343	-80.0476	-41.2598	0.45776	48.4009	97.0764	134.552				-89.2639	-65.0024	-34.2102	0.48828	39.7949	78.7353	106.232
	-126.465	-80.0476	-41.2903	0.45776	48.4314	97.1069	134.613				-89.3555	-65.0024	-34.2712	0.5188	39.917	78.7964	106.293
	-126.434	-80.1697	-41.2598	0.36621	48.3704	97.168	134.644				-89.2944	-64.9719	-34.3018	0.45776	39.9475	78.8574	106.354
	-126.434	-80.1392	-41.2598	0.45776	48.4314	97.1375	134.644				-89.2944	-65.094	-34.2102	0.42725	39.856	78.8574	106.323
	-126.495	-80.1086	-41.3513	0.45776	48.4924	97.1069	134.644				-89.386	-65.033	-34.2712	0.54932	39.917	78.7659	106.262
	-126.587	-80.1697	-41.3208	0.39673	48.523	97.1375	134.613				-89.4165	-65.033	-34.3018	0.48828	39.978	78.9185	106.354
	-126.648	-80.2917	-41.3208	0.33569	48.4924	97.229	134.705				-89.386	-65.1245	-34.2407	0.42725	39.978	78.9185	106.384
	-126.587	-80.2002	-41.3208	0.39673	48.523	97.29	134.796				-89.4165	-65.0024	-34.3323	0.48828	39.978	78.8879	106.293
	-126.617	-80.2002	-41.4429	0.36621	48.5535	97.3511	134.827				-89.4165	-65.033	-34.3323	0.48828	40.0391	78.949	106.293
	-126.709	-80.2917	-41.4124	0.36621	48.6145	97.4121	134.827				-89.447	-65.094	-34.2407	0.42725	40.0391	78.9795	106.323
	-126.77	-80.3833	-41.3513	0.33569	48.706	97.4426	134.918				-89.5081	-65.094	-34.4238	0.45776	40.0391	78.949	106.354
	-126.678	-80.3223	-41.3818	0.33569	48.7366	97.3511	134.918				-89.5691	-65.0635	-34.3018	0.42725	40.1306	79.0405	106.232
	-126.77	-80.3223	-41.4734	0.45776	48.7671	97.4121	134.979				-89.5691	-65.0635	-34.2712	0.48828	40.0696	79.1321	106.384
	-126.892	-80.3528	-41.4429	0.45776	48.7976	97.5037	135.01				-89.5691	-65.033	-34.3933	0.45776	40.1917	79.0405	106.415
	-126.923	-80.3833	-41.4734	0.45776	48.7366	97.5342	135.071				-89.5386	-65.094	-34.3628	0.39673	40.1611	79.1626	106.293
	-126.892	-80.4138	-41.5344	0.45776	48.7671	97.5952	135.101				-89.5691	-65.094	-34.3323	0.48828	40.0696	79.1931	106.415
	-126.984	-80.4443	-41.5344	0.36621	48.8586	97.6257	135.071				-89.6606	-65.1856	-34.3323	0.42725	40.1917	79.071	106.384
	-126.984	-80.4749	-41.4429	0.39673	48.8892	97.7173	135.132				-89.6912	-65.2466	-34.3628	0.42725	40.1306	79.1931	106.293
	-127.045	-80.4749	-41.5344	0.45776	48.9502	97.7173	135.193				-89.6301	-65.1856	-34.3628	0.48828	40.1917	79.1931	106.415
	-127.075	-80.5054	-41.5344	0.42725	48.9807	97.7783	135.132				-89.6606	-65.1856	-34.3628	0.45776	40.2527	79.1626	106.445
	-127.075	-80.6274	-41.5955	0.48828	49.0418	97.8088	135.254				-89.6301	-65.1856	-34.3628	0.36621	40.1917	79.2847	106.323
	-127.167	-80.658	-41.5344	0.39673	49.0723	97.8088	135.254				-89.6606	-65.1856	-34.3628	0.48828	40.2832	79.2541	106.415
	-127.197	-80.5969	-41.5039	0.39673	49.1028	97.8394	135.193				-89.6301	-65.3076	-34.3933	0.48828	40.2527	79.3762	106.415
	-127.289	-80.658	-41.5344	0.33569	49.1333	97.7783	135.193				-89.7217	-65.3076	-34.4238	0.5188	40.3137	79.3762	106.384
	-127.411	-80.78	-41.626	0.36621	49.1638	97.7478	135.254				-89.6912	-65.2466	-34.5154	0.5188	40.3442	79.3762	106.445
	-127.35	-80.78	-41.6565	0.39673	49.1333	97.8699	135.315				-89.7217	-65.2466	-34.4543	0.48828	40.2832	79.4983	106.384
	-127.319	-80.78	-41.626	0.36621	49.2554	97.8699	135.406				-89.7522	-65.2466	-34.4238	0.48828	40.3442	79.3762	106.476
	-127.38	-80.8106	-41.5955	0.36621	49.1028	97.9309	135.468				-89.7522	-65.2771	-34.3933	0.42725	40.3748	79.4678	106.506
	-127.502	-80.8411	-41.5955	0.39673	49.2249	97.9919	135.529				-89.8132	-65.3076	-34.4238	0.36621	40.4053	79.4983	106.445
	-127.472	-80.9631	-41.5649	0.39673	49.2249	98.053	135.468				-89.7827	-65.2466	-34.4849	0.42725	40.3748	79.4678	106.598
	-127.472	-80.9937	-41.6565	0.45776	49.1943	98.1445	135.529				-89.8438	-65.2466	-34.5154	0.45776	40.4053	79.5898	106.476
	-127.533	-80.9937	-41.6565	0.30518	49.2249	98.1445	135.437				-89.8438	-65.3076	-34.5764	0.48828	40.4358	79.6204	106.598
	-127.625	-80.9631	-41.7175	0.33569	49.2859	98.175	135.498				-89.9048	-65.2771	-34.6069	0.48828	40.4663	79.6204	106.506
	-127.686	-80.9937	-41.7175	0.39673	49.3164	98.2056	135.59				-89.9048	-65.3076	-34.5764	0.48828	40.4358	79.5898	106.506
	-127.716	-81.0547	-41.6565	0.36621	49.4385	98.2056	135.681				-89.9353	-65.2771	-34.5764	0.42725	40.4053	79.6204	106.598
	-127.716	-81.0242	-41.8396	0.39673	49.4385	98.175	135.681				-89.9963	-65.3381	-34.5764	0.39673	40.4358	79.6509	106.537
	-127.747	-81.0852	-41.7786	0.39673	49.4995	98.175	135.742				-89.9963	-65.3381	-34.5764	0.39673	40.5579	79.6814	106.445
	-127.747	-81.0852	-41.7786	0.39673	49.469	98.2666	135.773				-90.0879	-65.3381	-34.5764	0.42725	40.5579	79.7119	106.506
	-127.808	-81.0852	-41.8091	0.45776	49.469	98.2971	135.742				-90.1489	-65.3992	-34.5764	0.36621	40.5884	79.8035	106.567
	-127.869	-81.1768	-41.7786	0.39673	49.469	98.3276	135.742				-90.1794	-65.4297	-34.5459	0.39673	40.6189	79.7729	106.598
	-127.93	-81.1157	-41.7786	0.42725	49.4385	98.3887	135.864				-90.1794	-65.4602	-34.6069	0.36621	40.6189	79.8035	106.598
	-127.899	-81.1462	-41.8396	0.45776	49.4995	98.4192	135.895				-90.21	-65.5212	-34.5459	0.39673	40.6189	79.8035	106.598
	-127.991	-81.2073	-41.8091	0.42725	49.5605	98.3887	135.895				-90.0879	-65.4602	-34.5459	0.39673	40.6799	79.8035	106.567
	-128.052	-81.2073	-41.8701	0.39673	49.5911	98.3887	135.925				-90.1184	-65.4602	-34.5459	0.45776	40.6494	79.8035	106.598
	-127.991	-81.2683	-41.8396	0.33569	49.6216	98.5413	135.925				-90.1184	-65.4602	-34.5764	0.48828	40.6494	79.8035	106.598
	-128.082	-81.2378	-41.8701	0.30518	49.6826	98.5413	135.986				-90.1184	-65.4602	-34.5764	0.42725	40.6799	79.834	106.689
	-128.143	-81.2988	-41.8701	0.30518	49.6521	98.6023	136.047				-90.1489	-65.4907	-34.5764	0.48828	40.7105	79.834	106.72
	-128.174	-81.3294	-41.9006	0.39673	49.6216	98.6328	136.139				-90.21	-65.5212	-34.6069	0.45776	40.741	79.8645	106.72
	-128.235	-81.3599	-41.9006	0.39673	49.6826	98.6023	136.139				-90.3015	-65.5518	-34.6375	0.48828	40.7105	79.8645	106.75
	-128.235	-81.4209	-41.9312	0.39673	49.8047	98.6328	136.078				-90.332	-65.5518	-34.668	0.39673	40.7105	79.895	106.781
	-128.296	-81.4514	-41.9922	0.39673	49.8047	98.7244	136.23				-90.3015	-65.6433	-34.6985	0.33569	40.6799	79.9255	106.781
	-128.357	-81.4514	-42.0532	0.39673	49.8962	98.8159	136.261				-90.271	-65.6433	-34.668	0.39673	40.7715	80.0171	106.781
	-128.357	-81.5125	-42.0532	0.33569	49.8047	98.7854	136.292				-90.332	-65.5823	-34.6375	0.42725	40.7715	80.0781	106.812
	-128.357	-81.604	-42.0837	0.30518	49.8352	98.7549	136.261				-90.332	-65.5518	-34.668	0.45776	40.802	80.1086	106.812
	-128.387	-81.6345	-42.0227	0.24414	49.8962	98.7549	136.383				-90.3625	-65.5518	-34.6375	0.42725	40.863	80.1392	106.781
	-128.448	-81.6345	-42.0227	0.30518	49.9268	98.8464	136.383				-90.4236	-65.6128	-34.6375	0.42725	40.8325	80.1392	106.812
	-128.387	-81.6345	-42.0227	0.36621	50.0183	98.9075	136.475				-90.4236	-65.6433	-34.6985	0.39673	40.7715	80.1697	106.812
	-128.448	-81.604	-42.0532	0.36621	49.9878	98.9075	136.383				-90.3931	-65.7044	-34.729	0.33569	40.7715	80.1392	106.842
	-128.479	-81.604	-42.0837	0.36621	49.9573	98.8769	136.505				-90.4236	-65.7349	-34.729	0.33569	40.863	80.1697	106.812
	-128.54	-81.6956	-42.0532	0.33569	50.0793	98.999	136.566				-90.4236	-65.6738	-34.6985	0.39673	40.8935	80.2612	106.781
	-128.601	-81.665	-42.2058	0.30518	50.0488	99.0295	136.505				-90.4846	-65.6433	-34.668	0.42725	40.8935	80.2917	106.75
	-128.632	-81.6956	-42.1753	0.33569	50.1404	99.0295	136.475				-90.5762	-65.6433	-34.6985	0.42725	40.9241	80.3223	106.873
	-128.693	-81.7261	-42.2058	0.39673	50.0793	98.999	136.597				-90.5456	-65.7044	-34.7595	0.36621	40.863	80.3528	106.903
	-128.723	-81.7871	-42.0837	0.39673	50.1404	99.1211	136.627				-90.5151	-65.7349	-34.79	0.33569	40.863	80.2917	106.964
	-128.723	-81.8787	-42.1143	0.33569	50.1709	99.1516	136.536				-90.5456	-65.7349	-34.8816	0.33569	40.9546	80.2917	106.964
	-128.723	-81.9397	-42.1448	0.27466	50.2014	99.0906	136.658				-90.5762	-65.6738	-34.7595	0.39673	40.9546	80.4138	106.964
	-128.693	-81.8787	-42.1448	0.33569	50.1709	99.1516	136.658				-90.6067	-65.7044	-34.7595	0.39673	40.9851	80.4443	106.903
	-128.723	-81.8481	-42.1753	0.39673	50.2319	99.2432	136.627				-90.6067	-65.7044	-34.729	0.36621	40.9546	80.4443	106.964
	-128.784	-81.8787	-42.2974	0.33569	50.293	99.2737	136.719				-90.6067	-65.7654	-34.79	0.30518	40.9241	80.4443	107.086
	-128.815	-81.9092	-42.2058	0.33569	50.293	99.1821	136.719				-90.6372	-65.8264	-34.8511	0.30518	41.0461	80.3833	107.086
	-128.845	-81.9397	-42.1753	0.24414	50.293	99.3347	136.658				-90.7288	-65.7349	-34.79	0.36621	41.0461	80.4749	107.147
	-128.937	-82.0618	-42.2058	0.33569	50.3845	99.3347	136.81				-90.6372	-65.7654	-34.7595	0.39673	41.1072	80.5359	107.086
	-129.028	-82.0618	-42.2363	0.36621	50.415	99.3347	136.78				-90.6372	-65.8264	-34.7595	0.36621	41.0156	80.5664	107.056
	-129.028	-81.9702	-42.3279	0.33569	50.354	99.3958	136.719				-90.6982	-65.8875	-34.8206	0.27466	41.0156	80.5664	107.147
	-128.937	-82.0007	-42.2974	0.27466	50.4761	99.4263	136.841				-90.7288	-65.7959	-34.8511	0.36621	41.1072	80.5359	107.208
	-129.059	-82.0618	-42.2974	0.36621	50.5066	99.3652	136.81				-90.6982	-65.7959	-34.79	0.39673	41.1377	80.5969	107.208
	-129.028	-82.0923	-42.2974	0.39673	50.415	99.4568	136.78				-90.7288	-65.7959	-34.7595	0.36621	41.1377	80.658	107.208
	-129.12	-82.1533	-42.3279	0.30518	50.5676	99.4568	136.81				-90.7898	-65.918	-34.8511	0.30518	41.0461	80.658	107.147
	-129.211	-82.1838	-42.4194	0.33569	50.6287	99.4263	136.871				-90.7288	-65.8264	-34.9121	0.36621	41.1987	80.5969	107.269
	-129.272	-82.1533	-42.3279	0.33569	50.5371	99.4873	136.932				-90.7898	-65.8569	-34.79	0.42725	41.1987	80.658	107.3
	-129.211	-82.1838	-42.2974	0.30518	50.6287	99.5483	136.963				-90.8203	-65.9485	-34.8206	0.39673	41.1682	80.719	107.3
	-129.272	-82.2754	-42.3889	0.27466	50.6897	99.4568	136.993				-90.8508	-65.9485	-34.8511	0.33569	41.1682	80.719	107.208
	-129.303	-82.3059	-42.45	0.33569	50.5981	99.5178	136.963				-90.7898	-65.918	-34.9121	0.42725	41.2598	80.6885	107.269
	-129.364	-82.2449	-42.3889	0.30518	50.7507	99.6094	136.932				-90.8508	-65.9485	-34.8206	0.48828	41.2903	80.6885	107.3
	-129.395	-82.2754	-42.3889	0.27466	50.7812	99.6094	136.963				-90.9729	-66.04	-34.8511	0.36621	41.1987	80.7495	107.33
	-129.395	-82.3059	-42.4194	0.33569	50.6897	99.6704	136.963				-90.8508	-65.918	-34.9426	0.42725	41.2598	80.8106	107.269
	-129.425	-82.3669	-42.511	0.33569	50.6897	99.6399	137.024				-90.8813	-65.9485	-34.8816	0.45776	41.2903	80.719	107.269
	-129.425	-82.3059	-42.45	0.27466	50.7507	99.6399	137.024				-90.9729	-66.0095	-34.8816	0.42725	41.1987	80.8411	107.361
	-129.578	-82.3059	-42.4805	0.33569	50.7812	99.6399	137.085				-90.9729	-65.9485	-34.9731	0.36621	41.2903	80.8716	107.361
	-129.547	-82.428	-42.6025	0.36621	50.7812	99.6399	137.085				-90.9119	-65.979	-34.9426	0.42725	41.3818	80.8411	107.3
	-129.547	-82.428	-42.511	0.30518	50.7812	99.7314	137.054				-90.9729	-66.1011	-34.9121	0.42725	41.2903	80.8411	107.33
	-129.547	-82.428	-42.511	0.33569	50.8118	99.7314	137.024				-90.9729	-66.0095	-35.0037	0.36621	41.3513	80.9631	107.422
	-129.7	-82.4585	-42.572	0.33569	50.9338	99.7925	137.054				-91.0034	-66.0095	-34.9731	0.45776	41.3818	80.9326	107.422
	-129.639	-82.5806	-42.6025	0.33569	50.9949	99.7925	137.085				-90.9729	-66.04	-34.9121	0.36621	41.3208	80.9326	107.361
	-129.669	-82.5195	-42.6331	0.30518	51.0254	99.7925	137.177				-91.0034	-66.1011	-35.0037	0.33569	41.3818	81.0242	107.483
	-129.7	-82.5195	-42.6331	0.30518	51.0254	99.7925	137.146				-91.095	-66.1011	-34.9731	0.39673	41.4429	80.9937	107.513
	-129.791	-82.5195	-42.6636	0.27466	51.0559	99.762	137.207				-91.095	-66.04	-34.9731	0.33569	41.3513	80.9937	107.483
	-129.73	-82.5806	-42.6636	0.21362	50.9949	99.823	137.238				-91.0644	-66.0706	-35.0647	0.36621	41.4429	81.0852	107.544
	-129.73	-82.6416	-42.6331	0.27466	51.0254	99.884	137.268				-91.0644	-66.1011	-35.1257	0.39673	41.4124	81.0242	107.574
	-129.791	-82.6721	-42.6331	0.30518	51.1169	99.9146	137.238				-91.0644	-66.1316	-35.0647	0.30518	41.4429	81.1157	107.513
	-129.913	-82.6721	-42.6331	0.27466	51.2085	100.006	137.268				-91.156	-66.1011	-35.0037	0.36621	41.5039	81.1462	107.574
	-129.944	-82.6416	-42.6941	0.24414	51.2085	100.006	137.177				-91.1255	-66.04	-35.0342	0.33569	41.4124	81.0852	107.605
	-129.974	-82.7026	-42.7856	0.21362	51.239	100.067	137.36				-91.1255	-66.0706	-35.0342	0.27466	41.5649	81.1768	107.544
	-130.005	-82.7026	-42.7551	0.24414	51.2695	100.067	137.329				-91.095	-66.0706	-35.0647	0.33569	41.5039	81.2073	107.666
	-130.035	-82.7637	-42.7246	0.27466	51.3	100.098	137.39				-91.156	-66.1926	-35.1257	0.36621	41.5344	81.1462	107.697
	-130.005	-82.8552	-42.7246	0.33569	51.3	100.128	137.451				-91.156	-66.1316	-35.1562	0.36621	41.5649	81.2988	107.605
	-130.035	-82.8247	-42.8772	0.30518	51.3306	100.037	137.512				-91.217	-66.1011	-35.0647	0.33569	41.5039	81.2073	107.697
	-130.066	-82.7942	-42.8772	0.30518	51.3611	100.189	137.512				-91.1865	-66.1316	-35.0037	0.30518	41.5649	81.2988	107.666
	-130.127	-82.8552	-42.7856	0.33569	51.3916	100.159	137.543				-91.217	-66.1316	-35.0952	0.33569	41.5649	81.3599	107.727
	-130.28	-82.9773	-42.7856	0.33569	51.3916	100.189	137.543				-91.1865	-66.1621	-35.1257	0.36621	41.5649	81.3294	107.788
	-130.157	-82.9468	-42.8467	0.30518	51.4832	100.342	137.573				-91.217	-66.2537	-35.1257	0.33569	41.5344	81.4209	107.697
	-130.188	-82.9468	-42.8162	0.33569	51.4832	100.342	137.634				-91.217	-66.2842	-35.1257	0.36621	41.626	81.2988	107.819
	-130.219	-82.9773	-42.8467	0.39673	51.4526	100.372	137.573				-91.2781	-66.2537	-35.0342	0.30518	41.626	81.4514	107.697
	-130.341	-82.9773	-42.8772	0.30518	51.4526	100.403	137.634				-91.217	-66.3147	-35.0342	0.24414	41.6565	81.4514	107.819
	-130.402	-83.0383	-42.8772	0.33569	51.5137	100.403	137.726				-91.2476	-66.3147	-35.0647	0.27466	41.687	81.3904	107.849
	-130.31	-83.0994	-42.9382	0.39673	51.4832	100.433	137.756				-91.2476	-66.3757	-35.0342	0.33569	41.626	81.4209	107.788
	-130.31	-83.1299	-42.9688	0.30518	51.5747	100.403	137.726				-91.2476	-66.3757	-35.0952	0.33569	41.5955	81.4819	107.849
	-130.402	-83.1909	-42.9993	0.33569	51.6357	100.433	137.817				-91.2781	-66.4062	-35.0952	0.33569	41.626	81.5125	107.788
	-130.371	-83.2214	-43.0298	0.36621	51.6663	100.403	137.787				-91.2781	-66.4062	-35.0952	0.36621	41.7175	81.543	107.788
	-130.402	-83.2214	-42.9688	0.33569	51.7273	100.494	137.756				-91.2781	-66.4368	-35.1257	0.36621	41.748	81.604	107.88
	-130.463	-83.2214	-43.0908	0.33569	51.7273	100.555	137.787				-91.3086	-66.4062	-35.1257	0.39673	41.748	81.5735	107.941
	-130.493	-83.313	-43.0298	0.33569	51.7578	100.555	137.878				-91.3391	-66.3757	-35.0952	0.39673	41.7786	81.604	107.91
	-130.554	-83.1909	-43.0603	0.27466	51.7273	100.616	137.909				-91.3696	-66.3452	-35.1257	0.39673	41.7786	81.604	107.941
	-130.524	-83.3435	-43.0603	0.24414	51.7273	100.647	137.939				-91.4307	-66.3757	-35.0952	0.36621	41.748	81.665	107.971
	-130.615	-83.313	-43.0298	0.24414	51.7883	100.616	137.97				-91.4307	-66.3757	-35.1257	0.36621	41.748	81.7261	108.002
	-130.676	-83.313	-43.0908	0.24414	51.8799	100.586	137.939				-91.4307	-66.3452	-35.1257	0.39673	41.8091	81.7566	108.032
	-130.615	-83.3435	-43.0603	0.27466	51.9409	100.647	137.939				-91.3391	-66.4062	-35.1257	0.36621	41.8091	81.7566	108.063
	-130.707	-83.3435	-43.0603	0.33569	51.9409	100.769	138.092				-91.3391	-66.4062	-35.1257	0.30518	41.8701	81.8176	108.063
	-130.768	-83.374	-43.0908	0.27466	51.9409	100.8	138.062				-91.3391	-66.3757	-35.1562	0.36621	41.9006	81.8176	108.032
	-130.737	-83.4351	-43.0908	0.30518	52.002	100.8	138.123				-91.4001	-66.4673	-35.1562	0.33569	41.9312	81.8176	107.971
	-130.798	-83.4045	-43.1213	0.27466	51.9714	100.8	138.092				-91.3696	-66.4978	-35.1868	0.30518	41.9006	81.8176	107.971
	-130.829	-83.374	-43.0603	0.30518	51.9409	100.708	138.092				-91.4307	-66.4673	-35.2478	0.30518	41.9312	81.8481	108.063
	-130.829	-83.4351	-43.1519	0.21362	52.063	100.922	138.184				-91.5222	-66.4368	-35.2783	0.21362	41.9006	81.8787	108.093
	-130.92	-83.4045	-43.1213	0.18311	52.0935	100.922	138.275				-91.5222	-66.4368	-35.2783	0.21362	41.9006	81.8787	108.124
	-130.859	-83.4045	-43.1519	0.15259	52.124	100.952	138.245				-91.5222	-66.4368	-35.2478	0.27466	41.8396	81.9397	108.154
	-130.951	-83.4351	-43.1824	0.27466	52.1545	100.922	138.275				-91.4612	-66.4673	-35.1868	0.33569	41.8701	81.9092	108.185
	-130.951	-83.4656	-43.2434	0.24414	52.0935	100.952	138.306				-91.4612	-66.4673	-35.1562	0.33569	41.9006	81.9397	108.185
	-130.951	-83.4656	-43.2434	0.30518	52.2156	101.044	138.367				-91.5222	-66.5283	-35.1868	0.33569	41.9922	81.9092	108.185
	-130.981	-83.4656	-43.2129	0.24414	52.2766	101.074	138.397				-91.5527	-66.5588	-35.2478	0.33569	41.9922	81.9702	108.154
	-130.981	-83.5266	-43.1519	0.27466	52.3071	101.135	138.306				-91.6138	-66.5894	-35.2783	0.27466	41.9922	81.9092	108.154
	-131.073	-83.5571	-43.2129	0.18311	52.3071	101.105	138.367				-91.6443	-66.4978	-35.4004	0.21362	42.0227	82.0007	108.185
	-131.073	-83.5876	-43.1519	0.21362	52.2461	101.074	138.458				-91.6138	-66.4978	-35.3394	0.30518	41.9312	82.0923	108.215
	-131.104	-83.6182	-43.1824	0.27466	52.3071	101.227	138.519				-91.6138	-66.5283	-35.3088	0.33569	41.9922	82.0923	108.185
	-131.134	-83.6792	-43.1824	0.30518	52.4292	101.257	138.397				-91.6138	-66.5588	-35.2783	0.30518	42.0227	82.0923	108.307
	-131.165	-83.7402	-43.2434	0.33569	52.3987	101.227	138.489				-91.6748	-66.6504	-35.2783	0.30518	42.0532	82.0618	108.246
	-131.195	-83.6792	-43.3044	0.24414	52.3987	101.227	138.519				-91.7053	-66.6504	-35.2478	0.27466	42.0532	82.0923	108.307
	-131.256	-83.7097	-43.3044	0.15259	52.4292	101.41	138.489				-91.7053	-66.5894	-35.3394	0.21362	42.0837	82.0923	108.307
	-131.348	-83.6182	-43.3044	0.24414	52.5513	101.379	138.489				-91.7053	-66.5588	-35.3394	0.30518	41.9922	82.1533	108.246
	-131.409	-83.7097	-43.2739	0.27466	52.5207	101.318	138.611				-91.7358	-66.5894	-35.3394	0.36621	42.0532	82.1838	108.215
	-131.409	-83.6487	-43.2434	0.27466	52.4902	101.41	138.611				-91.8274	-66.6504	-35.2478	0.33569	42.1143	82.2144	108.307
	-131.439	-83.7402	-43.2739	0.24414	52.5207	101.501	138.611				-91.8274	-66.7419	-35.2783	0.30518	42.1753	82.1228	108.337
	-131.409	-83.8013	-43.2434	0.18311	52.5818	101.471	138.672				-91.8274	-66.7114	-35.3088	0.21362	42.1448	82.1228	108.337
	-131.439	-83.8623	-43.396	0.27466	52.6428	101.532	138.672				-91.7969	-66.6504	-35.3699	0.30518	42.0532	82.2144	108.337
	-131.439	-83.8623	-43.396	0.30518	52.5513	101.654	138.672				-91.8884	-66.6504	-35.4004	0.30518	42.1143	82.2754	108.307
	-131.5	-83.7708	-43.3044	0.27466	52.7039	101.624	138.794				-91.9495	-66.7419	-35.3394	0.33569	42.1753	82.3364	108.307
	-131.5	-83.7708	-43.2739	0.15259	52.7344	101.624	138.702				-91.8884	-66.7419	-35.3699	0.30518	42.2058	82.2449	108.368
	-131.592	-83.8318	-43.335	0.24414	52.6428	101.746	138.824				-91.8884	-66.6504	-35.4309	0.27466	42.1143	82.2144	108.398
	-131.683	-83.8623	-43.335	0.27466	52.7649	101.715	138.794				-91.9495	-66.7419	-35.4919	0.30518	42.1448	82.3669	108.429
	-131.683	-83.9233	-43.396	0.24414	52.7954	101.746	138.733				-92.0105	-66.7725	-35.4309	0.36621	42.2363	82.3669	108.398
	-131.592	-83.9844	-43.335	0.12207	52.7344	101.807	138.763				-91.9495	-66.7419	-35.4004	0.33569	42.2363	82.3364	108.307
	-131.622	-83.9233	-43.335	0.21362	52.8259	101.776	138.916				-91.9495	-66.7114	-35.4309	0.21362	42.2363	82.2754	108.398
	-131.683	-83.9233	-43.335	0.24414	52.887	101.837	138.916				-92.041	-66.7114	-35.553	0.33569	42.1753	82.3364	108.49
	-131.714	-83.9233	-43.396	0.15259	52.8565	101.868	138.916				-91.98	-66.803	-35.4309	0.36621	42.2363	82.428	108.459
	-131.805	-83.9844	-43.457	0.15259	52.9175	101.837	138.977				-91.98	-66.7114	-35.4309	0.30518	42.3279	82.428	108.429
	-131.805	-84.0759	-43.396	0.18311	52.9785	101.898	138.977				-92.1326	-66.6809	-35.4919	0.27466	42.2363	82.3669	108.429
	-131.775	-84.0149	-43.3655	0.18311	52.9175	101.99	139.008				-92.0715	-66.7725	-35.4614	0.33569	42.2974	82.3669	108.521
	-131.775	-83.9844	-43.457	0.12207	53.0395	102.081	139.038				-92.0715	-66.7725	-35.4004	0.33569	42.3279	82.489	108.521
	-131.744	-84.0149	-43.4875	0.21362	53.0701	102.081	139.099				-92.2241	-66.7419	-35.4309	0.21362	42.3279	82.4585	108.551
	-131.866	-84.1064	-43.457	0.18311	53.0395	102.112	139.099				-92.1021	-66.8335	-35.5225	0.33569	42.2668	82.3669	108.459
	-131.897	-84.0454	-43.457	0.15259	53.0395	102.112	139.099				-92.1326	-66.803	-35.4309	0.33569	42.4194	82.428	108.612
	-131.866	-84.0454	-43.5181	0.21362	53.1006	102.173	139.13				-92.2546	-66.803	-35.4614	0.24414	42.3889	82.5195	108.643
	-131.866	-84.0149	-43.5486	0.21362	53.1616	102.173	139.252				-92.2546	-66.864	-35.5835	0.33569	42.3279	82.489	108.582
	-131.927	-84.137	-43.5181	0.21362	53.1616	102.264	139.282				-92.2241	-66.8335	-35.4614	0.33569	42.4194	82.4585	108.551
	-132.05	-84.1064	-43.5181	0.12207	53.1921	102.234	139.313				-92.1631	-66.803	-35.4614	0.21362	42.3889	82.55	108.643
	-131.958	-84.0149	-43.6401	0.09155	53.1921	102.234	139.343				-92.2241	-66.8945	-35.553	0.30518	42.3584	82.55	108.673
	-131.958	-84.1064	-43.5791	0.09155	53.2227	102.356	139.343				-92.2546	-66.8945	-35.4919	0.30518	42.511	82.489	108.551
	-131.958	-84.2285	-43.5181	0.09155	53.2837	102.386	139.343				-92.2852	-66.864	-35.5225	0.24414	42.4805	82.6416	108.612
	-132.05	-84.137	-43.5486	0.12207	53.3752	102.417	139.343				-92.2852	-66.8335	-35.614	0.33569	42.3889	82.6111	108.673
	-132.019	-84.1064	-43.5486	0.15259	53.3752	102.417	139.313				-92.3157	-66.8945	-35.5225	0.33569	42.511	82.5806	108.673
	-131.958	-84.137	-43.5486	0.21362	53.4363	102.478	139.404				-92.4072	-66.925	-35.5835	0.24414	42.511	82.6416	108.582
	-132.019	-84.198	-43.5791	0.18311	53.4363	102.448	139.404				-92.3767	-66.925	-35.6445	0.33569	42.45	82.6721	108.673
	-132.141	-84.2285	-43.6401	0.15259	53.3752	102.478	139.435				-92.3157	-66.925	-35.553	0.27466	42.5415	82.6111	108.673
	-132.05	-84.259	-43.7012	0.12207	53.4668	102.478	139.465				-92.3157	-66.925	-35.4919	0.30518	42.45	82.7637	108.612
	-132.05	-84.259	-43.6401	0.12207	53.5583	102.478	139.496				-92.4072	-66.8945	-35.553	0.30518	42.5415	82.7026	108.704
	-132.019	-84.2285	-43.6401	0.18311	53.5889	102.539	139.587				-92.4683	-66.8945	-35.5835	0.27466	42.572	82.7331	108.734
	-132.08	-84.2896	-43.6707	0.21362	53.6499	102.57	139.557				-92.4377	-66.925	-35.614	0.30518	42.511	82.8247	108.643
	-132.08	-84.2285	-43.7622	0.21362	53.6499	102.6	139.557				-92.4072	-66.9861	-35.614	0.33569	42.572	82.7026	108.765
	-132.141	-84.3506	-43.7317	0.15259	53.6804	102.661	139.587				-92.4377	-67.0166	-35.5835	0.30518	42.511	82.8247	108.734
	-132.111	-84.4116	-43.7012	0.12207	53.7109	102.661	139.587				-92.4377	-66.9861	-35.5835	0.18311	42.6025	82.8552	108.734
	-132.172	-84.3201	-43.6707	0.12207	53.7415	102.783	139.618				-92.4683	-66.925	-35.5835	0.24414	42.6331	82.7942	108.765
	-132.263	-84.3506	-43.7622	0.18311	53.7415	102.753	139.587				-92.4683	-66.9861	-35.614	0.24414	42.6025	82.8857	108.704
	-132.202	-84.4116	-43.7927	0.21362	53.772	102.814	139.557				-92.4988	-67.0471	-35.7056	0.24414	42.6636	82.8247	108.795
	-132.233	-84.4421	-43.7622	0.21362	53.8025	102.875	139.587				-92.4683	-67.0471	-35.6445	0.24414	42.6636	82.9468	108.826
	-132.202	-84.3506	-43.7012	0.24414	53.894	102.844	139.557				-92.5293	-67.0776	-35.553	0.24414	42.6025	82.8857	108.765
	-132.294	-84.4116	-43.7622	0.24414	53.772	102.905	139.587				-92.5293	-67.1081	-35.5835	0.24414	42.572	82.9468	108.948
	-132.294	-84.4421	-43.7622	0.24414	53.8635	102.936	139.648				-92.5903	-67.1081	-35.553	0.27466	42.6331	82.9773	108.856
	-132.294	-84.4727	-43.7317	0.21362	53.833	102.875	139.679				-92.5293	-67.1081	-35.614	0.24414	42.6636	82.9163	108.917
	-132.294	-84.5337	-43.7317	0.24414	53.8025	102.936	139.648				-92.5903	-67.1081	-35.6445	0.30518	42.6331	82.9468	108.948
	-132.385	-84.5642	-43.7317	0.12207	53.8635	102.875	139.648				-92.5903	-67.1387	-35.675	0.24414	42.6636	83.0383	108.887
	-132.477	-84.5032	-43.7927	0.21362	53.894	102.997	139.618				-92.6819	-67.1387	-35.7056	0.21362	42.6636	83.0688	109.009
	-132.385	-84.5337	-43.7927	0.15259	54.0161	103.058	139.557				-92.6819	-67.1692	-35.7361	0.18311	42.7551	83.0688	108.887
	-132.416	-84.4727	-43.7927	0.15259	54.0161	103.058	139.587				-92.6819	-67.2302	-35.675	0.24414	42.8162	83.0994	109.009
	-132.385	-84.5032	-43.8843	0.09155	54.0772	103.088	139.618				-92.7429	-67.2913	-35.7056	0.27466	42.8162	83.0994	109.07
	-132.416	-84.5642	-43.7927	0.03052	54.1077	103.119	139.679				-92.7429	-67.2302	-35.675	0.27466	42.7856	83.1604	109.039
	-132.446	-84.5337	-43.8538	0.09155	54.1077	103.119	139.679				-92.7734	-67.2302	-35.7056	0.27466	42.7856	83.1299	109.009
	-132.446	-84.6863	-43.9148	0.09155	54.1382	103.088	139.679				-92.7734	-67.2302	-35.675	0.30518	42.7856	83.1299	108.978
	-132.477	-84.6558	-43.8843	0.09155	54.0466	103.149	139.618				-92.804	-67.2302	-35.675	0.27466	42.7551	83.1604	109.07
	-132.507	-84.6558	-43.9148	0.18311	54.1382	103.21	139.587				-92.7734	-67.1997	-35.6445	0.24414	42.7856	83.0994	109.07
	-132.446	-84.6863	-43.8843	0.21362	54.1382	103.241	139.618				-92.7429	-67.1997	-35.675	0.24414	42.7856	83.0994	109.1
	-132.629	-84.7168	-43.8843	0.18311	54.2908	103.302	139.74				-92.7429	-67.1997	-35.6445	0.21362	42.8162	83.1909	109.131
	-132.568	-84.7168	-43.9453	0.15259	54.2602	103.302	139.709				-92.7734	-67.2302	-35.6445	0.18311	42.8162	83.2519	109.1
	-132.599	-84.7168	-43.9148	0.15259	54.2908	103.271	139.709				-92.804	-67.3218	-35.675	0.21362	42.8772	83.313	109.1
	-132.69	-84.7168	-43.9758	0.18311	54.3518	103.241	139.618				-92.7734	-67.3218	-35.6445	0.24414	42.9077	83.313	109.1
	-132.69	-84.7778	-44.0063	0.15259	54.2908	103.333	139.709				-92.8345	-67.3828	-35.675	0.27466	42.9382	83.2825	109.1
	-132.69	-84.7778	-44.0063	0.09155	54.2602	103.455	139.74				-92.8955	-67.3828	-35.7056	0.30518	42.9688	83.3435	109.1
	-132.721	-84.7778	-44.0369	0.06104	54.3518	103.424	139.771				-92.9565	-67.3828	-35.7361	0.27466	42.9382	83.3435	109.1
	-132.66	-84.8389	-44.0063	0.06104	54.4128	103.485	139.709				-92.926	-67.3523	-35.7666	0.30518	42.9688	83.3435	109.131
	-132.751	-84.8389	-44.0674	0.12207	54.4434	103.363	139.648				-92.865	-67.3218	-35.7666	0.27466	42.9077	83.3435	109.161
	-132.751	-84.8694	-44.0979	0.15259	54.4434	103.485	139.709				-92.926	-67.2913	-35.675	0.18311	42.9077	83.313	109.192
	-132.782	-84.9609	-44.1589	0.15259	54.3823	103.546	139.771				-92.926	-67.3218	-35.7056	0.18311	42.9077	83.3435	109.161
	-132.812	-84.9304	-44.1589	0.21362	54.4128	103.577	139.771				-92.9871	-67.3218	-35.7361	0.24414	42.9688	83.4045	109.161
	-132.843	-84.9304	-44.1895	0.12207	54.5044	103.516	139.709				-93.0481	-67.3523	-35.7056	0.30518	42.9993	83.4961	109.192
	-132.843	-84.8999	-44.1895	0.09155	54.5654	103.516	139.771				-93.0786	-67.4133	-35.7361	0.30518	43.0298	83.4656	109.222
	-132.874	-84.8694	-44.1284	0.06104	54.5654	103.607	139.801				-92.9871	-67.4133	-35.8276	0.27466	43.0298	83.5266	109.222
	-132.935	-84.8389	-44.1284	0.21362	54.4739	103.638	139.771				-93.0176	-67.3523	-35.8276	0.27466	43.0603	83.5266	109.283
	-132.965	-84.8999	-44.1895	0.15259	54.5349	103.638	139.679				-93.0176	-67.3523	-35.7666	0.18311	42.9688	83.5266	109.344
	-133.026	-84.8999	-44.1895	0.21362	54.6265	103.577	139.832				-93.0176	-67.3218	-35.7666	0.21362	42.9993	83.4656	109.344
	-133.057	-84.8389	-44.2505	0.18311	54.6875	103.699	139.771				-93.1091	-67.3523	-35.7666	0.27466	43.0908	83.5876	109.375
	-133.087	-84.8999	-44.281	0.06104	54.657	103.76	139.709				-93.0786	-67.3523	-35.7666	0.24414	43.1213	83.6182	109.406
	-133.209	-84.9304	-44.3115	0.12207	54.6265	103.729	139.74				-93.0176	-67.4744	-35.8276	0.27466	43.0908	83.6487	109.344
	-133.209	-84.9915	-44.281	0.18311	54.7485	103.76	139.771				-93.0481	-67.4438	-35.8582	0.21362	43.0603	83.6487	109.314
	-133.24	-84.9609	-44.281	0.18311	54.8096	103.851	139.709				-93.0786	-67.3828	-35.7971	0.12207	42.9993	83.6182	109.467
	-133.24	-84.9304	-44.2505	0.15259	54.718	103.821	139.679				-93.1702	-67.3828	-35.7971	0.18311	43.0908	83.6487	109.436
	-133.209	-84.8694	-44.281	0.12207	54.718	103.699	139.771				-93.1397	-67.4133	-35.7361	0.24414	43.1824	83.7402	109.406
	-133.24	-84.8999	-44.3726	0.12207	54.8096	103.851	139.74				-93.0786	-67.5049	-35.7666	0.24414	43.1519	83.7708	109.436
	-133.27	-84.8389	-44.4031	0.18311	54.9011	103.912	139.709				-93.1091	-67.5049	-35.8887	0.18311	43.1213	83.7708	109.436
	-133.301	-84.8694	-44.4031	0.21362	54.779	103.851	139.74				-93.1397	-67.4438	-35.8276	0.15259	43.0298	83.7708	109.344
	-133.362	-84.9609	-44.4031	0.18311	54.8401	103.973	139.679				-93.2007	-67.4438	-35.7971	0.15259	43.1519	83.7097	109.467
	-133.392	-84.9915	-44.3726	0.09155	54.9011	103.973	139.74				-93.0786	-67.4744	-35.7666	0.24414	43.1824	83.7708	109.528
	-133.484	-84.8999	-44.4336	0.15259	54.9011	103.912	139.74				-93.1397	-67.5354	-35.8276	0.27466	43.2129	83.8623	109.528
	-133.453	-84.8999	-44.4031	0.24414	54.9011	104.034	139.648				-93.2312	-67.4744	-35.9192	0.21362	43.1519	83.8928	109.497
	-133.453	-84.9304	-44.5251	0.18311	54.9622	104.065	139.709				-93.2312	-67.4438	-35.8276	0.18311	43.1213	83.8318	109.406
	-133.514	-84.9304	-44.4641	0.12207	54.9316	103.973	139.771				-93.1397	-67.5049	-35.7971	0.24414	43.2434	83.8318	109.467
	-133.514	-85.022	-44.4336	0.21362	54.9316	104.126	139.74				-93.1702	-67.6269	-35.7971	0.24414	43.2434	83.8928	109.558
	-133.514	-84.9915	-44.4336	0.21362	55.0537	104.126	139.648				-93.2617	-67.5049	-35.8887	0.24414	43.1824	83.9539	109.528
	-133.636	-84.9304	-44.5251	0.12207	55.0232	104.034	139.648				-93.1702	-67.5049	-35.8276	0.15259	43.1824	83.8928	109.528
	-133.667	-84.9304	-44.5557	0.15259	55.0232	104.156	139.679				-93.1702	-67.5964	-35.7666	0.27466	43.3044	83.8623	109.467
	-133.606	-84.9609	-44.4641	0.18311	55.1148	104.187	139.709				-93.3227	-67.5659	-35.7971	0.27466	43.3044	84.0149	109.528
	-133.606	-85.1135	-44.4946	0.12207	55.0232	104.187	139.679				-93.2007	-67.5354	-35.9192	0.18311	43.2129	84.0149	109.558
	-133.698	-85.022	-44.5862	0.12207	55.0842	104.156	139.709				-93.2617	-67.5659	-35.8582	0.21362	43.3044	83.9844	109.558
	-133.728	-85.022	-44.6167	0.18311	55.1453	104.187	139.771				-93.2922	-67.688	-35.8276	0.27466	43.335	83.9233	109.467
	-133.789	-85.0525	-44.5251	0.15259	55.1453	104.218	139.832				-93.2922	-67.5659	-35.8582	0.24414	43.335	84.1064	109.497
	-133.728	-85.1746	-44.5862	0.09155	55.0842	104.248	139.862				-93.2312	-67.5964	-35.9192	0.12207	43.2739	84.1064	109.558
	-133.728	-85.083	-44.6472	0.18311	55.1453	104.279	139.862				-93.3533	-67.688	-35.8276	0.27466	43.335	84.0454	109.558
	-133.728	-85.083	-44.6167	0.21362	55.1758	104.248	139.862				-93.3838	-67.5964	-35.8582	0.24414	43.335	84.0454	109.528
	-133.881	-85.083	-44.5557	0.15259	55.2368	104.34	139.801				-93.2922	-67.5964	-35.9192	0.18311	43.3044	84.1064	109.558
	-133.881	-85.144	-44.6167	0.09155	55.2063	104.401	139.771				-93.2922	-67.7795	-35.8582	0.24414	43.457	84.1064	109.65
	-133.82	-85.1135	-44.6777	0.12207	55.2063	104.431	139.862				-93.3533	-67.6269	-35.8276	0.21362	43.457	84.0454	109.65
	-133.82	-85.1135	-44.5862	0.12207	55.2368	104.431	139.893				-93.3533	-67.6575	-35.9497	0.12207	43.3655	84.1675	109.528
	-133.972	-85.2661	-44.6167	0.15259	55.2978	104.462	139.862				-93.3227	-67.7185	-35.8582	0.24414	43.4875	84.137	109.65
	-133.942	-85.2051	-44.6167	0.12207	55.3894	104.401	139.893				-93.3533	-67.749	-35.8276	0.24414	43.457	84.1064	109.68
	-133.942	-85.1746	-44.6472	0.12207	55.3589	104.431	139.862				-93.3533	-67.6575	-36.0107	0.12207	43.3655	84.2285	109.619
	-133.942	-85.144	-44.6472	0.18311	55.3589	104.492	139.893				-93.4753	-67.7185	-35.9192	0.21362	43.4875	84.259	109.619
	-134.064	-85.2356	-44.6472	0.24414	55.3284	104.553	139.954				-93.4448	-67.749	-35.9192	0.18311	43.457	84.137	109.711
	-134.033	-85.3272	-44.6777	0.21362	55.2978	104.553	139.954				-93.4143	-67.7185	-36.0413	0.18311	43.5181	84.259	109.65
	-134.064	-85.3272	-44.7082	0.21362	55.3894	104.584	139.923				-93.3838	-67.7795	-35.9802	0.24414	43.5181	84.2285	109.619
	-134.064	-85.3577	-44.7082	0.12207	55.4504	104.614	139.954				-93.4448	-67.8406	-35.9192	0.12207	43.3655	84.259	109.741
	-134.125	-85.3577	-44.7998	0.12207	55.481	104.645	139.954				-93.5059	-67.8711	-35.8887	0.21362	43.4875	84.2896	109.68
	-134.186	-85.3577	-44.8303	0.18311	55.5115	104.645	139.862				-93.4753	-67.8101	-35.9192	0.18311	43.457	84.2285	109.711
	-134.216	-85.3272	-44.7998	0.15259	55.542	104.706	139.923				-93.4448	-67.8101	-35.8887	0.09155	43.4875	84.259	109.772
	-134.155	-85.3577	-44.7998	0.15259	55.603	104.767	139.832				-93.4143	-67.8406	-35.9497	0.18311	43.5791	84.3506	109.68
	-134.186	-85.3882	-44.8303	0.15259	55.603	104.797	139.862				-93.3838	-67.9016	-36.0107	0.21362	43.457	84.2285	109.772
	-134.186	-85.4492	-44.9219	0.09155	55.603	104.767	139.893				-93.4143	-67.9321	-36.0413	0.27466	43.5791	84.3506	109.772
	-134.247	-85.3882	-44.8608	0.06104	55.6641	104.858	139.893				-93.4448	-67.8406	-35.9497	0.27466	43.4875	84.3201	109.711
	-134.338	-85.4187	-44.8608	0.06104	55.6335	104.858	139.923				-93.4143	-67.8711	-35.9192	0.30518	43.5486	84.4116	109.772
	-134.338	-85.4187	-44.8914	0.06104	55.6946	104.797	139.862				-93.4448	-67.9016	-35.9497	0.30518	43.5791	84.4116	109.741
	-134.338	-85.5102	-44.8608	0.09155	55.6335	104.797	139.862				-93.4448	-67.9016	-36.0718	0.27466	43.6096	84.3506	109.772
	-134.338	-85.4797	-44.9219	0.06104	55.8167	104.858	139.832				-93.5059	-67.9626	-36.1023	0.27466	43.5486	84.4116	109.772
	-134.369	-85.4492	-44.9524	0.09155	55.7861	104.858	139.801				-93.4753	-67.9932	-36.0107	0.18311	43.5181	84.3506	109.711
	-134.46	-85.4492	-44.9829	0.06104	55.7861	105.011	139.771				-93.5059	-67.9932	-36.0107	0.18311	43.5486	84.4421	109.863
	-134.369	-85.4797	-44.9829	0.03052	55.7861	105.011	139.74				-93.4448	-68.0237	-35.9802	0.24414	43.5181	84.4727	109.772
	-134.46	-85.4797	-45.044	0.15259	55.8167	104.98	139.801				-93.5059	-68.0237	-35.9802	0.30518	43.5791	84.4116	109.863
	-134.43	-85.5408	-45.0134	0.09155	55.7861	105.011	139.801				-93.4753	-68.0237	-35.9802	0.30518	43.6096	84.4116	109.924
	-134.521	-85.5102	-45.0134	0.09155	55.8777	105.072	139.801				-93.5059	-67.9932	-35.9802	0.30518	43.6401	84.4116	109.833
	-134.552	-85.6018	-45.105	0.15259	55.8777	105.072	139.832				-93.5059	-68.0542	-35.9802	0.27466	43.6707	84.4421	109.955
	-134.583	-85.5713	-44.9524	0.15259	55.9387	105.011	139.801				-93.5059	-67.9932	-36.0107	0.24414	43.6707	84.4421	109.924
	-134.583	-85.6018	-45.0134	0.15259	55.9998	105.041	139.709				-93.5669	-68.0237	-36.0107	0.21362	43.6707	84.4421	109.924
	-134.583	-85.6628	-45.0745	0.18311	55.9998	105.041	139.709				-93.5669	-67.9932	-36.0413	0.21362	43.6707	84.4421	109.894
	-134.613	-85.6628	-45.044	0.15259	55.9998	105.133	139.801				-93.5669	-68.0237	-35.9802	0.24414	43.6401	84.5337	109.894
	-134.583	-85.6018	-44.9829	0.18311	55.9998	105.194	139.801				-93.6585	-68.0542	-36.0413	0.24414	43.6096	84.5642	109.924
	-134.613	-85.7239	-45.044	0.21362	55.9998	105.225	139.801				-93.689	-68.0542	-36.0107	0.21362	43.6401	84.5947	109.955
	-134.644	-85.6934	-45.0134	0.15259	55.9998	105.194	139.801				-93.6585	-68.0542	-36.0413	0.24414	43.6401	84.5947	109.924
	-134.613	-85.6934	-45.044	0.18311	56.0913	105.164	139.74				-93.6585	-68.0847	-36.0413	0.24414	43.6707	84.6558	109.985
	-134.674	-85.7239	-45.044	0.12207	56.1523	105.194	139.74				-93.6279	-68.0847	-36.0718	0.27466	43.6707	84.5947	110.046
	-134.735	-85.6934	-45.0134	0.09155	56.1829	105.286	139.862				-93.6279	-68.1763	-36.1023	0.27466	43.6707	84.5642	110.046
	-134.766	-85.7239	-45.0134	0	56.1829	105.286	139.801				-93.6585	-68.1763	-36.1023	0.33569	43.7317	84.5642	110.077
	-134.766	-85.7239	-45.0134	0.09155	56.2439	105.377	139.862				-93.689	-68.2068	-36.1328	0.30518	43.7622	84.5642	110.077
	-134.796	-85.7239	-45.0134	0.12207	56.1829	105.316	139.74				-93.6585	-68.1458	-36.1938	0.27466	43.7927	84.5642	110.077
	-134.796	-85.6934	-44.9829	0.18311	56.1829	105.286	139.709				-93.7195	-68.1458	-36.1633	0.27466	43.8232	84.6252	110.077
	-134.857	-85.6934	-45.0745	0.18311	56.2439	105.316	139.801				-93.811	-68.1152	-36.1938	0.24414	43.7927	84.6558	110.016
	-134.827	-85.6628	-45.0134	0.18311	56.366	105.438	139.801				-93.811	-68.2068	-36.1633	0.21362	43.8538	84.6558	110.046
	-134.857	-85.6934	-45.0134	0.15259	56.3355	105.408	139.771				-93.811	-68.1763	-36.1328	0.21362	43.8232	84.6863	110.046
	-134.888	-85.6934	-45.0745	0.12207	56.427	105.438	139.74				-93.75	-68.2373	-36.1633	0.24414	43.7927	84.7473	110.046
	-134.888	-85.7239	-45.105	0.09155	56.3355	105.377	139.801				-93.75	-68.2678	-36.1633	0.30518	43.7317	84.7473	110.046
	-134.949	-85.7239	-45.166	0.12207	56.366	105.438	139.801				-93.7805	-68.3289	-36.1328	0.30518	43.7622	84.6863	110.138
	-134.949	-85.7544	-45.1965	0.12207	56.4575	105.499	139.801				-93.7805	-68.3289	-36.1633	0.27466	43.8538	84.7473	110.138
	-135.01	-85.8154	-45.1965	0.21362	56.4575	105.56	139.74				-93.9026	-68.2373	-36.2549	0.30518	43.8843	84.6558	110.168
	-135.01	-85.7849	-45.166	0.15259	56.488	105.499	139.801				-93.9026	-68.2678	-36.2854	0.21362	43.8843	84.6558	110.199
	-135.04	-85.8765	-45.0745	0.18311	56.427	105.499	139.801				-93.8721	-68.2678	-36.2854	0.18311	43.8843	84.7168	110.199
	-135.132	-85.907	-45.166	0.12207	56.427	105.591	139.709				-93.8415	-68.2678	-36.2549	0.27466	43.7927	84.7473	110.168
	-135.132	-85.8765	-45.0745	0.06104	56.5796	105.621	139.771				-93.8415	-68.2678	-36.2244	0.30518	43.7927	84.7778	110.168
	-135.162	-85.846	-45.1355	0.12207	56.5491	105.56	139.801				-93.9026	-68.3594	-36.2244	0.30518	43.8843	84.8389	110.077
	-135.132	-85.8154	-45.105	0.18311	56.5185	105.56	139.771				-93.9636	-68.2678	-36.2244	0.30518	43.8843	84.7473	110.168
	-135.162	-85.846	-45.1965	0.18311	56.488	105.682	139.709				-93.9331	-68.2678	-36.3464	0.21362	43.8843	84.7168	110.199
	-135.132	-85.8154	-45.227	0.21362	56.6101	105.652	139.832				-93.8721	-68.2983	-36.3159	0.18311	43.9148	84.7778	110.26
	-135.071	-85.846	-45.166	0.09155	56.6101	105.621	139.801				-93.8721	-68.3289	-36.3159	0.27466	43.8538	84.7778	110.26
	-135.132	-85.846	-45.166	0.09155	56.6101	105.743	139.74				-93.9941	-68.3899	-36.2244	0.30518	43.8843	84.8389	110.291
	-135.132	-85.8765	-45.166	0.18311	56.5796	105.774	139.832				-93.9941	-68.3899	-36.2549	0.30518	43.9148	84.8084	110.229
	-135.162	-85.968	-45.105	0.18311	56.7017	105.713	139.801				-93.9331	-68.3289	-36.3159	0.21362	43.9453	84.7778	110.199
	-135.223	-85.907	-45.1965	0.09155	56.7627	105.774	139.74				-93.9331	-68.3289	-36.3464	0.15259	43.9148	84.7778	110.229
	-135.254	-85.907	-45.2576	0.09155	56.6406	105.835	139.862				-93.9941	-68.3594	-36.3464	0.21362	43.8538	84.8389	110.321
	-135.284	-85.846	-45.2576	0.18311	56.7932	105.774	139.832				-94.0247	-68.4509	-36.2854	0.24414	43.9148	84.8389	110.382
	-135.345	-85.8765	-45.1965	0.18311	56.7932	105.804	139.801				-93.9331	-68.3289	-36.2854	0.21362	43.9453	84.8694	110.352
	-135.345	-85.8765	-45.227	0.09155	56.8237	105.896	139.832				-93.9636	-68.3289	-36.3464	0.18311	44.0063	84.8084	110.291
	-135.254	-85.9375	-45.227	0.06104	56.8237	105.804	139.801				-94.0247	-68.3289	-36.377	0.18311	43.8843	84.8084	110.291
	-135.223	-85.9985	-45.3186	0.12207	56.8848	105.896	139.801				-94.0552	-68.4509	-36.2854	0.24414	43.9148	84.8694	110.413
	-135.223	-85.968	-45.3796	0.12207	56.8543	105.927	139.862				-93.9941	-68.3594	-36.3159	0.27466	43.9758	84.8999	110.413
	-135.223	-85.9375	-45.3491	0.03052	56.7932	105.835	139.832				-94.0247	-68.3289	-36.3464	0.15259	43.9758	84.8694	110.382
	-135.284	-85.9375	-45.2881	0.09155	56.9458	105.957	139.771				-94.1162	-68.3594	-36.4075	0.21362	43.9453	84.8389	110.321
	-135.345	-85.968	-45.3186	0.09155	56.9153	105.988	139.832				-94.0247	-68.3899	-36.3464	0.30518	43.9758	84.8999	110.382
	-135.284	-86.029	-45.3796	0.09155	56.8848	105.865	139.832				-94.0857	-68.3594	-36.3159	0.27466	44.0369	84.9304	110.474
	-135.315	-85.9985	-45.4102	0.03052	56.9458	105.927	139.832				-94.1773	-68.3594	-36.4075	0.15259	44.0369	84.8999	110.474
	-135.315	-85.9375	-45.3186	0.09155	56.8848	106.018	139.832				-94.0552	-68.4509	-36.377	0.24414	43.9453	84.8084	110.413
	-135.345	-85.9985	-45.3186	0.12207	56.9458	106.049	139.832				-94.1162	-68.3289	-36.3159	0.27466	44.0369	84.9915	110.443
	-135.406	-86.029	-45.4407	0	56.9763	106.049	139.801				-94.1773	-68.3289	-36.3464	0.21362	44.0369	84.9609	110.504
	-135.406	-86.029	-45.4407	0.09155	57.0374	106.11	139.832				-94.1467	-68.3899	-36.438	0.18311	43.9758	84.9304	110.504
	-135.315	-85.9985	-45.4102	0.06104	57.0374	106.14	139.832				-94.1162	-68.2983	-36.3464	0.30518	44.0063	84.8999	110.474
	-135.345	-86.029	-45.3491	0	57.0374	106.14	139.74				-94.2078	-68.2983	-36.3464	0.27466	44.0979	84.9609	110.413
	-135.345	-86.0901	-45.5322	0.03052	56.9763	106.14	139.801				-94.2383	-68.4509	-36.438	0.18311	44.0369	84.9609	110.504
	-135.468	-86.1206	-45.4102	0.09155	57.0374	106.11	139.862				-94.1773	-68.2678	-36.3159	0.33569	44.0063	84.8999	110.474
	-135.406	-85.9985	-45.3796	0.06104	57.0679	106.049	139.893				-94.1773	-68.3289	-36.377	0.30518	44.0979	85.0525	110.443
	-135.437	-85.9985	-45.4102	0.03052	57.0984	106.232	139.893				-94.1773	-68.3899	-36.4685	0.21362	44.0369	84.9915	110.474
	-135.406	-86.1511	-45.4712	0.06104	57.1289	106.262	139.893				-94.1773	-68.3289	-36.4075	0.33569	44.0063	84.9304	110.504
	-135.559	-86.1206	-45.4712	0.03052	57.1289	106.262	139.862				-94.2383	-68.2983	-36.377	0.27466	44.0979	84.9915	110.565
	-135.468	-86.0901	-45.4712	0.03052	57.1899	106.323	139.893				-94.2688	-68.2678	-36.4075	0.27466	44.0674	85.0525	110.443
	-135.468	-86.1206	-45.4712	0.03052	57.1289	106.262	139.923				-94.2993	-68.3289	-36.377	0.27466	44.0674	84.9304	110.596
	-135.498	-86.1206	-45.5017	-0.03052	57.0984	106.262	139.923				-94.2688	-68.3289	-36.377	0.21362	44.1284	85.0525	110.596
	-135.59	-86.1511	-45.5017	-0.03052	57.2205	106.232	139.954				-94.2688	-68.2983	-36.4685	0.33569	44.0674	85.022	110.535
	-135.498	-86.2427	-45.5017	0.03052	57.251	106.323	139.984				-94.2688	-68.2678	-36.4075	0.30518	44.1589	84.9304	110.626
	-135.529	-86.2122	-45.4102	0.03052	57.2815	106.384	139.954				-94.3298	-68.2678	-36.4075	0.24414	44.1589	85.0525	110.596
	-135.529	-86.1511	-45.3796	0	57.312	106.415	139.923				-94.3603	-68.2373	-36.4075	0.36621	44.0674	85.0525	110.535
	-135.559	-86.1511	-45.4102	-0.06104	57.312	106.415	140.015				-94.3298	-68.2678	-36.377	0.27466	44.1589	84.9609	110.687
	-135.559	-86.1511	-45.5017	-0.06104	57.3425	106.445	139.893				-94.3298	-68.2983	-36.377	0.27466	44.0979	85.0525	110.657
	-135.59	-86.1816	-45.4102	0.03052	57.3425	106.476	139.984				-94.2993	-68.3899	-36.377	0.33569	44.1895	84.9304	110.565
	-135.59	-86.2427	-45.4407	0.03052	57.373	106.445	139.984				-94.2688	-68.2983	-36.4075	0.33569	44.22	85.022	110.657
	-135.62	-86.2427	-45.3796	0	57.373	106.476	139.954				-94.3298	-68.2678	-36.377	0.27466	44.1895	85.0525	110.687
	-135.681	-86.1816	-45.4712	0	57.4341	106.537	139.862				-94.3298	-68.2373	-36.377	0.27466	44.22	84.9304	110.657
	-135.803	-86.2122	-45.4102	0	57.4951	106.445	139.862				-94.3603	-68.2983	-36.438	0.24414	44.1284	85.0525	110.718
	-135.742	-86.2732	-45.3491	0	57.4951	106.598	139.893				-94.3603	-68.2983	-36.438	0.24414	44.1895	84.9304	110.657
	-135.742	-86.2732	-45.3796	0	57.5867	106.628	139.954				-94.3603	-68.2983	-36.4075	0.27466	44.281	85.083	110.748
	-135.773	-86.2427	-45.3491	-0.03052	57.5256	106.659	139.954				-94.3909	-68.3289	-36.377	0.33569	44.2505	84.9915	110.748
	-135.864	-86.3037	-45.3796	-0.03052	57.5562	106.689	139.984				-94.3909	-68.2678	-36.4075	0.24414	44.2505	85.022	110.687
	-135.773	-86.2732	-45.4102	-0.06104	57.6477	106.689	139.984				-94.3909	-68.3289	-36.438	0.30518	44.2505	85.083	110.809
	-135.834	-86.3648	-45.4102	0	57.6172	106.75	140.015				-94.3909	-68.2678	-36.4685	0.24414	44.22	85.022	110.718
	-135.834	-86.3953	-45.4102	-0.03052	57.6477	106.781	140.015				-94.3909	-68.2678	-36.5295	0.21362	44.281	84.9609	110.901
	-135.895	-86.3953	-45.4407	-0.06104	57.6477	106.781	139.923				-94.3298	-68.2373	-36.499	0.21362	44.281	85.083	110.809
	-135.986	-86.3648	-45.4712	0	57.6172	106.75	139.923				-94.3603	-68.2678	-36.499	0.27466	44.281	85.0525	110.84
	-135.895	-86.3342	-45.4407	-0.06104	57.6782	106.689	139.954				-94.3909	-68.2983	-36.5295	0.24414	44.3115	85.083	110.87
	-135.956	-86.3953	-45.5017	-0.03052	57.6477	106.781	140.015				-94.3603	-68.3289	-36.499	0.30518	44.3115	85.0525	110.779
	-136.017	-86.4258	-45.5017	-0.03052	57.7393	106.812	140.015				-94.4214	-68.3899	-36.5601	0.30518	44.3115	85.022	110.718
	-136.017	-86.4258	-45.4407	-0.03052	57.8003	106.842	140.045				-94.4519	-68.3289	-36.5295	0.30518	44.22	85.083	110.87
	-136.047	-86.3953	-45.5017	0	57.8308	106.873	139.984				-94.4519	-68.3289	-36.5906	0.30518	44.281	85.0525	110.87
	-136.078	-86.5478	-45.4712	-0.06104	57.8613	106.842	139.954				-94.4824	-68.3289	-36.5601	0.30518	44.3115	85.022	110.87
	-136.108	-86.4258	-45.5322	-0.06104	57.8308	106.842	139.984				-94.5435	-68.2983	-36.6211	0.30518	44.3115	84.9915	110.901
	-136.139	-86.5173	-45.5017	-0.12207	57.9529	106.75	140.076				-94.574	-68.2678	-36.5295	0.33569	44.3115	84.9609	110.87
	-136.2	-86.5478	-45.4712	-0.12207	57.9224	106.75	140.015				-94.5435	-68.2983	-36.5601	0.30518	44.3115	85.0525	110.87
	-136.322	-86.5478	-45.5322	-0.12207	57.8613	106.781	140.106				-94.574	-68.2678	-36.5295	0.30518	44.3115	85.083	110.84
	-136.261	-86.5478	-45.4712	-0.12207	57.8918	106.842	140.015				-94.4824	-68.2678	-36.5295	0.27466	44.281	85.1135	110.779
	-136.322	-86.5784	-45.4407	-0.06104	57.9529	106.842	140.045				-94.5129	-68.2678	-36.5601	0.27466	44.281	85.1135	110.809
	-136.353	-86.5478	-45.4407	-0.03052	58.0139	106.781	140.076				-94.4519	-68.2983	-36.5295	0.24414	44.281	85.083	110.87
	-136.353	-86.6394	-45.3796	-0.03052	58.0444	106.689	140.137				-94.4824	-68.3594	-36.5906	0.24414	44.342	85.0525	110.901
	-136.414	-86.6089	-45.4102	-0.06104	58.0444	106.628	140.137				-94.5129	-68.3899	-36.6211	0.27466	44.3726	85.083	110.901
	-136.353	-86.6699	-45.4102	-0.06104	58.0139	106.628	140.076				-94.6045	-68.3899	-36.6211	0.30518	44.4946	85.083	110.87
	-136.414	-86.6394	-45.3796	-0.12207	57.9529	106.628	140.106				-94.6045	-68.3289	-36.6211	0.24414	44.4641	85.083	110.901
	-136.383	-86.7004	-45.4102	-0.18311	58.1055	106.567	140.198				-94.635	-68.3289	-36.6516	0.33569	44.4641	85.083	110.931
	-136.353	-86.7615	-45.3796	-0.18311	58.136	106.476	140.259				-94.574	-68.3289	-36.5906	0.30518	44.4641	85.0525	110.931
	-136.444	-86.7615	-45.3796	-0.09155	58.1665	106.323	140.198				-94.574	-68.2983	-36.5906	0.30518	44.4641	84.9915	110.87
	-136.414	-86.792	-45.4102	-0.12207	58.1665	106.354	140.198				-94.5435	-68.2983	-36.5906	0.21362	44.4336	85.022	110.931
	-136.444	-86.8225	-45.4712	-0.12207	58.1055	106.354	140.259				-94.5435	-68.3289	-36.5601	0.21362	44.4336	85.083	110.931
	-136.444	-86.8225	-45.5322	-0.09155	58.197	106.354	140.32				-94.6655	-68.3899	-36.5601	0.30518	44.4946	85.144	110.931
	-136.505	-86.8225	-45.4712	-0.18311	58.3191	106.232	140.259				-94.696	-68.4509	-36.5906	0.30518	44.4946	85.144	110.901
	-136.505	-86.792	-45.4712	-0.21362	58.2581	106.201	140.289				-94.6045	-68.3594	-36.6516	0.30518	44.5251	85.144	110.809
	-136.505	-86.7615	-45.4102	-0.15259	58.3191	106.262	140.381				-94.6045	-68.3594	-36.6821	0.27466	44.4946	85.144	110.84
	-136.536	-86.8225	-45.4407	-0.09155	58.2275	106.232	140.381				-94.6045	-68.3289	-36.6211	0.21362	44.4641	85.083	110.84
	-136.597	-86.853	-45.4102	-0.09155	58.3496	106.11	140.32				-94.6045	-68.3594	-36.5906	0.18311	44.4641	85.083	110.931
	-136.627	-86.8835	-45.4712	-0.12207	58.4412	106.11	140.442				-94.7266	-68.3899	-36.5906	0.27466	44.5862	85.144	110.901
	-136.658	-86.853	-45.4712	-0.12207	58.4412	106.11	140.503				-94.696	-68.4204	-36.6211	0.33569	44.6167	85.1746	110.992
	-136.688	-86.9751	-45.5017	-0.24414	58.3496	106.049	140.411				-94.635	-68.3899	-36.7432	0.27466	44.5862	85.144	111.023
	-136.749	-87.0361	-45.5017	-0.09155	58.5022	105.988	140.503				-94.6655	-68.3594	-36.6516	0.30518	44.5557	85.1746	110.992
	-136.81	-87.0361	-45.4407	-0.09155	58.4717	106.018	140.564				-94.6655	-68.3899	-36.6821	0.24414	44.4641	85.1135	110.931
	-136.78	-87.0056	-45.4102	-0.06104	58.5022	106.018	140.503				-94.696	-68.3899	-36.5906	0.24414	44.6167	85.144	110.931
	-136.78	-86.9446	-45.4407	-0.18311	58.4412	105.957	140.564				-94.696	-68.4509	-36.6516	0.33569	44.6167	85.2356	111.023
	-136.749	-87.0056	-45.4102	-0.15259	58.5632	105.896	140.625				-94.6655	-68.4814	-36.6821	0.30518	44.6167	85.2356	111.023
	-136.78	-87.0361	-45.5017	-0.06104	58.5938	105.927	140.564				-94.696	-68.3899	-36.7432	0.30518	44.5862	85.2356	111.023
	-136.81	-87.0972	-45.4712	-0.12207	58.5327	105.865	140.656				-94.7876	-68.4509	-36.7126	0.21362	44.5557	85.2051	110.992
	-136.81	-87.2192	-45.4407	-0.15259	58.5632	105.804	140.686				-94.7876	-68.4509	-36.6211	0.27466	44.6777	85.1746	110.931
	-136.841	-87.1887	-45.4102	-0.18311	58.6548	105.804	140.625				-94.7266	-68.5425	-36.6516	0.33569	44.6777	85.2356	110.992
	-136.871	-87.0972	-45.3796	-0.06104	58.6548	105.743	140.747				-94.7266	-68.4204	-36.7126	0.30518	44.6167	85.2356	111.023
	-136.993	-87.0972	-45.5017	-0.12207	58.6243	105.621	140.778				-94.8181	-68.4509	-36.7432	0.30518	44.5557	85.2356	111.053
	-136.963	-87.1277	-45.5017	-0.18311	58.7158	105.682	140.686				-94.7876	-68.5425	-36.6821	0.24414	44.6777	85.144	111.053
	-136.932	-87.1582	-45.3796	-0.21362	58.7463	105.652	140.686				-94.7876	-68.5425	-36.6516	0.33569	44.6777	85.2051	110.992
	-136.932	-87.2498	-45.4102	-0.15259	58.7158	105.56	140.747				-94.8486	-68.4509	-36.7126	0.33569	44.6472	85.2356	111.053
	-136.993	-87.1887	-45.4407	-0.15259	58.7769	105.591	140.778				-94.8791	-68.4509	-36.7737	0.30518	44.6167	85.2356	111.084
	-137.054	-87.1582	-45.5322	-0.21362	58.8379	105.53	140.808				-94.8181	-68.5425	-36.7126	0.27466	44.7082	85.1746	111.084
	-137.115	-87.2192	-45.4407	-0.09155	58.8074	105.469	140.778				-94.8486	-68.512	-36.7126	0.30518	44.7388	85.144	111.023
	-137.085	-87.2803	-45.4712	-0.12207	58.8989	105.56	140.747				-94.8791	-68.4814	-36.7432	0.30518	44.6777	85.2356	110.992
	-137.054	-87.3413	-45.5017	-0.27466	58.8989	105.56	140.747				-94.8486	-68.5425	-36.8042	0.21362	44.6777	85.2356	111.084
	-137.054	-87.2498	-45.5933	-0.15259	58.8379	105.53	140.717				-94.9402	-68.6035	-36.6516	0.33569	44.7388	85.1135	111.023
	-137.085	-87.2498	-45.4712	-0.15259	58.96	105.469	140.686				-94.9707	-68.4814	-36.6516	0.33569	44.7082	85.1746	111.023
	-137.207	-87.3108	-45.5017	-0.24414	58.96	105.469	140.747				-94.9402	-68.5425	-36.8042	0.27466	44.6777	85.2051	110.962
	-137.238	-87.4023	-45.5627	-0.18311	58.96	105.377	140.778				-94.9097	-68.634	-36.7432	0.27466	44.7693	85.1746	111.023
	-137.146	-87.3108	-45.5627	-0.18311	59.021	105.377	140.808				-95.0317	-68.573	-36.7126	0.36621	44.7693	85.144	111.053
	-137.146	-87.3108	-45.5322	-0.15259	58.9905	105.255	140.839				-95.0012	-68.573	-36.7737	0.27466	44.7082	85.2356	110.992
	-137.207	-87.4329	-45.5322	-0.21362	59.021	105.255	140.808				-94.9707	-68.6646	-36.7432	0.27466	44.7998	85.2356	110.931
	-137.299	-87.3718	-45.5933	-0.24414	59.082	105.255	140.778				-94.9402	-68.6035	-36.7126	0.33569	44.7998	85.1135	111.023
	-137.207	-87.3718	-45.5322	-0.27466	59.082	105.316	140.778				-95.0012	-68.6035	-36.7432	0.27466	44.7388	85.2356	111.053
	-137.207	-87.4329	-45.5322	-0.27466	59.1125	105.255	140.808				-95.0012	-68.6951	-36.8042	0.30518	44.8303	85.2051	110.962
	-137.207	-87.4634	-45.5017	-0.24414	59.082	105.225	140.808				-95.0623	-68.6951	-36.7432	0.36621	44.8608	85.083	111.053
	-137.299	-87.4329	-45.5017	-0.21362	59.1125	105.164	140.839				-95.0623	-68.6035	-36.8347	0.24414	44.7693	85.2051	111.053
	-137.207	-87.4023	-45.5017	-0.18311	59.1736	105.103	140.839				-95.0012	-68.6035	-36.8347	0.30518	44.8608	85.2051	110.992
	-137.238	-87.4634	-45.5017	-0.21362	59.2346	105.041	140.839				-95.0012	-68.634	-36.7432	0.30518	44.8303	85.1135	111.023
	-137.268	-87.4329	-45.4712	-0.24414	59.2041	105.041	140.839				-95.0012	-68.6035	-36.7737	0.18311	44.8608	85.2356	111.053
	-137.329	-87.4634	-45.5322	-0.30518	59.2651	105.011	140.778				-95.1233	-68.634	-36.8042	0.30518	44.8914	85.1746	110.992
	-137.329	-87.5244	-45.5933	-0.21362	59.2041	105.011	140.778				-95.1233	-68.6951	-36.8347	0.24414	44.8303	85.083	110.992
	-137.299	-87.5549	-45.5933	-0.21362	59.2041	104.919	140.717				-95.0623	-68.634	-36.8652	0.21362	44.8914	85.2051	111.053
	-137.299	-87.5244	-45.5322	-0.18311	59.2346	104.858	140.839				-95.0317	-68.6035	-36.8652	0.30518	44.8608	85.144	110.962
	-137.36	-87.5549	-45.5322	-0.24414	59.2651	104.828	140.839				-95.0623	-68.573	-36.8652	0.24414	44.8914	85.144	110.992
	-137.39	-87.616	-45.5933	-0.30518	59.2651	104.797	140.808				-95.0928	-68.573	-36.8347	0.15259	44.9524	85.1746	111.023
	-137.451	-87.616	-45.6543	-0.33569	59.2957	104.767	140.869				-95.1233	-68.634	-36.8042	0.21362	44.8914	85.0525	110.931
	-137.482	-87.616	-45.5933	-0.33569	59.2957	104.706	140.9				-95.1538	-68.6035	-36.7737	0.24414	44.9219	85.144	111.023
	-137.36	-87.6465	-45.5627	-0.27466	59.2957	104.858	140.839				-95.1843	-68.512	-36.8042	0.27466	44.8914	85.144	111.023
	-137.36	-87.677	-45.5627	-0.27466	59.3567	104.767	140.869				-95.2454	-68.5425	-36.8652	0.24414	44.8914	85.1746	110.931
	-137.421	-87.7075	-45.5933	-0.24414	59.3567	104.767	140.839				-95.2454	-68.512	-36.8957	0.21362	44.9829	85.2051	111.023
	-137.482	-87.6465	-45.6238	-0.21362	59.3872	104.828	140.839				-95.2454	-68.512	-36.8042	0.18311	45.044	85.1135	110.992
	-137.482	-87.677	-45.6238	-0.24414	59.5703	104.767	140.839				-95.2759	-68.5425	-36.8042	0.21362	44.9524	85.1746	111.023
	-137.421	-87.7075	-45.6238	-0.21362	59.5093	104.767	140.839				-95.2759	-68.5425	-36.7432	0.24414	44.9829	85.083	111.023
	-137.421	-87.738	-45.5933	-0.27466	59.5398	104.767	140.93				-95.3064	-68.5425	-36.8042	0.24414	44.9524	85.144	110.992
	-137.543	-87.8296	-45.5627	-0.30518	59.6313	104.706	140.961				-95.3064	-68.5425	-36.8042	0.21362	44.9829	85.1746	111.023
	-137.573	-87.7991	-45.5322	-0.18311	59.6008	104.675	141.022				-95.3064	-68.512	-36.8347	0.27466	45.0134	85.1746	110.962
	-137.482	-87.7991	-45.5322	-0.33569	59.6313	104.584	141.022				-95.3064	-68.4814	-36.8347	0.21362	45.044	85.1135	111.023
	-137.512	-87.7991	-45.5322	-0.30518	59.6619	104.523	141.052				-95.2759	-68.4814	-36.8652	0.18311	45.105	85.083	110.992
	-137.512	-87.7991	-45.5627	-0.27466	59.6313	104.523	141.022				-95.2759	-68.512	-36.8652	0.18311	45.0745	85.083	110.962
	-137.512	-87.7991	-45.4712	-0.33569	59.6619	104.431	140.93				-95.3064	-68.4509	-36.8347	0.24414	45.1355	85.1135	111.023
	-137.573	-87.7686	-45.5627	-0.27466	59.6313	104.462	141.022				-95.2759	-68.3899	-36.8652	0.30518	45.0745	85.144	111.023
	-137.604	-87.8601	-45.5627	-0.24414	59.6924	104.401	141.113				-95.2759	-68.4204	-36.8957	0.27466	45.0134	85.2051	111.023
	-137.695	-87.738	-45.5322	-0.27466	59.7839	104.401	141.083				-95.3064	-68.3899	-36.8957	0.30518	45.0134	85.2051	111.023
	-137.695	-87.8296	-45.6238	-0.21362	59.7839	104.431	141.144				-95.3064	-68.3594	-36.8957	0.30518	45.044	85.2051	111.023
	-137.695	-87.8601	-45.5933	-0.24414	59.8145	104.34	141.083				-95.3064	-68.3899	-36.8652	0.27466	45.0745	85.2051	111.023
	-137.756	-87.8601	-45.6543	-0.24414	59.845	104.248	141.052				-95.3369	-68.3289	-36.8957	0.30518	45.0745	85.1746	111.053
	-137.665	-87.8296	-45.7153	-0.21362	59.8755	104.248	141.022				-95.4285	-68.3289	-36.8347	0.27466	45.105	85.144	111.053
	-137.726	-87.8296	-45.6848	-0.21362	59.8145	104.309	141.144				-95.4285	-68.3289	-36.8042	0.18311	45.105	85.083	111.053
	-137.756	-87.8601	-45.6848	-0.30518	59.845	104.279	141.083				-95.3674	-68.3594	-36.8652	0.18311	45.0745	85.0525	111.023
	-137.695	-87.8906	-45.7153	-0.36621	59.9365	104.279	141.052				-95.3369	-68.4204	-36.8347	0.24414	45.105	85.083	110.962
	-137.756	-87.8601	-45.6238	-0.36621	59.9365	104.248	141.022				-95.3064	-68.3899	-36.8347	0.27466	45.105	85.083	110.962
	-137.817	-87.8906	-45.6543	-0.30518	59.967	104.156	141.022				-95.3369	-68.3289	-36.8652	0.33569	45.166	85.1135	110.962
	-137.817	-87.9517	-45.6238	-0.24414	59.9976	104.187	141.083				-95.3674	-68.3289	-36.8347	0.30518	45.1965	85.144	110.962
	-137.817	-87.9517	-45.6238	-0.24414	59.967	104.187	141.052				-95.3674	-68.2983	-36.8652	0.30518	45.227	85.1135	110.962
	-137.817	-87.9517	-45.5933	-0.27466	59.8755	104.218	141.022				-95.4285	-68.3594	-36.8957	0.30518	45.2576	85.144	110.931
	-137.878	-88.0432	-45.5933	-0.24414	59.9976	104.218	140.961				-95.459	-68.2983	-36.9568	0.30518	45.227	85.2051	110.931
	-137.909	-88.0432	-45.6543	-0.24414	60.1196	104.187	140.961				-95.4895	-68.3594	-36.9263	0.27466	45.227	85.2356	110.901
	-137.939	-88.0127	-45.6238	-0.33569	60.0891	104.156	140.991				-95.4285	-68.4204	-36.9263	0.24414	45.166	85.2051	110.962
	-137.939	-87.9822	-45.6238	-0.36621	60.0891	104.279	141.022				-95.3979	-68.4204	-36.8957	0.27466	45.1355	85.2356	110.901
	-137.97	-88.0127	-45.6543	-0.36621	60.0586	104.279	140.9				-95.3979	-68.3899	-36.9263	0.33569	45.1965	85.2661	110.87
	-137.97	-87.9517	-45.6848	-0.24414	60.1196	104.279	140.961				-95.459	-68.2983	-36.8652	0.33569	45.2881	85.2051	110.84
	-137.939	-87.9517	-45.7458	-0.27466	60.2112	104.095	140.961				-95.4895	-68.2678	-36.8957	0.27466	45.2576	85.1135	110.901
	-137.939	-87.8906	-45.7153	-0.24414	60.2112	104.187	140.9				-95.5505	-68.3289	-36.9568	0.27466	45.3186	85.144	110.901
	-137.97	-87.9211	-45.7153	-0.30518	60.2722	104.218	140.808				-95.52	-68.3289	-36.9568	0.21362	45.227	85.2051	110.901
	-137.939	-87.9211	-45.6238	-0.36621	60.1501	104.156	140.9				-95.459	-68.4509	-36.9568	0.18311	45.227	85.2356	110.931
	-137.939	-87.9211	-45.6848	-0.27466	60.2722	104.034	140.869				-95.4895	-68.4509	-36.9263	0.27466	45.227	85.2966	110.931
	-138	-87.9822	-45.6543	-0.27466	60.2722	104.065	140.717				-95.52	-68.2983	-36.9263	0.27466	45.2881	85.2051	110.87
	-138	-87.9822	-45.7153	-0.24414	60.2722	104.095	140.778				-95.6116	-68.3289	-36.8957	0.24414	45.2881	85.2051	110.84
	-138.031	-88.0432	-45.7458	-0.27466	60.2417	104.095	140.778				-95.5811	-68.3289	-36.9263	0.24414	45.2576	85.1746	110.779
	-138.062	-88.0737	-45.7764	-0.39673	60.3332	104.095	140.656				-95.5505	-68.3594	-36.9568	0.18311	45.2576	85.2356	110.84
	-138.123	-88.0432	-45.8069	-0.27466	60.3332	104.187	140.686				-95.52	-68.4204	-36.9568	0.21362	45.2576	85.2356	110.901
	-138.123	-88.0127	-45.7458	-0.27466	60.3638	104.218	140.656				-95.5505	-68.3899	-36.8652	0.27466	45.3186	85.2356	110.87
	-138.245	-87.9822	-45.7458	-0.27466	60.3027	104.126	140.533				-95.6726	-68.3289	-36.8652	0.27466	45.3796	85.2356	110.87
	-138.245	-87.9822	-45.7764	-0.30518	60.3943	104.279	140.533				-95.5811	-68.2983	-36.8957	0.27466	45.3186	85.144	110.809
	-138.245	-87.9822	-45.7764	-0.36621	60.4858	104.34	140.564				-95.5811	-68.3899	-36.9263	0.15259	45.2881	85.1746	110.718
	-138.214	-87.9822	-45.8069	-0.27466	60.3638	104.279	140.411				-95.6116	-68.4204	-36.9568	0.24414	45.3491	85.2356	110.748
	-138.153	-88.1042	-45.8984	-0.27466	60.4553	104.401	140.472				-95.7031	-68.3289	-36.8957	0.27466	45.3796	85.2356	110.809
	-138.184	-88.1042	-45.7764	-0.36621	60.5164	104.431	140.472				-95.5811	-68.3594	-36.8652	0.27466	45.4102	85.2051	110.84
	-138.214	-88.0432	-45.8069	-0.33569	60.4553	104.34	140.289				-95.5505	-68.3899	-36.9263	0.21362	45.2576	85.1135	110.809
	-138.184	-88.0432	-45.7764	-0.30518	60.5164	104.492	140.411				-95.6726	-68.4509	-36.9873	0.18311	45.3491	85.2051	110.687
	-138.275	-88.0432	-45.8374	-0.24414	60.5774	104.492	140.35				-95.6726	-68.3594	-36.8957	0.33569	45.3796	85.2051	110.718
	-138.306	-88.0432	-45.8679	-0.36621	60.5164	104.431	140.35				-95.5811	-68.2983	-36.8957	0.30518	45.4102	85.2051	110.779
	-138.245	-88.1042	-45.8069	-0.27466	60.6079	104.553	140.289				-95.6421	-68.3899	-36.9263	0.24414	45.3491	85.144	110.748
	-138.214	-88.1653	-45.8374	-0.30518	60.669	104.553	140.289				-95.6726	-68.3594	-36.9873	0.18311	45.4102	85.1135	110.718
	-138.275	-88.0127	-45.8069	-0.33569	60.5774	104.462	140.289				-95.6116	-68.2678	-36.8957	0.30518	45.4712	85.2051	110.657
	-138.245	-88.0737	-45.8679	-0.33569	60.6995	104.492	140.228				-95.6726	-68.3289	-36.9568	0.27466	45.4712	85.1746	110.718
	-138.336	-88.0737	-45.8069	-0.24414	60.73	104.553	140.259				-95.7336	-68.3899	-37.0178	0.21362	45.3491	85.083	110.718
	-138.367	-88.1348	-45.8069	-0.30518	60.6384	104.523	140.228				-95.7031	-68.2678	-37.0178	0.24414	45.5017	85.144	110.718
	-138.306	-88.1042	-45.8374	-0.36621	60.6995	104.492	140.198				-95.6726	-68.2678	-36.9873	0.27466	45.4407	85.1746	110.565
	-138.306	-88.1042	-45.9595	-0.30518	60.791	104.462	140.137				-95.7947	-68.3899	-37.0483	0.24414	45.3796	85.1135	110.657
	-138.336	-88.0737	-45.8679	-0.27466	60.8215	104.462	140.045				-95.7031	-68.2983	-37.0483	0.21362	45.4407	85.022	110.657
	-138.428	-88.1958	-45.8679	-0.39673	60.8215	104.37	140.045				-95.7336	-68.2983	-36.9873	0.27466	45.5017	85.1135	110.687
	-138.489	-88.1958	-45.8984	-0.30518	60.852	104.309	140.076				-95.7336	-68.3899	-37.0178	0.27466	45.4407	85.144	110.596
	-138.397	-88.1348	-45.9595	-0.30518	60.9131	104.34	140.076				-95.7642	-68.2373	-37.0483	0.21362	45.4102	85.0525	110.657
	-138.397	-88.1348	-45.8679	-0.30518	60.8826	104.37	140.076				-95.8252	-68.2983	-36.9568	0.27466	45.5017	85.083	110.687
	-138.458	-88.2568	-45.9595	-0.30518	60.8826	104.462	140.076				-95.8557	-68.3594	-37.0483	0.24414	45.4712	85.083	110.596
	-138.55	-88.1958	-45.929	-0.27466	60.8826	104.401	140.045				-95.8557	-68.2373	-37.0483	0.24414	45.5017	85.083	110.565
	-138.489	-88.1653	-45.99	-0.33569	60.852	104.401	140.045				-95.8252	-68.2678	-36.9873	0.30518	45.5627	85.0525	110.687
	-138.458	-88.1653	-46.0205	-0.30518	60.9131	104.37	140.045				-95.7947	-68.2678	-37.0483	0.24414	45.4712	85.083	110.657
	-138.58	-88.2568	-46.0205	-0.36621	61.0046	104.309	140.015				-95.7947	-68.2983	-37.0789	0.24414	45.5322	85.083	110.535
	-138.611	-88.3179	-45.929	-0.36621	61.0046	104.34	140.045				-95.7642	-68.3289	-37.0178	0.30518	45.5627	85.0525	110.657
	-138.55	-88.3484	-45.9595	-0.33569	61.0657	104.401	140.045				-95.8252	-68.2983	-37.0789	0.24414	45.5017	85.083	110.657
	-138.58	-88.3789	-45.9595	-0.33569	61.0352	104.431	140.076				-95.8862	-68.2678	-37.1094	0.30518	45.6238	85.0525	110.565
	-138.672	-88.3789	-45.9595	-0.30518	61.0962	104.462	140.106				-95.7947	-68.2983	-37.1094	0.30518	45.5933	85.0525	110.626
	-138.672	-88.3789	-46.0205	-0.30518	61.0657	104.492	140.106				-95.8252	-68.2678	-37.0178	0.27466	45.5933	85.083	110.626
	-138.641	-88.3484	-45.99	-0.36621	61.0962	104.492	140.076				-95.8252	-68.3289	-37.0483	0.33569	45.5933	84.9609	110.474
	-138.641	-88.3179	-45.9595	-0.33569	61.0962	104.492	140.015				-95.9167	-68.4509	-37.0789	0.33569	45.5627	85.083	110.657
	-138.702	-88.3179	-45.9595	-0.27466	61.0962	104.553	140.076				-95.9167	-68.3594	-37.0483	0.24414	45.6543	85.083	110.596
	-138.702	-88.4094	-46.0205	-0.21362	61.1572	104.523	140.076				-95.9167	-68.3289	-37.1094	0.30518	45.5933	85.022	110.535
	-138.702	-88.3789	-46.051	-0.21362	61.1572	104.614	140.076				-95.9473	-68.3594	-37.1094	0.30518	45.6543	85.083	110.565
	-138.733	-88.3179	-45.99	-0.21362	61.1877	104.523	140.015				-95.8862	-68.3594	-37.0789	0.33569	45.6848	84.9304	110.565
	-138.641	-88.3789	-45.99	-0.21362	61.1877	104.553	139.984				-95.9167	-68.4204	-37.0483	0.36621	45.6238	85.1135	110.504
	-138.641	-88.4094	-45.99	-0.18311	61.1877	104.675	139.923				-95.8862	-68.4814	-36.9873	0.33569	45.7458	84.9915	110.596
	-138.672	-88.4705	-46.0815	-0.18311	61.3403	104.706	139.893				-95.9778	-68.3899	-37.0483	0.36621	45.7153	85.0525	110.474
	-138.733	-88.4094	-46.051	-0.15259	61.1877	104.767	139.923				-95.9778	-68.3899	-37.1399	0.33569	45.7764	85.022	110.596
	-138.763	-88.4094	-46.1121	-0.18311	61.3098	104.828	140.015				-96.0083	-68.4204	-37.1094	0.30518	45.7458	84.9609	110.535
	-138.702	-88.4399	-46.0815	-0.18311	61.4014	104.797	139.984				-95.9778	-68.3899	-37.0483	0.33569	45.7458	85.083	110.565
	-138.702	-88.4705	-46.051	-0.09155	61.3708	104.95	139.984				-96.0083	-68.3594	-37.0178	0.36621	45.7458	85.022	110.535
	-138.702	-88.5315	-46.051	-0.21362	61.3708	104.889	139.984				-95.9778	-68.3594	-36.9873	0.39673	45.7153	84.9609	110.474
	-138.794	-88.5315	-46.051	-0.18311	61.4624	104.919	139.954				-96.0388	-68.3899	-36.9873	0.36621	45.8069	84.9304	110.596
	-138.794	-88.5315	-46.051	-0.12207	61.4319	104.889	139.862				-96.0388	-68.4204	-37.0178	0.36621	45.7764	84.9915	110.504
	-138.855	-88.4705	-45.99	-0.15259	61.5234	104.889	139.862				-96.0999	-68.3899	-37.0178	0.30518	45.7458	85.0525	110.474
	-138.794	-88.501	-46.1426	-0.18311	61.4319	104.98	139.923				-96.1304	-68.4814	-37.0178	0.27466	45.8069	84.9915	110.565
	-138.733	-88.562	-46.051	-0.15259	61.4624	105.041	139.984				-96.0999	-68.4814	-37.0789	0.30518	45.7458	84.9609	110.535
	-138.733	-88.5315	-46.0815	-0.15259	61.5234	105.133	139.984				-96.1304	-68.5425	-37.0178	0.27466	45.7153	84.9304	110.504
	-138.733	-88.5925	-46.0815	-0.15259	61.554	105.103	139.984				-96.0693	-68.5425	-37.0483	0.27466	45.7153	84.8999	110.443
	-138.763	-88.5925	-46.1121	-0.15259	61.554	105.164	139.954				-96.0693	-68.512	-36.9568	0.27466	45.7458	84.9304	110.443
	-138.763	-88.562	-46.1426	-0.18311	61.6455	105.133	139.923				-96.0388	-68.512	-37.0789	0.30518	45.7764	84.9304	110.443
	-138.702	-88.6536	-46.0815	-0.21362	61.6455	105.164	139.954				-96.0693	-68.512	-37.0178	0.33569	45.7764	84.9915	110.443
	-138.763	-88.6536	-46.0815	-0.21362	61.6455	105.194	140.045				-96.0999	-68.512	-37.0178	0.36621	45.8374	84.9609	110.443
	-138.763	-88.6231	-46.1426	-0.21362	61.5845	105.286	140.076				-96.1304	-68.4814	-37.0178	0.33569	45.8069	84.9609	110.443
	-138.733	-88.6841	-46.1426	-0.18311	61.615	105.286	140.015				-96.1609	-68.4509	-37.1094	0.39673	45.7764	84.9304	110.443
	-138.763	-88.5925	-46.1731	-0.09155	61.676	105.316	140.015				-96.1914	-68.4814	-37.1094	0.36621	45.7764	84.9304	110.474
	-138.733	-88.6841	-46.1426	-0.09155	61.7371	105.286	140.015				-96.2219	-68.512	-37.1094	0.39673	45.8679	84.9609	110.474
	-138.733	-88.6231	-46.2036	-0.12207	61.7065	105.316	140.045				-96.1914	-68.5425	-37.1094	0.33569	45.8679	84.9304	110.413
	-138.824	-88.6536	-46.2341	-0.12207	61.7371	105.347	140.045				-96.1914	-68.6035	-37.0789	0.36621	45.929	84.9304	110.352
	-138.763	-88.6841	-46.2647	-0.12207	61.7065	105.438	140.076				-96.1914	-68.6035	-37.0483	0.33569	45.99	84.9304	110.382
	-138.855	-88.7146	-46.2036	-0.15259	61.6455	105.53	140.015				-96.1914	-68.573	-37.0178	0.24414	45.9595	84.9304	110.321
	-138.855	-88.7756	-46.2036	-0.21362	61.7676	105.53	139.984				-96.2219	-68.573	-37.0483	0.33569	45.99	84.9609	110.382
	-138.916	-88.7451	-46.1731	-0.21362	61.7676	105.499	140.106				-96.283	-68.512	-37.0483	0.36621	45.9595	84.9304	110.352
	-138.947	-88.7451	-46.1731	-0.09155	61.8897	105.53	140.106				-96.3135	-68.4814	-37.1399	0.36621	45.929	84.8694	110.382
	-138.947	-88.8062	-46.1426	-0.12207	61.7676	105.56	140.076				-96.344	-68.512	-37.1399	0.39673	45.9595	84.8999	110.382
	-138.977	-88.8367	-46.1731	-0.09155	61.7676	105.652	140.076				-96.283	-68.512	-37.1704	0.33569	45.9595	84.8389	110.413
	-138.916	-88.8367	-46.2036	-0.12207	61.8286	105.591	140.167				-96.2524	-68.573	-37.1094	0.33569	46.0205	84.8694	110.443
	-138.916	-88.8367	-46.1426	-0.12207	61.8897	105.591	140.137				-96.283	-68.6035	-37.0789	0.30518	46.0205	84.8389	110.474
	-138.886	-88.8062	-46.2036	-0.18311	61.9202	105.713	140.076				-96.283	-68.6035	-37.0483	0.30518	46.0205	84.9304	110.443
	-138.947	-88.8062	-46.2036	-0.12207	61.9507	105.743	140.076				-96.344	-68.5425	-37.0483	0.36621	45.9595	84.9304	110.504
	-138.977	-88.7451	-46.3257	-0.12207	61.8591	105.713	140.167				-96.405	-68.573	-37.1399	0.36621	45.9595	84.8694	110.443
	-138.947	-88.8062	-46.2647	-0.06104	61.9812	105.743	140.167				-96.3745	-68.573	-37.2009	0.36621	46.0205	84.8389	110.413
	-138.977	-88.8062	-46.2341	-0.03052	62.0117	105.835	140.076				-96.344	-68.634	-37.2315	0.33569	46.1121	84.7778	110.321
	-138.977	-88.8062	-46.1731	-0.15259	62.0117	105.865	140.198				-96.3135	-68.7256	-37.0789	0.27466	46.0815	84.8389	110.382
	-139.069	-88.8062	-46.2036	-0.18311	61.9507	105.835	140.198				-96.3745	-68.7256	-37.1399	0.30518	46.0815	84.8694	110.443
	-139.13	-88.8977	-46.2036	-0.06104	62.0727	105.835	140.106				-96.4661	-68.634	-37.1094	0.33569	46.0205	84.8389	110.443
	-139.099	-88.9587	-46.2341	-0.03052	62.0727	105.957	140.198				-96.4356	-68.6646	-37.1399	0.39673	46.051	84.8084	110.443
	-139.099	-88.9282	-46.2952	-0.06104	62.0727	105.957	140.228				-96.4356	-68.6646	-37.2009	0.36621	46.1426	84.7473	110.413
	-139.038	-88.9282	-46.3257	-0.12207	62.0422	105.927	140.076				-96.405	-68.7561	-37.1704	0.30518	46.1731	84.7473	110.352
	-139.069	-88.8672	-46.2036	-0.06104	62.1948	106.018	140.198				-96.4966	-68.6646	-37.0789	0.30518	46.1121	84.7778	110.352
	-139.069	-88.8367	-46.2647	-0.03052	62.2253	106.049	140.198				-96.5271	-68.6951	-37.1094	0.42725	46.0205	84.8389	110.413
	-139.069	-88.8977	-46.2952	-0.03052	62.1033	105.988	140.137				-96.405	-68.6646	-37.1399	0.39673	46.1121	84.8084	110.443
	-139.099	-88.8672	-46.2647	-0.06104	62.2253	106.11	140.198				-96.4661	-68.7561	-37.2009	0.39673	46.1731	84.7168	110.413
	-139.191	-88.9893	-46.3867	-0.09155	62.2559	106.14	140.198				-96.4966	-68.7866	-37.1704	0.33569	46.2036	84.7473	110.352
	-139.13	-88.9893	-46.3257	-0.03052	62.1643	106.079	140.106				-96.5271	-68.6951	-37.1094	0.39673	46.1731	84.7778	110.352
	-139.13	-88.9282	-46.2952	0	62.2864	106.171	140.167				-96.4966	-68.6951	-37.0789	0.39673	46.1426	84.7778	110.413
	-139.069	-88.8977	-46.2647	-0.15259	62.3779	106.232	140.228				-96.4661	-68.7866	-37.1704	0.39673	46.2341	84.7473	110.413
	-139.099	-88.9282	-46.3562	-0.03052	62.2559	106.201	140.167				-96.5576	-68.8477	-37.2009	0.33569	46.2647	84.6252	110.413
	-139.13	-88.9893	-46.3867	-0.03052	62.3474	106.262	140.106				-96.4966	-68.7561	-37.1094	0.36621	46.1731	84.7168	110.291
	-139.191	-89.0198	-46.3257	-0.06104	62.3779	106.293	140.076				-96.4356	-68.7866	-37.1399	0.42725	46.2647	84.6863	110.291
	-139.099	-88.9282	-46.2647	-0.12207	62.3169	106.232	140.015				-96.5576	-68.8782	-37.1399	0.39673	46.2952	84.6863	110.443
	-139.069	-88.9587	-46.2952	0	62.439	106.354	140.015				-96.5271	-68.8171	-37.2009	0.30518	46.2952	84.5947	110.443
	-139.069	-88.9893	-46.3562	0	62.4695	106.384	140.076				-96.4966	-68.8171	-37.0789	0.39673	46.2341	84.6863	110.382
	-139.16	-89.0808	-46.2647	-0.12207	62.4085	106.384	140.106				-96.5271	-68.8477	-37.1094	0.39673	46.3257	84.6863	110.291
	-139.191	-89.0503	-46.2341	-0.03052	62.561	106.384	140.076				-96.5271	-68.9087	-37.2009	0.30518	46.3562	84.6252	110.382
	-139.099	-88.9893	-46.3257	0	62.5915	106.415	140.015				-96.4661	-68.9087	-37.1399	0.33569	46.2341	84.5642	110.413
	-139.099	-88.9893	-46.3257	-0.09155	62.5915	106.445	140.045				-96.5881	-68.9087	-37.1094	0.39673	46.3257	84.6558	110.382
	-139.13	-89.0808	-46.2647	-0.03052	62.6526	106.506	139.954				-96.5881	-68.9697	-37.1399	0.33569	46.3562	84.6863	110.321
	-139.221	-89.0198	-46.2647	0	62.6526	106.476	139.862				-96.4966	-68.8477	-37.1704	0.30518	46.2952	84.5642	110.382
	-139.16	-88.9893	-46.3867	-0.03052	62.6831	106.537	139.923				-96.4966	-68.9392	-37.1399	0.39673	46.2952	84.5947	110.382
	-139.13	-88.9893	-46.2952	-0.06104	62.7136	106.506	139.954				-96.4966	-68.9697	-37.1094	0.36621	46.3867	84.6252	110.321
	-139.13	-89.1419	-46.3257	-0.06104	62.7441	106.506	139.954				-96.4661	-68.9392	-37.2315	0.36621	46.3257	84.5947	110.291
	-139.221	-88.9893	-46.2952	-0.06104	62.7441	106.567	139.923				-96.4966	-68.9697	-37.1094	0.39673	46.3257	84.5642	110.382
	-139.13	-88.9893	-46.3867	0	62.8052	106.628	139.923				-96.4661	-69.0918	-37.1399	0.36621	46.4172	84.5947	110.352
	-139.13	-89.0198	-46.4477	0	62.7441	106.628	139.923				-96.4966	-69.0613	-37.262	0.36621	46.2952	84.5947	110.291
	-139.16	-89.1113	-46.4172	-0.03052	62.7441	106.689	139.893				-96.4966	-69.0002	-37.1704	0.42725	46.4172	84.5642	110.382
	-139.191	-89.0503	-46.4172	0	62.8052	106.75	139.832				-96.5881	-69.0002	-37.2009	0.30518	46.4172	84.6252	110.382
	-139.099	-89.0198	-46.3867	-0.06104	62.8967	106.75	139.832				-96.5576	-69.0308	-37.262	0.39673	46.3257	84.5032	110.291
	-139.13	-89.0198	-46.3867	-0.06104	62.8662	106.75	139.832				-96.5271	-69.0613	-37.2009	0.39673	46.4172	84.5032	110.352
	-139.221	-89.0503	-46.3562	0	62.8662	106.72	139.832				-96.5576	-69.0918	-37.2009	0.30518	46.3867	84.5032	110.352
	-139.191	-89.0808	-46.3562	-0.03052	62.9273	106.75	139.801				-96.6187	-69.0918	-37.2009	0.42725	46.4477	84.4116	110.26
	-139.191	-89.1113	-46.4477	-0.03052	62.9273	106.75	139.709				-96.6797	-69.0002	-37.1704	0.36621	46.5088	84.5032	110.352
	-139.16	-89.1419	-46.4783	-0.06104	62.9273	106.781	139.801				-96.6492	-69.0613	-37.1704	0.30518	46.3867	84.4727	110.352
	-139.13	-89.1419	-46.4172	-0.18311	62.9273	106.842	139.771				-96.6492	-69.0613	-37.2009	0.36621	46.5088	84.4116	110.229
	-139.191	-89.0808	-46.4477	-0.18311	62.9578	106.873	139.709				-96.6492	-69.1528	-37.2009	0.39673	46.4172	84.5337	110.321
	-139.191	-89.1419	-46.4783	-0.09155	62.9578	106.903	139.709				-96.6492	-69.1528	-37.2009	0.36621	46.5393	84.4116	110.321
	-139.13	-89.2334	-46.5698	-0.09155	63.0188	106.934	139.587				-96.6492	-69.0613	-37.2925	0.36621	46.5393	84.4727	110.291
	-139.038	-89.2029	-46.4783	-0.06104	63.0188	107.056	139.587				-96.7102	-69.0918	-37.262	0.33569	46.4477	84.4116	110.352
	-139.038	-89.1419	-46.4477	-0.06104	63.0493	106.995	139.648				-96.6492	-69.0918	-37.2009	0.36621	46.5393	84.4421	110.229
	-139.099	-89.1724	-46.4477	-0.03052	63.0798	107.025	139.648				-96.6492	-69.0308	-37.2009	0.33569	46.5393	84.4421	110.291
	-139.16	-89.1419	-46.4783	-0.06104	63.1714	107.086	139.648				-96.6492	-69.0918	-37.2315	0.30518	46.5088	84.3506	110.321
	-139.038	-89.2334	-46.4783	-0.06104	63.2019	107.086	139.587				-96.5881	-69.1528	-37.2315	0.36621	46.4783	84.4116	110.229
	-139.038	-89.2029	-46.5088	0	63.1714	107.086	139.618				-96.7102	-69.1834	-37.262	0.33569	46.4477	84.3811	110.352
	-139.038	-89.1419	-46.5393	-0.06104	63.2324	107.025	139.587				-96.6492	-69.1834	-37.1399	0.27466	46.5088	84.3201	110.26
	-139.13	-89.1419	-46.6003	0	63.2629	107.025	139.557				-96.6797	-69.1834	-37.1094	0.27466	46.5088	84.3811	110.352
	-139.069	-89.1419	-46.6309	0	63.2324	107.117	139.496				-96.6797	-69.2139	-37.1704	0.36621	46.5393	84.3811	110.291
	-139.069	-89.1419	-46.6003	-0.03052	63.2629	107.147	139.526				-96.6797	-69.2139	-37.1399	0.42725	46.5698	84.4116	110.291
	-139.038	-89.1419	-46.6919	-0.03052	63.2019	107.178	139.618				-96.6797	-69.2444	-37.1704	0.39673	46.5698	84.3506	110.291
	-139.038	-89.1419	-46.6614	-0.03052	63.2324	107.208	139.648				-96.7102	-69.2444	-37.1399	0.36621	46.6003	84.3506	110.291
	-139.038	-89.1419	-46.6614	-0.09155	63.2629	107.239	139.618				-96.7102	-69.2139	-37.1399	0.39673	46.6614	84.3201	110.229
	-139.038	-89.2029	-46.7224	-0.12207	63.3545	107.178	139.587				-96.7407	-69.2444	-37.1704	0.39673	46.6309	84.3201	110.26
	-139.008	-89.2639	-46.6614	-0.12207	63.385	107.147	139.587				-96.8018	-69.1834	-37.1094	0.42725	46.6003	84.2896	110.291
	-139.069	-89.1419	-46.6309	-0.09155	63.385	107.117	139.526				-96.8323	-69.2139	-37.2009	0.39673	46.6309	84.3201	110.321
	-139.069	-89.2639	-46.6614	-0.03052	63.446	107.178	139.618				-96.8933	-69.1528	-37.1704	0.42725	46.6003	84.2896	110.321
	-139.099	-89.2029	-46.6614	0	63.4766	107.208	139.618				-96.8323	-69.1834	-37.1704	0.45776	46.6003	84.259	110.291
	-139.069	-89.2029	-46.6614	0	63.4766	107.178	139.679				-96.8628	-69.1528	-37.2009	0.42725	46.6614	84.2285	110.291
	-139.008	-89.2029	-46.6614	0	63.4155	107.208	139.648				-96.8018	-69.2139	-37.2009	0.45776	46.6309	84.198	110.26
	-139.099	-89.2029	-46.6003	0	63.4766	107.178	139.648				-96.8323	-69.2139	-37.2315	0.45776	46.6309	84.2285	110.26
	-139.069	-89.1724	-46.6919	0	63.5681	107.178	139.587				-96.8323	-69.2139	-37.2009	0.42725	46.6309	84.2285	110.26
	-139.008	-89.2029	-46.6309	-0.03052	63.5681	107.239	139.771				-96.8628	-69.2749	-37.262	0.42725	46.7224	84.2285	110.321
	-139.069	-89.1724	-46.6003	-0.06104	63.6292	107.269	139.74				-96.8933	-69.2749	-37.2925	0.39673	46.7835	84.2285	110.352
	-139.008	-89.2029	-46.6614	-0.09155	63.5986	107.269	139.771				-96.9544	-69.2749	-37.323	0.36621	46.8445	84.1675	110.382
	-139.038	-89.2029	-46.6919	-0.09155	63.5681	107.3	139.679				-96.9544	-69.2444	-37.2925	0.33569	46.814	84.1675	110.382
	-139.038	-89.2029	-46.6309	-0.03052	63.6292	107.208	139.709				-96.9849	-69.2139	-37.2315	0.33569	46.814	84.1064	110.443
	-139.008	-89.1724	-46.6309	0	63.6902	107.3	139.832				-96.9544	-69.1834	-37.1704	0.39673	46.814	84.0759	110.382
	-139.008	-89.2029	-46.6614	0	63.7207	107.33	139.862				-96.9544	-69.1834	-37.2009	0.42725	46.7835	84.0759	110.382
	-138.977	-89.2029	-46.6614	0	63.7207	107.391	139.771				-96.9544	-69.2139	-37.2009	0.42725	46.7529	84.1064	110.413
	-138.947	-89.2334	-46.7224	0	63.7512	107.391	139.801				-96.9544	-69.2749	-37.2009	0.42725	46.7529	84.137	110.443
	-138.916	-89.2334	-46.7529	0	63.7207	107.3	139.893				-96.9849	-69.3054	-37.2315	0.39673	46.814	84.198	110.443
	-138.916	-89.2944	-46.7224	-0.06104	63.7817	107.391	139.893				-97.0459	-69.3359	-37.2315	0.36621	46.8445	84.198	110.443
	-138.886	-89.2944	-46.7224	-0.03052	63.8428	107.452	139.862				-97.0459	-69.2749	-37.2925	0.30518	46.875	84.1675	110.413
	-138.824	-89.3555	-46.6919	0	63.8123	107.452	139.862				-97.0154	-69.2749	-37.2315	0.36621	46.875	84.1064	110.443
	-138.855	-89.3555	-46.6919	0	63.7817	107.391	139.954				-96.9849	-69.2444	-37.2315	0.39673	46.8445	84.0454	110.352
	-138.886	-89.386	-46.6614	0	63.8428	107.483	139.984				-96.9849	-69.2749	-37.1704	0.39673	46.7835	84.0759	110.413
	-138.886	-89.3555	-46.6919	0	63.9343	107.483	139.893				-97.0154	-69.3054	-37.1704	0.33569	46.875	84.1675	110.443
	-138.886	-89.325	-46.6919	-0.06104	63.9343	107.513	140.015				-97.1375	-69.4275	-37.2009	0.33569	46.9055	84.2285	110.474
	-138.824	-89.2944	-46.7529	-0.03052	63.9343	107.452	140.045				-97.0764	-69.3665	-37.2925	0.30518	46.936	84.198	110.474
	-138.794	-89.325	-46.7835	0.03052	63.9343	107.544	139.984				-96.9849	-69.3054	-37.2925	0.30518	46.9055	84.1675	110.504
	-138.733	-89.3555	-46.7835	0.03052	64.0564	107.574	140.076				-97.0154	-69.3359	-37.262	0.36621	46.8445	84.1064	110.474
	-138.763	-89.2944	-46.7224	0	64.0564	107.513	140.137				-97.0459	-69.3054	-37.2009	0.39673	46.875	84.137	110.382
	-138.763	-89.3555	-46.7224	-0.06104	64.0259	107.605	140.076				-97.168	-69.397	-37.2009	0.33569	46.9665	84.1675	110.443
	-138.733	-89.386	-46.6614	-0.03052	64.0259	107.635	140.106				-97.1069	-69.4275	-37.2315	0.30518	46.936	84.2285	110.474
	-138.763	-89.4165	-46.6919	0	64.0869	107.635	140.167				-97.0764	-69.3054	-37.2925	0.33569	46.936	84.2285	110.504
	-138.733	-89.4165	-46.7529	0	64.1479	107.635	140.106				-97.1375	-69.3054	-37.2925	0.33569	46.8445	84.137	110.504
	-138.794	-89.386	-46.8445	-0.03052	64.0564	107.727	140.167				-97.168	-69.3359	-37.2009	0.36621	46.936	84.137	110.474
	-138.733	-89.3555	-46.814	-0.06104	64.1785	107.727	140.167				-97.1375	-69.458	-37.2009	0.27466	46.9665	84.2285	110.413
	-138.641	-89.3555	-46.7835	0	64.209	107.727	140.076				-97.1069	-69.3665	-37.262	0.27466	46.9665	84.259	110.504
	-138.672	-89.386	-46.7529	0	64.1174	107.788	140.198				-97.1375	-69.3359	-37.3535	0.36621	46.9665	84.2285	110.535
	-138.641	-89.447	-46.7835	-0.03052	64.2395	107.758	140.167				-97.1985	-69.3359	-37.2925	0.39673	46.9055	84.137	110.535
	-138.702	-89.4775	-46.875	-0.06104	64.2395	107.758	140.137				-97.1069	-69.458	-37.2009	0.33569	47.0276	84.1675	110.504
	-138.763	-89.447	-46.875	0	64.1785	107.88	140.137				-97.1375	-69.4275	-37.2925	0.27466	46.9665	84.2285	110.474
	-138.733	-89.386	-46.875	0	64.3311	107.758	140.198				-97.1985	-69.397	-37.3535	0.33569	46.9055	84.2285	110.504
	-138.611	-89.447	-46.8445	-0.09155	64.3005	107.88	140.259				-97.1985	-69.3665	-37.2925	0.36621	46.9665	84.198	110.596
	-138.641	-89.447	-46.8445	0	64.209	107.91	140.228				-97.1375	-69.458	-37.2925	0.33569	46.9971	84.137	110.657
	-138.611	-89.5386	-46.9971	0.03052	64.3616	107.88	140.198				-97.1375	-69.3665	-37.2925	0.30518	47.0276	84.2285	110.596
	-138.641	-89.5081	-46.936	-0.03052	64.3311	107.849	140.228				-97.229	-69.397	-37.384	0.39673	46.9055	84.2285	110.565
	-138.672	-89.447	-46.875	-0.03052	64.27	107.91	140.167				-97.1375	-69.458	-37.2925	0.36621	47.0276	84.198	110.626
	-138.611	-89.4775	-46.9055	0	64.3921	107.941	140.106				-97.168	-69.4275	-37.2925	0.30518	47.0886	84.137	110.657
	-138.58	-89.5691	-46.9971	-0.03052	64.4531	108.002	140.167				-97.29	-69.397	-37.3535	0.33569	47.0276	84.2285	110.626
	-138.58	-89.5996	-46.936	-0.06104	64.4836	108.032	140.167				-97.168	-69.4885	-37.323	0.36621	47.0276	84.259	110.596
	-138.672	-89.5081	-46.875	0	64.4226	108.032	140.198				-97.1985	-69.4885	-37.262	0.30518	47.0886	84.1064	110.657
	-138.58	-89.5691	-46.936	0	64.4226	108.032	140.167				-97.2595	-69.397	-37.3535	0.30518	47.0886	84.1675	110.687
	-138.55	-89.5691	-47.0276	-0.03052	64.4531	108.093	140.137				-97.2595	-69.519	-37.323	0.42725	47.0581	84.259	110.657
	-138.55	-89.6301	-46.936	-0.09155	64.5447	108.185	140.106				-97.229	-69.4275	-37.2925	0.33569	47.1191	84.198	110.596
	-138.702	-89.5691	-46.9055	-0.12207	64.5447	108.185	140.076				-97.2595	-69.4275	-37.3535	0.24414	47.1497	84.1675	110.687
	-138.58	-89.5996	-46.936	-0.06104	64.5752	108.246	140.106				-97.229	-69.519	-37.3535	0.36621	47.0886	84.259	110.687
	-138.58	-89.6606	-47.0276	-0.12207	64.5752	108.246	140.137				-97.2595	-69.5496	-37.262	0.30518	47.1802	84.259	110.626
	-138.58	-89.6912	-47.0276	-0.09155	64.6362	108.215	140.198				-97.3816	-69.458	-37.384	0.33569	47.1497	84.198	110.657
	-138.672	-89.6301	-47.0581	-0.03052	64.6057	108.215	140.228				-97.3816	-69.519	-37.2925	0.39673	47.1497	84.2896	110.687
	-138.611	-89.6301	-47.0581	0	64.5752	108.246	140.198				-97.3816	-69.4885	-37.323	0.27466	47.1802	84.259	110.687
	-138.611	-89.6301	-47.0581	-0.03052	64.6973	108.246	140.228				-97.3206	-69.4885	-37.384	0.39673	47.1497	84.198	110.596
	-138.702	-89.5996	-46.9971	-0.03052	64.7278	108.337	140.228				-97.3206	-69.519	-37.3535	0.36621	47.2412	84.2896	110.718
	-138.702	-89.5996	-46.9665	-0.12207	64.7888	108.368	140.228				-97.4121	-69.4885	-37.2925	0.30518	47.2107	84.259	110.657
	-138.611	-89.5996	-46.9665	-0.09155	64.7583	108.337	140.259				-97.4731	-69.519	-37.2315	0.39673	47.1497	84.198	110.596
	-138.672	-89.5996	-47.0276	0	64.7888	108.398	140.259				-97.3816	-69.5801	-37.262	0.30518	47.2412	84.259	110.657
	-138.641	-89.5996	-47.1191	-0.06104	64.7888	108.429	140.228				-97.4121	-69.6106	-37.262	0.33569	47.1802	84.137	110.687
	-138.702	-89.6606	-47.0276	-0.03052	64.7583	108.459	140.289				-97.3816	-69.5496	-37.2315	0.39673	47.2412	84.2896	110.626
	-138.672	-89.6912	-47.0581	-0.12207	64.8499	108.49	140.32				-97.4121	-69.4885	-37.2315	0.36621	47.2412	84.2285	110.718
	-138.733	-89.5996	-47.0886	-0.09155	64.7888	108.459	140.35				-97.4426	-69.519	-37.2315	0.30518	47.1497	84.198	110.596
	-138.794	-89.6301	-47.1497	-0.09155	64.8499	108.521	140.411				-97.4731	-69.5496	-37.2925	0.27466	47.3023	84.2896	110.687
	-138.794	-89.6912	-47.0581	-0.06104	64.9109	108.368	140.411				-97.5037	-69.6106	-37.3535	0.27466	47.1802	84.1675	110.687
	-138.702	-89.6912	-47.0581	-0.09155	64.9109	108.459	140.442				-97.5037	-69.5496	-37.3535	0.27466	47.3023	84.2896	110.535
	-138.733	-89.6606	-47.0581	-0.03052	64.9719	108.49	140.533				-97.5037	-69.5496	-37.262	0.27466	47.3023	84.259	110.657
	-138.702	-89.6912	-47.0581	-0.06104	65.033	108.521	140.472				-97.5342	-69.4885	-37.262	0.30518	47.3328	84.1675	110.657
	-138.794	-89.7217	-47.0886	-0.03052	64.9414	108.551	140.442				-97.5037	-69.519	-37.262	0.36621	47.2717	84.259	110.687
	-138.733	-89.7827	-47.1191	-0.03052	65.033	108.643	140.442				-97.5342	-69.519	-37.323	0.33569	47.2412	84.1064	110.687
	-138.702	-89.7217	-47.1802	-0.06104	65.033	108.673	140.472				-97.5037	-69.519	-37.3535	0.39673	47.2412	84.2285	110.626
	-138.733	-89.7217	-47.1802	0	65.0635	108.734	140.533				-97.5342	-69.519	-37.3535	0.39673	47.2717	84.198	110.748
	-138.794	-89.7522	-47.1802	-0.12207	65.0635	108.673	140.625				-97.5037	-69.5496	-37.2925	0.27466	47.3023	84.198	110.626
	-138.824	-89.7217	-47.1497	0	65.033	108.734	140.594				-97.5342	-69.4885	-37.323	0.30518	47.3328	84.137	110.748
	-138.763	-89.7217	-47.0886	-0.06104	65.0635	108.643	140.656				-97.4426	-69.5801	-37.2315	0.27466	47.3938	84.137	110.748
	-138.733	-89.7217	-47.0581	-0.12207	65.0635	108.704	140.625				-97.4121	-69.4885	-37.262	0.36621	47.3633	84.137	110.626
	-138.733	-89.7522	-47.1497	-0.12207	65.1245	108.734	140.594				-97.3816	-69.5496	-37.262	0.39673	47.3938	84.137	110.748
	-138.763	-89.7827	-47.0886	-0.12207	65.2161	108.795	140.625				-97.3816	-69.519	-37.323	0.33569	47.3938	84.1064	110.718
	-138.763	-89.7217	-47.1191	-0.06104	65.2161	108.856	140.686				-97.4121	-69.5496	-37.3535	0.36621	47.3633	84.137	110.718
	-138.763	-89.9048	-47.1497	-0.06104	65.2771	108.856	140.747				-97.4121	-69.5496	-37.384	0.30518	47.3633	84.198	110.687
	-138.763	-89.8743	-47.1191	-0.03052	65.2771	108.856	140.747				-97.4426	-69.6106	-37.3535	0.36621	47.3328	84.2285	110.718
	-138.824	-89.8743	-47.2107	0	65.3687	108.826	140.778				-97.4121	-69.6106	-37.384	0.33569	47.3633	84.198	110.687
	-138.763	-89.8743	-47.1191	-0.03052	65.3076	108.795	140.686				-97.4731	-69.6106	-37.384	0.33569	47.3633	84.198	110.718
	-138.916	-89.9353	-47.2107	0	65.2771	108.826	140.778				-97.4426	-69.6411	-37.3535	0.33569	47.3633	84.1675	110.687
	-138.886	-89.8743	-47.2107	-0.03052	65.3687	108.887	140.808				-97.5037	-69.5801	-37.2925	0.27466	47.3938	84.137	110.718
	-138.886	-89.8743	-47.1802	0	65.3992	108.917	140.869				-97.5037	-69.5801	-37.2925	0.30518	47.4243	84.137	110.687
	-138.947	-89.8438	-47.2412	0	65.4602	108.917	140.869				-97.4731	-69.5496	-37.2925	0.24414	47.4853	84.137	110.657
	-138.947	-89.8438	-47.1802	-0.09155	65.4602	108.826	140.808				-97.4426	-69.5801	-37.323	0.36621	47.5464	84.137	110.626
	-139.008	-89.8438	-47.2107	-0.12207	65.4602	108.887	140.808				-97.4121	-69.5801	-37.2925	0.36621	47.5464	84.137	110.596
	-138.977	-89.8743	-47.1497	-0.09155	65.4297	108.917	140.869				-97.4121	-69.6106	-37.3535	0.39673	47.5464	84.137	110.687
	-138.947	-89.8132	-47.1191	-0.06104	65.4602	109.039	140.9				-97.4426	-69.6411	-37.384	0.39673	47.5464	84.1675	110.687
	-139.069	-89.8438	-47.1191	-0.03052	65.5212	109.009	140.869				-97.4426	-69.6716	-37.384	0.33569	47.5464	84.137	110.718
	-139.038	-89.8438	-47.1497	-0.06104	65.5823	108.948	140.747				-97.5037	-69.6716	-37.4451	0.36621	47.5159	84.2285	110.718
	-139.069	-89.8743	-47.1191	-0.03052	65.6128	108.917	140.9				-97.5037	-69.6716	-37.384	0.30518	47.4853	84.137	110.687
	-139.069	-89.8438	-47.1191	-0.06104	65.5823	109.039	140.9				-97.5342	-69.6106	-37.3535	0.24414	47.5464	84.198	110.687
	-139.069	-89.8743	-47.1497	-0.12207	65.5212	109.07	140.869				-97.4731	-69.6106	-37.3535	0.27466	47.6379	84.198	110.687
	-139.069	-89.8438	-47.1802	-0.15259	65.6128	109.1	140.808				-97.4731	-69.6411	-37.323	0.39673	47.6379	84.1064	110.596
	-139.099	-89.8438	-47.2107	-0.15259	65.7044	108.978	140.93				-97.4426	-69.6106	-37.323	0.39673	47.6379	84.0759	110.626
	-139.099	-89.8743	-47.2412	0	65.7044	109.07	140.961				-97.5037	-69.6716	-37.4145	0.36621	47.6074	84.0454	110.626
	-139.16	-89.9048	-47.2412	-0.03052	65.7349	109.161	140.869				-97.5647	-69.7327	-37.4756	0.33569	47.5159	84.1675	110.626
	-139.13	-89.9658	-47.1802	0	65.6433	109.161	140.839				-97.5647	-69.6716	-37.4756	0.30518	47.5769	84.1675	110.718
	-139.069	-89.9658	-47.1802	0	65.7349	109.1	140.93				-97.5342	-69.6411	-37.384	0.27466	47.699	84.137	110.687
	-139.069	-90.0269	-47.1191	-0.12207	65.7959	109.161	140.93				-97.4426	-69.6411	-37.384	0.36621	47.6685	84.1675	110.718
	-139.099	-89.9658	-47.1497	-0.06104	65.8569	109.222	140.869				-97.4426	-69.6716	-37.384	0.36621	47.699	84.0454	110.626
	-139.099	-89.9353	-47.0886	0	65.7349	109.192	140.961				-97.5037	-69.6716	-37.3535	0.33569	47.6379	84.0454	110.565
	-139.099	-89.8743	-47.1191	-0.03052	65.8264	109.131	140.961				-97.5952	-69.7327	-37.4756	0.27466	47.6074	84.1064	110.596
	-139.13	-89.8743	-47.1802	-0.03052	65.918	109.222	140.808				-97.5647	-69.6716	-37.4145	0.24414	47.699	84.1675	110.626
	-139.16	-89.8438	-47.1191	-0.09155	65.918	109.253	140.961				-97.4731	-69.6716	-37.3535	0.30518	47.76	84.137	110.687
	-139.221	-89.9048	-47.1497	-0.12207	65.7959	109.161	140.961				-97.5342	-69.6716	-37.384	0.33569	47.7295	84.1064	110.657
	-139.221	-89.9658	-47.0886	0	65.918	109.253	140.839				-97.5342	-69.7022	-37.4145	0.33569	47.6685	84.0149	110.626
	-139.252	-89.9658	-47.0581	0	65.979	109.283	140.93				-97.6562	-69.7632	-37.4145	0.36621	47.6379	84.1064	110.565
	-139.313	-89.9353	-47.0581	-0.06104	65.979	109.192	140.93				-97.5342	-69.7327	-37.4756	0.24414	47.76	84.1675	110.596
	-139.313	-89.9353	-47.1191	-0.12207	65.918	109.283	140.808				-97.5037	-69.7022	-37.4451	0.30518	47.76	84.1064	110.657
	-139.343	-89.9048	-47.1191	0	66.0706	109.314	140.93				-97.5342	-69.7327	-37.384	0.39673	47.76	84.0759	110.687
	-139.282	-89.9048	-46.9971	-0.03052	66.04	109.222	140.9				-97.6257	-69.7632	-37.3535	0.33569	47.6685	84.0149	110.657
	-139.252	-89.9658	-47.0581	-0.06104	65.979	109.314	140.839				-97.5342	-69.7937	-37.4451	0.30518	47.76	84.0759	110.626
	-139.282	-89.9963	-47.0581	-0.09155	66.1316	109.344	140.93				-97.5037	-69.7022	-37.5061	0.33569	47.821	84.1064	110.626
	-139.252	-90.0269	-47.1191	-0.03052	66.1316	109.283	140.93				-97.5647	-69.7327	-37.384	0.39673	47.7905	84.0759	110.657
	-139.343	-89.9963	-47.0886	0	66.0706	109.375	140.9				-97.5647	-69.8242	-37.3535	0.39673	47.699	84.0149	110.657
	-139.374	-89.9658	-47.0581	-0.09155	66.1926	109.406	140.869				-97.5647	-69.7937	-37.4145	0.30518	47.76	83.9539	110.657
	-139.343	-89.9963	-47.0581	-0.03052	66.1926	109.283	140.869				-97.5647	-69.7937	-37.4756	0.33569	47.821	84.0759	110.565
	-139.282	-90.0269	-47.1191	0	66.2231	109.436	140.839				-97.6257	-69.7937	-37.384	0.36621	47.821	84.0759	110.626
	-139.313	-90.0879	-47.1497	-0.03052	66.2842	109.467	140.839				-97.5647	-69.8547	-37.384	0.36621	47.7295	83.9844	110.657
	-139.313	-89.9658	-47.1191	-0.09155	66.2231	109.467	140.869				-97.5952	-69.7937	-37.4451	0.27466	47.8516	83.9539	110.687
	-139.343	-89.9963	-47.0581	0	66.2231	109.497	140.9				-97.6868	-69.7937	-37.4451	0.39673	47.8516	84.0759	110.565
	-139.435	-90.0269	-47.2107	0	66.3147	109.467	140.839				-97.6562	-69.9158	-37.3535	0.42725	47.76	84.0759	110.596
	-139.313	-90.1489	-47.1497	-0.09155	66.3147	109.467	140.869				-97.6562	-69.8852	-37.384	0.33569	47.821	83.9844	110.596
	-139.343	-90.0269	-47.0886	0	66.3147	109.467	140.778				-97.7173	-69.8242	-37.4756	0.30518	47.8821	83.9844	110.626
	-139.343	-90.0269	-47.1191	0	66.3452	109.467	140.717				-97.6562	-69.9463	-37.384	0.39673	47.821	84.0454	110.565
	-139.404	-90.0269	-47.2107	-0.06104	66.3757	109.528	140.747				-97.6562	-69.8852	-37.384	0.33569	47.8821	83.9844	110.565
	-139.435	-90.1184	-47.0886	-0.09155	66.3757	109.497	140.778				-97.6868	-69.8852	-37.4756	0.30518	47.9126	83.9233	110.657
	-139.404	-90.0574	-47.1191	-0.06104	66.4673	109.467	140.778				-97.6562	-69.9768	-37.4145	0.39673	47.8821	84.0149	110.657
	-139.374	-90.0269	-47.1802	-0.06104	66.4978	109.406	140.808				-97.6562	-69.9158	-37.4451	0.36621	47.8821	83.9844	110.565
	-139.465	-90.1184	-47.1802	-0.06104	66.4673	109.497	140.778				-97.6562	-69.9158	-37.5061	0.33569	47.9431	83.9539	110.657
	-139.465	-90.1489	-47.1802	-0.06104	66.4978	109.528	140.778				-97.6562	-69.9463	-37.4451	0.39673	47.821	84.0149	110.657
	-139.404	-90.0574	-47.1191	-0.03052	66.4368	109.528	140.747				-97.6868	-70.0073	-37.4451	0.30518	47.9431	83.9844	110.596
	-139.435	-90.1184	-47.1191	-0.03052	66.4062	109.558	140.808				-97.7478	-70.0378	-37.5366	0.30518	48.0042	83.8623	110.596
	-139.496	-90.1489	-47.1191	0	66.5283	109.589	140.839				-97.7783	-70.0378	-37.4756	0.36621	47.8516	83.9539	110.657
	-139.496	-90.1489	-47.1191	0	66.5588	109.589	140.808				-97.8088	-70.0378	-37.4756	0.24414	48.0042	83.9539	110.596
	-139.435	-90.1489	-47.1802	-0.03052	66.5894	109.558	140.839				-97.7478	-70.0684	-37.4451	0.36621	47.9431	83.8623	110.596
	-139.435	-90.1489	-47.1191	-0.12207	66.5894	109.589	140.869				-97.7478	-70.0073	-37.5061	0.30518	47.9126	83.8928	110.657
	-139.465	-90.1489	-47.0886	-0.06104	66.6199	109.558	140.839				-97.7478	-69.9463	-37.5671	0.21362	48.0042	83.8623	110.626
	-139.465	-90.1489	-47.1497	0	66.5894	109.558	140.839				-97.7478	-70.0073	-37.5671	0.33569	47.9431	83.8318	110.596
	-139.435	-90.1489	-47.2412	0	66.5588	109.589	140.869				-97.8088	-70.0073	-37.5671	0.30518	48.0347	83.9233	110.626
	-139.496	-90.2405	-47.2107	-0.06104	66.6199	109.558	140.808				-97.8394	-70.0989	-37.5366	0.21362	48.0042	83.8013	110.535
	-139.496	-90.2405	-47.1802	-0.06104	66.6504	109.619	140.747				-97.8699	-70.0378	-37.5061	0.27466	48.0347	83.8623	110.565
	-139.465	-90.1794	-47.1802	-0.12207	66.6809	109.589	140.778				-97.9309	-70.0073	-37.5061	0.30518	48.0957	83.8623	110.596
	-139.587	-90.1794	-47.1802	-0.15259	66.6809	109.68	140.686				-97.9309	-70.0378	-37.5061	0.39673	47.9736	83.8013	110.474
	-139.587	-90.1794	-47.2412	-0.12207	66.7419	109.741	140.778				-97.9309	-70.0378	-37.5671	0.36621	48.0957	83.8928	110.626
	-139.526	-90.271	-47.2717	-0.09155	66.7419	109.65	140.778				-97.9309	-70.0989	-37.5671	0.33569	48.1567	83.8013	110.596
	-139.557	-90.21	-47.1802	-0.09155	66.7419	109.711	140.808				-97.9004	-70.1294	-37.4756	0.30518	48.0957	83.8928	110.535
	-139.618	-90.21	-47.2107	-0.12207	66.8945	109.68	140.778				-97.9309	-70.1294	-37.5061	0.27466	48.0957	83.8318	110.596
	-139.557	-90.21	-47.1802	-0.09155	66.8945	109.68	140.808				-97.8699	-70.1294	-37.4756	0.27466	48.0957	83.8928	110.474
	-139.496	-90.271	-47.1802	-0.06104	66.8945	109.68	140.747				-97.9309	-70.1294	-37.5366	0.33569	48.0957	83.8928	110.565
	-139.526	-90.3015	-47.1802	-0.21362	66.925	109.619	140.717				-97.8699	-70.1294	-37.5977	0.33569	48.0957	83.8013	110.504
	-139.618	-90.332	-47.1802	-0.09155	66.9556	109.65	140.686				-97.8699	-70.1294	-37.5977	0.30518	48.1262	83.8318	110.565
	-139.618	-90.332	-47.1802	-0.15259	66.925	109.711	140.686				-97.9004	-70.1904	-37.5671	0.33569	48.0957	83.8623	110.596
	-139.526	-90.271	-47.1802	-0.15259	67.0166	109.741	140.778				-97.9309	-70.1599	-37.5671	0.30518	48.0652	83.8928	110.504
	-139.526	-90.271	-47.3023	-0.09155	66.925	109.772	140.778				-97.9614	-70.221	-37.5366	0.27466	48.1262	83.8928	110.596
	-139.557	-90.271	-47.1497	-0.12207	66.9861	109.772	140.778				-97.9614	-70.221	-37.5366	0.27466	48.1262	83.8928	110.535
	-139.587	-90.3015	-47.2107	-0.09155	66.9861	109.833	140.747				-97.9614	-70.282	-37.5366	0.30518	48.1567	83.8623	110.474
	-139.587	-90.332	-47.2412	0	66.9861	109.772	140.686				-98.0225	-70.2515	-37.5671	0.30518	48.1873	83.8928	110.443
	-139.618	-90.2405	-47.2107	-0.03052	67.0776	109.711	140.686				-98.053	-70.2515	-37.5671	0.27466	48.1873	83.8928	110.474
	-139.648	-90.271	-47.2412	-0.03052	67.1081	109.711	140.778				-98.0835	-70.282	-37.5977	0.30518	48.1873	83.8013	110.535
	-139.679	-90.3015	-47.2107	-0.03052	67.0776	109.772	140.808				-98.0835	-70.282	-37.5977	0.30518	48.2178	83.7708	110.535
	-139.74	-90.271	-47.2412	-0.06104	67.0776	109.863	140.747				-98.0225	-70.221	-37.6282	0.27466	48.2483	83.8318	110.504
	-139.679	-90.271	-47.2717	-0.06104	67.1081	109.863	140.778				-98.0225	-70.1599	-37.6892	0.30518	48.2178	83.8623	110.504
	-139.679	-90.2405	-47.2412	-0.06104	67.0776	109.863	140.625				-98.0225	-70.1904	-37.6892	0.27466	48.2483	83.8623	110.474
	-139.709	-90.271	-47.3023	-0.12207	67.0776	109.802	140.656				-97.9919	-70.221	-37.6892	0.24414	48.2788	83.9233	110.504
	-139.709	-90.271	-47.3023	-0.12207	67.1387	109.772	140.747				-98.0225	-70.2515	-37.6282	0.30518	48.2788	83.8928	110.565
	-139.709	-90.271	-47.3023	-0.12207	67.1692	109.833	140.747				-98.114	-70.221	-37.5671	0.30518	48.2788	83.8928	110.565
	-139.74	-90.21	-47.3328	-0.12207	67.1997	109.863	140.686				-98.1445	-70.2515	-37.5366	0.33569	48.2483	83.8623	110.535
	-139.709	-90.21	-47.3633	-0.06104	67.1997	109.894	140.625				-98.1445	-70.343	-37.5671	0.36621	48.2788	83.8928	110.565
	-139.74	-90.21	-47.4243	-0.06104	67.1692	109.894	140.625				-98.114	-70.343	-37.5671	0.30518	48.2178	83.8623	110.535
	-139.74	-90.21	-47.3633	-0.06104	67.1387	109.833	140.686				-98.0835	-70.343	-37.5671	0.33569	48.2483	83.8623	110.535
	-139.74	-90.2405	-47.3633	-0.06104	67.1997	109.863	140.686				-98.114	-70.3125	-37.5977	0.27466	48.1567	83.8928	110.565
	-139.771	-90.332	-47.3633	-0.06104	67.3523	109.894	140.625				-98.1445	-70.2515	-37.6282	0.24414	48.2483	83.8318	110.565
	-139.771	-90.271	-47.3633	-0.18311	67.3218	109.955	140.564				-98.2056	-70.282	-37.6892	0.27466	48.2788	83.8318	110.565
	-139.74	-90.332	-47.3328	-0.15259	67.3523	109.924	140.625				-98.2056	-70.343	-37.6892	0.30518	48.2788	83.7402	110.565
	-139.709	-90.332	-47.3633	-0.18311	67.2607	109.863	140.717				-98.2056	-70.3125	-37.6892	0.30518	48.3093	83.8318	110.565
	-139.74	-90.3015	-47.3938	-0.03052	67.2913	110.016	140.625				-98.1445	-70.3735	-37.6282	0.39673	48.2483	83.8318	110.596
	-139.709	-90.271	-47.3328	-0.12207	67.3828	109.985	140.594				-98.1445	-70.3735	-37.6282	0.33569	48.2178	83.8928	110.535
	-139.709	-90.2405	-47.3328	-0.06104	67.4133	110.016	140.686				-98.2056	-70.343	-37.6282	0.33569	48.2178	83.8623	110.565
	-139.709	-90.21	-47.4548	-0.12207	67.4133	109.924	140.656				-98.2971	-70.3125	-37.6282	0.24414	48.2788	83.8623	110.474
	-139.679	-90.2405	-47.4243	-0.18311	67.3218	110.016	140.503				-98.2666	-70.3735	-37.6282	0.27466	48.3093	83.8318	110.474
	-139.709	-90.21	-47.4548	-0.12207	67.4133	110.046	140.625				-98.175	-70.343	-37.7197	0.36621	48.3704	83.7708	110.504
	-139.74	-90.3015	-47.3938	-0.09155	67.4744	110.016	140.625				-98.2056	-70.4651	-37.6892	0.36621	48.3093	83.8623	110.565
	-139.74	-90.2405	-47.3938	-0.03052	67.5049	109.924	140.503				-98.2056	-70.4651	-37.6282	0.30518	48.2483	83.8623	110.565
	-139.801	-90.271	-47.3938	-0.09155	67.3828	110.046	140.564				-98.3276	-70.404	-37.5671	0.30518	48.2483	83.8623	110.596
	-139.771	-90.3015	-47.3633	-0.18311	67.5049	110.046	140.594				-98.2666	-70.404	-37.6282	0.21362	48.3704	83.8623	110.596
	-139.832	-90.3015	-47.3938	-0.15259	67.5354	109.985	140.564				-98.2361	-70.404	-37.6587	0.27466	48.3704	83.8318	110.565
	-139.832	-90.3015	-47.5159	-0.03052	67.5354	110.016	140.564				-98.2666	-70.4651	-37.7197	0.36621	48.3398	83.7708	110.443
	-139.954	-90.271	-47.5159	-0.06104	67.4744	110.046	140.594				-98.3581	-70.4956	-37.7197	0.33569	48.3093	83.8318	110.535
	-139.923	-90.271	-47.4853	-0.09155	67.5964	110.046	140.503				-98.3276	-70.404	-37.6587	0.33569	48.3398	83.8318	110.626
	-139.893	-90.2405	-47.4548	-0.18311	67.5964	110.016	140.594				-98.2666	-70.4346	-37.6587	0.21362	48.3704	83.8623	110.565
	-139.832	-90.2405	-47.4243	-0.06104	67.5659	110.107	140.625				-98.2666	-70.404	-37.6282	0.27466	48.4314	83.7708	110.565
	-139.832	-90.271	-47.4243	-0.06104	67.5964	110.107	140.533				-98.3887	-70.5261	-37.6892	0.33569	48.3704	83.7402	110.413
	-139.832	-90.3625	-47.5464	-0.12207	67.6269	110.107	140.625				-98.2971	-70.4956	-37.6892	0.36621	48.3093	83.8318	110.443
	-139.832	-90.332	-47.5159	-0.15259	67.6575	110.168	140.625				-98.2666	-70.4346	-37.6587	0.27466	48.4009	83.8318	110.504
	-139.801	-90.271	-47.5159	-0.09155	67.6269	110.077	140.533				-98.2971	-70.4651	-37.6282	0.18311	48.4314	83.8623	110.535
	-139.923	-90.3015	-47.4853	-0.09155	67.7185	110.138	140.625				-98.3581	-70.5566	-37.7502	0.36621	48.4314	83.7708	110.504
	-139.893	-90.3015	-47.4853	-0.15259	67.688	110.168	140.656				-98.2666	-70.5261	-37.7197	0.33569	48.3704	83.7708	110.413
	-139.862	-90.3015	-47.5464	-0.12207	67.688	110.107	140.656				-98.3276	-70.4651	-37.6587	0.24414	48.4619	83.8623	110.443
	-139.862	-90.4236	-47.5464	-0.09155	67.749	110.168	140.686				-98.4192	-70.4956	-37.6587	0.24414	48.4619	83.8623	110.504
	-139.862	-90.4541	-47.4853	-0.12207	67.749	110.199	140.656				-98.3581	-70.6177	-37.7502	0.30518	48.4009	83.7708	110.474
	-139.862	-90.3931	-47.5159	-0.18311	67.7795	110.199	140.656				-98.3581	-70.5261	-37.7197	0.27466	48.4009	83.7708	110.443
	-139.954	-90.3931	-47.5769	-0.09155	67.8101	110.107	140.686				-98.4192	-70.5261	-37.6587	0.21362	48.4924	83.8318	110.382
	-140.015	-90.4236	-47.6074	-0.09155	67.7795	110.077	140.686				-98.3581	-70.6482	-37.7808	0.24414	48.4924	83.8318	110.504
	-139.954	-90.4541	-47.5464	-0.21362	67.7795	110.138	140.656				-98.3581	-70.5872	-37.7808	0.33569	48.4314	83.8013	110.504
	-139.923	-90.3931	-47.5159	-0.09155	67.8406	110.138	140.564				-98.3887	-70.5872	-37.6892	0.27466	48.523	83.7708	110.504
	-139.954	-90.3625	-47.6074	-0.12207	67.9016	110.077	140.594				-98.3276	-70.6482	-37.7197	0.18311	48.523	83.8318	110.413
	-140.015	-90.4236	-47.6379	-0.21362	67.9321	110.138	140.656				-98.4192	-70.6482	-37.7808	0.30518	48.523	83.8318	110.474
	-140.045	-90.5151	-47.5464	-0.18311	67.9321	110.199	140.656				-98.4497	-70.5872	-37.6892	0.27466	48.4924	83.7097	110.504
	-139.984	-90.4541	-47.5769	-0.12207	67.9626	110.199	140.686				-98.3581	-70.6787	-37.7197	0.18311	48.6145	83.8013	110.443
	-139.984	-90.4236	-47.6685	-0.12207	67.9932	110.229	140.656				-98.3887	-70.6177	-37.8418	0.30518	48.523	83.8013	110.413
	-140.015	-90.4541	-47.6074	-0.09155	67.9932	110.229	140.656				-98.3887	-70.6177	-37.7502	0.27466	48.523	83.7402	110.504
	-140.106	-90.4846	-47.6074	-0.09155	68.0237	110.199	140.594				-98.4192	-70.7398	-37.7502	0.21362	48.584	83.7708	110.474
	-140.045	-90.4236	-47.5769	-0.12207	67.9932	110.199	140.594				-98.3887	-70.7092	-37.8723	0.27466	48.4924	83.8013	110.382
	-140.015	-90.4236	-47.6074	-0.15259	67.9626	110.229	140.594				-98.4192	-70.6177	-37.7502	0.24414	48.5535	83.7402	110.443
	-140.076	-90.4236	-47.6074	-0.21362	68.0847	110.26	140.564				-98.5107	-70.6482	-37.7502	0.21362	48.584	83.7097	110.504
	-140.167	-90.4541	-47.6074	-0.24414	68.1458	110.26	140.564				-98.4802	-70.6482	-37.8113	0.33569	48.4924	83.7708	110.413
	-140.106	-90.4846	-47.6379	-0.18311	68.1458	110.26	140.533				-98.4802	-70.6482	-37.7808	0.21362	48.6145	83.7097	110.443
	-140.076	-90.4846	-47.6685	-0.18311	68.1763	110.321	140.503				-98.4192	-70.6482	-37.7502	0.30518	48.6145	83.7097	110.474
	-140.137	-90.4846	-47.7295	-0.21362	68.1152	110.352	140.503				-98.4497	-70.6482	-37.7808	0.33569	48.5535	83.7402	110.413
	-140.106	-90.4236	-47.699	-0.21362	68.1152	110.352	140.533				-98.5107	-70.7092	-37.8723	0.18311	48.645	83.6792	110.382
	-140.137	-90.4236	-47.6379	-0.30518	68.1152	110.382	140.594				-98.4802	-70.8008	-37.8723	0.30518	48.584	83.7402	110.474
	-140.167	-90.3931	-47.6379	-0.21362	68.1458	110.413	140.503				-98.4802	-70.7398	-37.8723	0.24414	48.6755	83.7402	110.413
	-140.137	-90.4541	-47.7295	-0.21362	68.1763	110.413	140.594				-98.4192	-70.6787	-37.8723	0.21362	48.6145	83.6487	110.413
	-140.106	-90.5151	-47.7295	-0.21362	68.2373	110.352	140.564				-98.3887	-70.6787	-37.8113	0.27466	48.645	83.7402	110.474
[truncated: 11,002 more rows]

## Sheet: Panel_c_data
AVAL						AVAR
Vm (mV)	I (pA)	se	n			Vm (mV)	I (pA)	se	n
-110	-21.2698	1.50304	11			-110	-24.7164	2.07634	11
-100	-17.7726	1.40923				-100	-21.2999	1.79459
-90	-15.0272	1.18119				-90	-18.3234	1.58622
-80	-12.3004	0.97363				-80	-15.5531	1.34051
-70	-9.76761	0.79681				-70	-12.8206	1.1568
-60	-7.32432	0.5953				-60	-10.3031	0.95338
-50	-4.95152	0.43776				-50	-7.75869	0.7673
-40	-2.67735	0.32242				-40	-5.26377	0.60919
-30	-0.49347	0.31235				-30	-2.96313	0.49639
-20	1.51644	0.37041				-20	-0.75013	0.43077
-10	3.4693	0.48158				-10	1.43093	0.46239
0	5.32463	0.57859				0	3.56267	0.54842
10	7.14663	0.72891				10	5.68637	0.66878
20	8.96362	0.90019				20	7.80988	0.81892
30	10.9165	1.10674				30	10.1485	1.11935
40	13.2162	1.29133				40	13.118	1.46273
50	15.8238	1.5078				50	16.803	1.91572

## Sheet: Panel_c_trace
AVAL																				AVAR
Vm (mV)	-110	-100	-90	-80	-70	-60	-50	-40	-30	-20	-10	0	10	20	30	40	50			Vm (mV)	-110	-100	-90	-80	-70	-60	-50	-40	-30	-20	-10	0	10	20	30	40	50
I (pA)	0.21362	0.06104	0.09155	0.12207	0.06104	-0.06104	-0.06104	-0.09155	0.03052	0.12207	0.09155	-0.12207	0.03052	0	0.12207	-0.03052	0.09155			I (pA)	-1.46484	-0.85449	-0.79346	-0.91553	-0.54932	-0.45776	-0.88501	-0.54932	-0.88501	-0.94604	-0.67139	-0.73242	-1.19019	-1.25122	-1.15967	-0.09155	-1.37329
	0.18311	0.06104	0.06104	0.12207	0.03052	-0.06104	-0.03052	-0.09155	0.06104	0.12207	0.09155	-0.12207	0.03052	0	0.12207	-0.03052	0.09155				-1.46484	-0.85449	-0.79346	-0.88501	-0.57983	-0.45776	-0.88501	-0.54932	-0.88501	-0.94604	-0.7019	-0.76294	-1.19019	-1.28174	-1.15967	-0.12207	-1.37329
	0.15259	0.06104	0.03052	0.12207	0.03052	-0.06104	-0.03052	-0.09155	0.06104	0.12207	0.06104	-0.09155	0	0	0.09155	0	0.12207				-1.46484	-0.82397	-0.76294	-0.85449	-0.57983	-0.45776	-0.85449	-0.54932	-0.88501	-0.91553	-0.7019	-0.76294	-1.2207	-1.28174	-1.15967	-0.12207	-1.40381
	0.15259	0.06104	0	0.12207	0.03052	-0.06104	-0.03052	-0.09155	0.06104	0.12207	0.06104	-0.09155	0	0	0.09155	0	0.12207				-1.49536	-0.82397	-0.73242	-0.82397	-0.57983	-0.48828	-0.82397	-0.54932	-0.85449	-0.88501	-0.73242	-0.76294	-1.2207	-1.31226	-1.15967	-0.12207	-1.40381
	0.12207	0.06104	0	0.12207	0	-0.06104	0	-0.09155	0.09155	0.12207	0.06104	-0.06104	0	0	0.06104	0	0.15259				-1.49536	-0.82397	-0.73242	-0.79346	-0.61035	-0.48828	-0.82397	-0.54932	-0.85449	-0.85449	-0.73242	-0.79346	-1.25122	-1.31226	-1.15967	-0.12207	-1.43433
	0.12207	0.06104	-0.03052	0.09155	0	-0.03052	0	-0.06104	0.09155	0.09155	0.03052	-0.06104	0	0	0.06104	0.03052	0.15259				-1.49536	-0.82397	-0.7019	-0.76294	-0.61035	-0.48828	-0.79346	-0.54932	-0.85449	-0.85449	-0.73242	-0.79346	-1.28174	-1.34277	-1.19019	-0.12207	-1.43433
	0.09155	0.06104	-0.03052	0.09155	0	-0.03052	0	-0.06104	0.09155	0.09155	0.03052	-0.06104	-0.03052	0	0.03052	0.03052	0.15259				-1.49536	-0.82397	-0.7019	-0.73242	-0.61035	-0.48828	-0.76294	-0.54932	-0.85449	-0.82397	-0.73242	-0.82397	-1.28174	-1.34277	-1.19019	-0.12207	-1.43433
	0.09155	0.06104	-0.03052	0.06104	0	0	0	-0.06104	0.09155	0.09155	0	-0.03052	-0.03052	-0.03052	0	0.06104	0.12207				-1.49536	-0.82397	-0.7019	-0.7019	-0.64087	-0.5188	-0.76294	-0.54932	-0.85449	-0.82397	-0.76294	-0.85449	-1.31226	-1.37329	-1.2207	-0.12207	-1.40381
	0.09155	0.06104	0	0.06104	0	0	0	-0.06104	0.12207	0.09155	0	-0.03052	-0.03052	-0.03052	0	0.06104	0.09155				-1.49536	-0.82397	-0.7019	-0.67139	-0.64087	-0.5188	-0.73242	-0.5188	-0.82397	-0.82397	-0.76294	-0.88501	-1.37329	-1.37329	-1.25122	-0.12207	-1.40381
	0.06104	0.06104	0	0.03052	0	0	-0.03052	-0.03052	0.12207	0.09155	0	-0.03052	-0.03052	-0.03052	0	0.09155	0.06104				-1.46484	-0.85449	-0.73242	-0.67139	-0.64087	-0.5188	-0.73242	-0.5188	-0.82397	-0.82397	-0.76294	-0.91553	-1.40381	-1.37329	-1.28174	-0.12207	-1.37329
	0.06104	0.06104	0	0	0	0.03052	-0.03052	-0.03052	0.12207	0.09155	0	-0.03052	-0.03052	-0.03052	0	0.09155	0				-1.46484	-0.85449	-0.76294	-0.64087	-0.64087	-0.54932	-0.7019	-0.5188	-0.82397	-0.82397	-0.76294	-0.91553	-1.43433	-1.40381	-1.31226	-0.12207	-1.37329
	0.06104	0.06104	0.03052	0	0	0.03052	-0.03052	-0.03052	0.12207	0.06104	0	0	-0.03052	0	-0.03052	0.09155	-0.06104				-1.46484	-0.88501	-0.79346	-0.64087	-0.64087	-0.54932	-0.7019	-0.5188	-0.82397	-0.82397	-0.76294	-0.94604	-1.49536	-1.40381	-1.34277	-0.15259	-1.34277
	0.03052	0.06104	0.06104	0	0	0.06104	-0.03052	-0.03052	0.15259	0.06104	0	0	-0.03052	0	-0.03052	0.09155	-0.15259				-1.43433	-0.91553	-0.85449	-0.61035	-0.64087	-0.57983	-0.73242	-0.5188	-0.82397	-0.85449	-0.76294	-0.97656	-1.52588	-1.40381	-1.37329	-0.15259	-1.31226
	0.03052	0.06104	0.09155	0	0	0.06104	-0.03052	0	0.15259	0.03052	0	0	0	0	0	0.09155	-0.21362				-1.43433	-0.91553	-0.91553	-0.61035	-0.64087	-0.57983	-0.73242	-0.5188	-0.82397	-0.85449	-0.76294	-0.97656	-1.52588	-1.40381	-1.37329	-0.15259	-1.31226
	0	0.06104	0.12207	0	0	0.06104	-0.03052	0	0.15259	0	0	0	0	0	0	0.09155	-0.30518				-1.43433	-0.94604	-0.97656	-0.61035	-0.64087	-0.57983	-0.73242	-0.54932	-0.82397	-0.85449	-0.79346	-1.00708	-1.5564	-1.40381	-1.40381	-0.15259	-1.28174
	0	0.03052	0.15259	0	0	0.06104	-0.03052	0	0.15259	0	0	0	0	0	0	0.09155	-0.36621				-1.43433	-0.94604	-1.0376	-0.61035	-0.64087	-0.61035	-0.76294	-0.54932	-0.82397	-0.85449	-0.79346	-1.00708	-1.52588	-1.40381	-1.40381	-0.18311	-1.28174
	0	0.03052	0.15259	0	0.03052	0.06104	-0.03052	0	0.15259	0	0.03052	0	0	0.03052	0	0.09155	-0.42725				-1.43433	-0.94604	-1.09863	-0.61035	-0.64087	-0.61035	-0.76294	-0.54932	-0.82397	-0.85449	-0.79346	-1.00708	-1.52588	-1.40381	-1.43433	-0.18311	-1.28174
	-0.03052	0.03052	0.15259	0	0.03052	0.06104	-0.03052	0	0.18311	0	0.03052	0	0.03052	0.03052	0	0.06104	-0.45776				-1.43433	-0.94604	-1.12915	-0.61035	-0.64087	-0.61035	-0.76294	-0.57983	-0.82397	-0.85449	-0.79346	-1.00708	-1.49536	-1.40381	-1.40381	-0.18311	-1.28174
	-0.06104	0	0.15259	0	0.06104	0.03052	-0.03052	0.03052	0.18311	0	0.06104	0	0.03052	0.06104	0	0.06104	-0.45776				-1.43433	-0.94604	-1.15967	-0.64087	-0.67139	-0.61035	-0.76294	-0.57983	-0.82397	-0.85449	-0.76294	-1.0376	-1.46484	-1.40381	-1.40381	-0.18311	-1.31226
	-0.09155	0	0.15259	0	0.06104	0.03052	-0.03052	0.03052	0.18311	0	0.06104	0	0.06104	0.06104	0	0.03052	-0.45776				-1.43433	-0.94604	-1.19019	-0.64087	-0.67139	-0.61035	-0.73242	-0.57983	-0.82397	-0.82397	-0.76294	-1.0376	-1.43433	-1.40381	-1.40381	-0.18311	-1.31226
	-0.09155	0	0.12207	0	0.06104	0	0	0.06104	0.18311	0	0.06104	0	0.06104	0.06104	0	0.03052	-0.42725				-1.43433	-0.91553	-1.19019	-0.64087	-0.67139	-0.64087	-0.73242	-0.57983	-0.82397	-0.82397	-0.76294	-1.0376	-1.37329	-1.40381	-1.40381	-0.18311	-1.31226
	-0.12207	0	0.12207	0	0.06104	0	0	0.09155	0.15259	0.03052	0.06104	0	0.06104	0.06104	0	0	-0.36621				-1.43433	-0.91553	-1.15967	-0.67139	-0.67139	-0.64087	-0.7019	-0.57983	-0.82397	-0.79346	-0.76294	-1.0376	-1.34277	-1.40381	-1.37329	-0.15259	-1.34277
	-0.12207	0	0.09155	0	0.06104	0	0.03052	0.09155	0.15259	0.03052	0.03052	0	0.06104	0.06104	0	0	-0.33569				-1.43433	-0.88501	-1.12915	-0.67139	-0.7019	-0.64087	-0.7019	-0.57983	-0.79346	-0.79346	-0.76294	-1.0376	-1.31226	-1.40381	-1.37329	-0.15259	-1.34277
	-0.12207	0.03052	0.09155	0	0.03052	0	0.06104	0.09155	0.15259	0.06104	0.03052	0	0.06104	0.06104	0	0	-0.27466				-1.43433	-0.88501	-1.09863	-0.7019	-0.7019	-0.67139	-0.7019	-0.57983	-0.79346	-0.79346	-0.76294	-1.0376	-1.28174	-1.40381	-1.37329	-0.12207	-1.34277
	-0.12207	0.06104	0.06104	0	0	0	0.09155	0.12207	0.12207	0.06104	0.03052	0	0.03052	0.03052	0	0	-0.21362				-1.40381	-0.85449	-1.06812	-0.73242	-0.7019	-0.67139	-0.7019	-0.57983	-0.76294	-0.79346	-0.79346	-1.0376	-1.25122	-1.40381	-1.37329	-0.12207	-1.34277
	-0.12207	0.06104	0.06104	0	0	0	0.09155	0.12207	0.12207	0.09155	0.03052	0	0.03052	0.03052	0	0	-0.15259				-1.40381	-0.82397	-1.00708	-0.73242	-0.7019	-0.7019	-0.7019	-0.57983	-0.76294	-0.79346	-0.79346	-1.0376	-1.25122	-1.43433	-1.34277	-0.09155	-1.34277
	-0.09155	0.09155	0.03052	0	0	0	0.12207	0.09155	0.12207	0.09155	0.03052	0	0.03052	0	0.03052	0	-0.12207				-1.37329	-0.82397	-0.94604	-0.76294	-0.7019	-0.73242	-0.7019	-0.57983	-0.73242	-0.79346	-0.82397	-1.0376	-1.25122	-1.43433	-1.34277	-0.09155	-1.31226
	-0.09155	0.09155	0.03052	0	-0.03052	0	0.12207	0.09155	0.09155	0.09155	0.03052	-0.03052	0	0	0.06104	0	-0.06104				-1.37329	-0.79346	-0.88501	-0.76294	-0.67139	-0.76294	-0.73242	-0.57983	-0.73242	-0.79346	-0.82397	-1.0376	-1.2207	-1.46484	-1.31226	-0.06104	-1.31226
	-0.06104	0.09155	0.03052	0	-0.06104	0	0.15259	0.09155	0.09155	0.09155	0.03052	-0.03052	0	0	0.06104	0	-0.03052				-1.34277	-0.76294	-0.85449	-0.79346	-0.67139	-0.76294	-0.73242	-0.57983	-0.73242	-0.76294	-0.85449	-1.0376	-1.2207	-1.49536	-1.31226	-0.03052	-1.28174
	-0.03052	0.09155	0.03052	0	-0.09155	0	0.12207	0.06104	0.06104	0.09155	0.03052	-0.03052	0	0	0.09155	0	0				-1.31226	-0.73242	-0.79346	-0.79346	-0.67139	-0.79346	-0.76294	-0.57983	-0.73242	-0.76294	-0.85449	-1.00708	-1.2207	-1.52588	-1.28174	-0.03052	-1.28174
	-0.03052	0.09155	0.03052	0	-0.09155	0	0.12207	0.06104	0.06104	0.06104	0.03052	-0.03052	0	0	0.09155	0	0				-1.28174	-0.7019	-0.76294	-0.82397	-0.64087	-0.79346	-0.76294	-0.54932	-0.73242	-0.76294	-0.85449	-1.00708	-1.2207	-1.5564	-1.25122	0	-1.28174
	0	0.09155	0.03052	0	-0.09155	0	0.12207	0.06104	0.06104	0.06104	0.03052	-0.03052	0	0	0.09155	0	0.03052				-1.25122	-0.7019	-0.73242	-0.82397	-0.64087	-0.79346	-0.76294	-0.54932	-0.76294	-0.76294	-0.88501	-1.00708	-1.2207	-1.58691	-1.2207	0	-1.25122
	0	0.06104	0.03052	0	-0.09155	0	0.09155	0.03052	0.03052	0.03052	0.03052	-0.03052	-0.03052	0	0.09155	0	0.03052				-1.25122	-0.67139	-0.7019	-0.85449	-0.61035	-0.79346	-0.76294	-0.5188	-0.79346	-0.76294	-0.85449	-1.00708	-1.25122	-1.58691	-1.2207	0	-1.25122
	0	0.06104	0.03052	0	-0.09155	0.03052	0.06104	0.03052	0.03052	0	0.03052	-0.03052	-0.03052	-0.03052	0.09155	0.03052	0.03052				-1.2207	-0.67139	-0.7019	-0.85449	-0.61035	-0.76294	-0.76294	-0.5188	-0.82397	-0.73242	-0.85449	-1.00708	-1.25122	-1.58691	-1.19019	0	-1.25122
	0	0.03052	0.03052	0	-0.09155	0.03052	0.06104	0.03052	0.03052	0	0	0	-0.03052	-0.03052	0.09155	0.03052	0.03052				-1.2207	-0.64087	-0.7019	-0.88501	-0.61035	-0.76294	-0.73242	-0.48828	-0.85449	-0.73242	-0.85449	-0.97656	-1.25122	-1.58691	-1.19019	0	-1.25122
	0	0.03052	0.03052	0	-0.09155	0.03052	0.06104	0.06104	0	0	0	0	0	-0.03052	0.09155	0.03052	0.03052				-1.19019	-0.64087	-0.7019	-0.88501	-0.57983	-0.73242	-0.7019	-0.48828	-0.91553	-0.73242	-0.85449	-0.97656	-1.25122	-1.58691	-1.19019	0	-1.25122
	0	0.03052	0.03052	-0.03052	-0.09155	0.06104	0.03052	0.06104	0	-0.03052	0	0	0	-0.03052	0.06104	0.06104	0.03052				-1.19019	-0.64087	-0.7019	-0.88501	-0.57983	-0.73242	-0.67139	-0.48828	-0.97656	-0.73242	-0.82397	-0.97656	-1.25122	-1.5564	-1.19019	0	-1.25122
	0	0	0.03052	-0.03052	-0.09155	0.06104	0.03052	0.06104	0	-0.03052	0	0	0	-0.03052	0.06104	0.06104	0.03052				-1.19019	-0.67139	-0.7019	-0.88501	-0.57983	-0.73242	-0.67139	-0.48828	-1.00708	-0.73242	-0.82397	-1.00708	-1.25122	-1.5564	-1.19019	0	-1.25122
	0	0	0.03052	-0.03052	-0.09155	0.06104	0.03052	0.06104	0	-0.03052	0	0	0	0	0.06104	0.06104	0				-1.19019	-0.67139	-0.7019	-0.88501	-0.57983	-0.73242	-0.64087	-0.48828	-1.0376	-0.73242	-0.79346	-1.00708	-1.25122	-1.52588	-1.2207	0	-1.25122
	0	0	0.03052	-0.06104	-0.09155	0.06104	0.06104	0.06104	0	-0.03052	0	0.03052	0	0	0.06104	0.06104	0				-1.15967	-0.67139	-0.73242	-0.88501	-0.61035	-0.73242	-0.64087	-0.48828	-1.06812	-0.76294	-0.79346	-1.00708	-1.25122	-1.52588	-1.2207	0	-1.25122
	0.03052	0	0	-0.06104	-0.09155	0.06104	0.06104	0.06104	0	-0.03052	0	0.06104	0	0	0.06104	0.06104	0				-1.15967	-0.7019	-0.73242	-0.88501	-0.61035	-0.73242	-0.64087	-0.48828	-1.06812	-0.76294	-0.79346	-1.00708	-1.25122	-1.52588	-1.2207	0	-1.25122
	0.03052	-0.03052	0	-0.09155	-0.09155	0.06104	0.06104	0.06104	0	-0.03052	0	0.09155	0.03052	0	0.06104	0.06104	0				-1.15967	-0.7019	-0.76294	-0.85449	-0.61035	-0.73242	-0.64087	-0.5188	-1.06812	-0.79346	-0.76294	-0.97656	-1.2207	-1.52588	-1.25122	0	-1.25122
	0.03052	-0.03052	0	-0.09155	-0.09155	0.06104	0.09155	0.06104	0	-0.03052	0	0.09155	0.03052	0	0.06104	0.06104	0				-1.15967	-0.7019	-0.76294	-0.85449	-0.64087	-0.73242	-0.64087	-0.5188	-1.0376	-0.79346	-0.76294	-0.97656	-1.19019	-1.52588	-1.25122	0.03052	-1.25122
	0.03052	-0.06104	-0.03052	-0.09155	-0.09155	0.06104	0.09155	0.06104	0	0	0	0.12207	0	0	0.06104	0.06104	0.03052				-1.15967	-0.73242	-0.76294	-0.85449	-0.64087	-0.73242	-0.67139	-0.54932	-1.0376	-0.82397	-0.76294	-0.97656	-1.15967	-1.5564	-1.25122	0.03052	-1.25122
	0.03052	-0.06104	-0.03052	-0.09155	-0.09155	0.03052	0.09155	0.06104	0	0	0	0.12207	0	0	0.06104	0.03052	0.03052				-1.15967	-0.73242	-0.76294	-0.85449	-0.64087	-0.73242	-0.67139	-0.57983	-1.00708	-0.82397	-0.73242	-0.94604	-1.12915	-1.58691	-1.25122	0.06104	-1.25122
	0.03052	-0.09155	-0.03052	-0.06104	-0.06104	0.03052	0.09155	0.06104	0	0	0	0.12207	0	0	0.09155	0.03052	0.03052				-1.15967	-0.73242	-0.76294	-0.85449	-0.64087	-0.73242	-0.7019	-0.57983	-0.97656	-0.85449	-0.73242	-0.94604	-1.09863	-1.61743	-1.25122	0.06104	-1.2207
	0	-0.09155	-0.06104	-0.06104	-0.06104	0.03052	0.09155	0.06104	0	0	0	0.12207	0	0	0.06104	0	0.06104				-1.15967	-0.76294	-0.76294	-0.85449	-0.67139	-0.76294	-0.7019	-0.61035	-0.94604	-0.85449	-0.73242	-0.91553	-1.06812	-1.64795	-1.2207	0.06104	-1.2207
	0	-0.09155	-0.06104	-0.03052	-0.06104	0	0.09155	0.06104	0	0	0	0.12207	0	0	0.06104	0	0.06104				-1.15967	-0.76294	-0.73242	-0.85449	-0.67139	-0.76294	-0.7019	-0.61035	-0.94604	-0.85449	-0.73242	-0.91553	-1.0376	-1.67847	-1.2207	0.09155	-1.2207
	0	-0.09155	-0.06104	0	-0.03052	0	0.09155	0.06104	0	0	0	0.09155	0	0.03052	0.06104	0	0.06104				-1.15967	-0.76294	-0.7019	-0.85449	-0.67139	-0.79346	-0.67139	-0.64087	-0.91553	-0.85449	-0.73242	-0.88501	-1.0376	-1.70898	-1.2207	0.09155	-1.2207
	0	-0.09155	-0.03052	0	-0.03052	0	0.06104	0.06104	0	0	0	0.09155	0	0.03052	0.06104	0	0.09155				-1.19019	-0.79346	-0.67139	-0.85449	-0.7019	-0.79346	-0.67139	-0.61035	-0.91553	-0.85449	-0.73242	-0.88501	-1.00708	-1.70898	-1.2207	0.09155	-1.2207
	0	-0.06104	-0.03052	0	-0.03052	0	0.06104	0.06104	0	-0.03052	0.03052	0.09155	0	0.06104	0.03052	0	0.09155				-1.19019	-0.79346	-0.64087	-0.85449	-0.7019	-0.82397	-0.64087	-0.61035	-0.88501	-0.85449	-0.73242	-0.88501	-1.00708	-1.7395	-1.19019	0.12207	-1.2207
	0	-0.06104	0	0	0	0	0.03052	0.06104	-0.03052	-0.03052	0.03052	0.09155	0	0.06104	0.03052	0	0.09155				-1.19019	-0.79346	-0.61035	-0.85449	-0.7019	-0.82397	-0.61035	-0.57983	-0.88501	-0.85449	-0.76294	-0.88501	-1.00708	-1.7395	-1.19019	0.12207	-1.25122
	0	-0.06104	0	0	0	0	0.03052	0.06104	-0.03052	-0.03052	0.03052	0.09155	0	0.06104	0	0	0.06104				-1.2207	-0.79346	-0.57983	-0.82397	-0.73242	-0.82397	-0.57983	-0.54932	-0.85449	-0.82397	-0.76294	-0.88501	-1.00708	-1.7395	-1.19019	0.12207	-1.28174
	0	-0.06104	0	0	0	0	0	0.03052	-0.06104	-0.03052	0.03052	0.09155	0	0.06104	0	0	0.06104				-1.2207	-0.79346	-0.57983	-0.82397	-0.73242	-0.82397	-0.57983	-0.5188	-0.85449	-0.82397	-0.76294	-0.88501	-1.0376	-1.70898	-1.19019	0.12207	-1.31226
	0	-0.06104	0	0	0	-0.03052	0	0.03052	-0.06104	-0.03052	0.03052	0.09155	0.03052	0.06104	0	0	0.06104				-1.2207	-0.79346	-0.54932	-0.82397	-0.73242	-0.82397	-0.54932	-0.48828	-0.85449	-0.82397	-0.79346	-0.88501	-1.0376	-1.70898	-1.19019	0.12207	-1.34277
	0	-0.03052	0.03052	0	0	-0.03052	0	0	-0.09155	-0.03052	0	0.09155	0.03052	0.06104	-0.03052	0	0.06104				-1.25122	-0.76294	-0.54932	-0.82397	-0.73242	-0.82397	-0.54932	-0.48828	-0.82397	-0.82397	-0.79346	-0.88501	-1.06812	-1.70898	-1.2207	0.12207	-1.37329
	0	-0.03052	0.03052	0	0	-0.03052	0	0	-0.09155	-0.03052	0	0.12207	0.03052	0.06104	-0.06104	0	0.03052				-1.28174	-0.76294	-0.54932	-0.82397	-0.73242	-0.79346	-0.54932	-0.45776	-0.82397	-0.82397	-0.79346	-0.91553	-1.06812	-1.67847	-1.2207	0.12207	-1.37329
	0	-0.03052	0.03052	0	0.03052	-0.03052	0	0	-0.12207	0	0	0.12207	0.03052	0.03052	-0.06104	0	0.03052				-1.28174	-0.76294	-0.54932	-0.82397	-0.7019	-0.79346	-0.54932	-0.45776	-0.82397	-0.82397	-0.79346	-0.91553	-1.09863	-1.67847	-1.2207	0.12207	-1.40381
	0	-0.03052	0	0	0.03052	0	0	0	-0.12207	0	0	0.12207	0	0.03052	-0.09155	0	0.03052				-1.31226	-0.73242	-0.57983	-0.85449	-0.7019	-0.76294	-0.57983	-0.45776	-0.79346	-0.82397	-0.79346	-0.94604	-1.09863	-1.64795	-1.25122	0.12207	-1.43433
	0	0	0	0	0.03052	0	0	0	-0.12207	0	0	0.12207	0	0.03052	-0.09155	0	0.06104				-1.34277	-0.73242	-0.57983	-0.85449	-0.7019	-0.76294	-0.57983	-0.45776	-0.79346	-0.82397	-0.79346	-0.97656	-1.09863	-1.64795	-1.25122	0.12207	-1.43433
	0	0	0	0	0.03052	0	0	0	-0.12207	0	0	0.09155	0	0	-0.09155	0	0.06104				-1.37329	-0.73242	-0.61035	-0.85449	-0.67139	-0.73242	-0.61035	-0.45776	-0.82397	-0.82397	-0.79346	-1.00708	-1.09863	-1.61743	-1.25122	0.12207	-1.43433
	-0.03052	0	-0.03052	0	0.03052	0	0	0	-0.12207	0	0	0.09155	0	0	-0.12207	0	0.09155				-1.40381	-0.73242	-0.61035	-0.85449	-0.67139	-0.73242	-0.64087	-0.48828	-0.82397	-0.82397	-0.82397	-1.0376	-1.09863	-1.58691	-1.25122	0.12207	-1.40381
	-0.03052	0	-0.03052	0	0.06104	0.03052	0.03052	0	-0.12207	0	0	0.06104	0	0	-0.12207	0	0.15259				-1.40381	-0.76294	-0.61035	-0.85449	-0.67139	-0.73242	-0.67139	-0.48828	-0.82397	-0.85449	-0.82397	-1.06812	-1.09863	-1.5564	-1.25122	0.12207	-1.40381
	-0.03052	0	-0.06104	0	0.06104	0.03052	0.03052	0	-0.12207	0	0	0.06104	0	0	-0.12207	-0.03052	0.18311				-1.43433	-0.76294	-0.64087	-0.88501	-0.67139	-0.7019	-0.7019	-0.5188	-0.82397	-0.85449	-0.82397	-1.09863	-1.09863	-1.49536	-1.25122	0.12207	-1.37329
	-0.06104	0	-0.06104	0	0.06104	0.06104	0.03052	0	-0.12207	-0.03052	0	0.03052	0.03052	0	-0.12207	-0.03052	0.21362				-1.49536	-0.82397	-0.67139	-0.91553	-0.7019	-0.73242	-0.73242	-0.5188	-0.85449	-0.85449	-0.82397	-1.09863	-1.06812	-1.40381	-1.2207	0.15259	-1.31226
	-0.03052	0.03052	-0.09155	0	0.09155	0.06104	0.03052	0	-0.12207	-0.03052	0	0.03052	0.03052	0	-0.12207	-0.03052	0.21362				-1.58691	-0.91553	-0.73242	-0.94604	-0.76294	-0.76294	-0.76294	-0.54932	-0.85449	-0.82397	-0.82397	-1.09863	-1.00708	-1.31226	-1.15967	0.24414	-1.19019
	-0.03052	0.03052	-0.09155	0	0.09155	0.06104	0.03052	0	-0.12207	-0.03052	0	0.03052	0.06104	0	-0.12207	-0.06104	0.24414				-1.7395	-1.06812	-0.88501	-1.06812	-0.85449	-0.82397	-0.82397	-0.54932	-0.85449	-0.82397	-0.79346	-1.00708	-0.91553	-1.12915	-1.00708	0.39673	-1.00708
	0	0.03052	-0.09155	0	0.12207	0.06104	0	0	-0.12207	-0.03052	0	0	0.09155	0	-0.12207	-0.06104	0.24414				-2.0752	-1.37329	-1.15967	-1.28174	-1.0376	-0.97656	-0.91553	-0.61035	-0.85449	-0.76294	-0.7019	-0.88501	-0.76294	-0.85449	-0.76294	0.73242	-0.64087
	0	0.03052	-0.09155	0	0.15259	0.06104	0	0	-0.12207	-0.03052	0	0	0.09155	0	-0.09155	-0.09155	0.24414				-2.68555	-1.89209	-1.61743	-1.67847	-1.37329	-1.2207	-1.06812	-0.67139	-0.82397	-0.67139	-0.54932	-0.64087	-0.45776	-0.42725	-0.27466	1.28174	0
	0	0	-0.09155	0	0.15259	0.03052	0	0	-0.12207	-0.03052	-0.03052	0	0.09155	0	-0.09155	-0.09155	0.24414				-3.75366	-2.83813	-2.47192	-2.34985	-1.92261	-1.64795	-1.34277	-0.79346	-0.82397	-0.5188	-0.27466	-0.21362	0.06104	0.27466	0.5188	2.2583	1.06812
	0	-0.03052	-0.15259	0	0.15259	0	-0.06104	-0.03052	-0.09155	-0.03052	-0.03052	0	0.12207	0	-0.03052	-0.06104	0.27466				-5.52368	-4.42505	-3.8147	-3.479	-2.83813	-2.31934	-1.77002	-1.0376	-0.79346	-0.30518	0.18311	0.48828	0.94604	1.46484	1.89209	3.84521	2.86865
	-0.12207	-0.18311	-0.24414	-0.09155	0.09155	-0.06104	-0.12207	-0.06104	-0.09155	0	0	0.03052	0.18311	0.09155	0.06104	0.06104	0.39673				-8.3313	-6.89697	-5.95093	-5.27954	-4.30298	-3.38745	-2.47192	-1.37329	-0.79346	0.03052	0.88501	1.58691	2.34985	3.26538	4.05884	6.34766	5.70679
	-0.45776	-0.48828	-0.5188	-0.27466	-0.03052	-0.18311	-0.21362	-0.09155	-0.09155	0.03052	0.03052	0.12207	0.30518	0.27466	0.30518	0.33569	0.7019				-12.5122	-10.5896	-9.12475	-7.90405	-6.40869	-4.97436	-3.50952	-1.89209	-0.76294	0.57983	1.95312	3.20435	4.45557	5.88989	7.20215	10.0403	9.88769
	-1.06812	-1.0376	-0.97656	-0.64087	-0.33569	-0.45776	-0.39673	-0.18311	-0.09155	0.12207	0.18311	0.33569	0.57983	0.64087	0.73242	0.88501	1.31226				-18.3716	-15.7471	-13.5193	-11.5967	-9.3689	-7.20215	-4.94385	-2.62451	-0.76294	1.31226	3.44849	5.46265	7.38525	9.58252	11.6577	15.1977	15.7776
	-2.13623	-2.01416	-1.80054	-1.31226	-0.88501	-0.85449	-0.67139	-0.33569	-0.09155	0.27466	0.42725	0.7019	1.09863	1.28174	1.52588	1.83105	2.34985				-26.1536	-22.583	-19.3481	-16.449	-13.2446	-10.1013	-6.83594	-3.60107	-0.76294	2.28882	5.40161	8.42285	11.2915	14.4348	17.4866	21.9727	23.4985
	-3.84521	-3.54004	-3.08228	-2.31934	-1.70898	-1.49536	-1.09863	-0.5188	-0.09155	0.48828	0.82397	1.31226	1.89209	2.28882	2.74658	3.32642	4.02832				-35.8276	-31.0669	-26.5808	-22.4915	-18.0969	-13.7329	-9.21631	-4.79126	-0.73242	3.50952	7.8125	12.1155	16.1133	20.4773	24.7497	30.4565	33.1421
	-6.31714	-5.7373	-4.94385	-3.84521	-2.92969	-2.44141	-1.67847	-0.82397	-0.06104	0.82397	1.43433	2.19727	3.08228	3.75366	4.5166	5.46265	6.43921				-47.1497	-41.0156	-35.0342	-29.5715	-23.7427	-17.9748	-11.9934	-6.19507	-0.73242	4.91333	10.6201	16.3879	21.7895	27.4963	33.2336	40.3137	44.3725
	-9.70459	-8.66699	-7.47681	-5.88989	-4.57764	-3.69263	-2.47192	-1.2207	-0.06104	1.25122	2.22778	3.41797	4.66919	5.7373	6.92749	8.3313	9.73511				-59.4788	-51.8494	-44.2505	-37.2314	-29.8767	-22.5525	-15.0146	-7.72095	-0.73242	6.43921	13.7024	21.0571	27.9846	35.1868	42.45	51.0864	56.6406
	-13.9465	-12.4207	-10.6506	-8.5144	-6.65283	-5.27954	-3.479	-1.7395	-0.06104	1.77002	3.26538	4.94385	6.71387	8.27026	9.94873	11.9934	13.8855				-71.991	-62.8052	-53.5583	-45.0134	-36.0718	-27.2217	-18.0664	-9.27734	-0.73242	7.96509	16.7847	25.7263	34.2102	42.9382	51.7883	61.9507	69.0307
	-19.0125	-16.8152	-14.3738	-11.5967	-9.12475	-7.14111	-4.66919	-2.34985	-0.03052	2.38037	4.45557	6.7749	9.15527	11.261	13.5498	16.2659	18.7988				-83.5876	-72.9675	-62.1643	-52.185	-41.7786	-31.5247	-20.9045	-10.6812	-0.73242	9.39941	19.6533	30.0598	40.0085	50.1099	60.3943	72.0215	80.5054
	-24.5666	-21.637	-18.5242	-15.0452	-11.8408	-9.21631	-5.98144	-2.99072	-0.03052	3.02124	5.79834	8.81958	11.8103	14.5874	17.5476	20.9961	24.2004				-93.2617	-81.3904	-69.3054	-58.136	-46.5088	-35.0647	-23.2544	-11.8408	-0.73242	10.5591	22.0032	33.5999	44.7998	56.0303	67.5354	80.3833	90.0268
	-30.3345	-26.6418	-22.7661	-18.5547	-14.6484	-11.322	-7.32422	-3.69263	0	3.72314	7.17163	10.8948	14.5569	18.0054	21.637	25.8484	29.7852				-100.067	-87.3413	-74.3103	-62.3169	-49.8047	-37.5366	-24.8718	-12.6343	-0.73242	11.3831	23.6206	36.1023	48.1262	60.1807	72.5098	86.2427	96.7102
	-35.8887	-31.4331	-26.8555	-21.9421	-17.334	-13.3667	-8.60596	-4.3335	0	4.36401	8.5144	12.8784	17.1814	21.2402	25.5432	30.4871	35.1257				-103.516	-90.3625	-76.8127	-64.3921	-51.4221	-38.7878	-25.6958	-13.031	-0.73242	11.7798	24.4141	37.2925	49.8047	62.2559	74.9817	89.1724	100.067
	-40.802	-35.675	-30.4565	-24.9634	-19.7143	-15.1672	-9.73511	-4.91333	0	4.91333	9.67407	14.6179	19.4702	24.1394	28.9917	34.5459	39.8254				-103.577	-90.3625	-76.7517	-64.3311	-51.3306	-38.7268	-25.6653	-13.0005	-0.73242	11.7493	24.353	37.2009	49.7437	62.1643	74.8596	89.0808	99.9756
	-44.7998	-39.093	-33.3557	-27.3743	-21.637	-16.6321	-10.6506	-5.37109	0.03052	5.34058	10.6201	16.0217	21.3013	26.3977	31.7078	37.7808	43.6096				-100.586	-87.7075	-74.4324	-62.3779	-49.7131	-37.5366	-24.8718	-12.6038	-0.73242	11.3525	23.5291	35.9497	48.1262	60.1501	72.4792	86.3647	96.8933
	-47.6684	-41.5344	-35.4309	-29.1138	-23.0102	-17.6392	-11.2915	-5.70679	0.03052	5.64575	11.261	16.9983	22.5525	28.0151	33.5999	40.0391	46.2646				-95.1843	-83.0078	-70.343	-58.96	-46.936	-35.4919	-23.4985	-11.9018	-0.73242	10.6506	22.1252	33.844	45.3491	56.6711	68.2983	81.543	91.4307
	-49.408	-42.9993	-36.6516	-30.1209	-23.8342	-18.219	-11.6577	-5.88989	0.03052	5.82886	11.6272	17.5476	23.2544	28.8696	34.668	41.2903	47.76				-88.3179	-76.9653	-65.155	-54.6265	-43.4265	-32.8674	-21.759	-11.0474	-0.73242	9.79614	20.3552	31.1584	41.8091	52.2766	63.0188	75.4394	84.5032
	-50.0793	-43.5486	-37.0789	-30.4871	-24.1089	-18.4021	-11.7798	-5.95093	0.06104	5.85937	11.7493	17.7002	23.4375	29.1138	34.9121	41.626	48.2483				-80.8411	-70.404	-59.5398	-49.8962	-39.6118	-30.0293	-19.8669	-10.1013	-0.73242	8.88061	18.4326	28.2593	37.9639	47.4853	57.2815	68.7866	76.9653
	-49.8962	-43.3655	-36.8957	-30.304	-23.9563	-18.28	-11.6882	-5.92041	0.06104	5.79834	11.6272	17.5476	23.1628	28.8086	34.5764	41.2598	47.8821				-73.4558	-63.9648	-53.9856	-45.227	-35.8887	-27.2522	-18.0359	-9.18579	-0.73242	7.96509	16.5405	25.3906	34.2102	42.7856	51.6357	62.2559	69.5801
	-49.1333	-42.6636	-36.2854	-29.7852	-23.5291	-17.8833	-11.4441	-5.79834	0.06104	5.67627	11.3525	17.1509	22.6135	28.1372	33.783	40.3442	46.9055				-66.7114	-58.075	-48.9502	-41.0156	-32.4707	-24.7497	-16.3574	-8.36182	-0.73242	7.17163	14.8315	22.7966	30.7617	38.4827	46.5088	56.3049	62.8357
	-47.9736	-41.6565	-35.3699	-29.0222	-22.8882	-17.395	-11.1389	-5.61523	0.06104	5.52368	11.0168	16.6626	21.9116	27.2522	32.7148	39.1235	45.6238				-60.9436	-53.0395	-44.6167	-37.3535	-29.5715	-22.583	-14.8926	-7.62939	-0.73242	6.46973	13.3667	20.5689	27.8015	34.79	42.0837	51.2085	57.0679
	-46.6919	-40.5273	-34.3933	-28.1677	-22.2168	-16.8152	-10.8032	-5.43213	0.06104	5.34058	10.6201	16.0828	21.1182	26.2756	31.5857	37.7808	44.1589				-56.1829	-48.9197	-41.0767	-34.3628	-27.1606	-20.7825	-13.7329	-7.04956	-0.73242	5.88989	12.1765	18.7378	25.3906	31.7383	38.4827	47.0276	52.3682
	-45.3796	-39.3677	-33.3862	-27.3438	-21.5149	-16.2354	-10.4675	-5.27954	0.06104	5.15747	10.2234	15.5029	20.3247	25.2991	30.426	36.438	42.7246				-52.4597	-45.6848	-38.2996	-32.0129	-25.2991	-19.3787	-12.7869	-6.5918	-0.73242	5.46265	11.2305	17.273	23.468	29.3579	35.6445	43.7317	48.645
	-44.1589	-38.2996	-32.4707	-26.5808	-20.874	-15.7165	-10.1623	-5.09644	0.09155	4.97436	9.85718	14.9536	19.5923	24.3835	29.3884	35.2173	41.4124				-49.5911	-43.2129	-36.1328	-30.1819	-23.8647	-18.3105	-12.0544	-6.2561	-0.73242	5.09644	10.498	16.1743	21.9727	27.4963	33.4473	41.1987	45.8374
	-43.0908	-37.3535	-31.6772	-25.9094	-20.2942	-15.2283	-9.88769	-4.94385	0.09155	4.82178	9.52148	14.4959	18.9514	23.5901	28.4729	34.1187	40.2222				-47.4243	-41.3513	-34.4849	-28.8086	-22.7661	-17.4561	-11.5051	-5.98144	-0.73242	4.82178	9.94873	15.2893	20.8435	26.123	31.7993	39.3066	43.6707
	-42.2058	-36.56	-31.0059	-25.3601	-19.8059	-14.8315	-9.64355	-4.82178	0.09155	4.69971	9.24683	14.0686	18.4021	22.8882	27.71	33.1726	39.2151				-45.8069	-39.978	-33.2336	-27.7405	-21.9727	-16.8152	-11.1084	-5.79834	-0.73242	4.60815	9.52148	14.6484	19.9585	25.0549	30.5481	37.8723	42.0837
	-41.4429	-35.8582	-30.426	-24.9023	-19.4092	-14.4653	-9.46045	-4.69971	0.12207	4.57764	9.00268	13.7024	17.9138	22.3084	27.0386	32.3792	38.3301				-44.5862	-38.9404	-32.2571	-26.947	-21.3318	-16.3269	-10.7727	-5.61523	-0.73242	4.45557	9.18579	14.1602	19.2871	24.2615	29.602	36.7737	40.863
	-40.802	-35.2783	-29.9683	-24.5056	-19.0735	-14.1602	-9.30786	-4.60815	0.12207	4.48608	8.81958	13.4277	17.5171	21.7895	26.4893	31.7078	37.5977				-43.6401	-38.147	-31.4941	-26.3367	-20.874	-15.9302	-10.5286	-5.49316	-0.73242	4.30298	8.94165	13.7634	18.7683	23.6511	28.8391	35.9192	39.9475
	-40.2832	-34.7595	-29.5715	-24.2004	-18.7988	-13.916	-9.15527	-4.5166	0.12207	4.39453	8.66699	13.1531	17.1814	21.3928	26.062	31.1279	36.9873				-42.8772	-37.5061	-30.8533	-25.8179	-20.5078	-15.5945	-10.3149	-5.40161	-0.73242	4.15039	8.72803	13.4582	18.3411	23.1934	28.2593	35.2173	39.2151
	-39.8254	-34.3323	-29.2358	-23.8953	-18.5547	-13.7024	-9.00268	-4.45557	0.12207	4.30298	8.5144	12.9395	16.8762	21.0266	25.6653	30.6396	36.438				-42.2974	-36.9873	-30.3345	-25.4211	-20.2026	-15.2893	-10.1318	-5.31006	-0.73242	4.05884	8.54492	13.1836	18.0054	22.7966	27.7405	34.668	38.6047
	-39.4287	-33.9355	-28.9307	-23.6511	-18.3716	-13.5193	-8.88061	-4.39453	0.12207	4.24194	8.39233	12.7563	16.6016	20.7214	25.3296	30.2124	35.9497				-41.8091	-36.5295	-29.9072	-25.0855	-19.928	-15.0452	-9.97925	-5.24902	-0.73242	3.96728	8.39233	12.97	17.7002	22.4915	27.3438	34.2102	38.1165
	-39.093	-33.5693	-28.656	-23.407	-18.1885	-13.3362	-8.78906	-4.3335	0.12207	4.18091	8.30078	12.5732	16.3574	20.4468	25.0244	29.8462	35.553				-41.3818	-36.1328	-29.5105	-24.7803	-19.6838	-14.8621	-9.85718	-5.18799	-0.73242	3.87573	8.23975	12.7869	17.4561	22.2168	26.947	33.783	37.7197
	-38.7878	-33.2642	-28.4119	-23.1934	-18.0359	-13.2141	-8.66699	-4.27246	0.12207	4.11987	8.20923	12.4512	16.1743	20.2331	24.7803	29.541	35.1562				-41.0461	-35.7971	-29.1748	-24.5056	-19.5007	-14.679	-9.76562	-5.12695	-0.73242	3.78418	8.11767	12.6343	17.2424	21.9727	26.6418	33.4473	37.3535
	-38.5132	-32.959	-28.1982	-22.9492	-17.9138	-13.092	-8.57544	-4.21143	0.12207	4.05884	8.14819	12.3291	15.9912	20.0195	24.5361	29.2358	34.8205				-40.7105	-35.4309	-28.8391	-24.292	-19.2871	-14.5264	-9.67407	-5.06592	-0.73242	3.72314	7.9956	12.4817	17.0593	21.759	26.3367	33.1421	37.0483
	-38.2385	-32.7148	-28.0151	-22.7356	-17.7612	-13.0005	-8.48389	-4.15039	0.12207	4.02832	8.08716	12.207	15.8081	19.8364	24.292	28.9917	34.5154				-40.4358	-35.0952	-28.5645	-24.0479	-19.104	-14.4043	-9.58252	-5.0354	-0.73242	3.69263	7.90405	12.3291	16.9067	21.5454	26.062	32.8674	36.7432
	-38.0249	-32.4707	-27.832	-22.5525	-17.6392	-12.9089	-8.39233	-4.11987	0.12207	3.96728	8.02612	12.1155	15.6555	19.6838	24.1089	28.7476	34.2102				-40.1611	-34.79	-28.3203	-23.8647	-18.9514	-14.2822	-9.49097	-4.97436	-0.73242	3.63159	7.8125	12.207	16.7541	21.3623	25.7873	32.6538	36.499
	-37.8113	-32.2571	-27.6489	-22.3389	-17.5171	-12.8479	-8.3313	-4.05884	0.12207	3.90625	7.96509	12.0239	15.5335	19.5618	23.8953	28.5339	33.9661				-39.8865	-34.4849	-28.1067	-23.6511	-18.7683	-14.1602	-9.42993	-4.94385	-0.73242	3.60107	7.72095	12.085	16.6321	21.2097	25.5432	32.4402	36.2854
	-37.5977	-32.074	-27.4963	-22.1863	-17.4255	-12.7869	-8.27026	-4.02832	0.15259	3.87573	7.90405	11.9324	15.4114	19.4397	23.7427	28.3508	33.6914				-39.6728	-34.1797	-27.8931	-23.4985	-18.6157	-14.0686	-9.3689	-4.91333	-0.73242	3.54004	7.65991	11.9629	16.51	21.0571	25.3296	32.2266	36.0718
	-37.4145	-31.8909	-27.3743	-22.0337	-17.3035	-12.7258	-8.20923	-3.96728	0.15259	3.8147	7.84302	11.8408	15.2893	19.3176	23.5596	28.1372	33.4473				-39.4287	-33.905	-27.71	-23.3154	-18.4936	-13.9771	-9.30786	-4.88281	-0.73242	3.50952	7.59888	11.8713	16.3879	20.9045	25.116	32.0434	35.8582
	-37.262	-31.7383	-27.2522	-21.9116	-17.2119	-12.6953	-8.17871	-3.96728	0.15259	3.78418	7.78198	11.7798	15.1672	19.2261	23.4375	27.9846	33.2336				-39.2151	-33.6304	-27.5574	-23.1628	-18.3411	-13.916	-9.27734	-4.85229	-0.73242	3.479	7.53784	11.7798	16.2659	20.7825	24.9329	31.8909	35.675
	-37.1094	-31.6162	-27.1301	-21.7895	-17.1204	-12.6343	-8.14819	-3.93677	0.12207	3.75366	7.75146	11.6882	15.0757	19.1345	23.2849	27.8015	33.02				-39.0015	-33.3862	-27.4048	-23.0408	-18.219	-13.8245	-9.24683	-4.82178	-0.7019	3.44849	7.50732	11.6882	16.1438	20.6604	24.7803	31.7383	35.4614
	-36.9568	-31.4941	-27.0081	-21.7285	-17.0288	-12.6038	-8.11767	-3.93677	0.12207	3.75366	7.69043	11.6272	14.9841	19.043	23.1628	27.6489	32.8369				-38.7878	-33.1421	-27.2522	-22.9187	-18.0969	-13.7329	-9.21631	-4.79126	-0.7019	3.41797	7.44629	11.5967	16.0217	20.5383	24.6277	31.6162	35.2783
	-36.8347	-31.4026	-26.9165	-21.637	-16.9372	-12.5427	-8.08716	-3.90625	0.09155	3.75366	7.62939	11.5356	14.9231	18.9514	23.0713	27.4658	32.6538				-38.6047	-32.9285	-27.1301	-22.8271	-17.9748	-13.6719	-9.18579	-4.79126	-0.7019	3.35693	7.41577	11.5051	15.8997	20.4468	24.5056	31.4941	35.0952
	-36.7126	-31.2805	-26.825	-21.5759	-16.8457	-12.5122	-8.05664	-3.90625	0.06104	3.75366	7.56836	11.4746	14.8315	18.8599	22.9492	27.3438	32.5012				-38.4216	-32.7148	-27.0386	-22.7051	-17.8528	-13.5803	-9.18579	-4.79126	-0.7019	3.32642	7.38525	11.4136	15.8081	20.3552	24.3835	31.3416	34.9121
	-36.6211	-31.189	-26.7334	-21.5149	-16.7847	-12.4512	-8.05664	-3.90625	0.06104	3.78418	7.53784	11.4136	14.7705	18.7683	22.8577	27.1912	32.3486				-38.269	-32.5317	-26.9165	-22.6135	-17.7307	-13.5193	-9.15527	-4.79126	-0.7019	3.2959	7.32422	11.3525	15.686	20.2637	24.292	31.2195	34.729
	-36.499	-31.0669	-26.6418	-21.4539	-16.6931	-12.3901	-8.02612	-3.90625	0.03052	3.8147	7.47681	11.3525	14.7095	18.6768	22.7661	27.0691	32.2266				-38.0859	-32.3486	-26.825	-22.5525	-17.6392	-13.4582	-9.12475	-4.82178	-0.7019	3.26538	7.2937	11.261	15.5945	20.1721	24.2004	31.0974	34.5154
	-36.4075	-30.9753	-26.5503	-21.3623	-16.6016	-12.3291	-8.02612	-3.90625	0	3.8147	7.44629	11.322	14.6484	18.5852	22.6746	26.947	32.1045				-37.9639	-32.1655	-26.7029	-22.4609	-17.5171	-13.3972	-9.09424	-4.82178	-0.7019	3.23486	7.26318	11.1999	15.5029	20.1111	24.0784	30.9753	34.3323
	-36.2854	-30.8838	-26.4587	-21.3013	-16.5405	-12.2681	-7.9956	-3.90625	0	3.84521	7.41577	11.261	14.5874	18.4936	22.583	26.825	31.9824				-37.8113	-32.0129	-26.6113	-22.3694	-17.4255	-13.3667	-9.0332	-4.82178	-0.7019	3.20435	7.20215	11.1389	15.4114	20.0195	23.9868	30.8227	34.1492
	-36.1938	-30.7922	-26.3672	-21.2402	-16.4795	-12.207	-7.9956	-3.90625	-0.03052	3.84521	7.38525	11.2305	14.5264	18.4021	22.4915	26.7029	31.8298				-37.6587	-31.8298	-26.5198	-22.2778	-17.3035	-13.3057	-8.97217	-4.85229	-0.73242	3.20435	7.17163	11.0779	15.3503	19.9585	23.8953	30.7007	33.9966
	-36.0718	-30.7007	-26.2756	-21.1792	-16.3879	-12.146	-7.9956	-3.90625	-0.03052	3.84521	7.35474	11.1999	14.4653	18.3105	22.3999	26.6113	31.7078				-37.5366	-31.7078	-26.4282	-22.2168	-17.2119	-13.2446	-8.94165	-4.85229	-0.73242	3.17383	7.1106	11.0168	15.2893	19.8669	23.8037	30.5481	33.8135
	-35.9192	-30.6091	-26.1841	-21.1487	-16.3269	-12.1155	-7.9956	-3.90625	-0.03052	3.8147	7.32422	11.1389	14.4043	18.219	22.3084	26.5198	31.5857				-37.4145	-31.5552	-26.3672	-22.1252	-17.1204	-13.1836	-8.88061	-4.85229	-0.73242	3.14331	7.04956	10.9558	15.2283	19.7754	23.6816	30.3955	33.6914
	-35.7971	-30.5176	-26.0925	-21.0876	-16.2659	-12.0544	-7.9956	-3.90625	-0.03052	3.8147	7.2937	11.1084	14.3433	18.0969	22.2168	26.3977	31.4941				-37.2925	-31.4331	-26.2756	-22.0337	-17.0593	-13.1226	-8.8501	-4.85229	-0.76294	3.11279	6.98852	10.9253	15.1672	19.6838	23.5901	30.2429	33.5388
	-35.6445	-30.4565	-26.0315	-21.0571	-16.2048	-12.0239	-7.96509	-3.90625	0	3.78418	7.26318	11.0779	14.2822	18.0054	22.1252	26.3061	31.3721				-37.2009	-31.311	-26.2146	-21.9421	-16.9678	-13.0615	-8.81958	-4.82178	-0.76294	3.08228	6.95801	10.8643	15.1062	19.5923	23.468	30.0903	33.4167
	-35.4919	-30.365	-25.9399	-21.0266	-16.1743	-11.9934	-7.96509	-3.90625	0	3.78418	7.23267	11.0474	14.2212	17.9138	22.0337	26.2146	31.2805				-37.0789	-31.2195	-26.1536	-21.8506	-16.9067	-12.97	-8.78906	-4.82178	-0.76294	3.05176	6.89697	10.8337	15.0757	19.5007	23.3459	29.9377	33.3252
	-35.3394	-30.304	-25.8484	-21.0266	-16.1438	-11.9629	-7.93457	-3.90625	0.03052	3.75366	7.20215	10.9863	14.1907	17.8223	21.9421	26.123	31.189				-36.9873	-31.1279	-26.0925	-21.759	-16.8457	-12.9089	-8.78906	-4.79126	-0.79346	2.99072	6.86645	10.8032	15.0146	19.4397	23.2544	29.7852	33.2031
	-35.1562	-30.2734	-25.7568	-20.9961	-16.1133	-11.9324	-7.90405	-3.90625	0.06104	3.75366	7.17163	10.9558	14.1296	17.7612	21.8506	26.0315	31.0974				-36.8652	-31.0364	-26.0315	-21.6675	-16.7847	-12.8174	-8.81958	-4.76074	-0.79346	2.9602	6.83594	10.7727	14.9841	19.3481	23.1323	29.6631	33.1116
	-35.0037	-30.2124	-25.6958	-20.9656	-16.0828	-11.9018	-7.87353	-3.90625	0.09155	3.75366	7.14111	10.9253	14.0991	17.6697	21.759	25.9399	31.0059				-36.7737	-30.9448	-25.9705	-21.5759	-16.7236	-12.7563	-8.8501	-4.73022	-0.79346	2.89917	6.80542	10.7422	14.9231	19.2871	23.0408	29.5105	33.02
	-34.8511	-30.1514	-25.6043	-20.9656	-16.0522	-11.9018	-7.84302	-3.90625	0.12207	3.75366	7.1106	10.9253	14.0686	17.5781	21.698	25.8484	30.9448				-36.6821	-30.8533	-25.9094	-21.4844	-16.6626	-12.6648	-8.91113	-4.69971	-0.79346	2.86865	6.7749	10.7422	14.8926	19.2261	22.9492	29.3884	32.9285
	-34.6985	-30.0903	-25.5127	-20.9351	-16.0217	-11.8713	-7.8125	-3.90625	0.12207	3.75366	7.08008	10.8948	14.0381	17.5171	21.637	25.7568	30.8533				-36.5906	-30.7922	-25.8179	-21.3928	-16.571	-12.6038	-8.97217	-4.66919	-0.79346	2.83813	6.7749	10.7117	14.8621	19.1956	22.8577	29.2664	32.8369
	-34.5764	-29.9988	-25.4211	-20.874	-15.9607	-11.8713	-7.78198	-3.90625	0.15259	3.75366	7.04956	10.8948	14.0076	17.4561	21.5759	25.6958	30.7922				-36.4685	-30.7312	-25.7568	-21.3013	-16.51	-12.5732	-9.0332	-4.63867	-0.79346	2.7771	6.7749	10.6812	14.801	19.1345	22.7966	29.1748	32.7148
	-34.4238	-29.9377	-25.3601	-20.8435	-15.9302	-11.8408	-7.75146	-3.90625	0.15259	3.75366	7.04956	10.8948	13.9771	17.4255	21.5149	25.6348	30.7007				-36.377	-30.6396	-25.6653	-21.2097	-16.449	-12.5427	-9.09424	-4.60815	-0.79346	2.74658	6.7749	10.6506	14.7705	19.104	22.7051	29.0527	32.6233
	-34.3323	-29.8462	-25.2686	-20.813	-15.8997	-11.8408	-7.72095	-3.87573	0.18311	3.75366	7.04956	10.8948	13.9465	17.3645	21.4844	25.5737	30.6091				-36.2549	-30.5786	-25.5737	-21.1487	-16.3574	-12.5122	-9.12475	-4.57764	-0.79346	2.74658	6.7749	10.6506	14.74	19.0735	22.6135	28.9612	32.4707
	-34.2102	-29.7546	-25.2075	-20.752	-15.8691	-11.8103	-7.72095	-3.84521	0.18311	3.75366	7.01904	10.8948	13.916	17.334	21.4233	25.5432	30.5176				-36.1328	-30.5176	-25.5127	-21.0876	-16.2964	-12.4817	-9.15527	-4.54712	-0.79346	2.71606	6.7749	10.6201	14.7095	19.0125	22.5525	28.8696	32.3486
	-34.1187	-29.6631	-25.1465	-20.6909	-15.8386	-11.8103	-7.72095	-3.84521	0.18311	3.72314	7.01904	10.8948	13.8855	17.3035	21.3623	25.4822	30.3955				-36.0413	-30.426	-25.4211	-21.0266	-16.2354	-12.4817	-9.15527	-4.5166	-0.79346	2.71606	6.7749	10.5591	14.679	18.9514	22.4609	28.7476	32.196
	-34.0576	-29.5715	-25.0549	-20.6604	-15.8081	-11.7798	-7.72095	-3.8147	0.18311	3.72314	7.01904	10.8948	13.855	17.2424	21.3318	25.4517	30.304				-35.9192	-30.365	-25.3296	-20.9656	-16.1743	-12.4817	-9.12475	-4.48608	-0.76294	2.71606	6.7749	10.5286	14.6484	18.9209	22.3999	28.656	32.074
	-33.9966	-29.48	-24.9939	-20.5994	-15.8081	-11.7493	-7.72095	-3.78418	0.18311	3.69263	6.98852	10.8643	13.8245	17.2119	21.2707	25.4517	30.1819				-35.7971	-30.2734	-25.2686	-20.9045	-16.1438	-12.4817	-9.09424	-4.45557	-0.76294	2.71606	6.74438	10.498	14.6179	18.8599	22.3084	28.5645	31.9214
	-33.9661	-29.3579	-24.9329	-20.5689	-15.8081	-11.7188	-7.72095	-3.78418	0.18311	3.69263	6.98852	10.8643	13.8245	17.1814	21.2097	25.4211	30.0598				-35.7056	-30.2124	-25.177	-20.8435	-16.1133	-12.4817	-9.00268	-4.42505	-0.73242	2.74658	6.71387	10.4675	14.5569	18.7988	22.2473	28.4729	31.7993
	-33.9355	-29.2664	-24.8718	-20.5383	-15.7776	-11.6882	-7.72095	-3.75366	0.21362	3.66211	6.95801	10.8337	13.7939	17.1509	21.1487	25.4211	29.9377				-35.5835	-30.1209	-25.116	-20.7825	-16.1133	-12.5122	-8.94165	-4.42505	-0.73242	2.74658	6.68335	10.437	14.5264	18.7378	22.1558	28.3814	31.6772
	-33.905	-29.1748	-24.8108	-20.4773	-15.7776	-11.6577	-7.72095	-3.72314	0.21362	3.66211	6.92749	10.8032	13.7634	17.1204	21.1182	25.3906	29.8462				-35.4919	-30.0598	-25.0549	-20.7214	-16.0828	-12.5427	-8.8501	-4.39453	-0.73242	2.7771	6.62231	10.4065	14.4653	18.6768	22.0947	28.2898	31.5552
	-33.905	-29.0527	-24.7497	-20.4773	-15.7776	-11.6272	-7.72095	-3.69263	0.21362	3.63159	6.89697	10.7422	13.7329	17.0898	21.0571	25.3906	29.7546				-35.4004	-29.9683	-24.9634	-20.6604	-16.0828	-12.5732	-8.78906	-4.39453	-0.7019	2.7771	6.5918	10.376	14.4348	18.6157	22.0642	28.2288	31.4636
	-33.8745	-28.9612	-24.6887	-20.4468	-15.7471	-11.6272	-7.69043	-3.69263	0.21362	3.63159	6.86645	10.7117	13.7329	17.0593	21.0266	25.3601	29.6326				-35.3088	-29.9072	-24.9023	-20.6299	-16.0522	-12.6038	-8.72803	-4.36401	-0.7019	2.80762	6.53076	10.3455	14.3738	18.5547	22.0032	28.1372	31.3416
	-33.8745	-28.8696	-24.5972	-20.4163	-15.7165	-11.5967	-7.69043	-3.66211	0.18311	3.63159	6.86645	10.6812	13.7024	16.9983	20.9656	25.3296	29.5715				-35.2173	-29.8462	-24.8413	-20.5994	-16.0522	-12.6343	-8.69751	-4.36401	-0.7019	2.80762	6.50024	10.3455	14.3433	18.4631	21.9727	28.0762	31.25
	-33.8745	-28.7781	-24.5361	-20.3857	-15.6555	-11.5662	-7.65991	-3.66211	0.18311	3.60107	6.83594	10.6506	13.6719	16.9678	20.9351	25.2991	29.48				-35.1257	-29.7546	-24.7803	-20.5689	-16.0217	-12.6953	-8.66699	-4.36401	-0.7019	2.83813	6.43921	10.3149	14.2822	18.4021	21.9116	28.0151	31.1584
	-33.8745	-28.717	-24.4446	-20.3552	-15.5945	-11.5662	-7.62939	-3.66211	0.18311	3.60107	6.83594	10.6201	13.6719	16.9372	20.874	25.238	29.3884				-35.0647	-29.7241	-24.7497	-20.5078	-15.9912	-12.7563	-8.63647	-4.36401	-0.7019	2.83813	6.43921	10.3149	14.2517	18.3411	21.8811	27.9541	31.0669
	-33.8745	-28.656	-24.3835	-20.3247	-15.5335	-11.5662	-7.62939	-3.66211	0.15259	3.60107	6.83594	10.5591	13.6414	16.9067	20.8435	25.177	29.2969				-34.9731	-29.6631	-24.6887	-20.4773	-15.9607	-12.8174	-8.60596	-4.3335	-0.7019	2.86865	6.40869	10.2844	14.2212	18.28	21.8506	27.8931	30.9753
	-33.8745	-28.595	-24.3225	-20.2637	-15.4419	-11.5356	-7.59888	-3.66211	0.15259	3.60107	6.86645	10.5286	13.6414	16.8762	20.7825	25.116	29.2358				-34.9121	-29.602	-24.6582	-20.4468	-15.9302	-12.8784	-8.60596	-4.3335	-0.73242	2.86865	6.40869	10.2539	14.1602	18.1885	21.7895	27.832	30.8838
	-33.844	-28.5645	-24.2615	-20.2331	-15.3809	-11.5356	-7.56836	-3.66211	0.15259	3.57056	6.86645	10.498	13.6108	16.8457	20.7214	25.0549	29.1443				-34.8205	-29.5715	-24.6277	-20.3857	-15.8997	-12.9089	-8.57544	-4.3335	-0.73242	2.86865	6.43921	10.2234	14.1296	18.1274	21.759	27.7405	30.7922
	-33.844	-28.5339	-24.2004	-20.1721	-15.3198	-11.5356	-7.53784	-3.66211	0.12207	3.57056	6.89697	10.4675	13.5803	16.8152	20.6604	24.9634	29.0832				-34.7595	-29.5105	-24.5972	-20.3247	-15.8691	-12.9395	-8.5144	-4.30298	-0.73242	2.86865	6.43921	10.1623	14.0991	18.0359	21.698	27.6794	30.7007
	-33.8135	-28.5034	-24.1394	-20.1416	-15.2588	-11.5356	-7.50732	-3.66211	0.12207	3.54004	6.89697	10.437	13.5803	16.7847	20.6299	24.9023	28.9917				-34.668	-29.48	-24.5972	-20.2637	-15.8386	-12.9395	-8.48389	-4.30298	-0.76294	2.86865	6.46973	10.1318	14.0686	17.9748	21.637	27.5879	30.6396
	-33.783	-28.4729	-24.1089	-20.0806	-15.1977	-11.5051	-7.47681	-3.66211	0.12207	3.54004	6.89697	10.376	13.5498	16.7847	20.5994	24.8108	28.9612				-34.6069	-29.4189	-24.5666	-20.2026	-15.8386	-12.9089	-8.39233	-4.30298	-0.76294	2.86865	6.46973	10.0708	14.0076	17.9138	21.5759	27.5268	30.5786
	-33.783	-28.4729	-24.0784	-20.05	-15.1672	-11.5051	-7.44629	-3.66211	0.12207	3.50952	6.89697	10.3455	13.5193	16.7541	20.5689	24.7497	28.9001				-34.5154	-29.3884	-24.5361	-20.1416	-15.8386	-12.8784	-8.3313	-4.30298	-0.76294	2.83813	6.50024	10.0403	13.9771	17.8833	21.5149	27.4658	30.5176
	-33.7219	-28.4729	-24.0173	-20.0195	-15.1062	-11.5051	-7.44629	-3.66211	0.12207	3.479	6.89697	10.3149	13.4888	16.7541	20.5383	24.6887	28.8391				-34.4238	-29.3274	-24.5361	-20.0806	-15.8386	-12.7869	-8.23975	-4.30298	-0.79346	2.83813	6.53076	9.97925	13.9465	17.8223	21.4539	27.3743	30.426
	-33.6914	-28.4729	-23.9868	-19.989	-15.0757	-11.5051	-7.41577	-3.69263	0.15259	3.44849	6.89697	10.2844	13.4582	16.7236	20.5078	24.6277	28.8086				-34.3323	-29.2664	-24.5056	-20.0195	-15.8386	-12.6953	-8.14819	-4.30298	-0.82397	2.80762	6.53076	9.91821	13.8855	17.7918	21.3928	27.3132	30.365
	-33.6609	-28.4424	-23.9258	-19.9585	-15.0757	-11.4746	-7.41577	-3.69263	0.15259	3.41797	6.86645	10.2539	13.4277	16.7236	20.4773	24.5972	28.7476				-34.2102	-29.2053	-24.4446	-19.989	-15.8386	-12.6038	-8.08716	-4.30298	-0.82397	2.7771	6.56128	9.88769	13.855	17.7612	21.3318	27.2522	30.2734
	-33.5999	-28.4424	-23.8953	-19.9585	-15.0452	-11.4746	-7.41577	-3.66211	0.15259	3.41797	6.86645	10.2539	13.3972	16.6931	20.4773	24.5361	28.717				-34.1187	-29.1443	-24.4141	-19.928	-15.8386	-12.4817	-8.02612	-4.30298	-0.85449	2.74658	6.56128	9.85718	13.8245	17.7612	21.3013	27.2217	30.2124
	-33.5388	-28.4424	-23.8342	-19.9585	-15.0146	-11.4746	-7.41577	-3.66211	0.12207	3.38745	6.83594	10.2234	13.3667	16.6626	20.4468	24.5056	28.656				-34.0271	-29.0832	-24.3835	-19.8975	-15.8386	-12.3901	-7.96509	-4.3335	-0.85449	2.74658	6.56128	9.85718	13.7939	17.7307	21.2402	27.1912	30.1209
	-33.4473	-28.4119	-23.7732	-19.9585	-14.9841	-11.4441	-7.41577	-3.66211	0.12207	3.38745	6.80542	10.1929	13.3057	16.6321	20.4163	24.4446	28.595				-33.9661	-29.0222	-24.353	-19.8669	-15.8386	-12.2681	-7.93457	-4.3335	-0.85449	2.71606	6.53076	9.85718	13.7634	17.7307	21.1792	27.1606	30.0598
	-33.3862	-28.3814	-23.7427	-19.9585	-14.9841	-11.4441	-7.41577	-3.66211	0.12207	3.38745	6.7749	10.1929	13.3057	16.6016	20.3857	24.3835	28.5645				-33.8745	-28.9307	-24.292	-19.8364	-15.8386	-12.1765	-7.93457	-4.3335	-0.88501	2.71606	6.53076	9.85718	13.7329	17.7002	21.1182	27.1301	29.9683
	-33.3252	-28.3508	-23.6816	-19.9585	-14.9841	-11.3831	-7.44629	-3.66211	0.09155	3.38745	6.7749	10.1623	13.2752	16.571	20.3552	24.353	28.5034				-33.8135	-28.8696	-24.2615	-19.7754	-15.8081	-12.1155	-7.93457	-4.36401	-0.88501	2.71606	6.50024	9.85718	13.7024	17.6697	21.0571	27.1301	29.9072
	-33.2336	-28.3508	-23.6206	-19.9585	-14.9536	-11.3525	-7.44629	-3.63159	0.09155	3.38745	6.74438	10.1623	13.2752	16.5405	20.3247	24.292	28.4424				-33.7524	-28.8086	-24.2004	-19.7449	-15.8081	-12.0544	-7.93457	-4.36401	-0.88501	2.71606	6.46973	9.88769	13.7024	17.6392	21.0266	27.0996	29.8462
	-33.1726	-28.3203	-23.5901	-19.9585	-14.9536	-11.2915	-7.47681	-3.63159	0.09155	3.41797	6.74438	10.1623	13.2752	16.51	20.2637	24.231	28.3814				-33.6914	-28.7476	-24.1699	-19.7143	-15.7776	-11.9934	-7.93457	-4.36401	-0.88501	2.71606	6.40869	9.88769	13.6719	17.5781	20.9656	27.0996	29.7852
	-33.081	-28.3203	-23.5291	-19.928	-14.9536	-11.261	-7.47681	-3.60107	0.09155	3.41797	6.71387	10.1318	13.2752	16.4795	20.2331	24.2004	28.3508				-33.6304	-28.6865	-24.1089	-19.6838	-15.7165	-11.9629	-7.93457	-4.39453	-0.88501	2.71606	6.34766	9.88769	13.6719	17.5476	20.9351	27.0691	29.7241
	-33.02	-28.3203	-23.4985	-19.8669	-14.9536	-11.1999	-7.50732	-3.60107	0.09155	3.41797	6.71387	10.1318	13.2752	16.449	20.2331	24.1394	28.2898				-33.5999	-28.6255	-24.0784	-19.6533	-15.686	-11.9324	-7.93457	-4.39453	-0.88501	2.74658	6.31714	9.88769	13.6414	17.4866	20.874	27.0386	29.6631
	-32.959	-28.3203	-23.468	-19.8364	-14.9536	-11.1389	-7.50732	-3.57056	0.09155	3.44849	6.71387	10.1318	13.2752	16.4185	20.2026	24.0784	28.2288				-33.5693	-28.595	-24.0479	-19.6228	-15.6555	-11.9018	-7.93457	-4.39453	-0.88501	2.74658	6.2561	9.88769	13.6414	17.4255	20.8435	27.0386	29.602
	-32.898	-28.3203	-23.4375	-19.7754	-14.9536	-11.1084	-7.50732	-3.57056	0.09155	3.44849	6.71387	10.1013	13.3057	16.3879	20.2026	24.0173	28.1677				-33.5083	-28.5645	-24.0173	-19.5923	-15.5945	-11.8713	-7.93457	-4.42505	-0.88501	2.74658	6.22559	9.88769	13.6108	17.3645	20.7825	26.9775	29.5715
	-32.8674	-28.3203	-23.4375	-19.7143	-14.9536	-11.1084	-7.50732	-3.57056	0.09155	3.41797	6.71387	10.1013	13.3057	16.3879	20.1721	23.9563	28.1067				-33.5083	-28.5645	-23.9563	-19.5618	-15.564	-11.8408	-7.93457	-4.42505	-0.88501	2.74658	6.19507	9.88769	13.6108	17.3035	20.752	26.947	29.541
	-32.8064	-28.3203	-23.407	-19.6838	-14.9536	-11.1084	-7.50732	-3.57056	0.12207	3.41797	6.71387	10.1013	13.3057	16.3879	20.1721	23.8953	28.0762				-33.4778	-28.5339	-23.9563	-19.5007	-15.5029	-11.8408	-7.93457	-4.45557	-0.88501	2.74658	6.16455	9.88769	13.5803	17.273	20.7214	26.9165	29.48
	-32.7759	-28.3203	-23.3765	-19.6228	-14.9841	-11.1084	-7.50732	-3.57056	0.12207	3.41797	6.74438	10.1013	13.3362	16.3879	20.1416	23.8342	28.0151				-33.4473	-28.5339	-23.9258	-19.4702	-15.4724	-11.8103	-7.96509	-4.48608	-0.88501	2.71606	6.16455	9.88769	13.5498	17.2119	20.6909	26.886	29.4495
	-32.7148	-28.3203	-23.3459	-19.5923	-15.0452	-11.1389	-7.50732	-3.57056	0.12207	3.38745	6.74438	10.1013	13.3057	16.3879	20.1416	23.8037	27.9846				-33.4473	-28.5339	-23.8953	-19.4702	-15.4419	-11.7798	-7.96509	-4.5166	-0.88501	2.71606	6.16455	9.85718	13.5498	17.1814	20.6604	26.825	29.4189
	-32.6843	-28.2898	-23.3154	-19.5618	-15.1062	-11.1694	-7.47681	-3.57056	0.12207	3.38745	6.74438	10.0708	13.3057	16.3574	20.1416	23.7427	27.9236				-33.4473	-28.5339	-23.8953	-19.4397	-15.4114	-11.7798	-7.9956	-4.54712	-0.88501	2.71606	6.16455	9.85718	13.5193	17.1509	20.6299	26.7944	29.4189
	-32.6538	-28.2593	-23.2849	-19.5312	-15.1977	-11.2305	-7.47681	-3.60107	0.09155	3.35693	6.74438	10.0708	13.3057	16.3574	20.1111	23.6816	27.8931				-33.4167	-28.5034	-23.8953	-19.4092	-15.3809	-11.7493	-8.02612	-4.57764	-0.91553	2.68555	6.16455	9.82666	13.4888	17.1204	20.5994	26.7639	29.3884
	-32.5928	-28.1982	-23.2544	-19.5007	-15.2893	-11.2915	-7.47681	-3.60107	0.09155	3.35693	6.7749	10.0403	13.2752	16.3574	20.1111	23.6511	27.832				-33.4167	-28.5034	-23.8953	-19.4092	-15.3198	-11.7493	-8.08716	-4.63867	-0.91553	2.68555	6.19507	9.79614	13.4582	17.1204	20.5689	26.7334	29.3579
	-32.5622	-28.1372	-23.2239	-19.4702	-15.4114	-11.322	-7.44629	-3.63159	0.09155	3.32642	6.7749	10.0403	13.2752	16.3574	20.0806	23.5901	27.8015				-33.4167	-28.4729	-23.8647	-19.3787	-15.2893	-11.7188	-8.14819	-4.63867	-0.94604	2.68555	6.19507	9.79614	13.4582	17.0898	20.5383	26.6724	29.3274
	-32.5317	-28.0762	-23.1934	-19.4397	-15.5029	-11.3525	-7.44629	-3.66211	0.06104	3.32642	6.7749	10.0098	13.2446	16.3574	20.0806	23.5596	27.7405				-33.3862	-28.4424	-23.8647	-19.3787	-15.2588	-11.7188	-8.20923	-4.66919	-0.94604	2.68555	6.22559	9.76562	13.4277	17.0898	20.5078	26.6418	29.2969
	-32.5012	-27.9846	-23.1628	-19.4092	-15.5945	-11.3831	-7.41577	-3.66211	0.06104	3.2959	6.7749	9.97925	13.2446	16.3269	20.05	23.5596	27.71				-33.3557	-28.4119	-23.8647	-19.3787	-15.2283	-11.6882	-8.30078	-4.66919	-0.94604	2.68555	6.22559	9.73511	13.3972	17.0898	20.4773	26.5808	29.2664
	-32.4707	-27.8931	-23.1628	-19.3787	-15.6555	-11.3831	-7.41577	-3.69263	0.03052	3.2959	6.7749	9.94873	13.2141	16.3269	20.0195	23.5291	27.6489				-33.3252	-28.3814	-23.8342	-19.3481	-15.1672	-11.6882	-8.36182	-4.66919	-0.97656	2.68555	6.22559	9.70459	13.3972	17.0593	20.4773	26.5198	29.2358
	-32.4402	-27.8015	-23.1323	-19.3176	-15.7165	-11.3831	-7.38525	-3.72314	0.03052	3.26538	6.7749	9.91821	13.1836	16.2964	20.0195	23.5291	27.6184				-33.2947	-28.3508	-23.8342	-19.3481	-15.1367	-11.6577	-8.42285	-4.66919	-0.97656	2.68555	6.22559	9.70459	13.3972	17.0593	20.4773	26.4587	29.2053
	-32.4402	-27.71	-23.1323	-19.2871	-15.7165	-11.3831	-7.35474	-3.72314	0	3.26538	6.74438	9.91821	13.1531	16.2964	19.989	23.5291	27.5574				-33.2336	-28.3203	-23.8037	-19.3481	-15.1062	-11.6272	-8.48389	-4.63867	-0.97656	2.68555	6.22559	9.67407	13.3667	17.0288	20.4773	26.3977	29.1748
	-32.4402	-27.6184	-23.1323	-19.2261	-15.686	-11.3525	-7.2937	-3.72314	0	3.26538	6.74438	9.88769	13.1226	16.2659	19.928	23.5291	27.5268				-33.2031	-28.2898	-23.7732	-19.3176	-15.0757	-11.6272	-8.54492	-4.60815	-0.97656	2.68555	6.19507	9.67407	13.3667	17.0288	20.4773	26.3061	29.1443
	-32.4402	-27.5574	-23.1018	-19.1956	-15.6555	-11.322	-7.26318	-3.72314	0	3.23486	6.74438	9.85718	13.092	16.2659	19.8975	23.5291	27.4963				-33.1726	-28.2593	-23.7427	-19.2871	-15.0452	-11.5967	-8.54492	-4.60815	-0.97656	2.68555	6.16455	9.67407	13.3362	16.9983	20.4773	26.2451	29.1138
	-32.4402	-27.5268	-23.1018	-19.165	-15.564	-11.2915	-7.23267	-3.72314	0.03052	3.26538	6.71387	9.85718	13.0615	16.2354	19.8364	23.4985	27.4963				-33.1421	-28.2593	-23.7122	-19.2871	-15.0146	-11.5662	-8.54492	-4.57764	-0.97656	2.68555	6.13403	9.64355	13.3057	16.9983	20.4773	26.1841	29.0527
	-32.4402	-27.4963	-23.1018	-19.1345	-15.4724	-11.261	-7.23267	-3.72314	0.06104	3.26538	6.71387	9.85718	13.031	16.2048	19.7754	23.4985	27.4658				-33.1116	-28.2288	-23.6816	-19.2566	-15.0146	-11.5356	-8.54492	-4.54712	-0.94604	2.68555	6.10352	9.64355	13.2752	16.9678	20.4773	26.123	29.0222
	-32.4402	-27.4658	-23.0713	-19.104	-15.3809	-11.1999	-7.20215	-3.69263	0.09155	3.2959	6.71387	9.82666	13.0005	16.1743	19.7449	23.468	27.4658				-33.081	-28.1677	-23.6511	-19.2261	-15.0146	-11.5051	-8.5144	-4.5166	-0.94604	2.68555	6.073	9.64355	13.2446	16.9678	20.4468	26.062	28.9612
	-32.4402	-27.4658	-23.0713	-19.0735	-15.2893	-11.1389	-7.20215	-3.69263	0.12207	3.32642	6.71387	9.82666	12.97	16.1438	19.6838	23.4375	27.4658				-33.081	-28.1372	-23.6206	-19.1956	-15.0146	-11.5051	-8.45337	-4.5166	-0.94604	2.68555	6.04248	9.64355	13.2141	16.9372	20.4468	26.001	28.9307
	-32.4402	-27.4963	-23.0713	-19.0735	-15.1977	-11.1084	-7.20215	-3.66211	0.12207	3.35693	6.71387	9.85718	12.9395	16.1133	19.6228	23.4375	27.4658				-33.0505	-28.0762	-23.5596	-19.165	-15.0452	-11.4746	-8.42285	-4.48608	-0.94604	2.68555	6.04248	9.61304	13.1531	16.9067	20.4163	25.9399	28.8696
	-32.4402	-27.4963	-23.0713	-19.0735	-15.1062	-11.0474	-7.20215	-3.63159	0.15259	3.41797	6.68335	9.85718	12.9089	16.0828	19.5923	23.407	27.4658				-33.0505	-28.0151	-23.5291	-19.165	-15.0452	-11.4441	-8.36182	-4.48608	-0.91553	2.68555	6.01196	9.61304	13.1226	16.8762	20.3857	25.9094	28.8391
	-32.4402	-27.5268	-23.0713	-19.043	-15.0452	-11.0168	-7.20215	-3.63159	0.15259	3.44849	6.68335	9.85718	12.8784	16.0522	19.5618	23.3765	27.4658				-33.02	-27.9541	-23.468	-19.1345	-15.0452	-11.4441	-8.30078	-4.45557	-0.91553	2.68555	5.98144	9.58252	13.0615	16.8457	20.3247	25.8484	28.7781
	-32.4097	-27.5268	-23.0713	-19.043	-14.9536	-10.9558	-7.20215	-3.60107	0.15259	3.50952	6.68335	9.85718	12.8479	16.0522	19.5312	23.3459	27.4353				-33.02	-27.8931	-23.407	-19.104	-15.0452	-11.4136	-8.23975	-4.42505	-0.91553	2.68555	5.98144	9.58252	13.031	16.8152	20.2942	25.8179	28.7476
	-32.4097	-27.5268	-23.0408	-19.043	-14.9231	-10.9253	-7.23267	-3.60107	0.12207	3.54004	6.68335	9.88769	12.8174	16.0217	19.5007	23.3154	27.4353				-32.9895	-27.8015	-23.3459	-19.0735	-15.0452	-11.4136	-8.17871	-4.42505	-0.91553	2.71606	5.95093	9.58252	13.0005	16.7847	20.2637	25.7873	28.717
	-32.4097	-27.5268	-23.0408	-19.043	-14.8621	-10.8643	-7.23267	-3.57056	0.09155	3.57056	6.68335	9.88769	12.8174	16.0217	19.5007	23.2849	27.4048				-32.959	-27.71	-23.2849	-19.043	-15.0452	-11.4136	-8.11767	-4.39453	-0.91553	2.71606	5.95093	9.58252	12.97	16.7541	20.2331	25.7568	28.656
	-32.3792	-27.4963	-23.0102	-19.043	-14.8315	-10.8337	-7.23267	-3.57056	0.06104	3.60107	6.65283	9.88769	12.7869	16.0217	19.5007	23.2544	27.3743				-32.959	-27.6489	-23.2239	-19.043	-15.0146	-11.4136	-8.05664	-4.39453	-0.91553	2.74658	5.95093	9.58252	12.9395	16.7236	20.2026	25.7263	28.595
	-32.3792	-27.4658	-22.9797	-19.043	-14.801	-10.8032	-7.23267	-3.57056	0.03052	3.63159	6.65283	9.88769	12.7869	15.9912	19.5312	23.2239	27.3132				-32.9285	-27.5574	-23.1628	-19.0125	-14.9841	-11.4136	-7.9956	-4.39453	-0.91553	2.74658	5.92041	9.58252	12.8784	16.6931	20.1721	25.7263	28.5339
	-32.3486	-27.4353	-22.9187	-19.0735	-14.7705	-10.7727	-7.20215	-3.57056	0	3.66211	6.62231	9.88769	12.7869	15.9912	19.5312	23.2239	27.2827				-32.898	-27.4963	-23.1018	-18.9819	-14.9536	-11.4136	-7.93457	-4.39453	-0.91553	2.7771	5.92041	9.61304	12.8479	16.6626	20.1721	25.6958	28.4729
	-32.3486	-27.3743	-22.8577	-19.104	-14.74	-10.7422	-7.20215	-3.60107	0	3.66211	6.62231	9.88769	12.7869	15.9607	19.5312	23.1934	27.2522				-32.8674	-27.4048	-23.0713	-18.9819	-14.9231	-11.4441	-7.90405	-4.39453	-0.91553	2.80762	5.92041	9.64355	12.8174	16.6016	20.1721	25.6958	28.4119
	-32.3181	-27.3132	-22.8271	-19.1345	-14.7095	-10.7422	-7.17163	-3.60107	0	3.69263	6.62231	9.88769	12.7869	15.9607	19.5312	23.1934	27.1912				-32.8369	-27.3438	-23.0408	-18.9514	-14.8926	-11.4441	-7.87353	-4.42505	-0.91553	2.83813	5.92041	9.64355	12.7869	16.571	20.1721	25.6653	28.3203
	-32.3181	-27.2522	-22.7661	-19.1956	-14.7095	-10.7117	-7.17163	-3.60107	0	3.69263	6.62231	9.88769	12.7869	15.9302	19.5312	23.1628	27.1606				-32.8369	-27.2827	-23.0408	-18.9514	-14.8926	-11.4746	-7.84302	-4.42505	-0.94604	2.86865	5.88989	9.64355	12.7258	16.5405	20.1721	25.6653	28.2288
	-32.2876	-27.1912	-22.7051	-19.2261	-14.679	-10.7117	-7.14111	-3.63159	0	3.69263	6.5918	9.85718	12.7869	15.8997	19.5312	23.1628	27.1301				-32.8064	-27.2217	-23.0102	-18.9209	-14.8621	-11.4746	-7.8125	-4.45557	-0.94604	2.86865	5.88989	9.64355	12.6953	16.4795	20.1721	25.6348	28.1677
	-32.2571	-27.1301	-22.644	-19.2871	-14.679	-10.7422	-7.14111	-3.63159	0	3.69263	6.5918	9.85718	12.7869	15.8691	19.5007	23.1323	27.0691				-32.8064	-27.1606	-23.0102	-18.8904	-14.8621	-11.5051	-7.78198	-4.45557	-0.94604	2.89917	5.88989	9.64355	12.6648	16.449	20.1721	25.6043	28.0762
	-32.2266	-27.0996	-22.6135	-19.3481	-14.679	-10.7422	-7.14111	-3.63159	0	3.69263	6.5918	9.85718	12.7869	15.8386	19.4702	23.1323	27.0691				-32.7759	-27.1301	-23.0102	-18.8904	-14.8621	-11.5051	-7.78198	-4.48608	-0.94604	2.89917	5.85937	9.64355	12.6343	16.3879	20.1721	25.5737	28.0151
	-32.196	-27.0386	-22.5525	-19.3787	-14.6484	-10.7727	-7.14111	-3.66211	0	3.69263	6.5918	9.82666	12.7869	15.8081	19.4397	23.1018	27.0386				-32.7759	-27.0996	-22.9797	-18.8599	-14.8621	-11.5051	-7.75146	-4.48608	-0.94604	2.89917	5.85937	9.61304	12.6343	16.3574	20.1721	25.5127	27.9541
	-32.135	-27.0081	-22.522	-19.4092	-14.6179	-10.8032	-7.14111	-3.66211	0	3.69263	6.62231	9.82666	12.7869	15.8081	19.4397	23.1018	27.0081				-32.7759	-27.0691	-22.9797	-18.8293	-14.8621	-11.4746	-7.75146	-4.48608	-0.94604	2.89917	5.82886	9.61304	12.6343	16.3269	20.1721	25.4822	27.8931
	-32.1045	-27.0081	-22.4915	-19.4397	-14.5874	-10.8032	-7.14111	-3.63159	0	3.69263	6.62231	9.82666	12.7869	15.7776	19.4092	23.0713	27.0081				-32.7759	-27.0386	-22.9492	-18.8293	-14.8621	-11.4746	-7.75146	-4.45557	-0.94604	2.86865	5.82886	9.58252	12.6038	16.3269	20.2026	25.4517	27.832
	-32.0434	-26.9775	-22.4609	-19.4397	-14.5569	-10.8337	-7.14111	-3.63159	0.03052	3.69263	6.62231	9.79614	12.7869	15.7471	19.3787	23.0713	26.9775				-32.7759	-27.0386	-22.9187	-18.7988	-14.8315	-11.4441	-7.75146	-4.45557	-0.97656	2.86865	5.79834	9.58252	12.6038	16.2964	20.2026	25.4211	27.8015
	-31.9824	-26.9775	-22.3999	-19.4397	-14.5264	-10.8337	-7.17163	-3.63159	0.03052	3.66211	6.62231	9.79614	12.7869	15.7165	19.3481	23.0408	26.9775				-32.7759	-27.0386	-22.8882	-18.7988	-14.8315	-11.4136	-7.72095	-4.42505	-0.97656	2.83813	5.79834	9.58252	12.6038	16.2964	20.2026	25.3906	27.7405
	-31.8909	-27.0081	-22.3694	-19.4397	-14.4653	-10.8643	-7.17163	-3.60107	0.03052	3.66211	6.65283	9.76562	12.7869	15.7165	19.3176	23.0102	26.9775				-32.7759	-27.0691	-22.8577	-18.7683	-14.8315	-11.3831	-7.72095	-4.42505	-1.00708	2.80762	5.79834	9.58252	12.6038	16.2964	20.1721	25.3601	27.71
	-31.8604	-27.0081	-22.3694	-19.3787	-14.4348	-10.8643	-7.17163	-3.60107	0.03052	3.63159	6.65283	9.76562	12.7869	15.686	19.3176	23.0102	26.947				-32.7759	-27.0691	-22.8271	-18.7378	-14.801	-11.3525	-7.72095	-4.39453	-1.00708	2.7771	5.79834	9.58252	12.5732	16.2964	20.1416	25.3296	27.6794
	-31.7993	-27.0386	-22.3389	-19.3481	-14.4043	-10.8337	-7.17163	-3.60107	0	3.63159	6.62231	9.73511	12.7563	15.686	19.2871	22.9797	26.947				-32.7759	-27.0691	-22.7966	-18.7073	-14.801	-11.322	-7.72095	-4.36401	-1.0376	2.74658	5.76782	9.61304	12.5732	16.2659	20.1111	25.2686	27.6489
	-31.7383	-27.0386	-22.3084	-19.2871	-14.3738	-10.8337	-7.17163	-3.60107	0	3.60107	6.62231	9.70459	12.7563	15.686	19.2871	22.9492	26.9165				-32.7759	-27.0996	-22.7661	-18.7073	-14.801	-11.2915	-7.75146	-4.36401	-1.0376	2.71606	5.76782	9.61304	12.5427	16.2659	20.05	25.238	27.6489
	-31.7078	-27.0691	-22.3084	-19.2261	-14.3433	-10.8337	-7.14111	-3.60107	0	3.60107	6.62231	9.67407	12.7258	15.686	19.2566	22.9187	26.886				-32.7759	-27.0996	-22.7356	-18.6768	-14.801	-11.2915	-7.75146	-4.36401	-1.0376	2.68555	5.76782	9.64355	12.5122	16.2659	19.989	25.2075	27.6184
	-31.6772	-27.0691	-22.2778	-19.1345	-14.3433	-10.8337	-7.14111	-3.60107	0	3.63159	6.5918	9.64355	12.7258	15.686	19.2566	22.8882	26.8555				-32.7759	-27.0996	-22.7051	-18.6462	-14.801	-11.261	-7.78198	-4.36401	-1.0376	2.65503	5.76782	9.64355	12.4817	16.2354	19.928	25.1465	27.5879
	-31.6467	-27.0691	-22.2778	-19.043	-14.3127	-10.8032	-7.14111	-3.63159	-0.03052	3.63159	6.5918	9.61304	12.6953	15.686	19.2261	22.8577	26.8555				-32.7759	-27.0996	-22.6746	-18.6462	-14.8315	-11.261	-7.8125	-4.3335	-1.0376	2.62451	5.76782	9.64355	12.4512	16.2354	19.8975	25.116	27.5879
	-31.6162	-27.0691	-22.2778	-18.9514	-14.3127	-10.8032	-7.14111	-3.63159	-0.03052	3.66211	6.56128	9.61304	12.6648	15.6555	19.1956	22.7966	26.7944				-32.7454	-27.0691	-22.6746	-18.6157	-14.8315	-11.2305	-7.8125	-4.3335	-1.0376	2.59399	5.76782	9.64355	12.4207	16.2048	19.8364	25.0549	27.5574
	-31.6162	-27.0691	-22.2778	-18.8599	-14.3127	-10.8032	-7.14111	-3.63159	-0.03052	3.69263	6.53076	9.58252	12.6343	15.6555	19.1956	22.7661	26.7639				-32.7454	-27.0691	-22.644	-18.6157	-14.8621	-11.2305	-7.84302	-4.3335	-1.0376	2.56348	5.7373	9.64355	12.4207	16.2048	19.8059	25.0244	27.5268
	-31.5857	-27.0691	-22.3084	-18.7988	-14.3127	-10.8337	-7.17163	-3.63159	-0.06104	3.69263	6.53076	9.552	12.6038	15.6555	19.165	22.7356	26.7334				-32.7454	-27.0386	-22.644	-18.6157	-14.8926	-11.2305	-7.84302	-4.3335	-1.0376	2.53296	5.7373	9.61304	12.4207	16.1743	19.7449	24.9939	27.5268
	-31.5552	-27.0691	-22.3084	-18.7073	-14.3127	-10.8337	-7.17163	-3.63159	-0.06104	3.69263	6.53076	9.52148	12.6038	15.625	19.1345	22.6746	26.7029				-32.7148	-27.0081	-22.644	-18.6157	-14.8926	-11.2305	-7.84302	-4.3335	-1.0376	2.53296	5.70679	9.61304	12.4207	16.1743	19.7143	24.9329	27.4963
	-31.5247	-27.0386	-22.3084	-18.6462	-14.2822	-10.8337	-7.17163	-3.63159	-0.06104	3.69263	6.50024	9.49097	12.5732	15.5945	19.1345	22.644	26.6418				-32.6843	-26.9775	-22.644	-18.6462	-14.8926	-11.1999	-7.8125	-4.3335	-1.00708	2.50244	5.70679	9.58252	12.4207	16.1743	19.6838	24.9023	27.4658
	-31.4941	-27.0386	-22.3084	-18.6157	-14.2822	-10.8337	-7.20215	-3.63159	-0.03052	3.69263	6.50024	9.49097	12.5732	15.564	19.104	22.6135	26.6113				-32.6538	-26.947	-22.6135	-18.6462	-14.8926	-11.1999	-7.8125	-4.3335	-1.00708	2.50244	5.67627	9.552	12.4207	16.1743	19.6533	24.8718	27.4658
	-31.4636	-27.0081	-22.3084	-18.5547	-14.2822	-10.8337	-7.20215	-3.63159	-0.03052	3.66211	6.50024	9.46045	12.6038	15.5335	19.0735	22.583	26.5808				-32.5928	-26.947	-22.6135	-18.6462	-14.8926	-11.1999	-7.8125	-4.30298	-1.00708	2.50244	5.67627	9.52148	12.4512	16.1743	19.6228	24.8413	27.4353
	-31.4331	-26.9775	-22.3084	-18.5242	-14.2517	-10.8337	-7.23267	-3.60107	-0.03052	3.63159	6.50024	9.42993	12.6038	15.5335	19.043	22.5525	26.5503				-32.5622	-26.9165	-22.583	-18.6462	-14.8621	-11.1999	-7.78198	-4.30298	-1.00708	2.50244	5.67627	9.49097	12.4512	16.1743	19.5923	24.8108	27.4048
	-31.4331	-26.9165	-22.3084	-18.4936	-14.2517	-10.8337	-7.23267	-3.60107	-0.03052	3.60107	6.50024	9.42993	12.6038	15.5029	19.0125	22.522	26.5198				-32.5012	-26.9165	-22.583	-18.6462	-14.8621	-11.1999	-7.78198	-4.27246	-1.00708	2.50244	5.64575	9.49097	12.4512	16.1743	19.5312	24.7803	27.3743
	-31.4026	-26.886	-22.3084	-18.4631	-14.2517	-10.8032	-7.23267	-3.60107	-0.03052	3.57056	6.50024	9.42993	12.6343	15.4724	18.9819	22.4915	26.5198				-32.4707	-26.9165	-22.5525	-18.6157	-14.8315	-11.1999	-7.78198	-4.27246	-1.00708	2.50244	5.64575	9.46045	12.4207	16.1743	19.4702	24.7497	27.3438
	-31.4026	-26.8555	-22.3084	-18.4326	-14.2517	-10.7727	-7.23267	-3.60107	-0.03052	3.54004	6.50024	9.42993	12.6343	15.4724	18.9514	22.4609	26.4893				-32.4097	-26.886	-22.5525	-18.6157	-14.801	-11.1999	-7.8125	-4.24194	-1.00708	2.53296	5.64575	9.46045	12.4207	16.1743	19.4397	24.7192	27.2827
	-31.3721	-26.825	-22.2778	-18.4021	-14.2517	-10.7422	-7.23267	-3.63159	-0.03052	3.50952	6.50024	9.42993	12.6648	15.4724	18.9209	22.4304	26.4893				-32.3486	-26.886	-22.522	-18.6157	-14.801	-11.1999	-7.84302	-4.24194	-1.00708	2.53296	5.64575	9.42993	12.3901	16.1438	19.3787	24.6887	27.2522
	-31.3721	-26.7944	-22.2778	-18.4021	-14.2517	-10.7117	-7.23267	-3.63159	-0.03052	3.479	6.50024	9.42993	12.6648	15.4724	18.8904	22.3999	26.4587				-32.2876	-26.8555	-22.522	-18.5852	-14.7705	-11.1999	-7.87353	-4.21143	-1.00708	2.56348	5.64575	9.42993	12.3596	16.1438	19.3176	24.6582	27.2217
	-31.3721	-26.7639	-22.2473	-18.3716	-14.2212	-10.6812	-7.23267	-3.66211	-0.06104	3.44849	6.50024	9.39941	12.6648	15.4724	18.8599	22.3694	26.4587				-32.2571	-26.825	-22.4915	-18.5852	-14.74	-11.1999	-7.90405	-4.21143	-1.00708	2.56348	5.64575	9.42993	12.3291	16.1133	19.2566	24.5972	27.1606
	-31.3721	-26.7334	-22.2168	-18.3716	-14.2212	-10.6506	-7.23267	-3.69263	-0.06104	3.41797	6.50024	9.39941	12.6648	15.4724	18.8293	22.3694	26.4282				-32.196	-26.7944	-22.4609	-18.5852	-14.7095	-11.1694	-7.93457	-4.18091	-0.97656	2.56348	5.64575	9.42993	12.2986	16.0828	19.2261	24.5666	27.1301
	-31.3721	-26.7029	-22.1863	-18.3411	-14.1907	-10.6506	-7.23267	-3.72314	-0.06104	3.41797	6.50024	9.39941	12.6648	15.5029	18.8293	22.3389	26.3977				-32.135	-26.7639	-22.4609	-18.5547	-14.679	-11.1694	-7.96509	-4.15039	-0.97656	2.56348	5.64575	9.42993	12.2681	16.0522	19.165	24.5056	27.0996
	-31.3721	-26.6724	-22.1558	-18.3411	-14.1907	-10.6506	-7.23267	-3.75366	-0.09155	3.38745	6.50024	9.39941	12.6953	15.5029	18.7988	22.3389	26.3977				-32.1045	-26.7334	-22.4304	-18.5547	-14.679	-11.1694	-7.9956	-4.15039	-0.94604	2.56348	5.61523	9.42993	12.2681	16.0217	19.1345	24.4751	27.0386
	-31.3721	-26.6113	-22.1252	-18.3105	-14.1602	-10.6812	-7.26318	-3.75366	-0.09155	3.38745	6.46973	9.39941	12.6953	15.5335	18.7988	22.3389	26.3672				-32.0434	-26.7029	-22.3999	-18.5242	-14.6484	-11.1389	-7.9956	-4.11987	-0.91553	2.56348	5.61523	9.42993	12.2376	15.9607	19.104	24.4141	27.0081
	-31.3721	-26.5808	-22.0947	-18.28	-14.1602	-10.6812	-7.26318	-3.75366	-0.09155	3.38745	6.46973	9.39941	12.6953	15.5335	18.7988	22.3389	26.3367				-32.0129	-26.7029	-22.3999	-18.5242	-14.6484	-11.1389	-7.9956	-4.11987	-0.91553	2.56348	5.61523	9.42993	12.2376	15.9302	19.0735	24.3835	26.9775
	-31.3721	-26.5503	-22.0337	-18.28	-14.1296	-10.7117	-7.2937	-3.75366	-0.09155	3.38745	6.46973	9.39941	12.6953	15.564	18.7988	22.3389	26.3061				-31.9824	-26.6724	-22.3694	-18.4936	-14.6484	-11.1694	-7.96509	-4.08935	-0.91553	2.56348	5.58472	9.42993	12.2376	15.8691	19.043	24.3225	26.947
	-31.3721	-26.5198	-22.0032	-18.2495	-14.1296	-10.7422	-7.2937	-3.72314	-0.09155	3.38745	6.43921	9.39941	12.6953	15.564	18.7988	22.3694	26.3061				-31.9519	-26.6724	-22.3389	-18.4631	-14.6484	-11.1694	-7.93457	-4.08935	-0.88501	2.59399	5.58472	9.42993	12.2376	15.8386	19.0125	24.292	26.9165
	-31.3416	-26.4893	-21.9727	-18.2495	-14.0991	-10.7727	-7.32422	-3.69263	-0.09155	3.38745	6.43921	9.39941	12.7258	15.564	18.7988	22.3694	26.2756				-31.9214	-26.6418	-22.3389	-18.4326	-14.6484	-11.1999	-7.90405	-4.08935	-0.88501	2.59399	5.58472	9.42993	12.207	15.7776	19.0125	24.2615	26.886
	-31.3416	-26.4587	-21.9421	-18.219	-14.0686	-10.8032	-7.32422	-3.66211	-0.09155	3.38745	6.43921	9.39941	12.7258	15.564	18.7988	22.3999	26.2756				-31.8909	-26.6418	-22.3084	-18.4021	-14.6484	-11.1999	-7.87353	-4.08935	-0.88501	2.59399	5.58472	9.42993	12.207	15.7471	18.9819	24.2004	26.8555
	-31.311	-26.4282	-21.9421	-18.219	-14.0381	-10.8337	-7.35474	-3.63159	-0.09155	3.38745	6.43921	9.42993	12.7258	15.564	18.7988	22.3999	26.2756				-31.8604	-26.6418	-22.3084	-18.3716	-14.6484	-11.2305	-7.8125	-4.11987	-0.88501	2.59399	5.5542	9.39941	12.1765	15.7165	18.9819	24.1699	26.825
	-31.2805	-26.4282	-21.9116	-18.1885	-14.0076	-10.8337	-7.35474	-3.60107	-0.09155	3.38745	6.43921	9.42993	12.7258	15.5335	18.7988	22.4304	26.2756				-31.8298	-26.6113	-22.3084	-18.3411	-14.679	-11.261	-7.78198	-4.11987	-0.88501	2.62451	5.5542	9.39941	12.1155	15.7165	18.9819	24.1394	26.7944
	-31.25	-26.3977	-21.9116	-18.1885	-13.9771	-10.8337	-7.38525	-3.60107	-0.09155	3.38745	6.46973	9.42993	12.6953	15.5029	18.7988	22.4304	26.2756				-31.7993	-26.6113	-22.3084	-18.3105	-14.679	-11.261	-7.75146	-4.11987	-0.88501	2.62451	5.5542	9.3689	12.085	15.686	18.9819	24.0784	26.7639
	-31.2195	-26.3977	-21.9421	-18.158	-13.9465	-10.8032	-7.38525	-3.57056	-0.09155	3.38745	6.46973	9.42993	12.6953	15.4724	18.7988	22.4609	26.2756				-31.7993	-26.6113	-22.3389	-18.28	-14.7095	-11.2915	-7.72095	-4.11987	-0.88501	2.62451	5.52368	9.33838	12.0544	15.686	18.9819	24.0479	26.7639
	-31.189	-26.3672	-21.9421	-18.1274	-13.8855	-10.7727	-7.38525	-3.57056	-0.09155	3.38745	6.50024	9.42993	12.6648	15.4419	18.7988	22.4609	26.3061				-31.7688	-26.5808	-22.3389	-18.2495	-14.7095	-11.322	-7.72095	-4.11987	-0.88501	2.62451	5.52368	9.27734	11.9934	15.686	18.9819	24.0173	26.7334
	-31.1584	-26.3672	-21.9421	-18.0969	-13.855	-10.7422	-7.41577	-3.57056	-0.09155	3.38745	6.50024	9.42993	12.6648	15.4114	18.7683	22.4304	26.3061				-31.7383	-26.5808	-22.3389	-18.2495	-14.74	-11.322	-7.69043	-4.11987	-0.88501	2.62451	5.49316	9.24683	11.9629	15.7165	18.9819	23.9868	26.7029
	-31.1279	-26.3367	-21.9727	-18.0664	-13.855	-10.7117	-7.38525	-3.60107	-0.09155	3.41797	6.50024	9.39941	12.6343	15.3503	18.7988	22.4304	26.3061				-31.7078	-26.5503	-22.3389	-18.219	-14.7705	-11.3525	-7.69043	-4.11987	-0.88501	2.62451	5.46265	9.18579	11.9324	15.7165	19.0125	23.9563	26.6724
	-31.0974	-26.3061	-21.9727	-18.0359	-13.8245	-10.6812	-7.38525	-3.60107	-0.06104	3.41797	6.50024	9.3689	12.6343	15.3198	18.7988	22.3999	26.3061				-31.6772	-26.5503	-22.3084	-18.219	-14.7705	-11.3525	-7.65991	-4.11987	-0.91553	2.62451	5.43213	9.12475	11.8713	15.7471	19.0125	23.9258	26.6418
	-31.0669	-26.2756	-21.9727	-18.0054	-13.8245	-10.6506	-7.35474	-3.63159	-0.06104	3.41797	6.50024	9.3689	12.6038	15.3198	18.8293	22.3694	26.3061				-31.6467	-26.5198	-22.2778	-18.1885	-14.801	-11.3525	-7.65991	-4.08935	-0.91553	2.65503	5.40161	9.06372	11.8408	15.7471	19.0125	23.8953	26.5808
	-31.0669	-26.2146	-21.9727	-18.0054	-13.8245	-10.6201	-7.32422	-3.66211	-0.03052	3.41797	6.46973	9.33838	12.6038	15.2893	18.8293	22.3389	26.2756				-31.6467	-26.5198	-22.2473	-18.1885	-14.801	-11.3525	-7.65991	-4.08935	-0.91553	2.62451	5.37109	9.00268	11.8408	15.7471	19.0125	23.8647	26.5503
	-31.0364	-26.1841	-21.9421	-17.9748	-13.8245	-10.5896	-7.26318	-3.66211	-0.03052	3.41797	6.46973	9.33838	12.5732	15.2893	18.8599	22.3084	26.2451				-31.6162	-26.4893	-22.2168	-18.1885	-14.801	-11.3525	-7.65991	-4.08935	-0.91553	2.62451	5.34058	8.94165	11.8103	15.7471	19.043	23.8342	26.4893
	-31.0364	-26.1536	-21.9421	-17.9748	-13.8245	-10.5896	-7.23267	-3.69263	-0.03052	3.41797	6.43921	9.33838	12.5427	15.2893	18.8904	22.2778	26.2146				-31.6162	-26.4893	-22.1863	-18.158	-14.801	-11.3525	-7.65991	-4.05884	-0.91553	2.62451	5.31006	8.91113	11.8103	15.7165	19.043	23.8342	26.4587
	-31.0364	-26.123	-21.9116	-17.9748	-13.8245	-10.5591	-7.17163	-3.69263	-0.03052	3.41797	6.40869	9.33838	12.5427	15.2893	18.9209	22.2168	26.1841				-31.5857	-26.4893	-22.1252	-18.158	-14.801	-11.3525	-7.65991	-4.05884	-0.91553	2.62451	5.27954	8.88061	11.8408	15.686	19.043	23.8037	26.3977
	-31.0364	-26.0925	-21.8811	-17.9748	-13.8245	-10.5591	-7.1106	-3.69263	-0.03052	3.41797	6.40869	9.33838	12.5122	15.2893	18.9514	22.1863	26.1536				-31.5857	-26.4587	-22.0947	-18.1274	-14.7705	-11.3525	-7.65991	-4.05884	-0.94604	2.59399	5.27954	8.88061	11.8408	15.6555	19.0125	23.7732	26.3672
	-31.0059	-26.062	-21.8811	-17.9748	-13.8245	-10.5591	-7.04956	-3.69263	-0.03052	3.38745	6.37817	9.3689	12.5122	15.2893	18.9819	22.1558	26.123				-31.5552	-26.4587	-22.0642	-18.0969	-14.7705	-11.3831	-7.69043	-4.05884	-0.97656	2.59399	5.27954	8.88061	11.8713	15.625	19.0125	23.7732	26.3367
	-31.0059	-26.062	-21.8506	-17.9748	-13.8245	-10.5896	-7.01904	-3.66211	-0.03052	3.38745	6.37817	9.39941	12.4817	15.2893	18.9819	22.1252	26.0925				-31.5552	-26.4587	-22.0337	-18.0969	-14.74	-11.3831	-7.69043	-4.05884	-1.00708	2.56348	5.27954	8.88061	11.9018	15.5945	18.9819	23.7427	26.3061
	-30.9753	-26.062	-21.8201	-17.9748	-13.8245	-10.5896	-6.98852	-3.66211	-0.03052	3.38745	6.37817	9.39941	12.4817	15.3198	18.9819	22.0947	26.062				-31.5552	-26.4893	-22.0032	-18.0664	-14.7095	-11.3831	-7.69043	-4.05884	-1.0376	2.56348	5.27954	8.88061	11.9018	15.5945	18.9514	23.7122	26.2756
	-30.9143	-26.062	-21.7895	-17.9748	-13.8245	-10.6201	-6.95801	-3.63159	-0.03052	3.38745	6.37817	9.42993	12.4512	15.3198	18.9819	22.0642	26.0315				-31.5247	-26.4893	-22.0032	-18.0359	-14.7095	-11.3831	-7.69043	-4.05884	-1.09863	2.53296	5.31006	8.91113	11.9324	15.564	18.9209	23.6816	26.2451
	-30.8838	-26.0925	-21.7895	-17.9443	-13.7939	-10.6201	-6.92749	-3.63159	-0.03052	3.38745	6.40869	9.42993	12.4512	15.3198	18.9514	22.0642	26.001				-31.4941	-26.4893	-21.9727	-18.0054	-14.7095	-11.3831	-7.72095	-4.05884	-1.15967	2.53296	5.31006	8.94165	11.9324	15.564	18.8599	23.6511	26.2146
	-30.8227	-26.123	-21.759	-17.9443	-13.7939	-10.6506	-6.92749	-3.60107	0	3.38745	6.40869	9.46045	12.4512	15.3503	18.9209	22.0642	25.9399				-31.4636	-26.4893	-21.9727	-17.9748	-14.7095	-11.3831	-7.72095	-4.05884	-1.2207	2.53296	5.34058	8.97217	11.9324	15.564	18.8293	23.6206	26.1841
	-30.7312	-26.123	-21.759	-17.9138	-13.7634	-10.6506	-6.95801	-3.60107	0	3.38745	6.43921	9.46045	12.4207	15.3503	18.8904	22.0337	25.9094				-31.4331	-26.4587	-21.9727	-17.9443	-14.7095	-11.3525	-7.72095	-4.05884	-1.28174	2.50244	5.37109	8.97217	11.9629	15.564	18.7988	23.6206	26.1536
	-30.6702	-26.1536	-21.7285	-17.8833	-13.7329	-10.6506	-6.95801	-3.60107	0	3.38745	6.43921	9.46045	12.4207	15.3503	18.8599	22.0337	25.8789				-31.3721	-26.4282	-21.9727	-17.9138	-14.7095	-11.3525	-7.72095	-4.08935	-1.31226	2.50244	5.40161	9.00268	11.9629	15.564	18.7683	23.5901	26.123
	-30.6091	-26.1841	-21.7285	-17.8833	-13.7024	-10.6201	-6.98852	-3.57056	0	3.41797	6.43921	9.46045	12.4207	15.3503	18.8293	22.0337	25.8484				-31.311	-26.3977	-21.9421	-17.9138	-14.7095	-11.322	-7.72095	-4.08935	-1.37329	2.50244	5.43213	9.00268	11.9324	15.564	18.7378	23.5901	26.0925
	-30.5176	-26.1841	-21.7285	-17.8833	-13.6719	-10.6201	-7.01904	-3.57056	0.03052	3.44849	6.43921	9.46045	12.3901	15.3198	18.7988	22.0337	25.8179				-31.2805	-26.3672	-21.9421	-17.8833	-14.7095	-11.2915	-7.72095	-4.08935	-1.40381	2.50244	5.43213	9.00268	11.9324	15.5335	18.7378	23.5596	26.062
	-30.4871	-26.1841	-21.7285	-17.8833	-13.6414	-10.5896	-7.01904	-3.57056	0.03052	3.44849	6.43921	9.46045	12.3596	15.3198	18.7683	22.0337	25.7873				-31.25	-26.3367	-21.9116	-17.8528	-14.7095	-11.261	-7.72095	-4.08935	-1.40381	2.53296	5.46265	8.97217	11.9324	15.5029	18.7073	23.5596	26.001
	-30.426	-26.1536	-21.7285	-17.8833	-13.6108	-10.5591	-7.04956	-3.57056	0.06104	3.479	6.43921	9.46045	12.3291	15.3198	18.7683	22.0337	25.7568				-31.2195	-26.3061	-21.9116	-17.8528	-14.679	-11.2305	-7.69043	-4.08935	-1.40381	2.53296	5.46265	8.97217	11.9324	15.4724	18.7073	23.5596	26.001
	-30.3955	-26.1536	-21.698	-17.8833	-13.5803	-10.5286	-7.04956	-3.57056	0.06104	3.479	6.43921	9.46045	12.2986	15.2893	18.7378	22.0642	25.7568				-31.2195	-26.2756	-21.8811	-17.8223	-14.679	-11.1999	-7.69043	-4.11987	-1.40381	2.53296	5.46265	8.94165	11.9324	15.4724	18.7378	23.5596	25.9705
	-30.365	-26.123	-21.698	-17.8833	-13.5498	-10.498	-7.04956	-3.57056	0.06104	3.50952	6.40869	9.46045	12.2681	15.2893	18.7378	22.0642	25.7568				-31.2195	-26.2756	-21.8506	-17.8223	-14.6484	-11.1694	-7.65991	-4.11987	-1.37329	2.56348	5.46265	8.91113	11.9324	15.4419	18.7378	23.5596	25.9399
	-30.3345	-26.0925	-21.698	-17.8833	-13.5193	-10.4675	-7.04956	-3.54004	0.03052	3.50952	6.40869	9.46045	12.2376	15.2588	18.7378	22.0642	25.7568				-31.2195	-26.2451	-21.8506	-17.7918	-14.6484	-11.1389	-7.62939	-4.08935	-1.37329	2.56348	5.46265	8.88061	11.9324	15.4114	18.7683	23.5596	25.9399
	-30.3345	-26.0925	-21.6675	-17.8833	-13.4888	-10.437	-7.04956	-3.54004	0.03052	3.50952	6.37817	9.46045	12.2376	15.2588	18.7378	22.0947	25.7568				-31.25	-26.2451	-21.8506	-17.7918	-14.6179	-11.1389	-7.59888	-4.08935	-1.34277	2.56348	5.46265	8.88061	11.9324	15.3809	18.7683	23.5291	25.9094
	-30.3345	-26.062	-21.6675	-17.8833	-13.4888	-10.437	-7.01904	-3.54004	0.03052	3.50952	6.37817	9.46045	12.207	15.2588	18.7378	22.0947	25.7568				-31.25	-26.2146	-21.8201	-17.7918	-14.6179	-11.1389	-7.56836	-4.08935	-1.34277	2.56348	5.46265	8.8501	11.9324	15.3809	18.7683	23.5291	25.9094
	-30.3345	-26.0315	-21.637	-17.8833	-13.4888	-10.4065	-7.01904	-3.50952	0	3.50952	6.34766	9.46045	12.207	15.2283	18.7683	22.0642	25.7568				-31.25	-26.2146	-21.8201	-17.7918	-14.6484	-11.1389	-7.53784	-4.08935	-1.34277	2.56348	5.46265	8.81958	11.9324	15.3503	18.7683	23.5291	25.9094
	-30.365	-26.0315	-21.6064	-17.8833	-13.4888	-10.4065	-7.01904	-3.50952	0	3.50952	6.31714	9.46045	12.1765	15.2283	18.7683	22.0642	25.7568				-31.2805	-26.2146	-21.8201	-17.7918	-14.679	-11.1694	-7.50732	-4.05884	-1.34277	2.56348	5.46265	8.81958	11.9018	15.3503	18.7988	23.4985	25.8789
	-30.365	-26.001	-21.5759	-17.8528	-13.5193	-10.4065	-7.01904	-3.50952	0	3.479	6.31714	9.46045	12.1765	15.2283	18.7988	22.0642	25.7568				-31.25	-26.1841	-21.7895	-17.7918	-14.74	-11.1694	-7.47681	-4.05884	-1.31226	2.56348	5.49316	8.78906	11.9018	15.3198	18.7683	23.468	25.8789
	-30.365	-26.001	-21.5454	-17.8528	-13.5193	-10.4065	-7.01904	-3.50952	0	3.44849	6.31714	9.46045	12.1765	15.2283	18.7988	22.0337	25.7263				-31.25	-26.1841	-21.7895	-17.7918	-14.8315	-11.1999	-7.47681	-4.05884	-1.31226	2.56348	5.49316	8.78906	11.9018	15.3198	18.7683	23.468	25.8484
	-30.365	-26.001	-21.5454	-17.8223	-13.5193	-10.4065	-7.01904	-3.50952	0	3.44849	6.28662	9.46045	12.1765	15.1977	18.7988	22.0032	25.7263				-31.2195	-26.1841	-21.759	-17.7918	-14.9231	-11.1999	-7.44629	-4.02832	-1.31226	2.53296	5.49316	8.75854	11.9018	15.2893	18.7683	23.4375	25.8484
	-30.365	-25.9705	-21.5149	-17.8223	-13.5498	-10.4065	-7.01904	-3.50952	0	3.41797	6.28662	9.46045	12.207	15.1977	18.7988	21.9421	25.6958				-31.189	-26.1841	-21.759	-17.7918	-15.0146	-11.2305	-7.44629	-4.02832	-1.31226	2.53296	5.46265	8.75854	11.8713	15.2588	18.7378	23.4375	25.8484
	-30.365	-25.9705	-21.4844	-17.7918	-13.5498	-10.4065	-7.01904	-3.50952	0.03052	3.38745	6.28662	9.46045	12.207	15.1977	18.7988	21.9116	25.6958				-31.1584	-26.1841	-21.7285	-17.7612	-15.1367	-11.2305	-7.44629	-4.02832	-1.28174	2.53296	5.46265	8.75854	11.8408	15.2283	18.7073	23.407	25.8179
	-30.3955	-25.9705	-21.4844	-17.7918	-13.5803	-10.4065	-6.98852	-3.50952	0.03052	3.35693	6.28662	9.49097	12.2376	15.1672	18.7988	21.8811	25.6653				-31.1279	-26.2146	-21.7285	-17.7612	-15.2283	-11.1999	-7.44629	-4.02832	-1.28174	2.50244	5.46265	8.72803	11.8408	15.1977	18.7073	23.407	25.7873
	-30.3955	-25.9399	-21.4539	-17.7612	-13.5803	-10.376	-6.98852	-3.50952	0.06104	3.35693	6.31714	9.46045	12.2376	15.1367	18.7683	21.8201	25.6653				-31.0669	-26.2146	-21.698	-17.7612	-15.2893	-11.1694	-7.44629	-4.02832	-1.25122	2.50244	5.46265	8.72803	11.8103	15.1977	18.6768	23.3765	25.7873
	-30.3955	-25.9094	-21.4233	-17.7612	-13.6108	-10.376	-6.95801	-3.50952	0.09155	3.32642	6.31714	9.46045	12.2376	15.1367	18.7378	21.759	25.6653				-31.0364	-26.2451	-21.698	-17.7307	-15.3198	-11.1389	-7.44629	-4.02832	-1.25122	2.50244	5.43213	8.72803	11.7798	15.1672	18.6462	23.3765	25.7568
	-30.426	-25.9094	-21.4233	-17.7307	-13.6414	-10.376	-6.95801	-3.50952	0.09155	3.32642	6.34766	9.46045	12.2681	15.1062	18.7073	21.698	25.6348				-31.0059	-26.2756	-21.698	-17.7307	-15.3198	-11.1084	-7.44629	-4.02832	-1.2207	2.50244	5.43213	8.75854	11.7493	15.1367	18.6462	23.3765	25.7263
	-30.4565	-25.8789	-21.3928	-17.7002	-13.7024	-10.376	-6.92749	-3.50952	0.12207	3.32642	6.37817	9.46045	12.2681	15.0757	18.7073	21.637	25.6348				-30.9753	-26.2756	-21.698	-17.7002	-15.3198	-11.0474	-7.44629	-4.02832	-1.2207	2.50244	5.40161	8.75854	11.6882	15.1367	18.6157	23.3459	25.6958
	-30.4871	-25.8484	-21.3928	-17.6697	-13.7634	-10.376	-6.89697	-3.479	0.15259	3.32642	6.40869	9.46045	12.2681	15.0757	18.6768	21.5759	25.6043				-30.9448	-26.3061	-21.698	-17.7002	-15.2588	-10.9863	-7.47681	-4.05884	-1.19019	2.50244	5.40161	8.75854	11.6577	15.1062	18.5852	23.3459	25.6958
	-30.5176	-25.8179	-21.3623	-17.6392	-13.8245	-10.3455	-6.86645	-3.479	0.18311	3.35693	6.43921	9.42993	12.2681	15.0452	18.6462	21.5149	25.6043				-30.9143	-26.3061	-21.698	-17.6697	-15.1672	-10.9558	-7.47681	-4.05884	-1.15967	2.47192	5.40161	8.78906	11.6272	15.1062	18.5547	23.3459	25.6653
	-30.5176	-25.7873	-21.3623	-17.6086	-13.8855	-10.3455	-6.86645	-3.479	0.18311	3.35693	6.43921	9.42993	12.2986	15.0452	18.6157	21.4539	25.5737				-30.8838	-26.3367	-21.698	-17.6697	-15.1062	-10.8948	-7.47681	-4.05884	-1.12915	2.47192	5.40161	8.78906	11.5967	15.0757	18.5242	23.3459	25.6348
	-30.5481	-25.7263	-21.3623	-17.5781	-13.916	-10.3455	-6.83594	-3.479	0.18311	3.38745	6.46973	9.42993	12.2986	15.0452	18.6157	21.3928	25.5432				-30.8533	-26.3061	-21.698	-17.6392	-14.9841	-10.8643	-7.47681	-4.05884	-1.09863	2.44141	5.37109	8.78906	11.5662	15.0757	18.4936	23.3459	25.6043
	-30.5481	-25.6958	-21.3318	-17.5476	-13.9465	-10.3149	-6.83594	-3.44849	0.18311	3.38745	6.46973	9.42993	12.2986	15.0452	18.5852	21.3318	25.5127				-30.8227	-26.3061	-21.698	-17.6392	-14.8926	-10.8643	-7.47681	-4.05884	-1.09863	2.44141	5.37109	8.75854	11.5662	15.0757	18.4631	23.3154	25.5737
	-30.5786	-25.6653	-21.3013	-17.5171	-13.9771	-10.3149	-6.83594	-3.44849	0.18311	3.41797	6.50024	9.42993	12.2986	15.0452	18.5547	21.3013	25.5127				-30.8227	-26.3061	-21.698	-17.6086	-14.801	-10.8643	-7.47681	-4.05884	-1.06812	2.44141	5.37109	8.75854	11.5356	15.0452	18.4021	23.3154	25.5737
	-30.5786	-25.6348	-21.3013	-17.4866	-13.9771	-10.3149	-6.86645	-3.41797	0.18311	3.41797	6.50024	9.39941	12.2986	15.0452	18.5547	21.2402	25.4822				-30.7922	-26.2756	-21.6675	-17.6086	-14.679	-10.8643	-7.47681	-4.05884	-1.06812	2.44141	5.37109	8.72803	11.5356	15.0146	18.3411	23.2849	25.5432
	-30.5786	-25.5737	-21.2707	-17.4561	-13.916	-10.2844	-6.89697	-3.41797	0.18311	3.41797	6.50024	9.39941	12.2986	15.0452	18.5242	21.2097	25.4517				-30.7922	-26.2451	-21.6675	-17.5781	-14.5874	-10.8643	-7.44629	-4.05884	-1.0376	2.44141	5.37109	8.72803	11.5662	15.0146	18.3105	23.2544	25.5432
	-30.5786	-25.5432	-21.2402	-17.4561	-13.8855	-10.2844	-6.92749	-3.38745	0.18311	3.44849	6.50024	9.39941	12.2681	15.0757	18.5242	21.2097	25.4517				-30.7617	-26.2146	-21.698	-17.5476	-14.4959	-10.8643	-7.41577	-4.05884	-1.06812	2.44141	5.37109	8.69751	11.5662	14.9841	18.2495	23.2239	25.5432
	-30.5481	-25.5127	-21.1792	-17.4561	-13.7939	-10.2539	-6.95801	-3.38745	0.15259	3.44849	6.50024	9.39941	12.2681	15.0757	18.5242	21.2097	25.4517				-30.7617	-26.1841	-21.698	-17.5476	-14.4043	-10.8643	-7.41577	-4.05884	-1.06812	2.47192	5.37109	8.69751	11.5967	14.9536	18.219	23.1934	25.5432
	-30.5481	-25.4822	-21.1487	-17.4561	-13.7329	-10.2539	-7.01904	-3.35693	0.15259	3.44849	6.50024	9.3689	12.2681	15.0757	18.4936	21.2097	25.4211				-30.7617	-26.123	-21.698	-17.5171	-14.3433	-10.8948	-7.38525	-4.05884	-1.06812	2.47192	5.37109	8.66699	11.5967	14.9231	18.1885	23.1323	25.5127
	-30.5176	-25.4211	-21.1182	-17.4866	-13.6414	-10.2234	-7.04956	-3.35693	0.15259	3.44849	6.46973	9.3689	12.2376	15.1062	18.4936	21.2402	25.3906				-30.7617	-26.062	-21.7285	-17.5171	-14.2822	-10.8948	-7.35474	-4.05884	-1.06812	2.47192	5.37109	8.66699	11.6272	14.8926	18.158	23.1018	25.5127
	-30.4871	-25.3906	-21.0571	-17.4866	-13.5803	-10.1929	-7.08008	-3.32642	0.15259	3.44849	6.46973	9.3689	12.2376	15.1062	18.4631	21.2707	25.3601				-30.7617	-26.001	-21.759	-17.5171	-14.2212	-10.8948	-7.32422	-4.05884	-1.06812	2.50244	5.37109	8.66699	11.6272	14.8926	18.1274	23.0713	25.5127
	-30.4565	-25.3601	-21.0266	-17.5171	-13.4888	-10.1929	-7.1106	-3.32642	0.15259	3.44849	6.46973	9.3689	12.207	15.1062	18.4631	21.3318	25.3601				-30.7617	-25.9399	-21.7895	-17.5171	-14.1602	-10.8948	-7.2937	-4.02832	-1.06812	2.50244	5.37109	8.66699	11.6577	14.8621	18.1274	23.0408	25.4822
	-30.426	-25.2991	-20.9961	-17.5476	-13.4582	-10.1623	-7.14111	-3.32642	0.12207	3.44849	6.46973	9.33838	12.207	15.1062	18.4326	21.3928	25.3296				-30.7617	-25.9094	-21.8201	-17.5171	-14.0991	-10.8948	-7.2937	-4.02832	-1.06812	2.50244	5.34058	8.63647	11.6577	14.8315	18.1274	23.0102	25.4822
	-30.3955	-25.2686	-20.9961	-17.5781	-13.3972	-10.1318	-7.14111	-3.32642	0.12207	3.44849	6.43921	9.33838	12.1765	15.1062	18.4326	21.4539	25.2991				-30.7617	-25.8484	-21.8506	-17.5171	-14.0686	-10.8948	-7.26318	-4.02832	-1.0376	2.50244	5.34058	8.63647	11.6577	14.8315	18.0969	23.0102	25.4822
	-30.3345	-25.2075	-20.9656	-17.5781	-13.3667	-10.1318	-7.14111	-3.32642	0.09155	3.44849	6.43921	9.33838	12.146	15.1062	18.4021	21.5149	25.2686				-30.7617	-25.7873	-21.8811	-17.5171	-14.0381	-10.8948	-7.26318	-3.9978	-1.00708	2.50244	5.34058	8.63647	11.6882	14.801	18.0969	23.0102	25.4822
	-30.304	-25.177	-20.9656	-17.6086	-13.3667	-10.1013	-7.14111	-3.32642	0.09155	3.44849	6.43921	9.30786	12.146	15.0757	18.3716	21.5759	25.238				-30.7312	-25.7568	-21.9116	-17.5171	-13.9771	-10.8643	-7.23267	-3.9978	-1.00708	2.50244	5.31006	8.63647	11.6882	14.801	18.0969	23.0102	25.4517
	-30.2429	-25.116	-20.9351	-17.6086	-13.3667	-10.0708	-7.14111	-3.35693	0.09155	3.41797	6.43921	9.30786	12.1155	15.0757	18.3411	21.637	25.238				-30.7007	-25.6958	-21.9116	-17.4866	-13.9465	-10.8643	-7.23267	-3.9978	-0.97656	2.53296	5.27954	8.63647	11.7188	14.7705	18.0969	23.0102	25.4517
	-30.2124	-25.0855	-20.9351	-17.6086	-13.3667	-10.0708	-7.14111	-3.35693	0.06104	3.41797	6.43921	9.27734	12.1155	15.0452	18.3105	21.6675	25.2075				-30.7007	-25.6958	-21.9116	-17.4866	-13.916	-10.8337	-7.23267	-3.96728	-0.94604	2.53296	5.27954	8.63647	11.7493	14.7705	18.0664	23.0408	25.4211
	-30.1514	-25.0549	-20.9351	-17.5781	-13.3667	-10.0403	-7.14111	-3.38745	0.06104	3.41797	6.43921	9.27734	12.085	15.0452	18.28	21.7285	25.2075				-30.6702	-25.6653	-21.9116	-17.4561	-13.916	-10.8337	-7.23267	-3.96728	-0.94604	2.53296	5.24902	8.63647	11.7798	14.74	18.0664	23.0408	25.3906
	-30.1209	-25.0549	-20.9351	-17.5781	-13.3667	-10.0098	-7.14111	-3.38745	0.06104	3.38745	6.43921	9.27734	12.085	15.0452	18.2495	21.7285	25.2075				-30.6396	-25.6653	-21.9116	-17.4561	-13.8855	-10.8032	-7.23267	-3.96728	-0.94604	2.53296	5.24902	8.63647	11.8103	14.74	18.0664	23.0408	25.3601
	-30.0598	-25.0549	-20.9351	-17.5781	-13.3667	-10.0098	-7.14111	-3.41797	0.06104	3.38745	6.43921	9.27734	12.085	15.0452	18.2495	21.759	25.2075				-30.6396	-25.6653	-21.8811	-17.4255	-13.8855	-10.8032	-7.23267	-3.96728	-0.97656	2.50244	5.21851	8.63647	11.8103	14.7095	18.0664	23.0408	25.3296
	-30.0293	-25.0549	-20.9351	-17.5781	-13.3972	-10.0098	-7.17163	-3.41797	0.03052	3.38745	6.43921	9.24683	12.085	15.0452	18.219	21.7285	25.2075				-30.6091	-25.6348	-21.8506	-17.395	-13.8855	-10.7727	-7.26318	-3.93677	-1.00708	2.50244	5.18799	8.66699	11.8408	14.7095	18.0664	23.0408	25.2686
	-29.9988	-25.0549	-20.9656	-17.5476	-13.3972	-9.97925	-7.17163	-3.41797	0.03052	3.38745	6.43921	9.24683	12.085	15.0452	18.219	21.698	25.2075				-30.5786	-25.6348	-21.8201	-17.395	-13.916	-10.7727	-7.26318	-3.93677	-1.06812	2.50244	5.18799	8.66699	11.8408	14.679	18.0359	23.0102	25.2075
	-29.9377	-25.0855	-20.9656	-17.5476	-13.3972	-9.97925	-7.17163	-3.44849	0.03052	3.38745	6.43921	9.24683	12.1155	15.0452	18.219	21.6675	25.2075				-30.5786	-25.6348	-21.759	-17.3645	-13.916	-10.7422	-7.26318	-3.93677	-1.12915	2.50244	5.15747	8.66699	11.8408	14.6484	18.0359	22.9797	25.1465
	-29.9072	-25.116	-20.9961	-17.5476	-13.3667	-9.97925	-7.20215	-3.44849	0.03052	3.38745	6.43921	9.24683	12.1155	15.0757	18.219	21.6064	25.2075				-30.5481	-25.6043	-21.7285	-17.3645	-13.9465	-10.7117	-7.26318	-3.93677	-1.19019	2.50244	5.15747	8.66699	11.8408	14.6179	18.0054	22.9492	25.0855
	-29.8767	-25.1465	-20.9961	-17.5476	-13.3667	-9.97925	-7.20215	-3.44849	0.03052	3.38745	6.43921	9.24683	12.1155	15.0757	18.2495	21.5149	25.238				-30.5481	-25.6043	-21.698	-17.3645	-13.9771	-10.7117	-7.2937	-3.90625	-1.2207	2.47192	5.15747	8.66699	11.8103	14.5874	17.9748	22.9187	25.0244
	-29.8767	-25.177	-21.0266	-17.5476	-13.3667	-10.0098	-7.20215	-3.44849	0	3.41797	6.43921	9.24683	12.1155	15.1062	18.2495	21.4539	25.2075				-30.5176	-25.5737	-21.637	-17.334	-13.9771	-10.6812	-7.2937	-3.90625	-1.28174	2.47192	5.15747	8.69751	11.8103	14.5569	17.9748	22.8882	24.9634
	-29.8462	-25.2075	-21.0571	-17.5476	-13.3362	-10.0098	-7.17163	-3.41797	0	3.41797	6.40869	9.24683	12.1155	15.1062	18.2495	21.3623	25.2075				-30.5176	-25.5432	-21.6064	-17.334	-13.9771	-10.6812	-7.2937	-3.90625	-1.31226	2.47192	5.15747	8.66699	11.8103	14.5569	17.9443	22.8882	24.9023
	-29.8462	-25.238	-21.0876	-17.5476	-13.3362	-10.0403	-7.17163	-3.41797	0	3.44849	6.40869	9.21631	12.1155	15.1062	18.28	21.3013	25.177				-30.4871	-25.4822	-21.6064	-17.334	-13.9465	-10.6506	-7.2937	-3.90625	-1.34277	2.50244	5.15747	8.66699	11.7798	14.5264	17.9138	22.8577	24.8413
	-29.8462	-25.238	-21.0876	-17.5476	-13.3057	-10.0708	-7.14111	-3.41797	0	3.479	6.40869	9.21631	12.1155	15.1367	18.28	21.2402	25.177				-30.4871	-25.4517	-21.5759	-17.334	-13.916	-10.6201	-7.26318	-3.90625	-1.34277	2.50244	5.18799	8.66699	11.7798	14.5264	17.9138	22.8271	24.7803
	-29.8462	-25.238	-21.1182	-17.5476	-13.3057	-10.1013	-7.14111	-3.38745	0	3.50952	6.40869	9.18579	12.085	15.1367	18.28	21.1792	25.1465				-30.4565	-25.4211	-21.5454	-17.3035	-13.8855	-10.6201	-7.26318	-3.93677	-1.31226	2.50244	5.21851	8.66699	11.7493	14.5264	17.8833	22.7661	24.7192
	-29.8462	-25.238	-21.1182	-17.5476	-13.3057	-10.1013	-7.1106	-3.38745	0	3.54004	6.40869	9.15527	12.0544	15.1367	18.3105	21.1792	25.116				-30.426	-25.3906	-21.5149	-17.3035	-13.8245	-10.5896	-7.23267	-3.93677	-1.31226	2.53296	5.24902	8.66699	11.7493	14.5264	17.8833	22.7356	24.6582
	-29.8157	-25.238	-21.1182	-17.5476	-13.3057	-10.1318	-7.08008	-3.35693	0	3.54004	6.40869	9.15527	12.0239	15.1367	18.3105	21.1487	25.0855				-30.3955	-25.3601	-21.5149	-17.273	-13.7939	-10.5896	-7.23267	-3.96728	-1.28174	2.53296	5.24902	8.66699	11.7493	14.5569	17.8833	22.6746	24.6277
	-29.8157	-25.238	-21.1182	-17.5476	-13.3057	-10.1318	-7.08008	-3.35693	0	3.54004	6.40869	9.12475	11.9934	15.1062	18.3105	21.1487	25.0855				-30.365	-25.3296	-21.4844	-17.273	-13.7634	-10.5591	-7.20215	-3.9978	-1.2207	2.53296	5.27954	8.63647	11.7493	14.5569	17.8833	22.6135	24.5666
	-29.8157	-25.2075	-21.1182	-17.5171	-13.3057	-10.1623	-7.04956	-3.32642	0	3.54004	6.40869	9.12475	11.9629	15.1062	18.28	21.1487	25.0549				-30.3345	-25.3296	-21.4539	-17.2424	-13.7024	-10.5591	-7.20215	-4.02832	-1.19019	2.53296	5.27954	8.63647	11.7493	14.5569	17.8833	22.5525	24.5056
	-29.7852	-25.2075	-21.1182	-17.5171	-13.3362	-10.1623	-7.04956	-3.32642	0	3.54004	6.37817	9.09424	11.9018	15.1062	18.28	21.1792	25.0549				-30.304	-25.2991	-21.4233	-17.2119	-13.6719	-10.5591	-7.17163	-4.05884	-1.15967	2.53296	5.27954	8.63647	11.7493	14.5569	17.8528	22.4915	24.4751
	-29.7852	-25.2075	-21.1182	-17.5171	-13.3362	-10.1929	-7.04956	-3.2959	0	3.54004	6.37817	9.06372	11.8713	15.0757	18.2495	21.1792	25.0549				-30.2734	-25.2991	-21.4233	-17.1814	-13.6719	-10.5591	-7.17163	-4.08935	-1.12915	2.53296	5.27954	8.60596	11.7493	14.5569	17.8528	22.3999	24.4446
	-29.7546	-25.2075	-21.1182	-17.4866	-13.3362	-10.1929	-7.04956	-3.2959	0.03052	3.50952	6.34766	9.06372	11.8408	15.0757	18.219	21.1792	25.0549				-30.2429	-25.2991	-21.4233	-17.1814	-13.6414	-10.5591	-7.17163	-4.11987	-1.09863	2.50244	5.27954	8.60596	11.7493	14.5569	17.8223	22.3389	24.4446
	-29.7546	-25.2075	-21.1182	-17.4866	-13.3667	-10.1929	-7.04956	-3.2959	0.03052	3.479	6.31714	9.0332	11.8103	15.0757	18.1885	21.1792	25.0549				-30.2124	-25.2991	-21.4233	-17.1509	-13.6414	-10.5896	-7.17163	-4.15039	-1.06812	2.50244	5.24902	8.57544	11.7493	14.5874	17.7918	22.2778	24.4446
	-29.7241	-25.2075	-21.1182	-17.4866	-13.3667	-10.2234	-7.04956	-3.26538	0.06104	3.479	6.28662	9.0332	11.7798	15.0452	18.158	21.1792	25.0549				-30.1819	-25.2991	-21.4233	-17.1509	-13.6108	-10.5896	-7.17163	-4.18091	-1.0376	2.47192	5.24902	8.54492	11.7493	14.5874	17.7612	22.2473	24.4446
	-29.7241	-25.2075	-21.1182	-17.4866	-13.3667	-10.2234	-7.04956	-3.26538	0.09155	3.44849	6.28662	9.0332	11.7493	15.0452	18.1274	21.1792	25.0549				-30.1514	-25.3296	-21.4233	-17.1509	-13.6108	-10.5896	-7.17163	-4.18091	-1.00708	2.44141	5.24902	8.54492	11.7188	14.6179	17.7307	22.2168	24.4446
	-29.6936	-25.2075	-21.1182	-17.4866	-13.3362	-10.2539	-7.01904	-3.26538	0.09155	3.41797	6.2561	9.00268	11.7493	15.0452	18.0969	21.1487	25.0549				-30.1209	-25.3296	-21.4233	-17.1509	-13.6414	-10.5896	-7.17163	-4.18091	-0.97656	2.41089	5.21851	8.5144	11.6882	14.6179	17.7002	22.2168	24.4751
	-29.6936	-25.238	-21.1182	-17.4866	-13.3362	-10.2539	-7.01904	-3.26538	0.12207	3.41797	6.22559	9.00268	11.7188	15.0146	18.0664	21.1487	25.0549				-30.0903	-25.3296	-21.4233	-17.1509	-13.6414	-10.5896	-7.17163	-4.18091	-0.97656	2.41089	5.21851	8.48389	11.6882	14.6484	17.6697	22.1863	24.5056
	-29.6631	-25.2075	-21.0876	-17.4866	-13.3057	-10.2539	-7.01904	-3.26538	0.12207	3.38745	6.19507	9.00268	11.7188	15.0146	18.0664	21.1182	25.0549				-30.0903	-25.3296	-21.4233	-17.1509	-13.6414	-10.5896	-7.20215	-4.18091	-0.97656	2.38037	5.21851	8.45337	11.6577	14.679	17.6392	22.1863	24.5056
	-29.6631	-25.2075	-21.0876	-17.5171	-13.2752	-10.2539	-7.01904	-3.26538	0.15259	3.38745	6.19507	9.00268	11.7188	15.0146	18.0664	21.1182	25.0549				-30.0598	-25.3296	-21.4233	-17.1814	-13.6719	-10.5896	-7.20215	-4.15039	-0.97656	2.38037	5.24902	8.45337	11.6272	14.7095	17.6392	22.1863	24.5361
	-29.6631	-25.177	-21.0571	-17.4866	-13.2752	-10.2539	-6.98852	-3.26538	0.15259	3.38745	6.16455	9.00268	11.7188	15.0146	18.0969	21.0876	25.0549				-30.0598	-25.3296	-21.3928	-17.1814	-13.6719	-10.5591	-7.20215	-4.15039	-1.00708	2.38037	5.27954	8.42285	11.5967	14.7095	17.6392	22.1863	24.5361
	-29.6326	-25.1465	-21.0266	-17.4866	-13.2446	-10.2539	-6.98852	-3.26538	0.15259	3.35693	6.16455	9.00268	11.6882	15.0146	18.0969	21.0876	25.0244				-30.0293	-25.3296	-21.3623	-17.1814	-13.7024	-10.5591	-7.20215	-4.11987	-1.00708	2.38037	5.27954	8.42285	11.5662	14.7095	17.6392	22.1558	24.5361
	-29.6326	-25.116	-20.9961	-17.4866	-13.2141	-10.2539	-6.95801	-3.2959	0.18311	3.35693	6.16455	9.00268	11.6882	15.0146	18.1274	21.0571	25.0244				-30.0293	-25.2991	-21.3318	-17.1814	-13.7024	-10.5591	-7.20215	-4.11987	-1.0376	2.38037	5.31006	8.39233	11.5356	14.7095	17.6392	22.1252	24.5056
	-29.6326	-25.0855	-20.9656	-17.4866	-13.1836	-10.2539	-6.92749	-3.2959	0.18311	3.35693	6.19507	9.00268	11.6882	15.0146	18.158	21.0571	24.9939				-29.9988	-25.2686	-21.3013	-17.1814	-13.7329	-10.5591	-7.20215	-4.11987	-1.06812	2.41089	5.31006	8.39233	11.5051	14.679	17.6392	22.1252	24.5056
	-29.602	-25.0244	-20.9351	-17.4866	-13.1531	-10.2539	-6.92749	-3.2959	0.18311	3.32642	6.19507	9.00268	11.6882	15.0146	18.1885	21.0266	24.9634				-29.9683	-25.2686	-21.2707	-17.2119	-13.7329	-10.5896	-7.20215	-4.11987	-1.06812	2.41089	5.34058	8.36182	11.5051	14.679	17.6392	22.0947	24.4751
	-29.602	-24.9939	-20.9045	-17.4561	-13.1531	-10.2234	-6.89697	-3.2959	0.18311	3.32642	6.19507	9.00268	11.6882	15.0146	18.1885	21.0266	24.9329				-29.9377	-25.238	-21.2402	-17.2119	-13.7329	-10.5896	-7.20215	-4.11987	-1.06812	2.44141	5.34058	8.3313	11.5051	14.6179	17.6392	22.0642	24.4446
	-29.602	-24.9329	-20.874	-17.4561	-13.1226	-10.1929	-6.89697	-3.32642	0.18311	3.32642	6.22559	9.00268	11.6882	15.0452	18.219	21.0266	24.8718				-29.8767	-25.238	-21.2097	-17.2119	-13.7634	-10.5896	-7.17163	-4.11987	-1.06812	2.44141	5.34058	8.30078	11.5051	14.5874	17.6697	22.0642	24.4141
	-29.602	-24.9023	-20.8435	-17.4561	-13.1226	-10.1929	-6.86645	-3.32642	0.18311	3.32642	6.22559	9.00268	11.6577	15.0452	18.1885	21.0266	24.8413				-29.8462	-25.2075	-21.1792	-17.2119	-13.7634	-10.6201	-7.17163	-4.11987	-1.06812	2.47192	5.31006	8.27026	11.5051	14.5569	17.6697	22.0337	24.3835
	-29.602	-24.8718	-20.813	-17.4561	-13.1226	-10.1623	-6.86645	-3.35693	0.18311	3.32642	6.22559	9.00268	11.6577	15.0452	18.1885	21.0571	24.8108				-29.7852	-25.2075	-21.1487	-17.2119	-13.7634	-10.6201	-7.17163	-4.11987	-1.0376	2.47192	5.31006	8.27026	11.4746	14.5264	17.6697	22.0337	24.353
	-29.602	-24.8718	-20.813	-17.4255	-13.1531	-10.1318	-6.86645	-3.35693	0.18311	3.32642	6.22559	9.00268	11.6577	15.0757	18.158	21.0876	24.7803				-29.7241	-25.2075	-21.1487	-17.2119	-13.7634	-10.6506	-7.17163	-4.11987	-1.00708	2.50244	5.31006	8.23975	11.4746	14.4959	17.7002	22.0337	24.3225
	-29.5715	-24.8413	-20.7825	-17.4255	-13.1531	-10.1013	-6.83594	-3.38745	0.18311	3.35693	6.22559	9.00268	11.6577	15.0757	18.1274	21.0876	24.7803				-29.6631	-25.177	-21.1182	-17.1814	-13.7634	-10.6506	-7.17163	-4.11987	-1.00708	2.50244	5.31006	8.20923	11.4746	14.4348	17.7002	22.0337	24.292
	-29.5715	-24.8718	-20.7825	-17.395	-13.1836	-10.0708	-6.83594	-3.38745	0.15259	3.35693	6.22559	9.00268	11.6577	15.1062	18.0664	21.1182	24.7497				-29.6326	-25.177	-21.1182	-17.1814	-13.7634	-10.6506	-7.17163	-4.11987	-0.97656	2.53296	5.31006	8.17871	11.4441	14.4043	17.7002	22.0337	24.2615
	-29.5715	-24.8718	-20.752	-17.3645	-13.1836	-10.0403	-6.83594	-3.38745	0.15259	3.35693	6.19507	9.00268	11.6577	15.1367	18.0359	21.1487	24.7497				-29.5715	-25.177	-21.1182	-17.1509	-13.7634	-10.6201	-7.17163	-4.11987	-0.97656	2.53296	5.31006	8.17871	11.4441	14.4043	17.7002	22.0337	24.2615
	-29.5715	-24.9023	-20.752	-17.334	-13.2141	-10.0098	-6.80542	-3.41797	0.15259	3.38745	6.19507	9.00268	11.6272	15.1672	18.0054	21.1792	24.7803				-29.5105	-25.177	-21.0876	-17.1204	-13.7634	-10.6201	-7.14111	-4.11987	-0.97656	2.56348	5.34058	8.14819	11.4136	14.3738	17.7002	22.0337	24.231
	-29.5715	-24.9023	-20.7214	-17.3035	-13.2141	-10.0098	-6.80542	-3.41797	0.12207	3.41797	6.19507	9.00268	11.6272	15.1672	17.9748	21.1792	24.7803				-29.48	-25.177	-21.0876	-17.0898	-13.7634	-10.6201	-7.14111	-4.11987	-0.97656	2.56348	5.34058	8.14819	11.4136	14.3433	17.7002	22.0337	24.231
	-29.541	-24.9329	-20.7214	-17.273	-13.2141	-9.97925	-6.7749	-3.41797	0.12207	3.41797	6.16455	8.97217	11.5967	15.1977	17.9443	21.2097	24.7803				-29.4495	-25.177	-21.0571	-17.0593	-13.7634	-10.5896	-7.1106	-4.11987	-0.97656	2.56348	5.37109	8.17871	11.3831	14.3433	17.6697	22.0032	24.2004
	-29.541	-24.9329	-20.6909	-17.2424	-13.1836	-9.97925	-6.7749	-3.44849	0.12207	3.44849	6.16455	8.97217	11.5967	15.2283	17.9138	21.2097	24.7803				-29.4189	-25.2075	-21.0571	-17.0288	-13.7634	-10.5591	-7.1106	-4.11987	-0.97656	2.56348	5.37109	8.17871	11.3831	14.3433	17.6697	21.9727	24.1699
	-29.5105	-24.9329	-20.6909	-17.2119	-13.1836	-9.94873	-6.74438	-3.44849	0.09155	3.44849	6.19507	8.97217	11.5662	15.2283	17.8833	21.1792	24.7803				-29.4189	-25.2075	-21.0266	-16.9983	-13.7939	-10.5591	-7.08008	-4.11987	-0.97656	2.56348	5.40161	8.20923	11.3831	14.3433	17.6392	21.9727	24.1699
	-29.48	-24.9329	-20.6909	-17.1814	-13.1531	-9.94873	-6.74438	-3.44849	0.09155	3.479	6.19507	8.97217	11.5356	15.2588	17.8528	21.1792	24.7803				-29.4189	-25.238	-20.9961	-16.9678	-13.7939	-10.5286	-7.08008	-4.11987	-0.97656	2.56348	5.40161	8.23975	11.3831	14.3433	17.6086	21.9421	24.1394
	-29.4495	-24.9329	-20.6909	-17.1509	-13.1226	-9.94873	-6.71387	-3.44849	0.09155	3.479	6.19507	8.97217	11.5356	15.2283	17.8528	21.1487	24.7803				-29.4189	-25.238	-20.9961	-16.9372	-13.7939	-10.5286	-7.04956	-4.11987	-0.97656	2.56348	5.43213	8.27026	11.3831	14.3433	17.5781	21.9421	24.1394
	-29.3884	-24.9329	-20.7214	-17.1509	-13.092	-9.91821	-6.71387	-3.44849	0.06104	3.479	6.19507	8.97217	11.5051	15.2283	17.8223	21.1487	24.7803				-29.4189	-25.2686	-20.9656	-16.9067	-13.8245	-10.498	-7.04956	-4.11987	-0.97656	2.56348	5.43213	8.30078	11.3831	14.3433	17.5476	21.9116	24.1089
	-29.3579	-24.9023	-20.752	-17.1204	-13.0615	-9.91821	-6.71387	-3.44849	0.06104	3.479	6.19507	8.97217	11.5051	15.1977	17.7918	21.1182	24.7803				-29.4495	-25.2686	-20.9351	-16.9067	-13.8245	-10.4675	-7.04956	-4.11987	-0.97656	2.59399	5.43213	8.3313	11.3831	14.3433	17.5171	21.9421	24.1089
	-29.2969	-24.9023	-20.7825	-17.1204	-13.031	-9.91821	-6.71387	-3.41797	0.06104	3.44849	6.19507	9.00268	11.4746	15.1672	17.7918	21.0876	24.7497				-29.4495	-25.2686	-20.9351	-16.8762	-13.8245	-10.4675	-7.01904	-4.08935	-0.97656	2.59399	5.43213	8.36182	11.3831	14.3433	17.4866	21.9421	24.1089
	-29.2664	-24.8718	-20.813	-17.1204	-13.0005	-9.88769	-6.71387	-3.41797	0.06104	3.41797	6.16455	9.00268	11.4746	15.1367	17.7612	21.0876	24.7497				-29.48	-25.2686	-20.9351	-16.8762	-13.8245	-10.437	-7.01904	-4.08935	-0.97656	2.59399	5.43213	8.39233	11.3525	14.3433	17.4561	21.9421	24.1089
	-29.2053	-24.8413	-20.8435	-17.1204	-12.97	-9.88769	-6.71387	-3.38745	0.06104	3.41797	6.16455	9.00268	11.4746	15.1062	17.7307	21.0876	24.7192				-29.5105	-25.238	-20.9351	-16.8762	-13.8245	-10.437	-7.01904	-4.08935	-0.97656	2.59399	5.43213	8.42285	11.3525	14.3433	17.4255	21.9727	24.1089
	-29.1748	-24.8108	-20.9045	-17.1204	-12.9395	-9.85718	-6.71387	-3.35693	0.06104	3.38745	6.16455	9.00268	11.4746	15.0757	17.7307	21.0571	24.6887				-29.541	-25.238	-20.9351	-16.8762	-13.7939	-10.437	-7.01904	-4.08935	-0.97656	2.56348	5.43213	8.45337	11.322	14.3127	17.4255	22.0032	24.0784
	-29.1138	-24.7803	-20.9351	-17.0898	-12.9089	-9.85718	-6.71387	-3.35693	0.06104	3.35693	6.13403	9.00268	11.4746	15.0452	17.7002	21.0571	24.6887				-29.602	-25.2075	-20.9656	-16.8762	-13.7634	-10.437	-7.01904	-4.05884	-0.97656	2.56348	5.43213	8.48389	11.2915	14.2822	17.395	22.0337	24.0784
	-29.0832	-24.7497	-20.9656	-17.0593	-12.8784	-9.85718	-6.71387	-3.32642	0.06104	3.35693	6.13403	9.00268	11.4746	15.0146	17.6697	21.0571	24.6582				-29.6631	-25.177	-20.9656	-16.8762	-13.7329	-10.4675	-7.01904	-4.05884	-0.97656	2.53296	5.43213	8.48389	11.261	14.2822	17.395	22.0642	24.0784
	-29.0222	-24.7192	-20.9961	-17.0593	-12.8479	-9.82666	-6.71387	-3.32642	0.06104	3.32642	6.13403	9.00268	11.4746	14.9841	17.6697	21.0571	24.6277				-29.6936	-25.1465	-20.9656	-16.8762	-13.7024	-10.498	-7.01904	-4.08935	-1.00708	2.53296	5.43213	8.5144	11.2305	14.2517	17.3645	22.0947	24.0479
	-28.9917	-24.6887	-21.0266	-17.0288	-12.8479	-9.82666	-6.71387	-3.32642	0.06104	3.32642	6.16455	9.00268	11.4746	14.9841	17.6392	21.0266	24.6277				-29.7546	-25.1465	-20.9656	-16.8762	-13.6719	-10.5286	-7.01904	-4.08935	-1.00708	2.50244	5.43213	8.5144	11.1999	14.2212	17.3645	22.0947	24.0479
	-28.9612	-24.6582	-21.0266	-16.9983	-12.8174	-9.82666	-6.71387	-3.32642	0.06104	3.32642	6.16455	9.00268	11.4746	14.9536	17.6392	21.0266	24.6277				-29.8157	-25.116	-20.9656	-16.8762	-13.6414	-10.5591	-7.01904	-4.08935	-0.97656	2.47192	5.43213	8.5144	11.1694	14.1907	17.3645	22.1252	24.0479
	-28.9307	-24.6277	-21.0571	-16.9678	-12.7869	-9.82666	-6.68335	-3.32642	0.06104	3.32642	6.16455	9.00268	11.5051	14.9536	17.6086	20.9961	24.6277				-29.8462	-25.116	-20.9351	-16.8762	-13.6108	-10.5896	-7.01904	-4.08935	-0.97656	2.44141	5.43213	8.5144	11.1694	14.1602	17.3645	22.1252	24.0173
	-28.9001	-24.6277	-21.0571	-16.9678	-12.7563	-9.82666	-6.68335	-3.35693	0.06104	3.32642	6.19507	9.00268	11.5051	14.9536	17.6086	20.9656	24.6277				-29.9072	-25.116	-20.9351	-16.8762	-13.5803	-10.6201	-7.01904	-4.08935	-0.97656	2.44141	5.43213	8.5144	11.1389	14.0991	17.3645	22.1252	24.0173
	-28.8696	-24.6277	-21.0876	-16.9372	-12.7563	-9.82666	-6.65283	-3.35693	0.06104	3.32642	6.22559	9.00268	11.5051	14.9231	17.6086	20.9656	24.6277				-29.9377	-25.1465	-20.9045	-16.8762	-13.5498	-10.6201	-7.04956	-4.08935	-0.94604	2.41089	5.43213	8.48389	11.1389	14.0686	17.395	22.1252	23.9868
	-28.8391	-24.6277	-21.0876	-16.9372	-12.7258	-9.85718	-6.65283	-3.35693	0.03052	3.32642	6.22559	9.00268	11.5051	14.9231	17.5781	20.9351	24.6277				-29.9377	-25.1465	-20.9045	-16.8762	-13.5193	-10.6506	-7.04956	-4.08935	-0.94604	2.41089	5.43213	8.48389	11.1389	14.0381	17.4255	22.0947	23.9868
	-28.8391	-24.6582	-21.0876	-16.9678	-12.7258	-9.85718	-6.62231	-3.35693	0.03052	3.32642	6.2561	9.0332	11.5051	14.8926	17.5781	20.9045	24.6277				-29.9683	-25.177	-20.874	-16.8762	-13.5193	-10.6506	-7.04956	-4.05884	-0.94604	2.41089	5.43213	8.45337	11.1389	13.9771	17.4255	22.0642	23.9563
	-28.8086	-24.6887	-21.0876	-16.9678	-12.6953	-9.88769	-6.5918	-3.35693	0	3.32642	6.2561	9.0332	11.5051	14.8621	17.5781	20.9045	24.6277				-29.9683	-25.2075	-20.8435	-16.8762	-13.4888	-10.6506	-7.04956	-4.05884	-0.91553	2.41089	5.43213	8.45337	11.1389	13.9465	17.4561	22.0337	23.9563
	-28.8086	-24.7192	-21.0571	-16.9678	-12.6953	-9.91821	-6.5918	-3.32642	0	3.32642	6.2561	9.06372	11.5051	14.8315	17.5476	20.9045	24.6277				-29.9683	-25.238	-20.813	-16.8762	-13.4582	-10.6506	-7.08008	-4.02832	-0.91553	2.41089	5.43213	8.42285	11.1389	13.916	17.4866	22.0032	23.9563
	-28.8086	-24.7497	-21.0266	-16.9983	-12.6648	-9.94873	-6.56128	-3.2959	-0.03052	3.32642	6.2561	9.06372	11.5356	14.801	17.5476	20.9045	24.5972				-29.9377	-25.238	-20.813	-16.8457	-13.4277	-10.6506	-7.08008	-4.02832	-0.88501	2.41089	5.43213	8.42285	11.1389	13.916	17.5171	21.9421	23.9258
	-28.8086	-24.7803	-20.9961	-16.9983	-12.6648	-9.97925	-6.56128	-3.2959	-0.06104	3.32642	6.22559	9.09424	11.5356	14.7705	17.5476	20.9045	24.5972				-29.9072	-25.238	-20.7825	-16.8457	-13.3972	-10.6506	-7.08008	-4.02832	-0.88501	2.41089	5.40161	8.39233	11.1084	13.8855	17.5476	21.9116	23.9258
	-28.8086	-24.8108	-20.9656	-16.9983	-12.6648	-10.0098	-6.56128	-3.26538	-0.09155	3.35693	6.22559	9.09424	11.5662	14.74	17.5171	20.9045	24.5972				-29.9072	-25.238	-20.7825	-16.8457	-13.3972	-10.6506	-7.08008	-3.9978	-0.88501	2.41089	5.40161	8.39233	11.1084	13.916	17.5476	21.8811	23.8953
	-28.8391	-24.8718	-20.9045	-17.0288	-12.6953	-10.0403	-6.56128	-3.23486	-0.12207	3.35693	6.19507	9.12475	11.5967	14.7095	17.5171	20.9045	24.5666				-29.8462	-25.177	-20.7825	-16.8457	-13.3667	-10.6506	-7.08008	-3.9978	-0.88501	2.41089	5.40161	8.36182	11.1084	13.916	17.5781	21.8506	23.8953
	-28.8696	-24.9023	-20.874	-17.0288	-12.6953	-10.0708	-6.56128	-3.20435	-0.15259	3.35693	6.16455	9.12475	11.6272	14.679	17.4866	20.9045	24.5361				-29.8157	-25.1465	-20.7825	-16.8152	-13.3667	-10.6201	-7.08008	-3.9978	-0.88501	2.41089	5.43213	8.3313	11.1084	13.9465	17.5781	21.7895	23.8953
	-28.9001	-24.9329	-20.813	-16.9983	-12.7258	-10.1013	-6.5918	-3.20435	-0.15259	3.38745	6.13403	9.12475	11.6577	14.6484	17.4866	20.9045	24.5056				-29.7852	-25.0549	-20.7825	-16.8152	-13.3667	-10.6201	-7.04956	-3.9978	-0.88501	2.41089	5.43213	8.30078	11.1084	13.9465	17.5781	21.759	23.8647
	-28.9307	-24.9329	-20.7825	-16.9983	-12.7563	-10.1318	-6.62231	-3.17383	-0.15259	3.38745	6.13403	9.12475	11.6882	14.6484	17.4866	20.9045	24.4751				-29.7546	-24.9939	-20.813	-16.8152	-13.3667	-10.6201	-7.04956	-3.9978	-0.88501	2.44141	5.43213	8.30078	11.1084	13.9771	17.5781	21.7285	23.8647
	-28.9917	-24.9329	-20.752	-16.9983	-12.7869	-10.1623	-6.62231	-3.17383	-0.15259	3.38745	6.13403	9.12475	11.6882	14.6484	17.4866	20.9045	24.4446				-29.7546	-24.9023	-20.813	-16.7847	-13.3667	-10.5896	-7.04956	-3.9978	-0.88501	2.44141	5.43213	8.27026	11.1389	13.9771	17.5781	21.698	23.8647
	-29.0222	-24.9329	-20.7214	-16.9678	-12.8174	-10.1623	-6.65283	-3.17383	-0.15259	3.41797	6.10352	9.12475	11.7188	14.6484	17.4866	20.874	24.3835				-29.7241	-24.8413	-20.813	-16.7847	-13.3972	-10.5591	-7.01904	-3.9978	-0.88501	2.44141	5.46265	8.23975	11.1389	13.9771	17.5781	21.6675	23.8342
	-29.0832	-24.9329	-20.7214	-16.9678	-12.8479	-10.1929	-6.68335	-3.17383	-0.12207	3.41797	6.10352	9.09424	11.7188	14.6484	17.4866	20.874	24.353				-29.7241	-24.7803	-20.8435	-16.7847	-13.4277	-10.5591	-7.01904	-3.9978	-0.88501	2.41089	5.46265	8.23975	11.1694	13.9465	17.5781	21.637	23.8342
	-29.1138	-24.9023	-20.6909	-16.9372	-12.8784	-10.1929	-6.71387	-3.17383	-0.09155	3.41797	6.10352	9.09424	11.7493	14.6484	17.5171	20.874	24.3225				-29.7241	-24.7192	-20.8435	-16.7847	-13.4582	-10.5286	-6.98852	-3.9978	-0.88501	2.38037	5.46265	8.23975	11.1999	13.916	17.5476	21.637	23.8037
	-29.1748	-24.8718	-20.6909	-16.9372	-12.9395	-10.1929	-6.71387	-3.20435	-0.06104	3.41797	6.10352	9.06372	11.7493	14.6484	17.5171	20.874	24.292				-29.7546	-24.6887	-20.8435	-16.7847	-13.4888	-10.498	-6.98852	-3.9978	-0.88501	2.38037	5.46265	8.20923	11.1999	13.916	17.5476	21.6064	23.8037
	-29.2053	-24.8718	-20.6909	-16.9067	-12.97	-10.2234	-6.74438	-3.23486	0	3.44849	6.10352	9.0332	11.7493	14.6484	17.5476	20.8435	24.2615				-29.7852	-24.6277	-20.874	-16.7847	-13.5498	-10.498	-6.98852	-3.9978	-0.85449	2.31934	5.46265	8.20923	11.2305	13.8855	17.5171	21.5759	23.7732
	-29.2358	-24.8413	-20.6909	-16.9067	-13.0005	-10.1929	-6.7749	-3.26538	0	3.44849	6.10352	9.00268	11.7493	14.6179	17.5781	20.8435	24.231				-29.8157	-24.6277	-20.874	-16.8152	-13.5803	-10.4675	-6.98852	-3.96728	-0.85449	2.28882	5.43213	8.20923	11.261	13.855	17.4866	21.5759	23.7427
	-29.2358	-24.8108	-20.7214	-16.8762	-13.0005	-10.1929	-6.7749	-3.32642	0.03052	3.44849	6.13403	8.97217	11.7188	14.6179	17.5781	20.813	24.231				-29.8767	-24.5972	-20.874	-16.8152	-13.6414	-10.4675	-6.98852	-3.96728	-0.85449	2.2583	5.43213	8.20923	11.2915	13.8245	17.4561	21.5759	23.7122
	-29.2664	-24.8108	-20.7214	-16.8762	-13.031	-10.1929	-6.7749	-3.35693	0.06104	3.44849	6.13403	8.97217	11.7188	14.6179	17.6086	20.7825	24.2004				-29.9072	-24.5666	-20.874	-16.8457	-13.7024	-10.4675	-6.98852	-3.96728	-0.85449	2.19727	5.40161	8.20923	11.2915	13.8245	17.4561	21.5454	23.6816
	-29.2664	-24.7803	-20.7214	-16.8762	-13.031	-10.1623	-6.80542	-3.38745	0.09155	3.41797	6.16455	8.94165	11.7188	14.6179	17.6086	20.752	24.2004				-29.9683	-24.5666	-20.874	-16.8762	-13.7634	-10.4675	-7.01904	-3.96728	-0.82397	2.16675	5.40161	8.23975	11.2915	13.7939	17.4255	21.5454	23.6511
	-29.2664	-24.7497	-20.7214	-16.8457	-13.0615	-10.1318	-6.80542	-3.38745	0.12207	3.41797	6.19507	8.91113	11.7188	14.5874	17.6086	20.752	24.2004				-30.0293	-24.5361	-20.874	-16.8762	-13.8245	-10.4675	-7.01904	-3.96728	-0.85449	2.13623	5.40161	8.23975	11.261	13.7939	17.395	21.5454	23.6206
	-29.2664	-24.7192	-20.7214	-16.8457	-13.0615	-10.1013	-6.80542	-3.41797	0.15259	3.38745	6.22559	8.91113	11.7188	14.5874	17.6086	20.7214	24.2004				-30.0903	-24.5056	-20.874	-16.9067	-13.8855	-10.4675	-7.04956	-3.96728	-0.85449	2.10571	5.37109	8.23975	11.2305	13.7939	17.3645	21.5454	23.5596
	-29.2664	-24.6887	-20.7214	-16.8152	-13.092	-10.0708	-6.80542	-3.41797	0.15259	3.35693	6.2561	8.88061	11.7188	14.5874	17.6086	20.6909	24.2004				-30.1514	-24.4751	-20.8435	-16.9372	-13.916	-10.4675	-7.08008	-3.96728	-0.85449	2.10571	5.37109	8.27026	11.1999	13.7939	17.334	21.5454	23.5291
	-29.2664	-24.6582	-20.6909	-16.8152	-13.092	-10.0403	-6.80542	-3.41797	0.18311	3.32642	6.28662	8.8501	11.7188	14.5874	17.5781	20.6909	24.2004				-30.2124	-24.4446	-20.8435	-16.9372	-13.9465	-10.498	-7.1106	-3.9978	-0.85449	2.10571	5.37109	8.30078	11.1694	13.7939	17.3035	21.5149	23.468
	-29.2664	-24.6277	-20.6909	-16.7847	-13.1226	-10.0403	-6.7749	-3.41797	0.18311	3.2959	6.31714	8.81958	11.7188	14.5569	17.5781	20.6604	24.2004				-30.2429	-24.4141	-20.8435	-16.9678	-13.9771	-10.498	-7.14111	-3.9978	-0.88501	2.10571	5.37109	8.30078	11.1084	13.7939	17.273	21.5149	23.407
	-29.2358	-24.5972	-20.6909	-16.7847	-13.1531	-10.0098	-6.7749	-3.38745	0.18311	3.2959	6.34766	8.78906	11.7188	14.5569	17.5781	20.6604	24.2004				-30.304	-24.3835	-20.813	-16.9678	-13.9771	-10.498	-7.17163	-3.9978	-0.88501	2.13623	5.37109	8.3313	11.0779	13.7939	17.2424	21.5149	23.3765
	-29.2358	-24.5361	-20.6909	-16.7541	-13.1836	-9.97925	-6.74438	-3.38745	0.21362	3.26538	6.37817	8.78906	11.7188	14.5264	17.5781	20.6604	24.2004				-30.3345	-24.353	-20.813	-16.9678	-13.9771	-10.498	-7.17163	-3.9978	-0.88501	2.16675	5.40161	8.3313	11.0168	13.7634	17.2119	21.4844	23.3459
	-29.2053	-24.5056	-20.6909	-16.7541	-13.2141	-9.97925	-6.74438	-3.35693	0.21362	3.26538	6.40869	8.75854	11.7188	14.5264	17.5476	20.6604	24.1699				-30.3345	-24.3225	-20.813	-16.9372	-13.9465	-10.498	-7.20215	-4.02832	-0.91553	2.16675	5.40161	8.36182	10.9863	13.7634	17.2119	21.4844	23.3459
	-29.2053	-24.4751	-20.6604	-16.7541	-13.2446	-9.94873	-6.71387	-3.35693	0.21362	3.26538	6.40869	8.72803	11.7188	14.5264	17.5476	20.6604	24.2004				-30.3345	-24.3225	-20.813	-16.9067	-13.8855	-10.4675	-7.20215	-4.02832	-0.91553	2.19727	5.40161	8.36182	10.9558	13.7634	17.1814	21.4539	23.3459
	-29.1748	-24.4446	-20.6604	-16.7541	-13.2752	-9.94873	-6.68335	-3.35693	0.24414	3.26538	6.40869	8.72803	11.7188	14.5264	17.5781	20.6604	24.2004				-30.304	-24.292	-20.7825	-16.9067	-13.8245	-10.4675	-7.23267	-4.02832	-0.91553	2.19727	5.43213	8.36182	10.9253	13.7634	17.1509	21.4233	23.3459
	-29.1443	-24.4446	-20.6604	-16.7541	-13.2752	-9.94873	-6.65283	-3.35693	0.24414	3.26538	6.40869	8.72803	11.7188	14.4959	17.5781	20.6299	24.2004				-30.2734	-24.3225	-20.7825	-16.8762	-13.7634	-10.437	-7.23267	-4.02832	-0.91553	2.16675	5.43213	8.39233	10.8948	13.7329	17.1509	21.3928	23.3459
	-29.1443	-24.4141	-20.6604	-16.7541	-13.2752	-9.91821	-6.62231	-3.35693	0.24414	3.26538	6.40869	8.72803	11.6882	14.5264	17.5781	20.6299	24.231				-30.1819	-24.3225	-20.7825	-16.8457	-13.7024	-10.4065	-7.23267	-4.02832	-0.91553	2.16675	5.43213	8.39233	10.8948	13.7329	17.1204	21.3623	23.3765
	-29.1138	-24.3835	-20.6909	-16.7541	-13.2446	-9.91821	-6.5918	-3.35693	0.24414	3.2959	6.40869	8.72803	11.6882	14.5264	17.6086	20.6299	24.231				-30.1209	-24.3225	-20.752	-16.8152	-13.6108	-10.4065	-7.26318	-3.9978	-0.91553	2.13623	5.43213	8.39233	10.8948	13.7329	17.0898	21.3623	23.407
	-29.0832	-24.3835	-20.6909	-16.7541	-13.2141	-9.91821	-6.56128	-3.35693	0.21362	3.2959	6.37817	8.72803	11.6577	14.5264	17.6086	20.6299	24.2615				-30.0293	-24.353	-20.752	-16.7847	-13.5498	-10.4065	-7.26318	-3.9978	-0.91553	2.10571	5.43213	8.39233	10.8948	13.7329	17.0593	21.3318	23.407
	-29.0527	-24.3835	-20.6909	-16.7541	-13.1836	-9.88769	-6.53076	-3.35693	0.21362	3.32642	6.37817	8.75854	11.6577	14.4959	17.6392	20.6299	24.2615				-29.9377	-24.3835	-20.7214	-16.7847	-13.4888	-10.4065	-7.2937	-3.96728	-0.91553	2.0752	5.43213	8.39233	10.8948	13.7634	17.0288	21.3013	23.4375
	-29.0222	-24.353	-20.7214	-16.7541	-13.1531	-9.88769	-6.50024	-3.35693	0.18311	3.32642	6.37817	8.75854	11.6272	14.4959	17.6392	20.5994	24.292				-29.8462	-24.4141	-20.7214	-16.7541	-13.4582	-10.4065	-7.2937	-3.96728	-0.91553	2.04468	5.43213	8.39233	10.8948	13.7634	17.0288	21.3013	23.4375
	-28.9917	-24.353	-20.752	-16.7541	-13.1226	-9.85718	-6.50024	-3.35693	0.15259	3.32642	6.34766	8.78906	11.6272	14.4959	17.6697	20.5689	24.292				-29.7546	-24.4751	-20.6909	-16.7541	-13.3972	-10.4065	-7.2937	-3.96728	-0.91553	2.01416	5.43213	8.39233	10.9253	13.7634	16.9983	21.3013	23.468
	-28.9612	-24.3225	-20.752	-16.7541	-13.092	-9.82666	-6.46973	-3.35693	0.12207	3.32642	6.34766	8.78906	11.6272	14.4653	17.6697	20.5689	24.292				-29.6936	-24.5666	-20.6604	-16.7541	-13.3972	-10.437	-7.2937	-3.93677	-0.91553	2.01416	5.40161	8.39233	10.9253	13.7634	16.9678	21.3013	23.468
	-28.9001	-24.3225	-20.7825	-16.7541	-13.031	-9.79614	-6.43921	-3.32642	0.12207	3.32642	6.34766	8.81958	11.6272	14.4348	17.6697	20.5383	24.292				-29.602	-24.6582	-20.6604	-16.7541	-13.3667	-10.4675	-7.2937	-3.93677	-0.88501	2.01416	5.40161	8.42285	10.9253	13.7634	16.9372	21.3013	23.468
	-28.8391	-24.292	-20.7825	-16.7541	-13.031	-9.76562	-6.43921	-3.32642	0.09155	3.2959	6.34766	8.81958	11.6272	14.4348	17.6697	20.5078	24.292				-29.541	-24.8108	-20.6299	-16.7541	-13.3972	-10.4675	-7.2937	-3.93677	-0.88501	2.01416	5.40161	8.42285	10.9253	13.7329	16.9372	21.3318	23.468
	-28.7781	-24.2615	-20.813	-16.7541	-13.0005	-9.73511	-6.40869	-3.2959	0.06104	3.2959	6.34766	8.81958	11.6272	14.4043	17.6392	20.4773	24.292				-29.5105	-25.0244	-20.5994	-16.7847	-13.3972	-10.498	-7.2937	-3.90625	-0.88501	2.01416	5.40161	8.42285	10.9253	13.7024	16.9372	21.3623	23.4375
	-28.7476	-24.231	-20.813	-16.7236	-13.0005	-9.73511	-6.40869	-3.2959	0.06104	3.26538	6.34766	8.81958	11.6272	14.3738	17.6392	20.4773	24.292				-29.4495	-25.2686	-20.5994	-16.8152	-13.4277	-10.498	-7.26318	-3.90625	-0.85449	2.04468	5.40161	8.45337	10.9253	13.6719	16.9372	21.3928	23.4375
	-28.6865	-24.2004	-20.8435	-16.7236	-13.0005	-9.70459	-6.40869	-3.2959	0.06104	3.26538	6.31714	8.81958	11.6577	14.3738	17.6392	20.4468	24.292				-29.4189	-25.5737	-20.5689	-16.8457	-13.4582	-10.498	-7.26318	-3.90625	-0.82397	2.04468	5.40161	8.45337	10.9253	13.6414	16.9372	21.3928	23.4375
	-28.656	-24.2004	-20.8435	-16.7236	-13.031	-9.67407	-6.40869	-3.2959	0.06104	3.23486	6.31714	8.81958	11.6577	14.3433	17.6086	20.4468	24.292				-29.3884	-25.9094	-20.5689	-16.8762	-13.4888	-10.498	-7.26318	-3.90625	-0.79346	2.0752	5.40161	8.48389	10.9253	13.6108	16.9372	21.4233	23.4375
	-28.595	-24.1699	-20.874	-16.7236	-13.0615	-9.67407	-6.43921	-3.2959	0.06104	3.23486	6.31714	8.81958	11.6577	14.3433	17.6086	20.4468	24.292				-29.3884	-26.2756	-20.5383	-16.8762	-13.4888	-10.498	-7.23267	-3.90625	-0.79346	2.0752	5.40161	8.48389	10.8948	13.5803	16.9372	21.4539	23.4375
	-28.5645	-24.1394	-20.874	-16.7236	-13.092	-9.67407	-6.43921	-3.2959	0.09155	3.23486	6.31714	8.78906	11.6577	14.3433	17.6086	20.4468	24.292				-29.3579	-26.6418	-20.5383	-16.9067	-13.5193	-10.498	-7.23267	-3.90625	-0.76294	2.10571	5.40161	8.48389	10.8643	13.5498	16.9372	21.4539	23.4375
	-28.5645	-24.1394	-20.874	-16.7236	-13.1836	-9.67407	-6.46973	-3.2959	0.09155	3.23486	6.31714	8.78906	11.6577	14.3433	17.5781	20.4468	24.292				-29.3274	-26.9775	-20.5383	-16.9067	-13.5193	-10.4675	-7.20215	-3.90625	-0.73242	2.10571	5.37109	8.48389	10.8643	13.5498	16.9372	21.4844	23.4375
	-28.5339	-24.1089	-20.874	-16.6931	-13.2446	-9.67407	-6.50024	-3.32642	0.09155	3.20435	6.31714	8.78906	11.6577	14.3433	17.5781	20.4773	24.292				-29.2664	-27.2522	-20.5383	-16.9067	-13.5193	-10.437	-7.20215	-3.90625	-0.7019	2.13623	5.37109	8.48389	10.8337	13.5498	16.9067	21.4844	23.4375
	-28.5034	-24.1394	-20.874	-16.6931	-13.3362	-9.67407	-6.53076	-3.32642	0.09155	3.20435	6.31714	8.75854	11.6577	14.3433	17.5476	20.4773	24.3225				-29.2358	-27.4048	-20.5383	-16.9067	-13.4888	-10.437	-7.17163	-3.90625	-0.7019	2.13623	5.34058	8.45337	10.8337	13.5498	16.9067	21.5149	23.407
	-28.5034	-24.1394	-20.8435	-16.6931	-13.4277	-9.67407	-6.53076	-3.35693	0.09155	3.20435	6.31714	8.75854	11.6577	14.3433	17.5171	20.5078	24.3225				-29.1748	-27.4963	-20.5689	-16.8762	-13.4582	-10.4065	-7.17163	-3.90625	-0.67139	2.16675	5.34058	8.45337	10.8032	13.5498	16.8762	21.5149	23.3765
	-28.4729	-24.1394	-20.813	-16.6626	-13.5498	-9.67407	-6.56128	-3.35693	0.06104	3.20435	6.28662	8.72803	11.6577	14.3127	17.4866	20.5383	24.3225				-29.1138	-27.4658	-20.5689	-16.8457	-13.4277	-10.4065	-7.14111	-3.93677	-0.67139	2.16675	5.31006	8.42285	10.8032	13.5803	16.8762	21.5149	23.3765
	-28.4424	-24.1699	-20.752	-16.6626	-13.6414	-9.67407	-6.56128	-3.38745	0.06104	3.20435	6.28662	8.69751	11.6577	14.3127	17.4561	20.5689	24.353				-29.0527	-27.3743	-20.5689	-16.8457	-13.3972	-10.376	-7.14111	-3.93677	-0.64087	2.19727	5.27954	8.39233	10.8032	13.6108	16.8457	21.4844	23.3459
	-28.4424	-24.1699	-20.6909	-16.6321	-13.7024	-9.67407	-6.56128	-3.38745	0.03052	3.20435	6.28662	8.66699	11.6577	14.3127	17.4255	20.5994	24.353				-28.9917	-27.1606	-20.5994	-16.8152	-13.3667	-10.376	-7.1106	-3.93677	-0.64087	2.19727	5.24902	8.36182	10.8032	13.6414	16.8457	21.4844	23.2849
	-28.4119	-24.2004	-20.6299	-16.6321	-13.7634	-9.67407	-6.56128	-3.41797	0	3.20435	6.2561	8.66699	11.6577	14.2822	17.4255	20.6299	24.3835				-28.9001	-26.9165	-20.5994	-16.7847	-13.3057	-10.376	-7.08008	-3.96728	-0.64087	2.19727	5.24902	8.3313	10.8032	13.6414	16.8457	21.4539	23.2544
	-28.4119	-24.2004	-20.5383	-16.6016	-13.7939	-9.64355	-6.53076	-3.44849	0	3.20435	6.2561	8.63647	11.6577	14.2822	17.395	20.6604	24.4141				-28.8391	-26.6418	-20.5994	-16.7541	-13.2752	-10.4065	-7.08008	-3.96728	-0.67139	2.19727	5.21851	8.30078	10.8032	13.6414	16.8457	21.4233	23.2239
	-28.3814	-24.231	-20.4468	-16.6016	-13.7939	-9.64355	-6.53076	-3.479	0	3.20435	6.22559	8.63647	11.6577	14.2822	17.395	20.6909	24.4141				-28.7781	-26.3672	-20.5994	-16.7236	-13.2752	-10.4065	-7.04956	-3.96728	-0.67139	2.16675	5.21851	8.27026	10.8337	13.6414	16.8457	21.3928	23.1934
	-28.3814	-24.2615	-20.3857	-16.6016	-13.7634	-9.61304	-6.50024	-3.54004	0	3.20435	6.22559	8.66699	11.6577	14.2517	17.395	20.7214	24.4141				-28.7476	-26.062	-20.5689	-16.6931	-13.2446	-10.437	-7.01904	-3.96728	-0.7019	2.16675	5.21851	8.23975	10.8337	13.6414	16.8457	21.3318	23.1628
	-28.3814	-24.2615	-20.2942	-16.6016	-13.7024	-9.61304	-6.50024	-3.60107	0	3.20435	6.19507	8.66699	11.6577	14.2517	17.395	20.7214	24.4446				-28.6865	-25.7873	-20.5689	-16.6931	-13.2141	-10.4675	-7.01904	-3.93677	-0.7019	2.16675	5.18799	8.17871	10.8643	13.6108	16.8762	21.3013	23.1018
	-28.3508	-24.2615	-20.2331	-16.6016	-13.6108	-9.61304	-6.46973	-3.63159	0	3.20435	6.19507	8.69751	11.6577	14.2517	17.4255	20.752	24.4141				-28.6865	-25.5432	-20.5383	-16.6626	-13.2141	-10.5286	-6.98852	-3.93677	-0.73242	2.13623	5.18799	8.14819	10.8643	13.5803	16.8762	21.2707	23.0713
	-28.3508	-24.2615	-20.2026	-16.6016	-13.4888	-9.61304	-6.46973	-3.69263	0	3.23486	6.19507	8.72803	11.6577	14.2212	17.4255	20.752	24.4141				-28.656	-25.2991	-20.5078	-16.6321	-13.1836	-10.5896	-6.98852	-3.93677	-0.76294	2.10571	5.18799	8.11767	10.8948	13.5193	16.8762	21.2402	23.0713
	-28.3203	-24.2615	-20.1416	-16.6016	-13.3972	-9.61304	-6.43921	-3.75366	0.03052	3.23486	6.19507	8.75854	11.6272	14.2212	17.4561	20.752	24.4141				-28.6865	-25.0855	-20.4773	-16.6016	-13.1531	-10.6201	-6.98852	-3.90625	-0.79346	2.10571	5.18799	8.05664	10.8948	13.4888	16.8762	21.2097	23.0408
	-28.3203	-24.2615	-20.1111	-16.6321	-13.2752	-9.61304	-6.43921	-3.78418	0.09155	3.23486	6.19507	8.81958	11.6272	14.2212	17.4561	20.752	24.3835				-28.6865	-24.9023	-20.4468	-16.6016	-13.1531	-10.6812	-6.98852	-3.90625	-0.79346	2.0752	5.18799	8.02612	10.8643	13.4582	16.8762	21.1792	23.0102
	-28.2898	-24.231	-20.1111	-16.6321	-13.1531	-9.61304	-6.40869	-3.78418	0.12207	3.26538	6.19507	8.8501	11.5967	14.1907	17.4561	20.7214	24.353				-28.717	-24.7497	-20.4163	-16.571	-13.1226	-10.7117	-6.98852	-3.90625	-0.82397	2.04468	5.18799	8.02612	10.8643	13.4582	16.8762	21.1487	22.9797
	-28.2593	-24.2004	-20.0806	-16.6321	-13.031	-9.64355	-6.40869	-3.78418	0.15259	3.26538	6.19507	8.8501	11.5967	14.1907	17.4866	20.7214	24.353				-28.7476	-24.5972	-20.3857	-16.571	-13.1226	-10.7422	-6.98852	-3.90625	-0.85449	2.04468	5.15747	7.9956	10.8337	13.4277	16.8457	21.1487	22.9492
	-28.2288	-24.1699	-20.0806	-16.6626	-12.9395	-9.64355	-6.40869	-3.78418	0.18311	3.2959	6.19507	8.88061	11.5662	14.1602	17.4866	20.6909	24.3225				-28.8086	-24.4751	-20.3552	-16.571	-13.1226	-10.7422	-6.98852	-3.90625	-0.88501	2.01416	5.15747	7.9956	10.8032	13.4277	16.8457	21.1182	22.9187
	-28.1982	-24.1394	-20.0806	-16.6626	-12.8479	-9.67407	-6.40869	-3.75366	0.21362	3.2959	6.22559	8.88061	11.5356	14.1602	17.4866	20.6909	24.3225				-28.8391	-24.3835	-20.3247	-16.571	-13.092	-10.7422	-7.01904	-3.90625	-0.91553	2.01416	5.15747	7.9956	10.7727	13.4582	16.8457	21.1182	22.8882
	-28.1677	-24.1089	-20.0806	-16.6931	-12.7563	-9.70459	-6.37817	-3.72314	0.21362	3.2959	6.22559	8.88061	11.5051	14.1602	17.4866	20.6604	24.3225				-28.9001	-24.3225	-20.2942	-16.571	-13.092	-10.7422	-7.01904	-3.93677	-0.91553	2.01416	5.15747	7.9956	10.7117	13.4888	16.8457	21.0876	22.8577
	-28.1372	-24.0784	-20.0806	-16.7236	-12.6953	-9.70459	-6.37817	-3.66211	0.21362	3.26538	6.22559	8.88061	11.5051	14.1602	17.4561	20.6299	24.292				-28.9612	-24.2615	-20.2637	-16.571	-13.092	-10.7117	-7.01904	-3.93677	-0.91553	2.01416	5.15747	8.02612	10.6812	13.4888	16.8457	21.0876	22.8271
	-28.1372	-24.0479	-20.0806	-16.7541	-12.6648	-9.73511	-6.37817	-3.63159	0.21362	3.26538	6.22559	8.88061	11.4746	14.1602	17.4561	20.5994	24.292				-28.9917	-24.2004	-20.2331	-16.6016	-13.1226	-10.6506	-7.04956	-3.93677	-0.91553	2.04468	5.15747	8.02612	10.6506	13.5193	16.8152	21.0571	22.7966
	-28.1067	-23.9868	-20.0806	-16.7847	-12.6343	-9.73511	-6.34766	-3.57056	0.21362	3.23486	6.19507	8.8501	11.4441	14.1602	17.4561	20.5689	24.2615				-29.0527	-24.1699	-20.2331	-16.6016	-13.1226	-10.6201	-7.04956	-3.93677	-0.91553	2.0752	5.15747	8.05664	10.5896	13.5498	16.8152	21.0571	22.7661
	-28.1067	-23.9563	-20.0806	-16.8152	-12.6038	-9.76562	-6.34766	-3.54004	0.21362	3.23486	6.19507	8.8501	11.4441	14.1602	17.4255	20.5383	24.2615				-29.0527	-24.1699	-20.2331	-16.6016	-13.1226	-10.5591	-7.08008	-3.96728	-0.88501	2.0752	5.15747	8.08716	10.5591	13.5803	16.8152	21.0571	22.7356
	-28.1067	-23.9258	-20.1111	-16.8762	-12.5732	-9.76562	-6.34766	-3.50952	0.21362	3.20435	6.16455	8.8501	11.4136	14.1907	17.4255	20.4773	24.231				-29.0527	-24.1699	-20.2331	-16.6016	-13.1226	-10.498	-7.08008	-3.96728	-0.85449	2.10571	5.15747	8.08716	10.5591	13.5803	16.8152	21.0266	22.7051
	-28.1372	-23.8953	-20.1111	-16.9067	-12.5732	-9.76562	-6.37817	-3.479	0.18311	3.20435	6.13403	8.8501	11.4136	14.1907	17.4255	20.4468	24.2004				-29.0527	-24.1699	-20.2331	-16.6016	-13.1531	-10.4675	-7.08008	-3.96728	-0.85449	2.13623	5.15747	8.11767	10.5286	13.6108	16.8152	21.0266	22.6746
	-28.1372	-23.8647	-20.1416	-16.9372	-12.5427	-9.76562	-6.37817	-3.44849	0.18311	3.17383	6.10352	8.8501	11.3831	14.1907	17.4255	20.4163	24.2004				-29.0222	-24.1699	-20.2637	-16.6016	-13.1531	-10.437	-7.08008	-3.96728	-0.82397	2.16675	5.12695	8.11767	10.5286	13.6108	16.8152	20.9961	22.644
	-28.1372	-23.8647	-20.1721	-16.9678	-12.5427	-9.76562	-6.40869	-3.41797	0.18311	3.17383	6.073	8.8501	11.3831	14.2212	17.4255	20.4163	24.1699				-28.9917	-24.2004	-20.2637	-16.6016	-13.1531	-10.4065	-7.08008	-3.96728	-0.79346	2.19727	5.09644	8.11767	10.5286	13.6108	16.8152	20.9656	22.644
	-28.1372	-23.8342	-20.1721	-16.9678	-12.5427	-9.73511	-6.43921	-3.38745	0.15259	3.17383	6.04248	8.8501	11.3831	14.2212	17.4255	20.3857	24.1699				-28.9612	-24.2004	-20.2942	-16.6016	-13.1836	-10.4065	-7.08008	-3.93677	-0.76294	2.19727	5.06592	8.11767	10.5286	13.6414	16.7847	20.9351	22.6135
	-28.1372	-23.8037	-20.2026	-16.9678	-12.5427	-9.73511	-6.50024	-3.35693	0.15259	3.17383	6.01196	8.8501	11.3525	14.2212	17.4255	20.3857	24.1394				-28.9001	-24.231	-20.3247	-16.571	-13.1836	-10.376	-7.04956	-3.93677	-0.73242	2.22778	5.0354	8.11767	10.5591	13.6414	16.7847	20.9045	22.6135
	-28.1372	-23.7732	-20.2026	-16.9678	-12.5427	-9.70459	-6.53076	-3.32642	0.15259	3.17383	5.98144	8.8501	11.3525	14.2212	17.4255	20.3857	24.1394				-28.8391	-24.2615	-20.3247	-16.571	-13.1836	-10.376	-7.04956	-3.93677	-0.73242	2.2583	5.00488	8.11767	10.5591	13.6414	16.7541	20.874	22.6135
	-28.1372	-23.7732	-20.2026	-16.9372	-12.5427	-9.67407	-6.56128	-3.2959	0.15259	3.17383	5.98144	8.8501	11.322	14.1907	17.4561	20.3857	24.1089				-28.7781	-24.2615	-20.3247	-16.571	-13.1836	-10.4065	-7.04956	-3.93677	-0.73242	2.2583	4.97436	8.08716	10.5896	13.6414	16.7236	20.874	22.6135
	-28.1067	-23.7427	-20.2026	-16.9067	-12.5427	-9.67407	-6.5918	-3.26538	0.15259	3.20435	5.98144	8.81958	11.2915	14.1907	17.4255	20.4163	24.0784				-28.7476	-24.292	-20.3552	-16.571	-13.1836	-10.4065	-7.01904	-3.93677	-0.73242	2.28882	4.97436	8.08716	10.5896	13.6414	16.6626	20.874	22.6135
	-28.1067	-23.7427	-20.2026	-16.8762	-12.5427	-9.64355	-6.62231	-3.23486	0.15259	3.20435	5.98144	8.81958	11.2915	14.1602	17.4255	20.4163	24.0479				-28.6865	-24.3225	-20.3552	-16.5405	-13.2141	-10.4065	-7.01904	-3.93677	-0.73242	2.28882	4.94385	8.08716	10.6201	13.6414	16.6321	20.874	22.6135
	-28.1067	-23.7122	-20.2026	-16.8457	-12.5427	-9.64355	-6.62231	-3.20435	0.15259	3.23486	6.01196	8.81958	11.2915	14.1296	17.4255	20.4468	24.0479				-28.656	-24.3225	-20.3552	-16.5405	-13.2141	-10.437	-7.01904	-3.96728	-0.73242	2.31934	4.94385	8.08716	10.6201	13.6108	16.6016	20.874	22.6135
	-28.0762	-23.7122	-20.1721	-16.7847	-12.5427	-9.64355	-6.65283	-3.20435	0.15259	3.23486	6.01196	8.78906	11.261	14.1296	17.395	20.4468	24.0173				-28.6255	-24.353	-20.3552	-16.5405	-13.2141	-10.437	-7.01904	-3.96728	-0.73242	2.31934	4.97436	8.05664	10.6201	13.5803	16.571	20.9045	22.6135
	-28.0762	-23.6816	-20.1721	-16.7541	-12.5427	-9.64355	-6.65283	-3.17383	0.12207	3.26538	6.04248	8.78906	11.261	14.0991	17.3645	20.4773	23.9868				-28.595	-24.353	-20.3552	-16.5405	-13.2446	-10.437	-7.01904	-3.96728	-0.73242	2.31934	4.97436	8.05664	10.6201	13.5498	16.5405	20.9045	22.644
	-28.0762	-23.6816	-20.1416	-16.6931	-12.5427	-9.67407	-6.62231	-3.17383	0.12207	3.26538	6.04248	8.78906	11.261	14.0686	17.334	20.4773	23.9563				-28.595	-24.3835	-20.3552	-16.51	-13.2446	-10.4675	-7.01904	-3.9978	-0.76294	2.31934	5.00488	8.05664	10.5896	13.5193	16.5405	20.9351	22.644
	-28.1067	-23.6816	-20.1416	-16.6626	-12.5427	-9.67407	-6.62231	-3.17383	0.12207	3.2959	6.04248	8.75854	11.261	14.0381	17.3035	20.4773	23.9563				-28.595	-24.3835	-20.3552	-16.5405	-13.2446	-10.4675	-7.04956	-3.9978	-0.76294	2.31934	5.0354	8.05664	10.5896	13.4888	16.5405	20.9351	22.6746
	-28.1372	-23.6816	-20.1416	-16.6016	-12.5427	-9.70459	-6.5918	-3.17383	0.12207	3.2959	6.04248	8.75854	11.261	14.0381	17.3035	20.4773	23.9258				-28.595	-24.4141	-20.3552	-16.5405	-13.2446	-10.4675	-7.04956	-3.9978	-0.76294	2.31934	5.06592	8.05664	10.5591	13.4888	16.5405	20.9351	22.6746
	-28.1677	-23.6816	-20.1416	-16.571	-12.5427	-9.70459	-6.5918	-3.20435	0.12207	3.2959	6.04248	8.75854	11.2915	14.0076	17.3035	20.4773	23.9258				-28.6255	-24.4141	-20.3552	-16.571	-13.2141	-10.4675	-7.04956	-4.02832	-0.79346	2.31934	5.09644	8.05664	10.5591	13.4888	16.5405	20.9351	22.7051
	-28.2288	-23.6816	-20.1416	-16.51	-12.5427	-9.73511	-6.56128	-3.20435	0.12207	3.2959	6.04248	8.75854	11.2915	14.0076	17.273	20.4773	23.9563				-28.6255	-24.4141	-20.3552	-16.6321	-13.1836	-10.4675	-7.04956	-4.02832	-0.79346	2.31934	5.12695	8.02612	10.5591	13.4582	16.5405	20.9045	22.7051
	-28.2593	-23.7122	-20.1416	-16.51	-12.5122	-9.73511	-6.56128	-3.23486	0.12207	3.32642	6.01196	8.75854	11.2915	14.0381	17.3035	20.5078	23.9868				-28.6255	-24.4141	-20.3552	-16.7236	-13.1531	-10.4675	-7.04956	-4.02832	-0.79346	2.31934	5.15747	8.02612	10.5591	13.4888	16.5405	20.9045	22.7051
	-28.3203	-23.7122	-20.1416	-16.4795	-12.5122	-9.73511	-6.56128	-3.26538	0.12207	3.32642	6.01196	8.75854	11.2915	14.0381	17.3035	20.5078	24.0173				-28.656	-24.3835	-20.3552	-16.8152	-13.1226	-10.437	-7.04956	-4.02832	-0.79346	2.31934	5.18799	8.02612	10.5591	13.4888	16.571	20.874	22.7051
	-28.3814	-23.7427	-20.1721	-16.4795	-12.5122	-9.73511	-6.53076	-3.26538	0.15259	3.35693	5.98144	8.75854	11.2915	14.0686	17.3035	20.5078	24.0479				-28.656	-24.3835	-20.3552	-16.9372	-13.0615	-10.4065	-7.04956	-4.02832	-0.79346	2.31934	5.21851	7.9956	10.5896	13.4888	16.571	20.874	22.7051
	-28.4424	-23.7732	-20.1721	-16.4795	-12.4817	-9.70459	-6.53076	-3.26538	0.18311	3.35693	5.95093	8.75854	11.2915	14.0991	17.3035	20.5078	24.0784				-28.6255	-24.353	-20.3552	-17.0898	-13.031	-10.3455	-7.01904	-4.02832	-0.79346	2.34985	5.24902	7.9956	10.6201	13.4888	16.571	20.8435	22.7356
	-28.5034	-23.7732	-20.2026	-16.4795	-12.4817	-9.67407	-6.53076	-3.2959	0.18311	3.35693	5.92041	8.75854	11.2915	14.1296	17.3035	20.5383	24.1394				-28.6255	-24.3225	-20.3552	-17.2424	-12.97	-10.3149	-6.98852	-4.05884	-0.79346	2.34985	5.27954	7.9956	10.6506	13.4888	16.5405	20.8435	22.7356
	-28.5645	-23.8037	-20.2331	-16.4795	-12.4817	-9.64355	-6.53076	-3.2959	0.21362	3.35693	5.88989	8.78906	11.261	14.1602	17.334	20.5383	24.1699				-28.6255	-24.292	-20.3552	-17.395	-12.9395	-10.2539	-6.95801	-4.05884	-0.79346	2.38037	5.31006	7.9956	10.6812	13.4888	16.5405	20.8435	22.7661
	-28.6255	-23.8037	-20.2637	-16.51	-12.4817	-9.61304	-6.56128	-3.2959	0.24414	3.35693	5.85937	8.78906	11.261	14.1907	17.334	20.5383	24.1699				-28.6255	-24.292	-20.3552	-17.5476	-12.9089	-10.2234	-6.92749	-4.05884	-0.79346	2.38037	5.31006	8.02612	10.7117	13.4888	16.51	20.8435	22.7661
	-28.656	-23.8342	-20.2942	-16.5405	-12.4817	-9.552	-6.56128	-3.2959	0.24414	3.35693	5.82886	8.81958	11.2305	14.2212	17.334	20.5383	24.2004				-28.6255	-24.2615	-20.3552	-17.7002	-12.9089	-10.1623	-6.89697	-4.05884	-0.79346	2.38037	5.34058	8.02612	10.7422	13.4582	16.51	20.8435	22.7966
	-28.6865	-23.8342	-20.2942	-16.571	-12.4817	-9.52148	-6.56128	-3.26538	0.27466	3.32642	5.82886	8.81958	11.2305	14.2212	17.3645	20.5383	24.2004				-28.6255	-24.2615	-20.3247	-17.8223	-12.9089	-10.1318	-6.86645	-4.05884	-0.82397	2.41089	5.34058	8.02612	10.7422	13.4277	16.4795	20.8435	22.8577
	-28.717	-23.8342	-20.2942	-16.571	-12.5122	-9.49097	-6.56128	-3.26538	0.27466	3.2959	5.79834	8.8501	11.1999	14.2517	17.3645	20.5689	24.2004				-28.6255	-24.231	-20.3247	-17.9138	-12.9089	-10.1318	-6.86645	-4.05884	-0.82397	2.41089	5.34058	8.02612	10.7422	13.4277	16.449	20.874	22.8882
	-28.717	-23.8342	-20.2942	-16.6016	-12.5427	-9.46045	-6.56128	-3.23486	0.30518	3.2959	5.79834	8.88061	11.1999	14.2517	17.395	20.5689	24.231				-28.656	-24.231	-20.3247	-17.9443	-12.9089	-10.1013	-6.83594	-4.05884	-0.82397	2.41089	5.37109	8.02612	10.7422	13.3972	16.4185	20.874	22.9187
	-28.717	-23.8342	-20.2942	-16.6016	-12.5732	-9.42993	-6.56128	-3.20435	0.30518	3.26538	5.79834	8.88061	11.1999	14.2517	17.4255	20.5689	24.231				-28.6865	-24.231	-20.3247	-17.9748	-12.9089	-10.1013	-6.83594	-4.05884	-0.85449	2.41089	5.37109	8.02612	10.7422	13.3667	16.4185	20.874	22.9187
	-28.717	-23.8342	-20.2637	-16.6321	-12.5732	-9.42993	-6.56128	-3.17383	0.30518	3.23486	5.79834	8.91113	11.1999	14.2212	17.4561	20.5994	24.231				-28.717	-24.2004	-20.3247	-17.9748	-12.9395	-10.1318	-6.80542	-4.05884	-0.85449	2.41089	5.37109	8.02612	10.7117	13.3667	16.3879	20.874	22.9492
	-28.6865	-23.8342	-20.2331	-16.6321	-12.6038	-9.42993	-6.56128	-3.14331	0.30518	3.20435	5.79834	8.91113	11.1999	14.2212	17.4561	20.5994	24.2615				-28.7476	-24.2004	-20.3552	-17.9138	-12.9395	-10.1318	-6.80542	-4.05884	-0.85449	2.41089	5.37109	7.9956	10.6812	13.3667	16.3879	20.874	22.9492
	-28.656	-23.8037	-20.1721	-16.6321	-12.6343	-9.42993	-6.56128	-3.11279	0.27466	3.17383	5.82886	8.91113	11.2305	14.1907	17.4561	20.5994	24.292				-28.7781	-24.2004	-20.3552	-17.8528	-12.97	-10.1623	-6.80542	-4.05884	-0.85449	2.38037	5.37109	7.9956	10.6506	13.3362	16.3574	20.874	22.9187
	-28.6255	-23.8037	-20.1416	-16.6016	-12.6648	-9.42993	-6.53076	-3.08228	0.27466	3.17383	5.85937	8.91113	11.2305	14.1602	17.4255	20.5994	24.3225				-28.8086	-24.1699	-20.3857	-17.7918	-12.97	-10.1623	-6.80542	-4.08935	-0.85449	2.38037	5.34058	7.9956	10.6506	13.3362	16.3574	20.874	22.9187
	-28.595	-23.8037	-20.1111	-16.6016	-12.6953	-9.42993	-6.53076	-3.05176	0.24414	3.14331	5.88989	8.88061	11.2305	14.0991	17.395	20.5689	24.353				-28.8391	-24.1394	-20.3857	-17.6697	-12.97	-10.1623	-6.80542	-4.08935	-0.82397	2.38037	5.34058	7.9956	10.6201	13.3362	16.3269	20.8435	22.8882
	-28.5645	-23.7732	-20.0806	-16.571	-12.6953	-9.46045	-6.50024	-3.05176	0.21362	3.14331	5.92041	8.88061	11.2305	14.0686	17.334	20.5689	24.3835				-28.8391	-24.1394	-20.4163	-17.5781	-12.97	-10.1623	-6.7749	-4.08935	-0.82397	2.38037	5.31006	7.9956	10.6201	13.3362	16.3269	20.8435	22.8271
	-28.5034	-23.7732	-20.0806	-16.5405	-12.6953	-9.46045	-6.50024	-3.05176	0.18311	3.11279	5.92041	8.88061	11.2305	14.0381	17.273	20.5383	24.3835				-28.8391	-24.1089	-20.4163	-17.4255	-12.97	-10.1623	-6.80542	-4.11987	-0.79346	2.34985	5.31006	8.02612	10.5896	13.3667	16.2964	20.813	22.7966
	-28.4729	-23.7732	-20.0806	-16.51	-12.6953	-9.49097	-6.46973	-3.05176	0.18311	3.11279	5.95093	8.8501	11.2305	14.0076	17.1814	20.5078	24.4141				-28.8696	-24.0784	-20.4468	-17.3035	-12.97	-10.1318	-6.80542	-4.11987	-0.79346	2.34985	5.31006	8.02612	10.5896	13.3667	16.2964	20.813	22.7661
	-28.4424	-23.7427	-20.0806	-16.4795	-12.6953	-9.49097	-6.46973	-3.05176	0.15259	3.08228	5.95093	8.8501	11.261	13.9771	17.1204	20.4773	24.4446				-28.8696	-24.0784	-20.4468	-17.1814	-12.97	-10.1013	-6.80542	-4.11987	-0.79346	2.31934	5.27954	8.05664	10.5896	13.3667	16.2659	20.7825	22.7051
	-28.4424	-23.7427	-20.0806	-16.449	-12.6953	-9.52148	-6.46973	-3.05176	0.12207	3.08228	5.95093	8.8501	11.2305	13.9771	17.0593	20.4468	24.4446				-28.8391	-24.0479	-20.4468	-17.0288	-12.9395	-10.0708	-6.83594	-4.11987	-0.79346	2.31934	5.27954	8.08716	10.5896	13.3667	16.2659	20.7825	22.6746
	-28.4119	-23.7122	-20.1111	-16.4185	-12.6953	-9.52148	-6.46973	-3.08228	0.12207	3.08228	5.92041	8.8501	11.2305	13.9771	16.9983	20.4163	24.4751				-28.8391	-24.0173	-20.4773	-16.9067	-12.9395	-10.0403	-6.83594	-4.11987	-0.79346	2.28882	5.27954	8.11767	10.5896	13.3667	16.2659	20.7825	22.644
	-28.4119	-23.7122	-20.1111	-16.4185	-12.6648	-9.52148	-6.46973	-3.08228	0.12207	3.05176	5.92041	8.8501	11.2305	13.9771	16.9678	20.3857	24.4751				-28.8086	-24.0173	-20.4773	-16.7847	-12.9395	-9.97925	-6.86645	-4.11987	-0.79346	2.28882	5.27954	8.14819	10.5591	13.3667	16.2659	20.752	22.6135
	-28.4119	-23.7122	-20.1416	-16.4185	-12.6343	-9.52148	-6.46973	-3.08228	0.12207	3.05176	5.92041	8.8501	11.2305	14.0076	16.9372	20.3552	24.4751				-28.7781	-23.9868	-20.4773	-16.6931	-12.9089	-9.94873	-6.89697	-4.11987	-0.79346	2.28882	5.24902	8.17871	10.5286	13.3362	16.2659	20.752	22.6135
	-28.4119	-23.7122	-20.1416	-16.4185	-12.6038	-9.49097	-6.50024	-3.11279	0.12207	3.05176	5.92041	8.8501	11.1999	14.0381	16.9067	20.3552	24.4751				-28.7476	-23.9563	-20.4773	-16.6016	-12.9089	-9.91821	-6.89697	-4.08935	-0.79346	2.2583	5.24902	8.17871	10.5286	13.3362	16.2964	20.752	22.583
	-28.4119	-23.6816	-20.1721	-16.4185	-12.5732	-9.49097	-6.50024	-3.11279	0.12207	3.05176	5.92041	8.8501	11.1999	14.0381	16.9067	20.3552	24.4751				-28.717	-23.9563	-20.4468	-16.51	-12.8784	-9.88769	-6.89697	-4.08935	-0.79346	2.2583	5.27954	8.20923	10.498	13.3057	16.2964	20.752	22.583
	-28.4424	-23.6816	-20.1721	-16.4185	-12.5427	-9.46045	-6.50024	-3.11279	0.12207	3.05176	5.92041	8.8501	11.1694	14.0686	16.9067	20.3552	24.4751				-28.6865	-23.9258	-20.4163	-16.449	-12.8784	-9.85718	-6.89697	-4.08935	-0.79346	2.2583	5.27954	8.20923	10.4675	13.2446	16.3269	20.752	22.6135
	-28.4424	-23.6816	-20.1721	-16.449	-12.5122	-9.42993	-6.53076	-3.14331	0.12207	3.08228	5.92041	8.8501	11.1694	14.0991	16.9067	20.3552	24.4751				-28.656	-23.8953	-20.3857	-16.3879	-12.8784	-9.85718	-6.89697	-4.08935	-0.79346	2.2583	5.31006	8.20923	10.437	13.2141	16.3269	20.7825	22.6135
	-28.4729	-23.6816	-20.1721	-16.449	-12.4817	-9.39941	-6.53076	-3.14331	0.12207	3.08228	5.92041	8.8501	11.1389	14.1296	16.9372	20.3552	24.4446				-28.656	-23.8953	-20.3552	-16.3269	-12.8784	-9.85718	-6.89697	-4.05884	-0.79346	2.2583	5.31006	8.20923	10.4065	13.2141	16.3269	20.7825	22.6135
	-28.4729	-23.6511	-20.1416	-16.449	-12.4512	-9.3689	-6.53076	-3.14331	0.09155	3.08228	5.92041	8.8501	11.1389	14.1602	16.9372	20.3857	24.4446				-28.6255	-23.8647	-20.3247	-16.2659	-12.9089	-9.85718	-6.86645	-4.05884	-0.76294	2.2583	5.34058	8.17871	10.4065	13.1836	16.3269	20.7825	22.644
	-28.5034	-23.6511	-20.1416	-16.449	-12.4207	-9.3689	-6.56128	-3.17383	0.09155	3.08228	5.92041	8.8501	11.1084	14.1602	16.9678	20.4163	24.4446				-28.6255	-23.8342	-20.2637	-16.2048	-12.9395	-9.85718	-6.86645	-4.05884	-0.76294	2.2583	5.37109	8.17871	10.4065	13.1836	16.3269	20.813	22.644
	-28.5339	-23.6206	-20.1416	-16.449	-12.4207	-9.33838	-6.56128	-3.17383	0.09155	3.11279	5.92041	8.88061	11.1084	14.1907	16.9678	20.4468	24.4141				-28.6255	-23.8342	-20.2331	-16.1438	-12.97	-9.88769	-6.83594	-4.02832	-0.73242	2.2583	5.37109	8.14819	10.437	13.1836	16.2964	20.813	22.6135
	-28.5645	-23.5901	-20.1111	-16.449	-12.4207	-9.30786	-6.56128	-3.17383	0.06104	3.11279	5.92041	8.91113	11.1389	14.1907	16.9678	20.4468	24.3835				-28.656	-23.8037	-20.2026	-16.1133	-13.0005	-9.88769	-6.83594	-4.02832	-0.73242	2.2583	5.40161	8.11767	10.4675	13.1836	16.2964	20.813	22.6135
	-28.595	-23.5596	-20.0806	-16.449	-12.4207	-9.27734	-6.56128	-3.17383	0.06104	3.11279	5.92041	8.91113	11.1389	14.2212	16.9678	20.4773	24.3835				-28.6865	-23.8037	-20.1721	-16.0828	-13.031	-9.91821	-6.83594	-3.9978	-0.7019	2.2583	5.40161	8.08716	10.498	13.2141	16.2964	20.813	22.5525
	-28.6255	-23.5291	-20.0806	-16.4185	-12.4207	-9.24683	-6.56128	-3.17383	0.03052	3.14331	5.95093	8.94165	11.1694	14.2212	16.9678	20.5078	24.353				-28.717	-23.7732	-20.1416	-16.0522	-13.031	-9.91821	-6.80542	-3.9978	-0.7019	2.2583	5.40161	8.05664	10.5286	13.2446	16.2964	20.813	22.522
	-28.6255	-23.4985	-20.05	-16.3879	-12.4207	-9.24683	-6.56128	-3.20435	0.03052	3.14331	5.95093	8.94165	11.1999	14.2212	16.9678	20.5078	24.3225				-28.7476	-23.7732	-20.1111	-16.0217	-13.0615	-9.94873	-6.80542	-3.96728	-0.73242	2.2583	5.40161	8.05664	10.5896	13.2446	16.2659	20.813	22.4609
	-28.656	-23.468	-20.05	-16.3574	-12.4512	-9.24683	-6.56128	-3.20435	0.03052	3.14331	5.98144	8.97217	11.1999	14.1907	16.9678	20.5078	24.292				-28.7476	-23.7427	-20.1111	-16.0217	-13.0615	-9.94873	-6.80542	-3.96728	-0.73242	2.2583	5.40161	8.02612	10.6201	13.2752	16.2659	20.813	22.4304
	-28.656	-23.4375	-20.0195	-16.3574	-12.4512	-9.24683	-6.53076	-3.20435	0.03052	3.17383	6.01196	8.97217	11.2305	14.1907	16.9678	20.5078	24.292				-28.7781	-23.7427	-20.0806	-16.0217	-13.0615	-9.97925	-6.7749	-3.93677	-0.76294	2.2583	5.37109	8.02612	10.6506	13.3057	16.2659	20.813	22.3694
	-28.6865	-23.407	-20.0195	-16.3269	-12.4817	-9.24683	-6.53076	-3.20435	0.03052	3.17383	6.01196	8.97217	11.261	14.1907	16.9678	20.5078	24.2615				-28.7781	-23.7122	-20.0806	-16.0522	-13.0615	-9.97925	-6.7749	-3.90625	-0.79346	2.22778	5.37109	7.9956	10.6812	13.3057	16.2659	20.813	22.3084
	-28.717	-23.407	-19.989	-16.3269	-12.4817	-9.27734	-6.53076	-3.20435	0.06104	3.20435	6.04248	8.94165	11.2915	14.1602	16.9678	20.4773	24.231				-28.7781	-23.7122	-20.0806	-16.0522	-13.031	-10.0098	-6.7749	-3.90625	-0.79346	2.22778	5.34058	7.9956	10.6812	13.3057	16.2659	20.7825	22.2778
	-28.717	-23.407	-19.989	-16.3269	-12.4512	-9.27734	-6.50024	-3.17383	0.06104	3.20435	6.04248	8.94165	11.322	14.1296	16.9678	20.4468	24.2004				-28.7476	-23.6816	-20.05	-16.0828	-13.0005	-10.0098	-6.7749	-3.87573	-0.82397	2.19727	5.31006	7.9956	10.6812	13.3057	16.2659	20.752	22.2473
	-28.7476	-23.407	-19.9585	-16.3269	-12.4512	-9.30786	-6.50024	-3.17383	0.09155	3.23486	6.04248	8.91113	11.322	14.0991	16.9372	20.4163	24.1699				-28.7476	-23.6511	-20.05	-16.0828	-12.97	-10.0403	-6.7749	-3.87573	-0.85449	2.19727	5.31006	7.9956	10.6812	13.2752	16.2354	20.7214	22.2168
	-28.7781	-23.407	-19.9585	-16.3269	-12.4207	-9.33838	-6.50024	-3.17383	0.12207	3.26538	6.04248	8.88061	11.322	14.0991	16.9372	20.3857	24.1394				-28.6865	-23.6511	-20.0195	-16.0828	-12.9395	-10.0403	-6.7749	-3.84521	-0.88501	2.16675	5.27954	7.9956	10.6812	13.2752	16.2048	20.6909	22.2168
	-28.8086	-23.4375	-19.928	-16.3574	-12.3901	-9.33838	-6.50024	-3.17383	0.15259	3.26538	6.04248	8.88061	11.322	14.0686	16.9372	20.3552	24.1089				-28.656	-23.6206	-20.0195	-16.0828	-12.9089	-10.0403	-6.74438	-3.84521	-0.88501	2.13623	5.27954	7.9956	10.6812	13.2446	16.1743	20.6604	22.2168
	-28.8086	-23.468	-19.8975	-16.3879	-12.3596	-9.33838	-6.50024	-3.14331	0.18311	3.2959	6.04248	8.88061	11.322	14.0381	16.9372	20.3247	24.0784				-28.6255	-23.6206	-19.989	-16.0828	-12.8784	-10.0403	-6.74438	-3.84521	-0.91553	2.13623	5.24902	7.96509	10.6506	13.2446	16.1438	20.6299	22.2168
	-28.8391	-23.4985	-19.8975	-16.4185	-12.3291	-9.3689	-6.50024	-3.14331	0.21362	3.2959	6.01196	8.8501	11.2915	14.0076	16.9372	20.2942	24.0173				-28.5645	-23.5901	-19.989	-16.0828	-12.8479	-10.0403	-6.74438	-3.84521	-0.91553	2.10571	5.24902	7.96509	10.6506	13.2446	16.1133	20.5994	22.2473
	-28.8391	-23.5291	-19.8669	-16.4185	-12.2986	-9.33838	-6.50024	-3.17383	0.24414	3.2959	6.01196	8.8501	11.261	14.0076	16.9678	20.2637	23.9868				-28.5034	-23.5901	-19.9585	-16.0828	-12.8174	-10.0403	-6.74438	-3.84521	-0.91553	2.10571	5.24902	7.93457	10.6506	13.2446	16.0522	20.5383	22.2473
	-28.8391	-23.5291	-19.8364	-16.449	-12.2986	-9.33838	-6.50024	-3.17383	0.27466	3.2959	6.01196	8.8501	11.2305	14.0076	16.9678	20.2331	23.9563				-28.4729	-23.5901	-19.9585	-16.0522	-12.7869	-10.0403	-6.74438	-3.84521	-0.91553	2.0752	5.24902	7.93457	10.6506	13.2141	16.0217	20.5078	22.2778
	-28.8391	-23.5596	-19.8364	-16.4795	-12.2681	-9.33838	-6.50024	-3.17383	0.30518	3.2959	5.98144	8.8501	11.1999	13.9771	16.9678	20.2026	23.9258				-28.4424	-23.5596	-19.928	-16.0217	-12.7563	-10.0403	-6.7749	-3.84521	-0.91553	2.0752	5.24902	7.90405	10.6812	13.2446	15.9912	20.5078	22.3084
	-28.8086	-23.5596	-19.8059	-16.4795	-12.2681	-9.30786	-6.50024	-3.20435	0.30518	3.26538	5.98144	8.8501	11.1999	13.9771	16.9678	20.1721	23.9258				-28.4119	-23.5596	-19.928	-16.0217	-12.7258	-10.0403	-6.7749	-3.84521	-0.88501	2.04468	5.24902	7.87353	10.6812	13.2446	15.9607	20.4773	22.3084
	-28.7781	-23.5901	-19.8059	-16.51	-12.2376	-9.30786	-6.50024	-3.20435	0.30518	3.26538	5.98144	8.8501	11.1694	13.9771	16.9678	20.1416	23.9258				-28.4119	-23.5291	-19.8975	-15.9912	-12.7258	-10.0708	-6.7749	-3.84521	-0.88501	2.04468	5.24902	7.87353	10.6812	13.2446	15.9302	20.4773	22.3084
	-28.7476	-23.5901	-19.8059	-16.51	-12.2376	-9.30786	-6.50024	-3.20435	0.30518	3.26538	6.01196	8.81958	11.1694	13.9771	16.9372	20.1416	23.9563				-28.4119	-23.5291	-19.8975	-15.9912	-12.6953	-10.0708	-6.7749	-3.84521	-0.88501	2.01416	5.21851	7.84302	10.6812	13.2141	15.8997	20.4773	22.3084
	-28.6865	-23.5901	-19.8059	-16.5405	-12.207	-9.27734	-6.50024	-3.20435	0.30518	3.23486	6.01196	8.81958	11.1694	13.9771	16.9372	20.1111	23.9563				-28.4119	-23.4985	-19.8669	-15.9912	-12.6953	-10.0708	-6.7749	-3.84521	-0.88501	2.01416	5.21851	7.8125	10.6506	13.2141	15.8997	20.5078	22.2778
	-28.656	-23.5901	-19.8059	-16.5405	-12.207	-9.27734	-6.50024	-3.20435	0.27466	3.23486	6.01196	8.81958	11.1694	13.9771	16.9372	20.1111	24.0173				-28.4119	-23.4985	-19.8669	-15.9607	-12.6953	-10.1013	-6.7749	-3.84521	-0.91553	1.98364	5.21851	7.8125	10.6506	13.2141	15.8997	20.5078	22.2778
	-28.6255	-23.5901	-19.8059	-16.5405	-12.207	-9.30786	-6.50024	-3.17383	0.27466	3.20435	6.04248	8.81958	11.1694	13.9771	16.9372	20.1111	24.0479				-28.4424	-23.4985	-19.8669	-15.9607	-12.6953	-10.1013	-6.7749	-3.84521	-0.91553	1.95312	5.18799	7.8125	10.6201	13.2141	15.8997	20.5383	22.2473
	-28.595	-23.5901	-19.8059	-16.5405	-12.207	-9.30786	-6.53076	-3.17383	0.24414	3.20435	6.073	8.81958	11.1694	13.9771	16.9372	20.1111	24.0784				-28.4424	-23.4985	-19.8669	-15.9607	-12.7258	-10.1318	-6.7749	-3.87573	-0.91553	1.95312	5.18799	7.8125	10.6201	13.1836	15.8997	20.5383	22.2473
	-28.5645	-23.5901	-19.8364	-16.5405	-12.207	-9.30786	-6.53076	-3.14331	0.21362	3.20435	6.073	8.78906	11.1694	14.0076	16.9372	20.1111	24.1089				-28.4729	-23.4985	-19.8669	-15.9912	-12.7258	-10.1013	-6.80542	-3.90625	-0.94604	1.92261	5.18799	7.8125	10.5896	13.1836	15.8997	20.5383	22.2168
	-28.5339	-23.5901	-19.8364	-16.5405	-12.207	-9.30786	-6.53076	-3.11279	0.21362	3.20435	6.10352	8.78906	11.1694	14.0076	16.9372	20.1111	24.1394				-28.5034	-23.5291	-19.8669	-15.9912	-12.7258	-10.1013	-6.80542	-3.93677	-0.94604	1.92261	5.18799	7.84302	10.5591	13.1836	15.8997	20.5383	22.2168
	-28.5339	-23.5901	-19.8669	-16.5405	-12.207	-9.27734	-6.53076	-3.11279	0.18311	3.20435	6.10352	8.75854	11.1694	14.0076	16.9372	20.1111	24.1699				-28.5034	-23.5596	-19.8975	-15.9912	-12.7258	-10.0708	-6.80542	-3.9978	-0.94604	1.92261	5.18799	7.84302	10.5591	13.1836	15.8997	20.5383	22.2473
	-28.5034	-23.6206	-19.8669	-16.5405	-12.2376	-9.27734	-6.50024	-3.08228	0.18311	3.20435	6.10352	8.72803	11.1694	14.0076	16.9372	20.1111	24.2004				-28.5034	-23.5901	-19.8975	-15.9912	-12.7258	-10.0708	-6.80542	-4.05884	-0.94604	1.92261	5.18799	7.87353	10.5591	13.1836	15.8997	20.5078	22.2473
	-28.5034	-23.6206	-19.8669	-16.51	-12.2376	-9.27734	-6.50024	-3.05176	0.18311	3.20435	6.10352	8.72803	11.1694	14.0076	16.9678	20.1111	24.2004				-28.5034	-23.6206	-19.928	-15.9912	-12.7563	-10.0403	-6.83594	-4.08935	-0.94604	1.92261	5.21851	7.90405	10.5286	13.1836	15.8997	20.5078	22.2778
	-28.5034	-23.6206	-19.8669	-16.4795	-12.2376	-9.24683	-6.50024	-3.05176	0.18311	3.23486	6.10352	8.69751	11.1389	14.0076	16.9678	20.1111	24.231				-28.5034	-23.6511	-19.928	-16.0217	-12.7563	-10.0098	-6.83594	-4.15039	-0.94604	1.92261	5.21851	7.93457	10.5286	13.1836	15.8691	20.4773	22.3084
	-28.4729	-23.6206	-19.8669	-16.4185	-12.2681	-9.21631	-6.50024	-3.05176	0.18311	3.23486	6.10352	8.66699	11.1084	14.0076	16.9983	20.1111	24.231				-28.5034	-23.6816	-19.9585	-16.0217	-12.7563	-9.97925	-6.83594	-4.21143	-0.94604	1.92261	5.21851	7.96509	10.498	13.2141	15.8691	20.4468	22.3389
	-28.4729	-23.6511	-19.8669	-16.3879	-12.2681	-9.21631	-6.46973	-3.05176	0.18311	3.23486	6.073	8.63647	11.0779	13.9771	17.0288	20.1111	24.231				-28.5034	-23.7122	-19.9585	-16.0522	-12.7563	-9.94873	-6.86645	-4.24194	-0.91553	1.92261	5.21851	7.96509	10.498	13.2141	15.8386	20.4468	22.3999
	-28.4729	-23.6511	-19.8975	-16.3269	-12.2681	-9.18579	-6.46973	-3.08228	0.18311	3.23486	6.073	8.63647	11.0779	13.9771	17.0593	20.1111	24.231				-28.5034	-23.7122	-19.9585	-16.0828	-12.7563	-9.91821	-6.86645	-4.27246	-0.91553	1.92261	5.21851	7.9956	10.498	13.2446	15.8081	20.4163	22.4304
	-28.4424	-23.6511	-19.8975	-16.2659	-12.2986	-9.18579	-6.46973	-3.08228	0.18311	3.20435	6.04248	8.60596	11.0474	13.9771	17.0593	20.1416	24.231				-28.5034	-23.7427	-19.989	-16.1133	-12.7258	-9.91821	-6.86645	-4.27246	-0.91553	1.89209	5.21851	7.9956	10.498	13.2752	15.7776	20.4163	22.4609
	-28.4424	-23.6511	-19.8975	-16.2354	-12.2986	-9.18579	-6.43921	-3.11279	0.18311	3.20435	6.04248	8.60596	11.0474	13.9465	17.0898	20.1416	24.231				-28.5339	-23.7427	-19.989	-16.1438	-12.7258	-9.88769	-6.86645	-4.27246	-0.94604	1.89209	5.21851	7.9956	10.4675	13.2752	15.7471	20.3857	22.522
	-28.4424	-23.6206	-19.8975	-16.2048	-12.2986	-9.18579	-6.43921	-3.14331	0.15259	3.20435	6.04248	8.57544	11.0474	13.9465	17.0898	20.1416	24.231				-28.5645	-23.7427	-19.989	-16.2048	-12.7258	-9.88769	-6.86645	-4.24194	-0.94604	1.89209	5.18799	7.9956	10.4675	13.3057	15.7165	20.3857	22.522
	-28.4424	-23.6206	-19.928	-16.1743	-12.3291	-9.18579	-6.40869	-3.17383	0.15259	3.17383	6.04248	8.57544	11.0474	13.9465	17.0898	20.1721	24.231				-28.595	-23.7427	-20.0195	-16.2659	-12.6953	-9.88769	-6.86645	-4.21143	-0.97656	1.89209	5.18799	7.96509	10.4675	13.3057	15.7165	20.3857	22.5525
	-28.4119	-23.5901	-19.928	-16.1743	-12.3291	-9.21631	-6.37817	-3.17383	0.15259	3.17383	6.073	8.57544	11.0779	13.9465	17.1204	20.1721	24.231				-28.656	-23.7122	-20.0195	-16.3269	-12.6953	-9.85718	-6.86645	-4.18091	-1.00708	1.86157	5.15747	7.96509	10.437	13.3057	15.7165	20.3857	22.5525
	-28.4119	-23.5596	-19.928	-16.1743	-12.3291	-9.21631	-6.37817	-3.20435	0.15259	3.17383	6.073	8.57544	11.0779	13.916	17.0898	20.2026	24.231				-28.717	-23.7122	-20.05	-16.4185	-12.6648	-9.85718	-6.86645	-4.11987	-1.0376	1.86157	5.15747	7.93457	10.437	13.3057	15.7165	20.3857	22.522
	-28.4119	-23.5291	-19.928	-16.1743	-12.3291	-9.24683	-6.37817	-3.20435	0.15259	3.17383	6.073	8.57544	11.1084	13.916	17.0898	20.2026	24.231				-28.7781	-23.7122	-20.05	-16.4795	-12.6343	-9.82666	-6.86645	-4.08935	-1.06812	1.86157	5.15747	7.90405	10.4065	13.2752	15.7165	20.3857	22.4915
	-28.3814	-23.468	-19.8975	-16.1743	-12.3291	-9.27734	-6.34766	-3.20435	0.15259	3.17383	6.073	8.54492	11.1084	13.916	17.0898	20.2026	24.231				-28.8696	-23.7122	-20.05	-16.6016	-12.6343	-9.82666	-6.86645	-4.05884	-1.09863	1.86157	5.15747	7.87353	10.4065	13.2446	15.7165	20.3552	22.4609
	-28.3508	-23.4375	-19.8975	-16.1743	-12.3291	-9.27734	-6.34766	-3.20435	0.15259	3.17383	6.073	8.54492	11.1389	13.9465	17.0898	20.2026	24.231				-28.9612	-23.7122	-20.0806	-16.6931	-12.6038	-9.79614	-6.86645	-4.02832	-1.12915	1.86157	5.12695	7.87353	10.4065	13.2141	15.7471	20.3552	22.4304
	-28.3508	-23.3765	-19.8669	-16.1743	-12.3291	-9.30786	-6.34766	-3.20435	0.15259	3.17383	6.073	8.54492	11.1389	13.9465	17.0593	20.2026	24.2004				-29.0222	-23.7122	-20.0806	-16.7847	-12.5732	-9.79614	-6.86645	-3.9978	-1.15967	1.89209	5.12695	7.87353	10.4065	13.1836	15.7471	20.3552	22.3999
	-28.3203	-23.3459	-19.8364	-16.1743	-12.3596	-9.30786	-6.34766	-3.17383	0.18311	3.20435	6.04248	8.57544	11.1694	13.9465	17.0593	20.2026	24.2004				-29.0832	-23.7122	-20.0806	-16.8457	-12.5732	-9.76562	-6.86645	-3.96728	-1.19019	1.89209	5.12695	7.87353	10.376	13.1531	15.7471	20.3247	22.3999
	-28.2898	-23.3154	-19.8059	-16.1438	-12.3596	-9.33838	-6.37817	-3.17383	0.18311	3.20435	6.04248	8.57544	11.1694	13.9465	17.0593	20.2026	24.2004				-29.1138	-23.7122	-20.05	-16.9372	-12.5427	-9.76562	-6.86645	-3.93677	-1.19019	1.92261	5.09644	7.87353	10.376	13.1226	15.7776	20.2942	22.3999
	-28.2593	-23.2849	-19.7754	-16.1438	-12.3596	-9.33838	-6.37817	-3.14331	0.21362	3.20435	6.04248	8.57544	11.1694	13.9465	17.0593	20.2026	24.2004				-29.1443	-23.7122	-20.05	-16.9983	-12.5427	-9.73511	-6.86645	-3.93677	-1.2207	1.95312	5.09644	7.90405	10.376	13.092	15.7776	20.2942	22.3999
	-28.2288	-23.2544	-19.7449	-16.1438	-12.3596	-9.33838	-6.37817	-3.11279	0.21362	3.20435	6.01196	8.60596	11.1694	13.9465	17.0593	20.2026	24.1699				-29.1138	-23.7122	-20.0195	-17.0288	-12.5427	-9.73511	-6.86645	-3.93677	-1.2207	1.98364	5.09644	7.90405	10.376	13.0615	15.7471	20.2637	22.4304
	-28.1982	-23.2239	-19.7143	-16.1438	-12.3596	-9.33838	-6.37817	-3.11279	0.21362	3.20435	6.01196	8.60596	11.1999	13.9771	17.0898	20.2026	24.1394				-29.0832	-23.6816	-19.9585	-17.0288	-12.5427	-9.70459	-6.83594	-3.93677	-1.2207	2.01416	5.09644	7.93457	10.4065	13.031	15.7471	20.2331	22.4304
	-28.1677	-23.2239	-19.6838	-16.1438	-12.3901	-9.33838	-6.37817	-3.08228	0.24414	3.17383	6.01196	8.63647	11.1999	13.9771	17.0898	20.2026	24.1089				-29.0222	-23.6816	-19.928	-17.0288	-12.5732	-9.70459	-6.83594	-3.90625	-1.2207	2.04468	5.09644	7.93457	10.4065	13.031	15.7471	20.2026	22.4609
	-28.1677	-23.1934	-19.6533	-16.1438	-12.3901	-9.33838	-6.37817	-3.05176	0.24414	3.17383	6.01196	8.63647	11.1999	13.9771	17.1204	20.1721	24.0479				-28.9307	-23.6816	-19.8975	-16.9983	-12.5732	-9.70459	-6.80542	-3.90625	-1.19019	2.0752	5.09644	7.96509	10.4065	13.0005	15.7471	20.2026	22.4915
	-28.1372	-23.1628	-19.6533	-16.1438	-12.4207	-9.33838	-6.37817	-3.05176	0.24414	3.14331	6.01196	8.66699	11.1999	13.9771	17.1204	20.1721	24.0173				-28.8086	-23.6511	-19.8669	-16.9678	-12.6038	-9.70459	-6.80542	-3.90625	-1.15967	2.10571	5.09644	7.96509	10.4065	13.0005	15.7165	20.2026	22.522
	-28.1372	-23.1628	-19.6228	-16.1438	-12.4512	-9.33838	-6.37817	-3.05176	0.24414	3.14331	6.04248	8.66699	11.1999	14.0076	17.1509	20.1416	23.9563				-28.717	-23.6206	-19.8059	-16.9067	-12.6038	-9.67407	-6.80542	-3.87573	-1.12915	2.13623	5.12695	7.96509	10.4065	13.0005	15.7165	20.2026	22.5525
	-28.1372	-23.1323	-19.6228	-16.1438	-12.4512	-9.33838	-6.37817	-3.05176	0.24414	3.14331	6.04248	8.66699	11.1999	14.0076	17.1509	20.1416	23.8953				-28.595	-23.5901	-19.7754	-16.8457	-12.6343	-9.67407	-6.7749	-3.84521	-1.09863	2.13623	5.15747	7.96509	10.437	13.0005	15.686	20.2026	22.5525
	-28.1067	-23.1018	-19.6228	-16.1438	-12.4817	-9.33838	-6.37817	-3.02124	0.21362	3.11279	6.04248	8.69751	11.1694	14.0381	17.1814	20.1111	23.8647				-28.5034	-23.5596	-19.7754	-16.7541	-12.6343	-9.67407	-6.7749	-3.84521	-1.06812	2.16675	5.15747	7.96509	10.437	13.0005	15.686	20.2331	22.5525
	-28.1067	-23.1018	-19.6228	-16.1438	-12.4817	-9.33838	-6.34766	-3.02124	0.21362	3.11279	6.04248	8.69751	11.1694	14.0381	17.1814	20.0806	23.8037				-28.4119	-23.5291	-19.7449	-16.6931	-12.6648	-9.67407	-6.74438	-3.8147	-1.0376	2.16675	5.18799	7.96509	10.4675	13.0005	15.6555	20.2637	22.583
	-28.0762	-23.0713	-19.5923	-16.1133	-12.4817	-9.33838	-6.34766	-3.02124	0.21362	3.11279	6.04248	8.69751	11.1694	14.0686	17.1814	20.05	23.7732				-28.3203	-23.4985	-19.7143	-16.6016	-12.6953	-9.67407	-6.74438	-3.78418	-1.00708	2.16675	5.21851	7.96509	10.498	13.0005	15.625	20.3247	22.583
	-28.0762	-23.0713	-19.5923	-16.1133	-12.4817	-9.30786	-6.34766	-3.02124	0.18311	3.11279	6.04248	8.72803	11.1389	14.0686	17.1509	20.0195	23.7122				-28.2593	-23.468	-19.7143	-16.5405	-12.7258	-9.67407	-6.74438	-3.78418	-0.97656	2.13623	5.24902	7.96509	10.5591	13.0005	15.625	20.3552	22.5525
	-28.0456	-23.0713	-19.5923	-16.0828	-12.4817	-9.30786	-6.34766	-3.02124	0.18311	3.14331	6.073	8.72803	11.1389	14.0991	17.1509	20.0195	23.6816				-28.1982	-23.4375	-19.6838	-16.449	-12.7563	-9.67407	-6.71387	-3.78418	-0.94604	2.13623	5.24902	7.93457	10.5896	13.0005	15.625	20.3857	22.5525
	-28.0151	-23.0713	-19.6228	-16.0522	-12.4512	-9.27734	-6.34766	-3.02124	0.18311	3.14331	6.073	8.75854	11.1694	14.0991	17.1204	19.989	23.6511				-28.1677	-23.4375	-19.6838	-16.4185	-12.7869	-9.67407	-6.71387	-3.78418	-0.91553	2.10571	5.27954	7.93457	10.6201	13.0005	15.625	20.4468	22.5525
	-27.9846	-23.1018	-19.6228	-16.0522	-12.4207	-9.24683	-6.31714	-3.02124	0.15259	3.14331	6.073	8.75854	11.1694	14.0991	17.0898	19.989	23.6511				-28.1372	-23.407	-19.6838	-16.3574	-12.8174	-9.67407	-6.71387	-3.78418	-0.91553	2.0752	5.27954	7.93457	10.6506	13.031	15.625	20.4773	22.522
	-27.9846	-23.1323	-19.6228	-16.0217	-12.3901	-9.21631	-6.31714	-3.02124	0.15259	3.14331	6.073	8.75854	11.1694	14.0991	17.0898	19.9585	23.6206				-28.1067	-23.3765	-19.6533	-16.3269	-12.8174	-9.67407	-6.71387	-3.8147	-0.88501	2.04468	5.27954	7.90405	10.6812	13.031	15.625	20.5078	22.522
	-27.9846	-23.1628	-19.6228	-15.9912	-12.3596	-9.21631	-6.31714	-3.02124	0.12207	3.14331	6.10352	8.75854	11.1999	14.0991	17.0593	19.9585	23.6206				-28.0762	-23.3765	-19.6533	-16.2964	-12.8479	-9.70459	-6.71387	-3.84521	-0.88501	2.01416	5.27954	7.90405	10.7117	13.031	15.6555	20.5078	22.4915
	-27.9846	-23.2239	-19.6228	-15.9607	-12.3596	-9.18579	-6.31714	-3.02124	0.12207	3.14331	6.10352	8.75854	11.2305	14.0991	17.0288	19.928	23.6206				-28.0456	-23.3765	-19.6533	-16.2964	-12.8479	-9.70459	-6.71387	-3.87573	-0.88501	1.98364	5.27954	7.87353	10.7117	13.0615	15.686	20.5383	22.4915
	-27.9846	-23.2544	-19.6533	-15.9302	-12.3291	-9.18579	-6.28662	-3.02124	0.09155	3.14331	6.10352	8.75854	11.2305	14.1296	17.0288	19.8975	23.6511				-28.0151	-23.3765	-19.6228	-16.2659	-12.8784	-9.73511	-6.74438	-3.90625	-0.88501	1.98364	5.27954	7.87353	10.7117	13.0615	15.7165	20.5383	22.4609
	-27.9846	-23.3154	-19.6533	-15.8997	-12.2986	-9.18579	-6.28662	-3.02124	0.09155	3.14331	6.10352	8.75854	11.2305	14.1296	16.9983	19.8975	23.6511				-28.0151	-23.3765	-19.6228	-16.2659	-12.8479	-9.73511	-6.74438	-3.93677	-0.88501	1.95312	5.27954	7.87353	10.7117	13.092	15.7471	20.5383	22.4609
	-28.0151	-23.3459	-19.6533	-15.8691	-12.2986	-9.15527	-6.2561	-3.02124	0.06104	3.14331	6.10352	8.75854	11.2305	14.1296	16.9983	19.8669	23.6816				-27.9846	-23.3765	-19.6228	-16.2354	-12.8479	-9.76562	-6.7749	-3.96728	-0.88501	1.95312	5.27954	7.87353	10.7117	13.092	15.7776	20.5383	22.4304
	-28.0151	-23.407	-19.6533	-15.8386	-12.2986	-9.15527	-6.22559	-3.02124	0.06104	3.14331	6.10352	8.72803	11.2305	14.1296	16.9983	19.8669	23.7122				-27.9846	-23.3765	-19.6228	-16.2354	-12.8479	-9.76562	-6.7749	-3.9978	-0.88501	1.95312	5.27954	7.84302	10.6812	13.092	15.7776	20.5078	22.4304
	-28.0456	-23.4375	-19.6533	-15.8386	-12.2986	-9.18579	-6.22559	-3.02124	0.06104	3.14331	6.10352	8.72803	11.2305	14.0991	16.9983	19.8364	23.7122				-27.9541	-23.3765	-19.6228	-16.2048	-12.8174	-9.76562	-6.80542	-3.9978	-0.88501	1.98364	5.24902	7.84302	10.6812	13.092	15.8081	20.4773	22.3999
	-28.0456	-23.468	-19.6533	-15.8081	-12.3291	-9.18579	-6.19507	-3.02124	0.09155	3.14331	6.10352	8.69751	11.1999	14.0991	16.9983	19.8364	23.7122				-27.9541	-23.407	-19.6533	-16.2048	-12.7869	-9.76562	-6.80542	-4.02832	-0.85449	1.98364	5.24902	7.84302	10.6506	13.092	15.8386	20.4773	22.3999
	-28.0151	-23.468	-19.6533	-15.8081	-12.3291	-9.18579	-6.16455	-3.05176	0.09155	3.14331	6.10352	8.69751	11.1999	14.0686	16.9983	19.8364	23.7122				-27.9846	-23.407	-19.6533	-16.1743	-12.7869	-9.76562	-6.83594	-4.05884	-0.82397	2.01416	5.24902	7.8125	10.6506	13.092	15.8691	20.4468	22.3694
	-28.0151	-23.4985	-19.6228	-15.8081	-12.3596	-9.18579	-6.13403	-3.05176	0.12207	3.11279	6.10352	8.69751	11.1694	14.0381	16.9983	19.8364	23.6816				-27.9846	-23.407	-19.6838	-16.1743	-12.7563	-9.76562	-6.83594	-4.05884	-0.82397	2.01416	5.24902	7.8125	10.6201	13.0615	15.8691	20.4163	22.3389
	-27.9846	-23.4985	-19.6228	-15.8081	-12.3901	-9.18579	-6.10352	-3.08228	0.15259	3.11279	6.073	8.66699	11.1694	14.0076	16.9983	19.8364	23.6511				-28.0151	-23.407	-19.7143	-16.1743	-12.7563	-9.73511	-6.86645	-4.05884	-0.79346	2.04468	5.24902	7.8125	10.5896	13.0615	15.8997	20.3857	22.3084
	-27.9541	-23.4985	-19.5923	-15.8081	-12.4207	-9.18579	-6.10352	-3.08228	0.18311	3.11279	6.073	8.66699	11.1389	13.9771	16.9983	19.8364	23.6206				-28.0151	-23.4375	-19.7143	-16.1438	-12.7563	-9.70459	-6.86645	-4.05884	-0.79346	2.0752	5.24902	7.78198	10.5896	13.031	15.9302	20.3552	22.2778
	-27.8931	-23.468	-19.5618	-15.8081	-12.4512	-9.21631	-6.073	-3.08228	0.18311	3.08228	6.073	8.63647	11.1389	13.916	16.9983	19.8364	23.5596				-28.0151	-23.4375	-19.7449	-16.1438	-12.7869	-9.67407	-6.89697	-4.05884	-0.79346	2.0752	5.24902	7.78198	10.5591	13.0005	15.9302	20.3247	22.2473
	-27.8625	-23.468	-19.5312	-15.8386	-12.4817	-9.21631	-6.04248	-3.08228	0.21362	3.08228	6.073	8.63647	11.1084	13.8855	16.9983	19.8059	23.5291				-28.0151	-23.468	-19.7449	-16.1438	-12.7869	-9.64355	-6.89697	-4.05884	-0.79346	2.10571	5.24902	7.78198	10.5591	13.0005	15.9607	20.3247	22.2473
	-27.832	-23.468	-19.5007	-15.8386	-12.5122	-9.24683	-6.04248	-3.08228	0.21362	3.08228	6.073	8.63647	11.1084	13.855	16.9983	19.8059	23.468				-27.9846	-23.4985	-19.7449	-16.1438	-12.8174	-9.61304	-6.89697	-4.05884	-0.79346	2.10571	5.24902	7.78198	10.5286	12.97	15.9607	20.2942	22.2168
	-27.771	-23.4375	-19.4702	-15.8691	-12.5122	-9.24683	-6.04248	-3.08228	0.21362	3.08228	6.073	8.60596	11.1084	13.8245	16.9678	19.7754	23.4375				-27.9541	-23.4985	-19.7449	-16.1438	-12.8174	-9.61304	-6.86645	-4.05884	-0.79346	2.10571	5.24902	7.78198	10.498	12.9395	15.9302	20.2942	22.1863
	-27.7405	-23.4375	-19.4397	-15.8691	-12.5427	-9.24683	-6.01196	-3.08228	0.21362	3.11279	6.04248	8.60596	11.0779	13.7939	16.9678	19.7754	23.3765				-27.9236	-23.5291	-19.7449	-16.1438	-12.8174	-9.58252	-6.86645	-4.05884	-0.82397	2.10571	5.24902	7.75146	10.4675	12.9089	15.8997	20.2942	22.1558
[truncated: 2,441 more rows]

## Sheet: Panel_d_data
AVAL						AVAR
Vj (mV)	Average Ij	se	n			Vj (mV)	Average Ij	se	n
80	3.99533	0.5358	11			80	4.16012	0.56553	11
70	3.4932	0.49311				70	3.54393	0.47997
[truncated: 28 more rows]

## Sheet: Panel_d_trace
AVAL																				AVAR
[truncated: 3,001 more rows]

[truncated: 2 more sheets: Panel_e_data, Panel_e_trace]
