# Supplementary material for: GABAergic motor neurons bias locomotor decision-making in C. elegans
Source: Nat Commun. 2020 Oct 8;11:5076. doi: 10.1038/s41467-020-18893-9 (PMC7544903; doi:10.1038/s41467-020-18893-9)
Supplement: Supplementary file 4 — Source Data [file 41467_2020_18893_MOESM4_ESM.zip › Fig. 9 Source Data.xlsx]

## Sheet: Panel_a_data
Peak ratio (L/R)						Charge transfer ratio (L/R)						Total (AVAL + AVAR) charge transfer (pC)
	wt	unc-9	RNAi	Rescue			wt	unc-9	RNAi	Rescue			wt	unc-9	RNAi	Rescue
1	0.797369	0.0857116	0.177599	0.850809		1	0.618536	0.140868	0.121247	0.639828		1	5.43712	1.88312	1.85063	5.74553
2	0.696106	0.0732612	0.215832	0.730172		2	0.605096	0.111351	0.128181	0.592561		2	8.21319	2.02757	2.69592	2.2924
3	0.764439	0.185369	0.105881	1.00527		3	0.407752	0.109044	0.196715	0.98828		3	2.0765	1.4801	2.11907	4.11523
4	0.760833	0.137031	0.0801945	0.9217		4	0.638614	0.0373661	0.0832477	0.80573		4	4.19227	1.31872	1.92527	6.60441
5	0.710562	0.196903	0.120704	0.778887		5	0.664068	-0.0283804	0.131243	0.587007		5	4.01058	2.50866	1.39125	2.31941
6	0.776088		0.189529	1.09661		6	0.732464		0.197594	1.08138		6	6.46015		2.87722	3.61439
7	0.686218					7	0.519503					7	8.14511
8	0.734302					8	0.671087					8	7.59062
mean	0.74074	0.135655	0.14829	0.897242			0.60714	0.0740497	0.143038	0.782464			5.76569	1.84363	2.14322	4.11523
SE	0.0142295	0.0251118	0.0218465	0.0565958			0.0357562	0.0307557	0.0184998	0.0869601			0.787612	0.210397	0.226817	0.72232

## Sheet: Panel_a_trace
wt			unc-9			RNAi			Rescue
AVAL	AVAR		AVAL	AVAR		AVAL	AVAR		AVAL	AVAR
1.80054	2.41089		1.46484	-0.36621		1.67847	1.15967		1.43433	2.34985
1.83105	2.59399		1.61743	0.57983		1.52588	1.15967		1.34277	2.31934
1.70898	2.71606		1.77002	1.34277		1.34277	1.15967		1.2207	2.68555
1.49536	2.68555		1.7395	1.49536		1.28174	1.12915		1.0376	3.05176
1.28174	2.59399		1.49536	1.46484		1.37329	1.0376		0.88501	2.50244
1.09863	2.47192		1.15967	0.79346		1.49536	0.88501		0.94604	2.44141
0.91553	2.44141		1.00708	1.15967		1.61743	0.76294		1.19019	2.53296
0.76294	2.44141		1.19019	1.37329		1.80054	0.7019		1.37329	2.68555
0.85449	2.50244		1.58691	1.37329		1.98364	0.5188		1.34277	3.57056
1.0376	2.62451		1.80054	1.00708		1.95312	0.42725		1.15967	3.11279
1.25122	2.68555		1.7395	1.06812		1.77002	0.67139		1.0376	3.08228
1.46484	2.62451		1.64795	1.09863		1.5564	1.0376		1.12915	2.80762
1.5564	2.47192		1.5564	1.28174		1.31226	1.28174		1.25122	2.83813
1.49536	2.38037		1.46484	1.19019		1.19019	1.31226		1.31226	2.89917
1.43433	2.41089		1.25122	0.76294		1.25122	1.40381		1.2207	2.34985
1.49536	2.53296		0.91553	1.12915		1.61743	1.52588		1.15967	2.28882
1.58691	2.56348		0.57983	1.52588		2.04468	1.40381		1.28174	2.68555
1.52588	2.44141		0.5188	1.46484		2.19727	1.09863		1.49536	2.74658
1.28174	2.50244		0.79346	1.28174		1.95312	0.82397		1.70898	2.28882
1.00708	2.74658		1.09863	0.85449		1.61743	0.79346		1.70898	2.31934
0.94604	2.89917		1.15967	0.76294		1.31226	0.94604		1.5564	2.22778
1.19019	2.80762		1.0376	0.91553		1.15967	1.09863		1.34277	1.28174
1.46484	2.65503		0.88501	1.06812		1.15967	1.25122		1.25122	2.2583
1.61743	2.56348		0.7019	1.15967		1.34277	1.43433		1.34277	2.86865
1.67847	2.53296		0.64087	1.34277		1.5564	1.67847		1.52588	2.9602
1.67847	2.53296		0.76294	1.80054		1.61743	1.86157		1.64795	3.50952
1.58691	2.53296		1.00708	1.58691		1.58691	1.89209		1.49536	3.08228
1.46484	2.53296		1.25122	1.61743		1.58691	1.77002		1.12915	2.44141
1.34277	2.47192		1.46484	1.89209		1.64795	1.52588		0.79346	2.44141
1.25122	2.28882		1.61743	2.01416		1.67847	1.25122		0.73242	2.53296
1.19019	2.13623		1.5564	2.13623		1.70898	0.85449		0.97656	2.56348
1.15967	2.13623		1.2207	2.16675		1.70898	0.39673		1.2207	2.74658
1.12915	2.38037		0.82397	1.77002		1.7395	0		1.28174	2.44141
1.12915	2.68555		0.67139	1.25122		1.64795	0		1.19019	1.67847
1.19019	2.74658		0.82397	0.85449		1.46484	0.24414		1.15967	1.80054
1.28174	2.50244		1.19019	0.91553		1.34277	0.54932		1.2207	1.80054
1.31226	2.41089		1.52588	1.37329		1.43433	0.82397		1.31226	0.88501
1.34277	2.59399		1.61743	1.06812		1.61743	0.97656		1.34277	1.70898
1.37329	2.86865		1.40381	0.94604		1.64795	1.06812		1.40381	2.19727
1.40381	2.99072		0.94604	0.88501		1.5564	1.19019		1.37329	1.64795
1.40381	2.9602		0.61035	0.85449		1.43433	1.37329		1.19019	2.16675
1.46484	2.74658		0.7019	1.09863		1.25122	1.52588		0.94604	3.72314
1.70898	2.41089		1.2207	1.2207		0.97656	1.52588		0.82397	2.86865
1.95312	2.19727		1.83105	1.40381		0.82397	1.40381		0.82397	2.50244
2.04468	2.22778		2.2583	1.34277		0.94604	1.25122		0.94604	2.04468
1.95312	2.38037		2.34985	1.19019		1.19019	1.15967		1.12915	1.0376
1.83105	2.50244		2.16675	1.25122		1.34277	1.09863		1.2207	2.19727
1.70898	2.47192		1.83105	1.49536		1.34277	1.12915		1.19019	2.53296
1.64795	2.41089		1.46484	1.80054		1.31226	1.25122		1.19019	2.16675
1.61743	2.53296		1.19019	2.01416		1.34277	1.46484		1.12915	2.62451
1.58691	2.99072		1.25122	1.70898		1.52588	1.58691		1.09863	2.74658
1.49536	3.38745		1.58691	1.49536		1.7395	1.49536		1.12915	2.2583
1.37329	3.2959		1.83105	1.12915		1.80054	1.31226		1.25122	1.40381
1.25122	2.7771		1.77002	0.85449		1.77002	1.2207		1.37329	1.52588
1.15967	2.19727		1.43433	1.09863		1.67847	1.25122		1.43433	2.19727
1.25122	1.89209		1.06812	1.25122		1.61743	1.25122		1.52588	2.19727
1.52588	1.77002		0.94604	1.15967		1.5564	1.19019		1.64795	2.28882
1.7395	1.70898		1.0376	1.0376		1.52588	1.19019		1.67847	1.2207
1.70898	1.80054		1.12915	1.12915		1.52588	1.31226		1.58691	1.09863
1.52588	1.98364		1.12915	1.40381		1.46484	1.43433		1.5564	1.46484
1.34277	2.13623		1.0376	1.25122		1.28174	1.40381		1.61743	2.83813
1.06812	2.31934		0.88501	1.0376		1.0376	1.34277		1.64795	1.70898
0.82397	2.62451		0.67139	0.97656		0.94604	1.34277		1.67847	2.10571
0.73242	2.89917		0.54932	1.06812		0.94604	1.46484		1.67847	2.53296
0.85449	2.9602		0.57983	1.06812		0.97656	1.58691		1.61743	2.31934
1.15967	2.74658		0.57983	1.12915		1.15967	1.61743		1.49536	1.98364
1.52588	2.44141		0.45776	1.37329		1.37329	1.40381		1.28174	1.80054
1.7395	2.2583		0.33569	1.28174		1.46484	0.97656		1.06812	1.25122
1.77002	2.2583		0.39673	1.31226		1.40381	0.57983		0.97656	1.28174
1.67847	2.34985		0.57983	1.67847		1.34277	0.5188		1.12915	1.0376
1.5564	2.50244		0.7019	1.83105		1.46484	0.79346		1.34277	1.52588
1.52588	2.53296		0.76294	1.70898		1.58691	1.2207		1.49536	1.2207
1.5564	2.47192		0.79346	1.46484		1.58691	1.52588		1.46484	1.34277
1.67847	2.47192		0.76294	1.31226		1.5564	1.5564		1.19019	1.2207
1.7395	2.59399		0.67139	1.25122		1.5564	1.46484		0.88501	1.34277
1.5564	2.71606		0.54932	1.40381		1.5564	1.43433		0.85449	2.0752
1.19019	2.7771		0.48828	1.43433		1.58691	1.40381		1.00708	1.43433
0.82397	2.80762		0.5188	1.61743		1.61743	1.34277		1.15967	1.00708
0.61035	2.74658		0.57983	1.5564		1.61743	1.31226		1.28174	0.73242
0.7019	2.56348		0.76294	1.77002		1.5564	1.34277		1.46484	1.80054
1.15967	2.38037		0.94604	1.95312		1.49536	1.40381		1.58691	2.13623
1.7395	2.38037		1.00708	1.77002		1.52588	1.37329		1.46484	0.85449
2.16675	2.47192		0.85449	1.37329		1.58691	1.31226		1.19019	1.58691
2.19727	2.62451		0.61035	1.12915		1.52588	1.2207		0.97656	2.01416
1.89209	2.71606		0.30518	1.31226		1.28174	1.09863		0.91553	0.94604
1.5564	2.62451		0.15259	1.31226		1.12915	1.09863		0.97656	1.77002
1.34277	2.41089		0.24414	1.2207		1.15967	1.19019		1.15967	2.59399
1.25122	2.28882		0.57983	1.37329		1.25122	1.19019		1.31226	1.58691
1.34277	2.19727		0.94604	1.89209		1.28174	1.09863		1.31226	0.91553
1.58691	2.0752		1.19019	2.04468		1.31226	1.00708		1.15967	0.85449
1.95312	1.89209		1.19019	2.0752		1.49536	0.94604		1.00708	1.31226
2.16675	1.80054		1.15967	1.95312		1.70898	0.97656		0.97656	1.43433
2.10571	1.98364		1.19019	1.92261		1.77002	1.15967		1.09863	1.61743
1.83105	2.44141		1.2207	1.70898		1.7395	1.46484		1.2207	1.43433
1.43433	2.86865		1.15967	1.40381		1.61743	1.86157		1.31226	1.67847
1.2207	3.02124		0.97656	1.46484		1.49536	2.10571		1.40381	1.15967
1.34277	2.92969		0.88501	1.40381		1.43433	2.01416		1.52588	0.97656
1.67847	2.74658		0.97656	1.49536		1.5564	1.61743		1.49536	0.88501
1.95312	2.65503		1.15967	1.43433		1.70898	1.34277		1.19019	1.0376
2.01416	2.65503		1.34277	1.5564		1.70898	1.31226		0.85449	1.58691
1.83105	2.71606		1.49536	1.80054		1.64795	1.34277		0.82397	2.50244
1.7395	2.71606		1.67847	1.67847		1.58691	1.28174		1.0376	2.9602
1.80054	2.53296		1.80054	1.37329		1.58691	1.19019		1.2207	2.92969
1.89209	2.2583		1.70898	0.97656		1.5564	1.19019		1.34277	2.13623
1.80054	1.95312		1.43433	0.79346		1.49536	1.28174		1.46484	1.92261
1.67847	1.70898		1.06812	1.43433		1.46484	1.19019		1.67847	1.58691
1.64795	1.61743		0.85449	1.92261		1.43433	0.91553		1.83105	2.10571
1.80054	1.83105		0.91553	1.64795		1.34277	0.57983		1.7395	1.89209
1.98364	2.22778		1.19019	1.19019		1.19019	0.30518		1.46484	1.34277
1.98364	2.56348		1.49536	1.43433		1.09863	0.24414		1.2207	1.46484
1.64795	2.71606		1.77002	1.86157		1.12915	0.48828		1.2207	1.37329
1.25122	2.68555		1.89209	1.52588		1.25122	0.88501		1.31226	2.41089
1.12915	2.62451		1.80054	1.12915		1.40381	1.28174		1.31226	2.89917
1.28174	2.59399		1.64795	1.0376		1.52588	1.58691		1.19019	2.2583
1.40381	2.56348		1.49536	0.91553		1.67847	1.83105		1.0376	1.40381
1.37329	2.56348		1.37329	1.49536		1.89209	1.98364		1.00708	1.09863
1.31226	2.62451		1.31226	1.77002		2.0752	1.89209		1.09863	2.13623
1.34277	2.62451		1.2207	1.70898		2.0752	1.67847		1.15967	2.62451
1.61743	2.56348		0.94604	1.61743		1.95312	1.52588		0.94604	2.10571
2.01416	2.47192		0.67139	1.40381		1.80054	1.40381		0.64087	1.40381
2.16675	2.41089		0.73242	1.28174		1.67847	1.25122		0.48828	1.98364
2.01416	2.41089		1.06812	1.0376		1.67847	1.15967		0.64087	2.50244
1.7395	2.44141		1.31226	0.73242		1.7395	1.25122		0.91553	2.68555
1.52588	2.44141		1.31226	1.06812		1.70898	1.43433		1.09863	1.92261
1.37329	2.28882		1.19019	0.97656		1.58691	1.58691		1.00708	2.0752
1.31226	1.92261		1.09863	0.76294		1.40381	1.61743		0.85449	2.22778
1.34277	1.64795		1.12915	0.82397		1.25122	1.5564		0.85449	1.58691
1.49536	1.58691		1.25122	1.34277		1.19019	1.34277		1.15967	1.49536
1.67847	1.83105		1.31226	1.83105		1.28174	1.09863		1.49536	1.92261
1.77002	2.13623		1.28174	1.83105		1.52588	1.06812		1.64795	2.19727
1.70898	2.2583		1.28174	1.49536		1.7395	1.25122		1.5564	1.92261
1.5564	2.19727		1.28174	1.12915		1.80054	1.46484		1.40381	2.2583
1.5564	2.13623		1.34277	1.12915		1.80054	1.46484		1.31226	2.59399
1.67847	2.16675		1.43433	0.97656		1.83105	1.37329		1.31226	2.0752
1.64795	2.38037		1.40381	0.88501		1.83105	1.40381		1.28174	2.2583
1.46484	2.71606		1.25122	1.28174		1.77002	1.49536		1.12915	2.04468
1.2207	2.83813		1.09863	1.61743		1.67847	1.52588		1.0376	2.83813
1.06812	2.65503		1.00708	1.25122		1.67847	1.5564		1.09863	2.80762
0.97656	2.28882		0.94604	1.37329		1.64795	1.5564		1.19019	2.41089
1.00708	1.98364		0.94604	1.67847		1.5564	1.5564		1.12915	1.86157
1.12915	2.01416		0.94604	1.46484		1.49536	1.49536		0.97656	2.28882
1.37329	2.31934		0.97656	1.19019		1.46484	1.37329		0.82397	2.31934
1.61743	2.56348		1.06812	0.85449		1.43433	1.19019		0.79346	1.83105
1.70898	2.56348		1.15967	0.82397		1.37329	1.09863		0.94604	2.10571
1.61743	2.47192		1.06812	1.37329		1.34277	1.15967		1.09863	2.38037
1.5564	2.50244		0.88501	1.80054		1.40381	1.28174		1.15967	2.83813
1.67847	2.65503		0.88501	1.37329		1.52588	1.28174		1.19019	1.92261
1.86157	2.7771		1.06812	1.19019		1.67847	1.19019		1.25122	2.22778
1.92261	2.71606		1.28174	1.43433		1.77002	1.12915		1.31226	2.68555
1.77002	2.59399		1.31226	1.70898		1.83105	1.00708		1.28174	2.83813
1.49536	2.50244		1.15967	1.58691		1.89209	0.85449		1.28174	2.41089
1.28174	2.44141		0.91553	1.43433		1.80054	0.79346		1.31226	1.52588
1.31226	2.38037		0.76294	1.40381		1.46484	0.79346		1.37329	1.2207
1.37329	2.31934		0.91553	1.7395		1.09863	0.82397		1.5564	2.56348
1.31226	2.2583		1.2207	1.80054		0.97656	0.88501		1.7395	3.08228
1.19019	2.31934		1.37329	1.83105		1.2207	1.0376		1.83105	1.31226
1.2207	2.41089		1.34277	2.0752		1.5564	1.15967		1.86157	2.2583
1.43433	2.47192		1.2207	1.61743		1.7395	1.06812		1.80054	2.38037
1.58691	2.50244		1.0376	1.64795		1.7395	0.76294		1.67847	2.31934
1.61743	2.62451		0.85449	1.61743		1.7395	0.54932		1.49536	2.56348
1.52588	2.65503		0.85449	1.92261		1.80054	0.57983		1.34277	1.89209
1.49536	2.56348		1.06812	1.92261		1.86157	0.67139		1.2207	2.0752
1.5564	2.44141		1.40381	1.40381		1.95312	0.7019		1.09863	2.19727
1.58691	2.47192		1.61743	0.91553		1.98364	0.79346		1.00708	1.61743
1.58691	2.65503		1.43433	0.7019		1.83105	0.88501		1.00708	2.04468
1.7395	2.89917		1.15967	1.09863		1.70898	0.85449		1.09863	2.01416
2.01416	2.92969		1.15967	1.70898		1.77002	0.82397		1.19019	3.479
2.22778	2.62451		1.43433	1.70898		1.95312	0.97656		1.2207	2.41089
2.19727	2.34985		1.70898	1.2207		1.89209	1.09863		1.31226	1.40381
2.01416	2.2583		1.67847	0.88501		1.64795	0.97656		1.49536	1.40381
1.86157	2.28882		1.43433	0.82397		1.34277	0.7019		1.5564	1.98364
1.80054	2.19727		1.19019	1.2207		1.12915	0.61035		1.37329	2.01416
1.77002	2.04468		1.19019	1.15967		1.09863	0.76294		1.0376	2.19727
1.7395	2.0752		1.43433	1.15967		1.2207	0.91553		0.7019	1.77002
1.7395	2.38037		1.77002	1.34277		1.46484	1.0376		0.64087	1.06812
1.83105	2.80762		1.95312	1.12915		1.77002	1.00708		0.82397	1.77002
1.92261	3.05176		1.7395	0.45776		1.86157	0.94604		1.00708	1.5564
1.89209	2.99072		1.34277	0.30518		1.58691	0.97656		1.09863	0.76294
1.77002	2.68555		1.00708	0.61035		1.2207	1.15967		1.09863	0.61035
1.52588	2.44141		0.85449	1.00708		1.00708	1.2207		1.12915	0.76294
1.43433	2.44141		0.82397	1.2207		1.06812	1.06812		1.31226	1.0376
1.5564	2.62451		0.82397	0.7019		1.25122	0.79346		1.49536	1.15967
1.67847	2.68555		0.88501	0.57983		1.34277	0.61035		1.58691	1.58691
1.58691	2.62451		0.97656	0.64087		1.31226	0.76294		1.49536	2.13623
1.40381	2.59399		1.00708	0.30518		1.31226	1.12915		1.31226	2.56348
1.46484	2.59399		0.94604	0.33569		1.43433	1.49536		1.2207	2.56348
1.7395	2.59399		0.91553	0.91553		1.64795	1.52588		1.31226	2.0752
2.04468	2.53296		0.94604	0.54932		1.86157	1.34277		1.40381	0.48828
2.13623	2.41089		0.94604	0		2.04468	1.25122		1.40381	0.94604
2.01416	2.19727		0.94604	-0.03052		1.98364	1.43433		1.28174	2.16675
1.86157	2.13623		1.06812	0.27466		1.7395	1.58691		1.28174	2.31934
1.70898	2.2583		1.28174	0.97656		1.49536	1.58691		1.31226	1.64795
1.64795	2.41089		1.34277	1.43433		1.43433	1.46484		1.2207	0.97656
1.58691	2.28882		1.15967	1.31226		1.37329	1.40381		0.91553	1.19019
1.70898	2.04468		0.88501	0.76294		1.06812	1.28174		0.64087	1.52588
1.95312	1.86157		0.67139	0.57983		0.73242	0.94604		0.39673	1.64795
2.13623	1.86157		0.64087	0.85449		0.7019	0.45776		0.30518	2.01416
2.13623	1.98364		0.64087	1.09863		1.06812	-0.03052		0.45776	1.70898
2.01416	2.19727		0.73242	1.37329		1.52588	-0.18311		0.76294	1.7395
1.95312	2.34985		0.94604	1.31226		1.7395	0.09155		1.09863	1.19019
1.92261	2.50244		1.28174	1.15967		1.7395	0.61035		1.19019	1.09863
1.89209	2.62451		1.58691	1.09863		1.7395	0.97656		1.06812	1.52588
1.86157	2.74658		1.80054	1.40381		1.7395	1.09863		0.88501	1.92261
1.7395	2.89917		1.70898	1.31226		1.58691	1.12915		0.82397	1.5564
1.5564	3.02124		1.43433	0.91553		1.37329	1.19019		0.82397	1.00708
1.49536	3.02124		1.15967	0.82397		1.2207	1.19019		0.76294	0.94604
1.61743	2.92969		1.00708	1.06812		1.0376	1.09863		0.7019	1.12915
1.70898	2.80762		0.97656	1.5564		0.85449	0.94604		0.76294	1.15967
1.58691	2.68555		1.19019	1.49536		0.85449	0.88501		0.91553	2.10571
1.37329	2.53296		1.43433	1.28174		1.19019	1.00708		0.97656	2.10571
1.25122	2.41089		1.61743	1.0376		1.58691	1.31226		0.97656	1.49536
1.19019	2.2583		1.67847	0.91553		1.77002	1.61743		0.97656	1.34277
1.15967	2.01416		1.64795	0.79346		1.61743	1.7395		1.00708	1.7395
1.15967	1.80054		1.52588	0.91553		1.34277	1.5564		1.06812	2.16675
1.19019	1.7395		1.31226	0.73242		1.19019	1.31226		1.28174	1.49536
1.34277	1.67847		1.19019	1.0376		1.25122	1.19019		1.40381	1.46484
1.5564	1.64795		1.15967	1.40381		1.40381	1.15967		1.28174	1.98364
1.61743	1.67847		1.09863	1.58691		1.67847	1.00708		0.97656	2.47192
1.46484	1.89209		1.00708	1.52588		1.92261	0.85449		0.82397	2.22778
1.15967	2.19727		0.94604	1.06812		2.01416	0.85449		0.88501	2.44141
0.85449	2.50244		0.91553	0.54932		1.86157	1.12915		0.97656	2.22778
0.85449	2.71606		0.85449	0.5188		1.58691	1.46484		1.06812	1.86157
1.12915	2.7771		0.73242	0.82397		1.40381	1.64795		1.12915	1.70898
1.31226	2.59399		0.5188	1.28174		1.31226	1.58691		1.12915	2.50244
1.25122	2.28882		0.30518	1.40381		1.25122	1.43433		0.97656	2.04468
0.97656	2.04468		0.30518	1.70898		1.12915	1.43433		0.7019	1.52588
0.73242	2.04468		0.57983	1.64795		1.00708	1.61743		0.48828	2.28882
0.64087	2.16675		1.0376	1.43433		1.0376	1.86157		0.5188	2.7771
0.76294	2.22778		1.49536	1.46484		1.2207	1.89209		0.91553	2.13623
0.97656	2.13623		1.77002	1.43433		1.34277	1.80054		1.40381	2.16675
1.2207	1.92261		1.77002	1.34277		1.37329	1.61743		1.64795	1.64795
1.37329	1.58691		1.5564	1.12915		1.43433	1.49536		1.52588	1.19019
1.34277	1.34277		1.2207	1.43433		1.49536	1.43433		1.19019	1.5564
1.15967	1.49536		0.91553	1.37329		1.49536	1.46484		0.91553	1.31226
1.0376	1.98364		0.76294	1.09863		1.46484	1.5564		0.82397	0.79346
1.15967	2.44141		0.76294	1.09863		1.5564	1.64795		0.82397	0.54932
1.49536	2.56348		0.76294	1.5564		1.61743	1.64795		0.76294	1.43433
1.77002	2.41089		0.76294	1.77002		1.67847	1.46484		0.67139	2.31934
1.83105	2.28882		0.88501	1.70898		1.7395	1.15967		0.79346	2.56348
1.7395	2.2583		1.00708	1.58691		1.80054	0.97656		1.0376	1.28174
1.70898	2.13623		0.94604	1.67847		1.7395	1.09863		1.25122	1.40381
1.77002	1.89209		0.76294	1.52588		1.49536	1.37329		1.31226	0.82397
1.64795	1.80054		0.73242	1.40381		1.25122	1.61743		1.25122	0.42725
1.43433	1.89209		0.79346	1.25122		1.25122	1.77002		1.2207	1.61743
1.34277	1.92261		0.82397	1.46484		1.46484	1.89209		1.19019	0.79346
1.40381	1.80054		0.73242	1.2207		1.77002	2.01416		1.15967	0.97656
1.5564	1.70898		0.73242	0.91553		1.98364	2.01416		1.15967	1.58691
1.58691	1.89209		0.85449	0.73242		2.01416	1.77002		1.2207	1.49536
1.34277	2.2583		1.06812	0.88501		2.01416	1.43433		1.28174	1.7395
1.0376	2.53296		1.09863	0.7019		2.10571	1.15967		1.28174	1.58691
0.91553	2.71606		0.91553	0.67139		2.13623	1.0376		1.31226	2.19727
1.12915	2.80762		0.67139	0.67139		2.0752	0.94604		1.49536	1.15967
1.52588	2.71606		0.42725	0.82397		1.92261	0.94604		1.5564	0.67139
1.89209	2.50244		0.30518	1.00708		1.80054	1.09863		1.40381	1.19019
2.0752	2.2583		0.45776	1.52588		1.70898	1.40381		1.12915	2.13623
2.01416	2.16675		0.79346	1.7395		1.61743	1.7395		0.97656	1.98364
1.89209	2.13623		1.00708	1.31226		1.58691	1.92261		0.91553	1.58691
1.7395	2.01416		0.94604	1.37329		1.67847	1.83105		0.91553	2.59399
1.5564	1.92261		0.64087	1.2207		1.83105	1.67847		1.0376	1.98364
1.37329	1.98364		0.42725	0.7019		1.89209	1.52588		1.12915	0.94604
1.31226	2.10571		0.48828	0.73242		1.83105	1.34277		1.12915	1.0376
1.34277	2.16675		0.82397	0.97656		1.7395	1.06812		1.00708	2.59399
1.34277	2.16675		1.12915	0.97656		1.67847	0.85449		0.82397	3.08228
1.25122	2.16675		1.28174	1.09863		1.70898	0.76294		0.73242	1.31226
1.06812	2.19727		1.34277	1.25122		1.77002	0.79346		0.79346	1.43433
0.94604	2.22778		1.40381	1.61743		1.89209	0.91553		0.97656	2.34985
0.88501	2.22778		1.40381	1.37329		1.98364	1.09863		1.06812	2.71606
0.88501	2.16675		1.25122	1.0376		2.01416	1.2207		1.09863	1.83105
0.94604	2.0752		1.09863	1.09863		2.01416	1.31226		1.00708	1.89209
1.12915	2.0752		1.09863	1.09863		1.95312	1.34277		0.91553	2.0752
1.34277	2.16675		1.31226	0.97656		1.86157	1.37329		0.91553	2.04468
1.52588	2.16675		1.49536	0.82397		1.67847	1.15967		0.97656	1.64795
1.58691	2.04468		1.37329	1.06812		1.40381	0.73242		1.0376	0.82397
1.58691	1.83105		1.2207	1.00708		1.28174	0.45776		1.15967	1.49536
1.64795	1.70898		1.19019	1.34277		1.31226	0.57983		1.2207	2.04468
1.61743	1.80054		1.19019	1.61743		1.34277	0.91553		1.2207	1.89209
1.43433	2.04468		1.0376	1.34277		1.2207	1.19019		1.19019	1.89209
1.34277	2.19727		0.82397	0.76294		0.97656	1.19019		1.09863	1.67847
1.46484	2.13623		0.76294	0.97656		0.82397	1.0376		0.94604	1.86157
1.64795	1.98364		0.85449	1.00708		0.97656	0.94604		0.82397	1.98364
1.5564	1.98364		1.00708	0.88501		1.34277	1.06812		0.82397	2.65503
1.31226	2.0752		1.0376	0.97656		1.64795	1.34277		0.85449	1.83105
1.2207	2.19727		1.0376	1.12915		1.58691	1.49536		0.79346	1.67847
1.19019	2.28882		0.97656	1.31226		1.28174	1.46484		0.76294	2.44141
1.12915	2.28882		0.94604	1.52588		1.09863	1.40381		0.85449	2.41089
1.00708	2.2583		0.88501	1.28174		1.09863	1.40381		1.0376	2.16675
0.94604	2.2583		0.85449	1.31226		1.31226	1.40381		1.12915	2.7771
0.94604	2.22778		0.94604	1.09863		1.61743	1.37329		1.12915	2.22778
1.0376	2.22778		1.2207	0.73242		1.80054	1.34277		1.15967	1.52588
1.19019	2.28882		1.40381	0.85449		1.70898	1.2207		1.25122	2.04468
1.34277	2.38037		1.5564	0.94604		1.46484	1.06812		1.31226	2.38037
1.52588	2.41089		1.7395	1.31226		1.25122	0.91553		1.09863	2.28882
1.64795	2.38037		1.89209	1.40381		1.2207	0.82397		0.64087	2.04468
1.64795	2.28882		1.86157	1.34277		1.37329	0.79346		0.24414	1.49536
1.61743	2.2583		1.67847	1.40381		1.61743	0.79346		0.15259	1.52588
1.67847	2.28882		1.49536	1.37329		1.7395	0.79346		0.24414	1.43433
1.83105	2.16675		1.49536	1.34277		1.67847	0.85449		0.39673	1.5564
2.04468	1.89209		1.64795	1.43433		1.49536	0.91553		0.73242	2.16675
2.16675	1.67847		1.70898	1.70898		1.37329	0.88501		1.15967	0.73242
2.10571	1.80054		1.5564	1.89209		1.46484	0.82397		1.40381	1.28174
1.80054	2.10571		1.43433	1.86157		1.61743	0.76294		1.37329	1.67847
1.40381	2.28882		1.40381	1.67847		1.61743	0.7019		1.2207	2.31934
1.09863	2.19727		1.46484	1.37329		1.43433	0.64087		1.09863	1.52588
1.00708	1.95312		1.61743	1.0376		1.19019	0.67139		1.00708	1.06812
1.09863	1.80054		1.7395	0.85449		1.09863	1.00708		0.94604	2.13623
1.28174	1.92261		1.7395	0.97656		1.19019	1.37329		0.91553	2.34985
1.31226	2.2583		1.52588	1.19019		1.34277	1.40381		0.91553	1.19019
1.2207	2.65503		1.31226	1.25122		1.49536	1.09863		0.94604	0.5188
1.09863	2.89917		1.25122	1.5564		1.7395	0.79346		0.97656	0.67139
1.0376	2.99072		1.40381	1.37329		1.95312	0.73242		1.09863	1.46484
1.15967	3.08228		1.70898	1.70898		2.04468	0.79346		1.19019	1.80054
1.40381	3.05176		1.86157	1.98364		1.89209	0.91553		1.15967	1.09863
1.43433	2.9602		1.67847	1.58691		1.64795	0.94604		1.00708	0.5188
1.34277	2.83813		1.28174	1.34277		1.49536	0.79346		0.88501	2.47192
1.31226	2.62451		0.94604	1.15967		1.46484	0.5188		0.94604	2.92969
1.43433	2.31934		0.94604	1.09863		1.49536	0.30518		1.0376	2.62451
1.46484	2.10571		1.25122	0.85449		1.58691	0.27466		1.00708	2.50244
1.34277	2.0752		1.52588	0.5188		1.70898	0.36621		0.94604	1.86157
1.2207	2.10571		1.40381	0.33569		1.77002	0.45776		0.97656	2.04468
1.31226	2.16675		1.00708	0.67139		1.67847	0.54932		1.12915	1.61743
1.52588	2.22778		0.67139	0.88501		1.52588	0.79346		1.2207	1.2207
1.70898	2.31934		0.57983	0.79346		1.46484	1.15967		1.12915	1.70898
1.7395	2.38037		0.76294	0.97656		1.49536	1.43433		1.0376	2.44141
1.5564	2.38037		1.09863	0.85449		1.5564	1.40381		0.94604	2.2583
1.34277	2.34985		1.40381	0.76294		1.77002	1.15967		1.00708	2.01416
1.28174	2.34985		1.52588	0.79346		1.95312	0.85449		1.2207	1.12915
1.31226	2.41089		1.43433	0.64087		1.98364	0.7019		1.40381	0.5188
1.31226	2.41089		1.25122	0.76294		1.80054	0.64087		1.46484	1.77002
1.19019	2.28882		1.25122	1.2207		1.61743	0.57983		1.37329	2.01416
1.0376	2.04468		1.40381	1.49536		1.5564	0.5188		1.19019	1.89209
1.0376	1.92261		1.5564	1.86157		1.67847	0.57983		1.0376	2.47192
1.19019	2.10571		1.67847	1.83105		1.89209	0.67139		0.91553	2.01416
1.34277	2.56348		1.70898	1.40381		2.01416	0.73242		0.88501	0.82397
1.25122	2.92969		1.61743	0.94604		2.01416	0.79346		0.97656	1.46484
1.12915	3.02124		1.5564	0.88501		2.01416	0.91553		1.15967	1.52588
1.06812	2.83813		1.5564	0.73242		2.01416	1.06812		1.25122	1.77002
1.15967	2.56348		1.49536	0.94604		2.04468	1.09863		1.12915	2.47192
1.37329	2.31934		1.2207	1.43433		2.10571	0.94604		0.91553	1.61743
1.5564	2.2583		0.88501	1.61743		2.01416	0.73242		0.73242	1.31226
1.52588	2.41089		0.82397	1.70898		1.61743	0.67139		0.76294	1.89209
1.25122	2.62451		1.06812	1.64795		1.09863	0.76294		1.0376	1.98364
1.00708	2.68555		1.37329	1.49536		0.76294	0.82397		1.19019	1.80054
1.00708	2.62451		1.43433	1.34277		0.79346	0.7019		1.19019	1.89209
1.19019	2.56348		1.25122	1.25122		1.12915	0.57983		1.12915	1.2207
1.37329	2.53296		1.15967	1.25122		1.5564	0.64087		1.15967	2.01416
1.49536	2.41089		1.34277	1.06812		1.77002	0.73242		1.19019	2.22778
1.49536	2.13623		1.5564	1.12915		1.77002	0.73242		1.12915	1.7395
1.28174	1.86157		1.5564	1.00708		1.7395	0.73242		0.97656	1.61743
1.00708	1.77002		1.46484	1.19019		1.67847	0.85449		0.82397	2.28882
0.88501	1.98364		1.34277	1.64795		1.58691	0.94604		0.85449	1.46484
1.00708	2.28882		1.12915	1.61743		1.46484	0.94604		0.85449	1.15967
1.31226	2.41089		0.88501	1.19019		1.43433	1.00708		0.67139	1.43433
1.5564	2.28882		0.73242	1.43433		1.49536	1.25122		0.33569	1.98364
1.61743	2.16675		0.7019	1.58691		1.58691	1.46484		0.12207	2.44141
1.37329	2.10571		0.79346	1.61743		1.58691	1.34277		0.18311	2.80762
1.06812	2.16675		0.94604	1.52588		1.46484	1.06812		0.45776	2.22778
0.76294	2.19727		1.12915	1.43433		1.40381	0.94604		0.82397	2.71606
0.61035	2.19727		1.28174	1.19019		1.52588	0.97656		1.09863	2.68555
0.67139	2.13623		1.25122	0.64087		1.7395	0.97656		1.09863	1.83105
0.91553	2.19727		1.00708	0.61035		1.89209	0.94604		0.91553	1.06812
1.12915	2.28882		0.79346	0.54932		1.95312	1.00708		0.85449	1.31226
1.0376	2.34985		0.7019	0.33569		2.01416	1.06812		1.00708	2.10571
0.76294	2.41089		0.7019	0.54932		1.95312	0.97656		1.12915	2.89917
0.54932	2.59399		0.73242	0.48828		1.7395	0.76294		1.12915	2.50244
0.5188	2.86865		0.91553	0.64087		1.46484	0.61035		1.0376	1.67847
0.67139	3.02124		1.06812	1.00708		1.28174	0.64087		0.85449	1.83105
0.88501	2.86865		1.15967	1.43433		1.19019	0.67139		0.64087	2.74658
1.00708	2.56348		1.2207	1.40381		1.15967	0.61035		0.42725	2.99072
1.00708	2.16675		1.43433	1.64795		1.19019	0.54932		0.27466	1.83105
0.97656	1.86157		1.67847	1.67847		1.34277	0.76294		0.18311	0.91553
0.97656	1.80054		1.64795	1.15967		1.49536	1.00708		0.21362	1.67847
1.09863	1.98364		1.43433	1.31226		1.46484	1.00708		0.42725	1.37329
1.31226	2.2583		1.25122	1.49536		1.40381	0.79346		0.7019	1.12915
1.46484	2.28882		1.28174	1.31226		1.43433	0.82397		0.88501	1.52588
1.46484	2.10571		1.37329	1.15967		1.52588	1.19019		0.94604	0.94604
1.28174	1.80054		1.40381	1.00708		1.5564	1.67847		0.91553	1.58691
1.06812	1.5564		1.40381	1.12915		1.46484	1.98364		0.82397	1.67847
0.97656	1.58691		1.37329	0.64087		1.40381	1.92261		0.64087	0.73242
1.06812	1.89209		1.49536	0.64087		1.37329	1.58691		0.45776	0.85449
1.19019	2.16675		1.7395	0.67139		1.28174	1.2207		0.45776	2.01416
1.25122	2.13623		1.86157	0.64087		1.2207	1.12915		0.57983	1.77002
1.25122	1.95312		1.7395	0.73242		1.28174	1.12915		0.61035	1.67847
1.25122	1.86157		1.43433	1.06812		1.43433	1.15967		0.48828	2.01416
1.19019	1.98364		1.19019	1.0376		1.46484	1.15967		0.45776	1.67847
0.94604	2.10571		1.09863	1.06812		1.46484	1.15967		0.7019	0.61035
0.64087	2.10571		1.15967	1.2207		1.52588	1.15967		1.00708	0.91553
0.48828	1.98364		1.28174	1.25122		1.64795	1.25122		1.2207	1.28174
0.61035	1.86157		1.37329	1.19019		1.67847	1.43433		1.37329	0.82397
0.91553	1.89209		1.46484	1.12915		1.52588	1.52588		1.46484	1.09863
1.2207	2.10571		1.5564	0.91553		1.31226	1.46484		1.49536	1.7395
1.46484	2.38037		1.58691	0.82397		1.28174	1.40381		1.43433	1.86157
1.5564	2.53296		1.58691	0.79346		1.43433	1.43433		1.34277	1.19019
1.49536	2.41089		1.52588	1.28174		1.64795	1.37329		1.15967	0.67139
1.40381	2.13623		1.34277	1.7395		1.80054	1.09863		0.88501	1.00708
1.43433	1.89209		1.06812	2.0752		1.80054	0.79346		0.67139	1.49536
1.5564	1.67847		0.73242	1.92261		1.7395	0.67139		0.64087	1.19019
1.61743	1.5564		0.5188	1.37329		1.64795	0.7019		0.76294	1.40381
1.58691	1.46484		0.45776	0.91553		1.67847	0.7019		0.94604	2.01416
1.58691	1.43433		0.54932	0.97656		1.67847	0.76294		1.0376	1.67847
1.61743	1.40381		0.7019	0.67139		1.52588	0.94604		1.00708	1.06812
1.52588	1.34277		0.76294	0.94604		1.34277	1.15967		0.94604	1.0376
1.31226	1.31226		0.61035	0.91553		1.31226	1.31226		1.00708	1.34277
1.06812	1.40381		0.21362	0.39673		1.43433	1.34277		1.25122	0.82397
1.00708	1.64795		-0.18311	0.57983		1.52588	1.2207		1.43433	0.94604
1.2207	1.83105		-0.21362	0.94604		1.43433	1.2207		1.37329	0.61035
1.43433	1.70898		0.18311	0.76294		1.31226	1.49536		1.15967	0.82397
1.43433	1.40381		0.73242	0.82397		1.25122	1.92261		1.00708	0.64087
1.31226	1.19019		1.0376	1.0376		1.34277	2.10571		1.00708	0.61035
1.25122	1.12915		1.0376	1.09863		1.58691	1.86157		1.09863	0.88501
1.28174	1.12915		0.88501	0.91553		1.89209	1.43433		1.25122	0.85449
1.34277	1.15967		0.79346	1.06812		2.13623	1.19019		1.40381	1.58691
1.34277	1.15967		0.79346	1.12915		2.2583	1.2207		1.37329	1.80054
1.28174	1.2207		0.79346	1.46484		2.16675	1.37329		1.09863	1.09863
1.15967	1.37329		0.73242	1.89209		1.92261	1.5564		0.82397	0.73242
1.12915	1.58691		0.76294	1.77002		1.80054	1.5564		0.82397	1.64795
1.2207	1.7395		0.85449	1.5564		1.83105	1.40381		1.09863	1.98364
1.37329	1.77002		0.88501	1.25122		1.92261	1.25122		1.31226	1.28174
1.46484	1.7395		0.79346	0.97656		1.86157	1.12915		1.28174	0.61035
1.40381	1.67847		0.61035	0.5188		1.70898	1.00708		1.09863	1.5564
1.19019	1.70898		0.39673	0.5188		1.67847	0.91553		0.94604	1.5564
1.00708	1.77002		0.30518	0.94604		1.77002	1.00708		0.85449	0.39673
1.00708	1.89209		0.42725	1.40381		1.86157	1.2207		0.76294	0.64087
1.12915	2.04468		0.61035	0.97656		1.89209	1.28174		0.7019	0.97656
1.19019	2.16675		0.7019	0.82397		1.86157	1.15967		0.7019	0.73242
1.0376	2.13623		0.67139	1.2207		1.83105	1.12915		0.82397	1.70898
0.97656	2.01416		0.61035	1.28174		1.86157	1.28174		0.91553	1.34277
1.06812	1.95312		0.7019	1.06812		1.86157	1.37329		0.91553	1.12915
1.15967	1.98364		0.82397	1.40381		1.80054	1.34277		0.85449	1.43433
1.06812	1.86157		0.88501	1.28174		1.70898	1.28174		0.76294	1.25122
0.73242	1.67847		0.88501	1.25122		1.64795	1.19019		0.67139	1.12915
0.42725	1.67847		0.82397	1.2207		1.64795	1.09863		0.73242	1.19019
0.33569	1.92261		0.76294	1.34277		1.7395	1.0376		0.79346	1.34277
0.45776	2.13623		0.76294	1.34277		1.64795	0.97656		0.82397	1.19019
0.67139	2.0752		0.91553	1.2207		1.34277	0.82397		0.7019	1.0376
0.94604	1.83105		1.06812	0.76294		1.12915	0.64087		0.5188	0
1.2207	1.67847		1.15967	0.79346		1.15967	0.64087		0.42725	0.5188
1.34277	1.77002		1.15967	1.34277		1.37329	0.79346		0.45776	1.86157
1.25122	2.01416		1.15967	1.7395		1.61743	0.82397		0.54932	1.61743
1.12915	2.13623		1.12915	1.92261		1.77002	0.64087		0.64087	1.00708
1.0376	1.92261		1.06812	2.0752		1.70898	0.5188		0.76294	0.76294
1.15967	1.61743		0.88501	1.98364		1.52588	0.73242		0.91553	1.61743
1.40381	1.46484		0.73242	1.15967		1.37329	1.06812		0.82397	1.83105
1.58691	1.64795		0.82397	0.39673		1.34277	1.19019		0.5188	1.25122
1.52588	2.01416		1.09863	0.48828		1.43433	0.97656		0.21362	0.91553
1.34277	2.34985		1.28174	0.73242		1.58691	0.67139		0.18311	1.19019
1.19019	2.38037		1.34277	0.85449		1.7395	0.45776		0.39673	1.15967
1.15967	2.16675		1.37329	1.0376		1.86157	0.61035		0.76294	1.19019
1.2207	1.92261		1.37329	1.15967		1.92261	1.15967		0.91553	1.09863
1.31226	1.64795		1.28174	1.43433		1.92261	1.77002		0.79346	0.42725
1.43433	1.46484		1.12915	1.5564		1.86157	1.92261		0.7019	0.61035
1.5564	1.61743		1.06812	1.19019		1.86157	1.70898		0.76294	1.09863
1.64795	2.01416		1.12915	0.73242		1.83105	1.49536		0.88501	1.77002
1.67847	2.47192		1.09863	0.91553		1.80054	1.28174		0.91553	1.86157
1.58691	2.74658		0.91553	1.12915		1.83105	1.0376		0.85449	0.82397
1.43433	2.68555		0.7019	1.37329		1.86157	0.91553		0.76294	0.7019
1.37329	2.38037		0.64087	1.34277		1.86157	0.97656		0.61035	1.67847
1.46484	2.0752		0.67139	0.97656		1.80054	1.06812		0.45776	1.43433
1.5564	1.86157		0.73242	1.28174		1.77002	1.0376		0.42725	0.61035
1.49536	1.77002		0.79346	1.5564		1.7395	0.94604		0.61035	0.64087
1.28174	1.80054		0.91553	1.7395		1.77002	0.97656		0.88501	0.30518
1.0376	1.83105		1.00708	1.43433		1.95312	1.09863		1.06812	0.7019
0.88501	1.83105		1.0376	1.40381		2.16675	1.19019		1.12915	1.67847
0.85449	1.86157		0.97656	1.49536		2.19727	1.19019		1.09863	1.25122
0.94604	1.86157		0.94604	1.46484		1.98364	1.09863		0.97656	2.0752
0.97656	1.83105		0.91553	1.34277		1.67847	1.06812		0.82397	1.2207
0.91553	1.83105		0.79346	1.19019		1.34277	1.15967		0.73242	0.79346
0.94604	1.83105		0.67139	1.06812		1.15967	1.40381		0.67139	1.28174
1.09863	1.83105		0.67139	1.0376		1.15967	1.52588		0.7019	1.0376
1.31226	1.80054		0.73242	1.00708		1.31226	1.40381		0.79346	1.40381
1.46484	1.80054		0.82397	1.49536		1.46484	1.19019		0.94604	1.46484
1.49536	1.89209		0.97656	1.0376		1.5564	0.97656		1.0376	1.46484
1.40381	2.0752		1.25122	0.7019		1.77002	0.88501		0.94604	1.19019
1.28174	2.22778		1.61743	0.67139		1.92261	0.85449		0.79346	0.42725
1.15967	2.41089		1.86157	0.79346		1.83105	0.94604		0.67139	0.7019
1.0376	2.50244		1.89209	0.91553		1.52588	0.94604		0.64087	1.31226
1.0376	2.47192		1.70898	0.88501		1.28174	0.79346		0.7019	0.36621
1.19019	2.28882		1.46484	1.40381		1.09863	0.64087		0.88501	-0.06104
1.43433	2.0752		1.34277	1.7395		1.06812	0.67139		1.06812	0.85449
1.5564	2.04468		1.37329	1.92261		1.19019	0.82397		1.09863	1.5564
1.58691	2.16675		1.52588	1.31226		1.46484	0.91553		1.06812	1.46484
1.58691	2.31934		1.61743	1.15967		1.67847	0.82397		1.06812	1.00708
1.49536	2.28882		1.58691	0.88501		1.61743	0.7019		1.19019	0.91553
1.31226	2.0752		1.31226	0.79346		1.46484	0.7019		1.34277	2.0752
1.12915	1.83105		0.91553	0.73242		1.43433	0.73242		1.37329	1.77002
1.0376	1.83105		0.64087	1.0376		1.52588	0.88501		1.37329	0.94604
0.97656	1.98364		0.7019	1.49536		1.64795	1.0376		1.34277	1.37329
0.94604	2.10571		1.09863	1.37329		1.70898	1.09863		1.28174	1.34277
1.0376	2.04468		1.52588	1.09863		1.80054	1.0376		1.12915	1.09863
1.25122	1.89209		1.7395	1.52588		1.86157	0.94604		1.00708	1.70898
1.40381	1.86157		1.77002	2.04468		1.92261	0.79346		1.06812	1.80054
1.28174	1.98364		1.70898	1.40381		1.92261	0.61035		1.2207	1.25122
1.09863	2.16675		1.52588	0.91553		1.98364	0.48828		1.31226	1.34277
1.00708	2.34985		1.37329	0.88501		2.04468	0.57983		1.2207	1.86157
1.09863	2.41089		1.40381	0.7019		2.04468	0.82397		1.0376	1.34277
1.2207	2.28882		1.5564	0.97656		2.01416	0.88501		0.79346	0.39673
1.15967	2.0752		1.7395	1.09863		1.92261	0.61035		0.79346	0.73242
1.00708	1.86157		1.83105	0.76294		1.80054	0.33569		0.94604	0.73242
0.97656	1.77002		1.92261	0.39673		1.77002	0.33569		1.00708	1.12915
1.09863	1.86157		1.92261	0.7019		1.86157	0.54932		0.82397	0.5188
1.2207	2.04468		1.80054	1.09863		1.92261	0.76294		0.61035	0
1.43433	2.16675		1.83105	0.94604		1.86157	0.91553		0.5188	0.94604
1.52588	2.2583		2.10571	0.85449		1.70898	1.00708		0.54932	0.85449
1.37329	2.38037		2.31934	0.73242		1.64795	1.00708		0.61035	1.15967
1.12915	2.50244		2.19727	0.64087		1.70898	0.88501		0.7019	0.33569
1.0376	2.53296		1.98364	1.0376		1.64795	0.67139		0.79346	1.40381
1.19019	2.31934		1.89209	1.19019		1.37329	0.42725		0.91553	2.19727
1.31226	1.98364		1.95312	0.97656		1.2207	0.21362		1.09863	2.01416
1.28174	1.77002		1.98364	1.09863		1.31226	0.18311		1.28174	1.12915
1.15967	1.80054		2.04468	0.73242		1.43433	0.45776		1.25122	1.28174
1.06812	1.92261		2.01416	0.45776		1.46484	0.79346		1.0376	2.28882
0.97656	2.04468		1.80054	0.12207		1.49536	0.79346		0.82397	2.47192
0.97656	2.10571		1.61743	0.57983		1.5564	0.5188		0.79346	1.25122
1.09863	2.0752		1.70898	1.2207		1.58691	0.36621		0.94604	0.64087
1.2207	1.98364		2.04468	1.52588		1.70898	0.57983		1.0376	1.0376
1.25122	1.83105		2.2583	1.28174		1.95312	1.0376		1.12915	2.34985
1.15967	1.64795		2.22778	0.94604		2.22778	1.34277		1.25122	2.47192
1.00708	1.58691		2.19727	1.28174		2.31934	1.31226		1.37329	1.15967
0.94604	1.70898		2.16675	1.09863		2.04468	1.00708		1.43433	0.57983
0.97656	2.10571		1.98364	0.97656		1.58691	0.7019		1.34277	1.12915
1.0376	2.50244		1.70898	1.12915		1.25122	0.64087		1.2207	2.28882
1.00708	2.62451		1.43433	1.34277		1.28174	0.73242		1.09863	2.19727
0.91553	2.41089		1.31226	1.28174		1.46484	0.94604		0.94604	1.98364
0.76294	2.13623		1.34277	1.15967		1.61743	1.19019		0.91553	2.16675
0.64087	1.83105		1.43433	1.06812		1.64795	1.28174		1.00708	1.2207
0.67139	1.52588		1.52588	1.00708		1.67847	1.28174		1.0376	1.09863
0.91553	1.31226		1.52588	0.85449		1.80054	1.25122		0.91553	1.19019
1.25122	1.28174		1.49536	0.85449		1.98364	1.15967		0.76294	1.2207
1.37329	1.37329		1.58691	0.94604		2.16675	1.0376		0.7019	1.70898
1.2207	1.52588		1.77002	1.06812		2.16675	0.82397		0.76294	1.98364
1.12915	1.49536		1.80054	1.06812		1.98364	0.57983		0.91553	2.04468
1.15967	1.34277		1.64795	0.61035		1.77002	0.42725		1.0376	1.89209
1.19019	1.28174		1.49536	0.76294		1.77002	0.33569		1.12915	2.13623
1.09863	1.52588		1.58691	0.73242		1.83105	0.30518		1.19019	2.44141
1.06812	2.04468		1.80054	0.73242		1.77002	0.42725		1.2207	1.83105
1.15967	2.41089		2.01416	0.76294		1.49536	0.67139		1.09863	1.15967
1.15967	2.38037		2.16675	1.00708		1.25122	0.82397		0.97656	1.28174
1.0376	1.95312		2.2583	1.09863		1.25122	0.76294		0.94604	2.16675
0.94604	1.58691		2.0752	0.64087		1.43433	0.57983		1.0376	1.49536
1.06812	1.58691		1.70898	0.76294		1.64795	0.5188		1.15967	0.79346
1.40381	1.80054		1.46484	1.0376		1.89209	0.61035		1.19019	1.25122
1.70898	1.92261		1.40381	1.12915		2.04468	0.85449		1.15967	2.19727
1.61743	1.83105		1.40381	1.06812		2.0752	1.19019		1.15967	1.86157
1.28174	1.77002		1.43433	0.88501		1.98364	1.52588		1.2207	1.49536
1.09863	1.86157		1.5564	0.64087		1.92261	1.70898		1.25122	1.15967
1.2207	2.01416		1.7395	0.57983		1.92261	1.70898		1.15967	2.04468
1.46484	2.01416		1.80054	0.7019		1.92261	1.52588		1.06812	2.74658
1.46484	1.86157		1.7395	0.85449		1.83105	1.2207		0.88501	2.04468
1.2207	1.80054		1.70898	0.76294		1.61743	0.97656		0.61035	2.19727
0.94604	2.0752		1.83105	0.64087		1.40381	0.91553		0.39673	2.41089
0.79346	2.41089		1.92261	0.7019		1.34277	1.09863		0.39673	1.09863
0.79346	2.50244		1.77002	1.31226		1.43433	1.37329		0.48828	1.5564
0.88501	2.34985		1.46484	1.64795		1.52588	1.49536		0.54932	1.28174
0.97656	2.10571		1.31226	1.37329		1.58691	1.43433		0.57983	0.85449
0.94604	1.89209		1.25122	1.12915		1.58691	1.37329		0.57983	0.7019
0.82397	1.86157		1.19019	0.27466		1.5564	1.46484		0.64087	1.2207
0.7019	1.92261		1.0376	0.06104		1.58691	1.52588		0.73242	1.95312
0.64087	1.86157		0.94604	0.94604		1.7395	1.40381		0.76294	2.86865
0.64087	1.67847		0.97656	1.64795		1.92261	1.19019		0.79346	2.13623
0.76294	1.43433		1.06812	1.5564		1.95312	1.00708		0.76294	1.2207
0.97656	1.28174		1.06812	1.49536		1.83105	0.85449		0.64087	1.25122
1.25122	1.31226		1.00708	1.37329		1.7395	0.82397		0.5188	2.31934
1.40381	1.40381		1.0376	1.25122		1.7395	0.94604		0.5188	2.13623
1.34277	1.58691		1.12915	0.94604		1.70898	1.15967		0.61035	1.70898
1.19019	1.7395		1.2207	0.79346		1.61743	1.43433		0.79346	1.67847
1.19019	1.83105		1.25122	0.7019		1.5564	1.61743		1.00708	1.40381
1.31226	1.77002		1.2207	0.85449		1.61743	1.70898		1.09863	0.88501
1.40381	1.70898		1.12915	0.94604		1.67847	1.70898		1.06812	-0.03052
1.28174	1.77002		1.15967	1.43433		1.70898	1.67847		0.94604	0.45776
1.12915	2.04468		1.31226	1.58691		1.64795	1.58691		0.76294	0.91553
1.09863	2.22778		1.43433	1.49536		1.58691	1.52588		0.57983	0.09155
1.15967	2.16675		1.31226	1.09863		1.49536	1.58691		0.42725	0.5188
1.28174	1.98364		0.97656	1.15967		1.46484	1.86157		0.48828	1.43433
1.37329	1.86157		0.67139	1.37329		1.52588	2.16675		0.7019	2.34985
1.43433	1.70898		0.57983	1.77002		1.58691	2.16675		0.94604	1.00708
1.43433	1.52588		0.67139	2.10571		1.58691	1.80054		1.09863	0.97656
1.34277	1.49536		0.85449	1.86157		1.5564	1.40381		1.19019	1.52588
1.2207	1.70898		1.00708	1.52588		1.61743	1.19019		1.15967	2.13623
1.15967	2.0752		0.97656	1.12915		1.67847	1.09863		1.06812	1.15967
1.15967	2.28882		0.82397	0.73242		1.64795	1.2207		0.91553	0.64087
1.15967	2.31934		0.73242	0.67139		1.49536	1.52588		0.73242	1.25122
1.06812	2.22778		0.97656	0.82397		1.37329	1.80054		0.67139	1.58691
1.00708	2.19727		1.40381	0.61035		1.31226	1.89209		0.88501	1.52588
1.12915	2.22778		1.70898	0.76294		1.40381	1.7395		1.34277	1.06812
1.37329	2.22778		1.67847	0.97656		1.61743	1.49536		1.67847	1.95312
1.5564	2.10571		1.40381	0.82397		1.64795	1.19019		1.67847	1.70898
1.43433	1.92261		1.12915	1.12915		1.49536	0.91553		1.46484	0.91553
1.06812	1.89209		1.06812	1.34277		1.43433	0.79346		1.19019	0.79346
0.67139	2.04468		1.15967	1.12915		1.58691	1.00708		0.94604	1.52588
0.5188	2.34985		1.19019	1.0376		1.70898	1.28174		0.79346	1.92261
0.57983	2.53296		1.06812	1.09863		1.5564	1.37329		0.82397	1.67847
0.79346	2.38037		0.91553	0.94604		1.31226	1.40381		1.09863	0.57983
1.09863	1.89209		0.79346	1.00708		1.25122	1.52588		1.28174	1.28174
1.2207	1.43433		0.85449	1.2207		1.49536	1.7395		1.15967	1.95312
1.09863	1.34277		1.0376	1.34277		1.67847	1.95312		0.88501	1.95312
0.85449	1.49536		1.15967	1.40381		1.52588	2.10571		0.67139	1.49536
0.88501	1.61743		1.19019	1.52588		1.28174	2.13623		0.61035	1.2207
1.25122	1.7395		1.12915	1.64795		1.2207	1.92261		0.67139	1.64795
1.67847	1.89209		0.94604	1.67847		1.40381	1.61743		0.79346	2.47192
1.7395	2.04468		0.67139	1.5564		1.64795	1.40381		0.91553	1.34277
1.40381	2.04468		0.54932	1.46484		1.70898	1.25122		0.97656	2.28882
1.12915	1.98364		0.67139	1.43433		1.64795	1.19019		0.79346	2.47192
1.09863	1.92261		0.85449	1.37329		1.61743	1.19019		0.61035	1.40381
1.2207	1.98364		1.00708	1.46484		1.61743	1.28174		0.57983	0.42725
1.19019	2.0752		1.09863	1.25122		1.58691	1.37329		0.67139	1.09863
1.09863	2.2583		1.25122	1.06812		1.49536	1.49536		0.64087	0.97656
0.94604	2.41089		1.46484	0.45776		1.46484	1.46484		0.5188	0.7019
0.79346	2.44141		1.49536	0.61035		1.52588	1.19019		0.39673	0.54932
0.82397	2.28882		1.31226	1.31226		1.67847	0.85449		0.39673	0.85449
1.06812	2.16675		1.00708	1.61743		1.86157	0.76294		0.5188	1.7395
1.37329	2.34985		0.7019	1.15967		1.95312	0.82397		0.79346	1.67847
1.49536	2.71606		0.48828	0.76294		1.98364	0.94604		1.09863	1.28174
1.49536	3.02124		0.45776	0.85449		2.10571	1.15967		1.2207	2.50244
1.46484	3.05176		0.61035	1.00708		2.31934	1.46484		1.12915	2.10571
1.43433	2.83813		0.82397	1.19019		2.41089	1.58691		0.88501	1.46484
1.40381	2.50244		1.00708	1.58691		2.28882	1.61743		0.67139	1.49536
1.28174	2.2583		1.19019	2.0752		1.98364	1.61743		0.67139	1.67847
1.09863	2.19727		1.28174	1.92261		1.70898	1.49536		0.88501	1.49536
0.82397	2.31934		1.2207	1.40381		1.5564	1.19019		1.2207	1.98364
0.67139	2.41089		0.91553	1.12915		1.49536	1.06812		1.52588	1.67847
0.7019	2.34985		0.61035	1.28174		1.46484	1.28174		1.70898	2.28882
0.88501	2.13623		0.73242	1.28174		1.46484	1.5564		1.67847	0.67139
1.06812	1.92261		1.31226	1.06812		1.52588	1.67847		1.37329	0.03052
1.0376	1.83105		1.89209	0.85449		1.5564	1.7395		0.97656	1.15967
0.97656	1.92261		2.01416	0.94604		1.52588	1.80054		0.76294	2.19727
1.09863	2.01416		1.77002	1.0376		1.34277	1.77002		0.79346	2.22778
1.34277	2.01416		1.46484	0.91553		1.15967	1.5564		1.00708	1.64795
1.52588	1.95312		1.25122	1.19019		1.12915	1.34277		1.25122	1.37329
1.49536	1.89209		1.0376	1.15967		1.2207	1.25122		1.40381	0.94604
1.34277	1.92261		0.91553	1.34277		1.34277	1.34277		1.31226	0.73242
1.19019	1.95312		0.97656	1.19019		1.40381	1.37329		0.88501	0.73242
1.06812	2.13623		1.19019	1.19019		1.46484	1.28174		0.42725	1.80054
1.0376	2.41089		1.31226	1.43433		1.49536	1.06812		0.33569	2.19727
1.00708	2.62451		1.2207	1.40381		1.52588	0.91553		0.54932	1.19019
0.94604	2.56348		1.06812	0.91553		1.52588	0.88501		0.79346	1.19019
0.85449	2.31934		1.0376	0.76294		1.46484	0.85449		1.00708	2.47192
0.79346	2.13623		1.09863	0.97656		1.52588	0.76294		1.12915	2.31934
0.73242	2.0752		1.15967	1.49536		1.70898	0.7019		1.12915	0.94604
0.82397	2.13623		1.15967	1.49536		1.86157	0.76294		1.06812	1.5564
1.0376	2.22778		1.06812	1.25122		1.92261	0.85449		1.0376	2.2583
1.19019	2.19727		0.94604	1.15967		1.89209	0.79346		1.00708	1.92261
1.2207	2.16675		0.85449	1.31226		1.77002	0.5188		0.94604	1.58691
1.09863	2.34985		0.97656	1.46484		1.5564	0.36621		0.88501	1.15967
0.85449	2.74658		1.15967	1.09863		1.49536	0.57983		0.91553	0.5188
0.67139	3.14331		1.34277	0.76294		1.58691	1.00708		1.0376	0.97656
0.64087	3.20435		1.46484	1.15967		1.7395	1.2207		1.12915	1.12915
0.76294	2.83813		1.5564	1.15967		1.83105	1.09863		1.15967	1.83105
0.82397	2.28882		1.64795	0.97656		1.86157	0.88501		1.2207	1.7395
0.82397	1.95312		1.67847	0.76294		1.86157	0.88501		1.31226	1.58691
0.79346	1.92261		1.58691	0.5188		1.89209	0.91553		1.40381	1.86157
0.91553	1.95312		1.34277	0.48828		1.98364	0.85449		1.49536	1.58691
1.09863	1.95312		1.12915	0.94604		2.10571	0.91553		1.40381	2.04468
1.19019	2.16675		1.12915	1.46484		2.16675	1.15967		1.12915	2.04468
1.15967	2.62451		1.31226	1.83105		2.13623	1.31226		0.85449	1.7395
1.15967	3.05176		1.46484	1.77002		2.01416	1.19019		0.79346	1.19019
1.28174	3.05176		1.49536	1.31226		1.86157	0.88501		0.94604	1.25122
1.40381	2.80762		1.43433	1.61743		1.61743	0.67139		1.2207	1.92261
1.37329	2.56348		1.28174	1.5564		1.28174	0.61035		1.37329	2.74658
1.15967	2.47192		1.2207	1.40381		0.88501	0.73242		1.2207	2.34985
0.91553	2.50244		1.34277	1.34277		0.64087	0.94604		0.88501	2.0752
0.76294	2.59399		1.5564	1.06812		0.67139	1.09863		0.64087	1.95312
0.79346	2.56348		1.7395	0.73242		1.06812	0.94604		0.5188	2.19727
0.85449	2.34985		1.7395	0.39673		1.58691	0.67139		0.57983	1.28174
0.94604	2.10571		1.5564	0.57983		1.98364	0.57983		0.7019	1.09863
1.06812	2.01416		1.40381	1.25122		2.10571	0.73242		0.85449	2.16675
1.12915	2.01416		1.37329	1.2207		1.98364	0.88501		0.94604	2.01416
1.06812	2.0752		1.49536	0.91553		1.86157	0.91553		0.97656	1.58691
0.94604	2.10571		1.64795	0.64087		1.80054	0.91553		0.94604	0.91553
1.00708	2.04468		1.7395	0.79346		1.61743	0.91553		0.79346	1.43433
1.15967	1.95312		1.64795	0.76294		1.37329	0.85449		0.57983	1.37329
1.12915	1.98364		1.46484	0.61035		1.31226	0.82397		0.48828	0.39673
0.91553	2.13623		1.31226	1.06812		1.52588	0.85449		0.64087	0.64087
0.82397	2.38037		1.12915	1.00708		1.80054	0.91553		0.91553	0.39673
0.88501	2.56348		0.97656	1.00708		1.83105	0.94604		1.00708	1.7395
1.00708	2.65503		1.0376	0.85449		1.7395	0.88501		0.97656	2.41089
1.09863	2.59399		1.25122	0.48828		1.70898	0.91553		0.97656	1.0376
1.15967	2.44141		1.34277	0.45776		1.83105	0.91553		0.94604	1.00708
1.2207	2.2583		1.25122	0.64087		1.95312	0.91553		0.82397	1.46484
1.19019	2.13623		1.15967	1.09863		1.80054	0.91553		0.73242	1.28174
1.15967	2.13623		1.15967	1.2207		1.61743	0.94604		0.76294	1.80054
1.12915	2.22778		1.2207	0.94604		1.61743	1.0376		0.88501	1.06812
1.15967	2.2583		1.31226	0.91553		1.7395	1.19019		1.06812	0.12207
1.15967	2.2583		1.40381	1.12915		1.80054	1.25122		1.25122	1.25122
1.00708	2.34985		1.40381	1.2207		1.7395	1.25122		1.37329	2.7771
0.85449	2.47192		1.31226	1.31226		1.64795	1.19019		1.25122	1.58691
0.76294	2.56348		1.31226	1.43433		1.58691	1.15967		1.0376	0
0.82397	2.59399		1.40381	1.61743		1.58691	1.2207		0.88501	0.18311
0.91553	2.50244		1.43433	1.52588		1.7395	1.40381		0.88501	1.00708
0.94604	2.38037		1.19019	1.95312		1.92261	1.58691		1.0376	1.37329
1.00708	2.38037		0.88501	1.7395		2.04468	1.58691		1.28174	1.25122
1.0376	2.31934		0.67139	1.37329		1.98364	1.43433		1.46484	1.61743
0.91553	2.16675		0.67139	1.49536		1.80054	1.34277		1.43433	2.13623
0.79346	2.04468		0.85449	1.83105		1.49536	1.40381		1.28174	2.0752
0.82397	1.92261		1.06812	1.61743		1.25122	1.46484		1.12915	2.16675
0.88501	1.89209		1.2207	1.25122		1.19019	1.34277		0.97656	2.34985
0.91553	1.95312		1.28174	1.0376		1.37329	1.06812		0.79346	1.31226
0.85449	1.98364		1.15967	0.79346		1.58691	0.88501		0.64087	1.89209
0.76294	1.98364		0.91553	0.82397		1.64795	0.82397		0.64087	1.61743
0.73242	1.95312		0.73242	1.15967		1.52588	0.82397		0.7019	2.13623
0.82397	1.86157		0.61035	1.2207		1.31226	0.85449		0.73242	1.7395
1.00708	1.80054		0.42725	1.34277		1.09863	1.09863		0.64087	1.7395
1.28174	1.89209		0.45776	1.12915		1.09863	1.43433		0.45776	1.98364
1.5564	2.19727		0.94604	0.79346		1.28174	1.52588		0.39673	1.67847
1.5564	2.68555		1.77002	0.88501		1.40381	1.31226		0.48828	1.40381
1.31226	3.08228		2.2583	1.28174		1.31226	0.94604		0.67139	0.73242
1.06812	3.17383		2.01416	1.61743		1.19019	0.67139		0.82397	1.15967
1.0376	3.08228		1.31226	1.5564		1.2207	0.61035		0.85449	0.76294
1.2207	2.99072		0.73242	1.64795		1.28174	0.79346		0.88501	0.39673
1.25122	2.7771		0.57983	1.5564		1.40381	1.12915		1.06812	0.88501
1.19019	2.41089		0.79346	1.28174		1.5564	1.2207		1.28174	2.65503
1.12915	2.01416		1.06812	1.31226		1.70898	1.0376		1.34277	2.83813
1.25122	1.77002		1.25122	1.61743		1.77002	0.82397		1.19019	1.64795
1.37329	1.67847		1.2207	1.77002		1.7395	0.85449		0.94604	1.40381
1.34277	1.7395		1.0376	1.80054		1.77002	0.91553		0.7019	2.13623
1.19019	1.83105		0.76294	1.25122		1.95312	0.85449		0.61035	2.04468
1.12915	1.86157		0.57983	1.06812		2.19727	0.94604		0.85449	1.61743
1.09863	1.98364		0.57983	1.12915		2.16675	1.15967		1.28174	1.52588
1.06812	2.31934		0.76294	1.15967		1.86157	1.25122		1.5564	2.19727
0.97656	2.65503		1.00708	1.37329		1.52588	1.09863		1.46484	1.49536
0.94604	2.62451		1.09863	1.40381		1.40381	0.94604		1.15967	1.34277
1.0376	2.31934		1.0376	1.70898		1.5564	1.06812		0.91553	0.76294
1.2207	2.10571		0.88501	1.95312		1.86157	1.31226		0.82397	0.91553
1.25122	2.0752		0.73242	1.70898		2.01416	1.49536		0.82397	2.13623
1.09863	1.98364		0.67139	1.34277		2.01416	1.46484		0.88501	2.28882
0.88501	1.89209		0.64087	0.82397		1.89209	1.28174		1.06812	2.16675
0.76294	1.89209		0.64087	0.94604		1.7395	1.15967		1.25122	1.83105
0.7019	2.01416		0.7019	0.91553		1.52588	1.12915		1.25122	0.57983
0.7019	2.13623		0.79346	1.09863		1.34277	1.09863		1.06812	0.15259
0.82397	2.10571		0.82397	1.34277		1.2207	1.12915		0.94604	0.39673
0.97656	2.04468		0.79346	1.5564		1.28174	1.19019		1.00708	1.25122
1.12915	2.01416		0.91553	1.2207		1.49536	1.19019		1.06812	1.95312
1.2207	2.04468		1.09863	0.91553		1.7395	1.12915		1.06812	1.25122
1.25122	2.16675		1.19019	1.12915		1.77002	1.06812		1.0376	1.61743
1.12915	2.31934		1.12915	1.43433		1.58691	1.06812		1.06812	1.67847
0.97656	2.50244		0.94604	1.31226		1.31226	1.12915		1.0376	1.83105
0.85449	2.56348		0.85449	1.40381		1.2207	1.28174		0.82397	1.86157
0.88501	2.2583		0.91553	1.49536		1.40381	1.46484		0.5188	1.28174
0.94604	1.70898		1.06812	1.37329		1.7395	1.43433		0.33569	1.28174
0.88501	1.40381		1.00708	1.25122		1.95312	1.06812		0.33569	1.06812
0.76294	1.49536		0.82397	1.52588		1.92261	0.73242		0.42725	1.7395
0.7019	1.64795		0.67139	1.58691		1.70898	0.76294		0.57983	2.01416
0.76294	1.61743		0.57983	1.34277		1.40381	1.06812		0.76294	0.45776
0.85449	1.49536		0.5188	1.12915		1.25122	1.49536		0.76294	0.12207
0.91553	1.58691		0.5188	0.97656		1.40381	1.83105		0.57983	0.21362
1.09863	1.7395		0.61035	0.57983		1.77002	1.95312		0.36621	-0.18311
1.28174	1.86157		0.79346	0.64087		1.95312	1.80054		0.27466	-0.21362
1.25122	2.04468		0.91553	0.64087		1.83105	1.52588		0.33569	0.24414
1.00708	2.44141		0.94604	0.21362		1.61743	1.40381		0.42725	1.0376
0.76294	2.7771		0.91553	-0.03052		1.46484	1.49536		0.64087	1.2207
0.76294	2.7771		0.94604	0.33569		1.43433	1.52588		0.85449	1.06812
0.94604	2.31934		1.00708	0.64087		1.49536	1.40381		0.91553	0.61035
1.19019	1.77002		0.97656	0.76294		1.70898	1.2207		0.91553	1.7395
1.28174	1.5564		0.73242	0.64087		2.01416	1.0376		0.91553	1.80054
1.12915	1.83105		0.48828	0.85449		2.13623	0.94604		0.88501	1.70898
0.91553	2.2583		0.57983	0.76294		2.04468	1.06812		0.79346	1.19019
0.82397	2.38037		0.97656	0.88501		1.98364	1.34277		0.76294	0.85449
0.94604	2.10571		1.40381	1.00708		1.92261	1.49536		0.85449	1.19019
1.15967	1.77002		1.58691	0.94604		1.77002	1.40381		0.94604	0.79346
1.19019	1.5564		1.31226	0.88501		1.58691	1.15967		0.91553	1.19019
0.94604	1.46484		0.82397	0.97656		1.46484	1.00708		0.73242	0.91553
0.64087	1.46484		0.45776	0.94604		1.43433	0.91553		0.45776	1.25122
0.5188	1.43433		0.42725	0.76294		1.49536	0.88501		0.21362	2.44141
0.64087	1.43433		0.48828	1.34277		1.64795	1.00708		0.15259	1.34277
0.76294	1.52588		0.42725	1.61743		1.7395	1.2207		0.21362	0.79346
0.73242	1.67847		0.30518	1.46484		1.64795	1.37329		0.27466	0
0.76294	1.80054		0.30518	0.88501		1.61743	1.40381		0.24414	0
0.85449	1.89209		0.45776	0.76294		1.77002	1.25122		0.15259	1.00708
1.00708	1.89209		0.7019	0.7019		1.86157	1.09863		0.21362	1.83105
1.12915	1.70898		0.94604	0.97656		1.80054	1.00708		0.48828	2.22778
1.12915	1.37329		1.12915	1.5564		1.61743	0.97656		0.82397	1.70898
0.97656	1.06812		1.00708	1.64795		1.43433	0.91553		1.12915	1.5564
0.82397	0.94604		0.7019	1.25122		1.34277	0.76294		1.19019	1.2207
0.67139	1.00708		0.48828	1.06812		1.46484	0.57983		1.06812	1.34277
0.61035	1.12915		0.5188	1.37329		1.61743	0.48828		0.94604	1.0376
0.64087	1.2207		0.82397	1.49536		1.67847	0.5188		0.91553	0.97656
0.85449	1.15967		1.12915	1.31226		1.70898	0.61035		0.91553	1.37329
1.0376	1.0376		1.25122	1.34277		1.7395	0.79346		0.73242	1.25122
1.19019	0.97656		1.15967	1.43433		1.80054	1.0376		0.45776	1.12915
1.28174	1.0376		0.97656	1.49536		1.83105	1.12915		0.27466	0.27466
1.28174	1.19019		0.85449	1.40381		1.83105	1.0376		0.33569	0.76294
1.2207	1.25122		0.85449	1.40381		1.67847	0.85449		0.48828	1.89209
1.0376	1.09863		0.91553	0.97656		1.46484	0.85449		0.54932	1.5564
0.76294	0.82397		0.94604	1.00708		1.31226	1.0376		0.54932	1.52588
0.61035	0.73242		0.97656	1.09863		1.37329	1.31226		0.54932	1.86157
0.61035	0.91553		1.09863	0.88501		1.61743	1.43433		0.73242	0.61035
0.73242	1.12915		1.12915	0.5188		1.92261	1.40381		0.94604	1.40381
0.82397	1.15967		0.82397	0.88501		2.04468	1.28174		1.00708	2.10571
0.82397	1.00708		0.30518	0.73242		1.92261	1.15967		0.91553	1.0376
0.85449	0.88501		0.06104	1.15967		1.80054	0.97656		0.82397	1.37329
0.97656	0.94604		0.30518	1.46484		1.80054	0.91553		0.7019	1.61743
1.12915	1.15967		0.79346	1.19019		1.86157	1.0376		0.67139	1.46484
1.15967	1.43433		1.12915	0.94604		1.92261	1.28174		0.82397	1.12915
1.06812	1.64795		1.19019	0.97656		1.89209	1.43433		0.91553	1.5564
0.97656	1.77002		1.2207	0.85449		1.80054	1.37329		0.82397	1.95312
1.00708	1.86157		1.40381	1.06812		1.70898	1.19019		0.67139	1.15967
1.19019	1.83105		1.52588	1.25122		1.64795	1.0376		0.73242	1.34277
1.37329	1.52588		1.49536	1.00708		1.61743	0.88501		0.94604	2.53296
1.40381	1.12915		1.31226	0.88501		1.52588	0.82397		1.00708	1.92261
1.34277	0.79346		1.12915	1.15967		1.37329	0.85449		0.85449	1.19019
1.28174	0.67139		1.0376	1.12915		1.25122	0.97656		0.7019	1.92261
1.25122	0.73242		1.06812	0.82397		1.25122	1.06812		0.73242	1.83105
1.2207	1.06812		1.2207	0.94604		1.40381	1.06812		0.91553	1.40381
1.12915	1.52588		1.37329	1.34277		1.5564	0.97656		0.91553	1.77002
1.06812	1.80054		1.37329	1.43433		1.5564	0.85449		0.73242	2.16675
1.06812	1.80054		1.31226	1.37329		1.43433	0.76294		0.57983	2.28882
1.0376	1.67847		1.28174	1.46484		1.40381	0.73242		0.54932	1.0376
0.97656	1.58691		1.31226	1.52588		1.46484	0.76294		0.67139	1.58691
0.88501	1.5564		1.25122	1.15967		1.40381	0.88501		0.82397	2.10571
0.88501	1.58691		1.15967	1.19019		1.37329	0.94604		0.82397	1.31226
0.94604	1.58691		0.97656	1.12915		1.52588	0.97656		0.67139	1.40381
1.0376	1.61743		0.85449	1.15967		1.77002	1.09863		0.57983	1.2207
1.00708	1.7395		0.88501	1.06812		1.86157	1.31226		0.64087	0.82397
0.85449	1.92261		1.00708	0.7019		1.64795	1.46484		0.64087	0.76294
0.82397	2.2583		1.0376	0.61035		1.28174	1.37329		0.61035	1.58691
0.94604	2.56348		1.0376	0.91553		1.00708	1.12915		0.73242	3.23486
1.0376	2.71606		1.09863	0.76294		1.0376	0.88501		0.97656	1.2207
1.12915	2.53296		1.25122	0.39673		1.28174	0.61035		1.12915	1.06812
1.28174	2.19727		1.34277	0.85449		1.43433	0.36621		1.00708	1.5564
1.40381	2.0752		1.28174	1.46484		1.5564	0.39673		0.73242	0.91553
1.31226	2.19727		1.19019	1.37329		1.67847	0.73242		0.48828	0.82397
1.06812	2.28882		1.31226	1.12915		1.7395	1.00708		0.33569	1.61743
0.79346	2.13623		1.5564	0.76294		1.67847	0.97656		0.33569	2.01416
0.7019	1.92261		1.7395	0.82397		1.58691	0.79346		0.42725	1.46484
0.82397	1.77002		1.64795	1.28174		1.46484	0.73242		0.57983	0.79346
0.88501	1.70898		1.31226	1.28174		1.46484	0.79346		0.67139	1.7395
0.73242	1.67847		1.12915	1.19019		1.58691	0.88501		0.64087	1.19019
0.57983	1.77002		1.28174	1.06812		1.77002	0.91553		0.61035	1.31226
0.64087	1.92261		1.67847	1.15967		1.95312	0.91553		0.73242	0.82397
0.82397	2.0752		1.95312	0.91553		2.04468	0.97656		0.94604	0
0.97656	2.2583		1.89209	0.61035		2.04468	1.0376		1.06812	0.21362
1.00708	2.31934		1.64795	0.42725		1.92261	1.0376		1.00708	2.10571
0.94604	2.28882		1.49536	0.45776		1.83105	0.94604		0.91553	2.10571
0.73242	2.28882		1.52588	0.88501		1.80054	0.79346		0.85449	2.10571
0.45776	2.44141		1.58691	0.82397		1.77002	0.76294		0.79346	1.70898
0.30518	2.50244		1.49536	0.45776		1.70898	0.91553		0.67139	1.12915
0.39673	2.38037		1.25122	0.15259		1.64795	1.12915		0.61035	1.12915
0.64087	2.28882		1.15967	0.7019		1.5564	1.19019		0.73242	0.94604
0.82397	2.2583		1.2207	0.97656		1.52588	1.06812		0.88501	1.28174
0.94604	2.19727		1.31226	0.7019		1.58691	0.82397		1.00708	1.49536
1.12915	2.04468		1.28174	0.39673		1.7395	0.64087		1.06812	0.85449
1.37329	1.83105		1.25122	0.54932		1.89209	0.61035		1.00708	1.58691
1.49536	1.64795		1.2207	0.94604		1.95312	0.73242		0.88501	1.06812
1.49536	1.61743		1.28174	0.39673		1.89209	0.73242		0.85449	1.61743
1.43433	1.7395		1.25122	0.36621		1.83105	0.57983		0.88501	2.0752
1.34277	1.95312		1.19019	1.25122		1.83105	0.36621		0.82397	1.7395
1.2207	2.19727		1.2207	1.34277		1.89209	0.18311		0.73242	1.95312
1.19019	2.38037		1.43433	1.37329		1.98364	0.18311		0.67139	1.43433
1.19019	2.47192		1.46484	1.34277		2.04468	0.27466		0.73242	1.0376
1.12915	2.44141		1.31226	1.19019		2.01416	0.42725		0.91553	1.46484
0.94604	2.34985		1.19019	1.40381		1.86157	0.64087		1.12915	2.04468
0.76294	2.16675		1.25122	1.31226		1.7395	0.88501		1.15967	2.28882
0.73242	2.04468		1.37329	1.61743		1.67847	0.91553		0.97656	1.5564
0.82397	1.95312		1.46484	1.67847		1.67847	0.76294		0.61035	1.12915
0.97656	1.89209		1.49536	1.70898		1.58691	0.73242		0.24414	1.15967
1.19019	1.92261		1.46484	1.19019		1.49536	0.88501		0.06104	1.95312
1.37329	1.95312		1.34277	0.67139		1.52588	1.06812		0.09155	2.10571
1.34277	1.89209		1.2207	1.0376		1.67847	1.15967		0.27466	1.83105
1.12915	1.86157		1.06812	1.06812		1.83105	1.31226		0.5188	1.40381
1.00708	1.92261		0.91553	1.34277		1.89209	1.43433		0.85449	2.01416
1.06812	2.01416		0.79346	1.37329		1.77002	1.5564		1.15967	2.31934
1.15967	1.89209		0.79346	0.64087		1.61743	1.67847		1.34277	1.5564
1.12915	1.64795		0.88501	0.67139		1.61743	1.80054		1.37329	1.2207
1.00708	1.40381		1.06812	0.73242		1.7395	1.77002		1.06812	1.28174
0.91553	1.40381		1.19019	0.91553		1.7395	1.46484		0.57983	2.31934
0.91553	1.64795		1.19019	1.12915		1.5564	0.97656		0.24414	2.16675
0.94604	1.92261		1.00708	1.2207		1.37329	0.48828		0.33569	1.37329
0.82397	1.98364		0.88501	1.2207		1.37329	0.12207		0.73242	0.64087
0.61035	1.83105		0.88501	1.00708		1.43433	0.06104		1.12915	0.91553
0.5188	1.7395		1.06812	0.73242		1.46484	0.27466		1.34277	1.31226
0.54932	1.92261		1.34277	0.64087		1.5564	0.5188		1.40381	1.19019
0.64087	2.13623		1.58691	1.12915		1.7395	0.64087		1.34277	0.82397
0.76294	2.13623		1.61743	1.15967		1.98364	0.7019		1.15967	1.77002
0.97656	1.92261		1.43433	0.82397		2.10571	0.79346		0.94604	2.28882
1.25122	1.80054		1.25122	0.36621		2.10571	0.82397		0.85449	1.28174
1.49536	1.86157		1.2207	0.45776		2.01416	0.79346		0.79346	0.61035
1.52588	1.95312		1.37329	0.97656		1.7395	0.79346		0.76294	1.89209
1.43433	1.95312		1.61743	1.37329		1.52588	0.85449		0.82397	2.04468
1.43433	1.83105		1.64795	1.19019		1.52588	0.88501		0.79346	0.97656
1.58691	1.70898		1.49536	1.25122		1.70898	0.88501		0.61035	0.18311
1.70898	1.64795		1.19019	1.0376		1.83105	1.00708		0.36621	0.7019
1.61743	1.70898		0.85449	0.88501		1.83105	1.2207		0.27466	1.15967
1.31226	1.89209		0.73242	1.09863		1.67847	1.25122		0.33569	1.46484
0.91553	2.0752		0.91553	1.12915		1.49536	1.00708		0.45776	1.58691
0.57983	2.10571		1.19019	0.54932		1.40381	0.76294		0.67139	0.94604
0.5188	2.04468		1.2207	0.67139		1.43433	0.76294		0.94604	0.39673
0.79346	2.04468		0.97656	1.12915		1.58691	1.00708		1.15967	0.57983
1.09863	1.86157		0.64087	1.00708		1.77002	1.31226		1.25122	1.40381
1.19019	1.52588		0.48828	0.91553		1.7395	1.5564		1.25122	1.5564
1.0376	1.12915		0.54932	0.85449		1.58691	1.70898		1.06812	1.52588
0.91553	0.82397		0.73242	1.2207		1.61743	1.58691		0.97656	1.61743
0.85449	0.73242		0.85449	1.34277		1.77002	1.25122		0.97656	1.7395
0.85449	0.91553		0.97656	1.12915		1.67847	0.94604		0.91553	1.52588
0.91553	1.25122		1.0376	1.00708		1.34277	0.94604		0.54932	0.67139
1.06812	1.52588		1.0376	0.85449		1.12915	1.19019		0	1.49536
1.12915	1.61743		0.88501	0.91553		1.19019	1.40381		-0.21362	1.61743
1.06812	1.61743		0.64087	1.19019		1.37329	1.34277		-0.06104	1.43433
0.97656	1.64795		0.48828	1.43433		1.40381	1.19019		0.27466	0.61035
1.0376	1.7395		0.45776	1.15967		1.25122	1.12915		0.64087	1.49536
1.15967	1.83105		0.54932	0.79346		1.06812	1.15967		0.88501	2.16675
1.25122	1.92261		0.67139	0.7019		1.0376	1.31226		0.85449	1.98364
1.34277	1.86157		0.7019	0.73242		1.25122	1.37329		0.48828	0.76294
1.43433	1.77002		0.64087	0.79346		1.58691	1.34277		0.09155	0.39673
1.5564	1.67847		0.5188	0.73242		1.7395	1.31226		-0.06104	0.94604
1.58691	1.58691		0.61035	0.88501		1.64795	1.49536		0.06104	2.44141
1.37329	1.49536		0.82397	1.0376		1.46484	1.80054		0.36621	2.22778
1.06812	1.5564		0.94604	0.85449		1.43433	1.89209		0.54932	1.64795
0.88501	1.70898		0.76294	0.79346		1.61743	1.58691		0.5188	0.7019
0.94604	1.86157		0.42725	1.28174		1.83105	1.12915		0.42725	0.76294
1.12915	1.98364		0.27466	1.37329		1.92261	0.85449		0.36621	0.15259
1.31226	1.98364		0.33569	1.77002		1.83105	0.88501		0.36621	0.76294
1.37329	1.86157		0.54932	1.46484		1.5564	1.00708		0.39673	1.92261
1.40381	1.70898		0.76294	1.12915		1.37329	1.12915		0.5188	1.52588
1.46484	1.58691		0.91553	1.06812		1.40381	1.28174		0.73242	0.57983
1.58691	1.49536		0.88501	0.91553		1.58691	1.43433		0.97656	0.48828
1.61743	1.49536		0.79346	1.37329		1.64795	1.43433		1.0376	1.12915
1.52588	1.67847		0.73242	1.52588		1.61743	1.43433		0.91553	1.67847
1.37329	1.95312		0.79346	1.19019		1.64795	1.61743		0.57983	0.36621
1.12915	2.13623		0.88501	1.19019		1.77002	1.86157		0.27466	0.09155
0.94604	2.10571		0.94604	1.15967		1.83105	1.83105		0.15259	0.91553
0.91553	1.95312		0.73242	1.15967		1.77002	1.5564		0.21362	2.16675
1.0376	1.83105		0.42725	1.37329		1.67847	1.28174		0.36621	1.58691
1.09863	1.83105		0.21362	1.31226		1.67847	1.2207		0.48828	1.2207
0.82397	2.01416		0.24414	1.49536		1.70898	1.43433		0.42725	1.25122
0.39673	2.22778		0.42725	1.58691		1.64795	1.67847		0.27466	1.98364
0.21362	2.28882		0.54932	1.00708		1.58691	1.77002		0.18311	1.5564
0.24414	2.28882		0.57983	0.61035		1.5564	1.70898		0.27466	1.70898
0.45776	2.19727		0.5188	0.79346		1.43433	1.5564		0.48828	2.16675
0.61035	2.10571		0.39673	1.00708		1.31226	1.40381		0.64087	1.86157
0.67139	2.13623		0.30518	0.88501		1.43433	1.34277		0.61035	1.06812
0.85449	2.38037		0.36621	0.54932		1.67847	1.31226		0.42725	1.49536
1.15967	2.59399		0.64087	0.06104		1.77002	1.28174		0.27466	2.44141
1.25122	2.59399		0.94604	0		1.7395	1.31226		0.39673	2.47192
0.97656	2.38037		0.94604	0.30518		1.67847	1.34277		0.7019	1.83105
0.64087	2.0752		0.76294	0.48828		1.5564	1.40381		0.97656	1.28174
0.7019	1.89209		0.7019	0.15259		1.43433	1.52588		1.00708	0.91553
0.97656	1.86157		0.88501	0.06104		1.37329	1.64795		0.91553	2.04468
1.15967	1.89209		1.00708	0.5188		1.46484	1.77002		0.88501	2.86865
1.19019	1.92261		0.97656	0.94604		1.46484	1.70898		1.09863	2.50244
1.12915	2.01416		0.94604	1.0376		1.37329	1.46484		1.34277	1.89209
1.00708	2.19727		1.06812	0.91553		1.37329	1.28174		1.37329	1.80054
0.88501	2.38037		1.2207	0.91553		1.49536	1.28174		1.12915	1.09863
0.82397	2.47192		1.25122	1.0376		1.5564	1.40381		0.91553	2.34985
0.73242	2.41089		1.09863	1.09863		1.52588	1.64795		0.73242	1.37329
0.7019	2.22778		0.91553	0.82397		1.58691	1.83105		0.64087	0.33569
0.85449	2.04468		0.82397	0.64087		1.67847	1.77002		0.73242	0.97656
1.0376	1.92261		0.91553	0.27466		1.70898	1.40381		0.91553	1.61743
1.15967	1.89209		1.25122	0.42725		1.67847	1.0376		0.94604	1.92261
1.15967	1.83105		1.61743	0.76294		1.67847	0.82397		0.94604	1.25122
1.09863	1.86157		1.77002	0.91553		1.77002	1.00708		1.00708	1.5564
1.09863	2.0752		1.5564	0.94604		1.83105	1.5564		1.06812	1.80054
1.2207	2.38037		1.2207	1.00708		1.7395	1.89209		1.0376	1.49536
1.31226	2.44141		1.0376	1.2207		1.61743	1.70898		1.0376	1.28174
1.28174	2.2583		0.94604	1.15967		1.49536	1.37329		0.85449	1.46484
1.15967	1.98364		0.7019	1.0376		1.43433	1.28174		0.45776	2.71606
1.00708	1.67847		0.45776	1.0376		1.49536	1.43433		0.06104	1.98364
0.85449	1.52588		0.48828	0.61035		1.7395	1.5564		0.03052	0.91553
0.76294	1.64795		0.76294	0.67139		1.95312	1.5564		0.33569	0.64087
0.85449	1.92261		0.94604	1.06812		1.95312	1.37329		0.64087	1.46484
1.00708	2.13623		0.97656	1.52588		1.7395	1.0376		0.76294	2.50244
1.06812	2.22778		0.97656	1.64795		1.5564	0.79346		0.76294	1.83105
1.00708	2.28882		1.00708	1.52588		1.52588	0.82397		0.73242	1.34277
0.97656	2.31934		1.15967	1.43433		1.61743	1.12915		0.76294	1.19019
1.0376	2.28882		1.40381	1.2207		1.64795	1.40381		0.79346	1.0376
1.15967	2.10571		1.49536	1.15967		1.67847	1.49536		0.79346	0.97656
1.25122	2.01416		1.37329	1.06812		1.64795	1.5564		0.76294	1.80054
1.40381	2.16675		1.09863	0.88501		1.67847	1.5564		0.7019	2.0752
1.5564	2.34985		0.88501	1.00708		1.67847	1.37329		0.7019	0.82397
1.5564	2.2583		0.88501	1.19019		1.58691	1.00708		0.79346	1.25122
1.34277	1.98364		1.09863	1.15967		1.52588	0.73242		0.94604	1.49536
1.12915	1.7395		1.2207	1.0376		1.58691	0.67139		1.09863	1.70898
1.06812	1.61743		1.19019	1.12915		1.7395	0.79346		1.12915	1.46484
1.06812	1.67847		1.09863	0.79346		1.7395	0.97656		1.0376	1.86157
0.94604	1.89209		1.0376	0.82397		1.58691	1.12915		1.00708	1.09863
0.82397	1.98364		1.0376	0.85449		1.40381	1.19019		1.00708	1.12915
0.88501	2.01416		1.09863	0.73242		1.46484	1.15967		0.97656	2.28882
1.12915	2.0752		1.19019	1.06812		1.70898	1.06812		0.88501	1.92261
1.37329	2.22778		1.2207	1.09863		1.95312	1.00708		0.85449	1.19019
1.37329	2.28882		1.2207	1.46484		2.04468	1.06812		0.91553	1.15967
1.25122	2.2583		1.19019	1.98364		2.0752	1.15967		0.94604	2.13623
1.2207	2.16675		1.25122	1.70898		2.10571	1.12915		0.94604	2.50244
1.25122	2.04468		1.37329	1.19019		2.10571	0.91553		0.88501	1.43433
1.06812	1.89209		1.46484	1.00708		2.13623	0.7019		0.82397	1.40381
0.88501	1.7395		1.5564	0.64087		2.19727	0.61035		0.67139	1.80054
0.94604	1.77002		1.58691	0.85449		2.22778	0.67139		0.45776	1.49536
1.19019	1.95312		1.5564	1.49536		2.0752	0.85449		0.42725	1.12915
1.25122	2.16675		1.43433	1.46484		1.80054	1.12915		0.67139	1.67847
1.06812	2.34985		1.40381	1.34277		1.58691	1.34277		0.97656	1.83105
0.94604	2.44141		1.49536	1.12915		1.5564	1.40381		1.25122	1.95312
1.0376	2.31934		1.58691	0.73242		1.64795	1.34277		1.34277	3.05176
1.31226	2.01416		1.49536	0.97656		1.77002	1.2207		1.19019	2.86865
1.46484	1.70898		1.28174	1.15967		1.80054	1.19019		0.94604	1.40381
1.43433	1.58691		1.15967	1.0376		1.7395	1.25122		0.85449	1.58691
1.31226	1.70898		1.19019	1.0376		1.61743	1.46484		1.00708	1.64795
1.19019	2.01416		1.28174	1.31226		1.58691	1.61743		1.19019	2.13623
1.12915	2.28882		1.37329	1.25122		1.67847	1.5564		1.28174	2.13623
1.12915	2.31934		1.37329	1.09863		1.83105	1.31226		1.31226	1.09863
1.06812	2.22778		1.34277	1.06812		1.80054	1.0376		1.31226	1.52588
0.94604	2.19727		1.34277	1.43433		1.5564	0.85449		1.43433	1.2207
0.88501	2.2583		1.43433	1.46484		1.34277	0.79346		1.5564	1.28174
0.85449	2.13623		1.58691	0.94604		1.25122	0.85449		1.49536	1.52588
0.94604	1.77002		1.67847	0.54932		1.31226	0.97656		1.25122	1.46484
1.06812	1.5564		1.61743	0.06104		1.46484	1.12915		1.12915	1.7395
1.19019	1.83105		1.40381	0.21362		1.64795	1.37329		1.25122	1.95312
1.2207	2.22778		1.19019	0.57983		1.7395	1.64795		1.43433	0.85449
1.15967	2.2583		1.00708	0.88501		1.64795	1.7395		1.37329	1.89209
1.15967	2.04468		0.88501	1.67847		1.46484	1.52588		1.06812	1.83105
1.19019	1.89209		0.79346	1.89209		1.43433	1.19019		0.73242	1.49536
1.2207	1.95312		0.85449	1.46484		1.52588	0.94604		0.61035	1.77002
1.31226	1.98364		1.12915	0.97656		1.64795	0.88501		0.73242	1.98364
1.49536	1.77002		1.43433	0.88501		1.61743	0.88501		0.94604	1.95312
1.70898	1.52588		1.49536	1.0376		1.52588	0.85449		0.97656	1.00708
1.67847	1.58691		1.37329	0.57983		1.40381	0.79346		0.73242	1.98364
1.5564	1.89209		1.28174	0.85449		1.28174	0.67139		0.42725	2.59399
1.46484	2.28882		1.28174	1.31226		1.19019	0.64087		0.42725	2.16675
1.34277	2.56348		1.19019	1.64795		1.12915	0.85449		0.7019	3.20435
1.09863	2.62451		1.0376	1.49536		1.06812	1.15967		1.0376	2.10571
0.88501	2.47192		0.97656	1.28174		1.0376	1.2207		1.15967	0.88501
0.88501	2.38037		1.00708	1.00708		1.06812	1.0376		1.09863	0.48828
1.00708	2.44141		1.0376	0.85449		1.15967	0.85449		1.0376	1.00708
1.06812	2.59399		0.94604	0.94604		1.25122	0.91553		0.88501	2.50244
1.12915	2.74658		0.82397	0.79346		1.43433	1.19019		0.64087	2.50244
1.15967	2.7771		0.82397	0.73242		1.70898	1.40381		0.36621	1.86157
1.06812	2.65503		0.91553	0.76294		2.04468	1.5564		0.12207	1.37329
0.97656	2.50244		1.00708	1.31226		2.22778	1.77002		0	1.00708
0.97656	2.38037		1.06812	1.43433		2.13623	2.01416		0.06104	1.00708
1.0376	2.2583		1.00708	1.25122		1.86157	2.13623		0.36621	2.47192
1.15967	2.0752		0.82397	1.28174		1.64795	1.92261		0.61035	2.01416
1.28174	1.95312		0.64087	1.61743		1.5564	1.46484		0.73242	1.15967
1.46484	1.89209		0.7019	1.61743		1.58691	1.06812		0.85449	1.15967
1.5564	1.98364		0.97656	1.15967		1.70898	0.88501		1.06812	1.15967
1.43433	2.13623		1.12915	0.97656		1.86157	0.79346		1.28174	1.0376
1.19019	2.31934		1.09863	0.91553		1.95312	0.48828		1.40381	1.86157
0.91553	2.53296		0.88501	1.2207		1.89209	0.06104		1.40381	2.0752
0.79346	2.7771		0.7019	1.43433		1.80054	-0.06104		1.34277	0.76294
0.88501	2.86865		0.64087	1.28174		1.70898	0.18311		1.2207	1.09863
1.09863	2.80762		0.82397	1.19019		1.7395	0.57983		1.09863	0.61035
1.31226	2.74658		1.2207	1.09863		1.83105	0.85449		1.09863	1.0376
1.31226	2.62451		1.64795	0.97656		1.80054	1.0376		1.09863	2.19727
1.19019	2.44141		1.89209	1.19019		1.77002	1.28174		0.97656	2.22778
1.12915	2.28882		1.77002	1.06812		1.80054	1.52588		0.85449	1.52588
1.2207	2.28882		1.46484	1.12915		1.86157	1.58691		0.97656	1.5564
1.25122	2.47192		1.2207	1.09863		1.89209	1.40381		1.15967	2.22778
1.2207	2.74658		1.06812	0.91553		1.83105	1.09863		1.19019	2.2583
1.2207	2.9602		1.06812	0.91553		1.7395	0.94604		0.97656	1.67847
1.25122	2.9602		1.2207	0.82397		1.67847	0.97656		0.7019	1.31226
1.15967	2.99072		1.34277	0.88501		1.70898	1.00708		0.67139	1.37329
0.97656	3.14331		1.37329	1.15967		1.77002	0.91553		0.82397	1.31226
0.88501	3.2959		1.19019	1.12915		1.83105	0.91553		0.94604	0.97656
0.97656	3.32642		0.97656	1.40381		1.83105	1.15967		0.97656	1.86157
1.12915	3.20435		0.94604	1.34277		1.80054	1.52588		1.06812	2.04468
1.12915	2.86865		1.0376	1.34277		1.7395	1.80054		1.19019	2.10571
0.94604	2.47192		1.19019	1.31226		1.70898	1.92261		1.12915	2.0752
0.7019	2.28882		1.34277	1.28174		1.67847	1.92261		0.88501	1.34277
0.57983	2.56348		1.40381	1.34277		1.70898	1.89209		0.67139	1.15967
0.57983	3.05176		1.31226	1.40381		1.83105	1.86157		0.73242	1.15967
0.7019	3.38745		1.09863	1.2207		1.98364	1.86157		0.88501	1.83105
0.91553	3.44849		0.82397	0.97656		2.0752	1.7395		0.85449	1.5564
1.09863	3.26538		0.76294	0.48828		2.10571	1.52588		0.61035	0.91553
1.2207	2.9602		0.91553	0.33569		1.98364	1.34277		0.42725	1.52588
1.28174	2.62451		1.06812	0.33569		1.83105	1.40381		0.42725	1.43433
1.28174	2.31934		1.0376	0.09155		1.70898	1.58691		0.42725	2.50244
1.12915	2.0752		0.97656	0.33569		1.5564	1.61743		0.48828	2.10571
0.94604	1.95312		1.00708	0.27466		1.34277	1.5564		0.64087	1.52588
0.94604	1.98364		1.2207	0.12207		1.12915	1.49536		0.82397	1.40381
1.19019	1.95312		1.40381	0.54932		1.06812	1.52588		0.94604	1.43433
1.46484	1.95312		1.34277	0.57983		1.19019	1.52588		1.12915	1.12915
1.46484	2.22778		1.25122	0.79346		1.40381	1.43433		1.40381	0.97656
1.28174	2.62451		1.25122	1.19019		1.58691	1.40381		1.49536	1.15967
1.12915	2.83813		1.31226	0.85449		1.64795	1.52588		1.25122	1.7395
1.06812	2.86865		1.31226	0.39673		1.61743	1.77002		0.97656	1.5564
0.94604	2.83813		1.31226	0.82397		1.67847	1.89209		1.0376	0.88501
0.76294	2.83813		1.31226	0.97656		1.77002	1.86157		1.34277	1.06812
0.57983	2.83813		1.37329	0.85449		1.77002	1.80054		1.46484	2.01416
0.48828	2.86865		1.40381	1.0376		1.67847	1.70898		1.25122	2.0752
0.42725	2.83813		1.37329	1.12915		1.46484	1.58691		1.0376	1.19019
0.39673	2.68555		1.25122	0.79346		1.37329	1.46484		1.12915	1.67847
0.48828	2.44141		1.15967	0.54932		1.46484	1.61743		1.37329	1.25122
0.67139	2.16675		1.34277	0.73242		1.7395	1.98364		1.43433	1.5564
0.88501	1.89209		1.64795	1.12915		2.01416	2.22778		1.19019	2.0752
1.12915	1.67847		1.89209	1.31226		2.19727	2.13623		0.97656	1.00708
1.34277	1.70898		1.86157	1.12915		2.10571	1.80054		0.94604	1.15967
1.49536	1.86157		1.7395	0.97656		1.80054	1.43433		1.0376	1.46484
1.5564	1.98364		1.58691	1.28174		1.64795	1.28174		1.12915	1.28174
1.5564	2.01416		1.43433	1.67847		1.77002	1.37329		1.19019	0.82397
1.43433	1.92261		1.25122	1.43433		2.01416	1.5564		1.25122	0
1.19019	1.92261		1.12915	1.0376		2.13623	1.64795		1.34277	0.18311
1.0376	2.0752		1.09863	1.19019		2.10571	1.58691		1.43433	0.57983
1.06812	2.31934		1.12915	1.31226		2.01416	1.46484		1.40381	1.31226
1.19019	2.50244		1.09863	1.46484		1.92261	1.43433		1.25122	1.2207
1.06812	2.65503		1.0376	1.52588		1.83105	1.31226		1.0376	1.19019
0.7019	2.65503		0.88501	1.09863		1.83105	1.15967		0.79346	1.5564
0.27466	2.47192		0.7019	1.19019		1.80054	1.19019		0.67139	1.77002
0	2.16675		0.57983	1.06812		1.64795	1.58691		0.67139	0.94604
0.03052	1.92261		0.54932	1.15967		1.58691	2.01416		0.79346	0.27466
0.18311	1.89209		0.67139	1.25122		1.80054	2.13623		1.0376	1.00708
0.36621	2.0752		0.85449	1.15967		2.16675	2.01416		1.31226	1.64795
0.45776	2.38037		1.06812	1.46484		2.41089	1.80054		1.43433	1.92261
0.45776	2.65503		1.2207	1.37329		2.38037	1.43433		1.40381	2.19727
0.5188	2.71606		1.31226	1.25122		2.10571	1.15967		1.37329	1.5564
0.73242	2.53296		1.40381	1.15967		1.86157	1.31226		1.25122	1.5564
0.94604	2.28882		1.40381	1.5564		1.83105	1.77002		1.06812	2.19727
1.09863	2.2583		1.34277	1.40381		1.86157	2.19727		0.94604	0.94604
1.15967	2.31934		1.31226	1.49536		1.80054	2.28882		0.97656	1.28174
1.15967	2.2583		1.28174	1.52588		1.77002	2.16675		1.09863	1.89209
1.12915	2.10571		1.40381	1.61743		1.83105	1.92261		1.15967	1.83105
0.94604	2.13623		1.64795	1.80054		1.98364	1.64795		1.12915	0.57983
0.82397	2.34985		1.83105	1.80054		2.0752	1.31226		1.06812	1.40381
0.94604	2.47192		1.86157	1.46484		2.01416	1.09863		1.06812	2.16675
1.2207	2.28882		1.80054	1.12915		1.92261	1.19019		1.28174	2.01416
1.25122	1.95312		1.7395	1.12915		1.95312	1.34277		1.5564	1.89209
1.00708	1.83105		1.70898	1.19019		2.04468	1.28174		1.61743	1.98364
0.7019	2.04468		1.80054	1.43433		1.92261	1.12915		1.31226	1.64795
0.61035	2.34985		1.98364	1.49536		1.7395	1.00708		0.88501	2.31934
0.61035	2.44141		2.22778	1.31226		1.70898	1.0376		0.67139	1.70898
0.61035	2.31934		2.28882	1.19019		1.77002	1.34277		0.73242	2.31934
0.54932	2.22778		2.10571	1.06812		1.67847	1.77002		0.85449	2.28882
0.61035	2.28882		1.80054	0.91553		1.52588	1.95312		0.94604	1.43433
0.76294	2.47192		1.61743	1.25122		1.49536	1.86157		1.00708	1.28174
0.82397	2.62451		1.40381	1.77002		1.61743	1.67847		1.06812	1.09863
0.76294	2.50244		0.91553	1.89209		1.77002	1.61743		1.28174	1.12915
0.64087	2.31934		0.39673	1.43433		1.80054	1.64795		1.58691	2.22778
0.61035	2.28882		0.27466	1.06812		1.80054	1.64795		1.77002	2.44141
0.61035	2.53296		0.5188	1.19019		1.89209	1.52588		1.86157	2.44141
0.54932	2.80762		0.88501	1.0376		1.98364	1.49536		1.80054	1.64795
0.5188	2.86865		1.09863	0.97656		1.95312	1.64795		1.61743	1.64795
0.48828	2.68555		1.12915	0.97656		1.80054	1.7395		1.34277	1.2207
0.54932	2.50244		1.06812	0.30518		1.7395	1.70898		1.15967	1.2207
0.82397	2.41089		0.94604	0.30518		1.77002	1.64795		1.09863	1.95312
1.19019	2.44141		0.85449	0.42725		1.83105	1.7395		1.09863	2.16675
1.37329	2.47192		0.88501	0.79346		1.83105	1.80054		1.15967	1.98364
1.31226	2.53296		1.00708	1.06812		1.80054	1.80054		1.2207	1.86157
1.06812	2.68555		1.09863	1.0376		1.7395	1.77002		1.15967	2.0752
0.79346	2.83813		1.2207	0.76294		1.58691	1.67847		0.94604	1.80054
0.7019	2.86865		1.28174	0.48828		1.37329	1.40381		0.76294	1.52588
0.79346	2.68555		1.28174	0.67139		1.28174	1.00708		0.88501	1.06812
0.82397	2.28882		1.25122	0.88501		1.31226	0.73242		1.28174	0.79346
0.67139	1.98364		1.25122	1.00708		1.31226	0.82397		1.64795	1.12915
0.48828	1.92261		1.2207	0.82397		1.25122	1.15967		1.67847	1.43433
0.48828	2.01416		1.12915	0.57983		1.19019	1.43433		1.40381	1.95312
0.57983	2.0752		1.12915	0.57983		1.31226	1.49536		1.06812	1.92261
0.64087	2.10571		1.37329	0.97656		1.5564	1.43433		0.82397	1.67847
0.73242	2.04468		1.5564	1.28174		1.80054	1.31226		0.7019	1.46484
0.88501	1.95312		1.40381	1.34277		1.92261	1.12915		0.7019	1.80054
1.00708	1.86157		1.06812	0.94604		1.95312	1.06812		0.7019	1.34277
1.00708	1.83105		0.85449	0.94604		2.01416	1.25122		0.7019	0.97656
0.91553	1.83105		0.82397	1.0376		2.10571	1.37329		0.76294	0.94604
0.88501	1.86157		0.88501	0.45776		2.0752	1.28174		1.00708	1.31226
0.94604	1.86157		1.0376	0.27466		1.92261	1.0376		1.19019	2.0752
1.0376	1.80054		1.31226	0.67139		1.80054	0.94604		1.25122	2.04468
1.15967	1.77002		1.64795	1.28174		1.80054	1.00708		1.34277	1.49536
1.28174	1.83105		1.89209	1.25122		1.7395	1.09863		1.37329	1.06812
1.31226	1.95312		1.92261	1.49536		1.5564	1.15967		1.12915	1.61743
1.15967	2.13623		1.77002	1.89209		1.49536	1.15967		0.73242	1.25122
1.00708	2.41089		1.61743	2.38037		1.7395	1.25122		0.45776	1.80054
0.94604	2.53296		1.58691	1.80054		2.04468	1.43433		0.5188	1.67847
0.94604	2.34985		1.67847	1.2207		2.22778	1.52588		0.85449	1.58691
0.85449	2.01416		1.83105	1.61743		2.28882	1.52588		1.12915	2.01416
0.7019	1.86157		1.89209	1.64795		2.19727	1.52588		1.19019	2.16675
0.61035	1.92261		1.77002	1.37329		1.95312	1.58691		1.0376	1.77002
0.61035	2.0752		1.5564	1.28174		1.70898	1.61743		0.82397	0.97656
0.64087	2.2583		1.49536	1.09863		1.67847	1.52588		0.85449	1.09863
0.76294	2.34985		1.5564	1.00708		1.83105	1.37329		1.00708	1.98364
0.91553	2.28882		1.67847	1.28174		1.92261	1.28174		0.97656	2.38037
1.0376	2.01416		1.70898	0.88501		1.86157	1.31226		0.76294	1.43433
1.0376	1.67847		1.58691	0.5188		1.80054	1.37329		0.67139	0.18311
0.97656	1.5564		1.52588	0.67139		1.83105	1.31226		0.7019	0
0.91553	1.70898		1.58691	0.57983		1.95312	1.25122		0.67139	0.15259
0.94604	1.92261		1.67847	0.94604		2.0752	1.43433		0.54932	0
1.09863	2.10571		1.61743	1.19019		2.13623	1.80054		0.48828	0
1.28174	2.2583		1.43433	0.7019		1.92261	2.01416		0.57983	1.0376
1.25122	2.31934		1.25122	0.48828		1.5564	1.80054		0.67139	1.0376
0.91553	2.34985		1.2207	0.7019		1.25122	1.28174		0.7019	1.12915
0.54932	2.41089		1.31226	1.06812		1.37329	0.88501		0.67139	1.09863
0.42725	2.44141		1.46484	1.43433		1.7395	0.85449		0.79346	1.83105
0.54932	2.34985		1.49536	1.12915		1.98364	1.06812		1.09863	1.37329
0.61035	2.16675		1.43433	0.94604		1.92261	1.12915		1.34277	1.31226
0.61035	2.04468		1.37329	0.85449		1.80054	0.94604		1.40381	2.04468
0.61035	2.13623		1.43433	0.97656		1.7395	0.79346		1.28174	1.70898
0.64087	2.31934		1.49536	0.85449		1.67847	0.88501		1.0376	1.25122
0.61035	2.34985		1.46484	0.79346		1.64795	1.15967		0.91553	2.38037
0.5188	2.13623		1.28174	1.09863		1.64795	1.40381		1.00708	2.31934
0.48828	1.89209		1.06812	0.88501		1.7395	1.49536		1.12915	0.85449
0.64087	1.83105		0.97656	0.67139		1.86157	1.49536		1.19019	1.52588
0.79346	1.98364		1.06812	0.91553		1.92261	1.58691		1.2207	0.36621
0.91553	2.19727		1.19019	1.12915		1.83105	1.77002		1.2207	0.67139
0.97656	2.34985		1.25122	1.49536		1.70898	1.92261		1.12915	1.7395
0.88501	2.44141		1.15967	1.46484		1.70898	1.86157		1.0376	1.89209
0.7019	2.41089		1.0376	1.12915		1.7395	1.67847		1.00708	1.5564
0.7019	2.31934		1.06812	1.34277		1.67847	1.49536		0.97656	2.13623
0.88501	2.2583		1.2207	1.19019		1.52588	1.58691		0.97656	1.37329
1.06812	2.28882		1.40381	1.2207		1.46484	1.89209		1.0376	1.7395
1.06812	2.28882		1.43433	1.64795		1.58691	2.13623		1.09863	1.98364
1.00708	2.2583		1.37329	1.5564		1.7395	2.01416		0.91553	1.80054
1.0376	2.31934		1.2207	1.43433		1.7395	1.70898		0.64087	2.01416
1.15967	2.41089		1.06812	1.34277		1.67847	1.49536		0.64087	2.44141
1.34277	2.31934		1.06812	1.15967		1.7395	1.52588		0.94604	1.31226
1.40381	2.10571		1.2207	1.12915		1.86157	1.7395		1.37329	0.91553
1.28174	1.86157		1.34277	0.97656		1.89209	2.04468		1.61743	0.79346
1.15967	1.86157		1.40381	1.0376		1.83105	2.13623		1.61743	1.46484
1.25122	2.13623		1.52588	1.12915		1.70898	1.86157		1.5564	2.01416
1.40381	2.50244		1.83105	0.73242		1.67847	1.52588		1.49536	1.2207
1.43433	2.59399		2.16675	0.64087		1.67847	1.46484		1.40381	0.91553
1.25122	2.31934		2.38037	0.91553		1.70898	1.5564		1.19019	1.15967
0.97656	2.13623		2.41089	1.12915		1.61743	1.58691		0.91553	0.76294
0.82397	2.28882		2.19727	1.15967		1.46484	1.52588		0.76294	1.12915
0.85449	2.59399		1.80054	1.15967		1.43433	1.49536		0.85449	1.52588
1.12915	2.71606		1.5564	0.76294		1.58691	1.40381		0.97656	2.28882
1.46484	2.68555		1.46484	0.57983		1.80054	1.2207		0.97656	2.01416
1.5564	2.56348		1.40381	0.64087		1.80054	1.12915		0.88501	1.28174
1.34277	2.34985		1.43433	0.64087		1.58691	1.19019		0.82397	0.85449
1.06812	2.13623		1.5564	1.25122		1.43433	1.2207		0.76294	1.83105
0.85449	2.0752		1.61743	1.92261		1.52588	1.12915		0.76294	1.92261
0.85449	2.28882		1.52588	2.16675		1.67847	1.15967		0.88501	1.46484
1.0376	2.50244		1.40381	1.64795		1.7395	1.43433		0.94604	0.88501
1.31226	2.44141		1.31226	1.06812		1.7395	1.7395		0.97656	2.04468
1.46484	2.10571		1.25122	1.09863		1.86157	1.86157		0.97656	2.71606
1.40381	1.7395		1.19019	1.12915		1.98364	1.7395		0.91553	2.31934
1.19019	1.58691		1.15967	1.43433		1.92261	1.61743		0.76294	1.12915
1.06812	1.61743		1.19019	1.0376		1.70898	1.64795		0.73242	0.27466
1.00708	1.70898		1.15967	0.94604		1.61743	1.77002		0.88501	1.46484
0.97656	1.89209		1.09863	1.19019		1.64795	1.86157		1.15967	3.02124
0.97656	2.10571		1.06812	1.09863		1.7395	1.89209		1.34277	2.65503
1.0376	2.28882		1.19019	0.39673		1.80054	1.83105		1.2207	1.89209
1.15967	2.34985		1.43433	0.36621		1.83105	1.67847		0.85449	1.37329
1.19019	2.22778		1.5564	0.54932		1.83105	1.43433		0.57983	1.31226
1.15967	2.04468		1.49536	1.00708		1.77002	1.28174		0.57983	0.7019
1.06812	2.01416		1.40381	1.83105		1.70898	1.28174		0.88501	0.61035
0.97656	2.19727		1.46484	2.04468		1.77002	1.43433		1.2207	1.34277
1.0376	2.38037		1.61743	1.37329		1.86157	1.52588		1.37329	2.34985
1.25122	2.50244		1.86157	0.91553		1.83105	1.52588		1.31226	1.64795
1.43433	2.44141		2.10571	1.09863		1.77002	1.5564		1.2207	1.09863
1.37329	2.16675		2.28882	1.58691		1.77002	1.7395		1.2207	1.0376
1.15967	1.7395		2.2583	1.70898		1.92261	2.01416		1.19019	0.76294
0.97656	1.34277		2.01416	1.5564		2.13623	2.22778		1.09863	1.95312
0.85449	1.19019		1.7395	1.31226		2.22778	2.31934		0.97656	1.77002
0.85449	1.12915		1.49536	0.79346		2.10571	2.19727		1.0376	1.98364
0.91553	1.06812		1.28174	0.7019		1.89209	1.83105		1.28174	1.95312
0.91553	1.19019		1.09863	1.0376		1.64795	1.43433		1.40381	1.37329
0.85449	1.52588		1.15967	1.2207		1.5564	1.19019		1.34277	1.28174
0.88501	1.92261		1.46484	1.15967		1.61743	1.28174		1.12915	0.82397
1.0376	2.22778		1.67847	1.19019		1.80054	1.61743		0.91553	0.09155
1.25122	2.47192		1.58691	1.49536		1.98364	1.89209		0.82397	0.64087
1.31226	2.53296		1.28174	1.49536		2.0752	1.98364		0.79346	0.76294
1.28174	2.41089		0.97656	1.46484		2.13623	1.89209		0.76294	0.85449
1.40381	2.2583		0.76294	1.31226		2.16675	1.77002		0.82397	1.5564
1.58691	2.16675		0.64087	1.31226		2.0752	1.77002		0.91553	1.77002
1.64795	2.04468		0.67139	1.19019		1.80054	1.98364		0.97656	2.22778
1.58691	1.98364		0.94604	0.85449		1.5564	2.16675		0.94604	2.2583
1.58691	2.16675		1.34277	0.94604		1.5564	2.16675		0.91553	1.61743
1.58691	2.41089		1.5564	1.19019		1.67847	2.0752		1.09863	1.80054
1.43433	2.50244		1.46484	1.15967		1.77002	1.89209		1.43433	1.64795
1.09863	2.28882		1.15967	1.12915		1.80054	1.52588		1.5564	2.01416
0.85449	1.86157		0.85449	1.09863		1.67847	1.15967		1.28174	2.47192
0.85449	1.43433		0.64087	1.28174		1.52588	1.12915		0.91553	1.86157
1.19019	1.31226		0.61035	1.37329		1.46484	1.28174		0.76294	1.00708
1.5564	1.58691		0.79346	1.46484		1.61743	1.49536		0.76294	1.25122
1.64795	2.01416		1.06812	1.19019		1.89209	1.64795		0.82397	0.85449
1.46484	2.31934		1.34277	1.77002		2.10571	1.7395		0.91553	0.12207
1.28174	2.38037		1.49536	1.95312		1.98364	1.77002		1.0376	0.21362
1.09863	2.22778		1.52588	1.49536		1.80054	1.77002		1.25122	1.25122
0.97656	2.01416		1.43433	1.67847		1.70898	1.64795		1.46484	0.03052
0.97656	1.95312		1.37329	1.46484		1.67847	1.49536		1.46484	0
1.12915	1.92261		1.28174	1.2207		1.61743	1.46484		1.19019	0.67139
1.40381	1.67847		1.06812	1.15967		1.58691	1.61743		0.88501	0.85449
1.7395	1.46484		0.94604	0.91553		1.58691	1.7395		0.76294	1.25122
1.92261	1.52588		1.06812	0.82397		1.67847	1.67847		0.82397	0.73242
1.77002	1.92261		1.31226	1.0376		1.77002	1.40381		0.97656	1.49536
1.37329	2.34985		1.40381	1.61743		1.7395	1.0376		1.09863	0.88501
1.06812	2.59399		1.25122	1.49536		1.5564	0.73242		1.19019	1.25122
0.94604	2.56348		1.00708	0.97656		1.40381	0.7019		1.28174	1.46484
0.88501	2.28882		0.82397	0.61035		1.34277	0.82397		1.40381	1.46484
0.82397	1.92261		0.73242	0.45776		1.34277	0.94604		1.52588	0.88501
0.82397	1.67847		0.61035	0.73242		1.25122	1.00708		1.64795	1.28174
0.97656	1.64795		0.5188	0.76294		1.15967	1.0376		1.49536	1.92261
1.25122	1.77002		0.48828	1.00708		1.25122	1.09863		1.15967	2.22778
1.37329	1.95312		0.7019	1.31226		1.37329	1.2207		0.91553	1.61743
1.28174	2.0752		1.06812	1.25122		1.52588	1.34277		0.88501	1.25122
1.19019	2.0752		1.43433	0.91553		1.64795	1.43433		0.91553	1.49536
1.19019	2.0752		1.58691	0.67139		1.7395	1.43433		0.88501	2.10571
1.31226	2.16675		1.49536	0.79346		1.70898	1.46484		0.82397	1.83105
1.31226	2.38037		1.31226	0.97656		1.5564	1.46484		0.91553	1.28174
1.0376	2.50244		1.19019	1.12915		1.46484	1.43433		1.09863	1.2207
0.73242	2.56348		1.2207	0.94604		1.46484	1.46484		1.15967	2.28882
0.7019	2.59399		1.28174	0.79346		1.49536	1.5564		1.19019	2.22778
0.91553	2.47192		1.25122	0.94604		1.52588	1.58691		1.37329	1.86157
1.0376	2.13623		1.06812	0.88501		1.49536	1.49536		1.58691	1.28174
0.82397	1.67847		0.82397	1.15967		1.40381	1.46484		1.58691	0.73242
0.48828	1.40381		0.61035	1.34277		1.37329	1.61743		1.37329	1.92261
0.42725	1.46484		0.57983	1.70898		1.40381	1.7395		1.31226	1.89209
0.73242	1.67847		0.64087	1.92261		1.52588	1.80054		1.43433	1.46484
1.2207	1.77002		0.73242	1.58691		1.58691	1.80054		1.52588	1.28174
1.58691	1.67847		0.76294	1.28174		1.52588	1.70898		1.49536	0.76294
1.64795	1.5564		0.85449	1.09863		1.40381	1.5564		1.43433	1.83105
1.46484	1.58691		0.97656	0.88501		1.31226	1.52588		1.34277	2.10571
1.12915	1.77002		1.0376	1.15967		1.40381	1.64795		1.15967	1.98364
0.91553	2.04468		1.0376	1.15967		1.61743	1.67847		1.00708	1.12915
0.94604	2.22778		1.06812	0.79346		1.86157	1.43433		1.09863	0.5188
1.12915	2.22778		1.19019	0.76294		1.98364	1.09863		1.31226	1.64795
1.28174	2.19727		1.28174	1.00708		2.01416	0.88501		1.34277	1.77002
1.25122	2.2583		1.34277	1.28174		1.86157	0.82397		1.15967	1.92261
1.0376	2.31934		1.46484	1.2207		1.52588	0.82397		0.91553	1.98364
0.85449	2.34985		1.52588	1.28174		1.19019	0.85449		0.7019	2.2583
0.88501	2.31934		1.40381	1.52588		1.0376	1.0376		0.76294	2.01416
1.12915	2.13623		1.19019	1.46484		1.12915	1.28174		1.12915	1.5564
1.37329	1.80054		1.00708	1.19019		1.34277	1.34277		1.5564	1.25122
1.46484	1.49536		1.0376	0.73242		1.49536	1.19019		1.7395	1.40381
1.31226	1.46484		1.12915	0.39673		1.64795	1.0376		1.70898	1.98364
1.09863	1.64795		1.15967	0.12207		1.77002	1.00708		1.58691	2.28882
1.06812	1.89209		1.12915	0.06104		1.77002	1.12915		1.46484	1.95312
1.12915	1.98364		1.0376	0.30518		1.7395	1.25122		1.43433	0.88501
1.0376	2.04468		0.94604	0.64087		1.80054	1.31226		1.40381	1.28174
0.82397	2.0752		0.82397	0.85449		1.95312	1.28174		1.28174	1.70898
0.79346	2.13623		0.79346	0.91553		2.0752	1.28174		1.12915	1.61743
1.0376	2.22778		0.85449	0.85449		2.04468	1.34277		1.12915	1.52588
1.28174	2.31934		1.12915	0.7019		1.89209	1.37329		1.25122	2.2583
1.31226	2.2583		1.46484	0.91553		1.64795	1.25122		1.34277	2.47192
1.15967	2.04468		1.7395	1.52588		1.52588	1.06812		1.37329	2.74658
1.09863	1.89209		1.83105	1.80054		1.5564	1.06812		1.37329	1.28174
1.2207	2.13623		1.83105	1.95312		1.64795	1.15967		1.34277	0.97656
1.34277	2.38037		1.89209	1.46484		1.5564	1.12915		1.09863	1.37329
1.31226	2.28882		1.98364	0.73242		1.37329	0.97656		0.73242	1.77002
1.19019	1.92261		2.04468	0.5188		1.28174	0.88501		0.45776	1.34277
1.06812	1.7395		1.95312	0.82397		1.43433	1.00708		0.61035	1.09863
0.97656	1.92261		1.61743	0.97656		1.77002	1.34277		0.97656	1.43433
0.85449	2.2583		1.34277	1.15967		1.95312	1.77002		1.25122	1.52588
0.67139	2.47192		1.34277	1.37329		1.92261	1.95312		1.34277	0.88501
0.5188	2.47192		1.5564	1.28174		1.67847	1.61743		1.2207	1.25122
0.57983	2.31934		1.61743	1.28174		1.46484	1.0376		1.0376	1.80054
0.94604	2.19727		1.40381	1.52588		1.43433	0.73242		0.85449	0.94604
1.31226	2.22778		1.12915	1.5564		1.61743	0.85449		0.76294	1.46484
1.52588	2.38037		1.0376	1.52588		1.80054	1.12915		0.76294	1.25122
1.5564	2.44141		1.0376	1.89209		1.77002	1.2207		0.88501	0.61035
1.58691	2.28882		1.06812	1.67847		1.64795	1.0376		1.00708	0.18311
1.46484	2.04468		1.06812	1.64795		1.70898	0.79346		1.09863	0.06104
1.19019	2.01416		1.15967	1.46484		2.01416	0.73242		1.09863	0.79346
0.94604	2.22778		1.34277	1.28174		2.19727	0.91553		1.12915	0.48828
0.88501	2.50244		1.52588	1.15967		2.16675	1.19019		1.15967	0.54932
1.0376	2.56348		1.64795	1.64795		2.01416	1.28174		1.2207	1.09863
1.25122	2.41089		1.64795	2.19727		1.89209	1.15967		1.15967	0.88501
1.37329	2.19727		1.49536	1.64795		1.7395	0.97656		1.0376	0.39673
1.37329	2.16675		1.25122	1.19019		1.46484	0.85449		0.91553	1.25122
1.2207	2.31934		1.15967	1.49536		1.28174	0.88501		0.85449	1.64795
1.06812	2.38037		1.19019	1.43433		1.40381	1.09863		0.73242	1.46484
0.88501	2.31934		1.19019	0.97656		1.7395	1.28174		0.5188	0.88501
0.82397	2.31934		1.12915	0.79346		1.98364	1.25122		0.42725	1.2207
0.82397	2.38037		1.09863	1.46484		2.01416	1.15967		0.42725	1.00708
0.88501	2.34985		1.15967	1.80054		1.86157	1.25122		0.45776	1.09863
0.91553	2.22778		1.25122	1.28174		1.64795	1.46484		0.48828	0.36621
1.00708	2.16675		1.19019	1.2207		1.52588	1.5564		0.54932	0.48828
1.19019	2.28882		0.94604	1.52588		1.52588	1.49536		0.7019	1.12915
1.25122	2.44141		0.73242	1.7395		1.58691	1.49536		0.79346	0.5188
1.12915	2.59399		0.7019	1.25122		1.61743	1.52588		0.79346	0.09155
0.94604	2.68555		0.7019	0.5188		1.5564	1.58691		0.85449	0.64087
0.91553	2.71606		0.67139	0.33569		1.46484	1.61743		1.0376	1.46484
1.09863	2.7771		0.67139	0.54932		1.43433	1.67847		1.19019	1.25122
1.25122	2.7771		0.7019	0.45776		1.40381	1.80054		1.06812	0.88501
1.2207	2.74658		0.76294	0.54932		1.43433	1.92261		0.7019	1.34277
1.09863	2.74658		0.91553	1.19019		1.5564	1.83105		0.42725	1.06812
0.97656	2.80762		1.00708	1.2207		1.67847	1.70898		0.33569	0.91553
0.85449	2.83813		0.97656	1.00708		1.67847	1.70898		0.39673	1.70898
0.88501	2.74658		0.94604	0.73242		1.49536	1.89209		0.54932	1.15967
1.00708	2.59399		1.0376	0.45776		1.31226	2.01416		0.76294	0.76294
1.09863	2.44141		1.09863	0.76294		1.28174	2.01416		0.88501	1.15967
1.06812	2.2583		1.00708	0.73242		1.43433	1.83105		0.79346	0.94604
0.97656	2.01416		0.91553	0.97656		1.70898	1.43433		0.64087	0.79346
0.91553	1.83105		1.00708	1.09863		1.89209	0.88501		0.61035	0.82397
0.94604	1.77002		1.37329	1.15967		1.95312	0.36621		0.57983	1.06812
1.12915	1.89209		1.80054	1.37329		2.01416	0.27466		0.5188	1.19019
1.37329	2.13623		1.92261	1.28174		2.01416	0.67139		0.57983	0.94604
1.49536	2.44141		1.83105	1.28174		1.92261	1.2207		0.67139	2.16675
1.34277	2.56348		1.80054	1.28174		1.7395	1.43433		0.67139	0.36621
0.94604	2.2583		1.92261	1.25122		1.64795	1.2207		0.5188	0.18311
0.61035	1.70898		1.98364	0.94604		1.70898	0.73242		0.36621	0.94604
0.64087	1.40381		1.89209	1.0376		1.83105	0.39673		0.36621	1.80054
0.94604	1.43433		1.67847	0.88501		1.83105	0.30518		0.61035	1.61743
1.25122	1.67847		1.58691	1.06812		1.77002	0.36621		0.85449	1.34277
1.34277	1.98364		1.64795	1.40381		1.70898	0.42725		0.91553	1.61743
1.28174	2.16675		1.7395	1.2207		1.67847	0.42725		0.82397	0.57983
1.12915	2.19727		1.86157	0.79346		1.64795	0.45776		0.7019	0.48828
1.0376	2.13623		2.04468	0.97656		1.61743	0.5188		0.7019	1.0376
0.91553	2.04468		2.16675	0.64087		1.64795	0.61035		0.85449	0.91553
0.76294	1.95312		2.0752	0.61035		1.70898	0.79346		0.97656	1.64795
0.64087	1.83105		1.83105	0.67139		1.77002	1.0376		0.94604	1.2207
0.67139	1.70898		1.70898	0.79346		1.80054	1.2207		0.82397	0.88501
0.88501	1.64795		1.86157	1.12915		1.86157	1.34277		0.79346	1.0376
1.09863	1.67847		1.98364	1.12915		1.95312	1.2207		0.85449	0.54932
1.09863	1.77002		1.86157	0.73242		2.01416	0.94604		0.88501	0.5188
0.91553	1.92261		1.5564	0.61035		1.98364	0.91553		0.85449	1.31226
0.76294	2.13623		1.31226	0.67139		1.77002	1.15967		0.82397	1.25122
0.76294	2.22778		1.12915	0.82397		1.46484	1.34277		0.82397	1.40381
1.00708	2.22778		0.91553	1.06812		1.34277	1.25122		0.85449	1.61743
1.25122	2.16675		0.67139	1.0376		1.49536	1.19019		0.88501	1.28174
1.31226	2.04468		0.57983	0.94604		1.80054	1.37329		0.85449	1.89209
1.15967	1.86157		0.67139	0.76294		1.95312	1.52588		0.64087	1.70898
0.97656	1.64795		0.85449	1.06812		1.77002	1.46484		0.30518	0.73242
0.76294	1.52588		1.00708	1.37329		1.46484	1.43433		0	0.82397
0.61035	1.61743		1.09863	1.58691		1.25122	1.49536		-0.09155	2.01416
0.64087	1.67847		1.09863	1.40381		1.28174	1.52588		-0.09155	2.34985
0.85449	1.58691		1.12915	0.94604		1.40381	1.61743		0.03052	1.46484
1.09863	1.61743		1.12915	0.73242		1.58691	1.80054		0.36621	1.37329
1.2207	1.89209		1.09863	1.09863		1.70898	1.86157		0.73242	1.80054
1.25122	2.19727		1.0376	1.06812		1.7395	1.70898		0.91553	1.49536
1.2207	2.13623		1.09863	1.00708		1.77002	1.52588		0.76294	1.61743
1.09863	1.67847		1.28174	1.2207		1.83105	1.34277		0.48828	1.92261
0.97656	1.31226		1.52588	1.61743		1.77002	1.19019		0.24414	2.47192
0.97656	1.34277		1.70898	1.83105		1.46484	1.15967		0.18311	1.86157
1.00708	1.67847		1.64795	1.19019		1.15967	1.31226		0.27466	0.27466
0.97656	2.01416		1.40381	0.73242		1.19019	1.49536		0.48828	1.12915
0.97656	2.19727		1.19019	0.30518		1.49536	1.58691		0.67139	1.09863
1.12915	2.19727		1.06812	0.64087		1.67847	1.52588		0.85449	1.43433
1.34277	2.04468		0.97656	0.91553		1.61743	1.5564		1.00708	0.91553
1.46484	1.98364		0.79346	0.79346		1.52588	1.67847		1.09863	0
1.37329	2.0752		0.5188	0.94604		1.49536	1.86157		1.12915	0.5188
1.19019	2.19727		0.27466	0.88501		1.5564	1.86157		0.97656	2.04468
0.94604	2.16675		0.24414	0.91553		1.64795	1.7395		0.7019	2.31934
0.82397	2.10571		0.48828	0.94604		1.80054	1.67847		0.42725	2.10571
0.88501	2.10571		0.79346	0.97656		1.98364	1.70898		0.39673	1.61743
1.0376	2.28882		1.00708	0.61035		2.0752	1.64795		0.64087	1.15967
1.12915	2.53296		1.15967	1.00708		2.0752	1.43433		0.91553	1.64795
1.19019	2.68555		1.2207	1.58691		2.13623	1.25122		1.00708	1.58691
1.31226	2.50244		1.15967	1.98364		2.28882	1.2207		0.91553	1.52588
1.46484	2.10571		0.97656	1.64795		2.41089	1.37329		0.82397	1.09863
1.52588	1.70898		0.76294	0.88501		2.38037	1.70898		0.76294	0.39673
1.40381	1.5564		0.64087	1.28174		2.2583	2.04468		0.67139	0.82397
1.19019	1.77002		0.7019	1.61743		2.04468	2.22778		0.61035	0.67139
1.0376	2.04468		0.91553	1.64795		1.83105	2.16675		0.61035	0.30518
0.97656	2.13623		1.12915	1.52588		1.7395	1.98364		0.64087	1.09863
1.06812	2.0752		1.25122	1.37329		1.67847	1.70898		0.76294	1.49536
1.19019	2.01416		1.2207	1.19019		1.7395	1.40381		0.97656	1.67847
1.19019	1.98364		1.2207	1.09863		1.89209	1.12915		1.15967	1.86157
0.94604	1.86157		1.31226	1.15967		2.0752	1.12915		1.06812	2.56348
0.64087	1.67847		1.34277	1.0376		2.10571	1.34277		0.82397	1.77002
0.54932	1.52588		1.2207	1.06812		1.92261	1.5564		0.64087	1.95312
0.7019	1.46484		1.00708	1.12915		1.70898	1.67847		0.5188	1.89209
1.00708	1.58691		0.82397	1.0376		1.61743	1.7395		0.42725	0.85449
1.31226	1.80054		0.82397	1.34277		1.52588	1.70898		0.36621	1.40381
1.5564	2.04468		0.85449	1.46484		1.49536	1.52588		0.39673	2.01416
1.61743	2.16675		0.88501	0.94604		1.61743	1.43433		0.7019	1.0376
1.37329	2.13623		0.91553	0.85449		1.77002	1.5564		1.0376	0.97656
0.97656	1.98364		0.97656	1.28174		1.80054	1.70898		1.2207	1.40381
0.76294	1.92261		0.91553	1.67847		1.7395	1.64795		1.19019	1.19019
0.79346	2.01416		0.82397	1.12915		1.80054	1.40381		1.15967	2.31934
0.97656	2.22778		0.79346	0.73242		1.98364	1.15967		1.2207	2.41089
1.19019	2.28882		0.82397	0.88501		2.16675	1.0376		1.28174	1.46484
1.31226	2.10571		0.85449	1.12915		2.31934	1.00708		1.19019	1.40381
1.31226	1.83105		0.82397	1.19019		2.31934	0.91553		0.97656	1.31226
1.12915	1.61743		0.85449	1.12915		2.16675	0.79346		0.76294	1.12915
0.85449	1.67847		0.97656	1.15967		1.83105	0.88501		0.48828	2.01416
0.5188	1.92261		1.0376	1.37329		1.52588	1.34277		0.27466	2.28882
0.30518	2.19727		1.00708	1.31226		1.37329	2.01416		0.15259	0.97656
0.5188	2.41089		0.94604	0.85449		1.49536	2.34985		0.24414	1.80054
1.00708	2.50244		0.88501	0.64087		1.67847	2.10571		0.5188	3.17383
1.40381	2.38037		0.76294	0.94604		1.70898	1.7395		0.97656	2.38037
1.46484	2.16675		0.61035	1.00708		1.67847	1.64795		1.37329	1.40381
1.2207	1.89209		0.48828	1.43433		1.67847	1.77002		1.43433	1.19019
0.94604	1.70898		0.48828	1.70898		1.80054	1.80054		1.2207	1.00708
0.82397	1.7395		0.61035	1.52588		1.77002	1.64795		0.94604	1.0376
0.79346	1.89209		0.79346	0.94604		1.58691	1.61743		0.73242	1.34277
0.7019	1.95312		0.91553	0.82397		1.40381	1.67847		0.67139	1.95312
0.7019	1.95312		1.06812	0.73242		1.31226	1.77002		0.7019	1.86157
0.73242	2.04468		1.28174	0.88501		1.34277	1.80054		0.73242	1.46484
0.79346	2.28882		1.40381	0.79346		1.34277	1.83105		0.67139	1.00708
0.94604	2.44141		1.37329	0.48828		1.31226	1.92261		0.5188	1.49536
1.0376	2.44141		1.2207	0.79346		1.37329	1.95312		0.42725	2.04468
0.94604	2.31934		1.2207	1.34277		1.49536	1.86157		0.57983	1.40381
0.73242	2.19727		1.31226	1.28174		1.58691	1.61743		1.00708	0.7019
0.67139	2.19727		1.31226	0.67139		1.5564	1.2207		1.28174	1.86157
0.82397	2.19727		1.12915	0.76294		1.46484	0.85449		1.15967	1.80054
1.0376	2.04468		1.00708	0.76294		1.40381	0.82397		0.88501	1.58691
1.19019	1.92261		1.06812	0.61035		1.49536	1.00708		0.73242	2.65503
1.28174	2.0752		1.2207	0.54932		1.80054	1.12915		0.73242	1.89209
1.31226	2.44141		1.37329	0.79346		2.22778	1.0376		0.76294	1.37329
1.25122	2.71606		1.5564	0.88501		2.47192	0.79346		0.82397	1.12915
1.19019	2.74658		1.61743	0.76294		2.41089	0.64087		0.94604	1.89209
1.2207	2.53296		1.46484	0.67139		2.0752	0.7019		1.06812	2.13623
1.28174	2.31934		1.37329	0.67139		1.64795	0.85449		1.15967	1.89209
1.25122	2.16675		1.43433	0.76294		1.40381	0.91553		1.15967	1.09863
1.19019	2.10571		1.46484	1.15967		1.49536	0.82397		1.09863	1.43433
1.15967	2.13623		1.25122	1.40381		1.86157	0.73242		1.0376	1.2207
1.09863	2.28882		0.97656	1.52588		2.2583	0.76294		1.06812	1.52588
0.94604	2.2583		0.79346	1.61743		2.50244	0.79346		1.25122	2.16675
0.79346	1.92261		0.7019	1.12915		2.47192	0.76294		1.34277	2.22778
0.7019	1.49536		0.7019	0.61035		2.28882	0.82397		1.15967	1.31226
0.7019	1.28174		0.73242	0.7019		2.04468	1.0376		0.82397	1.37329
0.82397	1.40381		0.82397	0.85449		1.83105	1.25122		0.61035	1.58691
0.97656	1.70898		0.91553	0.79346		1.70898	1.12915		0.7019	1.15967
1.12915	1.98364		1.00708	0.48828		1.70898	0.85449		0.94604	1.28174
1.2207	2.13623		1.09863	0.54932		1.77002	0.64087		1.09863	1.92261
1.2207	2.04468		0.97656	0.73242		1.80054	0.67139		1.12915	2.41089
1.06812	1.83105		0.7019	0.54932		1.86157	0.73242		1.12915	1.70898
0.88501	1.77002		0.45776	0.45776		1.98364	0.73242		1.25122	1.31226
0.85449	2.01416		0.42725	0.82397		2.04468	0.82397		1.37329	1.25122
1.06812	2.41089		0.76294	1.52588		1.92261	1.06812		1.31226	1.5564
1.34277	2.53296		1.25122	1.52588		1.67847	1.28174		0.97656	1.5564
1.43433	2.34985		1.52588	1.52588		1.46484	1.37329		0.67139	1.49536
1.37329	2.13623		1.5564	1.43433		1.31226	1.40381		0.67139	1.09863
1.15967	2.04468		1.46484	0.88501		1.31226	1.28174		0.91553	0.76294
1.00708	2.10571		1.52588	0.67139		1.40381	0.91553		1.06812	1.52588
1.09863	2.04468		1.7395	0.91553		1.5564	0.57983		1.12915	1.37329
1.31226	1.77002		1.86157	1.31226		1.64795	0.5188		1.12915	0.97656
1.40381	1.43433		1.70898	1.25122		1.58691	0.79346		1.09863	1.46484
1.43433	1.37329		1.40381	1.06812		1.49536	1.15967		1.00708	0.73242
1.46484	1.70898		1.15967	0.88501		1.58691	1.5564		0.88501	0.88501
1.52588	2.19727		1.15967	0.79346		1.83105	1.83105		0.85449	1.15967
1.46484	2.34985		1.34277	0.76294		2.04468	1.92261		0.91553	2.34985
1.12915	2.13623		1.5564	0.94604		2.10571	1.70898		1.00708	2.04468
0.73242	1.86157		1.67847	1.12915		1.95312	1.28174		0.97656	1.52588
0.5188	1.83105		1.7395	1.19019		1.61743	0.97656		0.73242	1.40381
0.67139	1.95312		1.86157	1.49536		1.34277	0.91553		0.54932	1.86157
1.0376	2.13623		2.01416	1.37329		1.2207	1.00708		0.5188	1.86157
1.25122	2.22778		1.92261	1.43433		1.2207	1.0376		0.61035	1.83105
1.15967	2.2583		1.61743	1.58691		1.34277	0.88501		0.64087	1.64795
0.91553	2.16675		1.2207	1.15967		1.61743	0.73242		0.67139	2.31934
0.73242	2.01416		1.0376	0.33569		1.95312	0.76294		0.76294	1.70898
0.79346	1.98364		1.0376	0.36621		2.10571	1.0376		0.82397	2.47192
1.0376	2.16675		1.12915	0.42725		2.01416	1.34277		0.73242	2.41089
1.19019	2.41089		1.2207	1.12915		1.83105	1.40381		0.54932	1.19019
1.2207	2.41089		1.28174	1.28174		1.61743	1.19019		0.39673	1.31226
1.2207	2.2583		1.28174	0.88501		1.52588	1.00708		0.42725	1.2207
1.25122	2.28882		1.19019	0.85449		1.70898	1.0376		0.64087	1.98364
1.2207	2.50244		1.09863	1.12915		2.04468	1.28174		1.00708	2.34985
1.15967	2.65503		1.0376	0.85449		2.19727	1.64795		1.19019	1.37329
1.00708	2.59399		0.97656	0.61035		1.92261	2.0752		1.00708	2.01416
0.88501	2.41089		0.91553	0.45776		1.5564	2.41089		0.7019	2.44141
0.91553	2.28882		1.00708	0.61035		1.40381	2.50244		0.67139	2.16675
1.09863	2.28882		1.12915	1.2207		1.46484	2.47192		0.94604	1.92261
1.28174	2.44141		1.19019	1.31226		1.49536	2.38037		1.19019	1.58691
1.31226	2.53296		1.12915	0.94604		1.43433	2.31934		1.15967	1.77002
1.31226	2.50244		1.06812	0.57983		1.5564	2.16675		1.00708	2.83813
1.34277	2.38037		1.15967	0.06104		1.86157	1.92261		0.88501	1.98364
1.40381	2.31934		1.2207	-0.03052		2.16675	1.58691		0.88501	0.64087
1.43433	2.34985		1.19019	0.42725		2.31934	1.31226		0.94604	0.7019
1.43433	2.38037		1.19019	0.91553		2.28882	1.0376		0.97656	1.46484
1.31226	2.34985		1.2207	0.88501		2.2583	0.82397		0.85449	2.2583
1.12915	2.31934		1.2207	0.73242		2.16675	0.91553		0.67139	2.56348
0.94604	2.38037		1.28174	0.7019		2.0752	1.12915		0.54932	2.31934
0.94604	2.47192		1.40381	0.64087		2.04468	1.15967		0.57983	2.19727
1.06812	2.38037		1.49536	0.54932		1.98364	1.00708		0.61035	2.41089
1.19019	2.13623		1.5564	0.7019		1.86157	0.94604		0.67139	2.56348
1.25122	1.95312		1.58691	0.57983		1.64795	1.0376		0.7019	1.77002
1.12915	1.95312		1.67847	0.42725		1.49536	1.0376		0.7019	1.46484
0.97656	2.01416		1.80054	0.45776		1.58691	0.82397		0.76294	1.95312
0.97656	2.01416		1.89209	0.73242		1.83105	0.57983		0.97656	2.47192
1.12915	1.92261		1.89209	0.94604		1.98364	0.57983		1.19019	1.95312
1.15967	1.80054		1.86157	0.76294		1.86157	0.91553		1.2207	1.46484
1.06812	1.80054		1.92261	0.76294		1.64795	1.31226		1.09863	2.38037
1.09863	1.83105		2.2583	0.67139		1.49536	1.49536		0.97656	2.34985
1.37329	1.80054		2.65503	0.76294		1.58691	1.43433		1.00708	2.31934
1.49536	1.80054		2.80762	1.12915		1.83105	1.28174		1.00708	1.58691
1.12915	1.80054		2.62451	1.46484		2.0752	1.25122		0.88501	0.76294
0.5188	1.86157		2.34985	1.34277		2.10571	1.34277		0.7019	0.85449
0.27466	1.98364		2.16675	1.2207		2.04468	1.5564		0.64087	0.94604
0.5188	2.0752		2.01416	1.09863		1.98364	1.7395		0.7019	0.73242
1.00708	2.10571		1.7395	0.64087		1.95312	1.83105		0.7019	0.36621
1.34277	2.16675		1.37329	0.85449		1.86157	1.80054		0.57983	0.85449
1.34277	2.38037		1.19019	1.0376		1.7395	1.67847		0.42725	1.92261
1.12915	2.59399		1.19019	0.67139		1.80054	1.52588		0.5188	1.92261
0.97656	2.68555		1.2207	0.45776		1.92261	1.34277		0.82397	1.89209
1.0376	2.56348		1.19019	0.79346		1.92261	1.2207		1.09863	2.38037
1.2207	2.28882		1.12915	0.94604		1.7395	1.15967		1.09863	2.80762
1.34277	2.01416		0.97656	0.85449		1.58691	1.25122		0.82397	1.06812
1.37329	1.95312		0.85449	0.73242		1.5564	1.40381		0.67139	1.40381
1.34277	2.0752		0.91553	1.09863		1.58691	1.40381		0.82397	1.37329
1.19019	2.19727		1.09863	1.09863		1.5564	1.34277		1.0376	1.31226
0.97656	2.10571		1.19019	1.09863		1.58691	1.43433		1.06812	1.19019
0.73242	1.83105		1.00708	0.88501		1.77002	1.61743		0.97656	1.19019
0.64087	1.61743		0.73242	0.91553		2.04468	1.5564		0.91553	1.83105
0.73242	1.58691		0.48828	0.73242		2.2583	1.2207		1.06812	1.77002
0.91553	1.61743		0.36621	0.36621		2.19727	0.97656		1.25122	1.86157
1.06812	1.58691		0.30518	0.54932		1.98364	1.00708		1.25122	2.86865
1.09863	1.58691		0.39673	0.73242		1.83105	1.2207		1.12915	2.16675
1.00708	1.70898		0.67139	0.5188		1.7395	1.46484		0.97656	0.91553
0.88501	1.89209		0.94604	0.21362		1.58691	1.7395		0.91553	1.43433
0.79346	2.0752		1.0376	0.48828		1.49536	1.95312		0.97656	1.43433
0.82397	2.31934		1.06812	0.7019		1.58691	1.98364		1.09863	1.28174
0.97656	2.41089		1.06812	1.00708		1.70898	1.86157		1.19019	1.92261
1.25122	2.19727		0.97656	1.0376		1.7395	1.61743		1.19019	1.2207
1.43433	1.83105		0.76294	0.79346		1.7395	1.40381		1.2207	1.7395
1.31226	1.64795		0.61035	1.00708		1.89209	1.34277		1.40381	1.95312
0.97656	1.83105		0.57983	1.28174		2.0752	1.52588		1.61743	2.31934
0.67139	2.10571		0.67139	1.19019		2.0752	1.70898		1.7395	1.2207
0.67139	2.19727		0.76294	1.46484		1.77002	1.64795		1.70898	1.06812
0.91553	1.95312		0.91553	1.34277		1.25122	1.46484		1.49536	1.52588
1.06812	1.64795		1.06812	1.06812		0.97656	1.31226		1.19019	1.46484
1.09863	1.52588		1.19019	0.94604		1.0376	1.15967		0.85449	1.40381
1.12915	1.52588		1.19019	1.09863		1.28174	1.00708		0.57983	2.04468
1.12915	1.58691		1.09863	1.34277		1.49536	1.0376		0.5188	2.53296
1.0376	1.67847		0.94604	1.43433		1.70898	1.34277		0.7019	2.47192
0.91553	1.89209		0.85449	0.94604		1.7395	1.67847		0.82397	2.04468
0.82397	2.13623		0.88501	0.54932		1.64795	1.86157		0.82397	1.52588
0.73242	2.38037		0.97656	1.00708		1.52588	1.95312		0.73242	0.85449
0.61035	2.50244		1.06812	1.64795		1.61743	2.13623		0.7019	1.15967
0.64087	2.53296		1.06812	2.04468		1.86157	2.38037		0.73242	1.12915
0.85449	2.47192		0.97656	1.86157		2.10571	2.47192		0.82397	1.31226
1.12915	2.44141		0.88501	1.31226		2.19727	2.38037		0.97656	1.64795
1.12915	2.56348		0.85449	0.30518		2.04468	2.0752		1.0376	1.80054
0.85449	2.80762		0.82397	0.27466		1.77002	1.67847		0.91553	2.38037
0.67139	2.99072		0.76294	0.97656		1.52588	1.40381		0.73242	2.22778
0.67139	3.05176		0.73242	1.28174		1.28174	1.34277		0.73242	1.98364
0.73242	2.92969		0.76294	1.31226		1.0376	1.40381		0.91553	1.25122
0.79346	2.59399		0.88501	1.40381		0.91553	1.40381		1.0376	1.34277
1.00708	2.16675		1.06812	1.28174		0.94604	1.28174		1.12915	1.67847
1.19019	1.95312		1.25122	1.2207		1.06812	1.2207		1.12915	1.52588
1.15967	2.10571		1.37329	1.19019		1.28174	1.25122		1.09863	1.61743
0.91553	2.41089		1.40381	1.25122		1.61743	1.37329		1.06812	1.43433
0.57983	2.56348		1.40381	0.97656		1.89209	1.52588		1.00708	1.98364
0.42725	2.59399		1.52588	0.85449		1.95312	1.5564		0.94604	2.56348
0.5188	2.65503		1.58691	0.67139		1.89209	1.43433		0.88501	1.40381
0.64087	2.71606		1.37329	0.73242		1.80054	1.25122		0.91553	0.97656
0.73242	2.68555		0.97656	1.09863		1.70898	1.09863		1.06812	1.61743
0.79346	2.59399		0.79346	0.91553		1.43433	1.0376		1.34277	1.80054
0.85449	2.56348		1.00708	0.57983		1.19019	1.06812		1.5564	0.61035
0.82397	2.65503		1.34277	0.57983		1.19019	1.25122		1.40381	0.94604
0.82397	2.7771		1.46484	0.88501		1.40381	1.46484		1.00708	1.61743
0.94604	2.7771		1.31226	1.2207		1.64795	1.61743		0.7019	1.83105
1.19019	2.65503		1.09863	0.94604		1.77002	1.80054		0.67139	1.49536
1.25122	2.62451		0.94604	0.88501		1.83105	1.98364		0.73242	1.77002
1.12915	2.7771		0.88501	1.25122		1.89209	1.98364		0.73242	1.40381
0.97656	2.86865		0.97656	1.19019		1.89209	1.70898		0.64087	1.64795
0.94604	2.62451		0.91553	0.85449		1.83105	1.34277		0.57983	2.62451
0.88501	2.16675		0.57983	0.85449		1.70898	1.09863		0.67139	2.10571
0.7019	1.83105		0.15259	1.37329		1.64795	1.15967		0.97656	1.89209
0.5188	1.70898		0.09155	1.46484		1.58691	1.40381		1.25122	2.74658
0.54932	1.83105		0.39673	0.57983		1.61743	1.5564		1.25122	2.74658
0.73242	2.01416		0.73242	0.7019		1.80054	1.5564		1.09863	2.34985
0.88501	2.22778		1.06812	1.40381		1.92261	1.31226		1.0376	1.86157
0.91553	2.50244		1.34277	1.0376		1.92261	1.00708		1.00708	1.77002
0.88501	2.68555		1.49536	0.97656		1.80054	0.85449		0.82397	1.25122
0.88501	2.59399		1.43433	1.0376		1.64795	0.97656		0.57983	1.67847
0.82397	2.22778		1.19019	0.91553		1.61743	1.15967		0.42725	1.70898
0.79346	1.92261		0.88501	0.73242		1.64795	1.2207		0.42725	2.44141
0.79346	1.83105		0.67139	1.00708		1.70898	1.15967		0.67139	1.5564
0.82397	2.01416		0.67139	1.58691		1.70898	1.00708		1.00708	2.13623
0.85449	2.22778		0.85449	1.46484		1.77002	0.85449		1.25122	2.50244
0.94604	2.41089		1.0376	0.64087		1.80054	0.88501		1.2207	2.41089
1.06812	2.50244		1.09863	0.36621		1.7395	1.06812		1.06812	2.01416
1.25122	2.59399		0.97656	0.73242		1.64795	1.2207		0.88501	0.97656
1.43433	2.65503		0.88501	1.25122		1.64795	1.28174		0.7019	0.54932
1.43433	2.71606		0.91553	1.46484		1.64795	1.15967		0.67139	1.40381
1.15967	2.74658		1.06812	1.40381		1.64795	1.00708		0.85449	1.28174
0.94604	2.68555		1.2207	1.43433		1.77002	0.97656		1.0376	0.85449
1.00708	2.53296		1.31226	1.40381		2.13623	1.06812		1.00708	1.31226
1.15967	2.34985		1.40381	1.49536		2.44141	1.0376		0.67139	1.19019
1.09863	2.22778		1.43433	1.70898		2.38037	0.76294		0.30518	2.41089
0.94604	2.22778		1.43433	1.2207		1.92261	0.5188		0.30518	1.86157
0.79346	2.44141		1.49536	1.0376		1.40381	0.48828		0.54932	2.22778
0.64087	2.80762		1.64795	1.00708		1.09863	0.73242		0.7019	2.68555
0.57983	3.02124		1.7395	0.85449		1.19019	1.0376		0.7019	2.59399
0.7019	2.9602		1.61743	0.73242		1.52588	1.19019		0.67139	1.31226
0.91553	2.74658		1.34277	0.79346		1.67847	1.15967		0.82397	1.12915
0.97656	2.65503		1.19019	0.85449		1.5564	1.0376		1.00708	2.47192
0.94604	2.7771		1.15967	1.12915		1.43433	1.06812		0.97656	2.53296
1.00708	2.89917		1.15967	1.15967		1.43433	1.25122		0.76294	1.92261
1.19019	2.83813		1.2207	0.82397		1.43433	1.37329		0.64087	1.95312
1.40381	2.65503		1.40381	0.36621		1.34277	1.37329		0.7019	1.89209
1.40381	2.50244		1.5564	0.48828		1.43433	1.2207		0.79346	1.0376
1.00708	2.53296		1.52588	0.61035		1.7395	1.0376		0.73242	0.91553
0.48828	2.74658		1.40381	0.82397		1.98364	0.94604		0.67139	1.2207
0.30518	3.02124		1.2207	0.7019		1.95312	1.0376		0.67139	2.34985
0.48828	3.11279		1.06812	0.67139		1.70898	1.15967		0.7019	1.46484
0.7019	2.9602		1.06812	1.12915		1.52588	1.2207		0.61035	0.79346
0.73242	2.68555		1.15967	1.15967		1.5564	1.19019		0.45776	1.40381
0.64087	2.59399		1.25122	1.19019		1.70898	1.12915		0.24414	1.89209
0.5188	2.68555		1.19019	0.88501		1.80054	1.12915		0.18311	1.49536
0.48828	2.7771		1.00708	0.45776		1.83105	1.06812		0.27466	0.64087
0.61035	2.71606		0.88501	0.45776		1.89209	0.91553		0.5188	1.12915
0.91553	2.56348		0.88501	0.64087		1.92261	0.61035		0.76294	1.15967
1.34277	2.50244		1.00708	0.12207		1.92261	0.42725		0.91553	0.94604
1.64795	2.53296		1.19019	0.12207		1.89209	0.64087		1.00708	1.31226
1.49536	2.56348		1.34277	0.39673		1.89209	1.12915		1.00708	1.25122
0.97656	2.56348		1.43433	0.5188		1.80054	1.5564		0.91553	1.31226
0.39673	2.59399		1.52588	0.91553		1.64795	1.58691		0.76294	0.97656
0.27466	2.80762		1.49536	0.73242		1.61743	1.34277		0.57983	1.00708
0.61035	3.11279		1.19019	0.64087		1.64795	1.06812		0.48828	1.7395
1.00708	3.20435		0.82397	0.54932		1.58691	0.94604		0.48828	1.98364
1.09863	3.02124		0.94604	0.42725		1.43433	0.91553		0.42725	1.34277
1.0376	2.80762		1.46484	0.79346		1.40381	0.94604		0.30518	0.73242
0.94604	2.7771		1.77002	1.19019		1.52588	0.94604		0.21362	1.61743
0.85449	2.80762		1.52588	1.15967		1.70898	0.97656		0.27466	2.22778
0.82397	2.7771		1.15967	0.7019		1.80054	1.09863		0.54932	1.70898
0.82397	2.74658		1.09863	0.39673		1.77002	1.28174		0.82397	1.95312
0.73242	2.65503		1.28174	0.48828		1.61743	1.34277		0.91553	1.64795
0.7019	2.50244		1.37329	0.45776		1.46484	1.28174		0.94604	2.2583
0.88501	2.31934		1.2207	0.18311		1.49536	1.28174		1.0376	2.10571
1.15967	2.22778		1.00708	0		1.70898	1.46484		1.06812	2.28882
1.15967	2.31934		0.88501	0.12207		1.95312	1.67847		0.94604	2.01416
0.79346	2.50244		0.73242	0.24414		1.98364	1.7395		0.79346	2.13623
0.48828	2.74658		0.57983	0.09155		1.77002	1.61743		0.88501	2.99072
0.5188	2.89917		0.54932	0		1.52588	1.5564		1.12915	2.83813
0.7019	3.02124		0.76294	0.76294		1.52588	1.67847		1.25122	2.53296
0.88501	3.02124		1.06812	0.73242		1.80054	1.92261		1.19019	1.83105
1.00708	2.86865		1.25122	0.5188		2.10571	2.0752		1.0376	2.01416
1.15967	2.68555		1.19019	0.54932		2.13623	1.98364		0.91553	2.34985
1.31226	2.56348		1.12915	0.79346		1.95312	1.58691		0.88501	2.16675
1.37329	2.62451		1.15967	0.97656		1.64795	1.15967		0.85449	2.7771
1.28174	2.80762		1.25122	1.0376		1.43433	0.94604		0.82397	2.99072
1.15967	2.99072		1.40381	1.00708		1.37329	0.88501		0.73242	1.83105
1.15967	2.89917		1.67847	0.73242		1.43433	0.82397		0.67139	1.34277
1.31226	2.62451		1.92261	0.82397		1.40381	0.64087		0.67139	1.52588
1.40381	2.44141		2.01416	0.91553		1.37329	0.30518		0.76294	2.10571
1.31226	2.50244		1.89209	0.94604		1.52588	0		0.85449	1.49536
1.2207	2.59399		1.77002	0.82397		1.77002	-0.06104		0.82397	1.06812
1.15967	2.41089		1.95312	0.67139		1.89209	0.03052		0.7019	1.83105
0.97656	2.04468		2.38037	0.97656		1.80054	0.36621		0.64087	1.43433
0.73242	1.80054		2.68555	0.91553		1.7395	0.82397		0.7019	1.31226
0.64087	1.67847		2.62451	0.64087		1.80054	1.09863		0.82397	1.28174
0.79346	1.83105		2.2583	0.30518		1.89209	1.00708		0.85449	1.46484
0.97656	2.22778		1.89209	0.76294		1.86157	0.7019		0.85449	1.5564
0.97656	2.65503		1.61743	0.85449		1.83105	0.54932		0.91553	2.0752
0.82397	2.86865		1.25122	1.06812		1.77002	0.76294		1.06812	1.70898
0.57983	2.71606		0.79346	1.52588		1.64795	1.00708		1.37329	1.43433
0.33569	2.34985		0.54932	0.94604		1.43433	0.94604		1.49536	0.7019
0.18311	2.04468		0.67139	0.24414		1.34277	0.73242		1.31226	0.76294
0.18311	1.89209		1.06812	0.42725		1.40381	0.67139		0.94604	1.7395
0.36621	1.86157		1.37329	0.61035		1.49536	0.76294		0.64087	1.80054
0.64087	2.04468		1.40381	0.39673		1.61743	0.82397		0.48828	1.80054
0.85449	2.41089		1.2207	0.12207		1.67847	0.79346		0.48828	1.25122
0.85449	2.80762		1.09863	0.36621		1.61743	0.94604		0.67139	1.09863
0.76294	2.9602		1.09863	0.94604		1.49536	1.28174		0.82397	1.80054
0.73242	2.83813		1.12915	1.06812		1.43433	1.49536		0.88501	2.2583
0.73242	2.47192		1.09863	1.28174		1.58691	1.46484		0.79346	1.46484
0.67139	2.13623		0.97656	1.19019		1.77002	1.37329		0.76294	1.15967
0.57983	2.01416		0.88501	0.88501		1.86157	1.31226		0.79346	1.12915
0.54932	2.10571		0.85449	0.57983		1.7395	1.34277		0.76294	1.25122
0.54932	2.16675		0.85449	0.54932		1.5564	1.40381		0.61035	2.10571
0.61035	2.10571		0.94604	0.61035		1.52588	1.43433		0.39673	2.38037
0.73242	2.04468		1.15967	0.88501		1.64795	1.46484		0.27466	1.83105
0.97656	2.01416		1.37329	0.85449		1.83105	1.49536		0.36621	2.01416
1.15967	2.10571		1.34277	0.91553		1.89209	1.46484		0.64087	1.25122
1.31226	2.31934		1.00708	1.43433		1.89209	1.34277		0.97656	1.2207
1.43433	2.59399		0.57983	1.34277		1.83105	1.25122		1.2207	1.98364
1.49536	2.7771		0.36621	0.82397		1.70898	1.28174		1.25122	1.34277
1.40381	2.71606		0.48828	0.45776		1.52588	1.46484		1.09863	1.40381
1.15967	2.50244		0.7019	0.79346		1.43433	1.67847		0.94604	2.22778
0.91553	2.22778		0.76294	0.54932		1.49536	1.7395		0.94604	1.86157
0.79346	2.0752		0.76294	0.5188		1.5564	1.58691		0.91553	1.12915
0.82397	2.0752		0.76294	0.82397		1.43433	1.37329		0.76294	0.39673
0.91553	2.28882		0.76294	1.06812		1.31226	1.28174		0.67139	0.64087
1.0376	2.47192		0.73242	1.15967		1.43433	1.34277		0.7019	1.43433
1.09863	2.41089		0.79346	1.31226		1.70898	1.52588		0.73242	2.2583
1.12915	2.28882		1.00708	1.2207		2.01416	1.7395		0.61035	1.98364
1.15967	2.22778		1.25122	1.19019		2.16675	1.83105		0.48828	0.76294
1.2207	2.22778		1.34277	1.0376		2.16675	1.80054		0.42725	1.2207
1.40381	2.19727		1.15967	0.91553		1.95312	1.70898		0.57983	1.80054
1.5564	2.28882		0.88501	0.85449		1.5564	1.5564		0.91553	2.10571
1.58691	2.38037		0.85449	1.06812		1.19019	1.40381		1.28174	1.25122
1.46484	2.34985		0.97656	1.00708		1.06812	1.40381		1.46484	0.7019
1.31226	2.2583		1.09863	0.7019		1.2207	1.64795		1.43433	0.54932
1.2207	2.28882		1.19019	0.27466		1.25122	1.98364		1.2207	1.06812
1.15967	2.28882		1.25122	0.03052		1.15967	2.13623		0.91553	0.7019
1.09863	2.19727		1.25122	0		1.12915	2.01416		0.7019	0.67139
1.0376	2.13623		1.19019	0.57983		1.34277	1.64795		0.61035	1.0376
1.06812	2.19727		1.09863	0.94604		1.7395	1.28174		0.54932	1.80054
1.12915	2.31934		1.00708	0.76294		2.01416	1.19019		0.5188	1.89209
1.12915	2.44141		0.94604	0.7019		1.98364	1.43433		0.64087	1.28174
1.12915	2.53296		0.85449	0.7019		1.83105	1.83105		0.91553	1.46484
1.2207	2.74658		0.88501	0.45776		1.7395	2.10571		1.06812	2.31934
1.40381	2.99072		1.00708	0.73242		1.7395	2.22778		0.82397	1.89209
1.49536	3.08228		1.09863	1.00708		1.77002	2.19727		0.45776	1.7395
1.49536	2.99072		1.00708	1.06812		1.70898	2.16675		0.42725	1.89209
1.58691	2.86865		0.91553	1.15967		1.61743	2.04468		0.7019	1.77002
1.70898	2.80762		0.97656	1.28174		1.7395	1.89209		0.88501	1.95312
1.70898	2.99072		1.06812	1.28174		1.95312	1.7395		0.91553	2.04468
1.64795	3.26538		1.15967	1.25122		1.92261	1.61743		0.94604	1.19019
1.58691	3.35693		1.37329	1.12915		1.61743	1.61743		1.06812	0.64087
1.52588	3.02124		1.77002	1.0376		1.46484	1.64795		1.15967	1.67847
1.43433	2.56348		2.16675	1.25122		1.64795	1.58691		1.09863	2.22778
1.25122	2.28882		2.28882	1.61743		1.89209	1.40381		1.00708	2.74658
0.97656	2.31934		2.19727	1.49536		2.01416	1.31226		0.97656	2.65503
0.7019	2.47192		2.0752	1.37329		1.95312	1.40381		0.91553	1.98364
0.57983	2.56348		2.04468	1.12915		1.80054	1.46484		0.67139	1.19019
0.7019	2.59399		2.13623	1.12915		1.67847	1.40381		0.36621	1.92261
0.91553	2.65503		2.28882	1.19019		1.67847	1.25122		0.24414	1.40381
0.97656	2.7771		2.31934	1.2207		1.7395	1.12915		0.39673	1.80054
0.82397	2.83813		2.13623	1.00708		1.86157	1.09863		0.57983	2.13623
0.7019	2.83813		1.86157	0.97656		2.04468	1.09863		0.7019	1.92261
0.82397	2.83813		1.64795	0.91553		2.19727	0.97656		0.67139	1.37329
1.06812	2.80762		1.5564	0.88501		2.16675	0.79346		0.73242	1.61743
1.31226	2.62451		1.43433	0.91553		1.95312	0.64087		0.91553	1.7395
1.40381	2.41089		1.28174	0.64087		1.70898	0.64087		1.09863	1.95312
1.25122	2.28882		1.25122	0.45776		1.5564	0.85449		1.0376	1.28174
1.0376	2.19727		1.31226	0.48828		1.52588	1.37329		0.85449	1.25122
0.82397	1.98364		1.40381	0.5188		1.46484	1.92261		0.67139	1.83105
0.79346	1.7395		1.40381	0.76294		1.40381	2.16675		0.61035	1.49536
0.97656	1.67847		1.34277	0.79346		1.43433	2.01416		0.67139	1.83105
1.19019	1.83105		1.25122	0.73242		1.46484	1.7395		0.76294	1.67847
1.37329	2.10571		1.09863	0.97656		1.46484	1.46484		0.79346	1.49536
1.61743	2.41089		0.88501	0.97656		1.49536	1.19019		0.82397	2.16675
1.7395	2.56348		0.7019	1.31226		1.52588	0.97656		0.97656	2.92969
1.49536	2.62451		0.67139	1.19019		1.58691	1.09863		1.19019	2.19727
1.06812	2.65503		0.94604	0.79346		1.67847	1.49536		1.25122	1.28174
0.88501	2.65503		1.37329	0.73242		1.70898	1.92261		0.97656	1.49536
0.94604	2.68555		1.83105	0.67139		1.70898	2.01416		0.5188	1.2207
1.0376	2.74658		2.16675	0.91553		1.77002	1.77002		0.21362	1.15967
1.00708	2.71606		2.47192	0.67139		1.80054	1.40381		0.24414	0.7019
0.94604	2.47192		2.62451	0.79346		1.58691	1.12915		0.5188	0.91553
0.85449	2.22778		2.44141	1.06812		1.28174	1.09863		0.76294	1.06812
0.76294	2.13623		2.0752	1.40381		1.12915	1.31226		0.79346	1.06812
0.67139	2.19727		1.7395	1.52588		1.2207	1.5564		0.76294	0.82397
0.61035	2.19727		1.5564	1.06812		1.25122	1.61743		0.82397	1.67847
0.7019	2.22778		1.46484	1.09863		1.06812	1.58691		0.97656	1.49536
0.91553	2.31934		1.43433	0.94604		0.88501	1.52588		1.19019	1.5564
1.09863	2.44141		1.43433	0.54932		0.85449	1.49536		1.31226	1.52588
1.19019	2.53296		1.49536	0.61035		1.00708	1.52588		1.34277	2.10571
1.31226	2.59399		1.43433	0.91553		1.31226	1.58691		1.40381	2.89917
1.52588	2.59399		1.28174	0.97656		1.67847	1.43433		1.46484	1.83105
1.67847	2.59399		1.09863	0.85449		1.95312	1.09863		1.52588	1.80054
1.58691	2.53296		1.00708	0.73242		1.98364	0.91553		1.43433	1.80054
1.25122	2.44141		0.97656	0.82397		1.80054	1.12915		1.28174	2.22778
1.00708	2.38037		1.09863	0.94604		1.58691	1.43433		1.25122	1.61743
1.00708	2.44141		1.28174	0.73242		1.52588	1.5564		1.34277	0.91553
1.25122	2.47192		1.40381	0.33569		1.5564	1.5564		1.34277	1.67847
1.5564	2.53296		1.28174	0.33569		1.58691	1.49536		1.12915	1.5564
1.77002	2.68555		1.09863	0.54932		1.58691	1.43433		0.88501	2.0752
1.89209	2.80762		1.15967	0.5188		1.70898	1.25122		0.82397	1.37329
1.89209	2.68555		1.31226	0.30518		1.89209	1.06812		0.94604	1.40381
1.67847	2.34985		1.25122	0.73242		1.92261	1.06812		1.12915	1.95312
1.37329	2.19727		1.00708	1.09863		1.70898	1.19019		1.25122	1.64795
1.09863	2.31934		0.94604	1.19019		1.37329	1.2207		1.15967	2.38037
0.97656	2.53296		1.00708	0.7019		1.28174	1.15967		1.0376	2.65503
1.06812	2.65503		0.97656	0.79346		1.40381	1.0376		1.00708	1.83105
1.37329	2.56348		0.91553	1.15967		1.64795	0.88501		1.06812	1.0376
1.58691	2.41089		0.91553	0.88501		1.83105	0.85449		1.00708	1.49536
1.49536	2.22778		1.0376	0.67139		1.89209	0.94604		0.91553	1.52588
1.19019	2.0752		1.15967	0.64087		1.83105	1.19019		0.85449	0.85449
0.85449	2.01416		1.34277	0.67139		1.64795	1.49536		0.88501	0.57983
0.73242	2.13623		1.58691	1.31226		1.40381	1.70898		0.91553	1.31226
0.88501	2.31934		1.64795	1.31226		1.28174	1.61743		0.88501	2.04468
1.09863	2.34985		1.43433	0.73242		1.37329	1.15967		0.82397	1.89209
1.15967	2.16675		1.12915	0.61035		1.52588	0.7019		0.67139	1.67847
1.12915	1.98364		0.94604	0.54932		1.61743	0.54932		0.57983	0.85449
1.19019	1.95312		0.97656	1.28174		1.64795	0.64087		0.61035	1.12915
1.31226	1.95312		1.19019	1.40381		1.7395	0.85449		0.64087	1.77002
1.40381	1.92261		1.52588	0.91553		1.67847	1.15967		0.73242	1.25122
1.37329	1.80054		1.80054	0.88501		1.58691	1.46484		0.91553	1.28174
1.28174	1.70898		2.04468	1.15967		1.64795	1.5564		1.15967	1.46484
1.34277	1.80054		2.16675	0.82397		1.83105	1.37329		1.19019	1.83105
1.52588	2.0752		2.10571	0.88501		1.89209	1.15967		1.09863	1.64795
1.64795	2.2583		1.86157	1.09863		1.83105	1.2207		1.0376	1.2207
1.70898	2.13623		1.5564	1.12915		1.70898	1.43433		1.12915	1.64795
1.7395	1.89209		1.31226	1.37329		1.70898	1.52588		1.25122	1.83105
1.83105	1.80054		1.19019	1.34277		1.70898	1.34277		1.28174	1.46484
1.83105	1.92261		1.12915	1.06812		1.64795	1.12915		1.15967	1.70898
1.61743	2.0752		1.09863	0.97656		1.58691	1.0376		0.94604	1.86157
1.40381	2.04468		1.19019	0.82397		1.61743	1.06812		0.7019	2.2583
1.34277	1.86157		1.40381	0.85449		1.64795	1.12915		0.5188	1.83105
1.43433	1.7395		1.49536	1.00708		1.61743	1.19019		0.45776	1.7395
1.49536	1.86157		1.37329	1.0376		1.58691	1.15967		0.57983	1.64795
1.40381	2.16675		1.15967	0.76294		1.61743	1.09863		0.73242	1.5564
1.15967	2.31934		1.0376	0.39673		1.52588	1.2207		0.73242	1.92261
0.94604	2.19727		1.12915	0.54932		1.31226	1.46484		0.57983	1.95312
1.06812	2.01416		1.34277	1.00708		1.2207	1.52588		0.30518	1.46484
1.46484	1.92261		1.5564	0.76294		1.34277	1.37329		0.18311	1.2207
1.89209	1.95312		1.70898	0.76294		1.5564	1.25122		0.30518	1.43433
2.0752	2.10571		1.89209	0.76294		1.7395	1.28174		0.57983	1.86157
2.01416	2.22778		2.01416	0.82397		1.83105	1.43433		0.82397	1.5564
1.80054	2.38037		2.04468	1.2207		1.80054	1.5564		0.85449	1.7395
1.49536	2.44141		1.92261	1.06812		1.7395	1.46484		0.67139	1.70898
1.19019	2.38037		1.7395	1.15967		1.77002	1.28174		0.48828	1.86157
1.0376	2.16675		1.49536	1.34277		1.80054	1.25122		0.61035	1.95312
1.0376	1.95312		1.28174	1.00708		1.83105	1.43433		0.91553	1.92261
1.28174	1.92261		1.12915	0.82397		1.83105	1.70898		1.12915	1.77002
1.52588	1.98364		0.97656	0.88501		1.83105	1.95312		1.06812	1.70898
1.52588	2.04468		0.73242	0.67139		1.80054	2.01416		0.82397	1.2207
1.40381	2.10571		0.45776	0.57983		1.70898	1.77002		0.64087	1.37329
1.40381	2.28882		0.39673	0.97656		1.58691	1.15967		0.7019	1.58691
1.49536	2.59399		0.61035	1.34277		1.58691	0.5188		0.82397	1.80054
1.52588	2.7771		0.91553	1.37329		1.64795	0.45776		0.85449	0.76294
1.61743	2.80762		1.12915	1.52588		1.67847	0.91553		0.82397	1.31226
1.7395	2.62451		1.34277	1.19019		1.64795	1.40381		0.79346	1.5564
1.67847	2.34985		1.67847	1.19019		1.64795	1.58691		0.7019	1.34277
1.34277	2.16675		1.92261	1.09863		1.61743	1.40381		0.61035	1.5564
0.97656	2.04468		1.86157	0.76294		1.46484	1.15967		0.54932	1.25122
0.82397	1.98364		1.64795	0.64087		1.25122	1.12915		0.5188	1.43433
0.88501	2.04468		1.43433	0.97656		1.19019	1.34277		0.57983	1.37329
1.06812	2.22778		1.15967	1.31226		1.31226	1.61743		0.67139	1.06812
1.2207	2.44141		0.88501	1.09863		1.52588	1.64795		0.73242	1.09863
1.25122	2.62451		0.73242	1.00708		1.64795	1.37329		0.76294	0.54932
1.2207	2.80762		0.73242	1.09863		1.77002	1.15967		0.91553	0.09155
1.15967	2.86865		0.82397	0.79346		1.86157	1.28174		1.19019	0.39673
1.09863	2.7771		0.97656	0.85449		1.77002	1.58691		1.43433	0.76294
1.06812	2.68555		1.0376	0.7019		1.49536	1.77002		1.40381	0.24414
1.09863	2.62451		1.00708	1.00708		1.28174	1.86157		1.0376	0.45776
1.2207	2.59399		0.91553	0.88501		1.34277	2.04468		0.67139	1.12915
1.25122	2.50244		0.88501	1.0376		1.52588	2.13623		0.45776	1.83105
1.09863	2.38037		0.91553	1.15967		1.58691	1.92261		0.30518	1.92261
0.88501	2.19727		0.94604	1.15967		1.43433	1.49536		0.21362	1.00708
0.88501	2.13623		0.85449	1.09863		1.25122	1.34277		0.24414	0.42725
1.19019	2.16675		0.67139	1.19019		1.15967	1.58691		0.39673	0.5188
1.64795	2.19727		0.5188	0.82397		1.25122	1.98364		0.61035	0.97656
2.04468	2.2583		0.5188	0.12207		1.40381	2.16675		0.82397	0.67139
2.10571	2.31934		0.7019	0.5188		1.49536	2.16675		0.88501	1.06812
1.92261	2.28882		0.85449	0.85449		1.5564	2.10571		0.7019	2.19727
1.70898	2.19727		0.91553	1.06812		1.64795	2.16675		0.5188	2.0752
1.64795	2.13623		0.88501	1.25122		1.86157	2.19727		0.5188	1.86157
1.52588	2.13623		0.85449	1.06812		2.0752	1.98364		0.67139	0.82397
1.12915	2.16675		0.79346	0.76294		2.01416	1.58691		0.79346	0.24414
0.64087	2.2583		0.64087	0.54932		1.77002	1.43433		0.88501	0.57983
0.54932	2.47192		0.57983	0.73242		1.67847	1.5564		0.88501	1.98364
0.94604	2.68555		0.85449	0.7019		1.80054	1.77002		0.85449	1.58691
1.28174	2.7771		1.28174	0.67139		1.77002	1.77002		0.79346	1.15967
1.28174	2.59399		1.52588	0.76294		1.64795	1.5564		0.76294	1.00708
1.09863	2.28882		1.34277	0.76294		1.5564	1.40381		0.79346	0.57983
1.06812	2.22778		0.97656	1.12915		1.61743	1.43433		0.85449	1.15967
1.09863	2.44141		0.7019	1.34277		1.61743	1.61743		0.94604	1.40381
1.09863	2.59399		0.57983	1.15967		1.52588	1.77002		0.97656	1.12915
1.12915	2.50244		0.61035	0.5188		1.5564	1.80054		0.91553	0.94604
1.2207	2.41089		0.88501	0.33569		1.7395	1.70898		0.79346	0.42725
1.34277	2.50244		1.28174	0.5188		1.80054	1.58691		0.73242	0.48828
1.40381	2.74658		1.40381	0.54932		1.58691	1.61743		0.82397	0.85449
1.43433	2.74658		1.25122	0.97656		1.34277	1.83105		1.00708	1.5564
1.49536	2.44141		0.97656	1.0376		1.31226	2.0752		1.09863	1.5564
1.61743	2.0752		0.7019	1.00708		1.58691	2.2583		0.94604	1.58691
1.70898	2.0752		0.54932	1.25122		1.92261	2.38037		0.76294	0.21362
1.5564	2.34985		0.57983	1.37329		2.13623	2.44141		0.73242	1.15967
1.28174	2.50244		0.64087	1.25122		2.0752	2.44141		0.82397	0.54932
1.06812	2.47192		0.61035	1.49536		1.89209	2.41089		0.88501	1.25122
1.0376	2.44141		0.5188	1.5564		1.80054	2.31934		0.94604	1.83105
1.15967	2.34985		0.5188	1.49536		1.83105	2.10571		0.91553	1.70898
1.31226	2.28882		0.57983	1.61743		1.89209	1.89209		0.91553	1.70898
1.25122	2.22778		0.64087	1.67847		1.92261	1.86157		0.97656	1.52588
1.0376	2.2583		0.64087	1.52588		1.7395	2.0752		1.00708	1.64795
0.97656	2.31934		0.64087	1.34277		1.58691	2.19727		0.91553	1.40381
1.06812	2.31934		0.79346	0.91553		1.64795	2.0752		0.7019	1.28174
1.12915	2.28882		0.97656	1.06812		1.77002	1.86157		0.61035	0.85449
1.00708	2.13623		1.12915	1.25122		1.77002	1.70898		0.7019	0.5188
0.85449	1.98364		1.09863	0.91553		1.70898	1.70898		0.82397	0.85449
0.82397	1.92261		1.00708	0.91553		1.80054	1.70898		0.94604	0.82397
0.82397	2.01416		0.97656	0.94604		1.95312	1.64795		1.09863	1.0376
0.7019	2.10571		1.06812	0.94604		1.92261	1.61743		1.12915	1.28174
0.5188	2.13623		1.12915	0.97656		1.77002	1.64795		0.91553	1.89209
0.48828	2.04468		1.09863	1.2207		1.70898	1.61743		0.61035	1.52588
0.64087	1.98364		1.06812	1.67847		1.80054	1.52588		0.39673	1.06812
0.88501	1.98364		1.09863	1.58691		1.98364	1.5564		0.39673	1.19019
1.00708	2.01416		1.28174	1.2207		2.0752	1.67847		0.45776	1.00708
1.0376	2.10571		1.49536	1.58691		1.98364	1.64795		0.5188	0.30518
1.19019	2.0752		1.7395	1.58691		1.7395	1.46484		0.64087	0
1.37329	1.83105		1.92261	1.15967		1.37329	1.43433		0.76294	1.5564
1.43433	1.64795		2.0752	1.64795		1.09863	1.52588		0.85449	1.86157
1.28174	1.70898		2.0752	1.67847		1.12915	1.46484		0.91553	1.0376
1.15967	1.89209		1.92261	1.58691		1.37329	1.31226		1.00708	0.18311
1.09863	1.92261		1.64795	1.67847		1.61743	1.15967		0.94604	0.57983
0.97656	1.86157		1.58691	1.89209		1.80054	1.0376		0.7019	1.19019
0.79346	1.92261		1.89209	1.83105		1.98364	0.82397		0.45776	1.12915
0.57983	2.0752		2.47192	1.7395		2.19727	0.57983		0.45776	1.83105
0.5188	2.28882		2.86865	1.67847		2.34985	0.5188		0.61035	1.0376
0.5188	2.38037		3.02124	1.64795		2.2583	0.79346		0.79346	1.67847
0.54932	2.2583		2.9602	1.31226		2.04468	1.2207		0.97656	2.2583
0.54932	1.95312		2.65503	1.12915		1.92261	1.58691		1.09863	0.61035
0.57983	1.77002		2.19727	1.31226		1.83105	1.80054		1.19019	1.0376
0.79346	1.89209		1.83105	1.49536		1.80054	1.89209		1.15967	1.83105
1.06812	2.28882		1.52588	1.31226		1.86157	1.86157		1.00708	2.0752
1.2207	2.62451		1.19019	1.09863		1.89209	1.77002		0.76294	0.94604
1.19019	2.56348		0.85449	1.15967		1.77002	1.67847		0.57983	0.76294
1.09863	2.0752		0.57983	1.31226		1.49536	1.64795		0.48828	0.7019
1.15967	1.5564		0.45776	1.52588		1.28174	1.64795		0.39673	1.15967
1.25122	1.49536		0.5188	1.46484		1.25122	1.64795		0.33569	2.19727
1.25122	1.77002		0.73242	1.28174		1.43433	1.58691		0.42725	1.64795
1.12915	2.01416		0.91553	1.12915		1.64795	1.40381		0.54932	1.58691
1.00708	2.10571		1.06812	0.94604		1.7395	1.2207		0.57983	1.61743
0.91553	2.22778		1.25122	0.88501		1.70898	1.2207		0.61035	1.80054
0.88501	2.44141		1.49536	1.0376		1.7395	1.37329		0.7019	0.73242
0.79346	2.53296		1.64795	1.25122		1.83105	1.43433		0.73242	0.21362
0.73242	2.47192		1.67847	1.49536		1.92261	1.28174		0.61035	1.64795
0.73242	2.28882		1.67847	1.98364		1.92261	1.0376		0.48828	1.5564
0.85449	2.13623		1.83105	2.10571		1.80054	0.94604		0.39673	1.15967
1.0376	1.98364		2.0752	1.86157		1.5564	1.00708		0.36621	1.92261
1.09863	1.95312		2.0752	1.40381		1.2207	1.15967		0.45776	1.70898
1.00708	1.95312		1.77002	1.00708		1.00708	1.25122		0.61035	0.5188
0.91553	1.98364		1.43433	0.67139		1.09863	1.25122		0.76294	0.76294
1.0376	1.98364		1.25122	0.88501		1.40381	1.19019		0.88501	1.34277
1.2207	1.95312		1.12915	1.25122		1.70898	1.25122		0.97656	1.2207
1.25122	1.89209		1.0376	1.31226		1.89209	1.43433		0.97656	1.2207
1.12915	1.95312		1.2207	1.12915		1.86157	1.61743		0.85449	0.85449
1.06812	2.19727		1.46484	1.00708		1.64795	1.61743		0.76294	0.82397
1.12915	2.47192		1.46484	0.97656		1.46484	1.37329		0.73242	0.82397
1.2207	2.62451		1.2207	0.88501		1.49536	1.00708		0.76294	0.79346
1.28174	2.59399		1.12915	0.61035		1.64795	0.85449		0.85449	0.54932
1.37329	2.44141		1.28174	0.67139		1.67847	0.97656		0.94604	0.82397
1.46484	2.44141		1.5564	0.88501		1.49536	1.06812		0.94604	1.46484
1.61743	2.62451		1.67847	1.0376		1.28174	0.94604		0.73242	1.5564
1.83105	2.74658		1.61743	0.97656		1.15967	0.79346		0.5188	1.15967
1.89209	2.65503		1.28174	1.12915		1.25122	0.88501		0.57983	1.46484
1.80054	2.41089		0.91553	1.09863		1.5564	1.19019		0.85449	1.98364
1.52588	2.31934		0.79346	1.12915		1.77002	1.49536		1.12915	1.15967
1.31226	2.41089		0.91553	1.43433		1.83105	1.58691		1.2207	1.40381
1.28174	2.41089		1.19019	1.5564		1.70898	1.52588		1.09863	0.91553
1.31226	2.16675		1.5564	1.0376		1.46484	1.43433		0.88501	1.2207
1.34277	1.80054		1.80054	0.82397		1.25122	1.2207		0.76294	1.92261
1.34277	1.61743		1.83105	0.97656		1.15967	0.97656		0.85449	2.34985
1.43433	1.61743		1.64795	1.43433		1.15967	0.91553		1.09863	2.04468
1.5564	1.61743		1.43433	1.5564		1.2207	1.06812		1.25122	0.88501
1.67847	1.5564		1.25122	1.25122		1.31226	1.19019		1.15967	0.45776
1.77002	1.61743		1.19019	1.25122		1.46484	1.15967		1.00708	0.57983
1.80054	1.83105		1.15967	1.2207		1.64795	1.06812		0.97656	2.22778
1.77002	2.0752		1.15967	1.19019		1.80054	0.97656		1.0376	2.22778
1.61743	2.10571		1.15967	1.0376		1.86157	0.85449		1.12915	1.77002
1.37329	1.95312		1.19019	1.09863		1.95312	0.76294		1.25122	1.77002
1.25122	1.89209		1.19019	1.28174		2.04468	0.73242		1.28174	1.00708
[truncated: 598,002+ more rows]

## Sheet: Panel_b_data
Evoked PSC of AVAL (pA)							Evoked PSC of AVAR (pA)							Peak ratio (L/R)					Charge transfer ratio (L/R)					Total (AVAL + AVAR) charge transfer (pC)
	wt	unc-9	RNAi	wt retinal (-)				wt	unc-9	RNAi	wt retinal (-)				wt	unc-9	RNAi			wt	unc-9	RNAi			wt	unc-9	RNAi
1	19.3218	16.1697	6.7602	0.765785			1	13.5717	11.0905	7.89249	0.773496			1	1.41643	1.52411	0.856536		1	1.01324	1.35665	0.610779		1	8.43754	12.9902	14.976
2	14.0377	12.2493	20.5408	0.586808			2	23.9484	14.0987	18.9158	0.0757861			2	0.594222	0.864581	1.1073		2	0.835549	0.920629	1.03364		2	21.7247	11.5165	11.4462
3	6.56824	10.1676	5.88014	0.0457779			3	9.47419	10.5703	5.16512	0.0436075			3	0.693277	0.961602	1.13986		3	1.24737	1.04538	0.977347		3	6.90247	15.1383	13.7748
4	11.4227	10.1188	7.87546	-0.221577			4	13.3303	12.7199	6.65213	0.0895154			4	0.856912	0.802078	1.20682		4	1.19226	0.741223	0.879188		4	6.77405	18.9291	5.47518
5	9.34165	10.8505	8.04218	-0.14058			5	8.56996	11.3482	8.99184	0.129133			5	1.19753	0.956143	0.89724		5	1.21405	0.955576	1.1811		5	6.44512	7.20917	11.3147
6	13.9556		21.4				6	15.3448		16.4384				6	0.914513		1.30921		6	0.871499		1.57987		6	13.8029		16.3942
7	10.5559						7	10.1753						7	1.05008				7	1.11967				7	13.4339
mean	12.1719	11.9112	11.7498	0.207243			mean	13.4878	11.9655	10.676	0.222307			mean	0.960424	1.0217	1.08616		mean	1.07052	1.00389	1.04365		mean	11.0744	13.1566	12.2302
SE	1.54586	1.13198	2.93549	0.198365			SE	1.97708	0.640808	2.29671	0.138478			SE	0.108067	0.129083	0.072125		SE	0.0630969	0.1011	0.132331		SE	2.13096	1.94086	1.57425

## Sheet: Panel_b_trace
wt			unc-9			RNAi			wt retinal (-)
AVAL	AVAR		AVAL	AVAR		AVAL	AVAR		AVAL	AVAR
-0.54932	-2.56348		-1.83105	-1.52588		-2.56348	-2.50244		-1.5564	-1.46484
-1.58691	-2.80762		-1.12915	-2.74658		-2.71606	-2.99072		-1.00708	-1.28174
-1.43433	-2.41089		-0.85449	-2.62451		-1.37329	-2.13623		-1.09863	-1.5564
-1.7395	-2.13623		-1.49536	-1.77002		-1.12915	-2.31934		-3.11279	-2.10571
-1.52588	-1.77002		-0.67139	-2.10571		-2.10571	-3.32642		-3.54004	-1.80054
-1.12915	-1.95312		-0.03052	-1.77002		-2.44141	-3.02124		-2.59399	-0.88501
-1.15967	-2.50244		-0.76294	-1.80054		-2.28882	-1.67847		-1.0376	-1.43433
-1.12915	-3.14331		-1.61743	-1.12915		-2.31934	-1.37329		-1.40381	-1.92261
-1.43433	-1.89209		-1.61743	-1.70898		-1.70898	-1.83105		-1.40381	-1.83105
-1.0376	-1.58691		-1.25122	-2.10571		-2.74658	-1.31226		-1.31226	-1.09863
-0.61035	-1.80054		-1.00708	-1.83105		-2.2583	-1.09863		-1.15967	-0.82397
-0.85449	-2.2583		-0.5188	-1.86157		-1.37329	-2.2583		-2.22778	-2.13623
-1.89209	-2.19727		-0.5188	-1.64795		-2.34985	-2.13623		-2.22778	-1.80054
-1.31226	-2.80762		-1.52588	-1.7395		-2.16675	-2.56348		-2.0752	-1.58691
-1.70898	-2.44141		-0.97656	-2.34985		-1.00708	-2.59399		-1.89209	-1.89209
-1.58691	-2.80762		-0.09155	-2.28882		-1.19019	-2.74658		-2.04468	-1.58691
-2.2583	-3.2959		-1.06812	-1.80054		-1.64795	-1.95312		-1.70898	-1.7395
-2.50244	-1.67847		-1.61743	-2.0752		-1.67847	-1.34277		-1.37329	-1.49536
-1.89209	-1.52588		-0.54932	-2.47192		-2.31934	-1.40381		-1.86157	-1.7395
-1.61743	-2.01416		0	-1.06812		-1.92261	-2.31934		-1.98364	-1.58691
-1.95312	-2.50244		-0.85449	-1.77002		-2.10571	-2.31934		-1.61743	-1.70898
-2.41089	-1.67847		-1.34277	-2.34985		-1.43433	-1.28174		-1.61743	-2.31934
-1.46484	-0.82397		-1.19019	-2.22778		-1.49536	-3.11279		-1.52588	-1.86157
-1.0376	-1.12915		-1.37329	-1.80054		-1.98364	-2.80762		-1.46484	-1.89209
-1.2207	-2.28882		-1.86157	-1.52588		-1.77002	-1.70898		-2.13623	-2.31934
-2.53296	-2.38037		-1.58691	-1.7395		-1.25122	-2.31934		-2.68555	-1.67847
-2.13623	-2.59399		-0.7019	-1.34277		-1.28174	-1.77002		-3.23486	-1.40381
-1.61743	-1.2207		-1.00708	-2.13623		-1.64795	-2.0752		-1.64795	-1.31226
-1.80054	-0.97656		-1.92261	-1.98364		-2.34985	-2.41089		-0.88501	-0.82397
-1.86157	-1.5564		-1.5564	-1.25122		-2.56348	-1.2207		-1.80054	-1.49536
-1.43433	-3.41797		-1.40381	-0.79346		-2.16675	-1.00708		-2.56348	-2.0752
-1.64795	-3.93677		-0.61035	-2.44141		-2.38037	-2.19727		-0.88501	-1.2207
-1.64795	-3.17383		-0.73242	-2.80762		-1.52588	-3.17383		-1.67847	-1.00708
-1.70898	-1.98364		-1.25122	-2.53296		-1.15967	-3.02124		-2.44141	-1.67847
-1.95312	-1.46484		-1.31226	-2.19727		-2.01416	-2.34985		-2.99072	-2.34985
-2.50244	-2.99072		-1.15967	-2.04468		-2.31934	-2.53296		-2.50244	-2.31934
-1.83105	-3.17383		-0.36621	-2.16675		-1.5564	-2.34985		-1.25122	-1.92261
-1.28174	-1.43433		-0.64087	-1.5564		-1.7395	-0.61035		-1.52588	-1.25122
-1.64795	-1.70898		-1.67847	-1.00708		-1.49536	-0.36621		-1.77002	-1.09863
-1.5564	-2.59399		-1.34277	-1.49536		-1.31226	-2.01416		-1.5564	-1.0376
-1.46484	-2.28882		-0.82397	-2.04468		-1.92261	-0.61035		-2.71606	-1.25122
-1.34277	-2.22778		-1.15967	-2.28882		-1.09863	-2.10571		-2.22778	-1.37329
-2.19727	-2.7771		-0.88501	-2.01416		-0.91553	-2.44141		-1.89209	-1.43433
-1.7395	-2.44141		-0.61035	-2.13623		-0.18311	-2.47192		-1.86157	-1.98364
-1.7395	-1.58691		-0.64087	-1.80054		-1.49536	-2.13623		-1.61743	-1.95312
-1.43433	-1.83105		-0.94604	-1.34277		-1.98364	-1.86157		-2.0752	-2.22778
-0.82397	-2.2583		-1.2207	-1.09863		-1.77002	-1.77002		-2.59399	-2.13623
-0.85449	-2.65503		-1.52588	-0.82397		-1.25122	-1.64795		-2.04468	-2.04468
-1.2207	-2.19727		-1.92261	-1.92261		-1.34277	-1.52588		-2.2583	-1.34277
-1.37329	-2.31934		-1.58691	-2.28882		-1.92261	-0.61035		-1.64795	-0.79346
-1.98364	-1.80054		-0.73242	-1.67847		-1.70898	-1.67847		-2.31934	-1.31226
-2.31934	-1.92261		-0.91553	-2.19727		-1.34277	-2.0752		-2.04468	-1.0376
-2.31934	-2.19727		-0.67139	-3.14331		-1.80054	-3.08228		-2.19727	-1.49536
-1.92261	-1.58691		-0.15259	-2.62451		-2.0752	-2.41089		-2.62451	-1.77002
-1.43433	-1.92261		-1.12915	-2.28882		-1.34277	-2.01416		-1.64795	-1.61743
-1.83105	-2.74658		-0.03052	-2.31934		-1.67847	-2.10571		-1.34277	-2.34985
-1.86157	-2.9602		-0.15259	-2.2583		-1.7395	-1.98364		-2.01416	-1.80054
-1.70898	-2.92969		-1.98364	-1.98364		-1.5564	-1.34277		-2.50244	-2.19727
-1.19019	-2.41089		-1.83105	-1.67847		-2.0752	-1.89209		-2.44141	-2.41089
-1.37329	-1.2207		-1.37329	-0.5188		-1.52588	-2.50244		-2.19727	-1.83105
-1.19019	-0.73242		-1.49536	-1.09863		-1.09863	-2.31934		-1.89209	-1.58691
-0.97656	-3.05176		-0.7019	-2.9602		-1.77002	-2.19727		-1.98364	-1.98364
-1.46484	-2.86865		-0.97656	-2.99072		-2.13623	-1.25122		-2.22778	-2.01416
-2.04468	-2.53296		-1.52588	-1.98364		-2.04468	-1.37329		-2.80762	-2.53296
-1.46484	-2.68555		-1.46484	-1.7395		-1.83105	-1.80054		-2.92969	-2.65503
-0.94604	-2.22778		-1.06812	-2.16675		-1.98364	-2.9602		-1.5564	-2.04468
-1.7395	-1.19019		-0.67139	-1.89209		-1.67847	-2.44141		-2.01416	-1.2207
-1.64795	-2.16675		-0.79346	-1.12915		-2.0752	-2.31934		-2.0752	-1.86157
-2.10571	-2.74658		-0.54932	-1.7395		-1.58691	-2.28882		-2.28882	-2.01416
-2.01416	-2.2583		-1.2207	-2.47192		-1.28174	-1.95312		-2.2583	-2.56348
-1.15967	-2.7771		-1.2207	-2.53296		-2.62451	-1.25122		-1.77002	-2.89917
-1.2207	-3.63159		-1.31226	-2.0752		-2.19727	-2.04468		-2.0752	-2.7771
-2.31934	-1.67847		-1.31226	-1.0376		-1.61743	-3.93677		-2.41089	-2.2583
-2.04468	-1.28174		-0.64087	-1.19019		-1.12915	-2.31934		-2.16675	-1.77002
-1.86157	-2.86865		-1.37329	-1.5564		-1.34277	-1.89209		-1.95312	-2.04468
-1.12915	-3.05176		-0.79346	-1.86157		-2.0752	-2.31934		-1.70898	-2.01416
-1.70898	-2.80762		-0.64087	-2.0752		-1.70898	-1.92261		-2.31934	-2.92969
-2.28882	-2.2583		-1.06812	-2.01416		-2.7771	0		-2.04468	-3.14331
-1.49536	-2.01416		-1.70898	-2.13623		-2.92969	-0.7019		-2.31934	-2.01416
-0.91553	-1.92261		-1.67847	-1.70898		-2.10571	-2.22778		-2.59399	-1.52588
-1.5564	-2.31934		-1.46484	-2.13623		-1.46484	-2.41089		-1.70898	-2.22778
-2.19727	-2.80762		-1.15967	-1.5564		-1.37329	-2.16675		-2.01416	-2.22778
-2.65503	-3.05176		-1.19019	-0.97656		-1.98364	-2.13623		-1.95312	-1.40381
-2.47192	-1.95312		-1.0376	-1.80054		-2.16675	-2.04468		-2.01416	-1.37329
-2.22778	-2.13623		-1.19019	-1.28174		-2.01416	-1.64795		-1.86157	-1.52588
-1.61743	-2.2583		-1.49536	-1.25122		-1.80054	-1.86157		-1.7395	-1.89209
-1.00708	-2.56348		-1.5564	-1.5564		-2.89917	-2.31934		-1.86157	-1.58691
-0.88501	-2.22778		-1.2207	-1.49536		-2.62451	-2.53296		-2.16675	-1.37329
-1.2207	-2.56348		-1.09863	-1.61743		-2.65503	-2.01416		-2.62451	-1.95312
-1.0376	-1.98364		-1.09863	-0.94604		-2.41089	-2.50244		-2.65503	-2.31934
-2.50244	-0.94604		-0.5188	-0.45776		-1.25122	-2.19727		-2.0752	-2.9602
-2.19727	-2.04468		-1.12915	-1.92261		-0.88501	-1.92261		-0.85449	-2.65503
-1.46484	-2.50244		-1.52588	-3.14331		-1.98364	-1.80054		-2.71606	-1.98364
-2.0752	-2.16675		-1.2207	-2.9602		-2.53296	-2.04468		-2.71606	-2.41089
-1.43433	-2.7771		-0.76294	-2.13623		-2.50244	-2.59399		-2.59399	-2.19727
-1.77002	-2.80762		-1.12915	-1.06812		-1.64795	-2.38037		-2.83813	-1.86157
-2.44141	-2.56348		-0.82397	-0.79346		-1.09863	-2.19727		-1.77002	-1.5564
-1.28174	-2.2583		-1.40381	-2.28882		-1.15967	-1.7395		-0.97656	-1.70898
-1.31226	-2.28882		-1.98364	-1.37329		-1.7395	-1.31226		-1.77002	-2.38037
-2.65503	-2.74658		-1.40381	-1.80054		-3.20435	-3.08228		-2.41089	-1.37329
-2.31934	-2.59399		-1.09863	-2.9602		-3.17383	-2.44141		-2.2583	-1.37329
-1.77002	-2.41089		-1.28174	-2.41089		-1.80054	-1.15967		-1.67847	-1.86157
-1.12915	-2.53296		-0.67139	-2.04468		-1.5564	-3.479		-1.34277	-2.16675
-1.2207	-1.83105		-0.57983	-2.19727		-1.77002	-3.05176		-1.34277	-2.38037
-2.31934	-1.95312		-0.97656	-1.86157		-1.7395	-2.9602		-1.49536	-1.67847
-2.22778	-2.59399		-2.56348	-1.5564		-2.01416	-2.19727		-1.67847	-1.28174
-1.95312	-2.83813		-2.34985	-1.61743		-1.46484	-1.37329		-1.5564	-2.01416
-1.67847	-2.62451		-1.00708	-1.64795		-1.19019	-1.67847		-2.28882	-0.85449
-1.7395	-2.0752		-0.85449	-1.86157		-2.01416	-1.40381		-2.10571	-1.49536
-1.09863	-2.44141		-1.25122	-1.43433		-2.44141	-2.19727		-1.52588	-1.98364
-1.28174	-3.02124		-1.28174	-1.28174		-1.52588	-1.89209		-1.67847	-1.7395
-1.0376	-2.41089		-2.01416	-1.7395		-2.28882	-2.44141		-1.31226	-2.34985
-1.19019	-2.53296		-1.61743	-1.34277		-2.19727	-2.62451		-2.19727	-2.01416
-1.49536	-2.10571		-0.97656	-0.67139		-1.40381	-0.39673		-2.0752	-1.31226
-2.62451	-1.7395		-0.7019	-1.64795		-1.61743	-0.67139		-1.5564	-1.40381
-1.67847	-2.31934		-1.2207	-1.2207		-1.61743	-2.53296		-2.0752	-1.7395
-0.88501	-3.17383		-1.40381	-0.91553		-2.31934	-2.71606		-1.83105	-1.58691
-0.57983	-2.16675		-1.43433	-1.52588		-1.46484	-2.80762		-1.7395	-1.83105
-1.2207	-2.04468		-1.64795	-2.22778		-2.59399	-2.19727		-1.80054	-2.22778
-1.61743	-2.59399		-1.15967	-1.00708		-1.7395	-1.89209		-2.34985	-2.59399
-1.7395	-2.71606		-1.64795	-0.24414		-1.06812	-2.34985		-1.09863	-1.77002
-1.98364	-1.52588		-1.61743	-1.40381		-1.37329	-2.31934		-0.88501	-1.46484
-1.25122	-2.01416		-1.12915	-3.02124		-1.52588	-2.41089		-2.62451	-1.52588
-1.31226	-2.7771		-0.57983	-2.41089		-1.95312	-2.16675		-3.14331	-1.7395
-1.52588	-1.98364		-0.67139	-2.10571		-1.83105	-1.70898		-2.31934	-2.34985
-1.58691	-2.31934		-0.48828	-2.65503		-1.37329	-1.98364		-1.2207	-2.19727
-1.70898	-2.86865		-1.37329	-1.89209		-1.34277	-1.58691		-1.67847	-1.06812
-1.61743	-2.04468		-0.88501	-2.7771		-2.22778	-1.77002		-1.83105	-1.80054
-0.73242	-2.01416		-0.64087	-2.28882		-2.50244	-2.31934		-1.77002	-2.31934
-1.0376	-1.80054		-1.15967	-1.58691		-3.08228	-2.34985		-1.83105	-1.70898
-1.12915	-1.67847		-1.89209	-1.52588		-2.38037	-1.89209		-1.86157	-0.97656
-1.86157	-2.13623		-1.58691	-1.49536		-2.31934	-0.82397		-2.44141	-1.70898
-2.2583	-1.70898		-1.49536	-1.49536		-1.95312	-2.59399		-2.31934	-1.0376
-2.71606	-1.34277		-1.61743	-1.5564		-1.34277	-2.86865		-2.62451	-1.61743
-2.28882	-1.34277		-1.00708	-1.46484		-1.52588	-2.47192		-1.77002	-1.52588
-1.80054	-1.15967		-0.94604	-2.19727		-2.50244	-2.0752		-1.7395	-1.46484
-0.91553	-3.11279		-1.19019	-1.5564		-2.86865	-2.13623		-1.58691	-1.40381
-1.49536	-2.22778		-1.80054	-1.5564		-2.28882	-2.59399		-1.61743	-1.25122
-2.56348	-1.64795		-2.28882	-1.43433		-2.31934	-2.38037		-2.31934	-1.0376
-2.41089	-2.0752		-1.0376	-1.7395		-2.28882	-2.13623		-2.41089	-1.06812
-1.25122	-2.19727		-0.88501	-0.97656		-1.49536	-2.22778		-2.16675	-1.46484
-1.89209	-2.59399		-1.52588	-0.88501		-1.52588	-2.13623		-1.67847	-1.64795
-2.2583	-2.16675		-1.2207	-1.43433		-1.95312	-1.58691		-1.67847	-1.52588
-1.77002	-1.52588		-0.39673	-1.31226		-2.86865	-2.01416		-2.16675	-2.16675
-1.40381	-1.98364		-0.48828	-2.31934		-1.52588	-2.44141		-2.74658	-2.59399
-2.50244	-1.80054		-0.64087	-1.83105		-1.28174	-2.28882		-3.08228	-2.19727
-2.01416	-2.04468		-1.52588	-1.25122		-1.7395	-1.80054		-2.13623	-1.43433
-2.0752	-2.22778		-1.95312	-1.7395		-2.19727	-2.04468		-1.7395	-0.85449
-0.91553	-1.7395		-1.25122	-1.37329		-2.19727	-1.89209		-1.61743	-1.86157
-1.25122	-1.89209		-0.97656	-1.25122		-1.46484	-1.46484		-1.5564	-1.7395
-1.0376	-3.11279		-1.86157	-1.7395		-1.92261	-1.31226		-0.45776	-1.80054
-2.01416	-1.34277		-0.97656	-2.13623		-1.70898	-1.89209		-1.46484	-1.95312
-1.61743	-2.34985		-0.03052	-2.13623		-1.5564	-3.479		-2.83813	-1.77002
-1.58691	-3.35693		-0.61035	-2.7771		-1.64795	-2.31934		-2.89917	-0.64087
-1.83105	-2.22778		-1.67847	-2.47192		-2.31934	-2.0752		-2.71606	-1.31226
-1.7395	-1.98364		-0.91553	-2.04468		-1.98364	-1.09863		-2.62451	-1.52588
-1.15967	-2.22778		-0.85449	-2.31934		-1.92261	-1.00708		-2.28882	-1.52588
-0.73242	-2.28882		-0.88501	-1.95312		-1.06812	-1.64795		-1.95312	-1.37329
-1.37329	-1.86157		-1.0376	-2.04468		-1.61743	-1.67847		-1.2207	-1.64795
-1.34277	-1.61743		-0.61035	-1.95312		-2.22778	-1.58691		-1.92261	-2.65503
-1.64795	-2.01416		-0.73242	-0.91553		-2.22778	-2.16675		-1.49536	-2.89917
-2.22778	-2.31934		-1.15967	-0.88501		-2.01416	-1.58691		-2.13623	-1.77002
-2.53296	-2.19727		-1.7395	-2.2583		-1.52588	-1.80054		-2.2583	-0.88501
-1.40381	-2.0752		-1.58691	-2.34985		-1.37329	-2.68555		-1.86157	-1.43433
-1.52588	-2.2583		-1.15967	-1.98364		-1.64795	-1.83105		-2.56348	-2.19727
-1.80054	-1.58691		-0.73242	-1.80054		-1.89209	-1.89209		-2.9602	-3.02124
-1.70898	-1.49536		-1.31226	-1.09863		-1.95312	-1.64795		-2.38037	-2.65503
-1.95312	-1.70898		-1.25122	-1.70898		-2.53296	-2.47192		-0.94604	-2.65503
-1.40381	-1.80054		-1.40381	-2.22778		-1.70898	-2.80762		-0.97656	-2.0752
-1.49536	-2.71606		-1.2207	-1.58691		-1.40381	-3.05176		-1.98364	-1.7395
-2.50244	-2.99072		-0.42725	-0.91553		-1.37329	-2.65503		-2.0752	-2.28882
-2.0752	-2.59399		-1.00708	-1.92261		-1.89209	-1.98364		-2.13623	-1.25122
-2.04468	-2.0752		-1.37329	-2.19727		-2.34985	-2.28882		-1.49536	-0.54932
-1.00708	-2.65503		-1.7395	-1.58691		-2.28882	-2.0752		-1.28174	-0.91553
-0.94604	-2.38037		-1.64795	-0.91553		-2.0752	-0.97656		-2.13623	-1.7395
-1.77002	-2.7771		-1.77002	-1.15967		-2.13623	-1.83105		-2.19727	-2.22778
-2.0752	-3.50952		-1.06812	-0.85449		-1.92261	-1.92261		-1.37329	-1.77002
-1.77002	-2.19727		-1.58691	-1.98364		-2.34985	-2.01416		-1.34277	-1.67847
-1.49536	-2.0752		-1.64795	-1.86157		-2.01416	-1.28174		-1.67847	-1.37329
-1.00708	-2.16675		-0.88501	-1.7395		-1.46484	-1.67847		-1.86157	-1.52588
-1.15967	-2.16675		-1.49536	-1.58691		-1.58691	-2.56348		-1.15967	-1.25122
-2.50244	-2.2583		-1.0376	-2.34985		-2.19727	-1.92261		-2.01416	-1.28174
-2.86865	-2.31934		-0.64087	-2.71606		-1.49536	-1.40381		-2.92969	-1.92261
-2.16675	-3.26538		-0.48828	-0.73242		-1.0376	-1.52588		-2.7771	-2.22778
-1.2207	-3.63159		-0.57983	-0.45776		-1.34277	-1.92261		-2.22778	-2.10571
-1.52588	-3.14331		-2.19727	-2.2583		-2.28882	-1.43433		-1.5564	-2.16675
-1.98364	-2.38037		-1.06812	-2.89917		-2.86865	-1.77002		-1.95312	-2.28882
-1.80054	-2.71606		-1.28174	-1.77002		-2.34985	-2.50244		-1.92261	-1.43433
-1.37329	-2.28882		-1.77002	-2.04468		-2.0752	-2.2583		-1.43433	-0.7019
-0.94604	-1.67847		-1.58691	-2.53296		-1.95312	-2.80762		-1.2207	-0.91553
-0.82397	-2.0752		-1.52588	-2.22778		-2.2583	-2.0752		-1.12915	-1.2207
-1.7395	-2.71606		-1.06812	-1.19019		-1.58691	-0.18311		-1.77002	-1.31226
-1.77002	-2.62451		-0.91553	-0.36621		-1.37329	-1.5564		-1.89209	-1.5564
-2.22778	-2.83813		-0.91553	-0.88501		-2.01416	-3.14331		-1.95312	-1.7395
-1.70898	-2.50244		-1.31226	-1.7395		-2.31934	-2.19727		-2.10571	-2.16675
-0.88501	-2.01416		-1.7395	-1.52588		-1.61743	-1.95312		-2.13623	-1.89209
-1.15967	-3.11279		-1.52588	-2.53296		-1.77002	-1.80054		-1.19019	-2.13623
-2.99072	-2.41089		-1.37329	-2.0752		-1.98364	-2.13623		-0.88501	-1.86157
-2.10571	-1.77002		-1.25122	-1.86157		-1.70898	-2.28882		-1.77002	-1.2207
-1.64795	-1.5564		-1.12915	-2.2583		-1.83105	-2.19727		-2.59399	-1.06812
-1.43433	-2.50244		-0.61035	-1.28174		-1.09863	-2.38037		-2.50244	-2.0752
-1.43433	-3.02124		-0.45776	-1.34277		-2.04468	-2.2583		-1.61743	-2.53296
-1.40381	-2.34985		-0.97656	-2.19727		-2.62451	-2.01416		-1.92261	-2.71606
-1.52588	-2.50244		-2.50244	-1.77002		-2.38037	-1.5564		-1.98364	-2.59399
-3.20435	-2.41089		-2.86865	-1.7395		-1.67847	-2.56348		-1.61743	-1.92261
-2.83813	-1.34277		-1.77002	-1.89209		-1.61743	-2.31934		-2.01416	-1.52588
-1.98364	-2.44141		-1.70898	-1.86157		-1.64795	-1.92261		-1.43433	-1.83105
-1.43433	-2.74658		-1.46484	-2.44141		-1.61743	-1.70898		-1.46484	-2.41089
-1.34277	-1.77002		-0.88501	-2.01416		-1.00708	-1.80054		-1.37329	-2.22778
-1.00708	-1.86157		-0.57983	-1.46484		-1.52588	-2.53296		-1.64795	-1.31226
-1.89209	-3.08228		-2.01416	-0.15259		-1.80054	-2.2583		-1.5564	-2.04468
-2.28882	-2.50244		-1.58691	-1.2207		-1.98364	-2.65503		-2.2583	-1.92261
-2.38037	-0.94604		-1.19019	-2.2583		-3.05176	-2.19727		-2.22778	-1.58691
-1.70898	-1.00708		-1.52588	-2.19727		-2.47192	-2.59399		-2.38037	-1.40381
-1.67847	-2.86865		-1.7395	-2.13623		-1.34277	-3.35693		-2.22778	-1.95312
-1.49536	-3.41797		-1.46484	-2.92969		-1.15967	-2.56348		-2.13623	-1.92261
-1.40381	-3.32642		-1.37329	-1.86157		-1.31226	-1.52588		-2.0752	-1.80054
-2.34985	-3.44849		-1.46484	-0.94604		-1.49536	-2.16675		-1.61743	-1.86157
-1.92261	-2.62451		-0.76294	-2.22778		-2.28882	-2.59399		-1.89209	-1.5564
-1.40381	-2.0752		-0.67139	-2.04468		-1.83105	-3.23486		-1.83105	-1.37329
-1.2207	-2.47192		-0.85449	-2.41089		-1.64795	-2.65503		-1.83105	-1.61743
-1.28174	-2.9602		-2.04468	-2.19727		-1.34277	-0.09155		-2.47192	-1.95312
-1.15967	-2.31934		-1.0376	-1.83105		-1.46484	-1.12915		-1.77002	-1.98364
-1.70898	-1.80054		-0.33569	-2.34985		-2.01416	-3.14331		-2.16675	-1.43433
-1.70898	-2.2583		-1.34277	-2.83813		-2.38037	-3.2959		-1.89209	-1.7395
-1.40381	-2.34985		-0.61035	-2.16675		-2.10571	-2.19727		-1.80054	-1.70898
-1.25122	-1.92261		-1.5564	-1.7395		-1.77002	-2.10571		-2.59399	-1.7395
-1.77002	-2.10571		-2.0752	-1.92261		-1.5564	-1.64795		-2.7771	-1.52588
-1.92261	-2.83813		-1.46484	-3.02124		-1.86157	-2.31934		-2.59399	-1.61743
-2.2583	-1.95312		-0.45776	-1.86157		-2.16675	-2.47192		-1.80054	-1.80054
-1.77002	-2.99072		-1.52588	-1.40381		-1.80054	-2.56348		-2.34985	-1.58691
-2.28882	-2.89917		-0.85449	-2.74658		-1.58691	-3.479		-2.2583	-1.15967
-1.98364	-2.68555		-0.5188	-2.71606		-2.62451	-2.41089		-1.80054	-1.43433
-2.0752	-1.86157		-0.45776	-2.41089		-1.52588	-1.28174		-2.10571	-0.91553
-1.95312	-1.58691		-1.06812	-1.70898		-1.25122	-1.86157		-2.47192	-0.48828
-1.31226	-3.14331		-1.80054	-1.83105		-2.01416	-2.53296		-2.44141	-1.5564
-0.7019	-3.41797		-1.09863	-1.5564		-2.16675	-2.10571		-1.98364	-1.49536
-1.31226	-3.35693		-0.61035	-1.89209		-1.64795	-2.01416		-2.0752	-1.2207
-1.61743	-2.19727		-1.0376	-2.01416		-1.31226	-1.98364		-1.86157	-1.40381
-1.37329	-2.0752		-0.67139	-1.43433		-1.70898	-2.38037		-0.7019	-1.58691
-1.15967	-2.80762		-1.28174	-0.85449		-1.98364	-1.83105		0	-2.44141
-1.15967	-2.22778		-0.91553	-1.49536		-2.28882	-1.70898		-1.5564	-1.95312
-1.46484	-1.67847		-1.09863	-3.479		-2.31934	-1.7395		-2.89917	-1.61743
-2.41089	-1.70898		-1.70898	-1.83105		-1.70898	-2.10571		-2.22778	-1.2207
-1.95312	-3.20435		-1.49536	-2.13623		-2.01416	-2.13623		-1.58691	-0.79346
-2.65503	-4.15039		-1.43433	-2.34985		-1.98364	-2.41089		-1.89209	-1.25122
-2.68555	-4.11987		-0.7019	-2.38037		-1.92261	-2.80762		-2.04468	-1.83105
-1.70898	-2.28882		-0.85449	-3.17383		-1.37329	-3.2959		-1.77002	-1.5564
-1.0376	-2.28882		-1.31226	-3.26538		-2.16675	-2.89917		-2.50244	-1.58691
-1.46484	-2.74658		-1.34277	-0.91553		-2.19727	-2.10571		-2.2583	-1.2207
-1.89209	-1.70898		-1.34277	-1.52588		-1.46484	-1.58691		-2.28882	-1.00708
-1.83105	-1.61743		-1.49536	-2.65503		-1.64795	-1.89209		-1.61743	-1.31226
-1.80054	-1.80054		-1.89209	-1.83105		-1.46484	-0.94604		-2.22778	-1.70898
-2.31934	-2.34985		-1.95312	-1.37329		-1.67847	-2.22778		-2.13623	-1.7395
-1.40381	-2.04468		-1.86157	-1.61743		-2.19727	-3.17383		-2.13623	-1.83105
-1.19019	-2.31934		-1.83105	-1.70898		-2.31934	-2.2583		-2.34985	-1.49536
-1.86157	-1.46484		-1.70898	-2.2583		-2.0752	-2.13623		-2.22778	-1.83105
-2.16675	-1.49536		-2.04468	-2.2583		-1.61743	-2.59399		-1.92261	-1.61743
-1.83105	-1.37329		-1.43433	-1.95312		-1.49536	-3.69263		-2.56348	-1.37329
-1.7395	-2.22778		-2.44141	-2.2583		-1.70898	-2.74658		-2.83813	-0.73242
-1.7395	-3.05176		-0.97656	-2.38037		-2.19727	-1.15967		-2.44141	-1.28174
-1.0376	-1.77002		-1.06812	-2.2583		-2.2583	-1.52588		-2.01416	-1.70898
-1.5564	-1.7395		-0.94604	-2.0752		-1.89209	-2.2583		-1.7395	-1.2207
-2.0752	-2.16675		-1.0376	-2.0752		-1.61743	-2.2583		-2.31934	-1.40381
-1.95312	-2.65503		-1.61743	-2.53296		-2.80762	-2.22778		-2.34985	-1.95312
-1.67847	-3.17383		-1.49536	-2.86865		-2.62451	-1.95312		-2.19727	-2.44141
-2.44141	-1.28174		-1.52588	-2.28882		-0.61035	-2.44141		-2.22778	-2.16675
-1.28174	-1.77002		-2.04468	-2.28882		-1.28174	-2.44141		-1.86157	-2.13623
-1.31226	-2.65503		-1.37329	-3.14331		-3.14331	-1.89209		-2.04468	-1.77002
-2.01416	-3.20435		-1.52588	-3.20435		-2.59399	-1.95312		-1.61743	-1.70898
-1.80054	-3.14331		-1.37329	-1.0376		-1.09863	-2.28882		-1.52588	-1.92261
-0.85449	-2.01416		-1.67847	-1.46484		-1.52588	-2.0752		-2.80762	-1.89209
-1.70898	-1.37329		-1.70898	-2.41089		-1.95312	-1.67847		-2.99072	-2.47192
-1.89209	-0.91553		-0.82397	-2.2583		-1.61743	-2.31934		-1.58691	-1.52588
-1.5564	-1.92261		0	-2.59399		-1.83105	-2.38037		-1.09863	-1.70898
-2.38037	-3.44849		0.15259	-3.11279		-1.80054	-2.38037		-2.16675	-1.58691
-2.44141	-3.60107		-1.34277	-1.12915		-2.80762	-2.74658		-2.10571	-0.94604
-2.59399	-3.11279		-2.19727	-0.85449		-2.47192	-2.44141		-2.56348	-1.09863
-2.53296	-2.28882		-2.01416	-1.83105		-1.46484	-1.86157		-2.56348	-2.13623
-2.50244	-3.2959		-1.31226	-2.47192		-1.46484	-1.67847		-2.65503	-1.7395
-1.89209	-3.14331		-1.70898	-1.67847		-2.68555	-2.80762		-2.2583	-1.52588
-1.52588	-3.11279		-1.19019	-1.06812		-2.50244	-1.52588		-2.56348	-2.10571
-1.64795	-2.56348		-0.85449	-1.40381		-2.44141	-0.42725		-1.5564	-2.28882
-1.64795	-2.10571		-0.91553	-1.83105		-1.7395	-2.44141		-2.22778	-1.92261
-1.31226	-1.28174		-0.94604	-1.80054		-1.31226	-3.57056		-2.28882	-1.64795
-1.15967	-1.77002		-0.5188	-1.40381		-1.00708	-2.41089		-1.7395	-1.80054
-1.77002	-2.41089		-1.2207	-1.52588		-2.38037	-2.13623		-1.92261	-1.83105
-2.19727	-2.28882		-2.2583	-1.67847		-2.68555	-2.31934		-2.47192	-1.77002
-2.01416	-2.31934		-1.70898	-1.46484		-1.52588	-2.04468		-2.04468	-1.52588
-1.77002	-2.9602		-1.34277	-1.64795		-1.2207	-1.31226		-2.38037	-1.49536
-2.28882	-1.40381		-1.52588	-1.83105		-2.31934	-1.61743		-2.44141	-1.46484
-2.0752	-1.89209		-1.2207	-3.17383		-2.31934	-2.83813		-1.52588	-1.58691
-1.70898	-2.74658		-0.54932	-2.31934		-1.95312	-2.62451		-1.95312	-2.47192
-1.28174	-2.65503		-1.34277	-1.7395		-2.2583	-1.83105		-2.19727	-1.89209
-1.40381	-2.62451		-1.43433	-1.61743		-2.01416	-2.68555		-1.89209	-1.43433
-1.61743	-2.2583		-0.57983	-2.16675		-1.2207	-2.71606		-2.0752	-1.64795
-1.80054	-2.50244		-0.94604	-1.86157		-1.31226	-2.2583		-1.46484	-2.22778
-1.61743	-2.59399		-1.7395	-1.15967		-1.52588	-2.65503		-1.83105	-1.77002
-2.16675	-0.45776		-2.28882	-0.91553		-2.59399	-3.20435		-1.52588	-1.00708
-1.80054	-1.86157		-1.5564	-1.61743		-1.58691	-3.08228		-1.46484	-1.67847
-1.37329	-3.02124		-1.80054	-0.79346		-1.61743	-0.97656		-2.34985	-1.64795
-1.12915	-3.35693		-1.15967	-1.98364		-2.2583	-1.0376		-2.92969	-1.70898
-1.37329	-1.86157		-0.94604	-3.75366		-1.95312	-1.58691		-3.23486	-0.7019
-1.83105	-0.91553		-1.12915	-4.42505		-1.83105	-1.46484		-2.19727	-0.57983
-2.10571	-0.7019		-1.2207	-2.50244		-2.28882	-1.92261		-2.28882	-1.37329
-1.61743	-2.59399		-1.28174	-0.79346		-2.83813	-2.9602		-2.31934	-1.61743
-2.01416	-2.74658		-2.31934	-0.30518		-1.86157	-3.20435		-1.95312	-1.06812
-1.77002	-1.95312		-1.2207	-1.98364		-0.61035	-2.19727		-1.67847	-1.37329
-1.31226	-1.77002		-1.0376	-2.92969		-1.89209	-1.67847		-2.44141	-2.19727
-2.10571	-1.5564		-0.97656	-2.01416		-2.92969	-2.2583		-2.80762	-1.40381
-1.98364	-1.95312		-1.52588	-1.19019		-2.2583	-2.47192		-2.41089	-1.34277
-1.34277	-2.31934		-1.31226	-2.34985		-1.34277	-1.95312		-1.89209	-2.13623
-1.09863	-2.62451		-1.5564	-1.89209		-1.64795	-1.77002		-2.22778	-1.25122
-0.79346	-2.59399		-1.86157	-1.89209		-1.43433	-2.74658		-2.01416	-1.67847
-1.09863	-1.95312		-1.46484	-2.04468		-1.86157	-3.41797		-2.28882	-2.16675
-1.19019	-1.92261		-0.39673	-2.41089		-1.83105	-2.65503		-2.04468	-2.34985
-1.61743	-2.71606		-1.61743	-1.83105		-1.64795	-1.83105		-1.95312	-1.28174
-2.16675	-2.47192		-1.77002	-1.46484		-1.95312	-2.01416		-2.13623	-0.82397
-1.86157	-2.50244		-1.5564	-1.86157		-1.61743	-3.11279		-3.02124	-0.94604
-1.83105	-1.49536		-2.13623	-1.61743		-2.04468	-2.80762		-2.59399	-1.0376
-2.10571	-1.5564		-2.22778	-1.86157		-2.34985	-2.7771		-1.7395	-1.28174
-1.70898	-2.2583		-1.58691	-1.52588		-1.92261	-1.46484		-2.2583	-2.04468
-1.06812	-2.68555		-1.34277	-1.12915		-2.38037	-1.37329		-2.83813	-2.2583
-1.15967	-2.16675		-1.49536	-1.5564		-2.19727	-2.47192		-1.89209	-1.5564
-1.7395	-2.04468		-1.80054	-1.52588		-2.04468	-1.89209		-1.77002	-1.77002
-2.19727	-2.68555		-1.80054	-1.70898		-1.09863	-2.41089		-2.13623	-1.46484
-1.7395	-3.11279		-1.5564	-1.09863		-1.7395	-2.62451		-3.05176	-2.04468
-0.67139	-2.65503		-1.40381	-1.49536		-2.04468	-1.98364		-2.59399	-1.89209
-1.15967	-1.34277		-1.2207	-1.40381		-1.80054	-2.65503		-1.80054	-1.40381
-1.34277	-1.92261		-0.61035	-2.01416		-1.52588	-1.80054		-1.00708	-1.43433
-1.19019	-3.63159		-1.61743	-1.09863		-1.98364	-2.31934		-1.5564	-1.64795
-0.79346	-2.83813		-1.61743	-0.76294		-1.80054	-1.98364		-2.47192	-1.61743
-1.40381	-2.50244		-1.09863	-2.0752		-1.40381	-1.70898		-2.74658	-1.25122
-1.58691	-2.44141		-1.25122	-2.59399		-1.95312	-2.28882		-2.34985	-2.01416
-1.80054	-1.89209		-0.94604	-1.86157		-2.16675	-2.83813		-2.16675	-2.38037
-1.64795	-2.16675		-1.37329	-1.31226		-2.9602	-1.70898		-1.5564	-2.31934
-0.94604	-2.7771		-1.52588	-1.67847		-2.16675	-1.80054		-1.67847	-1.61743
-1.83105	-3.44849		-1.46484	-1.40381		-2.0752	-1.7395		-1.83105	-1.28174
-2.0752	-2.13623		-1.0376	-1.5564		-1.95312	-2.2583		-1.2207	-1.12915
-2.10571	-1.7395		-1.06812	-1.83105		-1.98364	-1.89209		-1.83105	-1.12915
-1.58691	-2.68555		-2.34985	-1.19019		-1.34277	-1.95312		-1.61743	-1.67847
-1.5564	-3.32642		-2.34985	-0.67139		-0.64087	-2.28882		-1.83105	-1.31226
-1.00708	-2.56348		-1.34277	-1.86157		-1.7395	-1.37329		-1.89209	-0.94604
-2.04468	-2.59399		-1.49536	-2.10571		-1.86157	-0.54932		-1.67847	-1.70898
-1.95312	-2.65503		-1.2207	-1.46484		-1.70898	-3.2959		-2.01416	-2.59399
-1.5564	-2.13623		-0.42725	-1.80054		-1.80054	-3.35693		-2.68555	-2.2583
-0.85449	-2.41089		-0.67139	-2.0752		-1.95312	-2.2583		-2.44141	-2.16675
-1.40381	-2.31934		-1.49536	-1.98364		-3.20435	-2.34985		-1.70898	-1.34277
-1.92261	-2.62451		-1.09863	-2.0752		-2.44141	-3.02124		-1.98364	-1.58691
-1.92261	-2.83813		-0.97656	-1.52588		-2.04468	-2.56348		-2.22778	-1.06812
-1.15967	-1.83105		-2.04468	-1.37329		-1.5564	-2.62451		-1.80054	-0.7019
-1.28174	-1.77002		-1.89209	-0.61035		-0.48828	-1.77002		-1.25122	-0.82397
-1.43433	-2.59399		-1.25122	-1.5564		-0.88501	-1.37329		-1.19019	-1.28174
-2.47192	-2.01416		-1.46484	-1.7395		-2.44141	-1.67847		-1.67847	-2.19727
-2.16675	-2.28882		-2.0752	-1.49536		-2.9602	-2.62451		-2.22778	-1.37329
-1.95312	-2.0752		-1.67847	-1.31226		-2.47192	-2.44141		-2.34985	-1.98364
-1.43433	-1.37329		-1.19019	-1.0376		-1.67847	-2.31934		-2.28882	-2.01416
-1.67847	-1.58691		-1.15967	-1.64795		-0.82397	-1.70898		-2.10571	-1.80054
-1.52588	-2.01416		-1.2207	-1.49536		-0.76294	-1.25122		-2.04468	-2.28882
-2.04468	-2.10571		-1.98364	-1.31226		-1.40381	-1.25122		-0.97656	-1.86157
-2.04468	-2.22778		-1.83105	-0.27466		-2.01416	-1.95312		-1.92261	-1.58691
-1.28174	-2.0752		-1.28174	-0.03052		-1.95312	-2.2583		-3.14331	-1.70898
-0.91553	-2.65503		-0.88501	-1.80054		-2.10571	-2.19727		-2.68555	-1.43433
-1.46484	-2.80762		-0.57983	-2.13623		-1.61743	-1.89209		-2.04468	-1.86157
-1.34277	-2.47192		-1.25122	-1.15967		-1.89209	-2.19727		-1.89209	-2.28882
-1.28174	-0.85449		-1.58691	-1.80054		-1.49536	-2.13623		-1.5564	-1.25122
-1.2207	-0.91553		-1.98364	-1.61743		-2.28882	-1.70898		-2.01416	-1.95312
-0.97656	-2.83813		-1.7395	-1.58691		-2.10571	-1.86157		-1.34277	-2.31934
-1.19019	-2.83813		-0.54932	-2.34985		-1.28174	-1.43433		-1.80054	-1.89209
-2.0752	-2.38037		-0.45776	-1.06812		-2.04468	-2.22778		-2.47192	-2.16675
-3.11279	-2.01416		-1.70898	-0.79346		-2.16675	-2.62451		-2.38037	-1.7395
-2.41089	-2.41089		-1.25122	-1.64795		-1.80054	-2.2583		-2.13623	-1.19019
-1.34277	-1.89209		-1.2207	-1.67847		-0.85449	-1.7395		-1.40381	-1.40381
-1.00708	-1.95312		-0.67139	-1.09863		-1.92261	-0.18311		-1.37329	-2.34985
-1.77002	-1.64795		-0.85449	-0.5188		-2.44141	-2.2583		-1.95312	-1.61743
-1.80054	-1.83105		-1.98364	-0.94604		-2.28882	-3.17383		-1.80054	-1.7395
-1.49536	-2.56348		-2.10571	-1.19019		-1.70898	-2.99072		-0.94604	-1.37329
-2.41089	-2.80762		-1.40381	-1.86157		-1.06812	-2.9602		-1.40381	-0.7019
-1.34277	-3.35693		-1.0376	-1.49536		-1.7395	-1.09863		-2.56348	-1.49536
-1.49536	-2.56348		-1.19019	-1.67847		-2.74658	-1.2207		-2.22778	-1.61743
-3.14331	-1.92261		-1.15967	-1.37329		-1.52588	-2.01416		-1.61743	-1.7395
-3.08228	-2.56348		-0.54932	-1.46484		-1.5564	-2.99072		-2.2583	-1.89209
-1.95312	-2.62451		-0.42725	-1.86157		-1.64795	-2.34985		-2.44141	-1.80054
-1.83105	-2.19727		-0.82397	-1.43433		-1.83105	-2.19727		-2.22778	-1.43433
-2.22778	-1.95312		-1.5564	-1.12915		-1.83105	-2.10571		-2.56348	-1.58691
-2.83813	-1.80054		-2.74658	-0.79346		-2.31934	-1.98364		-2.9602	-2.28882
-2.19727	-2.38037		-1.64795	-1.15967		-1.5564	-2.59399		-2.41089	-2.53296
-1.09863	-1.95312		-1.34277	-0.03052		-1.00708	-2.99072		-1.77002	-1.52588
-1.95312	-1.92261		-1.89209	-1.12915		-1.49536	-2.38037		-1.25122	-1.80054
-2.50244	-2.04468		-1.83105	-1.31226		-1.5564	-2.01416		-0.94604	-2.19727
-2.86865	-2.04468		-1.67847	-0.64087		-1.70898	-1.46484		-2.34985	-0.97656
-2.74658	-1.00708		-1.40381	0.15259		-1.31226	-1.28174		-3.35693	-0.85449
-1.5564	-1.5564		-1.06812	-1.49536		-1.09863	-1.37329		-2.74658	-2.47192
-1.43433	-2.38037		-0.88501	-2.22778		-1.95312	-1.58691		-1.25122	-2.16675
-2.13623	-2.68555		-1.40381	-1.83105		-2.01416	-1.46484		-1.40381	-1.58691
-2.92969	-1.70898		-1.31226	-0.82397		-2.53296	-1.12915		-2.10571	-1.86157
-1.92261	-1.06812		-2.2583	-0.30518		-1.77002	-2.34985		-2.50244	-2.01416
-1.64795	-3.32642		-2.68555	-0.88501		-1.31226	-2.31934		-2.56348	-1.5564
-2.47192	-3.32642		-1.09863	-1.43433		-1.37329	-2.53296		-2.38037	-0.67139
-2.16675	-2.92969		-0.67139	-1.67847		-0.73242	-2.56348		-1.67847	-1.80054
-2.19727	-2.31934		-1.67847	-2.13623		-1.67847	-2.38037		-1.92261	-2.0752
-3.38745	-1.43433		-1.5564	-2.28882		-2.34985	-1.80054		-2.13623	-1.83105
-3.08228	-1.52588		-1.80054	-1.83105		-2.83813	-2.34985		-1.80054	-1.34277
-3.11279	-1.58691		-1.37329	-1.5564		-2.71606	-1.95312		-1.86157	-2.0752
-3.41797	-1.40381		-1.12915	-1.31226		-1.64795	-2.41089		-1.95312	-1.92261
-3.69263	-2.38037		-1.58691	-1.19019		-1.52588	-3.26538		-2.65503	-1.25122
-3.32642	-3.20435		-1.98364	-1.64795		-2.2583	-1.64795		-2.83813	-2.10571
-2.62451	-2.9602		-2.38037	-1.40381		-1.98364	-2.62451		-2.38037	-1.95312
-2.50244	-3.17383		-1.46484	-1.37329		-1.95312	-2.68555		-2.31934	-2.01416
-3.11279	-2.41089		-0.61035	-1.40381		-1.86157	-2.89917		-2.10571	-2.01416
-2.41089	-2.04468		-0.48828	-0.82397		-2.74658	-2.59399		-2.44141	-1.34277
-1.5564	-2.19727		0.06104	-1.06812		-1.98364	-2.80762		-2.16675	-1.40381
-2.50244	-1.89209		-0.85449	-0.48828		-1.28174	-2.50244		-1.46484	-1.19019
-2.44141	-1.83105		-1.70898	-1.00708		-1.43433	-1.12915		-1.92261	-1.19019
-2.65503	-1.95312		-1.70898	-1.7395		-1.61743	-1.25122		-1.7395	-1.77002
-2.22778	-2.16675		-1.92261	-1.12915		-1.09863	-1.43433		-1.70898	-2.04468
-2.31934	-2.92969		-1.09863	-0.85449		-1.61743	-2.47192		-1.89209	-1.12915
-2.44141	-2.71606		-0.97656	-1.64795		-2.41089	-2.01416		-2.38037	-1.0376
-1.98364	-0.57983		-1.19019	-1.61743		-1.95312	-1.28174		-1.64795	-1.58691
-1.28174	-1.37329		-2.13623	-1.92261		-2.04468	-2.01416		-1.28174	-1.70898
-1.64795	-2.10571		-1.61743	-0.45776		-2.34985	-2.34985		-2.56348	-1.00708
-2.34985	-1.80054		-0.82397	-0.09155		-2.19727	-2.56348		-2.2583	-1.7395
-2.80762	-2.31934		-0.27466	-1.77002		-2.16675	-1.2207		-1.77002	-1.7395
-1.46484	-2.34985		-1.2207	-2.50244		-1.64795	-1.37329		-1.61743	-2.34985
-1.77002	-2.04468		-1.89209	-1.19019		-1.70898	-2.0752		-2.16675	-2.53296
-2.50244	-1.77002		-1.70898	-0.79346		-2.16675	-2.7771		-2.47192	-1.98364
-2.19727	-1.28174		-1.52588	-0.67139		-1.28174	-2.2583		-2.16675	-2.22778
-1.86157	-1.43433		-1.00708	-1.34277		-1.92261	-2.38037		-2.31934	-1.92261
-2.13623	-2.83813		-1.12915	-1.58691		-1.98364	-2.0752		-2.38037	-0.91553
-2.2583	-2.80762		-0.88501	-1.12915		-1.67847	-1.98364		-2.65503	-1.19019
-1.83105	-3.05176		-0.91553	-0.09155		-2.41089	-2.31934		-1.61743	-2.19727
-2.2583	-2.28882		-2.13623	-0.97656		-2.13623	-2.22778		-1.98364	-1.64795
-3.90625	-1.98364		-2.62451	-2.71606		-2.50244	-2.59399		-1.80054	-1.34277
-2.65503	-1.95312		-2.2583	-2.41089		-1.83105	-1.09863		-2.28882	-1.61743
-2.2583	-2.10571		-0.85449	-0.91553		-1.83105	-2.41089		-2.47192	-1.83105
-2.31934	-1.89209		-1.52588	-0.42725		-2.38037	-4.08935		-1.5564	-2.16675
-2.28882	-2.01416		-1.31226	-0.61035		-1.86157	-3.11279		-1.15967	-1.95312
-2.13623	-2.83813		-1.52588	-1.28174		-1.2207	-1.43433		-2.0752	-2.10571
-3.479	-1.80054		-1.31226	-1.83105		-1.70898	-2.22778		-1.86157	-2.59399
-3.63159	-1.70898		-1.95312	-1.15967		-1.92261	-2.59399		-1.61743	-2.19727
-2.68555	-1.86157		-1.61743	-0.88501		-1.34277	-1.95312		-2.86865	-2.31934
-1.86157	-1.92261		-1.58691	-1.80054		-1.52588	-2.50244		-2.83813	-2.19727
-2.50244	-1.92261		-1.77002	-2.28882		-2.38037	-3.41797		-1.86157	-1.46484
-2.71606	-2.34985		-1.61743	-2.34985		-2.71606	-2.34985		-1.43433	-2.13623
-2.80762	-1.80054		-1.83105	-2.41089		-0.97656	-2.01416		-1.80054	-2.34985
-2.56348	-1.52588		-0.88501	-2.41089		-1.40381	-1.40381		-1.28174	-1.80054
-2.62451	-2.38037		-0.27466	-2.22778		-1.64795	-2.10571		-1.15967	-1.40381
-2.65503	-2.10571		-1.2207	-1.92261		-1.61743	-2.74658		-1.70898	-2.31934
-2.62451	-1.64795		-0.76294	-2.28882		-1.49536	-3.05176		-1.37329	-2.92969
-2.62451	-2.83813		-0.97656	-2.31934		-1.92261	-3.02124		-1.37329	-2.31934
-2.83813	-3.69263		-1.61743	-1.09863		-2.28882	-2.80762		-2.92969	-2.16675
-2.62451	-2.65503		-1.80054	-0.36621		-2.13623	-2.01416		-2.92969	-1.80054
-2.62451	-1.80054		-0.91553	-1.46484		-2.59399	-2.31934		-1.61743	-1.52588
-2.89917	-1.64795		-1.25122	-2.34985		-1.86157	-2.38037		-2.01416	-1.46484
-2.92969	-2.31934		-1.61743	-2.34985		-1.46484	-1.31226		-1.7395	-1.58691
-2.62451	-2.62451		-1.19019	-1.95312		-2.16675	-1.67847		-1.5564	-2.41089
-2.53296	-2.31934		-1.12915	-2.0752		-2.44141	-2.99072		-1.37329	-1.7395
-3.69263	-0.64087		-1.67847	-1.5564		-1.7395	-2.53296		-2.47192	-1.06812
-2.7771	-1.98364		-1.70898	-1.15967		-1.86157	-3.02124		-2.7771	-1.31226
-2.89917	-2.56348		-1.31226	-1.40381		-2.7771	-3.57056		-2.86865	-1.25122
-3.479	-1.64795		-0.82397	-1.89209		-2.19727	-3.08228		-2.01416	-1.7395
-3.41797	-2.47192		-0.21362	-1.46484		-1.58691	-2.22778		-1.34277	-2.34985
-3.84521	-2.68555		-1.0376	-1.67847		-1.31226	-2.0752		-1.31226	-1.58691
-3.32642	-1.98364		-1.31226	-1.43433		-1.19019	-1.67847		-1.86157	-0.73242
-2.62451	-1.83105		-0.33569	-0.73242		-1.89209	-1.25122		-2.22778	-1.2207
-2.92969	-1.92261		-1.2207	-1.64795		-2.19727	-2.86865		-1.28174	-2.31934
-3.60107	-1.83105		-1.92261	-1.31226		-2.22778	-3.60107		-1.46484	-1.67847
-2.92969	-2.2583		-1.7395	-0.85449		-1.80054	-2.56348		-1.86157	-1.06812
-2.47192	-2.28882		-1.98364	-1.70898		-2.34985	-2.28882		-1.67847	-1.28174
-2.65503	-2.38037		-2.04468	-3.20435		-2.34985	-2.38037		-2.19727	-2.04468
-1.70898	-2.83813		-1.77002	-1.25122		-1.64795	-2.50244		-2.10571	-2.68555
-1.06812	-2.71606		-1.34277	-0.76294		-1.06812	-2.50244		-1.5564	-2.0752
-2.38037	-2.16675		-0.91553	-1.43433		-1.89209	-2.47192		-1.64795	-1.40381
-2.53296	-1.67847		-0.79346	-1.67847		-2.68555	-2.01416		-1.70898	-1.89209
-2.92969	-1.52588		-1.43433	-1.52588		-2.89917	-2.10571		-2.10571	-2.50244
-2.44141	-2.19727		-1.86157	-1.61743		-1.92261	-2.01416		-1.83105	-1.15967
-1.89209	-1.89209		-1.43433	-2.19727		-1.2207	-1.83105		-2.2583	-1.34277
-2.38037	-1.46484		-1.49536	-1.67847		-1.92261	-1.49536		-2.53296	-1.98364
-2.56348	-1.70898		-0.94604	-1.7395		-1.49536	-2.10571		-1.37329	-1.95312
-2.0752	-2.38037		-1.70898	-1.98364		-1.46484	-1.77002		-1.28174	-1.34277
-1.80054	-2.92969		-2.13623	-2.53296		-1.58691	-2.47192		-2.53296	-1.83105
-2.83813	-2.89917		-1.70898	-0.39673		-2.89917	-1.98364		-2.50244	-2.59399
-2.22778	-2.99072		-1.40381	-1.89209		-2.7771	-2.13623		-2.47192	-1.67847
-1.43433	-1.98364		-0.36621	-3.96728		-1.89209	-2.19727		-1.86157	-1.34277
-1.19019	-1.15967		-0.97656	-3.17383		-1.95312	-1.15967		-1.28174	-1.86157
-1.46484	-1.19019		-2.0752	-1.83105		-1.7395	-1.64795		-1.64795	-1.70898
-2.31934	-2.47192		-2.62451	-1.52588		-1.25122	-2.22778		-2.34985	-1.0376
-2.56348	-1.92261		-1.49536	-2.13623		-2.0752	-2.16675		-3.08228	-1.46484
-2.01416	-1.86157		-0.42725	-2.16675		-1.64795	-2.13623		-2.7771	-2.04468
-0.82397	-3.69263		0.03052	-3.23486		-1.2207	-1.7395		-2.47192	-1.86157
-1.7395	-1.98364		-1.58691	-2.22778		-1.98364	-2.10571		-2.2583	-1.46484
-2.22778	-1.61743		-1.58691	-1.09863		-2.19727	-2.2583		-1.77002	-1.15967
-1.95312	-2.19727		-1.70898	-2.04468		-1.98364	-1.43433		-1.00708	-1.06812
-0.94604	-2.99072		-1.67847	-2.16675		-1.70898	-1.83105		-1.5564	-1.34277
-1.7395	-2.71606		-1.37329	-2.19727		-2.13623	-1.43433		-1.58691	-1.19019
-1.31226	-1.83105		-0.91553	-2.22778		-1.12915	-2.92969		-1.58691	-1.40381
-0.82397	-1.0376		-0.57983	-2.01416		-1.49536	-2.86865		-2.22778	-2.16675
-0.91553	-1.92261		-1.89209	-2.10571		-2.34985	-2.10571		-2.38037	-1.77002
-1.7395	-1.31226		-2.22778	-1.80054		-1.58691	-2.68555		-2.38037	-1.46484
-2.19727	-2.2583		-1.77002	-2.10571		-1.12915	-1.86157		-2.13623	-2.0752
-2.16675	-2.59399		-1.7395	-1.95312		-0.61035	-1.77002		-2.9602	-1.98364
-2.86865	-2.04468		-1.7395	-1.5564		-1.5564	-1.09863		-1.95312	-2.04468
-2.83813	-2.34985		-1.37329	-1.25122		-2.0752	-2.22778		-2.16675	-1.7395
-2.31934	-1.43433		-1.86157	-0.91553		-1.95312	-2.65503		-2.34985	-1.2207
-1.89209	-2.01416		-1.67847	-1.52588		-2.34985	-1.7395		-1.86157	-1.67847
-2.10571	-2.68555		-1.46484	-2.65503		-1.49536	-1.95312		-1.7395	-1.25122
-2.38037	-2.13623		-1.19019	-1.09863		-2.44141	-1.37329		-1.70898	-2.0752
-1.77002	-2.01416		-0.91553	-0.30518		-2.74658	-1.5564		-1.34277	-2.99072
-2.28882	-2.80762		-0.79346	-1.15967		-2.34985	-2.19727		-1.06812	-1.49536
-2.9602	-2.01416		-1.40381	-1.49536		-1.70898	-2.41089		-2.04468	-1.40381
-2.04468	-1.46484		-0.79346	-1.06812		-1.19019	-1.40381		-2.89917	-1.46484
-1.2207	-1.43433		-0.91553	-0.36621		-1.5564	-1.09863		-2.41089	-1.34277
-1.67847	-1.67847		-1.49536	-1.06812		-1.70898	-1.70898		-2.71606	-1.67847
-1.77002	-2.2583		-1.7395	-2.47192		-1.89209	-2.47192		-2.56348	-1.28174
-1.31226	-2.62451		-0.82397	-2.9602		-2.0752	-2.59399		-2.89917	-1.31226
-1.43433	-1.64795		-1.25122	-2.10571		-1.15967	-2.86865		-2.53296	-1.37329
-1.67847	-2.86865		-2.04468	-1.31226		-0.94604	-2.50244		-2.44141	-1.92261
-2.04468	-2.44141		-1.2207	-1.34277		-1.67847	-2.34985		-2.62451	-1.83105
-2.19727	-1.19019		-1.15967	-2.31934		-1.86157	-1.77002		-2.62451	-2.44141
-1.2207	-2.16675		-1.31226	-1.86157		-1.77002	-1.37329		-1.49536	-2.68555
-1.15967	-2.89917		-1.12915	-1.83105		-1.28174	-2.16675		-1.77002	-2.2583
-1.83105	-2.41089		-1.77002	-0.85449		-0.82397	-2.47192		-2.34985	-1.86157
-1.77002	-2.50244		-1.5564	-0.64087		-2.13623	-2.41089		-1.86157	-1.77002
-1.40381	-2.22778		-0.30518	-1.58691		-2.41089	-1.86157		-2.0752	-1.28174
-2.31934	-1.67847		-1.64795	-2.62451		-2.65503	0		-2.34985	-1.61743
-2.59399	-2.31934		-2.50244	-0.88501		-1.95312	-1.12915		-2.04468	-2.31934
-2.2583	-1.61743		-1.40381	-0.12207		-0.85449	-2.74658		-1.64795	-1.98364
-2.2583	-1.46484		-0.94604	-1.58691		-1.70898	-3.17383		-1.25122	-1.52588
-2.19727	-1.64795		-0.73242	-1.5564		-3.02124	-2.62451		-2.13623	-1.92261
-1.86157	-1.19019		-1.28174	-1.61743		-2.53296	-2.22778		-2.2583	-1.89209
-1.83105	-0.94604		-1.15967	-2.74658		-1.7395	-1.92261		-2.13623	-2.10571
-1.77002	-2.0752		-1.25122	-2.16675		-2.22778	-1.95312		-2.0752	-2.56348
-1.95312	-3.2959		-1.12915	-1.58691		-3.23486	-2.41089		-1.5564	-2.80762
-1.83105	-2.68555		-1.15967	-1.40381		-2.86865	-2.62451		-2.16675	-2.56348
-2.99072	-1.58691		-1.80054	-2.68555		-1.12915	-1.58691		-2.38037	-2.80762
-3.02124	-2.13623		-1.98364	-2.34985		-0.79346	-1.95312		-2.71606	-2.92969
-2.19727	-2.04468		-1.19019	-0.97656		-1.52588	-2.38037		-1.92261	-2.56348
-2.44141	-1.64795		-1.0376	-1.12915		-1.89209	-1.77002		-0.54932	-1.92261
-3.11279	-2.7771		-1.25122	-1.67847		-1.64795	-1.46484		-0.94604	-2.50244
-2.89917	-2.38037		-0.97656	-1.2207		-2.2583	-1.37329		-2.34985	-2.74658
-3.50952	-2.74658		-1.31226	-1.34277		-1.86157	-1.7395		-3.90625	-1.5564
-3.50952	-3.17383		-2.38037	-0.94604		-1.58691	-1.2207		-2.9602	-1.67847
-3.2959	-2.62451		-1.25122	-2.28882		-1.67847	-2.2583		-2.13623	-2.0752
-2.44141	-2.71606		-0.36621	-3.26538		-2.10571	-2.19727		-2.0752	-2.34985
-2.71606	-1.64795		-0.67139	-2.71606		-2.92969	-2.13623		-1.80054	-1.83105
-2.9602	-0.73242		-1.80054	-1.98364		-2.92969	-2.31934		-1.49536	-1.52588
-2.50244	-1.61743		-1.49536	-1.06812		-1.46484	-2.31934		-1.67847	-1.67847
-2.04468	-1.46484		-1.46484	-1.46484		-0.82397	-1.15967		-1.61743	-1.5564
-2.83813	-0.64087		-1.49536	-0.94604		-1.28174	-1.67847		-2.34985	-1.67847
-2.86865	-1.77002		-1.15967	-2.19727		-1.49536	-1.64795		-2.83813	-1.64795
-2.68555	-3.14331		-0.79346	-2.47192		-1.25122	-2.53296		-1.58691	-2.41089
-1.61743	-3.02124		-0.42725	-1.61743		-1.31226	-1.98364		-1.64795	-1.89209
-1.2207	-3.20435		-0.85449	-1.09863		-2.38037	-1.7395		-1.15967	-1.37329
-1.86157	-2.68555		-0.79346	-0.88501		-1.77002	-2.83813		-1.86157	-0.82397
-2.59399	-1.28174		-0.67139	-1.89209		-1.61743	-0.94604		-2.38037	-1.58691
-2.41089	-1.52588		-1.34277	-1.49536		-1.49536	-1.58691		-2.47192	-2.16675
-2.2583	-0.88501		-1.7395	-1.12915		-1.52588	-2.2583		-2.19727	-1.80054
-2.13623	-2.47192		-1.83105	-1.06812		-1.06812	-1.89209		-0.91553	-1.12915
-2.01416	-1.80054		-1.0376	-1.2207		-2.47192	-2.9602		-1.09863	-1.00708
-1.5564	-1.98364		-1.37329	-1.92261		-2.74658	-2.10571		-2.41089	-1.52588
-2.2583	-2.31934		-2.2583	-2.10571		-2.2583	-2.59399		-2.10571	-2.0752
-1.64795	-2.31934		-1.37329	-2.86865		-2.13623	-2.56348		-2.13623	-1.80054
-1.37329	-2.65503		-0.94604	-2.47192		-2.62451	-2.04468		-2.22778	-1.00708
-1.83105	-2.0752		-1.19019	-2.10571		-2.92969	-2.31934		-3.02124	-1.64795
-2.0752	-1.31226		-1.43433	-2.01416		-2.38037	-2.65503		-3.23486	-1.7395
-1.31226	-1.98364		-0.79346	-1.40381		-1.92261	-2.0752		-2.71606	-1.43433
-0.73242	-3.05176		-1.0376	-1.43433		-2.01416	-2.28882		-2.50244	-1.25122
-2.10571	-1.58691		-1.19019	-2.31934		-1.5564	-1.77002		-1.7395	-1.52588
-1.67847	-2.04468		-1.09863	-1.43433		-2.0752	-2.38037		-0.73242	-1.70898
-1.58691	-1.7395		-1.52588	-1.09863		-2.92969	-2.28882		-2.13623	-1.86157
-2.16675	-2.13623		-2.04468	-1.12915		-2.7771	-1.58691		-2.2583	-2.38037
-3.57056	-2.80762		-1.77002	-0.27466		-1.43433	-1.61743		-2.22778	-1.46484
-2.41089	-2.44141		-1.00708	-2.10571		-1.19019	-2.74658		-2.50244	-1.2207
-1.83105	-2.71606		-0.5188	-2.80762		-1.5564	-1.77002		-1.80054	-1.61743
-2.53296	-2.59399		-1.09863	-2.22778		-1.7395	-1.2207		-1.40381	-1.52588
-2.89917	-2.50244		-1.34277	-1.77002		-1.77002	-1.64795		-2.34985	-1.46484
-1.95312	-1.64795		-1.43433	-0.73242		-1.64795	-1.77002		-2.31934	-1.77002
-2.9602	-1.86157		-1.49536	-0.76294		-0.91553	-2.34985		-1.67847	-1.98364
-2.22778	-2.7771		-1.25122	-1.28174		-1.95312	-2.44141		-2.59399	-2.0752
-1.92261	-1.49536		-1.64795	-1.52588		-1.0376	-2.65503		-1.77002	-2.10571
-1.98364	-1.12915		-1.06812	-1.67847		-0.88501	-1.98364		-1.43433	-1.52588
-2.01416	-2.31934		-1.12915	-1.67847		-1.77002	-1.86157		-1.46484	-2.41089
-1.80054	-3.78418		-1.7395	-1.89209		-1.5564	-2.59399		-3.17383	-3.11279
-1.64795	-2.83813		-1.46484	-1.70898		-1.49536	-2.50244		-2.62451	-1.58691
-2.0752	-2.80762		-1.06812	-1.06812		-2.28882	-1.25122		-1.86157	-0.97656
-1.61743	-2.41089		-0.64087	-1.52588		-1.49536	-0.7019		-1.49536	-1.64795
-1.58691	-2.41089		-0.64087	-2.19727		-1.2207	-2.83813		-2.59399	-2.22778
-2.41089	-1.43433		-1.09863	-0.36621		-1.92261	-3.44849		-1.58691	-2.22778
-2.62451	-2.31934		-1.25122	0.09155		-1.5564	-2.56348		-2.10571	-1.0376
-1.52588	-2.44141		-0.24414	-1.34277		-1.89209	-2.89917		-2.01416	-0.97656
-2.31934	-2.01416		-0.88501	-1.52588		-2.13623	-2.44141		-2.34985	-0.79346
-2.0752	-2.16675		-1.86157	-1.70898		-1.58691	-2.44141		-1.95312	-1.92261
-1.09863	-2.65503		-0.76294	-1.12915		-2.38037	-2.44141		-2.59399	-1.89209
-1.25122	-2.38037		-0.57983	-1.7395		-1.80054	-2.13623		-1.80054	-1.34277
-2.31934	-1.89209		-0.85449	-1.15967		-1.64795	-1.86157		-2.92969	-1.67847
-2.47192	-2.22778		-0.73242	-0.79346		-1.89209	-1.92261		-2.99072	-1.70898
-1.67847	-1.28174		-0.91553	-2.04468		-1.52588	-1.83105		-1.7395	-1.80054
-1.98364	-1.58691		-0.42725	-2.38037		-1.95312	-1.52588		-1.77002	-1.5564
-2.7771	-2.31934		-0.88501	-1.5564		-2.28882	-2.59399		-2.71606	-0.91553
-2.19727	-1.92261		-1.34277	-0.73242		-2.28882	-2.41089		-2.62451	-0.82397
-2.22778	-2.74658		-1.61743	-1.46484		-2.41089	-1.98364		-2.83813	-1.25122
-1.83105	-2.16675		-0.64087	-0.15259		-2.31934	-2.47192		-1.89209	-2.41089
-2.34985	-2.50244		-1.06812	-0.82397		-1.64795	-2.71606		-1.52588	-2.16675
-2.56348	-2.83813		-1.28174	-2.9602		-1.86157	-1.25122		-1.89209	-1.25122
-1.7395	-2.47192		-1.49536	-2.2583		-1.83105	-0.88501		-2.34985	-1.31226
-2.01416	-2.53296		-1.52588	-1.58691		-1.77002	-2.59399		-2.01416	-1.2207
-2.04468	-2.74658		-1.09863	-1.00708		-1.67847	-2.9602		-2.44141	-1.19019
-2.16675	-2.01416		-1.37329	-1.15967		-1.19019	-2.28882		-2.10571	-1.58691
-2.92969	-1.19019		-1.15967	-1.12915		-1.61743	-1.92261		-1.89209	-1.46484
-2.71606	-2.19727		-1.61743	-1.37329		-2.2583	-1.25122		-2.22778	-0.79346
-2.2583	-2.65503		-2.04468	-1.80054		-2.41089	-1.34277		-2.62451	-1.40381
-2.41089	-3.02124		-1.00708	-1.89209		-2.31934	-2.41089		-2.62451	-1.95312
-1.5564	-3.20435		-0.54932	-0.97656		-2.0752	-2.86865		-1.98364	-1.52588
-1.2207	-2.86865		-0.5188	-1.2207		-1.95312	-2.38037		-1.86157	-2.0752
-2.16675	-1.98364		-0.82397	-1.58691		-1.49536	-1.46484		-2.19727	-2.10571
-2.0752	-2.0752		-1.31226	-1.61743		-1.89209	-0.36621		-2.13623	-1.28174
-0.73242	-1.83105		-2.01416	-1.52588		-1.67847	-2.89917		-1.64795	-1.77002
-1.61743	-1.83105		-1.86157	-2.22778		-1.5564	-4.27246		-2.47192	-1.70898
-2.2583	-2.22778		-1.28174	-1.67847		-1.95312	-2.86865		-2.31934	-0.88501
-2.19727	-1.40381		-0.82397	-1.34277		-1.86157	-2.62451		-2.16675	-0.85449
-2.2583	-1.95312		-0.91553	-1.80054		-2.0752	-2.19727		-2.01416	-2.22778
-2.0752	-2.47192		-1.09863	-1.98364		-1.61743	-1.49536		-2.01416	-2.19727
-1.31226	-1.77002		-2.10571	-1.92261		-1.83105	-2.83813		-1.15967	-1.37329
-1.25122	-1.98364		-1.00708	-2.31934		-1.70898	-2.47192		-1.49536	-1.92261
-2.0752	-2.2583		-1.46484	-1.95312		-1.15967	-0.97656		-2.44141	-1.40381
-1.5564	-2.41089		-1.43433	-1.40381		-1.7395	-2.59399		-3.14331	-1.7395
-1.80054	-1.7395		-0.57983	-1.2207		-1.28174	-3.26538		-2.2583	-1.40381
-2.2583	-2.04468		-1.2207	-1.25122		-1.34277	-2.13623		-0.45776	-1.70898
-1.98364	-1.70898		-0.82397	-0.76294		-1.12915	-2.22778		-1.95312	-0.7019
-1.43433	-2.28882		-0.82397	-1.31226		-1.46484	-2.41089		-2.74658	-1.46484
-1.61743	-1.64795		-2.16675	-1.49536		-2.13623	-2.0752		-2.83813	-1.77002
-1.89209	-1.61743		-2.86865	-1.83105		-1.2207	-3.08228		-2.62451	-1.2207
-1.61743	-1.83105		-1.7395	-1.70898		-1.31226	-3.26538		-2.16675	-1.89209
-2.2583	-3.14331		-0.88501	-1.86157		-1.64795	-2.38037		-1.89209	-2.01416
-2.0752	-3.17383		-1.61743	-1.80054		-1.61743	-2.19727		-1.83105	-2.10571
-1.40381	-2.7771		-1.58691	-1.46484		-1.64795	-1.98364		-1.7395	-2.22778
-1.2207	-2.68555		-2.10571	-2.28882		-2.16675	-1.34277		-2.10571	-1.83105
-1.58691	-2.56348		-1.0376	-2.38037		-2.0752	-1.7395		-1.70898	-1.98364
-0.7019	-2.59399		-0.61035	-1.34277		-1.64795	-2.56348		-1.64795	-1.58691
-1.70898	-1.25122		-0.85449	-1.67847		-2.19727	-2.56348		-1.70898	-1.43433
-2.92969	-0.15259		-1.06812	-1.98364		-3.02124	-1.67847		-1.80054	-1.5564
-2.01416	-1.70898		-1.52588	-2.04468		-1.7395	-1.46484		-1.7395	-2.10571
-1.70898	-2.7771		-1.95312	-2.47192		-1.7395	-2.38037		-2.44141	-1.46484
-2.01416	-2.62451		-1.12915	-2.13623		-2.41089	-2.74658		-2.10571	-1.37329
-1.98364	-2.16675		-1.12915	-2.22778		-2.83813	-2.28882		-1.86157	-1.83105
-1.70898	-1.46484		-0.73242	-1.7395		-1.98364	-0.61035		-2.50244	-1.80054
-1.37329	-2.28882		-0.97656	-1.80054		-0.54932	-1.92261		-2.71606	-0.76294
-0.85449	-2.50244		-2.16675	-1.5564		-1.34277	-3.84521		-2.2583	-1.15967
-1.34277	-1.77002		-1.92261	-1.67847		-2.53296	-3.02124		-2.10571	-1.77002
-1.7395	-1.64795		-1.64795	-1.2207		-2.53296	-2.56348		-2.28882	-0.88501
-1.06812	-2.68555		-1.70898	-1.95312		-2.44141	-3.05176		-2.13623	-0.48828
-0.7019	-2.65503		-0.76294	-2.10571		-2.34985	-1.86157		-2.16675	-1.49536
-0.5188	-2.65503		-1.49536	-0.67139		-1.86157	-1.83105		-2.50244	-1.58691
-1.46484	-2.34985		-2.19727	-0.64087		-1.61743	-2.89917		-2.47192	-1.2207
-1.28174	-1.7395		-1.58691	-2.13623		-2.13623	-2.13623		-1.7395	-1.34277
-1.40381	-2.62451		-0.85449	-1.64795		-2.01416	-2.28882		-2.13623	-1.64795
-1.52588	-2.62451		-0.67139	-1.86157		-1.80054	-2.28882		-1.67847	-1.34277
-2.38037	-1.89209		-1.49536	-2.53296		-1.95312	-1.89209		-0.33569	-1.67847
-2.2583	-1.92261		-1.46484	-1.34277		-2.22778	-1.7395		-2.01416	-1.77002
-0.97656	-2.80762		-1.28174	-1.46484		-1.80054	-1.95312		-3.9978	-1.77002
-1.46484	-3.02124		-1.19019	-2.16675		-1.31226	-1.77002		-2.80762	-2.44141
-2.62451	-2.44141		-0.82397	-1.12915		-2.41089	-1.25122		-1.77002	-1.28174
-1.64795	-2.50244		-1.77002	-1.25122		-2.59399	-2.34985		-1.5564	-0.64087
-1.2207	-2.50244		-1.80054	-2.16675		-2.04468	-2.28882		-1.80054	-2.04468
-0.7019	-2.16675		-1.80054	-2.9602		-1.70898	-2.0752		-2.41089	-2.01416
-1.19019	-1.46484		-1.95312	-2.38037		-2.38037	-1.86157		-2.7771	-1.00708
-1.52588	-1.46484		-1.37329	-1.52588		-1.70898	-1.83105		-2.01416	-1.28174
-2.22778	-2.9602		-1.2207	-1.2207		-1.86157	-2.41089		-2.38037	-1.86157
-3.26538	-3.11279		-0.5188	-2.50244		-1.86157	-1.80054		-1.58691	-2.19727
-1.46484	-2.13623		-0.73242	-2.22778		-1.34277	-1.49536		-1.67847	-1.7395
-0.85449	-1.95312		-1.25122	-1.92261		-0.48828	-2.65503		-2.01416	-1.7395
-1.98364	-1.67847		-1.43433	-1.89209		-1.92261	-2.50244		-2.28882	-2.04468
-1.86157	-2.13623		-1.37329	-2.59399		-2.59399	-2.31934		-2.50244	-1.95312
-1.00708	-2.89917		-2.22778	-2.01416		-1.80054	-1.40381		-1.2207	-1.28174
-1.5564	-2.41089		-2.01416	-1.95312		-2.74658	-1.43433		-1.5564	-1.95312
-0.91553	-2.31934		-1.37329	-2.16675		-2.80762	-1.61743		-1.28174	-1.92261
-1.06812	-2.65503		-0.88501	-2.22778		-1.83105	-2.65503		-1.7395	-1.70898
-2.53296	-2.13623		-1.37329	-1.49536		-2.16675	-3.23486		-2.2583	-1.0376
-1.77002	-2.22778		-1.64795	-1.31226		-2.01416	-3.02124		-2.19727	-1.34277
-0.64087	-1.86157		-0.79346	-1.46484		-1.61743	-1.98364		-1.7395	-2.2583
-1.46484	-2.34985		-1.37329	-1.46484		-1.09863	-2.0752		-1.7395	-2.13623
-1.83105	-2.74658		-1.31226	-1.15967		-1.46484	-2.34985		-1.86157	-1.7395
-2.16675	-2.22778		-1.86157	-2.2583		-2.01416	-2.50244		-1.95312	-1.40381
-1.83105	-2.65503		-1.28174	-2.41089		-1.83105	-3.02124		-2.41089	-1.19019
-1.49536	-2.19727		-1.09863	-1.83105		-2.34985	-2.50244		-2.04468	-1.92261
-1.5564	-2.16675		-1.95312	-1.46484		-2.50244	-0.67139		-2.28882	-1.98364
-1.15967	-2.71606		-1.5564	-0.42725		-2.19727	-1.89209		-1.83105	-1.70898
-1.12915	-3.38745		-0.97656	-0.76294		-1.37329	-3.32642		-0.54932	-1.86157
-1.15967	-2.80762		-1.58691	-0.94604		-1.12915	-2.74658		-1.70898	-2.19727
-1.0376	-2.0752		-1.67847	-1.86157		-1.86157	-2.16675		-2.99072	-2.22778
-0.91553	-2.0752		-0.91553	-2.13623		-1.61743	-2.47192		-3.32642	-0.91553
-1.89209	-2.01416		-0.88501	-0.82397		-1.98364	-2.68555		-2.04468	-1.2207
-1.64795	-2.22778		-1.7395	-1.46484		-2.31934	-1.19019		-1.77002	-2.62451
-1.19019	-1.98364		-1.15967	-2.86865		-1.86157	-1.98364		-1.92261	-2.28882
-1.61743	-1.92261		-0.88501	-2.62451		-1.52588	-2.7771		-1.28174	-1.83105
-1.49536	-1.92261		-0.79346	-2.41089		-2.53296	-1.46484		-1.83105	-1.5564
-1.25122	-2.44141		-1.86157	-1.95312		-2.86865	-1.40381		-1.77002	-1.43433
-0.7019	-2.2583		-2.16675	-0.97656		-2.10571	-1.49536		-2.31934	-1.31226
-0.88501	-2.53296		-1.0376	-0.61035		-1.77002	-2.31934		-2.0752	-1.98364
-2.16675	-2.2583		-2.0752	-1.15967		-0.94604	-3.02124		-1.86157	-1.98364
-2.56348	-2.50244		-1.80054	-1.7395		-1.70898	-2.56348		-2.04468	-1.67847
-2.86865	-1.40381		-1.09863	-1.92261		-1.7395	-2.71606		-1.92261	-1.64795
-1.15967	-1.92261		-2.01416	-1.98364		-2.0752	-2.04468		-2.04468	-1.58691
-0.33569	-3.57056		-1.86157	-1.7395		-1.98364	-2.31934		-1.7395	-1.52588
-0.82397	-2.9602		-1.19019	-2.01416		-1.12915	-2.0752		-1.92261	-1.19019
-1.40381	-1.92261		-1.37329	-2.50244		-1.49536	-0.85449		-2.04468	-1.95312
-1.06812	-2.62451		-1.49536	-1.40381		-1.98364	-1.86157		-1.95312	-1.49536
-1.52588	-2.31934		-1.28174	-1.40381		-1.70898	-4.05884		-2.01416	-2.22778
-2.16675	-1.98364		-1.7395	-1.67847		-1.46484	-3.38745		-1.80054	-1.7395
-1.58691	-2.31934		-1.92261	-0.91553		-1.46484	-2.19727		-1.98364	-1.31226
-1.61743	-1.89209		-0.79346	-0.94604		-1.40381	-2.28882		-2.04468	-2.0752
-1.28174	-1.80054		-1.43433	-1.40381		-1.52588	-1.83105		-1.7395	-2.50244
-0.97656	-2.01416		-1.95312	-1.95312		-1.00708	-0.94604		-2.16675	-0.73242
-1.46484	-2.92969		-1.0376	-1.49536		-1.5564	-1.5564		-2.56348	-0.97656
-1.09863	-2.68555		-0.64087	-1.40381		-1.98364	-2.71606		-1.67847	-1.43433
-1.52588	-2.19727		-1.25122	-1.61743		-2.0752	-1.58691		-1.58691	-1.34277
-2.13623	-2.41089		-1.28174	-2.13623		-2.71606	-0.91553		-1.70898	-2.13623
-2.56348	-2.68555		-1.34277	-1.70898		-2.19727	-2.50244		-1.06812	-2.01416
-2.0752	-2.10571		-2.28882	-0.94604		-1.43433	-3.02124		-2.22778	-1.5564
-2.19727	-2.62451		-2.34985	-0.85449		-1.25122	-1.40381		-3.2959	-1.83105
-1.61743	-2.65503		-1.19019	-1.92261		-1.43433	-1.34277		-2.19727	-1.95312
-1.19019	-1.77002		-1.31226	-0.7019		-1.7395	-3.05176		-1.83105	-1.77002
-1.43433	-1.86157		-2.01416	0.27466		-1.46484	-2.56348		-1.43433	-2.13623
-0.85449	-1.37329		-1.83105	-1.43433		-1.89209	-2.19727		-1.58691	-1.37329
-2.13623	-1.40381		-0.76294	-2.74658		-2.9602	-2.0752		-1.80054	-0.97656
-1.83105	-1.61743		-1.58691	-2.47192		-1.83105	-2.13623		-1.7395	-1.64795
-1.06812	-2.13623		-1.70898	-1.46484		-1.64795	-1.28174		-2.28882	-1.95312
-1.31226	-2.56348		-1.58691	-1.64795		-2.13623	-0.64087		-2.56348	-2.13623
-2.10571	-3.05176		-0.73242	-1.5564		-1.34277	-2.01416		-2.92969	-1.86157
-1.92261	-2.71606		-1.00708	-2.19727		-1.61743	-2.71606		-2.65503	-1.43433
-1.52588	-2.22778		-0.76294	-2.38037		-2.65503	-2.44141		-1.80054	-1.46484
-0.79346	-2.01416		-1.61743	-0.73242		-2.7771	-2.56348		-1.19019	-1.49536
-1.80054	-0.79346		-2.2583	-1.67847		-1.80054	-2.62451		-2.13623	-1.83105
-1.06812	-1.80054		-2.0752	-1.89209		-1.46484	-1.77002		-2.28882	-2.34985
-1.2207	-3.02124		-1.70898	-1.37329		-2.10571	-1.95312		-2.0752	-1.77002
-2.28882	-2.65503		-1.15967	-1.61743		-2.83813	-2.59399		-2.10571	-2.0752
-2.04468	-1.64795		-0.5188	-1.80054		-2.04468	-1.49536		-2.19727	-1.80054
-1.28174	-1.98364		-0.33569	-2.19727		-0.82397	-2.34985		-2.10571	-1.70898
-1.70898	-1.70898		-1.40381	-1.43433		-1.89209	-2.2583		-1.00708	-0.94604
-1.67847	-1.92261		-2.44141	-1.49536		-1.98364	-1.86157		-1.19019	-1.06812
-0.73242	-2.16675		-1.80054	-1.86157		-2.47192	-2.38037		-2.68555	-1.5564
-0.85449	-0.91553		-1.46484	-1.5564		-2.01416	-1.46484		-1.70898	-1.28174
-1.34277	-1.64795		-1.31226	-1.31226		-2.04468	-1.70898		-1.7395	-1.98364
-1.00708	-1.98364		-1.70898	-2.22778		-0.73242	-0.94604		-2.2583	-2.04468
-1.43433	-1.83105		-2.38037	-2.53296		-1.46484	-1.52588		-1.52588	-1.95312
-2.62451	-1.83105		-1.52588	-2.16675		-2.01416	-1.40381		-1.2207	-1.46484
-2.62451	-2.2583		-0.57983	-1.49536		-1.31226	-2.47192		-0.79346	-0.85449
-2.2583	-2.56348		-1.52588	-2.19727		-2.0752	-2.47192		-1.31226	-1.80054
-2.01416	-2.59399		-1.34277	-1.83105		-1.86157	-2.34985		-2.99072	-1.83105
-1.49536	-2.83813		-1.06812	-2.2583		-2.01416	-2.34985		-2.71606	-1.95312
-1.09863	-1.40381		-1.77002	-1.98364		-2.13623	-2.50244		-2.28882	-1.64795
-1.19019	-2.44141		-2.13623	-0.91553		-1.64795	-1.80054		-1.80054	-1.67847
-2.71606	-1.89209		-2.80762	-0.76294		-1.31226	-1.86157		-2.2583	-2.34985
-1.77002	-1.58691		-1.95312	-2.83813		-1.2207	-1.83105		-2.65503	-1.80054
-0.88501	-2.0752		-1.49536	-2.65503		-1.46484	-1.28174		-1.61743	-1.19019
-1.34277	-2.71606		-2.2583	-1.86157		-1.80054	-1.58691		-1.28174	-1.25122
-1.98364	-3.44849		-2.31934	-1.25122		-2.10571	-2.50244		-1.70898	-1.70898
-1.7395	-2.56348		-2.56348	-1.00708		-2.41089	-2.0752		-2.53296	-1.86157
-1.61743	-1.31226		-1.98364	-1.52588		-1.5564	-2.41089		-2.44141	-1.15967
-2.10571	-0.73242		-0.39673	-1.80054		-1.28174	-2.34985		-1.12915	-1.2207
-1.83105	-1.2207		-1.46484	-2.59399		-1.64795	-1.86157		-0.76294	-1.7395
-1.80054	-2.89917		-2.10571	-1.80054		-1.70898	-2.41089		-1.12915	-1.77002
-1.31226	-2.19727		-1.46484	-1.34277		-1.92261	-1.83105		-1.7395	-1.67847
-0.48828	-2.22778		-1.37329	-1.28174		-1.64795	-2.89917		-1.98364	-2.10571
-0.88501	-2.92969		-1.52588	-2.16675		-2.0752	-3.17383		-1.98364	-1.2207
-1.34277	-3.02124		-1.7395	-2.41089		-1.98364	-2.62451		-2.16675	-1.09863
-1.5564	-2.71606		-1.61743	-1.77002		-1.86157	-0.30518		-2.28882	-1.00708
-1.95312	-2.04468		-1.09863	-1.61743		-1.67847	-1.06812		-1.86157	-1.61743
-1.31226	-1.92261		-1.34277	-2.31934		-0.67139	-2.71606		-1.64795	-1.95312
-1.09863	-2.28882		-1.89209	-2.16675		-1.31226	-4.05884		-2.13623	-0.94604
-1.98364	-2.80762		-1.12915	-1.70898		-1.31226	-2.59399		-2.10571	-0.54932
-2.10571	-1.77002		-1.52588	-1.80054		-1.49536	-1.98364		-1.28174	-1.52588
-1.7395	-1.86157		-2.0752	-1.52588		-1.70898	-0.7019		-1.70898	-1.89209
-1.49536	-2.28882		-1.58691	-2.28882		-2.22778	-1.61743		-2.19727	-2.56348
-1.70898	-2.9602		-1.15967	-2.56348		-2.38037	-2.31934		-1.31226	-2.2583
-2.10571	-2.34985		-1.09863	-1.46484		-1.89209	-1.80054		-1.19019	-1.12915
-1.40381	-2.01416		-0.48828	-1.7395		-2.01416	-2.44141		-0.39673	-2.10571
-1.52588	-2.2583		-0.15259	-2.56348		-1.2207	-2.16675		-1.77002	-1.95312
-1.61743	-2.22778		-0.85449	-2.0752		-0.57983	-1.7395		-3.32642	-1.06812
-0.85449	-2.62451		-1.12915	-1.31226		-1.37329	-1.92261		-3.38745	-1.43433
-1.00708	-3.32642		-1.5564	-1.7395		-2.0752	-2.01416		-2.65503	-1.80054
-1.83105	-1.64795		-1.98364	-1.7395		-1.80054	-1.61743		-2.31934	-1.46484
-1.61743	-1.00708		-1.61743	-1.12915		-1.2207	-0.76294		-2.99072	-1.64795
-1.31226	-1.7395		-1.06812	-2.22778		-2.16675	-1.25122		-2.65503	-2.31934
-0.48828	-1.89209		-1.31226	-3.50952		-1.80054	-2.56348		-1.86157	-2.47192
-2.13623	-2.47192		-1.15967	-2.99072		-1.43433	-2.62451		-1.40381	-1.58691
-2.59399	-2.59399		-1.49536	-2.44141		-0.73242	-2.38037		-0.82397	-0.88501
-1.89209	-2.62451		-2.38037	-2.0752		-0.54932	-2.04468		-1.49536	-1.00708
-1.61743	-1.58691		-1.77002	-2.01416		-1.12915	-2.01416		-2.04468	-1.67847
-1.98364	-2.01416		-0.61035	-2.71606		-1.70898	-2.16675		-2.19727	-1.15967
-2.10571	-2.80762		-1.15967	-2.31934		-1.61743	-2.47192		-2.10571	-1.77002
-1.92261	-1.49536		-2.0752	-1.34277		-1.25122	-2.56348		-2.28882	-3.05176
-1.98364	-1.49536		-1.34277	-1.25122		-2.0752	-2.44141		-1.89209	-2.10571
-2.2583	-1.37329		-1.00708	-2.31934		-1.83105	-1.40381		-1.40381	-0.82397
-1.5564	-2.47192		-1.37329	-2.74658		-1.43433	-2.28882		-1.67847	-1.46484
-1.92261	-2.99072		-1.19019	-2.16675		-1.34277	-2.28882		-1.98364	-1.7395
-2.34985	-2.31934		-0.97656	-2.2583		-1.34277	-1.00708		-2.0752	-2.01416
-1.89209	-1.5564		-2.34985	-2.41089		-1.43433	-2.59399		-2.74658	-2.28882
-1.95312	-2.41089		-2.50244	-2.59399		-2.04468	-2.89917		-3.38745	-1.80054
-1.61743	-2.0752		-1.12915	-1.70898		-1.61743	-2.59399		-3.32642	-1.61743
-0.91553	-2.19727		-1.77002	-3.35693		-1.49536	-1.46484		-2.16675	-1.2207
-1.40381	-2.68555		-1.7395	-2.86865		-1.12915	-1.43433		-1.86157	-1.46484
-1.40381	-2.41089		-1.77002	-2.04468		-1.5564	-3.35693		-2.22778	-1.92261
-1.92261	-1.37329		-1.52588	-2.16675		-1.58691	-2.99072		-2.10571	-1.43433
-1.58691	-1.80054		-1.19019	-2.62451		-1.15967	-2.83813		-2.53296	-1.15967
-2.47192	-3.17383		-2.01416	-3.26538		-2.0752	-2.0752		-1.86157	-1.34277
-1.7395	-2.47192		-1.64795	-2.47192		-1.80054	-0.82397		-0.76294	-1.95312
-1.67847	-1.89209		-1.2207	-2.16675		-1.70898	-1.83105		-1.61743	-2.44141
-1.86157	-1.92261		-1.28174	-1.92261		-2.65503	-2.68555		-2.56348	-1.40381
-1.61743	-2.34985		-1.58691	-3.14331		-2.38037	-2.74658		-3.26538	-1.43433
-1.95312	-1.89209		-1.67847	-4.39453		-1.61743	-2.7771		-2.56348	-1.61743
-2.04468	-2.01416		-2.10571	-2.34985		-0.97656	-2.16675		-1.37329	-2.56348
-2.04468	-1.80054		-2.2583	-1.09863		-0.85449	-1.80054		-2.2583	-1.86157
-1.61743	-1.89209		-1.7395	-2.9602		-1.31226	-2.19727		-1.83105	-0.48828
-1.00708	-1.37329		-1.15967	-3.20435		-1.49536	-1.7395		-1.98364	-0.97656
-1.46484	-2.22778		-1.25122	-2.89917		-2.62451	-1.89209		-1.70898	-1.70898
-2.80762	-2.59399		-1.7395	-3.02124		-1.31226	-1.98364		-2.31934	-2.41089
-2.65503	-1.98364		-1.06812	-2.65503		-0.7019	-1.5564		-2.53296	-2.31934
-2.28882	-2.19727		-0.73242	-2.62451		-1.83105	-1.25122		-1.98364	-1.46484
-2.2583	-2.68555		-1.52588	-1.31226		-2.2583	-1.77002		-1.00708	-1.52588
-1.19019	-3.02124		-1.34277	-1.95312		-1.95312	-1.64795		-1.80054	-1.67847
-0.76294	-2.80762		-1.52588	-2.86865		-1.86157	-2.16675		-2.53296	-1.43433
-1.80054	-2.10571		-1.43433	-2.89917		-2.28882	-2.68555		-2.74658	-2.01416
-2.47192	-1.15967		-1.52588	-2.04468		-1.70898	-2.2583		-2.2583	-1.86157
-1.67847	-1.31226		-1.37329	-1.89209		-1.5564	-1.31226		-1.92261	-1.28174
-0.39673	-2.92969		-1.77002	-2.16675		-1.89209	-2.04468		-1.64795	-1.49536
-0.94604	-3.479		-1.37329	-2.92969		-1.67847	-2.31934		-1.80054	-1.80054
-2.28882	-2.71606		-1.67847	-1.67847		-1.83105	-1.46484		-1.80054	-1.80054
-2.53296	-1.95312		-0.82397	-1.46484		-2.0752	-2.10571		-2.13623	-1.52588
-2.22778	-2.0752		-0.97656	-2.47192		-1.49536	-2.62451		-2.47192	-1.83105
-2.0752	-1.61743		-2.10571	-2.22778		-0.7019	-2.71606		-2.34985	-1.83105
-1.40381	-1.52588		-2.50244	-1.89209		-1.52588	-1.89209		-1.80054	-1.58691
-1.43433	-1.95312		-1.46484	-1.70898		-1.80054	-2.28882		-1.49536	-1.83105
-0.7019	-2.86865		-0.18311	-2.19727		-0.97656	-2.50244		-1.83105	-1.5564
-2.0752	-1.28174		-0.64087	-2.41089		-1.06812	-2.16675		-2.22778	-1.70898
-2.31934	-2.16675		-0.76294	-1.89209		-1.64795	-2.13623		-2.13623	-2.0752
-0.97656	-1.46484		-0.76294	-1.92261		-2.0752	-1.89209		-1.2207	-1.00708
-1.98364	-2.56348		-0.61035	-1.86157		-2.16675	-2.47192		-1.70898	-1.70898
-1.52588	-2.44141		-1.58691	-2.71606		-1.28174	-2.44141		-2.74658	-2.50244
-1.12915	-2.65503		-1.70898	-2.74658		-1.67847	-1.67847		-2.53296	-1.58691
-1.31226	-2.04468		-1.5564	-1.70898		-2.56348	-1.98364		-1.25122	-1.49536
-1.64795	-2.31934		-1.80054	-1.5564		-2.19727	-1.77002		-1.52588	-1.77002
-1.43433	-2.83813		-1.31226	-0.79346		-1.61743	-1.83105		-2.04468	-1.77002
-1.7395	-2.86865		-0.82397	-2.2583		-1.43433	-2.0752		-1.89209	-1.40381
-1.92261	-2.16675		-1.31226	-2.38037		-0.61035	-2.86865		-2.10571	-1.49536
-1.40381	-2.71606		-1.2207	-1.80054		-1.5564	-2.22778		-3.20435	-2.2583
-1.86157	-2.2583		-1.34277	-1.89209		-2.56348	-1.00708		-3.50952	-2.59399
-2.34985	-1.83105		-1.12915	-1.09863		-2.65503	-1.77002		-3.14331	-2.13623
-2.13623	-1.52588		-1.19019	-1.0376		-1.06812	-2.62451		-2.71606	-1.77002
-1.95312	-3.26538		-1.2207	-0.91553		-1.19019	-2.86865		-1.98364	-1.83105
-2.16675	-2.19727		-0.88501	-0.91553		-1.06812	-1.58691		-2.13623	-1.12915
-1.7395	-1.34277		-1.06812	-2.04468		-1.77002	-2.10571		-1.52588	-1.46484
-2.01416	-2.13623		-0.61035	-2.34985		-2.16675	-2.83813		-1.34277	-1.77002
-2.44141	-2.0752		-1.12915	-1.43433		-1.7395	-2.34985		-1.52588	-2.10571
-2.10571	-0.67139		-2.34985	-2.10571		-1.98364	-1.5564		-2.19727	-1.61743
-1.0376	-1.2207		-2.2583	-3.05176		-1.43433	-2.74658		-1.7395	-1.92261
-1.92261	-3.26538		-1.34277	-2.71606		-1.09863	-2.38037		-1.98364	-2.04468
-1.67847	-2.59399		-1.2207	-1.83105		-1.95312	-0.39673		-1.7395	-1.83105
-0.88501	-2.53296		-1.34277	-1.61743		-2.34985	-2.13623		-2.2583	-1.98364
-1.7395	-2.65503		-1.46484	-1.58691		-1.83105	-2.71606		-2.47192	-2.47192
-1.70898	-2.99072		-1.0376	-0.61035		-1.64795	-2.50244		-2.47192	-1.7395
-0.85449	-1.92261		-1.28174	-1.31226		-1.83105	-2.56348		-2.34985	-2.22778
-0.54932	-1.37329		-1.64795	-2.74658		-1.15967	-1.43433		-2.2583	-2.0752
-1.58691	-1.80054		-2.22778	-1.92261		-1.49536	-1.40381		-1.61743	-1.5564
-1.37329	-2.41089		-1.34277	-1.89209		-1.64795	-2.47192		-1.12915	-1.70898
-1.98364	-2.13623		-0.85449	-1.5564		-0.88501	-2.92969		-1.25122	-1.5564
-2.41089	-2.13623		-1.28174	-1.19019		-1.77002	-2.68555		-1.64795	-1.49536
-1.43433	-2.19727		-1.34277	-1.67847		-1.80054	-1.83105		-2.89917	-1.15967
-0.91553	-2.2583		-1.5564	-1.49536		-2.22778	-2.19727		-3.32642	-1.15967
-1.19019	-2.01416		-1.49536	-1.58691		-2.28882	-1.89209		-2.53296	-1.2207
-1.67847	-2.34985		-1.58691	-1.86157		-2.28882	-0.82397		-1.70898	-0.67139
-1.70898	-2.31934		-1.67847	-2.34985		-1.86157	-1.70898		-1.49536	-1.0376
-1.25122	-1.92261		-1.5564	-0.57983		-2.0752	-2.68555		-1.92261	-1.67847
-1.25122	-1.40381		-1.19019	-0.7019		-1.5564	-1.61743		-2.47192	-1.80054
-2.01416	-1.67847		-0.91553	-1.70898		-1.83105	-0.97656		-2.62451	-1.46484
-1.00708	-1.92261		-0.48828	-1.43433		-1.37329	-1.49536		-2.0752	-1.67847
-0.94604	-1.64795		-0.42725	-2.19727		-1.83105	-1.43433		-2.34985	-1.83105
-2.74658	-2.38037		-1.46484	-1.25122		-1.77002	-2.0752		-1.83105	-1.95312
-2.38037	-2.01416		-1.5564	-1.58691		-1.34277	-1.61743		-1.25122	-2.22778
-1.49536	-1.83105		-1.34277	-2.16675		-1.43433	-1.5564		-2.04468	-1.77002
-1.80054	-2.13623		-1.19019	-1.49536		-1.92261	-1.80054		-2.2583	-2.13623
-2.19727	-2.13623		-0.97656	-1.00708		-1.95312	-2.34985		-2.22778	-2.80762
-0.94604	-1.86157		-0.88501	-1.19019		-2.2583	-2.47192		-2.38037	-2.41089
-1.25122	-2.01416		-0.67139	-1.52588		-2.10571	-1.37329		-2.53296	-1.98364
-2.47192	-1.86157		-1.80054	-1.64795		-1.89209	-1.40381		-2.0752	-2.04468
-2.65503	-1.83105		-1.89209	-1.70898		-1.5564	-2.31934		-1.31226	-2.16675
-1.19019	-2.86865		-1.0376	-1.52588		-1.00708	-1.64795		-1.52588	-1.67847
-0.85449	-3.87573		-0.24414	-1.67847		-1.80054	0.27466		-1.92261	-1.5564
-1.37329	-3.05176		-0.7019	-1.95312		-2.13623	-2.41089		-2.13623	-1.43433
-1.2207	-2.0752		-1.15967	-1.86157		-1.83105	-4.02832		-1.43433	-1.28174
-2.47192	-1.80054		-1.00708	-2.10571		-1.64795	-2.28882		-2.50244	-1.61743
-2.56348	-2.19727		-1.25122	-1.92261		-1.52588	-1.64795		-2.74658	-1.7395
-2.83813	-2.44141		-1.15967	-1.67847		-1.5564	-1.49536		-2.71606	-1.37329
-1.28174	-3.32642		-1.25122	-0.33569		-1.28174	-0.97656		-2.47192	-1.92261
0	-2.13623		-1.52588	-0.73242		-0.73242	-0.64087		-2.53296	-1.5564
-0.73242	-2.31934		-0.45776	-1.70898		-1.25122	-1.28174		-1.0376	-1.12915
-1.98364	-2.71606		-0.21362	-1.67847		-1.77002	-1.83105		-0.61035	-1.43433
-1.7395	-2.89917		-0.88501	-1.15967		-1.52588	-1.80054		-3.14331	-0.82397
-1.0376	-2.59399		-1.06812	-0.79346		-1.43433	-1.83105		-3.17383	-1.2207
-1.61743	-1.61743		-1.34277	-1.61743		-1.31226	-1.43433		-2.10571	-2.28882
-2.2583	-1.77002		-1.83105	-1.89209		-1.15967	-2.01416		-1.2207	-2.50244
-1.92261	-1.25122		-0.73242	-1.37329		-1.46484	-2.62451		-1.52588	-2.19727
-1.70898	-2.34985		-1.40381	-0.15259		-2.0752	-1.80054		-2.56348	-1.34277
-1.61743	-1.80054		-1.95312	-1.46484		-1.64795	-1.95312		-2.74658	-1.12915
-1.67847	-1.52588		-0.61035	-2.16675		-0.76294	-1.37329		-2.22778	-1.46484
-1.86157	-1.92261		-0.67139	-1.80054		-0.67139	-1.43433		-2.0752	-1.70898
-1.31226	-2.34985		-0.5188	-1.43433		-1.61743	-1.46484		-1.83105	-1.86157
-1.0376	-2.86865		-1.09863	-1.92261		-1.95312	-0.82397		-1.52588	-2.71606
-2.38037	-2.0752		-1.89209	-2.0752		-1.67847	-1.25122		-1.83105	-2.44141
-2.53296	-2.38037		-1.77002	-1.80054		-2.04468	-2.13623		-1.5564	-2.2583
-2.2583	-2.22778		-1.52588	-1.28174		-1.77002	-1.92261		-2.0752	-1.52588
-1.86157	-1.00708		-1.12915	-1.31226		-1.28174	-1.92261		-2.34985	-1.52588
-3.14331	-2.01416		-1.19019	-0.88501		-1.7395	-2.7771		-2.7771	-1.70898
-2.0752	-2.0752		-0.94604	-1.64795		-1.37329	-2.31934		-2.41089	-1.61743
-1.0376	-1.77002		-1.46484	-2.0752		-1.28174	-2.44141		-1.43433	-1.46484
-1.98364	-1.89209		-2.16675	-1.7395		-1.98364	-2.50244		-1.46484	-0.85449
-2.10571	-2.16675		-1.5564	-1.19019		-2.04468	-2.44141		-1.86157	-0.88501
-1.06812	-2.01416		-1.15967	-1.2207		-2.41089	-1.06812		-1.7395	-1.70898
-1.46484	-2.34985		-1.89209	-2.50244		-1.34277	-1.12915		-1.43433	-2.34985
-1.89209	-2.47192		-1.64795	-1.95312		-1.40381	-1.98364		-1.98364	-1.25122
-1.86157	-2.28882		-0.7019	-0.97656		-1.80054	-1.58691		-1.83105	-1.06812
-1.34277	-1.98364		-1.70898	-1.46484		-2.47192	-1.92261		-2.41089	-1.7395
-2.13623	-2.01416		-1.5564	-1.12915		-1.61743	-1.92261		-2.16675	-1.28174
-2.89917	-2.44141		-2.34985	-0.88501		-1.43433	-1.95312		-1.40381	-1.5564
-2.31934	-2.74658		-1.86157	-1.80054		-1.43433	-2.7771		-1.70898	-1.28174
-2.0752	-1.92261		-0.85449	-2.44141		-1.7395	-2.31934		-1.09863	-2.13623
-2.41089	-2.19727		-1.64795	-1.89209		-2.31934	-1.52588		-1.7395	-2.50244
-1.95312	-2.59399		-2.41089	-1.83105		-2.13623	-1.77002		-2.83813	-1.64795
-2.0752	-1.95312		-1.19019	-2.89917		-0.76294	-2.34985		-2.50244	-0.97656
-1.80054	-2.41089		-1.09863	-2.01416		-0.88501	-2.2583		-1.7395	-1.77002
-2.7771	-2.89917		-1.61743	-2.01416		-1.61743	-1.80054		-1.40381	-1.61743
-1.37329	-2.04468		-2.01416	-2.31934		-1.49536	-1.95312		-1.89209	-1.2207
-1.77002	-2.01416		-2.62451	-0.45776		-1.86157	-2.41089		-2.56348	-1.58691
-3.32642	-2.34985		-1.2207	-2.44141		-1.34277	-1.64795		-1.83105	-2.68555
-2.65503	-2.34985		-0.79346	-3.479		-0.67139	-2.47192		-1.64795	-1.89209
-2.47192	-2.59399		-0.79346	-2.86865		-1.40381	-2.59399		-1.80054	-1.7395
-2.2583	-2.62451		-1.00708	-3.08228		-2.13623	-2.28882		-2.44141	-1.92261
-2.10571	-2.7771		-1.83105	-2.89917		-1.89209	-1.49536		-2.2583	-1.31226
-1.0376	-2.31934		-1.61743	-2.13623		-1.2207	-2.10571		-2.10571	-1.19019
-2.01416	-2.59399		-1.83105	-1.98364		-1.40381	-1.64795		-2.47192	-1.46484
-1.7395	-2.38037		-1.7395	-1.00708		-1.98364	-2.04468		-2.53296	-1.40381
-1.49536	-2.19727		-1.70898	-1.28174		-1.09863	-2.04468		-1.70898	-1.5564
-1.00708	-1.89209		-1.43433	-2.59399		-0.79346	-2.01416		-1.86157	-1.19019
-1.00708	-1.77002		-0.82397	-2.53296		-1.25122	-2.0752		-2.19727	-1.31226
-2.01416	-2.19727		-0.94604	-1.52588		-1.09863	-2.47192		-1.61743	-1.89209
-2.62451	-1.77002		-1.15967	-2.13623		-1.31226	-1.89209		-2.62451	-1.86157
-1.7395	-1.37329		-0.97656	-1.09863		-1.09863	-2.10571		-2.65503	-2.47192
-1.25122	-3.05176		-0.03052	-1.67847		-1.67847	-1.58691		-1.80054	-1.80054
-1.77002	-3.44849		-0.76294	-3.20435		-2.04468	-1.80054		-2.0752	-1.46484
-1.46484	-2.31934		-1.92261	-1.92261		-0.85449	-3.14331		-1.37329	-1.34277
-0.88501	-2.22778		-1.80054	-1.7395		-1.64795	-3.41797		-2.10571	-1.70898
-0.33569	-2.13623		-1.52588	-2.53296		-1.80054	-2.16675		-2.44141	-2.13623
-0.61035	-2.44141		-1.52588	-1.52588		-1.77002	-1.58691		-2.10571	-1.7395
-1.06812	-2.89917		-1.09863	-0.97656		-1.52588	-1.67847		-2.65503	-2.01416
-1.98364	-1.67847		-1.25122	-2.31934		-1.37329	-2.47192		-2.92969	-2.04468
-2.99072	-1.28174		-1.09863	-2.2583		-1.70898	-2.44141		-1.31226	-2.65503
-1.5564	-2.28882		-0.54932	-1.12915		-1.80054	-1.49536		-1.5564	-1.86157
-1.86157	-1.98364		-0.88501	-1.34277		-1.61743	-1.80054		-2.7771	-0.82397
-2.53296	-2.53296		-1.15967	-2.38037		-2.38037	-3.32642		-2.9602	-1.89209
-2.41089	-2.74658		-1.92261	-1.95312		-1.95312	-3.32642		-3.66211	-1.86157
-2.47192	-2.28882		-1.5564	-2.16675		-2.28882	-1.7395		-2.38037	-1.46484
-1.95312	-2.34985		-1.2207	-2.86865		-2.13623	-0.85449		-2.65503	-1.0376
-2.04468	-1.61743		-2.2583	-0.42725		-0.79346	-2.0752		-2.68555	-2.28882
-1.64795	-1.95312		-1.19019	-0.42725		-1.00708	-2.99072		-2.22778	-2.10571
-1.2207	-2.10571		-1.37329	-3.57056		-1.34277	-1.86157		-2.10571	-1.70898
-1.64795	-1.86157		-0.67139	-2.59399		-1.34277	-2.53296		-1.64795	-0.97656
-2.22778	-2.04468		-1.19019	-1.25122		-1.09863	-2.16675		-1.83105	-1.89209
-1.92261	-1.89209		-1.77002	-1.92261		-1.98364	-1.12915		-2.13623	-2.86865
-1.25122	-2.13623		-1.37329	-1.00708		-1.89209	-1.46484		-1.40381	-2.2583
-1.49536	-1.89209		-0.18311	-0.33569		-0.85449	-1.95312		-2.50244	-2.31934
-2.16675	-2.41089		-0.94604	-1.80054		-1.64795	-2.28882		-3.11279	-1.7395
-1.58691	-2.44141		-1.15967	-1.70898		-2.47192	-1.40381		-2.31934	-0.94604
-1.86157	-2.19727		-1.37329	-0.97656		-2.47192	-2.0752		-1.67847	-1.0376
-2.31934	-3.23486		-1.80054	-1.52588		-1.58691	-3.14331		-1.98364	-1.43433
-2.47192	-1.77002		-1.5564	-1.00708		-1.7395	-2.71606		-2.04468	-1.86157
-1.95312	-1.77002		-2.13623	-1.86157		-1.98364	-2.47192		-2.13623	-2.99072
-2.53296	-0.94604		-1.34277	-1.7395		-2.22778	-2.22778		-1.98364	-2.59399
-1.86157	-2.19727		-1.77002	-1.49536		-1.5564	-1.15967		-1.7395	-1.86157
-2.34985	-4.39453		-2.16675	-2.04468		-2.13623	-1.0376		-1.31226	-1.77002
-2.41089	-3.23486		-1.37329	-2.9602		-1.58691	-2.62451		-1.80054	-1.43433
-2.59399	-2.47192		-1.15967	-1.95312		-1.61743	-2.9602		-2.34985	-1.40381
-2.44141	-2.53296		-1.95312	-1.61743		-1.52588	-1.92261		-2.34985	-2.34985
-1.40381	-3.50952		-2.34985	-1.80054		-1.46484	-2.47192		-2.41089	-1.28174
-1.83105	-3.479		-1.09863	-1.80054		-1.15967	-2.16675		-2.47192	-2.04468
-2.65503	-2.9602		0.06104	-1.40381		-1.77002	-1.43433		-1.95312	-2.2583
-2.47192	-2.04468		-0.39673	-2.0752		-1.12915	-1.58691		-1.89209	-1.67847
-2.0752	-2.9602		-1.95312	-2.74658		-1.77002	-1.58691		-2.19727	-0.91553
-2.59399	-2.99072		-2.80762	-1.83105		-2.19727	-1.70898		-3.479	-1.09863
-3.57056	-1.7395		-0.82397	-1.43433		-1.40381	-2.04468		-3.08228	-2.0752
-3.66211	-2.10571		-0.45776	-1.46484		-1.46484	-2.31934		-2.65503	-2.16675
-2.53296	-2.99072		-2.04468	-1.52588		-1.2207	-2.74658		-1.40381	-1.58691
-1.5564	-2.9602		-1.7395	-2.50244		-1.15967	-1.49536		-1.28174	-1.09863
-1.7395	-2.01416		-0.97656	-1.43433		-1.15967	-1.49536		-2.19727	-1.2207
-2.0752	-1.95312		-1.52588	-1.06812		-1.70898	-1.7395		-1.95312	-1.28174
-2.10571	-1.89209		-1.28174	-2.50244		-2.68555	-1.95312		-1.28174	-1.67847
-2.7771	-1.83105		-2.38037	-2.86865		-2.2583	-1.67847		-1.80054	-2.19727
-1.77002	-2.99072		-2.59399	-2.47192		-1.5564	-1.19019		-2.19727	-1.95312
-1.5564	-2.80762		-1.43433	-1.80054		-1.43433	-1.2207		-2.80762	-1.52588
-1.37329	-1.61743		-0.61035	-1.34277		-1.2207	-1.77002		-2.22778	-2.44141
-2.19727	-1.40381		-1.77002	-2.10571		-1.7395	-2.0752		-2.0752	-2.10571
-2.56348	-2.0752		-2.31934	-1.89209		-1.43433	-1.70898		-2.16675	-1.61743
-2.22778	-2.47192		-1.61743	-2.28882		-1.31226	-0.82397		-1.80054	-2.31934
-1.83105	-2.7771		-1.31226	-2.59399		-1.77002	-1.92261		-2.22778	-2.50244
-0.88501	-2.62451		-1.5564	-2.59399		-1.19019	-2.59399		-1.37329	-1.52588
-0.24414	-2.62451		-2.28882	-2.16675		-0.64087	-1.46484		-1.70898	-0.91553
-1.49536	-2.38037		-1.19019	-1.61743		-1.31226	-1.15967		-2.28882	-0.73242
-2.01416	-1.83105		-2.13623	-1.98364		-1.19019	-1.28174		-2.01416	-1.0376
-1.61743	-1.64795		-2.22778	-1.19019		-2.41089	-1.43433		-1.58691	-1.2207
-1.77002	-3.32642		-1.09863	-1.49536		-1.89209	-0.73242		-2.04468	-2.56348
-2.10571	-3.72314		-0.33569	-1.7395		-1.09863	-1.70898		-2.38037	-2.28882
-2.34985	-2.80762		-1.46484	-0.97656		-1.77002	-2.92969		-2.34985	-1.43433
-1.61743	-1.95312		-1.77002	-1.31226		-2.31934	-2.59399		-1.92261	-1.37329
-1.61743	-1.92261		-1.09863	-1.70898		-1.5564	-0.97656		-1.19019	-1.95312
-2.01416	-1.70898		-0.76294	-2.19727		-1.49536	-1.86157		-1.25122	-1.83105
-0.91553	-1.25122		-1.2207	-1.40381		-1.49536	-2.7771		-1.61743	-1.98364
-0.88501	-1.25122		-1.43433	-1.49536		-1.95312	-2.31934		-1.2207	-1.89209
-2.44141	-2.59399		-1.25122	-0.88501		-1.70898	-2.16675		-2.16675	-1.25122
-3.08228	-2.47192		-1.09863	-0.76294		-2.22778	-1.7395		-2.9602	-0.79346
-2.22778	-2.10571		-1.61743	-2.13623		-2.65503	-1.52588		-2.34985	-1.34277
-2.34985	-1.7395		-1.31226	-2.34985		-1.46484	-1.43433		-2.41089	-2.10571
-1.89209	-1.5564		-1.37329	-1.58691		-0.61035	-1.5564		-2.53296	-2.31934
-1.15967	-1.77002		-0.97656	-1.77002		-0.94604	-1.49536		-2.38037	-1.92261
-0.91553	-2.71606		-1.67847	-0.97656		-1.77002	-2.0752		-2.22778	-1.37329
-1.83105	-2.71606		-1.31226	-0.76294		-0.76294	-1.49536		-2.04468	-1.67847
-2.19727	-2.0752		-1.12915	-1.34277		-0.76294	-2.22778		-1.28174	-2.04468
-2.19727	-2.80762		-1.80054	-3.02124		-2.34985	-2.19727		-1.7395	-1.58691
-2.65503	-2.44141		-1.83105	-3.26538		-2.38037	-1.64795		-2.0752	-1.34277
-2.53296	-1.86157		-1.12915	-2.38037		-1.31226	-1.70898		-2.16675	-2.19727
-1.61743	-2.47192		-1.2207	-2.41089		-1.52588	-1.00708		-2.04468	-1.58691
-1.7395	-2.9602		-1.7395	-1.5564		-1.92261	-2.0752		-1.70898	-1.58691
-1.77002	-2.28882		-1.19019	-1.80054		-2.16675	-2.34985		-1.25122	-2.13623
-1.12915	-2.10571		-1.19019	-2.59399		-2.01416	-2.10571		-1.0376	-1.49536
-0.94604	-2.62451		-1.43433	-1.86157		-1.49536	-1.34277		-1.98364	-1.77002
-1.40381	-1.49536		-1.28174	-1.34277		-2.47192	-1.28174		-2.83813	-2.38037
-2.04468	-1.89209		-0.57983	-0.94604		-1.89209	-1.80054		-2.50244	-1.86157
-1.92261	-2.38037		-0.67139	-2.01416		-1.43433	-1.15967		-1.64795	-1.37329
-1.70898	-2.01416		-1.34277	-1.86157		-1.80054	-1.5564		-1.0376	-1.98364
-1.77002	-0.73242		-1.7395	-2.80762		-2.41089	-1.58691		-1.77002	-1.98364
-2.16675	-1.40381		-2.19727	-2.19727		-2.65503	0.06104		-1.86157	-1.25122
-1.37329	-3.69263		-2.04468	-1.64795		-2.04468	-1.61743		-1.46484	-1.49536
-1.40381	-2.22778		-1.0376	-1.31226		-0.57983	-2.99072		-1.49536	-1.92261
-1.64795	-2.16675		-0.82397	-0.88501		-1.09863	-2.34985		-1.37329	-1.95312
-2.22778	-1.77002		-1.25122	-1.12915		-1.95312	-2.04468		-2.16675	-1.5564
-2.16675	-2.41089		-1.83105	-1.37329		-1.67847	-1.61743		-1.89209	-1.52588
-1.92261	-1.31226		-1.25122	-2.28882		-1.83105	-1.80054		-0.97656	-2.01416
-2.01416	-1.70898		-1.2207	-2.62451		-2.10571	-2.0752		-0.42725	-1.83105
-1.46484	-2.62451		-1.89209	-2.22778		-1.43433	-2.86865		-2.50244	-1.2207
-1.77002	-3.08228		-1.95312	-1.86157		-0.94604	-1.31226		-2.44141	-1.64795
-1.86157	-2.38037		-1.61743	-1.98364		-2.34985	-0.54932		-2.19727	-2.01416
-1.92261	-1.95312		-1.46484	-1.5564		-2.53296	-1.49536		-1.89209	-2.16675
-1.83105	-1.77002		-1.95312	-1.2207		-1.40381	-2.83813		-1.37329	-2.16675
-1.7395	-1.06812		-0.76294	-1.83105		-0.64087	-2.83813		-1.70898	-2.28882
-2.50244	-1.61743		-1.12915	-0.57983		-1.06812	-2.10571		-1.70898	-1.98364
-1.7395	-2.34985		-1.77002	-0.97656		-1.37329	-1.67847		-2.10571	-2.22778
-1.37329	-1.95312		-1.31226	-3.11279		-1.2207	-0.64087		-2.13623	-1.98364
-2.0752	-2.89917		-1.15967	-2.92969		-1.37329	-0.88501		-2.47192	-1.83105
-1.64795	-2.68555		-1.89209	-1.34277		-1.34277	-2.01416		-2.22778	-1.00708
-1.37329	-2.19727		-2.2583	-1.67847		-2.2583	-3.17383		-2.34985	-1.15967
-1.64795	-1.67847		-0.97656	-1.67847		-1.83105	-2.2583		-1.70898	-2.34985
-2.04468	-2.31934		-0.48828	-1.92261		-1.64795	-1.28174		-1.15967	-2.34985
-0.97656	-1.70898		-1.15967	-1.52588		-2.0752	-1.43433		-1.83105	-2.01416
-1.95312	-2.7771		-1.43433	-1.83105		-1.80054	-2.7771		-1.67847	-1.49536
-2.44141	-2.31934		-0.85449	-2.0752		-2.34985	-1.83105		-2.50244	-1.64795
-1.61743	-1.86157		-0.33569	-1.83105		-1.31226	-0.42725		-2.9602	-1.95312
-1.25122	-1.28174		-0.36621	-1.49536		-1.19019	-1.28174		-2.04468	-1.80054
-1.77002	-2.50244		-1.2207	-1.70898		-1.83105	-2.19727		-1.89209	-2.22778
-2.22778	-2.59399		-0.73242	-1.83105		-1.58691	-2.01416		-1.52588	-2.31934
-1.7395	-2.01416		-0.82397	-1.95312		-1.95312	-2.80762		-1.15967	-1.61743
-2.44141	-0.30518		-1.64795	-1.40381		-2.38037	-2.28882		-1.98364	-2.2583
-2.0752	-1.77002		-1.46484	-1.64795		-1.80054	-0.15259		-3.50952	-1.86157
-1.12915	-3.02124		-0.73242	-2.01416		-0.76294	-2.34985		-2.44141	-1.43433
-1.00708	-2.80762		-1.5564	-0.91553		-0.79346	-3.75366		-1.06812	-1.67847
-1.7395	-2.2583		-1.31226	-1.5564		-2.16675	-3.26538		-1.77002	-1.2207
-2.62451	-2.28882		-1.31226	-2.92969		-2.19727	-1.58691		-1.98364	-1.43433
-1.95312	-2.65503		-1.77002	-2.38037		-1.70898	-1.19019		-0.85449	-2.04468
-1.28174	-1.83105		-0.67139	-2.19727		-1.86157	-2.31934		-0.39673	-1.92261
-0.42725	-1.86157		-0.73242	-1.06812		-1.43433	-1.64795		-2.19727	-1.52588
-1.98364	-1.80054		-1.15967	-1.46484		-1.34277	-1.34277		-3.17383	-1.00708
-2.68555	-1.89209		-1.98364	-1.92261		-1.95312	-1.95312		-2.83813	-1.64795
-2.68555	-3.11279		-1.61743	-2.22778		-1.46484	-1.61743		-2.0752	-1.61743
-1.49536	-2.16675		-1.34277	-2.50244		-1.89209	-1.25122		-1.49536	-1.70898
-0.88501	-2.19727		-1.46484	-2.13623		-2.31934	-2.10571		-1.25122	-1.40381
-1.00708	-2.38037		-1.5564	-1.70898		-2.0752	-2.28882		-1.80054	-0.91553
-2.16675	-1.67847		-1.31226	-0.91553		-1.15967	-1.52588		-2.2583	-1.25122
-2.10571	-2.10571		-1.37329	-2.59399		-1.00708	-1.37329		-1.70898	-1.25122
-1.52588	-2.62451		-1.15967	-3.2959		-1.34277	-1.7395		-1.19019	-1.98364
-1.92261	-2.65503		-2.19727	-2.65503		-2.13623	-2.22778		-1.34277	-2.01416
-2.62451	-2.74658		-1.95312	-2.2583		-1.25122	-0.82397		-1.67847	-1.95312
-1.80054	-2.41089		-1.2207	-3.32642		-1.31226	-0.7019		-1.49536	-1.95312
-1.83105	-1.83105		-1.49536	-2.44141		-2.04468	-2.10571		-2.01416	-1.80054
-1.64795	-1.83105		-1.77002	-2.0752		-0.97656	-2.56348		-2.31934	-1.70898
-1.58691	-1.86157		-0.97656	-1.61743		-1.19019	-1.5564		-2.56348	-1.09863
-1.46484	-2.10571		-0.73242	-1.64795		-1.09863	-1.86157		-2.2583	-0.91553
-1.31226	-2.16675		-0.64087	-1.28174		-1.25122	-1.2207		-2.68555	-1.83105
-0.7019	-2.34985		-0.79346	-1.58691		-1.92261	-0.82397		-2.89917	-1.49536
-1.98364	-3.11279		-1.31226	-0.57983		-1.43433	-2.0752		-2.50244	-1.52588
-1.83105	-2.86865		-1.64795	-1.98364		-0.85449	-2.38037		-1.40381	-2.22778
-1.83105	-1.98364		-1.52588	-2.16675		-1.86157	-1.77002		-1.31226	-1.98364
-1.89209	-1.12915		-1.0376	-2.01416		-1.5564	-0.82397		-2.13623	-1.15967
-2.71606	-0.24414		-0.57983	-2.04468		-2.28882	-0.27466		-2.22778	-1.25122
-1.80054	-2.10571		-0.94604	-1.86157		-1.49536	-2.50244		-1.89209	-1.7395
-1.7395	-2.10571		-1.64795	-2.0752		-0.7019	-3.32642		-1.86157	-2.19727
-1.19019	-1.2207		-1.83105	-2.71606		-0.85449	-2.22778		-2.68555	-1.80054
-1.86157	-2.7771		-1.00708	-1.92261		-1.67847	-1.43433		-1.67847	-1.31226
-2.2583	-3.11279		-0.36621	-1.7395		-0.64087	-1.64795		-0.88501	-2.01416
-1.83105	-1.70898		-0.67139	-2.28882		-0.73242	-2.0752		-1.7395	-1.92261
-2.28882	-1.80054		-1.5564	-1.98364		-1.37329	-1.98364		-3.60107	-1.46484
-2.47192	-2.65503		-1.67847	-0.97656		-1.2207	-1.77002		-3.14331	-0.94604
-1.83105	-2.28882		-1.06812	-1.31226		-1.37329	-2.10571		-2.41089	-0.64087
-1.5564	-1.83105		-1.40381	-2.04468		-1.25122	-1.5564		-1.61743	-1.00708
-1.83105	-1.31226		-1.19019	-2.01416		-1.67847	-1.89209		-2.01416	-2.59399
-1.49536	-2.59399		-1.92261	-1.43433		-1.58691	-2.04468		-2.31934	-1.49536
-2.13623	-2.47192		-1.92261	-1.2207		-1.40381	-1.31226		-1.83105	-1.40381
-1.06812	-2.41089		-1.19019	-1.25122		-1.86157	-2.71606		-1.77002	-0.82397
-0.91553	-2.56348		-0.7019	-2.19727		-2.16675	-2.2583		-2.22778	-1.52588
-1.19019	-1.92261		-0.79346	-2.59399		-2.38037	-1.89209		-2.50244	-1.67847
-1.43433	-2.28882		-1.28174	-2.62451		-1.5564	-1.77002		-1.98364	-1.31226
-1.70898	-1.92261		-1.43433	-1.83105		-0.42725	-2.71606		-1.7395	-1.64795
-2.0752	-2.62451		-0.73242	-1.25122		-1.0376	-2.38037		-1.46484	-1.98364
-1.34277	-2.65503		-0.76294	-1.61743		-1.43433	-2.47192		-1.7395	-2.50244
-1.2207	-2.28882		-2.01416	-1.92261		-1.64795	-2.13623		-2.01416	-2.47192
-0.73242	-2.50244		-1.31226	-2.56348		-1.31226	-2.0752		-2.04468	-1.5564
-1.58691	-2.50244		-1.0376	-2.44141		-1.28174	-2.16675		-2.04468	-1.40381
-1.5564	-2.28882		-1.12915	-1.83105		-1.5564	-0.42725		-1.61743	-1.7395
-0.79346	-1.77002		-1.2207	-2.2583		-1.77002	-1.52588		-1.64795	-2.10571
-0.91553	-3.05176		-2.0752	-2.68555		-0.91553	-2.0752		-1.95312	-2.2583
-1.28174	-3.32642		-1.7395	-3.41797		-1.40381	-1.89209		-2.19727	-1.43433
-2.22778	-2.04468		-2.01416	-3.63159		-2.0752	-1.89209		-2.41089	-1.34277
-2.34985	-2.10571		-2.0752	-2.2583		-1.46484	-2.65503		-1.95312	-2.31934
-2.56348	-1.28174		-1.19019	-1.09863		-1.86157	-0.94604		-1.95312	-1.67847
-1.86157	-2.71606		-0.21362	-1.77002		-1.15967	-1.49536		-2.04468	-1.25122
-1.70898	-2.86865		-0.91553	-1.46484		-1.00708	-2.68555		-2.65503	-1.58691
-2.31934	-2.68555		-1.31226	-2.38037		-1.25122	-2.71606		-1.61743	-1.49536
-2.31934	-2.2583		-1.28174	-2.44141		-2.31934	-1.09863		-1.83105	-1.19019
-2.53296	-2.01416		-1.28174	-2.65503		-1.67847	-1.15967		-1.89209	-1.92261
-2.28882	-2.65503		-1.61743	-1.98364		-0.82397	-1.70898		-2.7771	-1.09863
-1.00708	-2.92969		-2.01416	-1.89209		-1.25122	-1.37329		-2.86865	-1.06812
-1.00708	-2.68555		-1.70898	-1.46484		-2.04468	-2.22778		-2.53296	-1.98364
-0.91553	-2.10571		-1.92261	-2.19727		-1.5564	-1.80054		-2.16675	-2.19727
-1.61743	-3.2959		-2.0752	-2.9602		-1.40381	-1.31226		-2.38037	-2.71606
-1.0376	-2.16675		-1.15967	-2.62451		-0.82397	-1.70898		-1.5564	-2.10571
-1.58691	-1.89209		-1.52588	-2.13623		-0.82397	-1.83105		-1.52588	-1.92261
-1.95312	-2.7771		-1.98364	-0.82397		-0.88501	-2.31934		-1.98364	-1.49536
-2.2583	-2.92969		-1.25122	-1.67847		-2.2583	-1.83105		-2.53296	-2.41089
-2.16675	-2.53296		-0.73242	-3.26538		-1.61743	-1.61743		-1.7395	-1.83105
-1.83105	-1.89209		-1.52588	-3.96728		-0.82397	-1.28174		-2.0752	-1.06812
-1.64795	-2.7771		-1.61743	-2.68555		-1.06812	-2.13623		-2.38037	-1.19019
-1.25122	-2.53296		-1.67847	-1.61743		-1.12915	-1.25122		-2.34985	-2.53296
-1.7395	-2.31934		-1.43433	-2.28882		-1.06812	-1.98364		-2.19727	-2.01416
-2.80762	-2.86865		-1.80054	-1.83105		-1.25122	-2.01416		-0.94604	-1.37329
-1.49536	-3.32642		-1.46484	-1.15967		-1.52588	-2.04468		-0.85449	-1.15967
-1.49536	-2.44141		-0.67139	-1.19019		-1.5564	-1.34277		-1.7395	-1.58691
-1.34277	-2.62451		-0.79346	-1.70898		-1.40381	-1.40381		-1.92261	-1.89209
-1.7395	-2.0752		-0.85449	-2.31934		-1.80054	-3.08228		-2.10571	-1.46484
-1.77002	-2.10571		-1.25122	-3.02124		-1.92261	-2.65503		-2.44141	-1.58691
-1.83105	-2.71606		-2.01416	-2.16675		-2.0752	-1.95312		-2.50244	-2.41089
-1.15967	-2.50244		-2.62451	-1.86157		-1.40381	-2.13623		-2.41089	-2.7771
-2.10571	-1.61743		-1.92261	-0.94604		-1.58691	-2.31934		-2.31934	-1.86157
-2.68555	-1.64795		-1.37329	-1.06812		-0.42725	-1.67847		-1.7395	-1.86157
-2.7771	-0.67139		-0.79346	-2.50244		-1.95312	-0.12207		-1.77002	-1.52588
-3.02124	-1.86157		-0.76294	-2.83813		-2.22778	-1.2207		-1.52588	-1.52588
-2.56348	-3.84521		-1.86157	-2.83813		-1.64795	-3.14331		-1.7395	-1.98364
-1.28174	-3.17383		-2.13623	-3.11279		-0.67139	-2.7771		-1.86157	-2.34985
-1.95312	-1.89209		-1.92261	-3.05176		-1.28174	-1.95312		-1.37329	-2.01416
-1.67847	-2.0752		-2.62451	-2.19727		-1.89209	-1.83105		-0.7019	-1.80054
-1.83105	-1.98364		-2.0752	-1.98364		-2.01416	-1.67847		-2.22778	-2.2583
-1.70898	-1.70898		-2.16675	-2.16675		-1.89209	-1.95312		-3.26538	-2.71606
-1.12915	-2.01416		-1.92261	-2.71606		-1.31226	-1.37329		-2.0752	-2.83813
-1.49536	-2.38037		-1.98364	-3.41797		-1.25122	-1.25122		-1.49536	-2.2583
-2.38037	-2.50244		-2.65503	-3.23486		-1.43433	-2.2583		-1.52588	-2.04468
-1.98364	-2.92969		-1.49536	-2.41089		-1.58691	-1.28174		-1.67847	-2.53296
-0.91553	-3.11279		-1.00708	-2.56348		-1.61743	-2.10571		-1.80054	-2.68555
-1.70898	-2.50244		-2.38037	-1.92261		-1.2207	-2.65503		-2.01416	-2.19727
-2.22778	-1.25122		-2.19727	-0.97656		-0.91553	-2.38037		-1.92261	-2.13623
-1.64795	-1.61743		-1.00708	-2.86865		-0.97656	-1.58691		-1.00708	-1.80054
-1.80054	-2.01416		-0.5188	-4.05884		-1.70898	-2.13623		-1.70898	-0.88501
-2.0752	-2.31934		-1.2207	-3.11279		-1.31226	-2.59399		-1.98364	-1.37329
-2.10571	-2.62451		-1.89209	-2.04468		-1.92261	-1.37329		-1.15967	-2.16675
-1.77002	-2.71606		-2.16675	-2.68555		-2.13623	-1.15967		-1.58691	-1.00708
-1.46484	-2.01416		-2.68555	-2.13623		-1.77002	-1.89209		-2.65503	-1.80054
-0.64087	-2.44141		-1.95312	-2.41089		-1.19019	-1.31226		-2.74658	-2.22778
-1.19019	-1.95312		-1.52588	-2.50244		-1.77002	-0.48828		-1.28174	-1.5564
-1.34277	-2.34985		-1.92261	-3.26538		-2.22778	-2.2583		-2.28882	-1.7395
-1.5564	-1.83105		-1.80054	-3.8147		-2.04468	-3.05176		-2.41089	-1.77002
-1.70898	-2.22778		-1.61743	-1.7395		-1.12915	-2.16675		-1.89209	-1.28174
-2.0752	-1.46484		-1.46484	-0.97656		-1.5564	-1.86157		-1.89209	-0.82397
-0.76294	-2.56348		-1.25122	-0.97656		-2.62451	-1.86157		-1.61743	-0.88501
-0.67139	-2.80762		-1.61743	-1.92261		-2.71606	-1.7395		-1.31226	-1.52588
-2.10571	-2.34985		-2.34985	-2.2583		-1.58691	-1.92261		-2.44141	-2.41089
-2.44141	-1.95312		-1.98364	-1.61743		-1.58691	-1.25122		-2.38037	-1.67847
-1.89209	-1.28174		-0.33569	-1.92261		-1.61743	-1.28174		-1.5564	-2.04468
-1.86157	-2.53296		-0.24414	-2.65503		-0.36621	-2.74658		-1.61743	-2.04468
-1.7395	-3.26538		-2.10571	-2.65503		-0.91553	-2.34985		-1.37329	-2.2583
-1.06812	-2.41089		-2.31934	-2.10571		-1.46484	-1.86157		-1.98364	-2.71606
-1.00708	-1.92261		-1.77002	-2.89917		-0.79346	-1.28174		-1.09863	-2.53296
-1.70898	-2.0752		-1.7395	-3.41797		-0.61035	-1.58691		-2.99072	-1.89209
-1.34277	-2.28882		-1.25122	-1.86157		-1.49536	-2.31934		-2.68555	-1.58691
-1.37329	-2.13623		-1.49536	-2.34985		-2.2583	-1.61743		-2.22778	-1.7395
-2.0752	-2.74658		-1.19019	-2.53296		-1.98364	-1.52588		-1.77002	-2.28882
-1.58691	-2.53296		-2.22778	-1.28174		-1.25122	-2.28882		-1.25122	-1.37329
-2.16675	-1.40381		-1.67847	-1.00708		-0.91553	-3.11279		-1.52588	-1.06812
-2.34985	-1.70898		-1.06812	-1.25122		-1.70898	-2.59399		-1.83105	-1.43433
-2.01416	-2.2583		-1.34277	-1.37329		-1.83105	-2.16675		-2.01416	-0.7019
-1.5564	-1.83105		-1.95312	-0.82397		-1.40381	-1.86157		-1.64795	-1.2207
-1.46484	-2.71606		-1.83105	-2.31934		-0.79346	-0.64087		-2.10571	-2.47192
-1.34277	-2.83813		-1.70898	-3.35693		-0.91553	-0.7019		-2.53296	-2.16675
-0.79346	-1.43433		-1.00708	-2.68555		-1.70898	-1.37329		-1.77002	-1.19019
-1.5564	-1.46484		-0.24414	-2.62451		-2.28882	-2.56348		-1.7395	-1.64795
-2.10571	-3.17383		-0.91553	-2.38037		-1.95312	-2.04468		-2.01416	-1.98364
-2.22778	-2.7771		-1.7395	-2.2583		-1.15967	-0.79346		-1.70898	-2.59399
-1.92261	-1.83105		-1.83105	-2.50244		-0.94604	-2.44141		-1.49536	-1.25122
-2.10571	-1.5564		-1.86157	-1.77002		-1.49536	-1.83105		-2.19727	-1.28174
-2.38037	-1.95312		-1.77002	-1.34277		-2.16675	-0.79346		-2.2583	-1.43433
-1.31226	-2.44141		-1.12915	-1.86157		-1.92261	-0.57983		-1.67847	-1.86157
-0.64087	-2.38037		-1.2207	-1.5564		-1.43433	-1.98364		-2.56348	-2.2583
-1.58691	-3.05176		-1.89209	-1.83105		-0.97656	-2.04468		-2.89917	-1.67847
-1.61743	-1.61743		-1.7395	-1.61743		-1.15967	-1.89209		-2.16675	-1.00708
-1.49536	-1.58691		-2.16675	-2.71606		-0.91553	-1.52588		-1.43433	-1.46484
-1.46484	-2.34985		-2.19727	-2.9602		-1.2207	-1.46484		-1.95312	-2.19727
-1.46484	-2.2583		-1.92261	-2.10571		-2.31934	-1.19019		-2.65503	-1.80054
-1.77002	-0.88501		-1.19019	-2.28882		-2.7771	0.06104		-1.86157	-1.7395
-2.99072	-1.15967		-1.5564	-2.65503		-1.46484	-1.98364		-1.0376	-2.0752
-2.22778	-3.20435		-1.89209	-2.7771		-1.80054	-3.38745		-1.95312	-1.89209
-1.86157	-2.86865		-1.70898	-1.80054		-1.31226	-2.16675		-1.7395	-1.80054
-2.47192	-1.80054		-0.97656	-3.17383		-1.28174	-1.31226		-1.95312	-1.12915
-1.40381	-1.64795		-1.15967	-3.479		-1.61743	-1.25122		-2.59399	-1.80054
-1.09863	-1.64795		-1.00708	-2.44141		-1.64795	-0.7019		-2.74658	-2.04468
-2.04468	-2.10571		-1.19019	-1.61743		-1.77002	-0.76294		-2.7771	-1.80054
-2.28882	-2.19727		-1.09863	-2.44141		-1.46484	-0.24414		-2.50244	-1.7395
-1.70898	-2.10571		-1.43433	-2.89917		-1.37329	-1.89209		-2.41089	-1.77002
-1.09863	-1.7395		-1.5564	-2.22778		-1.52588	-1.37329		-1.89209	-1.40381
-1.7395	-1.7395		-1.58691	-2.71606		-2.86865	-1.09863		-1.5564	-2.22778
-2.10571	-2.22778		-1.95312	-2.86865		-2.19727	-1.46484		-1.61743	-2.19727
-1.86157	-2.62451		-1.70898	-1.43433		-1.7395	-2.04468		-2.2583	-2.2583
-2.2583	-3.05176		-0.88501	-1.83105		-1.67847	-1.86157		-2.16675	-2.28882
-2.28882	-2.19727		-1.89209	-3.2959		-1.09863	-0.5188		-1.77002	-1.92261
-1.49536	-2.53296		-2.44141	-3.32642		-0.85449	-0.33569		-1.7395	-1.43433
-1.61743	-2.62451		-1.43433	-1.95312		-1.15967	-1.00708		-1.5564	-1.58691
-0.85449	-1.77002		-1.0376	-1.46484		-1.95312	-0.85449		-1.77002	-1.67847
-0.73242	-1.89209		-1.67847	-2.01416		-2.28882	-1.98364		-2.62451	-1.15967
-1.89209	-2.10571		-1.67847	-2.86865		-2.0752	-2.38037		-2.74658	-1.89209
-1.98364	-2.22778		-1.40381	-2.19727		-1.43433	-2.28882		-1.40381	-2.41089
-1.61743	-2.2583		-1.09863	-1.43433		-1.86157	-0.97656		-1.34277	-2.47192
-1.80054	-1.80054		-1.37329	-1.7395		-1.09863	-1.52588		-1.70898	-1.7395
-2.04468	-2.28882		-1.2207	-2.19727		-0.64087	-2.41089		-2.59399	-1.92261
-2.01416	-2.31934		-0.48828	-0.73242		-1.31226	-2.56348		-1.92261	-1.49536
-1.49536	-2.65503		-0.67139	-1.95312		-1.80054	-1.80054		-1.58691	-1.00708
-2.50244	-2.56348		-1.00708	-1.67847		-2.19727	-2.92969		-1.46484	-1.98364
-2.44141	-2.80762		-1.2207	-1.28174		-2.2583	-2.13623		-2.19727	-2.34985
-2.53296	-2.71606		-1.70898	-1.40381		-1.92261	-1.31226		-1.80054	-1.95312
-3.02124	-1.70898		-1.80054	-1.19019		-2.44141	-0.54932		-1.61743	-1.98364
-2.68555	-1.52588		-1.5564	-1.80054		-1.37329	-1.12915		-1.80054	-1.95312
-2.01416	-1.95312		-1.98364	-2.04468		-0.45776	-3.08228		-1.43433	-1.77002
-0.7019	-2.83813		-1.80054	-2.38037		-0.48828	-3.17383		-0.57983	-2.10571
-1.49536	-2.31934		-1.40381	-1.58691		-1.12915	-1.00708		-1.19019	-1.80054
-2.22778	-2.04468		-1.34277	-2.41089		-1.58691	-1.95312		-2.89917	-1.67847
-1.95312	-2.22778		-2.04468	-2.71606		-1.89209	-1.86157		-1.89209	-1.37329
-1.52588	-2.31934		-1.0376	-2.2583		-2.10571	-1.31226		-1.49536	-1.64795
-1.31226	-1.77002		-0.91553	-1.40381		-2.01416	-1.5564		-1.86157	-1.67847
-2.31934	-1.37329		-1.40381	-1.70898		-1.06812	-1.89209		-2.19727	-2.44141
-2.41089	-2.7771		-2.31934	-2.44141		-1.46484	-2.28882		-2.38037	-1.49536
-0.94604	-3.32642		-2.16675	-1.89209		-1.5564	-2.56348		-1.64795	-0.7019
-0.45776	-3.35693		-1.58691	-1.40381		-1.67847	-1.77002		-1.06812	-1.52588
-1.5564	-2.86865		-1.61743	-0.88501		-1.70898	-2.38037		-1.46484	-2.04468
-1.12915	-1.58691		-0.91553	-1.83105		-1.15967	-2.10571		-1.5564	-1.83105
-1.28174	-2.16675		-1.40381	-2.59399		-0.91553	-1.77002		-1.64795	-1.28174
-2.41089	-1.52588		-2.01416	-2.59399		-1.83105	-1.49536		-2.01416	-0.85449
-2.59399	-2.62451		-1.2207	-2.10571		-2.56348	-1.86157		-1.86157	-1.00708
-2.04468	-2.99072		-1.0376	-1.98364		-1.06812	-2.13623		-1.80054	-1.7395
-1.92261	-2.01416		-0.79346	-2.13623		0.03052	-2.44141		-1.86157	-2.2583
-2.31934	-1.61743		-0.94604	-1.67847		-1.09863	-2.9602		-2.2583	-1.89209
-2.04468	-3.05176		-2.0752	-0.82397		-2.34985	-1.64795		-1.95312	-1.49536
-2.28882	-2.92969		-1.46484	-1.86157		-2.65503	-1.15967		-2.01416	-2.01416
-2.13623	-2.31934		-1.40381	-2.50244		-2.28882	-2.04468		-2.50244	-2.16675
-1.43433	-2.50244		-2.22778	-1.83105		-2.04468	-1.67847		-2.10571	-2.13623
-1.64795	-1.09863		-1.92261	-1.15967		-1.58691	-2.16675		-1.5564	-1.98364
-2.38037	-2.2583		-1.12915	-1.5564		-1.52588	-2.34985		-2.01416	-1.7395
-2.62451	-3.02124		-1.5564	-2.13623		-2.47192	-1.98364		-2.10571	-1.40381
-1.95312	-1.89209		-1.43433	-2.80762		-3.2959	-2.65503		-2.44141	-0.91553
-2.34985	-1.83105		-1.15967	-2.47192		-1.89209	-2.71606		-2.53296	-1.49536
-2.50244	-2.34985		-0.61035	-1.70898		-2.68555	-0.18311		-2.56348	-2.04468
-2.34985	-2.2583		-0.97656	-1.98364		-2.92969	-1.25122		-2.28882	-2.34985
-2.31934	-0.79346		-1.15967	-2.38037		-1.0376	-3.26538		-1.86157	-1.92261
-1.61743	-2.86865		-0.61035	-2.10571		0.42725	-2.04468		-1.06812	-1.00708
-2.0752	-3.54004		-0.79346	-2.38037		-0.88501	-2.71606		-1.7395	-0.7019
-2.04468	-2.83813		-1.70898	-2.62451		-2.22778	-2.86865		-3.08228	-1.67847
-2.83813	-1.58691		-1.37329	-2.10571		-1.89209	-2.74658		-3.87573	-2.34985
-2.13623	-1.2207		-0.12207	-1.86157		-1.5564	-2.9602		-2.28882	-2.2583
-1.86157	-2.56348		-0.39673	-1.80054		-0.45776	-2.10571		-1.58691	-1.80054
-2.28882	-2.65503		-1.58691	-2.44141		-1.46484	-1.80054		-2.28882	-1.34277
-1.70898	-2.28882		-1.61743	-2.28882		-2.38037	-2.22778		-3.26538	-1.06812
-1.2207	-1.95312		-0.88501	-2.31934		-1.7395	-2.74658		-2.7771	-1.25122
-1.06812	-1.58691		-0.79346	-1.77002		-1.12915	-1.83105		-1.80054	-1.89209
-2.65503	-1.95312		-2.13623	-0.45776		-1.89209	-1.61743		-2.10571	-1.92261
-2.71606	-3.17383		-0.97656	-1.00708		-1.2207	-1.83105		-2.44141	-1.2207
-1.58691	-2.44141		-1.2207	-2.7771		-1.19019	-2.47192		-2.22778	-0.7019
-1.28174	-2.2583		-1.86157	-2.28882		-2.0752	-1.86157		-2.41089	-1.2207
-2.04468	-2.19727		-0.36621	-1.77002		-1.2207	-2.19727		-1.40381	-1.7395
-2.9602	-1.61743		-0.30518	-2.44141		-0.94604	-2.22778		-1.80054	-1.06812
-2.28882	-1.70898		-1.37329	-2.31934		-1.34277	-2.16675		-2.04468	-1.12915
-0.85449	-2.50244		-1.95312	-2.22778		-2.28882	-2.13623		-2.50244	-2.10571
-1.00708	-2.99072		-0.82397	-3.17383		-2.2583	-2.31934		-1.95312	-1.70898
-2.13623	-2.47192		-1.00708	-2.38037		-1.46484	-2.38037		-2.44141	-0.82397
-2.56348	-1.61743		-1.12915	-2.04468		-0.42725	-2.22778		-1.95312	-1.28174
-1.61743	-0.94604		-0.94604	-2.44141		-1.28174	-1.95312		-2.65503	-1.92261
-1.43433	-2.86865		-0.79346	-2.34985		-2.34985	-2.59399		-2.22778	-1.46484
-1.64795	-3.14331		-1.43433	-2.13623		-2.0752	-2.68555		-2.38037	-1.28174
-2.22778	-2.44141		-1.58691	-1.25122		-2.10571	-2.83813		-2.50244	-1.67847
-2.68555	-2.13623		-2.01416	-2.04468		-1.15967	-2.71606		-2.01416	-1.77002
-2.0752	-2.31934		-1.61743	-2.59399		-0.36621	-2.34985		-1.5564	-1.92261
-1.34277	-2.2583		-1.31226	-2.22778		-1.37329	-1.67847		-1.95312	-1.46484
-1.70898	-2.22778		-0.82397	-2.47192		-2.10571	-1.12915		-2.41089	-1.89209
-2.74658	-1.92261		-1.40381	-2.44141		-1.95312	-2.62451		-1.28174	-2.31934
-2.50244	-1.25122		-1.46484	-2.62451		-1.83105	-3.479		-0.21362	-2.44141
-1.7395	-2.7771		-1.2207	-2.65503		-1.37329	-2.56348		-1.70898	-1.61743
-2.04468	-3.75366		-1.31226	-2.04468		-1.5564	-1.83105		-3.479	-1.43433
-2.92969	-3.02124		-0.36621	-2.47192		-2.04468	-1.2207		-2.59399	-1.64795
-1.49536	-1.61743		-0.09155	-3.11279		-1.86157	-2.41089		-1.98364	-0.82397
-1.92261	-1.43433		-1.58691	-2.83813		-2.0752	-2.04468		-1.5564	-0.85449
-2.0752	-1.49536		-2.16675	-2.41089		-1.34277	-2.13623		-1.86157	-1.15967
-1.5564	-1.46484		-1.19019	-2.04468		-1.15967	-2.38037		-2.28882	-1.83105
-1.92261	-1.80054		-1.40381	-1.46484		-1.5564	-1.46484		-2.41089	-2.04468
-1.77002	-3.38745		-1.77002	-1.98364		-2.22778	-1.86157		-1.67847	-2.34985
-1.83105	-3.2959		-2.28882	-0.85449		-2.19727	-1.89209		-1.46484	-2.41089
-2.9602	-2.28882		-1.98364	-1.43433		-2.13623	-1.37329		-1.7395	-2.41089
-2.99072	-0.91553		-1.34277	-3.35693		-2.50244	-1.43433		-2.50244	-1.64795
-3.2959	-2.71606		-1.49536	-4.63867		-1.31226	-1.98364		-1.98364	-1.40381
-2.31934	-3.26538		-1.67847	-3.14331		-1.7395	-3.32642		-1.80054	-1.52588
-1.64795	-2.38037		-2.22778	-2.86865		-2.31934	-2.31934		-2.16675	-1.09863
-2.38037	-1.89209		-1.77002	-2.80762		-2.22778	-1.7395		-2.50244	-0.76294
-1.5564	-2.53296		-2.41089	-1.34277		-1.52588	-2.56348		-2.68555	-0.85449
-1.83105	-2.34985		-2.0752	-1.06812		-2.0752	-2.28882		-2.71606	-1.31226
-1.58691	-1.15967		-1.80054	-1.37329		-1.5564	-1.83105		-2.38037	-1.77002
-1.67847	-2.31934		-1.95312	-1.98364		-1.43433	-1.61743		-1.49536	-2.2583
-2.47192	-2.34985		-1.92261	-2.01416		-1.64795	-2.68555		-2.44141	-2.0752
-2.16675	-2.7771		-1.95312	-1.58691		-1.40381	-2.44141		-3.05176	-1.28174
-1.98364	-2.68555		-2.13623	-1.49536		-0.39673	-2.0752		-2.50244	-1.61743
-1.70898	-2.86865		-2.68555	-2.04468		-0.85449	-2.28882		-1.67847	-1.64795
-2.80762	-2.19727		-1.95312	-1.70898		-1.86157	-2.41089		-2.28882	-1.34277
-2.86865	-2.44141		-1.06812	-2.31934		-2.01416	-1.98364		-2.80762	-2.0752
-1.83105	-2.65503		-1.28174	-1.98364		-1.5564	-1.09863		-1.92261	-1.5564
-1.37329	-2.16675		-1.86157	-0.85449		-2.10571	-0.12207		-1.83105	-1.77002
-2.10571	-1.80054		-2.19727	-1.37329		-2.04468	-2.68555		-2.83813	-2.16675
-2.50244	-1.06812		-1.98364	-2.80762		-0.79346	-3.11279		-1.89209	-2.10571
-1.77002	-2.34985		-1.25122	-0.97656		-1.34277	-2.44141		-2.04468	-1.37329
-2.9602	-2.01416		-1.34277	-1.19019		-1.25122	-2.38037		-3.54004	-1.15967
-2.13623	-2.34985		-2.56348	-1.61743		-1.61743	-1.98364		-3.08228	-2.50244
-1.43433	-1.89209		-2.19727	-2.2583		-2.04468	-1.92261		-2.47192	-2.2583
-2.10571	-1.98364		-0.64087	-2.44141		-1.52588	-1.58691		-2.04468	-1.49536
-3.26538	-3.2959		-1.98364	-1.09863		-0.82397	-2.19727		-1.7395	-1.80054
-3.02124	-1.98364		-1.49536	-1.43433		-0.73242	-2.19727		-2.34985	-1.64795
-2.34985	-2.83813		-1.58691	-2.47192		-1.09863	-1.61743		-2.71606	-1.58691
-2.7771	-4.15039		-2.62451	-2.31934		-1.89209	-1.98364		-2.10571	-0.30518
-2.13623	-2.62451		-2.74658	-1.46484		-1.61743	-1.37329		-1.25122	-0.88501
-1.31226	-0.97656		-2.44141	-0.48828		-1.15967	-1.28174		-2.68555	-1.52588
-1.80054	-1.49536		-1.2207	-1.86157		-0.76294	-1.92261		-2.59399	-1.67847
-2.04468	-1.12915		-0.42725	-3.08228		-0.82397	-2.13623		-2.16675	-1.83105
-1.80054	-1.7395		-0.57983	-2.16675		-1.61743	-1.80054		-2.71606	-1.2207
-1.67847	-2.89917		-1.5564	-1.7395		-1.95312	-2.44141		-2.53296	-1.00708
-2.53296	-2.62451		-2.44141	-2.13623		-2.0752	-1.83105		-3.05176	-1.34277
-2.44141	-2.89917		-2.80762	-1.89209		-1.61743	-1.98364		-2.44141	-1.58691
-1.98364	-2.56348		-2.7771	-2.16675		-1.98364	-2.28882		-2.13623	-1.43433
-1.37329	-1.70898		-1.64795	-1.5564		-1.2207	-1.70898		-2.38037	-0.88501
-0.91553	-2.19727		-1.83105	-1.0376		-2.28882	-1.06812		-2.38037	-1.28174
-1.09863	-2.34985		-1.86157	-2.53296		-1.61743	-2.62451		-2.13623	-1.83105
-1.83105	-3.14331		-1.89209	-2.22778		-0.88501	-1.46484		-3.32642	-1.37329
-2.31934	-2.41089		-2.56348	-1.86157		-0.5188	-1.64795		-3.05176	-0.88501
-2.38037	-2.71606		-1.83105	-2.38037		-1.28174	-1.34277		-1.98364	-1.67847
-1.28174	-2.62451		-1.80054	-2.31934		-1.70898	-1.52588		-2.0752	-2.2583
-1.46484	-2.53296		-1.5564	-1.64795		-1.37329	-1.12915		-1.67847	-1.92261
-1.92261	-2.47192		-1.95312	-1.06812		-1.43433	-1.19019		-1.89209	-1.34277
-1.28174	-1.83105		-1.61743	-2.10571		-2.22778	0.03052		-1.98364	-1.49536
-1.77002	-2.13623		-1.49536	-2.22778		-2.16675	-1.77002		-1.86157	-1.61743
-2.10571	-1.2207		-1.25122	-1.61743		-1.25122	-3.44849		-1.98364	-1.09863
-1.7395	-1.37329		-1.40381	-0.85449		-1.06812	-2.38037		-2.28882	-0.88501
-1.40381	-2.89917		-1.92261	-1.49536		-1.5564	-1.43433		-2.89917	-1.58691
-2.01416	-2.86865		-1.12915	-2.16675		-1.86157	-1.19019		-2.86865	-2.16675
-2.28882	-2.68555		-1.19019	-1.61743		-1.98364	-1.5564		-1.83105	-1.34277
-2.22778	-1.49536		-0.85449	-2.34985		-2.10571	-0.57983		-2.10571	-1.25122
-1.67847	-1.86157		-1.7395	-2.47192		-1.92261	-2.04468		-2.56348	-1.5564
-2.2583	-3.26538		-2.19727	-2.0752		-1.5564	-2.44141		-2.2583	-1.58691
-2.34985	-1.98364		-1.19019	-2.01416		-1.40381	-1.43433		-2.83813	-1.86157
-2.47192	-2.71606		-1.0376	-1.49536		-1.00708	-1.52588		-3.02124	-1.00708
-1.92261	-3.05176		-0.76294	-0.21362		-0.94604	-1.80054		-2.50244	-1.19019
-1.64795	-2.68555		-1.28174	-0.30518		-1.7395	-1.19019		-2.04468	-2.10571
-1.98364	-1.7395		-1.09863	-1.95312		-1.80054	-0.94604		-2.01416	-1.86157
-1.80054	-2.89917		-1.64795	-2.59399		-1.58691	-1.61743		-2.41089	-2.10571
-1.06812	-2.56348		-1.77002	-2.22778		-1.58691	-2.38037		-2.41089	-1.70898
-0.67139	-1.70898		-1.83105	-2.50244		-1.95312	-2.68555		-2.2583	-2.04468
-1.52588	-1.95312		-1.12915	-1.98364		-2.34985	-2.86865		-2.04468	-2.80762
-2.0752	-1.70898		-1.31226	-1.2207		-1.06812	-2.9602		-1.80054	-2.22778
-1.83105	-2.44141		-1.25122	-2.13623		-1.95312	-1.80054		-2.44141	-1.89209
-2.59399	-1.67847		-2.41089	-2.47192		-1.98364	-0.45776		-2.9602	-2.19727
-2.2583	-1.58691		-2.62451	-1.64795		-1.31226	-0.48828		-2.0752	-1.89209
-1.7395	-3.32642		-1.31226	-0.82397		-0.79346	-1.7395		-1.86157	-2.19727
-1.46484	-2.53296		-0.88501	-0.94604		-0.94604	-2.28882		-2.68555	-1.61743
-2.34985	-2.10571		-0.91553	-1.83105		-1.77002	-2.56348		-2.7771	-2.04468
-2.13623	-2.22778		-1.52588	-1.89209		-1.5564	-2.53296		-2.2583	-2.38037
-1.5564	-1.5564		-2.38037	-2.31934		-1.80054	-2.13623		-2.13623	-2.31934
-1.34277	-1.00708		-2.0752	-2.22778		-1.95312	-1.25122		-2.83813	-1.34277
-1.09863	-1.49536		-1.64795	-1.52588		-1.52588	-2.04468		-2.74658	-1.12915
-1.92261	-2.16675		-2.19727	-1.77002		-2.2583	-0.79346		-2.34985	-1.37329
-2.47192	-3.72314		-1.77002	-1.89209		-1.95312	-1.40381		-1.2207	-2.04468
-2.68555	-1.92261		-0.82397	-1.40381		-1.31226	-2.22778		-1.64795	-1.61743
-2.19727	0.36621		-0.85449	-1.25122		-1.15967	-1.92261		-3.20435	-1.12915
-1.46484	-1.98364		-0.97656	-1.86157		-2.44141	-1.58691		-3.2959	-1.00708
-1.46484	-3.32642		-0.79346	-1.70898		-2.71606	-0.18311		-2.34985	-0.94604
-1.95312	-2.7771		-0.88501	-1.25122		-1.7395	-1.83105		-1.52588	-1.67847
-2.01416	-2.22778		-1.40381	-1.46484		-1.31226	-2.92969		-2.01416	-2.19727
-1.98364	-2.01416		-1.31226	-1.46484		-1.64795	-1.31226		-2.22778	-1.77002
-2.16675	-1.70898		-1.0376	-1.7395		-2.2583	-1.09863		-2.13623	-1.67847
-2.34985	-1.80054		-2.0752	-2.22778		-2.13623	-1.86157		-2.10571	-1.12915
-0.94604	-1.98364		-2.31934	-2.04468		-0.33569	-1.09863		-2.10571	-1.49536
0	-1.52588		-1.52588	-1.00708		-1.67847	-1.95312		-2.59399	-1.25122
-1.5564	-0.97656		-1.52588	-0.06104		-2.38037	-3.14331		-2.80762	-1.43433
-2.68555	-2.16675		-1.09863	-2.0752		-1.61743	-2.99072		-2.56348	-1.70898
-2.7771	-2.68555		-1.43433	-2.86865		-1.83105	-1.49536		-1.80054	-1.37329
-1.49536	-1.86157		-1.61743	-1.58691		-1.89209	-1.83105		-1.67847	-1.40381
-0.97656	-2.38037		-1.31226	-1.40381		-1.67847	-2.7771		-1.77002	-1.06812
-1.52588	-1.83105		-0.79346	-1.37329		-2.50244	-1.61743		-1.77002	-1.43433
-1.58691	-1.37329		-0.57983	-1.12915		-1.15967	-1.77002		-1.98364	-1.12915
-1.80054	-1.5564		-0.91553	-2.13623		-1.52588	-3.05176		-1.70898	-1.31226
-1.58691	-2.53296		-1.5564	-1.52588		-1.89209	-2.38037		-2.01416	-1.67847
-1.83105	-2.50244		-2.10571	-1.5564		-0.88501	-0.5188		-2.22778	-1.77002
-1.40381	-2.50244		-1.92261	-1.52588		-2.13623	-1.5564		-2.41089	-1.61743
-1.67847	-2.01416		-1.49536	-1.49536		-1.58691	-2.89917		-2.19727	-1.31226
-2.56348	-2.71606		-1.31226	-2.22778		-0.97656	-1.77002		-1.64795	-1.67847
-1.40381	-2.50244		-2.04468	-2.31934		-0.67139	-1.52588		-2.04468	-1.5564
-1.83105	-1.06812		-1.83105	-1.52588		-1.37329	-2.44141		-2.47192	-1.28174
-2.28882	-2.31934		-1.43433	-1.43433		-1.98364	-2.10571		-2.86865	-1.49536
-2.04468	-2.7771		-1.34277	-1.89209		-2.16675	-1.95312		-1.98364	-1.12915
-1.28174	-2.34985		-1.46484	-1.98364		-2.68555	-1.70898		-2.22778	-1.06812
-1.06812	-1.64795		-1.58691	-1.34277		-2.86865	-2.04468		-0.97656	-1.67847
-1.67847	-1.67847		-1.40381	-0.88501		-1.92261	-3.08228		-0.97656	-2.56348
-2.34985	-1.0376		-1.0376	-1.86157		-1.5564	-2.9602		-1.89209	-2.13623
-2.53296	-0.94604		-1.67847	-1.0376		-1.80054	-2.50244		-2.13623	-0.91553
-1.89209	-2.83813		-1.7395	-2.28882		-2.13623	-1.2207		-2.10571	-0.54932
-1.7395	-3.11279		-1.06812	-2.22778		-2.50244	-2.13623		-1.61743	-1.34277
-1.7395	-2.62451		-1.58691	-1.92261		-1.70898	-2.59399		-2.34985	-0.73242
-1.46484	-3.08228		-2.01416	-1.86157		-1.43433	-1.89209		-2.71606	-0.91553
-1.25122	-2.41089		-1.06812	-1.2207		-0.54932	-2.01416		-2.10571	-2.16675
-2.10571	-1.37329		-1.43433	-1.40381		-0.5188	-1.83105		-1.43433	-1.46484
-2.2583	-2.19727		-2.47192	-2.04468		-2.28882	-2.28882		-2.41089	-1.49536
-1.5564	-2.7771		-2.22778	-2.04468		-2.47192	-2.04468		-2.92969	-2.0752
-1.0376	-2.59399		-1.31226	-1.31226		-1.5564	-1.46484		-2.13623	-1.67847
-0.61035	-2.31934		-1.0376	-2.53296		-1.43433	-1.19019		-2.74658	-1.52588
-0.61035	-2.13623		-1.46484	-2.80762		-1.64795	-1.46484		-2.34985	-1.77002
-1.40381	-1.58691		-0.94604	-2.74658		-1.64795	-1.98364		-2.44141	-2.16675
-2.04468	-2.10571		-1.46484	-2.74658		0.12207	-2.28882		-2.59399	-1.7395
-2.01416	-1.86157		-2.34985	-1.80054		-0.94604	-2.2583		-2.38037	-1.43433
-1.2207	-1.86157		-1.5564	-2.38037		-2.31934	-2.50244		-2.04468	-0.21362
-1.70898	-2.10571		-1.83105	-2.0752		-2.31934	-2.71606		-2.2583	-0.85449
-2.2583	-2.65503		-1.61743	-1.2207		-1.43433	-2.34985		-2.16675	-2.47192
-2.19727	-2.28882		-0.5188	-1.86157		-1.09863	-1.61743		-1.70898	-2.50244
-1.7395	-3.44849		-1.09863	-1.70898		-1.15967	-1.95312		-1.80054	-0.97656
-2.34985	-3.2959		-1.34277	-1.46484		-1.46484	-2.7771		-2.47192	-1.37329
-2.01416	-2.38037		-1.37329	-1.89209		-1.61743	-1.95312		-1.70898	-2.10571
-1.5564	-1.2207		-1.09863	-1.89209		-1.83105	-1.28174		-2.13623	-1.46484
-1.80054	-1.06812		-1.40381	-1.64795		-2.22778	-2.53296		-3.08228	-1.95312
-1.43433	-1.77002		-1.80054	-2.04468		-2.22778	-2.71606		-2.71606	-1.61743
-2.34985	-3.08228		-0.82397	-1.61743		-1.34277	-1.70898		-1.7395	-1.31226
-2.65503	-2.0752		-1.43433	-1.77002		-0.61035	-2.19727		-1.95312	-1.52588
-1.00708	-1.7395		-2.38037	-2.31934		-0.91553	-1.43433		-1.61743	-1.70898
-1.31226	-1.61743		-2.2583	-1.98364		-1.37329	-2.16675		-2.19727	-1.67847
-2.41089	-2.19727		-1.5564	-2.16675		-0.30518	-2.44141		-2.86865	-1.40381
-2.56348	-2.2583		-0.88501	-1.89209		-0.67139	-2.80762		-2.47192	-1.83105
-1.49536	-2.04468		-0.88501	-2.34985		-2.44141	-2.74658		-2.0752	-2.16675
-0.27466	-2.9602		-1.49536	-2.47192		-2.22778	-2.38037		-1.46484	-2.38037
-1.49536	-3.02124		-2.10571	-1.83105		-1.46484	-1.00708		-2.31934	-1.77002
-2.31934	-2.16675		-1.31226	-1.5564		-1.67847	-1.31226		-2.01416	-2.04468
-1.86157	-2.10571		-1.19019	-0.79346		-1.83105	-2.22778		-1.43433	-1.80054
-2.56348	-2.62451		-2.10571	-1.31226		-2.19727	-2.13623		-2.13623	-1.49536
-2.22778	-3.02124		-1.77002	-2.34985		-1.00708	-1.67847		-2.10571	-1.0376
-1.80054	-2.16675		-1.89209	-2.13623		-1.12915	-2.13623		-2.31934	-0.73242
-1.52588	-2.83813		-1.40381	-0.73242		-0.73242	-2.38037		-2.16675	-0.73242
-1.64795	-2.44141		-1.80054	-2.28882		-0.94604	-2.56348		-1.67847	-1.49536
-1.19019	-2.34985		-1.86157	-3.32642		-1.00708	-2.50244		-1.92261	-1.5564
-1.67847	-2.89917		-1.70898	-3.20435		-1.15967	-1.77002		-1.95312	-1.86157
-2.65503	-1.49536		-1.61743	-2.59399		-1.70898	-1.89209		-1.77002	-1.61743
-1.80054	-1.67847		-1.46484	-2.62451		-0.57983	-1.92261		-2.0752	-1.40381
-1.52588	-1.95312		-2.04468	-1.49536		-0.88501	-1.92261		-2.22778	-2.47192
-1.95312	-2.59399		-2.04468	-1.49536		-1.92261	-1.28174		-2.28882	-2.04468
-2.28882	-2.80762		-1.58691	-2.10571		-1.77002	-1.09863		-1.80054	-1.61743
-3.05176	-2.9602		-1.43433	-1.98364		-1.70898	-2.22778		-2.71606	-1.70898
-1.80054	-2.41089		-1.40381	-1.80054		-1.28174	-3.32642		-2.62451	-1.7395
-0.79346	-2.71606		-1.80054	-2.01416		-1.67847	-2.65503		-2.41089	-1.43433
-1.49536	-2.13623		-2.92969	-2.19727		-1.0376	-0.91553		-2.41089	-1.40381
-2.41089	-1.58691		-2.19727	-2.68555		-1.28174	-1.25122		-3.11279	-0.61035
-1.58691	-2.2583		-1.2207	-2.62451		-0.67139	-1.95312		-2.7771	-1.86157
-2.38037	-2.74658		-1.89209	-1.70898		-1.00708	-2.68555		-1.49536	-1.92261
-3.14331	-2.92969		-1.77002	-1.67847		-1.5564	-1.89209		-1.83105	-1.61743
-1.5564	-2.56348		-1.15967	-2.53296		-1.92261	-1.34277		-2.38037	-1.46484
-1.49536	-2.99072		-1.7395	-2.16675		-2.2583	-0.91553		-1.34277	-1.89209
-1.40381	-2.34985		-2.10571	-2.50244		-2.38037	-2.28882		-2.16675	-1.52588
-1.19019	-1.80054		-1.31226	-1.61743		-1.80054	-2.89917		-2.83813	-1.80054
-3.11279	-1.2207		-1.58691	-2.41089		-1.15967	-1.34277		-2.04468	-2.31934
-2.71606	-1.46484		-1.31226	-3.20435		-1.67847	-1.86157		-1.67847	-1.83105
-1.15967	-3.57056		-1.19019	-2.16675		-2.0752	-2.92969		-2.50244	-1.70898
-1.46484	-2.89917		-1.95312	-2.31934		-2.31934	-2.74658		-2.04468	-1.34277
-1.77002	-1.06812		-1.86157	-2.22778		-1.49536	-2.13623		-2.34985	-1.34277
-1.5564	-2.7771		-1.31226	-3.02124		-1.52588	-1.80054		-1.92261	-1.7395
-1.61743	-2.99072		-1.77002	-2.44141		-1.67847	-2.04468		-2.2583	-1.95312
-1.2207	-3.54004		-1.64795	-2.19727		-2.10571	-1.52588		-2.19727	-1.34277
-1.98364	-3.26538		-1.58691	-1.98364		-2.16675	-1.67847		-1.89209	-1.43433
-1.95312	-2.7771		-2.01416	-0.73242		-1.43433	-2.16675		-2.0752	-1.40381
-1.34277	-2.10571		-1.40381	-1.5564		-1.06812	-2.92969		-2.50244	-1.5564
-0.94604	-2.01416		-1.49536	-2.86865		-1.70898	-2.34985		-2.22778	-1.61743
-0.94604	-2.50244		-1.7395	-3.14331		-2.31934	-1.80054		-2.04468	-0.76294
-1.80054	-2.59399		-2.53296	-2.04468		-2.19727	-2.68555		-1.92261	-1.52588
-1.61743	-2.53296		-2.16675	-1.89209		-1.7395	-2.56348		-2.71606	-2.34985
-1.0376	-1.70898		-1.5564	-1.98364		-1.95312	-2.10571		-2.9602	-2.74658
-0.94604	-2.9602		-1.28174	-2.22778		-1.52588	-1.89209		-2.28882	-2.16675
-1.58691	-2.44141		-1.64795	-1.46484		-1.37329	-1.7395		-1.09863	-1.7395
-2.53296	-3.11279		-2.10571	-1.28174		-1.7395	-1.52588		-2.04468	-1.98364
-1.86157	-2.53296		-1.34277	-2.22778		-2.34985	-1.46484		-1.89209	-1.49536
-1.67847	-1.58691		-1.58691	-2.65503		-1.5564	-2.59399		-2.13623	-1.31226
-2.04468	-2.16675		-2.19727	-2.28882		-1.40381	-2.19727		-2.28882	-1.46484
-1.7395	-2.19727		-1.80054	-2.74658		-2.19727	-1.40381		-1.06812	-1.49536
-2.34985	-2.89917		-1.64795	-2.34985		-2.41089	-1.40381		-1.37329	-1.64795
-1.80054	-3.32642		-1.98364	-2.41089		-1.83105	-1.83105		-2.0752	-1.7395
-1.80054	-2.80762		-1.58691	-2.65503		-2.13623	-1.46484		-1.92261	-1.49536
-2.2583	-2.47192		-1.83105	-1.52588		-1.64795	-0.94604		-1.28174	-1.49536
-2.56348	-1.7395		-1.7395	-2.74658		-1.2207	-0.64087		-1.00708	-1.70898
-2.74658	-1.2207		-1.19019	-2.9602		-0.79346	-2.2583		-2.62451	-1.86157
-2.62451	-1.86157		-1.43433	-2.44141		-1.49536	-3.17383		-2.53296	-2.34985
-2.41089	-2.50244		-2.74658	-2.53296		-1.70898	-2.62451		-1.34277	-2.22778
-2.62451	-2.74658		-2.19727	-1.83105		-1.25122	-3.05176		-1.09863	-1.46484
-2.22778	-3.02124		-1.70898	-1.25122		-2.28882	-2.10571		-1.70898	-1.86157
-1.43433	-3.8147		-2.2583	-2.19727		-2.62451	-2.22778		-1.92261	-2.50244
-2.56348	-3.14331		-2.28882	-2.47192		-2.2583	-2.0752		-2.0752	-1.89209
-2.47192	-1.80054		-1.89209	-1.98364		-1.67847	-2.04468		-1.77002	-1.37329
-1.7395	-1.98364		-1.52588	-1.92261		-1.61743	-1.77002		-2.10571	-1.64795
-1.86157	-1.83105		-1.43433	-1.86157		-1.67847	-1.52588		-2.83813	-2.31934
-1.7395	-1.89209		-1.83105	-1.80054		-2.01416	-1.67847		-1.52588	-1.70898
-1.31226	-2.0752		-2.19727	-0.5188		-1.98364	-2.74658		-1.61743	-1.5564
-1.34277	-2.89917		-1.7395	-1.25122		-1.06812	-3.23486		-1.95312	-1.83105
-1.89209	-2.9602		-1.28174	-2.65503		-1.40381	-1.92261		-1.46484	-1.86157
-1.40381	-2.41089		-0.61035	-2.71606		-2.50244	-2.0752		-1.15967	-1.34277
-1.12915	-2.89917		-1.28174	-2.53296		-2.04468	-2.99072		-1.31226	-1.98364
-1.49536	-2.56348		-2.04468	-1.89209		-1.67847	-2.56348		-1.40381	-2.34985
-0.79346	-1.52588		-1.58691	-1.19019		-2.04468	-1.61743		-2.83813	-1.25122
-1.25122	-1.00708		-1.92261	-1.28174		-2.13623	-1.5564		-2.74658	-1.7395
-2.22778	-2.28882		-0.67139	-1.80054		-1.25122	-1.77002		-1.77002	-1.40381
-1.77002	-2.80762		-1.25122	-1.67847		-1.98364	-1.67847		-1.64795	-0.85449
-1.00708	-2.68555		-2.16675	-1.61743		-2.0752	-2.41089		-1.98364	-0.88501
-1.64795	-2.50244		-1.89209	-1.46484		-1.40381	-1.7395		-2.71606	-1.58691
-1.92261	-2.31934		-1.2207	-2.16675		-1.77002	-2.13623		-1.5564	-2.50244
-1.89209	-2.13623		-0.94604	-2.50244		-1.83105	-3.17383		-1.98364	-1.89209
-2.86865	-2.22778		-1.61743	-2.44141		-1.49536	-2.01416		-1.92261	-1.83105
-1.77002	-2.99072		-1.58691	-2.0752		-1.52588	-1.2207		-1.89209	-1.64795
-0.91553	-2.53296		-1.7395	-1.86157		-2.04468	-2.19727		-2.31934	-2.13623
-1.25122	-2.41089		-1.5564	-1.58691		-1.52588	-1.95312		-1.19019	-2.31934
-1.2207	-2.44141		-2.01416	-2.16675		-1.43433	-0.94604		-0.67139	-1.92261
-1.7395	-2.99072		-2.41089	-1.80054		-1.77002	-1.52588		-2.2583	-1.40381
-1.80054	-2.04468		-1.46484	-2.80762		-1.31226	-2.0752		-3.17383	-0.7019
-1.95312	-2.31934		-0.94604	-2.28882		-1.2207	-2.9602		-2.31934	-1.52588
-1.92261	-1.80054		-1.5564	-2.28882		-1.83105	-1.67847		-1.58691	-1.70898
-1.58691	-0.64087		-1.7395	-2.68555		-2.28882	-2.41089		-1.46484	-1.06812
-1.31226	-2.34985		-2.19727	-2.2583		-2.65503	-2.92969		-2.80762	-2.01416
-1.67847	-3.14331		-2.41089	-2.28882		-1.34277	-1.89209		-2.71606	-2.22778
-1.34277	-2.31934		-2.16675	-2.38037		-0.88501	-1.37329		-2.22778	-1.43433
-1.98364	-2.74658		-2.19727	-2.31934		-1.28174	-1.58691		-2.10571	-1.25122
-1.95312	-2.9602		-1.64795	-2.62451		-1.5564	-2.65503		-2.04468	-0.85449
-2.34985	-2.9602		-0.7019	-3.2959		-2.56348	-1.95312		-2.53296	-0.94604
-1.25122	-1.92261		-1.7395	-1.15967		-1.92261	-0.94604		-1.86157	-1.46484
-1.70898	-2.59399		-1.7395	-1.49536		-1.52588	-1.64795		-1.52588	-2.10571
-2.04468	-2.89917		-0.48828	-4.21143		-2.2583	-1.7395		-1.46484	-1.86157
-1.77002	-2.19727		-1.46484	-4.57764		-1.49536	-2.22778		-1.5564	-1.00708
-1.7395	-1.95312		-2.41089	-2.89917		-1.86157	-1.83105		-1.80054	-1.00708
-1.77002	-1.77002		-1.31226	-2.62451		-1.2207	-1.28174		-2.2583	-1.5564
-1.86157	-2.01416		-0.88501	-2.65503		-1.49536	-2.53296		-0.82397	-1.09863
-1.83105	-2.2583		-1.7395	-3.26538		-1.43433	-3.26538		-1.37329	-1.15967
-2.10571	-2.86865		-1.2207	-2.86865		-1.34277	-3.17383		-1.80054	-1.40381
-1.70898	-2.59399		-1.40381	-2.31934		-2.59399	-2.22778		-1.80054	-1.49536
-1.61743	-1.95312		-1.7395	-1.95312		-2.34985	-2.22778		-2.22778	-2.01416
-1.58691	-3.02124		-1.31226	-3.08228		-1.52588	-2.13623		-2.50244	-1.67847
-0.42725	-3.26538		-0.61035	-3.20435		-1.5564	-1.5564		-1.92261	-1.46484
-0.39673	-2.28882		-1.34277	-1.80054		-1.0376	-1.5564		-1.52588	-1.5564
-2.13623	-2.83813		-1.31226	-2.92969		-0.97656	-2.86865		-2.04468	-1.61743
-2.41089	-3.17383		-1.95312	-3.08228		-1.7395	-2.86865		-1.67847	-2.2583
-1.95312	-2.7771		-0.7019	-2.19727		-1.31226	-1.61743		-1.89209	-2.2583
-1.19019	-2.13623		-0.97656	-1.31226		-1.61743	-1.89209		-1.00708	-2.0752
-1.61743	-2.89917		-1.7395	-1.58691		-2.10571	-1.64795		-1.40381	-1.31226
-1.46484	-2.74658		-1.80054	-2.38037		-2.01416	-1.25122		-2.83813	-0.45776
-2.2583	-2.50244		-1.40381	-2.31934		-1.83105	-2.22778		-3.14331	-1.40381
-2.01416	-2.47192		-1.58691	-2.10571		-2.10571	-3.69263		-2.41089	-2.16675
-2.10571	-3.14331		-1.06812	-1.37329		-2.41089	-3.50952		-1.31226	-2.56348
-2.7771	-1.43433		-0.67139	-2.0752		-1.95312	-1.12915		-1.89209	-2.7771
-2.0752	-1.52588		-1.00708	-1.40381		-1.64795	-1.67847		-2.22778	-2.44141
-1.46484	-3.17383		-1.5564	-1.37329		-1.12915	-2.92969		-1.67847	-2.10571
-0.91553	-2.89917		-1.09863	-1.52588		-2.13623	-2.16675		-2.47192	-1.5564
-1.25122	-3.23486		-1.25122	-2.41089		-2.01416	-1.37329		-1.98364	-1.2207
-1.31226	-3.08228		-1.7395	-1.95312		-1.43433	-1.28174		-1.7395	-2.10571
-1.98364	-2.99072		-1.34277	-1.31226		-1.31226	-1.43433		-2.86865	-2.99072
-1.58691	-2.59399		-1.86157	-1.00708		-1.5564	-2.41089		-1.70898	-2.04468
-1.19019	-3.23486		-1.64795	-2.68555		-1.49536	-3.23486		-1.49536	-1.40381
-1.28174	-3.44849		-1.40381	-3.11279		-1.70898	-2.28882		-2.56348	-1.7395
-0.97656	-2.92969		-1.7395	-2.89917		-1.86157	-1.92261		-2.50244	-1.95312
-2.01416	-3.08228		-1.49536	-2.68555		-1.00708	-2.89917		-1.49536	-2.50244
-2.16675	-3.2959		-1.31226	-2.19727		-1.19019	-2.56348		-1.43433	-2.19727
-1.25122	-2.89917		-1.58691	-1.58691		-1.43433	-1.92261		-1.80054	-2.0752
-1.2207	-1.12915		-1.64795	-1.7395		-1.19019	-1.92261		-2.34985	-2.28882
-1.25122	-1.00708		-1.19019	-1.89209		-2.16675	-2.22778		-1.49536	-1.89209
-1.80054	-2.22778		-0.61035	-0.91553		-2.34985	-2.41089		-1.52588	-2.16675
-2.50244	-2.99072		-1.09863	-1.80054		-2.10571	-1.5564		-1.80054	-1.58691
-2.7771	-2.9602		-0.61035	-3.57056		-1.98364	-1.67847		-1.43433	-1.00708
-1.70898	-2.62451		-0.91553	-2.86865		-1.77002	-1.64795		-1.37329	-1.31226
-0.7019	-1.92261		-2.50244	-1.89209		-1.34277	-1.77002		-1.58691	-2.04468
-0.79346	-2.04468		-2.19727	-2.19727		-1.28174	-1.86157		-1.95312	-2.22778
-1.43433	-2.38037		-0.94604	-2.68555		-2.2583	-2.0752		-1.46484	-1.67847
-1.80054	-1.61743		-0.88501	-3.32642		-2.34985	-2.28882		-2.0752	-1.61743
-1.52588	-1.70898		-2.2583	-2.56348		-1.46484	-2.53296		-0.33569	-2.89917
-0.54932	-2.34985		-1.34277	-1.89209		-1.00708	-2.16675		-1.15967	-2.31934
-1.25122	-3.08228		-0.94604	-1.98364		-2.34985	-1.19019		-2.53296	-1.83105
-1.0376	-3.17383		-1.06812	-2.59399		-2.16675	-1.80054		-2.71606	-1.95312
-1.0376	-2.22778		-1.49536	-2.65503		-1.43433	-2.04468		-1.7395	-2.65503
-1.06812	-1.83105		-1.89209	-2.0752		-1.00708	-2.19727		-0.57983	-1.95312
-1.28174	-1.77002		-2.34985	-1.37329		-1.40381	-2.31934		-1.40381	-1.43433
-2.19727	-0.94604		-0.91553	-2.16675		-1.77002	-1.92261		-1.86157	-1.31226
-1.77002	-3.17383		-0.57983	-2.68555		-2.16675	-2.19727		-2.53296	-1.61743
-1.40381	-4.48608		-1.12915	-2.19727		-1.5564	-2.53296		-2.47192	-1.52588
-1.46484	-2.68555		-1.43433	-2.62451		-0.54932	-2.34985		-2.10571	-1.7395
-2.41089	-1.77002		-1.83105	-1.2207		-1.40381	-2.56348		-1.46484	-1.15967
-1.70898	-2.2583		-0.94604	-1.77002		-2.53296	-1.58691		-1.19019	-1.64795
-1.89209	-2.44141		-1.58691	-1.7395		-2.34985	-2.31934		-2.16675	-1.37329
-1.83105	-2.41089		-1.64795	-1.70898		-2.19727	-3.2959		-2.04468	-1.95312
-1.0376	-2.34985		-0.76294	-2.71606		-2.53296	-2.59399		-1.86157	-1.09863
-1.19019	-2.2583		-1.15967	-2.16675		-1.61743	-1.77002		-1.77002	-0.88501
-1.37329	-2.47192		-1.64795	-1.98364		-1.34277	-2.59399		-2.41089	-0.67139
-1.86157	-2.0752		-1.7395	-1.49536		-1.70898	-1.92261		-1.67847	-1.25122
-2.01416	-2.65503		-0.73242	-1.77002		-2.38037	-1.43433		-1.40381	-2.10571
-1.5564	-2.65503		-0.73242	-1.67847		-2.19727	-1.19019		-1.43433	-1.64795
-1.43433	-2.53296		-0.85449	-1.43433		-1.98364	-2.53296		-2.04468	-1.52588
-1.95312	-2.19727		-1.31226	-1.86157		-1.83105	-2.9602		-1.83105	-1.67847
-2.19727	-3.02124		-1.12915	-2.19727		-1.70898	-2.7771		-1.49536	-1.52588
-2.44141	-3.38745		-0.82397	-2.13623		-1.80054	-2.80762		-1.86157	-1.34277
-2.13623	-3.35693		-1.19019	-3.17383		-1.40381	-1.37329		-0.91553	-1.43433
-1.83105	-2.47192		-1.80054	-2.62451		-1.80054	-1.58691		-1.77002	-1.49536
-0.94604	-2.71606		-1.70898	-1.83105		-1.61743	-2.83813		-2.53296	-2.47192
-2.68555	-3.17383		-2.04468	-1.77002		-1.31226	-2.56348		-2.31934	-2.68555
-1.89209	-2.71606		-1.00708	-2.38037		-1.00708	-2.34985		-1.5564	-1.80054
-1.89209	-1.89209		-1.46484	-1.52588		-1.61743	-2.38037		-0.88501	-1.86157
-1.83105	-2.04468		-2.31934	-1.06812		-1.2207	-2.47192		-2.19727	-1.61743
-1.83105	-2.65503		-2.19727	-1.34277		-2.34985	-0.91553		-3.02124	-1.58691
-2.16675	-3.14331		-1.43433	-1.2207		-1.58691	-1.95312		-2.01416	-2.0752
-1.19019	-2.86865		-2.10571	-1.83105		-0.67139	-2.68555		-1.7395	-2.65503
-1.0376	-2.19727		-3.08228	-2.10571		-0.97656	-2.38037		-2.28882	-2.38037
-1.19019	-2.0752		-2.41089	-1.67847		-2.38037	-1.58691		-2.65503	-2.13623
-1.49536	-1.89209		-1.28174	-1.64795		-2.50244	-1.37329		-1.98364	-2.74658
-1.46484	-2.53296		-1.43433	-1.52588		-2.38037	-1.19019		-1.40381	-2.80762
-1.64795	-3.23486		-1.95312	-1.58691		-2.44141	-1.49536		-1.43433	-3.14331
-1.31226	-2.62451		-1.61743	-1.7395		-1.98364	-1.61743		-1.80054	-2.04468
-2.10571	-2.47192		-1.40381	-2.04468		-1.70898	-3.26538		-1.61743	-2.0752
-1.77002	-2.92969		-1.15967	-1.06812		-1.19019	-3.23486		-1.86157	-2.38037
-1.34277	-2.99072		-1.98364	-0.42725		-0.94604	-1.00708		-1.67847	-2.89917
-1.58691	-3.17383		-1.31226	-1.70898		-1.83105	-0.64087		-2.04468	-2.31934
-1.7395	-2.41089		-0.7019	-3.05176		-1.5564	-2.04468		-2.83813	-1.67847
-1.43433	-1.64795		-0.91553	-2.38037		-2.04468	-1.43433		-1.5564	-1.70898
-1.5564	-2.04468		-2.01416	-0.97656		-1.40381	-0.97656		-0.85449	-1.98364
-1.67847	-2.13623		-2.04468	-0.88501		-1.00708	-2.22778		-1.80054	-2.53296
-1.61743	-2.28882		-1.49536	-2.0752		-1.7395	-3.20435		-1.80054	-1.80054
-1.52588	-3.57056		-1.15967	-3.02124		-2.22778	-2.74658		-1.98364	-1.25122
-0.91553	-2.80762		-1.34277	-1.83105		-2.0752	-2.47192		-2.50244	-2.86865
-1.34277	-2.19727		-1.89209	-1.58691		-1.28174	-2.68555		-1.86157	-3.54004
-1.25122	-2.13623		-1.98364	-1.28174		-0.5188	-2.34985		-2.01416	-2.56348
-1.64795	-1.28174		-1.61743	-1.7395		-1.40381	-1.64795		-2.28882	-2.16675
-1.58691	-1.52588		-0.97656	-2.41089		-1.7395	-1.92261		-2.56348	-1.49536
-1.2207	-2.50244		-0.88501	-1.7395		-1.80054	-2.22778		-2.44141	-1.49536
-1.34277	-2.74658		-1.89209	-1.58691		-1.70898	-1.19019		-1.67847	-2.59399
-1.40381	-2.44141		-1.46484	-2.22778		-1.2207	-2.13623		-1.43433	-1.86157
-1.46484	-2.83813		-1.06812	-2.38037		-1.5564	-2.2583		-2.22778	-1.2207
-1.61743	-3.84521		-1.2207	-2.65503		-1.2207	-2.0752		-1.83105	-2.04468
-1.7395	-2.47192		-1.80054	-2.19727		-2.65503	-2.47192		-2.47192	-2.28882
-2.2583	-1.52588		-1.70898	-1.77002		-2.59399	-1.19019		-2.16675	-1.28174
-1.43433	-1.67847		-1.00708	-1.83105		-1.40381	-1.0376		-1.89209	-1.2207
-2.0752	-1.80054		-1.49536	-2.31934		-1.00708	-3.54004		-2.68555	-1.98364
-1.25122	-2.19727		-1.83105	-2.41089		-1.31226	-3.17383		-2.04468	-1.64795
-0.82397	-2.31934		-2.19727	-2.22778		-2.62451	-2.38037		-1.98364	-0.88501
-1.52588	-2.80762		-2.10571	-3.05176		-1.70898	-2.53296		-2.16675	-2.0752
-2.56348	-1.37329		-1.83105	-2.59399		-2.2583	-2.16675		-1.67847	-2.16675
-1.64795	-2.41089		-1.64795	-1.92261		-2.0752	-1.46484		-2.10571	-1.46484
-1.15967	-2.53296		-1.34277	-0.97656		-1.70898	-0.88501		-2.13623	-1.09863
-1.95312	-1.77002		-2.22778	-1.86157		-1.70898	-1.31226		-2.44141	-1.25122
-1.7395	-2.47192		-2.53296	-2.56348		-1.64795	-2.74658		-2.19727	-2.41089
-1.46484	-2.0752		-1.64795	-1.43433		-1.98364	-2.2583		-1.98364	-2.89917
-1.15967	-2.74658		-1.28174	-1.43433		-1.61743	-1.92261		-1.70898	-1.80054
-1.12915	-2.62451		-1.34277	-3.38745		-1.31226	-3.05176		-1.70898	-1.46484
-1.0376	-2.01416		-1.28174	-3.69263		-1.89209	-2.28882		-1.64795	-2.13623
-1.46484	-2.92969		-1.5564	-3.02124		-2.38037	-1.34277		-2.62451	-2.10571
-2.01416	-3.50952		-1.77002	-2.04468		-1.46484	-2.01416		-2.01416	-1.58691
-1.98364	-3.17383		-2.04468	-2.62451		-0.54932	-2.44141		-1.37329	-1.61743
-2.04468	-2.74658		-2.19727	-2.56348		-1.43433	-2.16675		-2.19727	-1.58691
-2.13623	-2.0752		-2.10571	-1.70898		-1.86157	-1.46484		-2.65503	-1.58691
-1.80054	-1.00708		-1.61743	-2.28882		-2.13623	-1.15967		-2.22778	-1.28174
-1.43433	-1.52588		-1.09863	-2.44141		-2.0752	-1.40381		-2.2583	-1.89209
-2.04468	-2.47192		-1.70898	-1.92261		-1.98364	-1.77002		-2.59399	-1.83105
-2.10571	-2.80762		-1.86157	-1.37329		-1.61743	-2.41089		-1.80054	-1.09863
-2.56348	-3.32642		-2.19727	-1.0376		-1.7395	-2.44141		-1.40381	-2.16675
-2.10571	-2.86865		-1.86157	-2.01416		-2.38037	-2.16675		-2.34985	-2.47192
-1.31226	-2.80762		-1.52588	-2.38037		-2.2583	-1.77002		-1.15967	-1.49536
-0.88501	-3.8147		-2.01416	-1.77002		-0.48828	-3.26538		-0.36621	-1.61743
-1.58691	-2.68555		-1.86157	-1.77002		-0.36621	-3.32642		-1.46484	-1.61743
-1.70898	-2.04468		-0.48828	-1.61743		-2.13623	-2.0752		-2.59399	-1.2207
-1.98364	-2.0752		-1.49536	-2.01416		-2.31934	-1.67847		-2.28882	-1.31226
-2.04468	-2.80762		-1.77002	-2.50244		-1.61743	-1.67847		-1.77002	-1.92261
-2.13623	-3.08228		-1.52588	-2.19727		-0.97656	-2.89917		-2.16675	-1.37329
-1.58691	-2.65503		-2.0752	-2.16675		-1.83105	-3.05176		-2.62451	-2.10571
-1.43433	-2.86865		-1.31226	-1.52588		-1.92261	-2.71606		-2.22778	-1.64795
-1.34277	-2.53296		-1.15967	-1.70898		-2.01416	-2.0752		-1.70898	-1.67847
-1.09863	-1.19019		-1.2207	-1.61743		-1.49536	-2.19727		-1.15967	-1.06812
-2.13623	-1.46484		-1.12915	-0.18311		-1.92261	-2.0752		-1.98364	-1.2207
-1.34277	-4.24194		-1.0376	-1.37329		-1.83105	-1.31226		-1.61743	-1.70898
-1.09863	-3.69263		-1.92261	-2.19727		-1.92261	-2.22778		-1.67847	-1.67847
-1.67847	-2.10571		-2.19727	-1.86157		-2.0752	-2.47192		-2.47192	-1.31226
-1.98364	-1.43433		-1.86157	-0.7019		-1.37329	-1.67847		-2.99072	-1.43433
-1.83105	-1.83105		-0.88501	-0.85449		-1.0376	-1.70898		-2.92969	-1.12915
-2.31934	-3.69263		-0.5188	-1.92261		-1.64795	-1.89209		-2.01416	-1.37329
-1.70898	-3.60107		-1.06812	-2.41089		-1.46484	-1.64795		-2.01416	-1.58691
-2.19727	-2.9602		-1.2207	-1.7395		-1.31226	-0.73242		-1.25122	-1.40381
-2.92969	-1.89209		-1.77002	-1.28174		-1.34277	-1.46484		-1.67847	-1.70898
-2.34985	-1.58691		-1.95312	-1.31226		-0.91553	-1.67847		-2.2583	-2.0752
-1.58691	-1.77002		-1.64795	-1.2207		-1.25122	-2.01416		-1.46484	-2.44141
-2.10571	-2.9602		-1.64795	-1.58691		-1.2207	-2.47192		-1.86157	-2.38037
-1.95312	-3.57056		-1.7395	-1.28174		-1.95312	-1.7395		-2.44141	-1.15967
-1.28174	-3.38745		-1.46484	-1.5564		-1.89209	-1.43433		-2.13623	-1.34277
-1.40381	-2.89917		-1.43433	-1.89209		-1.83105	-1.43433		-1.98364	-1.92261
-2.31934	-2.38037		-1.49536	-2.16675		-1.43433	-2.16675		-2.50244	-1.77002
-2.10571	-3.44849		-1.06812	-1.7395		-2.01416	-2.28882		-2.13623	-1.5564
-0.82397	-3.60107		-0.61035	-1.09863		-2.13623	-3.14331		-2.50244	-1.40381
-1.37329	-2.65503		-1.37329	-1.40381		-2.50244	-1.7395		-2.59399	-1.49536
-2.13623	-1.67847		-1.77002	-2.19727		-2.68555	-2.04468		-1.00708	-1.5564
-1.52588	-1.09863		-1.19019	-1.92261		-1.67847	-1.86157		-1.06812	-1.86157
-1.43433	-3.08228		-0.57983	-2.74658		-1.37329	-1.58691		-2.83813	-2.16675
-1.40381	-3.54004		-1.46484	-1.98364		-2.59399	-1.7395		-3.20435	-1.80054
-1.09863	-2.62451		-1.98364	-1.83105		-3.05176	-1.31226		-2.2583	-1.12915
-1.5564	-1.95312		-1.80054	-1.70898		-1.46484	-2.71606		-1.37329	-0.42725
-2.34985	-1.77002		-1.80054	-1.89209		-0.97656	-2.7771		-1.40381	-2.04468
-1.5564	-1.28174		-2.19727	-1.52588		-1.70898	-2.10571		-1.67847	-3.05176
-0.91553	-1.80054		-1.89209	-1.34277		-2.0752	-2.2583		-1.15967	-2.16675
-1.43433	-2.86865		-0.97656	-2.13623		-2.65503	-2.0752		-1.83105	-1.80054
-2.34985	-1.2207		-0.33569	-2.74658		-2.53296	-1.80054		-1.52588	-1.34277
-1.64795	-2.38037		-0.39673	-2.22778		-2.04468	-1.43433		-1.0376	-1.40381
-1.58691	-4.21143		-2.0752	-1.77002		-1.58691	-1.09863		-1.46484	-0.97656
-2.10571	-3.38745		-2.19727	-1.28174		-1.40381	-1.2207		-2.41089	-0.88501
-1.70898	-2.68555		-1.95312	-1.19019		-1.19019	-2.01416		-1.52588	-1.5564
-1.12915	-2.16675		-1.95312	-0.79346		-1.25122	-2.86865		-1.2207	-1.61743
-1.19019	-2.7771		-0.82397	-3.23486		-1.67847	-1.70898		-1.49536	-2.16675
-1.40381	-2.53296		-0.76294	-3.63159		-1.80054	-1.92261		-2.16675	-1.37329
-1.58691	-2.89917		-1.49536	-1.89209		-1.98364	-2.19727		-1.37329	-1.00708
-1.83105	-2.31934		-2.38037	-1.49536		-2.83813	-0.97656		-1.77002	-1.67847
-1.25122	-2.0752		-1.70898	-2.22778		-2.04468	-1.34277		-2.16675	-1.95312
-1.15967	-3.08228		-1.52588	-1.61743		-1.06812	-1.70898		-2.68555	-1.64795
-1.2207	-2.80762		-1.83105	-1.34277		-1.31226	-1.43433		-1.83105	-0.97656
-1.89209	-2.47192		-2.13623	-2.34985		-1.15967	-1.43433		-2.10571	-1.09863
-1.00708	-1.70898		-1.80054	-2.04468		-1.5564	-2.7771		-1.92261	-1.92261
-1.00708	-2.22778		-1.92261	-1.2207		-1.89209	-2.22778		-1.49536	-2.10571
-1.52588	-3.23486		-0.85449	-1.67847		-2.28882	-1.80054		-1.92261	-1.5564
-1.0376	-3.41797		-1.0376	-1.34277		-1.95312	-2.28882		-2.01416	-1.31226
-1.70898	-2.9602		-2.04468	-0.97656		-1.61743	-1.67847		-1.70898	-1.31226
-2.28882	-2.92969		-1.46484	-1.46484		-1.52588	-1.64795		-1.70898	-1.25122
-1.58691	-2.9602		-1.89209	-2.2583		-1.67847	-2.34985		-1.40381	-1.46484
-1.86157	-2.22778		-2.41089	-2.56348		-1.67847	-2.10571		-1.7395	-2.04468
-1.92261	-2.41089		-1.5564	-1.98364		-1.06812	-2.2583		-2.7771	-1.37329
-2.2583	-2.34985		-1.89209	-1.09863		-1.61743	-2.92969		-2.31934	-1.83105
-2.31934	-2.47192		-1.77002	-1.80054		-2.56348	-1.25122		-2.01416	-2.28882
-1.58691	-2.47192		-0.91553	-0.91553		-1.77002	-1.37329		-2.16675	-1.70898
-1.28174	-2.80762		-0.94604	-1.7395		-1.25122	-3.05176		-1.34277	-1.37329
-2.38037	-3.32642		-1.83105	-2.80762		-1.2207	-3.14331		-1.80054	-0.67139
-2.38037	-1.67847		-1.80054	-2.2583		-1.5564	-2.31934		-1.77002	-1.67847
-2.01416	-1.83105		-1.61743	-2.38037		-1.89209	-1.67847		-1.31226	-2.28882
-1.40381	-1.70898		-1.28174	-3.41797		-2.31934	-1.89209		-1.7395	-3.02124
-2.62451	-1.15967		-1.70898	-2.62451		-2.53296	-2.01416		-2.34985	-2.28882
-1.28174	-2.38037		-1.31226	-2.50244		-1.95312	-1.61743		-2.53296	-1.46484
-1.77002	-3.02124		-1.00708	-1.98364		-1.58691	-1.80054		-2.74658	-1.86157
-1.92261	-3.44849		-1.70898	-1.46484		-1.19019	-1.67847		-1.80054	-2.22778
-2.31934	-2.01416		-2.50244	-1.19019		-1.34277	-1.95312		-2.13623	-2.31934
-1.28174	-2.22778		-1.92261	-2.53296		-1.40381	-1.64795		-1.46484	-1.83105
-1.64795	-3.14331		-1.5564	-3.11279		-1.92261	-2.04468		-1.61743	-1.5564
-1.80054	-2.80762		-1.06812	-3.26538		-2.31934	-2.80762		-2.44141	-1.46484
-2.22778	-1.95312		-1.70898	-2.04468		-1.61743	-2.38037		-2.19727	-2.19727
-2.83813	-1.37329		-1.52588	-1.43433		-1.43433	-1.80054		-2.2583	-1.80054
-2.0752	-2.13623		-1.52588	-1.43433		-2.2583	-2.68555		-2.41089	-0.5188
-1.40381	-2.7771		-1.7395	-2.38037		-1.95312	-2.89917		-1.95312	-1.40381
-2.04468	-3.69263		-2.71606	-2.44141		-2.31934	-2.13623		-1.61743	-2.2583
-2.28882	-2.83813		-1.89209	-2.65503		-2.13623	-1.64795		-1.89209	-1.98364
-2.01416	-2.16675		-0.85449	-2.50244		-2.16675	-2.38037		-2.0752	-2.01416
-1.31226	-2.47192		-1.5564	-2.01416		-1.43433	-1.95312		-2.28882	-1.89209
-0.91553	-1.61743		-1.70898	-2.2583		-0.67139	-1.61743		-2.50244	-2.13623
-1.37329	-1.31226		-1.06812	-2.38037		-2.04468	-2.28882		-2.50244	-1.70898
-1.64795	-2.01416		-1.12915	-2.65503		-2.2583	-3.23486		-1.64795	-1.70898
-2.22778	-2.31934		-0.82397	-2.59399		-1.34277	-2.44141		-0.91553	-1.15967
-1.98364	-2.86865		-1.06812	-0.97656		-1.31226	-1.34277		-1.80054	-0.91553
-2.2583	-3.23486		-1.86157	-1.77002		-1.37329	-2.22778		-3.50952	-1.58691
-0.97656	-2.10571		-1.7395	-2.0752		-2.10571	-2.2583		-2.56348	-2.13623
-0.45776	-1.83105		-1.12915	-2.16675		-2.65503	-1.61743		-1.98364	-1.92261
-1.58691	-2.44141		-1.58691	-2.19727		-2.04468	-1.80054		-1.83105	-1.34277
-1.46484	-3.11279		-1.80054	-2.50244		-1.70898	-3.38745		-2.31934	-1.25122
-1.7395	-2.71606		-2.34985	-2.71606		-1.80054	-3.66211		-2.38037	-1.46484
-1.40381	-2.7771		-2.41089	-2.68555		-2.28882	-3.54004		-1.83105	-2.2583
-2.2583	-2.50244		-2.2583	-2.50244		-1.92261	-2.89917		-1.98364	-2.41089
-2.86865	-1.89209		-1.89209	-2.10571		-2.13623	-2.31934		-2.74658	-2.01416
-2.68555	-0.64087		-1.61743	-1.7395		-1.61743	-2.10571		-2.16675	-1.52588
-1.98364	-2.34985		-1.77002	-2.83813		-2.0752	-1.80054		-1.83105	-1.70898
-1.31226	-3.479		-1.95312	-2.7771		-2.10571	-1.64795		-2.38037	-1.2207
-1.95312	-3.35693		-1.70898	-1.67847		-1.83105	-3.35693		-2.71606	-1.58691
-1.31226	-4.05884		-2.28882	-0.64087		-1.95312	-2.53296		-2.65503	-2.22778
-1.19019	-2.47192		-1.7395	-2.44141		-1.40381	-2.86865		-2.80762	-2.38037
-2.22778	-1.7395		-0.82397	-3.32642		-1.09863	-3.38745		-2.56348	-1.98364
-2.01416	-1.7395		-1.49536	-2.59399		-1.80054	-2.74658		-1.64795	-2.22778
-1.70898	-2.28882		-1.86157	-1.86157		-1.67847	-1.77002		-1.7395	-2.04468
-0.85449	-3.2959		-1.5564	-1.64795		-2.34985	-1.46484		-1.58691	-1.83105
-1.70898	-3.69263		-1.28174	-2.19727		-3.08228	-2.44141		-2.44141	-2.31934
-2.2583	-2.7771		-1.34277	-1.95312		-1.43433	-2.59399		-2.71606	-2.89917
-1.5564	-2.50244		-0.85449	-1.80054		-1.2207	-2.10571		-2.01416	-2.38037
-2.28882	-3.11279		-1.43433	-2.01416		-2.53296	-2.68555		-1.89209	-2.16675
-2.38037	-2.04468		-1.5564	-1.28174		-2.47192	-2.65503		-2.10571	-2.04468
-2.7771	-2.31934		-1.31226	-1.5564		-1.89209	-2.59399		-2.80762	-2.62451
-2.68555	-2.31934		-1.58691	-1.2207		-1.86157	-1.25122		-2.74658	-2.16675
-2.56348	-1.98364		-1.70898	-1.19019		-2.65503	-1.89209		-2.01416	-1.64795
-1.92261	-2.59399		-1.31226	-1.7395		-2.56348	-2.7771		-1.5564	-1.67847
-1.64795	-3.26538		-0.85449	-1.64795		-2.19727	-1.98364		-1.64795	-1.70898
-0.73242	-3.11279		-0.82397	-1.46484		-2.0752	-2.01416		-2.71606	-1.43433
-1.19019	-3.17383		-1.49536	-1.89209		-0.82397	-2.34985		-2.7771	-1.37329
-1.64795	-2.16675		-1.43433	-2.31934		-0.94604	-1.64795		-2.34985	-1.7395
-1.28174	-2.47192		-1.09863	-0.91553		-1.40381	-0.42725		-1.80054	-1.64795
-1.58691	-2.38037		-1.2207	-1.31226		-1.80054	-0.24414		-2.10571	-1.37329
-1.70898	-2.01416		-1.86157	-2.2583		-2.0752	-3.05176		-2.10571	-1.19019
-1.64795	-2.99072		-1.40381	-1.83105		-2.31934	-4.02832		-2.47192	-1.46484
-1.7395	-3.41797		-1.5564	-1.0376		-2.04468	-3.38745		-3.14331	-2.31934
-1.80054	-2.80762		-1.7395	-2.28882		-1.61743	-2.59399		-3.20435	-2.16675
-1.31226	-2.10571		-1.58691	-2.74658		-0.61035	-1.43433		-2.2583	-1.61743
-1.28174	-2.16675		-1.67847	-2.41089		-1.40381	-0.97656		-1.98364	-1.7395
-1.80054	-1.00708		-2.0752	-2.44141		-2.13623	-1.19019		-2.56348	-1.70898
-1.15967	-2.80762		-1.5564	-2.68555		-1.77002	-1.92261		-1.31226	-2.31934
-1.95312	-3.90625		-1.43433	-2.31934		-1.25122	-1.40381		-1.5564	-2.01416
-2.7771	-4.21143		-1.83105	-0.33569		-1.64795	-1.31226		-2.53296	-2.68555
-1.89209	-3.38745		-1.19019	-1.00708		-1.64795	-3.05176		-2.68555	-2.19727
-1.37329	-2.65503		-1.5564	-2.7771		-1.43433	-2.50244		-2.9602	-1.49536
-1.89209	-3.2959		-1.34277	-2.56348		-2.16675	-2.44141		-2.22778	-2.04468
-1.77002	-3.02124		-1.61743	-1.58691		-1.92261	-2.2583		-2.62451	-3.41797
-1.40381	-2.71606		-1.43433	-1.40381		-0.91553	-2.68555		-2.2583	-2.65503
-1.00708	-2.31934		-2.01416	-1.2207		-1.46484	-2.10571		-2.0752	-2.7771
-1.7395	-2.59399		-1.98364	-1.19019		-1.89209	-1.31226		-3.54004	-2.74658
-2.62451	-2.34985		-2.16675	-1.86157		-1.7395	-1.46484		-2.13623	-2.38037
-2.10571	-2.59399		-2.31934	-1.64795		-1.61743	-2.0752		-1.58691	-2.0752
-1.15967	-2.34985		-1.43433	-1.61743		-1.12915	-2.01416		-2.01416	-1.83105
-1.06812	-1.86157		-1.61743	-1.70898		-1.25122	-2.19727		-2.38037	-2.0752
-1.80054	-2.68555		-1.67847	-2.62451		-1.5564	-2.2583		-2.22778	-1.80054
-1.58691	-2.65503		-1.43433	-2.41089		-2.53296	-1.49536		-2.2583	-2.10571
-1.86157	-3.54004		-1.34277	-1.80054		-2.10571	-2.16675		-0.82397	-2.56348
-2.65503	-2.47192		-1.52588	-1.92261		-1.43433	-2.99072		-1.46484	-2.19727
-1.89209	-2.34985		-1.95312	-2.59399		-1.34277	-2.92969		-3.08228	-1.7395
-1.40381	-2.38037		-1.37329	-1.64795		-1.12915	-1.15967		-1.89209	-2.92969
-1.89209	-2.53296		-2.41089	-2.10571		-0.24414	-1.12915		-2.62451	-2.38037
-2.34985	-2.9602		-2.53296	-1.70898		-1.37329	-1.19019		-1.67847	-2.50244
-0.57983	-2.50244		-2.10571	-2.0752		-2.38037	-0.57983		-1.95312	-2.92969
-1.28174	-2.62451		-1.46484	-2.47192		-2.22778	-1.06812		-1.95312	-3.17383
-2.47192	-1.98364		-2.04468	-2.22778		-0.97656	-2.99072		-2.13623	-2.74658
-2.22778	-2.34985		-2.22778	-1.67847		-1.5564	-2.59399		-2.01416	-2.41089
-1.77002	-2.13623		-2.38037	-2.62451		-2.01416	-2.44141		-1.77002	-1.52588
-1.64795	-1.64795		-2.2583	-2.47192		-2.92969	-1.98364		-1.34277	-1.67847
-1.67847	-2.41089		-1.98364	-1.37329		-2.47192	-1.52588		-2.22778	-2.59399
-1.31226	-1.31226		-1.43433	-1.09863		-1.19019	-1.7395		-2.50244	-2.92969
-0.64087	-2.38037		-2.13623	-2.10571		-0.91553	-2.16675		-2.59399	-2.41089
-2.10571	-3.72314		-2.13623	-0.82397		-1.70898	-2.22778		-2.10571	-1.95312
-2.13623	-2.92969		-1.61743	0.24414		-1.49536	-2.22778		-1.61743	-2.34985
-1.25122	-3.08228		-1.86157	-1.2207		-1.95312	-1.77002		-2.53296	-2.04468
-1.34277	-3.32642		-1.37329	-3.2959		-1.80054	-1.77002		-1.92261	-1.06812
-2.10571	-3.17383		-0.7019	-2.89917		-2.13623	-3.50952		-1.89209	-1.19019
-2.13623	-2.65503		-0.82397	-1.46484		-2.47192	-2.56348		-1.95312	-1.49536
-1.98364	-2.44141		-1.2207	-0.73242		-2.22778	-1.34277		-1.70898	-2.19727
-1.15967	-2.31934		-1.49536	-2.38037		-1.52588	-2.04468		-2.31934	-1.98364
-0.97656	-1.92261		-1.86157	-1.43433		-1.34277	-1.46484		-1.89209	-2.16675
-1.64795	-3.2959		-1.98364	-1.58691		-2.19727	-2.2583		-2.71606	-1.92261
-2.2583	-3.63159		-0.91553	-2.41089		-1.92261	-2.38037		-2.68555	-1.28174
-2.0752	-3.54004		-1.58691	-2.44141		-0.5188	-2.53296		-1.80054	-1.43433
-1.92261	-3.38745		-1.64795	-1.83105		-1.43433	-1.95312		-1.95312	-1.2207
-1.89209	-2.71606		-1.0376	-1.49536		-1.95312	-1.98364		-2.16675	-1.15967
-1.80054	-2.68555		-1.00708	-2.38037		-0.67139	-2.47192		-1.95312	-1.58691
-1.19019	-3.11279		-1.09863	-2.34985		-0.91553	-2.44141		-1.92261	-2.01416
-1.83105	-2.7771		-0.7019	-1.80054		-2.34985	-1.98364		-2.41089	-2.16675
-1.86157	-3.05176		-1.31226	-1.64795		-2.13623	-2.19727		-3.14331	-1.80054
-2.10571	-2.50244		-1.19019	-1.92261		-1.86157	-1.89209		-3.17383	-1.89209
-2.10571	-2.65503		-0.61035	-2.0752		-2.53296	-2.89917		-2.01416	-1.28174
-1.86157	-2.16675		-1.58691	-2.65503		-2.71606	-1.43433		-1.31226	-1.61743
-0.85449	-1.95312		-1.98364	-1.95312		-1.77002	-0.45776		-1.83105	-1.86157
-0.85449	-2.56348		-1.34277	-1.92261		-0.79346	-2.2583		-1.67847	-1.86157
-1.67847	-2.65503		-1.09863	-2.13623		-1.40381	-2.71606		-1.86157	-1.40381
-2.34985	-2.56348		-1.5564	-2.28882		-1.92261	-1.86157		-1.95312	-1.64795
-0.79346	-2.41089		-1.06812	-1.92261		-1.12915	-1.7395		-1.37329	-2.16675
-0.57983	-2.31934		-1.43433	-2.16675		-1.00708	-2.34985		-1.34277	-1.49536
-0.88501	-1.77002		-2.34985	-2.80762		-2.16675	-1.95312		-1.61743	-2.19727
-2.13623	-1.40381		-2.56348	-2.50244		-1.37329	-2.01416		-1.43433	-2.10571
-2.2583	-0.5188		-1.5564	-1.67847		-1.25122	-2.01416		-2.19727	-1.43433
-1.12915	-3.23486		-1.98364	-0.91553		-1.28174	-3.08228		-1.5564	-1.67847
-0.88501	-3.479		-3.17383	-0.42725		-1.28174	-2.62451		-1.7395	-2.65503
-1.06812	-3.50952		-2.2583	-0.54932		-1.37329	-2.65503		-2.41089	-2.28882
-2.16675	-2.41089		-1.09863	-2.62451		-2.62451	-2.16675		-1.77002	-1.80054
-1.80054	-2.53296		-0.88501	-2.31934		-1.89209	-2.53296		-1.70898	-1.92261
-1.37329	-2.01416		-1.43433	-1.98364		-1.64795	-2.13623		-2.50244	-2.2583
-1.2207	-1.61743		-1.7395	-2.19727		-1.31226	-1.80054		-2.22778	-3.08228
-2.04468	-2.86865		-2.10571	-2.19727		-1.37329	-1.58691		-1.43433	-3.08228
-2.13623	-3.14331		-1.25122	-2.31934		-2.0752	-1.2207		-1.95312	-1.92261
-1.15967	-2.47192		-1.12915	-2.28882		-1.06812	-1.2207		-1.77002	-1.31226
-2.04468	-1.83105		-1.25122	-2.19727		-0.91553	-2.44141		-1.5564	-0.82397
-2.41089	-2.80762		-1.70898	-2.19727		-1.43433	-2.10571		-1.61743	-1.37329
-1.31226	-2.59399		-1.77002	-1.19019		-1.25122	-1.2207		-1.5564	-1.67847
-1.2207	-3.54004		-1.58691	-1.15967		-1.80054	-2.10571		-1.40381	-2.19727
-1.19019	-2.86865		-1.7395	-2.7771		-1.80054	-1.70898		-1.95312	-2.92969
-1.34277	-1.98364		-0.85449	-3.2959		-1.86157	-1.46484		-0.88501	-1.95312
-2.19727	-1.95312		-0.76294	-1.95312		-2.53296	-1.58691		-1.15967	-1.43433
-1.98364	-2.28882		-1.58691	-0.88501		-1.43433	-2.47192		-2.50244	-1.43433
-1.34277	-2.68555		-2.10571	-1.0376		-2.01416	-2.80762		-2.28882	-1.37329
-1.00708	-2.68555		-1.64795	-1.2207		-1.92261	-2.19727		-1.46484	-2.68555
-1.46484	-2.62451		-0.73242	-1.34277		-1.37329	-1.58691		-1.52588	-2.50244
-1.64795	-2.80762		-0.88501	-1.80054		-1.5564	-1.77002		-2.62451	-2.01416
-1.95312	-2.41089		-2.04468	-2.53296		-2.19727	-1.28174		-2.59399	-1.80054
-2.10571	-1.67847		-1.52588	-2.74658		-2.19727	-1.5564		-1.61743	-2.16675
-1.77002	-2.62451		-0.73242	-1.58691		-1.70898	-2.62451		-1.58691	-2.28882
-1.43433	-2.04468		-1.43433	-1.92261		-2.22778	-2.71606		-2.2583	-1.92261
-1.40381	-2.62451		-1.95312	-2.01416		-1.58691	-2.13623		-2.22778	-1.2207
-1.77002	-2.68555		-0.61035	-1.89209		-1.46484	-1.95312		-2.0752	-1.2207
-2.04468	-1.83105		-0.82397	-1.40381		-2.13623	-2.38037		-2.50244	-1.52588
-1.40381	-1.15967		-1.89209	-2.53296		-2.62451	-1.98364		-2.13623	-1.7395
-0.76294	-1.52588		-1.86157	-2.50244		-1.64795	-1.98364		-2.01416	-0.85449
-1.37329	-3.35693		-1.64795	-1.43433		-1.12915	-1.89209		-2.31934	-0.88501
-2.10571	-3.2959		-1.28174	-2.04468		-1.0376	-1.09863		-2.56348	-1.77002
-1.89209	-3.05176		-0.94604	-3.11279		-1.7395	-1.58691		-2.34985	-1.92261
-1.61743	-2.68555		-1.00708	-3.26538		-2.0752	-2.44141		-2.0752	-1.46484
-0.48828	-2.65503		-1.2207	-2.62451		-2.31934	-2.22778		-2.04468	-1.34277
-0.91553	-3.08228		-1.43433	-2.01416		-1.77002	-2.59399		-2.0752	-1.83105
-1.5564	-3.05176		-0.82397	-1.95312		-1.67847	-2.0752		-1.83105	-2.65503
-1.86157	-2.71606		-1.2207	-1.2207		-2.44141	-1.83105		-1.83105	-1.89209
-1.37329	-1.52588		-1.52588	-2.31934		-2.19727	-2.41089		-1.67847	-1.49536
-1.31226	-1.95312		-1.0376	-3.26538		-1.86157	-1.52588		-1.28174	-1.98364
-1.43433	-2.2583		-0.91553	-1.7395		-1.86157	-2.22778		-2.10571	-1.83105
-1.43433	-2.50244		-1.52588	-1.89209		-1.7395	-2.19727		-2.28882	-1.92261
-1.83105	-2.50244		-1.52588	-2.19727		-1.61743	-1.61743		-1.92261	-1.25122
-1.52588	-1.52588		-1.52588	-2.68555		-1.77002	-1.12915		-1.98364	-1.49536
-0.7019	-2.2583		-1.89209	-2.50244		-1.46484	-2.19727		-1.28174	-2.31934
-1.31226	-2.16675		-1.0376	-1.80054		-1.7395	-2.34985		-2.16675	-1.7395
-1.70898	-1.80054		-1.12915	-2.50244		-2.10571	-1.37329		-2.10571	-1.70898
-1.86157	-2.19727		-2.53296	-2.13623		-1.86157	-2.68555		-2.34985	-2.31934
-1.19019	-2.22778		-1.43433	-1.0376		-1.86157	-3.08228		-2.31934	-2.47192
-1.25122	-2.22778		-0.61035	-1.34277		-1.95312	-2.04468		-2.19727	-1.49536
-1.5564	-2.68555		-1.2207	-2.01416		-2.34985	-1.09863		-2.2583	-2.16675
-2.80762	-2.56348		-1.31226	-1.95312		-1.83105	-1.00708		-2.04468	-2.34985
-2.38037	-2.04468		-1.5564	-2.62451		-1.92261	-2.74658		-1.92261	-1.40381
-2.10571	-1.92261		-1.89209	-2.31934		-1.61743	-3.11279		-1.5564	-0.88501
-2.47192	-1.86157		-1.61743	-1.64795		-1.40381	-2.28882		-1.0376	-1.52588
-1.98364	-2.28882		-1.7395	-1.06812		-1.52588	-2.0752		-2.38037	-1.52588
-1.58691	-3.17383		-1.31226	-0.48828		-1.58691	-3.02124		-2.86865	-1.86157
-1.25122	-2.01416		-0.61035	-1.49536		-1.64795	-2.41089		-2.19727	-1.98364
-0.88501	-1.58691		-0.97656	-1.77002		-1.77002	-2.31934		-2.16675	-1.80054
-1.52588	-0.82397		-1.89209	-1.09863		-2.50244	-1.89209		-2.01416	-1.15967
-1.12915	-2.7771		-1.77002	0.03052		-1.25122	-2.16675		-2.28882	-1.34277
-1.43433	-4.42505		-1.19019	-0.09155		-0.27466	-2.01416		-2.28882	-1.67847
-1.40381	-3.2959		-0.79346	-2.89917		-1.77002	-1.80054		-1.40381	-1.40381
-1.58691	-2.68555		-0.54932	-2.44141		-2.34985	-1.7395		-1.67847	-1.19019
-1.89209	-2.56348		-0.97656	-1.43433		-1.86157	-2.0752		-2.19727	-1.43433
-1.77002	-2.68555		-1.31226	-1.83105		-2.22778	-2.0752		-1.80054	-2.13623
-1.7395	-1.95312		-1.49536	-1.83105		-2.10571	-2.50244		-1.43433	-2.19727
-2.04468	-1.25122		-0.88501	-1.77002		-2.44141	-2.13623		-2.44141	-1.70898
-1.58691	-1.98364		-1.31226	-1.92261		-1.58691	-1.37329		-2.01416	-2.56348
-1.80054	-2.10571		-1.43433	-1.49536		-1.2207	-2.38037		-0.94604	-2.28882
-2.31934	-2.50244		-1.95312	-1.77002		-1.40381	-3.2959		-1.95312	-1.19019
-1.83105	-2.44141		-2.41089	-1.95312		-1.64795	-2.34985		-2.0752	-1.89209
-1.61743	-2.62451		-1.5564	-1.5564		-1.7395	-2.0752		-1.92261	-1.95312
-1.80054	-2.44141		-0.24414	-1.37329		-1.0376	-2.19727		-1.5564	-1.19019
-1.80054	-1.7395		-0.67139	-1.31226		-1.67847	-2.04468		-1.2207	-1.80054
-1.92261	-1.37329		-1.49536	-1.12915		-2.34985	-0.97656		-3.05176	-1.34277
-1.98364	-0.91553		-2.16675	-2.2583		-1.86157	-1.77002		-3.32642	-1.49536
-1.58691	-1.86157		-1.61743	-1.5564		-0.97656	-1.89209		-2.13623	-1.34277
-0.88501	-2.56348		-0.7019	-0.94604		-2.22778	-2.53296		-1.5564	-1.31226
-2.0752	-2.80762		-1.83105	-1.0376		-2.38037	-1.83105		-1.61743	-1.67847
-1.67847	-3.08228		-1.34277	-1.95312		-1.43433	-1.70898		-1.7395	-1.52588
-1.61743	-2.19727		-1.5564	-1.34277		-2.47192	-1.34277		-1.5564	-1.70898
-1.49536	-2.2583		-1.61743	-0.67139		-1.12915	-3.17383		-1.77002	-1.34277
-1.67847	-2.56348		-1.43433	-1.12915		-0.21362	-3.54004		-2.38037	-1.64795
-1.98364	-2.31934		-2.04468	-2.04468		-1.0376	-1.89209		-1.7395	-1.64795
-1.92261	-1.52588		-1.2207	-2.38037		-1.64795	-1.61743		-1.49536	-1.80054
-2.22778	-2.31934		-1.25122	-2.44141		-1.86157	-1.86157		-2.19727	-2.13623
-1.5564	-2.83813		-1.52588	-1.89209		-2.53296	-2.44141		-2.13623	-1.92261
-1.61743	-2.92969		-1.64795	-1.86157		-2.47192	-1.80054		-1.70898	-1.34277
-1.19019	-1.67847		-0.73242	-1.49536		-1.15967	-2.80762		-1.61743	-0.76294
-1.58691	-1.19019		-2.2583	-0.97656		-1.37329	-3.02124		-1.64795	-1.37329
-0.88501	-3.05176		-2.2583	-1.49536		-1.7395	-1.80054		-1.70898	-1.86157
-0.82397	-2.74658		-0.73242	-2.80762		-1.83105	-1.67847		-1.7395	-1.28174
-1.89209	-2.10571		-0.5188	-1.2207		-1.83105	-2.13623		-2.19727	-1.49536
-2.83813	-2.74658		-1.5564	-0.82397		-2.41089	-2.38037		-2.41089	-2.47192
-2.31934	-1.80054		-1.61743	-1.83105		-2.53296	-2.50244		-2.04468	-2.16675
-1.5564	-1.86157		-1.95312	-2.38037		-1.19019	-2.53296		-1.58691	-1.2207
-1.46484	-1.28174		-2.50244	-1.64795		-1.28174	-1.95312		-1.58691	-1.64795
-1.67847	-1.89209		-1.2207	-2.50244		-1.67847	-1.49536		-2.19727	-2.10571
-1.95312	-4.27246		-1.15967	-1.92261		-1.25122	-2.10571		-2.65503	-1.80054
-2.2583	-3.20435		-2.38037	-1.98364		-1.70898	-2.31934		-2.38037	-1.58691
-1.70898	-1.0376		-1.12915	-0.97656		-2.47192	-1.52588		-1.92261	-1.64795
-0.67139	-1.0376		-0.97656	-0.61035		-2.19727	-1.86157		-2.86865	-1.77002
[truncated: 498,002+ more rows]

## Sheet: Panel_c_data
wt					unc-9 RNAi in AVA
glycerol (M)	exiting(%)	SE	n		glycerol (M)	exiting(%)	SE	n
0	92.9778	1.89889	10		0	96.525	2.33565	10
0.5	90.76	1.54072	10		0.5	87.4875	4.53279	10
1	82.07	4.02451	10		1	87.3	4.36238	10
2	78.2823	4.48018	17		2	81.9688	4.01084	16
3	52.35	5.24773	14		3	30.8933	6.23375	15
4	25.6636	4.75946	11		4	14.375	4.72966	16
