# Supplementary material for: GABAergic motor neurons bias locomotor decision-making in C. elegans
Source: Nat Commun. 2020 Oct 8;11:5076. doi: 10.1038/s41467-020-18893-9 (PMC7544903; doi:10.1038/s41467-020-18893-9)
Supplement: Supplementary file 4 — Source Data [file 41467_2020_18893_MOESM4_ESM.zip › Fig. s1 Source Data.xlsx]

## Sheet: Panel_a_data
VD5				VD5
sPSCs/sec				sPSC amp. (pA)
	wt	acr-12			wt	acr-12
1	3.557	4.085		1	4.426	5.774
2	4.212	7.756		2	8.802	6.056
3	5.604	1.647		3	4.307	4.329
4	2.523	3.618		4	5.908	5.512
5	2.361	13.137		5	7.043	6.098
6	6.726	1.72		6	6.671	4.114
7	8.906			7	4.275
8	13.443			8	6.266
mean	5.9165	5.32717		mean	5.96225	5.31383
SE	1.32939	1.80658		SE	0.563415	0.35713

## Sheet: Panel_a_trace
VD5
wt	acr-12
-0.73242	-1.49536
-0.03052	-1.92261
-0.45776	-1.86157
-1.34277	-1.40381
-1.06812	-0.94604
-1.37329	-1.28174
-0.76294	-2.13623
-1.40381	-1.28174
-1.70898	-1.28174
-1.43433	-2.01416
-1.00708	-2.16675
-1.58691	-1.06812
-1.80054	-0.45776
-0.79346	-2.01416
-0.54932	-2.9602
-0.5188	-1.40381
-0.03052	-0.85449
-0.12207	-1.00708
-1.12915	-1.00708
-1.0376	-1.0376
-0.12207	-0.61035
-1.19019	-0.97656
-1.5564	-0.73242
-1.77002	-0.82397
-0.91553	-1.89209
-1.09863	-1.89209
-1.40381	-1.77002
-1.43433	-1.58691
-0.91553	-2.19727
-1.7395	-2.2583
-1.12915	-2.0752
-0.15259	-2.19727
-0.45776	-2.47192
-2.13623	-1.7395
-2.16675	-1.15967
-1.70898	-1.37329
-1.7395	-2.16675
-1.95312	-1.61743
-1.95312	-0.79346
-2.2583	-1.06812
-1.70898	-1.5564
-1.12915	-1.2207
-0.79346	-1.25122
-1.31226	-1.64795
-0.76294	-1.80054
-1.43433	-1.61743
-1.7395	-1.70898
-2.0752	-1.52588
-1.52588	-1.37329
-0.64087	-2.31934
-0.21362	-1.64795
-1.25122	-1.31226
-0.33569	-0.94604
0.24414	-1.43433
-0.76294	-2.31934
-1.5564	-2.80762
-1.67847	-2.47192
-1.25122	-1.52588
-1.34277	-1.64795
-1.40381	-1.43433
-2.13623	-0.85449
-1.52588	-0.91553
-0.15259	-1.92261
0.03052	-1.83105
-1.09863	-1.19019
-1.31226	-1.09863
-1.52588	-0.48828
-1.92261	-1.92261
-0.91553	-3.17383
-0.7019	-2.83813
-1.92261	-1.86157
-2.86865	-1.46484
-1.00708	-1.37329
-1.46484	-0.7019
-1.40381	-1.00708
-1.37329	-1.28174
-0.36621	-1.46484
-0.64087	-2.01416
-1.34277	-1.2207
-1.80054	-1.5564
-1.2207	-1.83105
-0.94604	-1.37329
-0.76294	-1.2207
-0.5188	-1.61743
-0.97656	-1.12915
-1.25122	-0.88501
-1.25122	-1.43433
-1.06812	-2.04468
-1.2207	-2.04468
-0.57983	-1.09863
-0.61035	-0.73242
-1.09863	-2.01416
-1.06812	-2.71606
-0.5188	-1.67847
-0.42725	-1.25122
-0.15259	-1.61743
-0.48828	-1.98364
-0.18311	-1.92261
-1.34277	-1.2207
-0.64087	-0.54932
-0.03052	-0.61035
-0.42725	-0.79346
-0.39673	-1.95312
-0.24414	-2.28882
-0.61035	-1.83105
-1.40381	-1.43433
-2.04468	-1.28174
-1.46484	-0.61035
0	0.15259
-0.42725	-0.91553
-2.34985	-2.0752
-1.61743	-1.40381
-1.09863	-0.33569
-0.85449	-0.76294
-1.80054	-1.95312
-1.49536	-2.13623
-1.43433	-1.49536
-1.43433	-1.00708
-1.43433	-0.64087
-1.92261	-0.7019
-1.86157	-1.12915
-2.16675	-2.04468
-2.99072	-1.46484
-2.92969	-1.25122
-2.19727	-1.64795
-1.25122	-0.67139
-1.46484	-1.49536
-1.46484	-1.92261
0.18311	-1.46484
0.06104	-1.49536
-0.64087	-1.64795
-0.82397	-0.91553
-0.91553	-1.31226
-1.28174	-1.25122
-1.09863	-1.15967
-1.15967	-1.52588
-0.57983	-2.34985
-0.7019	-2.16675
-1.89209	-1.52588
-1.06812	-1.98364
-0.21362	-1.89209
-0.88501	-1.25122
-0.45776	-1.86157
-0.39673	-2.38037
-1.00708	-2.50244
-0.24414	-2.28882
-0.5188	-1.37329
-0.88501	-0.76294
-1.40381	-0.64087
-1.31226	-1.28174
-1.06812	-1.86157
-0.85449	-2.53296
-0.24414	-1.61743
-0.48828	-0.82397
-0.48828	-1.37329
-0.82397	-0.85449
-1.25122	-1.06812
-1.43433	-1.52588
-0.27466	-0.88501
-0.03052	-1.12915
-0.48828	-1.15967
-0.76294	-1.0376
-1.12915	-1.00708
-1.00708	-0.48828
-0.61035	-1.92261
-0.27466	-1.58691
-0.88501	-1.0376
-0.61035	-0.30518
-0.88501	-0.61035
-0.48828	-1.19019
-0.73242	-1.09863
-0.5188	-0.73242
-0.5188	-1.77002
-0.94604	-2.10571
-0.36621	-2.13623
-0.61035	-1.7395
-1.2207	-2.10571
-1.52588	-2.34985
-1.95312	-1.5564
-0.82397	-1.83105
-1.09863	-2.01416
-2.10571	-1.58691
-1.43433	-2.44141
-2.47192	-1.98364
-2.62451	-0.76294
-1.7395	-1.37329
-0.94604	-1.52588
-1.34277	-1.64795
-1.2207	-1.12915
-1.12915	-0.67139
-0.5188	-1.52588
-0.64087	-0.67139
-0.61035	-0.54932
-1.09863	-1.2207
-0.39673	-1.00708
-1.46484	-0.94604
-1.86157	-1.83105
-0.94604	-1.95312
-0.03052	-1.25122
0.21362	-2.19727
-0.97656	-1.92261
-1.89209	-0.88501
-1.06812	-0.33569
-1.15967	-1.58691
-1.80054	-2.22778
-1.19019	-1.89209
-1.83105	-1.52588
-2.04468	-1.58691
-1.77002	-1.25122
-0.97656	-1.58691
-0.36621	-1.89209
-0.67139	-1.28174
-1.19019	-0.42725
-1.5564	-1.70898
-0.61035	-2.31934
-0.5188	-1.34277
-1.00708	-1.06812
-0.73242	-1.5564
-0.45776	-1.86157
0.03052	-2.74658
0.15259	-1.49536
-1.25122	-0.57983
-1.80054	-1.06812
-0.79346	-1.49536
-0.61035	-1.49536
-1.67847	-0.54932
-1.64795	-1.2207
-1.19019	-1.34277
-1.0376	-1.34277
-0.36621	-2.38037
-0.64087	-1.92261
-1.98364	-1.98364
-1.92261	-1.61743
-1.2207	-0.88501
-0.64087	-1.43433
-1.19019	-2.34985
-0.94604	-2.80762
-0.88501	-2.89917
-1.19019	-3.05176
-0.94604	-3.20435
-0.88501	-2.71606
-0.7019	-2.50244
-0.79346	-2.56348
-0.61035	-2.83813
-1.12915	-3.35693
-1.86157	-2.65503
-0.88501	-2.44141
0.12207	-3.17383
-0.7019	-3.63159
-1.0376	-3.41797
-0.39673	-2.10571
-0.79346	-1.92261
-0.94604	-2.47192
-0.09155	-3.87573
-0.79346	-2.68555
-1.5564	-1.34277
-0.61035	-2.31934
-0.48828	-2.99072
-1.00708	-2.28882
-0.12207	-2.04468
0	-2.22778
-0.03052	-3.26538
-0.61035	-2.50244
-1.92261	-2.04468
-2.34985	-1.92261
-0.64087	-1.98364
-1.2207	-2.38037
-1.92261	-1.98364
-0.91553	-2.13623
-0.30518	-1.86157
-1.28174	-1.83105
-1.25122	-1.77002
-0.54932	-1.46484
-0.88501	-1.43433
-1.34277	-2.38037
-1.37329	-2.68555
-0.03052	-2.59399
0.39673	-1.37329
-0.24414	-1.5564
-1.34277	-2.89917
-2.50244	-3.14331
-2.04468	-3.02124
-0.88501	-2.41089
-1.49536	-1.61743
-1.15967	-1.77002
-0.97656	-2.41089
-0.67139	-1.83105
-0.5188	-2.50244
-1.37329	-2.80762
-1.98364	-2.01416
-2.10571	-1.5564
-2.44141	-0.45776
-0.97656	0.15259
-1.0376	-1.58691
-1.86157	-2.19727
-2.01416	-1.58691
-1.80054	-1.70898
-2.50244	-1.89209
-1.89209	-0.73242
-1.15967	-1.34277
-1.64795	-1.83105
-0.79346	-2.71606
-0.54932	-3.02124
-0.57983	-2.13623
0.06104	-2.0752
0.06104	-2.0752
-0.85449	-2.38037
-1.0376	-1.52588
-0.91553	-0.97656
-1.25122	-1.37329
-1.61743	-2.44141
-1.49536	-2.59399
-0.88501	-2.01416
0.09155	-1.64795
-0.21362	-1.06812
-1.0376	-1.46484
-2.16675	-1.92261
-1.5564	-1.89209
-1.52588	-1.58691
-1.92261	-2.0752
-0.82397	-2.10571
-0.85449	-1.37329
-1.58691	-0.21362
-1.49536	-0.82397
-1.83105	-1.37329
-2.22778	-0.88501
-1.2207	-1.64795
-1.09863	-1.98364
-2.19727	-1.80054
-2.0752	-0.82397
-1.80054	-0.91553
-2.65503	-1.2207
-1.06812	-1.37329
-1.0376	-1.19019
-1.25122	-1.70898
-0.42725	-1.77002
-0.85449	-1.70898
-1.58691	-1.06812
-1.95312	-0.57983
-1.83105	-1.43433
-1.77002	-2.04468
-1.77002	-1.86157
-0.54932	-1.40381
-0.67139	-2.53296
-0.7019	-1.70898
-0.64087	-0.5188
-1.09863	-1.06812
-0.42725	-1.15967
-1.80054	-1.09863
-2.44141	-0.97656
-0.97656	-0.85449
-1.12915	-1.0376
-1.34277	-1.0376
-1.15967	-0.79346
-0.61035	0.06104
-0.76294	-0.85449
-1.25122	-0.79346
-0.73242	-0.88501
-1.00708	-0.39673
-1.2207	-0.67139
-1.0376	-1.40381
-0.36621	-2.0752
-0.48828	-1.80054
-0.24414	-1.28174
-1.15967	-1.25122
-0.7019	-0.97656
-0.54932	-1.37329
-0.7019	-2.0752
-0.67139	-1.37329
-0.94604	-2.22778
-1.00708	-2.71606
-0.82397	-0.64087
-0.88501	-0.15259
-0.33569	-1.2207
-1.09863	-2.10571
-1.49536	-1.70898
-1.37329	-1.98364
-1.83105	-2.68555
-1.83105	-2.38037
-0.82397	-1.70898
-1.19019	-1.67847
-1.34277	-1.46484
-1.49536	-2.22778
-1.25122	-2.68555
-0.5188	-2.28882
-0.79346	-1.77002
-0.94604	-2.50244
-1.83105	-2.68555
-1.89209	-1.86157
-1.58691	-1.86157
-1.06812	-2.59399
-1.52588	-2.19727
-2.31934	-0.79346
-1.40381	-2.59399
-0.61035	-3.14331
-1.00708	-1.98364
-2.01416	-1.40381
-1.09863	-2.19727
-0.24414	-2.53296
-1.0376	-2.31934
-1.67847	-2.04468
-2.01416	-1.52588
-1.43433	-1.2207
-0.24414	-1.19019
0	-1.43433
-0.61035	-1.25122
-1.34277	-1.28174
-1.77002	-1.92261
-0.76294	-1.61743
-0.73242	-2.47192
-1.34277	-2.92969
-1.64795	-3.63159
-0.94604	-2.44141
-1.70898	-1.31226
-1.46484	-1.83105
-0.76294	-1.46484
-0.42725	-1.95312
-1.5564	-1.5564
-1.46484	-0.61035
-1.77002	-0.97656
-1.77002	-1.49536
-1.00708	-0.88501
-1.64795	-0.97656
-1.37329	-1.09863
-1.37329	-1.61743
-0.88501	-1.5564
-0.5188	-1.83105
-1.06812	-0.76294
-1.31226	0.24414
-1.83105	-1.43433
-2.16675	-1.86157
-2.22778	-1.19019
-1.95312	-1.00708
-1.31226	-0.82397
-0.85449	-0.88501
-1.5564	-1.61743
-2.01416	-1.86157
-2.04468	-1.52588
-1.46484	-0.88501
-1.37329	-1.98364
-1.0376	-1.83105
-0.82397	-2.16675
-0.82397	-2.9602
-1.92261	-2.41089
-2.53296	-1.86157
-1.70898	-1.67847
-1.89209	-1.43433
-2.22778	-2.38037
-1.34277	-2.53296
-2.16675	-2.16675
-2.53296	-1.86157
-2.01416	-1.19019
-2.0752	-1.52588
-1.7395	-2.19727
-1.86157	-0.88501
-1.06812	-2.01416
-0.97656	-1.83105
-1.2207	-1.19019
-0.7019	-1.67847
-1.12915	-1.80054
-2.0752	-2.80762
-1.64795	-2.65503
-1.09863	-3.05176
-1.49536	-2.68555
-1.58691	-2.2583
-1.28174	-2.74658
-1.06812	-2.65503
-2.22778	-1.80054
-1.37329	-2.13623
-0.7019	-1.86157
-0.94604	-0.91553
-1.40381	-1.0376
-1.58691	-1.92261
-1.5564	-1.61743
-1.34277	-1.67847
-1.52588	-1.77002
-0.36621	-1.43433
-0.76294	-2.38037
-1.83105	-2.92969
-2.28882	-2.47192
-1.2207	-1.43433
-0.45776	-0.73242
-1.52588	-2.2583
-1.77002	-2.44141
-0.82397	-2.19727
-1.7395	-1.12915
-2.04468	-1.5564
-1.40381	-1.77002
-0.48828	-0.82397
-0.30518	-0.73242
-0.48828	-1.86157
-0.48828	-1.83105
-0.30518	-1.37329
-0.73242	-1.09863
-1.12915	-0.73242
-2.38037	-0.76294
-1.83105	-0.7019
-0.82397	0
-0.36621	0.18311
-0.45776	-1.06812
-0.76294	-1.80054
-0.82397	-0.30518
-1.09863	-0.42725
-0.54932	-0.79346
-0.24414	-0.54932
-0.09155	-0.09155
-0.33569	-0.21362
-0.91553	-0.85449
-1.25122	-1.40381
-0.64087	-1.86157
-0.54932	-2.34985
0.09155	-2.22778
0.18311	-1.70898
-0.88501	-1.67847
-1.89209	-0.64087
-1.67847	-0.82397
-0.79346	-1.77002
-0.12207	-1.89209
-0.79346	-1.40381
-1.64795	-0.18311
-1.46484	-0.61035
-1.28174	-2.0752
-1.31226	-2.01416
-0.57983	-2.01416
-0.88501	-2.04468
-1.25122	-1.12915
-1.70898	-1.12915
-1.43433	-1.15967
-0.33569	-1.43433
-0.39673	-1.12915
-1.89209	-1.7395
-1.00708	-1.95312
-1.34277	-0.79346
-1.52588	-0.76294
-1.46484	-0.97656
-0.54932	-1.95312
-0.54932	-1.86157
-1.09863	-1.92261
-0.64087	-0.82397
-1.52588	-0.57983
-0.76294	-1.28174
-1.52588	-1.0376
-1.49536	-1.40381
-1.15967	-0.48828
-1.25122	-1.09863
-1.31226	-1.89209
-1.98364	-1.5564
-1.43433	-1.46484
-1.12915	-1.83105
-1.19019	-2.19727
-1.06812	-2.16675
-0.88501	-2.19727
-1.67847	-2.01416
-1.46484	-0.85449
-2.0752	-1.0376
-2.56348	-1.09863
-2.89917	-1.5564
-2.41089	-1.5564
-0.76294	-0.67139
-0.79346	0.03052
-1.0376	-0.7019
-1.58691	-0.79346
-1.09863	-0.67139
-1.2207	-1.06812
-1.40381	-2.04468
-1.09863	-1.43433
-1.31226	-0.97656
-1.28174	-0.85449
-2.19727	-0.79346
-2.2583	-1.86157
-1.52588	-1.2207
-1.52588	-1.09863
-0.82397	-1.25122
-1.15967	-1.28174
-1.46484	-1.06812
-1.89209	-0.67139
-1.98364	-0.54932
-2.16675	-0.5188
-2.10571	-1.0376
-0.94604	-0.91553
-0.09155	-0.61035
-0.39673	-0.82397
-1.61743	-0.85449
-2.65503	-1.92261
-2.34985	-1.40381
-1.5564	-0.88501
-1.37329	-1.0376
-1.5564	-1.12915
-1.00708	-0.45776
-1.43433	-0.97656
-0.82397	-1.00708
-1.12915	-1.67847
-0.85449	-1.25122
-0.45776	-0.91553
-0.97656	-1.77002
-1.28174	-2.38037
-2.01416	-2.9602
-2.74658	-2.71606
-1.52588	-2.31934
-1.15967	-2.92969
-1.25122	-3.41797
-1.09863	-2.22778
-0.45776	-1.43433
-1.46484	-1.2207
-1.64795	-1.09863
-0.91553	-1.00708
-0.85449	-0.57983
-1.83105	-0.33569
-1.19019	-1.52588
-1.37329	-2.68555
-2.01416	-1.92261
-2.2583	-1.64795
-1.61743	-1.95312
-1.98364	-2.86865
-1.31226	-3.38745
-1.00708	-1.95312
-1.12915	-1.25122
-0.67139	-1.43433
-0.45776	-2.04468
-1.5564	-2.68555
-1.28174	-2.31934
-1.70898	-1.37329
-1.70898	-1.86157
-1.40381	-1.89209
-0.91553	-1.15967
-1.86157	-1.64795
-1.15967	-1.43433
-0.85449	-1.15967
-0.94604	-1.92261
-0.67139	-1.80054
-1.09863	-0.54932
-0.88501	-0.76294
-0.48828	-1.61743
-1.80054	-0.76294
-1.52588	-1.25122
-1.15967	-2.44141
-1.58691	-1.7395
-1.06812	-1.25122
-0.79346	-1.5564
-0.45776	-1.37329
-0.33569	-1.31226
-1.34277	-1.19019
-2.10571	-1.61743
-1.95312	-2.34985
-1.25122	-2.01416
-1.5564	-1.12915
-1.34277	-1.15967
-2.34985	-0.85449
-2.0752	-1.43433
-0.54932	-1.12915
0.21362	-0.73242
-0.85449	-1.2207
-1.70898	-0.5188
-1.28174	-0.88501
-0.82397	-1.67847
-0.79346	-1.5564
-1.43433	-0.82397
-1.0376	-1.12915
-1.0376	-1.7395
-1.80054	-1.31226
-1.7395	-1.98364
-1.61743	-1.95312
-0.91553	-1.49536
-2.22778	-0.88501
-2.19727	-1.15967
-1.52588	-1.58691
-0.67139	-0.91553
-1.12915	-1.2207
-1.92261	-1.12915
-1.67847	-2.22778
-1.34277	-2.9602
-1.0376	-2.7771
-1.09863	-2.28882
-0.94604	-2.83813
-1.98364	-1.52588
-2.59399	-1.89209
-1.43433	-1.49536
-0.85449	-1.83105
-0.82397	-1.7395
-0.67139	-1.15967
-1.28174	-0.97656
-1.98364	-1.77002
-1.0376	-2.50244
-0.76294	-1.64795
-1.12915	-1.61743
-0.73242	-2.47192
-0.91553	-1.86157
-1.37329	-1.83105
-1.34277	-1.64795
-1.06812	-0.7019
-1.19019	-1.34277
-1.5564	-2.28882
-2.0752	-1.83105
-0.82397	-1.15967
-0.97656	-1.80054
-0.94604	-2.31934
-1.49536	-2.62451
-2.80762	-1.92261
-1.98364	-1.58691
-1.00708	-1.46484
-0.5188	-1.5564
-1.12915	-1.46484
-1.86157	-0.5188
-2.0752	-0.15259
-1.92261	-1.49536
-2.13623	-1.46484
-2.59399	0.12207
-2.9602	-0.27466
-2.44141	-1.06812
-1.98364	-0.7019
-2.0752	-0.39673
-1.92261	-2.01416
-2.04468	-2.50244
-2.44141	-1.64795
-2.13623	-1.86157
-1.70898	-2.01416
-1.98364	-1.92261
-2.31934	-2.65503
-3.11279	-2.38037
-2.71606	-1.46484
-2.41089	-1.86157
-2.50244	-1.77002
-2.74658	-1.58691
-2.28882	-0.88501
-3.54004	-1.09863
-3.17383	-1.19019
-2.34985	-0.36621
-3.08228	-0.76294
-3.50952	-0.82397
-3.63159	-0.76294
-2.80762	-0.67139
-2.44141	-1.31226
-2.59399	-0.82397
-2.86865	-1.06812
-3.23486	-1.52588
-2.83813	-1.70898
-1.89209	-1.25122
-1.43433	-0.76294
-1.64795	-1.61743
-1.77002	-2.22778
-1.95312	-1.52588
-0.88501	-0.73242
-1.95312	-0.57983
-1.15967	-1.49536
-1.58691	-1.09863
-1.28174	-0.82397
-0.15259	-1.67847
-1.5564	-2.28882
-1.46484	-2.53296
-0.67139	-2.34985
-0.64087	-1.92261
-1.70898	-3.08228
-1.64795	-2.41089
-0.24414	-1.67847
-0.39673	-2.10571
-1.5564	-2.2583
-1.49536	-2.44141
-1.31226	-1.58691
-0.82397	-1.09863
-0.54932	-1.06812
-1.49536	-1.40381
-1.5564	-2.0752
-1.34277	-2.86865
-1.52588	-2.10571
-1.95312	-1.2207
-1.15967	-2.0752
-1.09863	-2.41089
-1.37329	-2.38037
-1.89209	-1.7395
-1.64795	-1.98364
-1.5564	-1.80054
-0.27466	-1.25122
-1.61743	-0.85449
-1.80054	-1.37329
-1.86157	-1.12915
-1.43433	-0.94604
-0.45776	-0.5188
-0.18311	-1.5564
-1.06812	-2.44141
-2.0752	-1.86157
-2.50244	-2.65503
-2.04468	-2.56348
-2.10571	-1.80054
-2.31934	-1.0376
-2.31934	-1.89209
-3.11279	-1.98364
-3.32642	-0.82397
-1.92261	-1.06812
-0.85449	-1.92261
-1.31226	-2.68555
-1.61743	-2.44141
-0.73242	-2.10571
-1.64795	-2.74658
-2.22778	-4.11987
-1.19019	-4.02832
-0.54932	-4.48608
0.03052	-5.34058
-0.76294	-5.98144
-3.02124	-5.15747
-3.11279	-5.85937
-1.40381	-5.00488
-0.88501	-4.69971
-1.40381	-5.21851
-1.58691	-4.5166
-1.40381	-3.72314
-1.09863	-3.54004
-1.46484	-3.78418
-0.7019	-3.63159
0	-3.17383
-0.57983	-2.9602
-0.64087	-2.89917
-1.06812	-3.2959
-1.5564	-3.2959
-1.25122	-3.35693
-0.48828	-3.20435
-0.24414	-2.59399
-0.03052	-2.0752
-1.31226	-2.2583
-1.80054	-2.34985
-1.64795	-2.41089
-1.37329	-2.44141
-1.06812	-2.2583
-1.25122	-2.01416
-1.40381	-1.95312
-0.88501	-2.2583
-1.31226	-2.74658
-1.09863	-2.7771
-0.45776	-2.47192
-0.82397	-2.80762
-1.64795	-2.41089
-2.10571	-2.16675
-1.77002	-1.80054
-1.7395	-1.52588
-0.79346	-1.58691
-0.79346	-2.22778
-1.70898	-2.0752
-1.52588	-1.92261
-1.0376	-1.31226
-1.67847	-1.19019
-1.46484	-1.06812
-1.61743	-1.64795
-1.28174	-1.67847
-1.52588	-2.0752
-1.58691	-2.22778
-1.12915	-2.34985
-1.46484	-2.01416
-1.80054	-1.28174
-0.97656	-1.49536
-0.85449	-2.47192
-1.06812	-2.0752
-1.89209	-1.15967
-2.38037	-1.12915
-1.25122	-2.47192
-0.79346	-1.98364
-0.97656	-2.13623
-1.40381	-1.95312
-1.37329	-2.71606
-1.70898	-2.86865
-1.80054	-2.04468
0.09155	-1.77002
0.30518	-1.52588
-1.2207	-1.25122
-1.25122	-1.12915
-1.95312	-1.46484
-1.49536	-1.25122
-1.52588	-1.0376
-1.31226	-1.7395
-0.24414	-1.2207
-0.94604	-2.16675
-1.58691	-1.64795
-1.77002	-1.25122
-1.61743	-0.91553
-0.36621	-1.70898
-0.57983	-2.22778
-0.67139	-2.31934
-0.88501	-1.92261
-1.00708	-2.83813
-1.28174	-4.94385
-1.67847	-7.41577
-1.34277	-8.05664
-1.40381	-8.66699
-2.89917	-10.1623
-3.05176	-9.91821
-3.11279	-8.60596
-1.86157	-7.44629
-0.21362	-6.74438
-0.36621	-5.52368
-0.97656	-5.58472
-1.52588	-6.073
-1.40381	-5.34058
-0.64087	-4.94385
-0.73242	-5.0354
-1.64795	-5.24902
-1.34277	-4.88281
-1.09863	-4.69971
-1.7395	-5.37109
-0.42725	-4.88281
-1.19019	-3.96728
-2.38037	-4.30298
-1.25122	-4.82178
-0.94604	-4.76074
-1.46484	-4.36401
-1.49536	-3.93677
-1.89209	-3.26538
-1.7395	-3.20435
-0.21362	-3.23486
-0.36621	-3.02124
-0.5188	-3.08228
-1.58691	-2.34985
-2.04468	-2.22778
-1.28174	-1.52588
-1.12915	-1.64795
-1.5564	-2.31934
-1.0376	-2.53296
-1.09863	-2.53296
-1.7395	-2.41089
-1.25122	-2.99072
-1.31226	-3.60107
-1.70898	-3.23486
-2.31934	-2.38037
-1.25122	-1.52588
-0.85449	-1.52588
-1.28174	-1.25122
-1.86157	-0.45776
-2.10571	-0.85449
-1.31226	-1.2207
-1.28174	-1.0376
-0.91553	-0.24414
-0.79346	-0.33569
-1.15967	-0.24414
-0.88501	-0.73242
-0.33569	-1.31226
-1.28174	-1.19019
-1.46484	-0.57983
-1.28174	-0.15259
-1.2207	-1.0376
-0.88501	-1.95312
-1.15967	-1.92261
-1.5564	-1.98364
-0.76294	-2.13623
-1.0376	-1.40381
-1.52588	-2.04468
-1.70898	-3.14331
-1.5564	-2.86865
-1.09863	-3.20435
-0.36621	-2.80762
-0.94604	-2.22778
-2.04468	-2.65503
-1.98364	-2.53296
-1.46484	-2.31934
-0.97656	-2.10571
-1.92261	-2.19727
-2.10571	-3.05176
-1.5564	-3.20435
-1.06812	-2.83813
-1.31226	-2.9602
-1.09863	-1.7395
-1.31226	-1.46484
-1.49536	-0.88501
-1.77002	-0.88501
-1.31226	-2.65503
-1.2207	-3.17383
-0.97656	-2.38037
-0.88501	-1.61743
-0.03052	-1.37329
-1.0376	-1.92261
-1.25122	-2.13623
-1.43433	-2.10571
-1.5564	-2.56348
-1.2207	-2.16675
-1.0376	-1.83105
-0.67139	-2.01416
-1.15967	-2.01416
-1.7395	-2.13623
-1.28174	-1.7395
-0.76294	-1.40381
-1.2207	-1.19019
-1.00708	-1.98364
-0.64087	-2.38037
-1.00708	-2.53296
-0.94604	-1.7395
-0.88501	-1.7395
-0.94604	-1.37329
-1.89209	-1.37329
-1.83105	-1.12915
-1.06812	-1.37329
-1.15967	-1.12915
-0.64087	-1.12915
-0.03052	-0.61035
-1.09863	-0.76294
-1.19019	-1.37329
-1.46484	-1.86157
-1.19019	-2.0752
-0.85449	-1.58691
-0.85449	-1.92261
-0.97656	-1.58691
-1.7395	-1.19019
-1.43433	-1.06812
-1.61743	-0.76294
-2.2583	-0.54932
-0.88501	-1.52588
-1.12915	-1.77002
-2.01416	-0.64087
-1.83105	-0.91553
-1.64795	-1.52588
-1.64795	-0.97656
-1.7395	0
-0.7019	0.15259
-0.36621	-1.15967
-1.34277	-0.88501
-1.64795	-1.06812
-1.80054	-1.0376
-1.92261	-0.48828
-1.31226	0.12207
-1.83105	-0.85449
-1.43433	-0.33569
-1.67847	-0.7019
-1.77002	-0.67139
-1.7395	0.21362
-1.61743	0.15259
-1.5564	-0.5188
-1.09863	-0.15259
-0.76294	-0.36621
-0.94604	0.18311
-1.0376	-0.48828
-1.09863	-0.88501
-0.39673	-0.67139
-1.28174	0.06104
-2.10571	-0.24414
-1.28174	-0.67139
-0.27466	-0.45776
-0.27466	-0.67139
-1.52588	-1.09863
-1.64795	-1.2207
-0.73242	-0.61035
-0.24414	-0.42725
-0.91553	-0.24414
-1.0376	-1.15967
-0.61035	-1.12915
-0.42725	-0.91553
-1.19019	-1.52588
-1.2207	-1.98364
-1.25122	-1.77002
-1.40381	-1.28174
-1.2207	-0.30518
-0.7019	-0.48828
-0.88501	-0.82397
-1.40381	-0.48828
-1.67847	0.03052
-1.46484	-0.24414
-2.28882	-1.43433
-1.43433	-1.7395
-0.85449	-1.09863
-1.06812	-0.24414
-1.86157	-0.33569
-2.10571	-1.43433
-3.11279	-2.41089
-2.38037	-2.0752
-1.15967	-1.80054
-1.83105	-1.52588
-1.80054	-1.15967
-1.52588	-1.43433
-1.70898	-0.97656
-2.53296	-0.06104
-3.08228	-1.0376
-2.62451	-1.83105
-1.5564	-2.19727
-1.5564	-1.89209
-0.85449	-0.97656
-1.40381	-0.85449
-2.13623	-1.37329
-1.86157	-2.44141
-0.88501	-2.22778
-1.15967	-1.92261
-1.7395	-1.34277
-2.22778	-1.67847
-1.77002	-1.49536
-2.0752	-1.64795
-2.92969	-2.0752
-2.41089	-1.25122
-1.89209	-1.43433
-1.09863	-2.01416
-1.92261	-2.34985
-1.92261	-2.41089
-1.09863	-2.41089
-1.31226	-1.0376
-0.79346	-1.0376
-1.98364	-1.83105
-1.28174	-1.34277
-0.82397	-1.2207
-1.09863	-0.94604
-1.25122	-1.43433
-2.59399	-1.58691
-1.92261	-1.70898
-1.49536	-1.19019
-2.0752	-0.7019
-2.59399	-1.46484
-2.50244	-2.22778
-2.19727	-2.16675
-1.46484	-2.44141
-1.28174	-1.43433
-1.0376	-0.45776
-0.18311	-1.31226
-0.33569	-1.5564
-0.76294	-1.92261
-0.64087	-1.89209
-1.61743	-0.79346
-1.67847	-0.91553
-0.61035	-0.91553
0.39673	-1.64795
-0.67139	-0.91553
-0.67139	-0.64087
-0.61035	-1.15967
-0.73242	-0.27466
-1.31226	-0.57983
-1.25122	-0.79346
-1.46484	-1.61743
-1.2207	-1.80054
-0.54932	-1.19019
-1.06812	-0.5188
-1.34277	-0.5188
-0.42725	-1.09863
-0.18311	-1.80054
-0.7019	-1.58691
-0.7019	-1.83105
-1.09863	-1.09863
-0.64087	-1.70898
-0.21362	-2.28882
-1.12915	-0.30518
-1.67847	0.18311
-0.82397	-0.91553
-0.67139	-1.46484
-0.18311	-1.80054
-0.09155	-1.40381
-1.12915	-0.82397
-1.7395	-0.36621
-1.49536	-1.70898
-1.0376	-1.5564
-1.00708	-1.43433
-0.48828	-1.40381
-0.91553	-1.7395
-1.61743	-2.04468
-1.46484	-1.52588
-0.94604	-1.43433
-1.34277	-2.28882
-1.5564	-2.53296
-1.89209	-3.38745
-3.08228	-3.35693
-2.47192	-2.62451
-1.31226	-2.01416
-0.82397	-1.70898
-1.25122	-2.65503
-1.7395	-3.05176
-2.01416	-2.83813
-2.16675	-2.68555
-2.62451	-2.28882
-2.0752	-2.22778
-2.86865	-2.68555
-3.60107	-1.80054
-2.59399	-1.40381
-1.5564	-2.74658
-1.37329	-2.56348
-1.92261	-2.65503
-1.7395	-1.43433
-2.13623	-1.15967
-1.98364	-0.67139
-1.89209	-0.36621
-1.67847	-0.88501
-2.59399	-1.98364
-1.86157	-2.19727
-2.2583	-1.28174
-1.7395	-0.91553
-2.56348	-0.82397
-2.01416	-1.46484
-1.70898	-1.52588
-1.80054	-1.2207
-2.19727	-1.5564
-1.46484	-1.19019
-2.2583	-1.46484
-2.16675	-1.0376
-3.08228	-0.67139
-2.41089	-0.67139
-1.43433	-1.43433
-1.92261	-1.09863
-3.02124	-1.12915
-2.41089	-0.94604
-2.41089	-1.49536
-2.99072	-1.06812
-2.9602	-1.2207
-1.98364	-1.58691
-1.46484	-2.47192
-2.10571	-2.56348
-2.01416	-1.80054
-1.37329	-1.83105
-1.49536	-2.44141
-2.31934	-1.80054
-3.479	-1.43433
-2.68555	-0.94604
-2.22778	-1.5564
-2.10571	-2.41089
-1.70898	-1.64795
-2.16675	-1.19019
-2.19727	-1.15967
-2.56348	-1.40381
-1.83105	-1.34277
-1.49536	-0.67139
-2.38037	0.18311
-2.22778	-0.42725
-2.0752	-2.10571
-2.44141	-2.65503
-2.28882	-2.0752
-2.01416	-1.64795
-2.0752	-1.46484
-2.04468	-2.01416
-2.62451	-2.44141
-2.28882	-2.0752
-1.95312	-1.92261
-2.01416	-2.10571
-1.80054	-1.70898
-1.28174	-1.43433
-1.64795	-1.25122
-1.98364	-1.28174
-0.88501	-2.0752
-1.25122	-1.98364
-2.59399	-0.82397
-1.64795	-0.76294
-1.95312	-1.58691
-1.67847	-2.44141
-0.73242	-2.31934
-0.48828	-1.70898
-0.97656	-1.25122
-1.09863	-1.19019
-1.06812	-1.58691
-1.0376	-1.83105
-1.46484	-2.19727
-2.19727	-2.68555
-2.34985	-2.56348
-1.46484	-2.53296
-1.0376	-1.83105
-2.10571	-1.86157
-1.49536	-1.06812
-0.15259	-1.15967
-0.30518	-1.37329
-1.37329	-1.86157
-1.89209	-1.49536
-1.12915	-1.64795
-2.01416	-1.37329
-2.71606	-1.5564
-1.40381	-1.77002
-1.37329	-1.83105
-1.58691	-1.19019
-2.86865	-1.61743
-2.41089	-2.0752
-1.52588	-1.43433
-1.70898	-1.5564
-2.89917	-1.43433
-1.89209	-0.54932
-1.00708	0.15259
-1.15967	-0.97656
-1.7395	-1.31226
-1.77002	-0.94604
-0.64087	-0.7019
-1.43433	-1.15967
-1.37329	-0.79346
-1.64795	-0.76294
-1.34277	-0.61035
-1.06812	-0.82397
-0.64087	-1.46484
-1.25122	-1.15967
-1.7395	-0.39673
-0.91553	-0.85449
-1.83105	-1.49536
-1.92261	-1.89209
-2.28882	-2.34985
-2.16675	-1.67847
-1.89209	-1.70898
-0.88501	-0.42725
-1.09863	-0.36621
-0.85449	-1.7395
-1.46484	-2.50244
-1.46484	-2.19727
-0.79346	-1.15967
-0.48828	-2.28882
-1.58691	-2.38037
-1.40381	-1.80054
-0.94604	-1.70898
-1.77002	-1.15967
-1.43433	-1.40381
-0.97656	-2.04468
-1.06812	-1.46484
-0.54932	-1.61743
-0.57983	-1.67847
-0.85449	-1.49536
-1.34277	-1.67847
-0.97656	-1.7395
-0.45776	-1.12915
-2.28882	-1.52588
-1.70898	-1.25122
-1.12915	-2.16675
-1.52588	-2.01416
-1.58691	-1.64795
-1.64795	-1.2207
-1.52588	-0.79346
-1.31226	-1.52588
-0.91553	-2.38037
-1.52588	-2.2583
-2.28882	-2.16675
-1.77002	-2.01416
-1.37329	-1.40381
-1.61743	-1.67847
-1.15967	-2.2583
-1.89209	-2.0752
-1.95312	-1.67847
-0.82397	-1.83105
-0.48828	-2.13623
-1.46484	-2.50244
-1.46484	-2.19727
-1.0376	-2.56348
-1.06812	-2.59399
-2.31934	-1.34277
-2.34985	-1.15967
-1.58691	-1.98364
-1.58691	-2.13623
-1.92261	-2.10571
-1.92261	-1.92261
-1.49536	-1.92261
-1.77002	-1.92261
-1.7395	-1.58691
-2.16675	-1.31226
-1.98364	-2.16675
-1.92261	-2.28882
-2.38037	-1.49536
-2.44141	-1.34277
-2.65503	-1.15967
-2.13623	-0.82397
-1.61743	-1.12915
-1.58691	-0.73242
-1.52588	-0.94604
-1.25122	-1.2207
-2.41089	-1.64795
-2.16675	-1.34277
-0.85449	-1.28174
-1.52588	-1.12915
-1.95312	-0.97656
-1.49536	-1.28174
-1.46484	-1.52588
-1.95312	-0.82397
-0.91553	-1.25122
-1.00708	-0.82397
-1.46484	-0.33569
-1.0376	-0.7019
-1.43433	-1.19019
-1.7395	-1.5564
-1.46484	-1.0376
-1.52588	-1.06812
-1.70898	-1.40381
-1.58691	-1.15967
-1.52588	-1.25122
-0.54932	-1.58691
-0.88501	-1.77002
-1.77002	-1.89209
-1.7395	-2.2583
-1.83105	-1.80054
-1.28174	-0.79346
-1.52588	-1.00708
-1.98364	-0.79346
-2.04468	-1.34277
-2.04468	-1.64795
-1.98364	-1.80054
-1.2207	-1.06812
-0.67139	-0.5188
-0.97656	0.09155
-1.46484	-0.03052
-1.86157	-0.06104
-1.5564	-0.33569
-2.04468	0.21362
-2.22778	0
-1.19019	-0.30518
-0.91553	-1.15967
-1.5564	-0.88501
-2.0752	-0.82397
-1.12915	-1.40381
-1.49536	-1.34277
-1.19019	-1.06812
-0.73242	-1.5564
-1.00708	-1.92261
-1.89209	-1.15967
-2.04468	-0.64087
-1.31226	-1.00708
-1.83105	-0.94604
-1.52588	-1.12915
-1.67847	-1.15967
-2.0752	-1.83105
-2.10571	-1.58691
-2.10571	-1.64795
-2.38037	-1.83105
-2.01416	-1.2207
-1.37329	-1.25122
-1.61743	-2.01416
-1.25122	-2.13623
-1.95312	-1.98364
-2.31934	-1.64795
-2.2583	-0.85449
-1.12915	-1.2207
-0.91553	-1.34277
-1.5564	-1.64795
-2.0752	-1.80054
-1.92261	-1.15967
-1.80054	-1.28174
-2.31934	-1.98364
-1.46484	-2.68555
-0.97656	-1.92261
-1.2207	-1.77002
-1.2207	-1.98364
-1.37329	-1.28174
-1.34277	-1.28174
-1.95312	-2.28882
-2.41089	-2.47192
-1.80054	-3.14331
-1.37329	-2.80762
-3.05176	-2.62451
-2.59399	-2.71606
-1.34277	-2.86865
-1.28174	-1.83105
-0.91553	-1.86157
-1.40381	-2.2583
-2.22778	-2.10571
-2.01416	-1.34277
-1.64795	-0.82397
-2.13623	-1.67847
-2.47192	-2.13623
-2.71606	-2.22778
-2.92969	-2.04468
-2.47192	-2.01416
-1.77002	-2.34985
-1.77002	-2.56348
-1.86157	-2.9602
-2.74658	-1.70898
-2.41089	-1.52588
-1.58691	-1.98364
-2.28882	-2.62451
-3.26538	-1.95312
-1.61743	-1.67847
-1.09863	-2.50244
-1.5564	-3.23486
-1.43433	-3.02124
-1.95312	-2.41089
-2.99072	-2.01416
-2.16675	-0.79346
-1.58691	-0.09155
-1.95312	-1.46484
-2.2583	-2.0752
-1.46484	-1.34277
-1.67847	-1.06812
-3.08228	-1.52588
-2.74658	-1.15967
-1.98364	-2.10571
-2.50244	-2.80762
-2.41089	-3.54004
-1.80054	-1.67847
-2.04468	-2.0752
-2.13623	-2.0752
-2.01416	-2.31934
-1.43433	-1.49536
-0.54932	-1.00708
-0.67139	-0.42725
-1.00708	-1.58691
-1.61743	-2.65503
-2.04468	-1.67847
-2.01416	-1.12915
-2.01416	-1.89209
-2.56348	-1.92261
-2.59399	-0.91553
-2.68555	-1.43433
-2.16675	-0.82397
-1.86157	-1.19019
-1.58691	-1.15967
-2.53296	-0.67139
-2.47192	-0.61035
-1.12915	-1.06812
-0.85449	-1.52588
-1.67847	-1.86157
-1.83105	-2.28882
-1.5564	-2.34985
-2.2583	-1.64795
-2.19727	-1.37329
-1.49536	-1.12915
-1.77002	-1.06812
-1.77002	-1.28174
-2.13623	-1.49536
-0.33569	-1.49536
-0.94604	-0.91553
-2.19727	-0.73242
-1.64795	-0.57983
-1.28174	-0.24414
-1.0376	0.54932
-1.77002	-0.82397
-1.70898	-1.61743
-1.61743	-1.58691
-1.5564	-1.80054
-2.38037	-1.80054
-3.14331	-1.67847
-3.87573	-1.5564
-4.57764	-2.34985
-3.9978	-2.10571
-3.32642	-1.25122
-1.86157	-1.70898
-1.95312	-2.16675
-2.0752	-2.19727
-1.80054	-1.83105
-1.89209	-2.10571
-2.0752	-1.98364
-2.0752	-1.95312
-1.80054	-1.92261
-1.95312	-1.58691
-2.10571	-1.58691
-2.04468	-2.04468
-1.19019	-2.28882
-1.12915	-2.74658
-1.06812	-2.53296
-1.12915	-2.19727
-1.46484	-2.16675
-2.44141	-1.52588
-2.13623	-2.50244
-1.28174	-3.35693
-1.77002	-2.47192
-1.43433	-2.04468
-1.15967	-2.28882
-1.52588	-1.61743
-1.25122	-0.91553
-0.57983	-1.58691
-1.92261	-2.13623
-1.92261	-1.31226
-1.06812	0.09155
-1.40381	-0.30518
-1.12915	-1.7395
-0.85449	-1.77002
-1.00708	-2.19727
-2.2583	-2.16675
-2.41089	-2.16675
-2.50244	-1.80054
-1.95312	-0.85449
-1.12915	-1.37329
-1.43433	-1.86157
-1.19019	-2.22778
-1.77002	-1.77002
-1.86157	-2.2583
-1.00708	-1.64795
-1.0376	-0.73242
-1.80054	-1.25122
-1.95312	-0.94604
-2.04468	-1.61743
-1.64795	-2.65503
-1.28174	-2.74658
-1.64795	-3.02124
-1.70898	-2.62451
-1.61743	-1.64795
-0.91553	-1.52588
-1.37329	-1.92261
-0.97656	-2.0752
-1.61743	-1.67847
-1.86157	-2.16675
-1.46484	-3.05176
-1.43433	-2.65503
-1.09863	-1.95312
-1.34277	-1.5564
-0.7019	-1.40381
-2.31934	-2.0752
-2.19727	-1.28174
-1.61743	-0.61035
-1.0376	-0.97656
-0.94604	-1.25122
-1.77002	-1.77002
-1.89209	-2.04468
-1.67847	-1.5564
-1.61743	-1.12915
-1.34277	-0.76294
-1.43433	-0.64087
-2.04468	-1.70898
-2.28882	-1.15967
-1.12915	-0.91553
-0.91553	-1.12915
-1.64795	-1.67847
-2.19727	-2.13623
-0.82397	-1.92261
-1.00708	-2.44141
-1.89209	-3.02124
-1.98364	-2.68555
-1.58691	-2.28882
-2.2583	-1.2207
-1.37329	-0.88501
-2.22778	-1.15967
-2.16675	-1.86157
-1.12915	-2.0752
-1.80054	-1.70898
-1.80054	-0.36621
-1.98364	-1.0376
-1.64795	-1.00708
-1.09863	-1.12915
-2.62451	-1.7395
-3.32642	-1.19019
-2.01416	-0.85449
-1.58691	-2.13623
-1.77002	-1.70898
-2.28882	-1.80054
-3.17383	-1.12915
-2.89917	-1.43433
-2.22778	-2.10571
-1.70898	-1.95312
-1.61743	-1.37329
-2.53296	-1.43433
-2.16675	-1.06812
-1.86157	-1.2207
-1.67847	-1.2207
-2.04468	-0.27466
-2.41089	-0.54932
-1.83105	-1.09863
-1.89209	-0.48828
-2.41089	-1.15967
-1.52588	-1.15967
-0.94604	-0.73242
-1.06812	-1.00708
-2.28882	0
-2.68555	0
-2.01416	-0.57983
-1.80054	-1.12915
-1.31226	-2.04468
-1.40381	-2.80762
-1.43433	-3.2959
-2.56348	-2.80762
-3.17383	-2.86865
-2.04468	-2.53296
-0.67139	-3.23486
-1.06812	-3.41797
-1.77002	-3.54004
-1.67847	-2.65503
-1.46484	-2.56348
-2.89917	-2.22778
-2.80762	-1.83105
-1.58691	-1.86157
-1.34277	-2.04468
-1.40381	-1.43433
-1.09863	-2.2583
-1.7395	-2.62451
-2.47192	-1.46484
-2.22778	-1.31226
-1.2207	-0.97656
-1.46484	-0.64087
-1.25122	-1.19019
-0.82397	-1.58691
-1.37329	-1.09863
-2.74658	-2.19727
-2.83813	-2.13623
-2.10571	-1.40381
-1.2207	-1.58691
-2.0752	-1.28174
-2.0752	-0.88501
-0.79346	-1.5564
-0.76294	-2.2583
-1.09863	-2.50244
-1.31226	-2.13623
-1.92261	-1.52588
-2.47192	-1.61743
-2.31934	-1.67847
-2.44141	-1.43433
-2.44141	-1.95312
-1.86157	-1.92261
-1.7395	-1.28174
-2.10571	-0.82397
-2.34985	-1.5564
-2.92969	-1.64795
-2.41089	-2.22778
-2.65503	-1.12915
-2.19727	-1.06812
-1.58691	-0.7019
-2.19727	-1.00708
-2.31934	-1.28174
-2.19727	-1.25122
-1.15967	-1.80054
-1.19019	-2.47192
-1.83105	-2.19727
-1.37329	-2.22778
-1.2207	-2.16675
-1.89209	-2.22778
-1.89209	-2.01416
-1.61743	-1.58691
-1.19019	-1.89209
-0.21362	-2.31934
-0.73242	-1.28174
-2.13623	-1.64795
-1.98364	-2.13623
-0.94604	-2.92969
-0.64087	-3.2959
-1.28174	-1.92261
-1.83105	-1.25122
-1.5564	-1.64795
-1.31226	-2.80762
-0.88501	-1.12915
-1.31226	-1.0376
-1.52588	-1.31226
-1.5564	-1.31226
-1.70898	-0.97656
-2.19727	-0.88501
-1.80054	-1.34277
-0.24414	-2.0752
-0.03052	-1.89209
-1.00708	-1.12915
-2.01416	-1.09863
-2.10571	-1.46484
-1.95312	-2.65503
-2.41089	-3.8147
-2.16675	-3.08228
-1.00708	-2.62451
-0.91553	-2.74658
-1.09863	-3.32642
-1.83105	-3.11279
-2.16675	-2.59399
-2.74658	-2.53296
-1.95312	-3.02124
-1.37329	-2.22778
-0.76294	-2.38037
-2.04468	-2.47192
-1.7395	-1.49536
-0.91553	-1.64795
-1.0376	-1.77002
-1.12915	-2.47192
-1.43433	-2.86865
-1.61743	-2.44141
-1.70898	-2.34985
-2.01416	-2.10571
-1.28174	-1.89209
-1.28174	-1.5564
-1.64795	-2.13623
-1.00708	-3.08228
-2.01416	-2.59399
-2.59399	-1.86157
-1.77002	-1.70898
-1.25122	-1.5564
-1.95312	-1.52588
-1.89209	-1.09863
-1.34277	-1.52588
-1.40381	-1.5564
-0.97656	-0.61035
-0.97656	-0.94604
-2.0752	-2.16675
-3.26538	-1.70898
-4.76074	-1.92261
-6.43921	-1.77002
-7.41577	-1.46484
-7.35474	-2.86865
-8.23975	-2.2583
-8.54492	-1.31226
-8.3313	-1.98364
-8.36182	-1.25122
-7.2937	-1.12915
-6.5918	-0.79346
-5.95093	-1.25122
-5.43213	-2.53296
-4.30298	-2.62451
-3.87573	-2.62451
-4.39453	-2.71606
-4.57764	-1.77002
-4.60815	-1.64795
-3.8147	-1.64795
-3.96728	-0.48828
-3.54004	-1.00708
-2.56348	-1.46484
-2.71606	-1.58691
-3.05176	-1.00708
-3.54004	-1.43433
-2.80762	-0.61035
-2.28882	-1.09863
-2.2583	-1.77002
-2.10571	-1.95312
-1.89209	-1.43433
-0.61035	-2.01416
-1.06812	-1.92261
-1.67847	-1.61743
-1.7395	-1.98364
-1.52588	-2.01416
-2.16675	-3.38745
-2.74658	-2.59399
-1.34277	-1.52588
-1.15967	-1.5564
-2.71606	-2.65503
-2.71606	-1.89209
-2.65503	-0.73242
-3.2959	-1.61743
-2.2583	-1.98364
-1.43433	-2.13623
-2.0752	-1.80054
-2.28882	-1.37329
-2.13623	-0.97656
-2.16675	-1.25122
-1.64795	-1.58691
-2.16675	-1.40381
-2.56348	-0.97656
-1.77002	-1.58691
-1.15967	-3.02124
-1.06812	-2.56348
-1.80054	-2.9602
-1.43433	-2.2583
-1.61743	-2.38037
-1.95312	-2.50244
-1.67847	-2.50244
-1.46484	-2.28882
-2.34985	-1.46484
-1.49536	-0.76294
-1.40381	-0.97656
-1.64795	-1.0376
-1.34277	-0.7019
-1.5564	-0.85449
-2.01416	-1.12915
-2.04468	-1.12915
-1.40381	-1.28174
-0.85449	-1.95312
0.06104	-0.82397
-1.61743	-1.64795
-2.38037	-2.04468
-1.58691	-1.95312
-1.43433	-0.94604
-1.31226	-1.43433
-1.00708	-1.0376
-1.70898	-0.7019
-2.31934	-0.64087
-1.5564	-0.21362
-0.73242	-0.36621
-1.06812	-0.24414
-1.61743	-0.33569
-1.92261	-1.15967
-1.77002	-0.7019
-0.88501	-0.67139
-1.12915	-0.42725
-1.52588	-0.18311
-1.61743	-0.18311
-1.80054	-0.30518
-0.7019	0.27466
-0.88501	0.18311
-1.5564	-0.30518
-1.31226	-0.88501
-1.2207	-1.00708
-1.89209	-0.18311
-1.31226	1.0376
0	-0.21362
0.64087	-0.57983
-0.82397	-0.24414
-0.94604	-1.70898
-1.09863	-2.31934
-1.25122	-1.61743
-1.83105	-1.95312
-2.0752	-2.10571
-1.67847	-1.49536
-1.5564	-1.15967
-1.64795	-0.30518
-1.37329	-0.42725
-1.52588	-0.97656
-1.12915	-1.0376
-0.39673	-0.67139
-1.09863	-0.94604
-1.46484	-0.21362
-1.7395	-0.24414
-1.00708	-0.88501
-1.34277	-0.91553
-2.0752	-0.67139
-1.34277	-0.27466
-0.88501	-0.94604
-1.58691	-1.5564
-1.64795	-1.43433
-1.64795	-1.89209
-1.61743	-2.34985
-1.25122	-2.01416
-0.79346	-1.77002
-1.25122	-2.10571
-1.31226	-1.15967
-1.7395	-1.06812
-2.16675	-1.31226
-2.01416	-2.10571
-1.15967	-1.92261
-1.49536	-1.86157
-2.38037	-1.70898
-2.65503	-1.89209
-1.61743	-2.65503
-0.88501	-1.09863
-1.61743	-2.01416
-1.86157	-2.28882
-1.09863	-1.83105
-0.94604	-1.49536
-1.12915	-1.52588
-2.04468	-1.58691
-2.10571	-1.83105
-1.64795	-1.46484
-1.86157	-2.2583
-1.83105	-2.86865
-1.37329	-1.67847
-1.52588	-0.12207
-2.01416	-1.09863
-1.61743	-1.89209
-1.28174	-1.83105
-1.34277	-0.85449
-1.43433	-1.28174
-2.44141	-1.28174
-1.95312	-1.09863
-1.0376	-1.28174
-1.58691	-0.7019
-1.80054	-0.5188
-1.95312	-0.64087
-1.61743	0
-1.52588	-0.48828
-0.91553	-0.82397
-1.00708	-0.64087
-0.57983	-0.57983
-0.79346	-0.91553
-1.00708	-1.06812
-0.91553	-0.91553
-1.46484	-0.45776
-2.13623	-1.15967
-2.41089	-1.92261
-2.2583	-1.64795
-2.10571	-1.64795
-1.0376	-1.19019
-0.18311	-1.12915
-0.97656	-2.0752
-1.2207	-2.80762
0.06104	-2.53296
-0.36621	-2.68555
-2.10571	-2.80762
-1.92261	-2.53296
-1.5564	-2.16675
-0.88501	-1.95312
-0.67139	-1.77002
-1.00708	-1.70898
-1.70898	-1.46484
-2.34985	-1.7395
-2.19727	-1.92261
-2.50244	-2.34985
-1.92261	-2.19727
-1.43433	-2.2583
-1.49536	-1.64795
-1.25122	-1.52588
-1.40381	-1.2207
-1.70898	-1.43433
-2.04468	-1.77002
-0.79346	-1.40381
-0.39673	-1.80054
0.45776	-2.56348
-0.45776	-2.0752
-1.15967	-1.52588
-1.31226	-1.19019
-1.12915	-1.06812
-1.15967	-2.04468
-1.19019	-1.64795
-1.5564	-0.79346
-1.64795	-1.37329
-0.64087	-1.40381
-0.42725	-1.86157
-1.25122	-2.04468
-1.46484	-1.58691
-1.25122	-2.16675
-0.73242	-2.04468
-0.03052	-0.94604
-0.61035	-1.64795
-1.31226	-1.67847
-1.12915	-1.58691
-0.97656	-1.46484
-0.88501	-1.80054
-1.40381	-2.44141
-1.58691	-2.16675
-1.49536	-1.64795
-1.40381	-1.67847
-1.80054	-1.19019
-1.46484	-1.31226
-1.7395	-2.0752
-0.88501	-1.49536
-0.18311	-1.52588
-0.64087	-2.92969
-1.58691	-2.9602
-2.04468	-2.13623
-2.10571	-1.31226
-2.34985	-1.52588
-2.01416	-2.65503
-1.46484	-2.80762
-1.7395	-2.01416
-1.5564	-1.83105
-1.37329	-2.04468
-1.40381	-2.01416
-1.61743	-1.92261
-1.95312	-0.91553
-1.80054	-0.88501
-1.5564	-1.37329
-1.77002	-1.95312
-1.46484	-1.67847
-0.82397	-0.36621
-1.37329	-0.09155
-2.16675	0
-0.76294	-0.79346
-0.12207	-1.25122
-1.46484	-1.2207
-1.77002	-0.91553
[truncated: 18,025 more rows]

## Sheet: Panel_b_data
DD3				DD3
sPSCs/sec				sPSC amp. (pA)
	wt	acr-12			wt	acr-12
1	30.245	9.81		1	6.6	4.463
2	23.208	27.694		2	5.795	7.229
3	12.361	19.901		3	7.043	6.453
4	8.726	11.591		4	6.671	4.674
5	38.018	2.722		5	5.498	5.085
6	18.451	53.931		6	6.415	7.64
7		29.351		7		5.122
8				8
mean	21.8348	22.1429		mean	6.337	5.80943
SE	4.50021	6.43446		SE	0.236849	0.485008

## Sheet: Panel_b_trace
DD3
wt	acr-12
-1.95312	-1.5564
-2.28882	-1.67847
-2.04468	-1.19019
-2.19727	-1.09863
-1.61743	-1.06812
-1.49536	-1.95312
-1.49536	-1.98364
-2.16675	-1.5564
-2.22778	-0.39673
-1.28174	-0.82397
-0.85449	-1.28174
-0.5188	-1.46484
-1.00708	-1.83105
-1.31226	-1.31226
-0.42725	-2.10571
-0.79346	-1.86157
-2.13623	-2.22778
-2.44141	-2.41089
-2.01416	-1.95312
-1.19019	-2.13623
-2.01416	-2.7771
-2.89917	-2.22778
-2.56348	-1.25122
-2.9602	-0.94604
-3.78418	-1.61743
-3.50952	-1.31226
-2.38037	-1.70898
-2.13623	-1.80054
-2.13623	-2.04468
-3.32642	-2.2583
-2.89917	-2.34985
-2.28882	-1.80054
-2.74658	-2.28882
-2.28882	-3.02124
-2.65503	-2.53296
-3.20435	-1.95312
-2.41089	-1.40381
-1.49536	-1.86157
-1.95312	-1.80054
-2.53296	-1.86157
-2.38037	-1.52588
-1.64795	-1.80054
-1.95312	-2.01416
-2.31934	-1.80054
-2.16675	-1.15967
-1.37329	-1.46484
-1.46484	-1.89209
-2.22778	-2.53296
-1.09863	-2.19727
-0.85449	-2.0752
-1.43433	-1.89209
-0.94604	-1.86157
-0.15259	-1.80054
-0.73242	-1.46484
-1.15967	-1.25122
-1.37329	-1.49536
-1.5564	-1.80054
-1.7395	-2.0752
-0.39673	-1.83105
-0.33569	-2.10571
-1.80054	-2.74658
-0.45776	-2.16675
-0.27466	-1.83105
-2.0752	-2.83813
-2.53296	-2.62451
-2.53296	-3.08228
-1.83105	-1.98364
-2.2583	-1.89209
-1.61743	-2.47192
-2.7771	-2.89917
-3.54004	-2.59399
-3.93677	-2.22778
-2.31934	-2.31934
-1.83105	-2.28882
-2.38037	-2.38037
-2.65503	-1.7395
-3.41797	-1.28174
-2.41089	-1.77002
-2.80762	-1.64795
-2.50244	-0.61035
-2.04468	-0.67139
-1.15967	-1.64795
-0.97656	-1.2207
-1.28174	-0.82397
-1.77002	-0.67139
-2.9602	-1.31226
-2.2583	-1.92261
-1.43433	-1.43433
-2.28882	-1.83105
-2.7771	-2.01416
-2.2583	-2.19727
-1.98364	-1.77002
-1.46484	-1.12915
-2.0752	-1.64795
-3.479	-1.89209
-2.99072	-1.83105
-2.41089	-2.44141
-1.77002	-1.46484
-2.01416	-0.42725
-2.2583	-1.77002
-1.95312	-1.37329
-1.64795	-1.19019
-1.37329	-1.06812
-1.86157	-0.82397
-2.22778	-1.31226
-2.16675	-1.61743
-1.00708	-1.19019
-1.52588	-1.00708
-2.31934	-1.37329
-2.89917	-1.46484
-1.5564	-1.67847
-0.54932	-0.67139
-0.39673	-0.79346
-1.06812	-1.2207
-1.64795	-0.85449
-1.80054	0.33569
-1.92261	-0.30518
-0.61035	-1.31226
-1.25122	-0.94604
-1.5564	-0.7019
-0.21362	-0.82397
0.18311	-1.34277
-0.85449	-0.91553
-2.31934	-0.73242
-1.37329	-1.7395
-1.06812	-1.09863
-0.91553	-0.7019
-1.28174	-1.49536
-1.70898	-2.01416
-0.94604	-1.2207
-1.19019	-1.15967
-1.52588	-1.34277
-1.15967	-2.59399
-0.85449	-2.16675
-1.06812	-1.7395
-1.49536	-1.28174
-1.15967	-1.43433
-0.48828	-1.7395
-0.21362	-2.04468
-1.09863	-2.83813
-1.70898	-2.0752
-2.19727	-1.5564
-2.89917	-0.85449
-2.47192	-1.19019
-2.83813	-2.01416
-3.72314	-1.86157
-3.69263	-1.89209
-1.92261	-2.22778
-1.19019	-0.82397
-2.7771	-0.76294
-3.17383	-1.34277
-2.16675	-1.43433
-1.64795	-1.86157
-1.52588	-1.06812
-2.56348	-1.06812
-2.86865	-1.2207
-2.50244	-1.19019
-1.00708	-1.34277
-0.88501	-1.77002
-1.40381	-2.62451
-1.64795	-1.95312
-1.98364	-1.67847
-2.56348	-2.41089
-2.2583	-2.13623
-2.38037	-2.22778
-2.0752	-1.89209
-1.92261	-1.98364
-1.31226	-1.58691
-0.94604	-1.7395
-1.28174	-1.83105
-1.52588	-1.77002
-1.06812	-1.2207
-1.52588	-0.39673
-2.19727	-0.54932
-1.92261	-0.88501
-1.7395	-0.85449
-1.40381	-0.30518
-1.5564	-0.85449
-2.01416	-0.42725
-1.43433	-0.39673
-0.85449	0.12207
-0.5188	-0.06104
-0.5188	-0.42725
-1.25122	-0.85449
-2.0752	-0.94604
-1.89209	-1.00708
-1.37329	-0.54932
-1.25122	-0.61035
-1.25122	-0.12207
-2.28882	-0.61035
-2.44141	-0.76294
-1.67847	-1.09863
-1.31226	-0.85449
-1.25122	-1.12915
-0.94604	-1.77002
-1.25122	-1.58691
-1.15967	-1.64795
-1.43433	-0.82397
-2.34985	-1.40381
-2.0752	-1.77002
-1.64795	-1.83105
-0.82397	-1.19019
-0.03052	-1.49536
-0.79346	-1.06812
-1.7395	-1.5564
-1.98364	-1.15967
-1.2207	-0.97656
-1.09863	-1.2207
-1.19019	-2.22778
-1.2207	-2.68555
-0.97656	-1.61743
-1.00708	-1.15967
-0.85449	-1.31226
-1.34277	-1.61743
-1.80054	-1.15967
-1.46484	-1.19019
-1.86157	-1.49536
-1.49536	-1.83105
-1.2207	-2.04468
-1.00708	-2.22778
-0.24414	-2.0752
-0.36621	-1.28174
-0.97656	-0.30518
-1.15967	-0.73242
-1.80054	-2.04468
-1.77002	-1.70898
-1.28174	-0.91553
-1.19019	-0.54932
-1.25122	-0.88501
-0.73242	-2.0752
-1.52588	-0.82397
-1.67847	-1.25122
-0.76294	-1.95312
-0.21362	-2.56348
-1.19019	-1.89209
-1.19019	-2.04468
-0.54932	-2.62451
-0.76294	-2.44141
-1.28174	-2.53296
-1.00708	-2.56348
-0.85449	-3.72314
-1.0376	-3.54004
-1.2207	-3.8147
-0.30518	-2.86865
-0.57983	-2.13623
-1.25122	-1.95312
-0.06104	-2.80762
-1.0376	-3.69263
-2.22778	-2.50244
-2.16675	-2.22778
-2.89917	-2.34985
-1.77002	-2.68555
-2.31934	-3.20435
-3.26538	-2.47192
-4.08935	-2.10571
-4.42505	-1.64795
-3.2959	-2.41089
-2.44141	-2.80762
-2.44141	-2.22778
-1.86157	-1.12915
-2.22778	-1.89209
-3.57056	-2.53296
-4.02832	-2.53296
-3.11279	-2.74658
-1.40381	-2.31934
-1.86157	-2.38037
-2.38037	-2.01416
-1.67847	-2.80762
-1.06812	-2.99072
-1.0376	-2.50244
-1.31226	-1.58691
-0.5188	-0.61035
-1.2207	-0.39673
-1.5564	0.12207
-1.09863	0.30518
-0.85449	-1.19019
-1.43433	-1.34277
-1.49536	-1.09863
-0.48828	-1.34277
0	-0.48828
-0.94604	-0.67139
-1.40381	-1.64795
-1.67847	-1.64795
-1.83105	-0.97656
-1.61743	-1.00708
-2.13623	-1.40381
-2.65503	-0.79346
-3.11279	-0.79346
-3.23486	-0.48828
-2.0752	-1.25122
-1.86157	-1.00708
-2.44141	-0.64087
-2.59399	-1.37329
-2.50244	-0.03052
-2.50244	-0.76294
-1.86157	-1.25122
-2.19727	-1.40381
-3.14331	-0.57983
-2.9602	-0.7019
-1.80054	-0.61035
-2.0752	-0.42725
-1.12915	-1.58691
-0.85449	-1.70898
-1.64795	-1.19019
-1.49536	-1.0376
-1.7395	-1.19019
-0.91553	-1.52588
-1.0376	-1.2207
-1.80054	-0.94604
-2.56348	-1.52588
-1.95312	-1.25122
-0.12207	-1.58691
-0.57983	-1.80054
-2.04468	-1.67847
-1.67847	-1.06812
-1.64795	-0.85449
-1.25122	-1.64795
-1.52588	-1.5564
-0.91553	-1.12915
-1.06812	-2.16675
-2.10571	-2.01416
-1.61743	-2.74658
-1.49536	-2.16675
-1.80054	-1.15967
-2.62451	-1.98364
-2.28882	-2.13623
-2.34985	-2.28882
-1.95312	-1.31226
-1.64795	-2.50244
-1.2207	-1.95312
-1.67847	-2.74658
-1.5564	-2.92969
-1.70898	-2.74658
-1.58691	-3.38745
-2.04468	-3.08228
-1.34277	-2.16675
-0.79346	-2.71606
-1.40381	-2.62451
-1.58691	-2.01416
-2.04468	-2.16675
-2.47192	-2.28882
-2.01416	-2.41089
-2.01416	-2.34985
-1.64795	-2.0752
-1.92261	-1.52588
-1.19019	-1.95312
-1.06812	-1.95312
-1.46484	-1.77002
-1.64795	-1.40381
-1.92261	-1.28174
-2.04468	-1.92261
-2.9602	-1.95312
-3.17383	-1.98364
-1.92261	-2.2583
-2.22778	-1.31226
-2.0752	-0.94604
-0.82397	-0.39673
-1.43433	-0.5188
-2.28882	-1.98364
-1.40381	-1.12915
-0.97656	-1.31226
-1.67847	-1.77002
-1.95312	-1.28174
-2.0752	-1.46484
-2.0752	-1.67847
-1.77002	-1.98364
-2.34985	-1.40381
-3.35693	-0.57983
-2.0752	-1.0376
-2.59399	-1.83105
-3.479	-1.95312
-2.7771	-2.31934
-1.70898	-2.01416
-1.86157	-1.7395
-1.80054	-1.61743
-2.44141	-1.28174
-2.13623	-1.77002
-1.34277	-1.7395
-0.54932	-1.61743
-1.5564	-2.31934
-1.92261	-2.83813
-1.77002	-1.61743
-1.7395	-0.42725
-1.28174	-1.70898
-1.46484	-1.5564
-1.64795	-1.64795
-1.52588	-2.10571
-0.48828	-1.61743
-0.88501	-1.98364
-1.52588	-1.92261
-0.88501	-2.16675
-0.54932	-1.52588
-0.64087	-1.25122
-1.49536	-1.2207
-1.25122	-1.2207
-0.91553	-0.5188
-1.25122	-0.91553
-1.49536	-1.09863
-1.46484	-1.25122
-1.2207	-0.76294
-0.67139	-1.40381
-0.48828	-2.19727
-1.31226	-2.34985
-1.06812	-2.16675
-0.27466	-2.34985
-0.06104	-1.58691
-1.46484	-1.58691
-1.37329	-1.92261
-2.41089	-3.02124
-4.21143	-2.62451
-4.48608	-2.34985
-3.78418	-2.28882
-4.15039	-1.86157
-4.85229	-1.46484
-4.30298	-1.43433
-3.57056	-1.89209
-2.9602	-1.70898
-2.80762	-1.43433
-3.93677	-1.67847
-3.60107	-1.67847
-2.53296	-1.77002
-2.10571	-2.47192
-2.92969	-1.70898
-4.36401	-1.89209
-4.66919	-1.67847
-4.27246	-1.86157
-3.2959	-1.95312
-1.98364	-0.79346
-2.22778	-0.67139
-2.41089	-0.42725
-0.82397	-0.67139
-0.24414	-0.85449
-0.73242	-1.00708
-0.67139	-0.39673
-2.22778	-1.15967
-1.43433	-1.09863
-0.7019	-1.7395
-0.91553	-1.0376
-0.82397	-1.06812
-1.2207	-1.5564
-0.67139	-0.7019
-1.00708	-0.61035
-1.77002	-0.79346
-1.00708	-1.06812
-1.37329	-0.91553
-1.40381	-0.76294
-0.91553	-0.57983
-1.49536	-1.0376
-2.74658	-1.52588
-2.53296	-1.61743
-1.61743	-1.15967
-1.64795	-0.39673
-1.58691	-0.12207
-1.61743	0.24414
-1.61743	-0.61035
-0.97656	-1.19019
-0.97656	-1.43433
-0.57983	-0.82397
-0.61035	-1.2207
-1.52588	-2.10571
-2.13623	-2.22778
-0.91553	-1.83105
-1.09863	-2.41089
-1.46484	-2.65503
-1.5564	-1.83105
-2.01416	-1.34277
-2.28882	-1.92261
-2.31934	-1.52588
-1.52588	-1.2207
-1.61743	-2.34985
-2.2583	-3.60107
-2.65503	-4.69971
-2.31934	-5.61523
-1.49536	-5.82886
-1.58691	-6.43921
-2.04468	-6.40869
-2.16675	-5.82886
-1.52588	-5.40161
-1.06812	-4.88281
-1.31226	-4.36401
-1.19019	-3.84521
-1.67847	-4.08935
-1.70898	-4.24194
-1.77002	-4.05884
-1.89209	-2.89917
-2.04468	-3.08228
-1.52588	-4.24194
-1.09863	-2.89917
-1.2207	-2.31934
-1.80054	-2.68555
-2.83813	-2.44141
-3.17383	-1.95312
-2.62451	-1.77002
-1.25122	-1.12915
-1.15967	-1.43433
-1.58691	-2.59399
-1.77002	-2.44141
-2.62451	-1.7395
-2.41089	-1.25122
-2.83813	-1.70898
-4.36401	-2.04468
-5.64575	-2.16675
-7.26318	-1.40381
-8.66699	-0.67139
-7.50732	-0.21362
-6.89697	-1.95312
-6.43921	-2.22778
-5.76782	-1.28174
-5.7373	-1.95312
-5.79834	-1.80054
-6.5918	-1.43433
-6.2561	-1.25122
-5.52368	-1.67847
-4.85229	-1.7395
-5.58472	-1.95312
-4.45557	-1.46484
-3.17383	-0.85449
-3.11279	-0.73242
-3.2959	-0.06104
-3.479	-0.42725
-2.99072	-0.64087
-2.92969	-1.61743
-2.59399	-1.70898
-3.57056	-1.49536
-3.08228	-1.52588
-3.05176	-0.91553
-3.08228	-1.80054
-3.41797	-1.64795
-3.60107	-1.77002
-2.80762	-2.22778
-2.47192	-0.79346
-2.44141	-0.85449
-1.92261	-1.15967
-1.70898	-0.54932
-1.77002	-0.82397
-1.92261	-1.70898
-2.16675	-2.0752
-1.25122	-0.7019
-0.73242	0.36621
-0.91553	0.06104
-1.52588	-0.33569
-1.43433	-0.54932
-1.37329	-0.67139
-0.79346	-2.0752
-1.40381	-1.86157
-1.43433	-0.42725
-1.12915	-0.03052
-0.76294	0.42725
-1.0376	0.09155
-1.95312	-1.49536
-1.46484	-1.31226
-1.64795	-0.91553
-1.92261	-0.94604
-1.40381	-0.94604
-1.86157	-0.33569
-2.99072	-1.34277
-1.52588	-1.09863
-0.24414	-0.18311
-1.25122	-0.82397
-1.06812	-1.28174
-1.00708	-1.2207
-1.28174	-0.82397
-2.31934	-0.48828
-1.89209	-1.31226
-1.40381	-1.80054
-0.67139	-1.61743
-0.76294	-1.0376
-1.58691	-0.61035
-2.31934	-1.19019
-1.12915	-0.91553
-0.09155	-1.49536
-0.54932	-1.5564
-0.67139	-1.25122
-0.57983	-1.49536
-0.85449	-1.64795
-0.97656	-1.43433
-1.25122	-1.52588
-1.37329	-1.70898
-1.06812	-0.85449
-1.52588	-0.21362
-1.15967	0.15259
-1.34277	-0.45776
-0.91553	-0.64087
-0.7019	-0.5188
-0.76294	-0.88501
-1.0376	-0.48828
-1.00708	-0.30518
-0.48828	-0.85449
-0.33569	-1.28174
-0.85449	-0.73242
-0.91553	-1.70898
-0.82397	-0.88501
-1.34277	0
-2.13623	-0.7019
-1.89209	-0.64087
-0.54932	-0.76294
-1.0376	-0.67139
-1.61743	-0.57983
-2.10571	-0.67139
-1.98364	-1.15967
-1.2207	-0.97656
-1.09863	-1.43433
-0.61035	-1.5564
-0.33569	-0.48828
-1.92261	-0.45776
-1.49536	-0.82397
-0.91553	-0.57983
-1.40381	-0.42725
-2.22778	-0.5188
-2.68555	-0.5188
-2.38037	-0.73242
-1.43433	-0.39673
-2.2583	-0.27466
-2.56348	-1.09863
-2.19727	-1.49536
-3.02124	-1.06812
-3.2959	-1.12915
-2.44141	-0.88501
-2.22778	-0.48828
-1.95312	-0.82397
-2.16675	-0.85449
-2.50244	-1.00708
-2.13623	-0.73242
-1.58691	-0.45776
-2.0752	-0.09155
-2.0752	0
-2.80762	-1.25122
-2.41089	-1.5564
-1.89209	-1.2207
-1.49536	-1.46484
-1.80054	-1.70898
-1.5564	-1.61743
-1.19019	-1.43433
-2.38037	-1.83105
-1.7395	-2.41089
-2.16675	-1.31226
-2.74658	-1.28174
-1.46484	-2.2583
-0.82397	-1.2207
-1.67847	-0.5188
-1.77002	-0.57983
-1.2207	-1.15967
-1.61743	-2.53296
-1.25122	-1.83105
-0.94604	-1.61743
-1.31226	-1.52588
-0.91553	-1.09863
-0.91553	-1.67847
-0.94604	-1.19019
-1.31226	-1.34277
-1.67847	-1.67847
-1.52588	-2.74658
-1.25122	-2.04468
-1.77002	-1.58691
-1.25122	-1.09863
-1.95312	-1.67847
-1.2207	-2.28882
-1.25122	-1.95312
-1.52588	-2.41089
-1.0376	-1.83105
-1.40381	-2.04468
-1.61743	-1.52588
-1.49536	-2.41089
-1.64795	-2.53296
-2.16675	-2.80762
-1.00708	-2.31934
-1.00708	-1.7395
-1.37329	-2.22778
-1.31226	-2.13623
-1.40381	-1.34277
-1.06812	-1.7395
-1.52588	-2.62451
-1.61743	-2.38037
-2.10571	-1.61743
-1.67847	-2.04468
-1.34277	-1.31226
-1.28174	-0.76294
-2.22778	-2.0752
-2.19727	-2.65503
-2.13623	-1.92261
-2.0752	-2.13623
-1.83105	-2.01416
-1.67847	-1.67847
-1.58691	-1.61743
-1.83105	-1.92261
-2.04468	-2.19727
-1.70898	-2.34985
-1.46484	-2.13623
-0.79346	-1.12915
-1.09863	-2.41089
-1.34277	-2.44141
-0.94604	-2.34985
-1.31226	-2.2583
-1.46484	-1.95312
-2.2583	-3.05176
-2.16675	-2.62451
-1.80054	-1.67847
-1.58691	-1.83105
-0.94604	-1.7395
-0.73242	-2.04468
-1.95312	-2.13623
-2.65503	-1.95312
-1.89209	-1.70898
-0.79346	-1.7395
-0.94604	-1.77002
-1.40381	-1.37329
-1.46484	-1.0376
-1.95312	-1.98364
-1.83105	-2.44141
-1.5564	-2.34985
-0.91553	-2.80762
-1.09863	-1.80054
-1.2207	-1.5564
-0.48828	-1.40381
-0.79346	-1.92261
-1.06812	-2.71606
-1.0376	-2.31934
-1.37329	-2.01416
-1.52588	-1.80054
-0.97656	-2.19727
-0.82397	-2.56348
-1.25122	-1.70898
-0.85449	-1.61743
-1.61743	-2.59399
-2.0752	-2.0752
-1.64795	-1.98364
-2.99072	-1.58691
-2.22778	-1.77002
-1.86157	-1.92261
-1.92261	-1.70898
-2.01416	-2.2583
-0.76294	-2.47192
0.09155	-2.10571
-0.15259	-1.98364
-1.7395	-1.34277
-2.22778	-1.86157
-1.49536	-1.77002
-2.0752	-1.80054
-0.94604	-2.59399
-0.27466	-1.80054
-1.06812	-0.91553
-1.67847	-0.30518
-0.91553	-1.19019
-1.09863	-0.94604
-0.15259	-0.7019
0.57983	-1.5564
-0.97656	-1.25122
-1.37329	-1.70898
-1.2207	-3.11279
-0.91553	-2.80762
-1.2207	-2.22778
-1.28174	-1.43433
-0.94604	-0.97656
-1.5564	-1.19019
-1.43433	-1.83105
-0.79346	-2.22778
-1.25122	-2.01416
-1.43433	-1.40381
-1.61743	-0.79346
-1.46484	-0.42725
-1.49536	-1.49536
-1.25122	-1.52588
-1.80054	-1.43433
-2.16675	-1.09863
-1.49536	-1.43433
-1.46484	-1.43433
-1.15967	-2.13623
-0.76294	-1.83105
-0.91553	-1.70898
-1.49536	-1.67847
-1.43433	-1.67847
-0.61035	-1.52588
-0.5188	-1.52588
-1.58691	-1.52588
-0.73242	-0.76294
-1.43433	-1.28174
-2.13623	-1.09863
-1.92261	-1.7395
-1.00708	-1.77002
-0.76294	-2.22778
-0.91553	-1.31226
-1.12915	-1.5564
-1.28174	-1.77002
-1.52588	-1.28174
-1.64795	-1.34277
-1.34277	-1.64795
-0.45776	-1.25122
0.12207	-0.85449
-1.19019	-1.40381
-1.06812	-0.97656
-1.06812	-1.49536
-0.91553	-1.58691
-1.2207	-1.95312
-1.70898	-2.19727
-2.01416	-1.5564
-1.80054	-2.62451
-1.52588	-3.38745
-1.77002	-2.28882
-1.7395	-2.22778
-1.19019	-1.40381
-0.91553	-1.15967
-1.95312	-1.77002
-2.34985	-1.61743
-2.0752	-0.64087
-1.40381	-1.40381
-1.95312	-1.7395
-1.00708	-1.12915
-0.18311	-1.15967
-0.94604	-0.91553
-1.19019	-0.42725
-1.7395	-1.19019
-1.25122	-1.70898
-0.88501	-1.83105
-1.31226	-1.80054
-1.43433	-1.09863
-2.01416	-1.77002
-1.12915	-2.04468
-0.5188	-1.86157
-0.88501	-1.92261
-1.37329	-1.09863
-1.92261	-1.12915
-2.01416	-1.40381
-1.49536	-1.92261
-1.15967	-2.41089
-1.40381	-1.40381
-2.10571	-2.13623
-1.92261	-2.50244
-2.2583	-1.46484
-1.64795	-1.0376
-1.98364	-0.67139
-2.01416	-1.52588
-1.28174	-1.61743
-1.89209	-1.77002
-2.41089	-1.86157
-2.7771	-1.70898
-2.83813	-1.43433
-3.05176	-1.34277
-2.83813	-1.67847
-2.01416	-1.92261
-1.95312	-2.38037
-2.68555	-2.31934
-2.10571	-2.68555
-1.7395	-1.86157
-2.01416	-2.71606
-1.89209	-3.05176
-1.37329	-2.01416
-0.48828	-1.0376
-0.27466	-0.76294
-0.97656	-2.34985
-1.2207	-2.01416
-1.52588	-1.43433
-1.49536	-1.89209
-1.06812	-3.11279
-1.7395	-2.16675
-2.68555	-1.43433
-1.95312	-2.04468
-1.67847	-1.70898
-0.7019	-1.95312
-0.61035	-1.49536
-1.37329	-2.38037
-2.01416	-2.13623
-1.92261	-1.86157
-2.04468	-1.2207
-1.2207	-1.67847
-2.0752	-1.95312
-1.67847	-2.68555
-1.64795	-3.11279
-1.2207	-2.86865
-0.7019	-2.65503
-0.91553	-2.56348
-1.52588	-1.64795
-1.52588	-0.79346
-2.01416	-1.5564
-1.15967	-2.01416
-0.97656	-1.43433
-0.27466	-1.5564
-0.06104	-1.7395
-1.28174	-1.28174
-1.89209	-0.82397
-1.95312	-1.98364
-1.80054	-1.40381
-2.19727	-2.65503
-2.10571	-2.74658
-1.83105	-1.89209
-1.37329	-1.83105
-1.86157	-1.95312
-2.59399	-1.46484
-2.01416	-1.40381
-2.01416	-1.52588
-2.47192	-1.19019
-2.83813	-1.95312
-3.02124	-1.52588
-2.0752	-0.88501
-1.5564	-2.13623
-1.58691	-2.74658
-1.12915	-1.89209
-0.91553	-1.58691
-0.91553	-1.7395
-1.61743	-1.83105
-1.70898	-1.15967
-1.34277	-1.89209
-1.15967	-2.2583
-1.2207	-2.01416
-1.83105	-2.19727
-1.92261	-3.35693
-1.86157	-2.10571
-1.06812	-1.92261
-0.36621	-2.56348
-0.91553	-1.92261
-1.0376	-1.5564
-0.57983	-1.67847
-1.64795	-1.43433
-1.89209	-1.34277
-1.12915	-1.00708
-0.54932	-0.94604
-1.64795	-0.85449
-1.28174	-1.58691
-1.67847	-1.89209
-1.58691	-1.83105
-1.7395	-0.94604
-2.01416	-0.88501
-2.04468	-1.49536
-1.46484	-1.64795
-0.7019	-0.7019
0.15259	-1.00708
-0.54932	-0.73242
-1.12915	-0.5188
-0.85449	-1.58691
-1.37329	-1.86157
-1.95312	-2.01416
-1.70898	-0.79346
-0.91553	-1.34277
-1.37329	-1.92261
-2.22778	-2.2583
-1.86157	-2.65503
-2.80762	-2.38037
-3.08228	-2.13623
-2.2583	-2.38037
-0.82397	-1.89209
-1.28174	-1.12915
-1.80054	0.18311
-1.64795	-0.82397
-1.40381	-1.15967
-1.0376	-2.16675
-1.0376	-2.19727
-0.54932	-1.58691
-1.34277	-2.10571
-2.16675	-2.34985
-2.16675	-1.58691
-2.99072	-0.36621
-2.04468	-0.61035
-1.25122	-1.28174
-1.40381	-1.40381
-2.53296	-1.28174
-1.89209	-2.0752
-1.83105	-2.71606
-2.13623	-1.7395
-1.95312	-0.7019
-2.10571	-1.00708
-2.92969	-1.06812
-2.80762	-0.94604
-1.37329	-0.79346
-1.2207	-1.43433
-2.71606	-1.70898
-2.74658	-1.15967
-2.04468	-1.77002
-1.34277	-1.49536
-1.49536	-1.06812
-1.86157	-1.31226
-1.15967	-0.67139
-1.67847	-0.06104
-2.68555	-0.85449
-2.7771	-1.46484
-1.95312	-1.83105
-1.34277	-1.46484
-1.70898	-0.88501
-1.77002	-1.25122
-1.49536	-1.49536
-1.34277	-0.27466
-1.12915	-0.09155
-2.13623	-1.0376
-1.34277	-1.00708
-1.2207	-1.15967
-1.43433	-1.43433
-2.2583	-1.58691
-1.98364	-2.31934
-1.7395	-2.89917
-1.43433	-1.49536
-2.2583	-0.76294
-2.04468	-1.34277
-0.73242	-2.38037
-0.97656	-2.01416
-1.43433	-1.46484
-1.92261	-0.94604
-2.04468	-0.82397
-1.5564	-1.12915
-1.28174	-1.64795
-1.64795	-1.7395
-2.13623	-1.28174
-1.43433	-1.00708
-1.49536	-0.7019
-1.49536	-0.30518
-0.82397	-0.94604
-1.37329	-1.89209
-1.37329	-0.61035
-1.77002	-0.42725
-1.37329	-1.00708
-0.67139	-0.39673
-0.73242	-0.09155
-0.45776	-0.82397
-1.28174	-1.46484
-1.7395	-0.67139
-1.64795	-0.82397
-1.12915	-1.58691
-0.88501	-1.37329
-0.67139	-1.2207
-0.97656	-1.77002
-1.49536	-2.34985
-1.58691	-2.56348
-1.06812	-1.95312
-0.88501	-1.37329
-1.34277	-1.12915
-1.61743	-1.31226
-1.58691	-1.77002
-1.28174	-1.83105
-1.15967	-2.16675
-0.67139	-2.68555
-1.43433	-2.41089
-1.37329	-3.26538
-1.12915	-2.56348
-0.94604	-1.34277
0.12207	-2.04468
-1.09863	-2.53296
-1.34277	-1.40381
-0.64087	-2.01416
-1.52588	-2.53296
-2.2583	-2.41089
-1.95312	-2.53296
-0.97656	-2.04468
-1.89209	-1.5564
-2.7771	-1.77002
-2.47192	-1.89209
-1.80054	-1.67847
-1.28174	-1.25122
-0.06104	-1.31226
-1.0376	-2.38037
-1.5564	-2.89917
-1.28174	-2.04468
-1.19019	-2.0752
-0.88501	-2.04468
-1.09863	-1.77002
-1.34277	-2.10571
-2.04468	-2.31934
-1.70898	-1.43433
-0.54932	-2.2583
-0.88501	-2.41089
-1.28174	-1.2207
-1.00708	-1.15967
-1.31226	-1.37329
-1.77002	-2.31934
-1.58691	-2.16675
-1.61743	-1.86157
-1.34277	-2.74658
-1.28174	-3.84521
-0.7019	-3.35693
-1.43433	-2.0752
-1.98364	-1.46484
-1.40381	-2.62451
-1.19019	-3.02124
-0.7019	-3.479
-0.64087	-4.08935
-0.85449	-3.17383
-0.82397	-4.05884
-0.79346	-3.9978
-0.79346	-2.74658
-1.09863	-2.01416
-0.64087	-2.16675
-0.7019	-2.53296
-1.64795	-1.98364
-2.01416	-1.86157
-0.85449	-0.88501
-0.42725	-1.2207
-1.58691	-1.31226
-0.85449	-1.52588
-0.57983	-2.47192
-1.34277	-2.22778
-1.46484	-2.53296
-0.88501	-2.50244
-0.42725	-1.5564
-0.94604	-0.36621
-1.06812	-0.94604
0.30518	-2.16675
-0.18311	-2.56348
-1.70898	-2.62451
-2.31934	-2.59399
-1.67847	-2.56348
-1.5564	-1.7395
-1.95312	-1.61743
-1.52588	-1.28174
-0.57983	-2.16675
-0.09155	-2.62451
-0.91553	-2.68555
-0.36621	-2.04468
-0.48828	-2.47192
-0.57983	-2.34985
-1.28174	-1.95312
-2.22778	-1.31226
-1.19019	-2.50244
0.18311	-2.47192
-0.64087	-1.64795
-1.00708	-1.37329
-0.85449	-1.58691
-0.79346	-1.25122
-0.97656	-1.52588
-0.64087	-2.10571
-0.36621	-1.67847
-1.46484	-1.49536
-1.83105	-1.19019
-2.2583	-0.76294
-2.16675	-0.48828
-1.58691	-0.09155
-1.61743	-1.77002
-1.98364	-2.41089
-1.61743	-1.2207
-1.5564	-0.5188
-1.98364	-0.79346
-2.16675	-0.7019
-1.86157	-0.67139
-0.7019	-1.5564
-2.0752	-1.7395
-2.01416	-2.10571
-2.04468	-1.43433
-1.77002	-1.15967
-1.49536	-1.7395
-2.7771	-0.88501
-2.68555	-0.5188
-1.61743	-0.15259
-2.01416	-1.25122
-2.31934	-1.00708
-1.80054	0.06104
-1.95312	-0.24414
-2.13623	-1.19019
-1.64795	-0.54932
-1.70898	-0.21362
-1.98364	-0.7019
-2.01416	-0.85449
-1.86157	-1.00708
-1.15967	-1.2207
-1.80054	-1.86157
-1.89209	-1.28174
-2.16675	-0.57983
-1.31226	-0.88501
-0.73242	-0.91553
-0.94604	-1.0376
-1.40381	-1.09863
-1.49536	-1.28174
-3.35693	-1.80054
-4.45557	-1.52588
-5.7373	-1.64795
-6.74438	-2.59399
-7.17163	-1.95312
-7.84302	-1.09863
-8.11767	-1.12915
-8.39233	-0.85449
-7.72095	-2.44141
-7.01904	-1.92261
-6.50024	-2.19727
-5.7373	-1.40381
-5.18799	-1.64795
-5.18799	-0.94604
-5.76782	-1.06812
-5.52368	-2.01416
-5.00488	-2.50244
-4.91333	-2.89917
-4.27246	-1.70898
-4.3335	-1.28174
-4.39453	-1.2207
-4.39453	-2.16675
-4.11987	-1.61743
-4.42505	-1.70898
-4.21143	-2.65503
-2.86865	-2.31934
-3.08228	-1.5564
-2.65503	-1.25122
-2.2583	-1.89209
-2.16675	-2.04468
-2.59399	-2.41089
-2.53296	-2.7771
-2.22778	-2.53296
-2.01416	-2.41089
-1.28174	-3.11279
-1.49536	-2.31934
-1.77002	-2.10571
-2.16675	-1.80054
-2.34985	-1.46484
-1.89209	-2.41089
-1.31226	-2.41089
-1.77002	-2.80762
-2.0752	-2.22778
-2.2583	-1.58691
-2.44141	-2.19727
-1.40381	-1.58691
-0.03052	-2.68555
-0.57983	-2.9602
-1.89209	-2.16675
-1.31226	-1.64795
-0.67139	-1.00708
-2.01416	-1.31226
-1.49536	-1.77002
-1.43433	-1.89209
-1.19019	-1.25122
-0.76294	-1.34277
-1.06812	-1.58691
-1.28174	-1.49536
-1.31226	-1.5564
-0.79346	-1.52588
-1.40381	-1.61743
-1.52588	-1.64795
-0.82397	-1.40381
-0.54932	-1.5564
-0.73242	-2.44141
-1.61743	-2.04468
-1.06812	-1.77002
-1.15967	-2.53296
-1.67847	-1.86157
-0.85449	-0.73242
-0.64087	-1.46484
-1.80054	-2.28882
-1.00708	-1.61743
-0.67139	-1.31226
-0.91553	-1.92261
-0.45776	-1.5564
-1.61743	-1.67847
-1.98364	-2.44141
-1.19019	-2.31934
-0.67139	-1.92261
-0.33569	-2.34985
-0.5188	-2.28882
-1.61743	-2.16675
-1.28174	-3.08228
-0.39673	-3.44849
-0.85449	-2.89917
-0.76294	-2.22778
-1.28174	-3.20435
-1.37329	-2.99072
-0.5188	-2.04468
-0.76294	-1.89209
-1.06812	-2.0752
-0.94604	-2.34985
-0.82397	-2.41089
-1.34277	-2.74658
-1.40381	-2.74658
-1.64795	-2.31934
-1.09863	-2.99072
-1.2207	-3.38745
-1.43433	-1.77002
-0.27466	-1.40381
-0.36621	-2.19727
-1.2207	-2.38037
-0.94604	-2.10571
-1.49536	-1.83105
-1.19019	-1.70898
-0.76294	-1.64795
-1.19019	-4.15039
-1.46484	-6.073
-0.88501	-6.43921
-0.79346	-8.20923
-0.76294	-8.30078
-1.31226	-7.32422
-2.0752	-5.67627
-1.09863	-5.06592
-1.28174	-6.28662
-2.74658	-5.46265
-3.35693	-5.40161
-4.3335	-6.31714
-5.37109	-6.34766
-6.7749	-5.40161
-5.95093	-5.43213
-5.21851	-5.27954
-5.24902	-4.18091
-5.43213	-3.87573
-5.7373	-3.02124
-4.91333	-2.53296
-3.32642	-3.14331
-3.84521	-3.23486
-4.5166	-3.05176
-4.08935	-4.11987
-4.08935	-3.05176
-3.69263	-2.86865
-3.72314	-4.02832
-3.14331	-3.84521
-2.80762	-3.17383
-2.2583	-2.31934
-2.04468	-2.53296
-2.13623	-2.92969
-2.56348	-2.92969
-2.34985	-2.99072
-1.43433	-3.63159
-1.00708	-5.0354
-1.0376	-3.75366
-1.98364	-2.16675
-2.44141	-2.50244
-1.86157	-2.0752
-1.80054	-1.06812
-1.92261	-0.94604
-1.95312	-1.61743
-1.34277	-2.38037
-2.31934	-1.80054
-2.44141	-1.28174
-1.86157	-1.64795
-1.98364	-1.12915
-2.13623	-1.40381
-2.19727	-1.46484
-2.22778	-1.2207
-2.28882	-1.09863
-2.38037	-1.80054
-2.53296	-1.89209
-2.50244	-2.10571
-2.7771	-1.58691
-2.22778	-1.09863
-2.41089	-1.5564
-1.52588	-2.10571
-1.80054	-1.15967
-1.86157	-0.18311
-1.86157	-0.27466
-1.43433	-0.82397
-1.64795	-0.88501
-1.83105	-1.64795
-1.46484	-0.5188
-1.46484	-0.21362
-1.5564	-0.67139
-0.39673	-1.46484
-0.42725	-1.58691
-0.54932	-1.5564
-1.40381	-1.40381
-1.2207	-1.64795
-0.82397	-1.37329
-1.25122	-0.76294
-1.89209	-0.88501
-2.0752	-0.82397
-1.5564	-1.40381
-1.15967	-1.43433
-1.12915	-1.70898
-2.2583	-1.98364
-3.35693	-1.64795
-3.8147	-1.25122
-3.41797	-1.43433
-4.30298	-2.13623
-4.73022	-2.53296
-4.18091	-2.38037
-4.27246	-1.64795
-4.79126	-1.49536
-5.31006	-2.53296
-4.27246	-2.59399
-4.27246	-2.56348
-3.78418	-2.47192
-3.17383	-1.77002
-3.69263	-2.10571
-3.8147	-2.65503
-3.54004	-2.16675
-3.23486	-2.01416
-2.74658	-3.2959
-3.17383	-4.45557
-3.35693	-4.82178
-3.60107	-4.91333
-2.92969	-4.54712
-2.56348	-4.08935
-2.62451	-4.11987
-2.53296	-4.88281
-1.86157	-4.57764
-1.5564	-4.3335
-2.01416	-4.30298
-0.94604	-3.84521
-0.21362	-3.93677
-0.97656	-5.15747
-1.95312	-5.43213
-1.2207	-3.44849
-1.77002	-2.50244
-1.77002	-2.7771
-1.77002	-3.32642
-1.40381	-3.05176
-0.57983	-2.62451
0.09155	-2.34985
-0.36621	-2.7771
-1.5564	-2.99072
-2.19727	-2.74658
-1.98364	-2.59399
-1.7395	-2.56348
-1.28174	-2.99072
-1.28174	-2.56348
-2.28882	-2.34985
-2.80762	-2.50244
-2.59399	-2.53296
-2.0752	-1.83105
-1.80054	-1.95312
-2.31934	-2.47192
-2.53296	-2.31934
-1.34277	-2.47192
-1.7395	-2.13623
-2.22778	-2.59399
-2.01416	-2.19727
-2.56348	-2.22778
-2.83813	-1.98364
-2.0752	-2.01416
-1.28174	-2.80762
-1.43433	-2.89917
-1.70898	-2.62451
-2.34985	-2.65503
-1.09863	-2.38037
-0.45776	-2.22778
-1.46484	-2.04468
-1.40381	-1.95312
-1.40381	-1.7395
-1.5564	-1.77002
-1.95312	-1.67847
-1.61743	-2.13623
-1.15967	-1.37329
-1.09863	-1.61743
-1.12915	-2.13623
-0.94604	-2.86865
-1.80054	-2.0752
-1.86157	-0.79346
-0.57983	-1.46484
-1.28174	-2.19727
-1.61743	-2.62451
-0.94604	-2.13623
-0.48828	-1.43433
-0.27466	-1.46484
-0.97656	-1.80054
-2.53296	-2.2583
-2.47192	-1.2207
-1.5564	-1.12915
-1.25122	-0.88501
-1.09863	-0.27466
-1.0376	-0.67139
-1.58691	-0.57983
-1.40381	-0.36621
-1.77002	-1.00708
-2.16675	-0.33569
-2.80762	0.15259
-3.32642	0.33569
-2.68555	-0.85449
-1.37329	-1.09863
-1.09863	-0.79346
-1.00708	-0.97656
-0.94604	-1.09863
-1.28174	-0.57983
-1.43433	-1.00708
-1.67847	-1.98364
-1.77002	-1.80054
-1.89209	-1.31226
-2.7771	-0.18311
-2.68555	-0.12207
-2.74658	-0.64087
-1.89209	-0.91553
-1.12915	-1.64795
-1.61743	-0.94604
-2.28882	-1.34277
-2.44141	-0.85449
-2.04468	-0.03052
-1.46484	-0.48828
-1.0376	-1.28174
-1.95312	-1.7395
-2.65503	-1.64795
-2.31934	-1.34277
-1.46484	-1.37329
-1.46484	-0.85449
-0.24414	-1.15967
-1.34277	-0.03052
-2.2583	-0.21362
-1.83105	-0.76294
-1.19019	-1.49536
-1.00708	-1.34277
-0.39673	-0.73242
-0.15259	-1.28174
-1.89209	-0.85449
-2.2583	-1.92261
-1.06812	-2.28882
-0.24414	-1.64795
-0.36621	-1.37329
-0.79346	-1.70898
-1.89209	-1.95312
-2.68555	-1.61743
-1.52588	-2.04468
-0.7019	-2.04468
-0.7019	-1.64795
-0.97656	-1.31226
-1.64795	-1.15967
-2.34985	-0.39673
-2.22778	-0.42725
-1.58691	-1.12915
-0.94604	-1.77002
-0.64087	-2.01416
-1.15967	-2.19727
-1.0376	-1.95312
-0.85449	-2.13623
-1.06812	-1.98364
-1.67847	-1.67847
-2.10571	-1.25122
-1.34277	-0.97656
-0.64087	-1.70898
-0.12207	-1.95312
-1.15967	-2.01416
-0.91553	-1.67847
-1.49536	-1.43433
-1.12915	-2.01416
-1.67847	-1.49536
-1.58691	-1.5564
-1.28174	-1.52588
-1.49536	-1.95312
-1.15967	-2.31934
-0.45776	-2.04468
-0.97656	-1.25122
-1.52588	-1.89209
-1.64795	-1.77002
-1.67847	-1.5564
-1.95312	-2.44141
-1.95312	-2.19727
-1.12915	-1.52588
-1.00708	-1.28174
-2.68555	-1.7395
-2.9602	-1.89209
-1.67847	-1.7395
-1.15967	-2.59399
-1.52588	-2.92969
-1.92261	-2.83813
-1.0376	-2.71606
-1.0376	-2.34985
-0.79346	-2.71606
-1.15967	-1.61743
-1.28174	-1.83105
-0.5188	-1.80054
-0.39673	-2.0752
-1.40381	-2.10571
-2.13623	-1.86157
-1.34277	-3.05176
-0.85449	-3.23486
-1.64795	-3.05176
-1.37329	-2.80762
-0.88501	-2.28882
-0.64087	-1.89209
-1.49536	-1.7395
-0.5188	-2.10571
-1.46484	-1.52588
-1.00708	-1.67847
-0.94604	-1.52588
-0.7019	-1.58691
-0.09155	-2.10571
-0.76294	-2.41089
-0.36621	-2.0752
-0.39673	-1.95312
-0.76294	-1.7395
-0.97656	-1.46484
-1.70898	-1.70898
-1.5564	-1.19019
-0.48828	-1.28174
-0.91553	-1.2207
-2.38037	-0.97656
-1.37329	-2.04468
-0.97656	-1.5564
-2.28882	-1.19019
-1.80054	-1.31226
-0.27466	-1.83105
-0.33569	-1.28174
-0.91553	-1.80054
0.03052	-2.22778
-0.18311	-2.16675
0.06104	-1.58691
-0.21362	-1.46484
-1.00708	-1.98364
-1.34277	-2.62451
0.15259	-2.68555
-0.27466	-2.44141
-1.2207	-2.80762
-2.10571	-1.40381
-1.95312	-2.01416
-1.09863	-2.80762
-0.12207	-2.53296
-1.5564	-2.10571
-1.67847	-1.7395
-0.5188	-1.61743
-0.5188	-1.43433
-1.89209	-1.92261
-2.2583	-1.98364
-1.5564	-2.19727
-0.97656	-1.70898
-0.94604	-1.40381
-1.58691	-1.2207
-2.0752	-1.7395
-0.7019	-2.7771
-0.64087	-2.0752
-0.88501	-2.0752
-0.85449	-2.31934
-0.73242	-1.5564
-1.19019	-0.97656
-1.06812	-1.06812
-0.88501	-1.61743
-1.5564	-2.19727
-2.19727	-0.94604
-1.77002	-1.46484
-1.80054	-1.61743
-1.43433	-1.98364
-0.97656	-1.15967
-1.34277	-1.31226
-2.01416	-2.22778
-1.58691	-2.13623
-1.15967	-1.58691
-0.88501	-1.12915
-0.73242	-2.19727
-1.70898	-2.04468
-2.2583	-1.67847
-0.97656	-1.19019
-0.48828	-1.58691
-0.82397	-1.46484
-0.82397	-1.43433
-0.39673	-0.15259
-0.88501	-0.21362
-0.91553	-0.88501
-1.64795	-1.43433
-1.00708	-1.00708
-1.15967	-0.7019
-1.46484	-1.09863
-1.43433	-0.57983
-1.61743	-0.82397
-1.46484	-0.64087
-0.73242	-0.39673
-1.2207	-0.27466
-1.70898	-1.09863
-2.0752	-0.7019
-2.13623	-1.15967
-1.09863	-1.70898
-0.79346	-0.27466
-0.67139	-0.09155
0	-0.64087
-0.42725	-0.79346
-1.70898	-0.79346
-1.98364	-0.73242
-1.89209	-0.88501
-1.61743	-0.48828
-0.88501	-1.28174
0.03052	-0.91553
-0.82397	-1.00708
-0.67139	-1.5564
-0.24414	-1.89209
-0.15259	-1.28174
-0.24414	-1.00708
-1.06812	-1.46484
-1.86157	-0.85449
-1.28174	-1.0376
-0.5188	-1.25122
-0.57983	-0.94604
-0.73242	-1.77002
-1.64795	-1.09863
-1.19019	-1.12915
-0.67139	-1.46484
-1.43433	-1.7395
-1.19019	-1.77002
-1.12915	-2.31934
-2.31934	-1.67847
-2.41089	-1.34277
-2.0752	-1.15967
-1.83105	-1.2207
-2.22778	-1.83105
-2.13623	-1.61743
-0.42725	-1.2207
-0.67139	-0.94604
-1.34277	-1.12915
-1.46484	-1.7395
-1.46484	-1.28174
-1.83105	-0.33569
-1.86157	-0.5188
-2.10571	-1.2207
-2.44141	-1.67847
-1.43433	-1.89209
-1.43433	-1.43433
-1.5564	-1.5564
-2.19727	-1.86157
-2.01416	-0.91553
-1.5564	-1.46484
-1.46484	-2.34985
-1.7395	-2.47192
-2.28882	-2.68555
-2.22778	-2.53296
-1.89209	-1.52588
-2.19727	-1.0376
-2.89917	-1.77002
-2.44141	-1.19019
-1.58691	-0.42725
-2.22778	-0.5188
-1.12915	-0.21362
-0.27466	-0.97656
-1.34277	-1.15967
-1.28174	-1.15967
-1.37329	-1.61743
-1.77002	-2.16675
-1.64795	-1.64795
-1.28174	-1.00708
-0.97656	-1.00708
-0.82397	-1.52588
-1.15967	-1.31226
-1.28174	-1.0376
0	-0.09155
-0.36621	-0.36621
-1.58691	-1.83105
-1.46484	-1.80054
-1.40381	-2.22778
-0.64087	-1.7395
-0.54932	-1.40381
-1.40381	-1.58691
-1.34277	-2.04468
-0.82397	-2.38037
-0.64087	-3.17383
-1.0376	-1.95312
-2.19727	-1.49536
-1.34277	-1.92261
-0.94604	-2.53296
-1.43433	-2.50244
-1.34277	-2.83813
-1.28174	-1.92261
-1.98364	-1.52588
-1.43433	-2.22778
-1.49536	-2.47192
-0.33569	-2.22778
0.24414	-2.13623
-0.76294	-1.46484
-1.86157	-1.34277
-1.46484	-1.19019
-1.06812	-1.95312
-1.43433	-1.5564
-1.37329	-1.34277
-0.73242	-2.28882
-1.43433	-2.65503
-1.12915	-1.86157
-0.91553	-1.64795
-1.15967	-1.37329
-0.57983	-1.67847
-0.97656	-2.31934
-1.2207	-1.49536
-1.40381	-0.7019
-1.43433	-1.67847
-1.2207	-1.09863
-0.91553	-1.89209
-0.61035	-2.10571
-1.46484	-1.5564
-1.46484	-1.25122
-1.15967	-1.2207
-0.79346	-1.70898
-1.46484	-2.0752
-1.52588	-2.01416
-0.73242	-1.70898
-0.76294	-1.49536
-1.5564	-1.40381
-1.89209	-1.70898
-2.01416	-1.77002
-2.38037	-2.04468
-1.43433	-1.83105
-1.43433	-1.31226
-1.43433	-0.97656
-0.76294	-0.21362
-0.61035	-0.64087
-1.15967	-2.22778
-1.43433	-2.28882
-0.97656	-1.37329
-2.10571	-0.67139
-1.2207	-1.15967
-1.40381	-1.19019
-1.46484	-1.46484
-0.12207	-1.83105
-0.54932	-1.5564
-1.58691	-1.64795
-2.04468	-0.24414
-1.49536	-0.36621
-1.77002	-1.06812
-2.13623	-0.45776
-1.89209	-0.27466
-1.80054	0.15259
-2.44141	-0.57983
-1.92261	-1.43433
-0.85449	-1.31226
-0.42725	-0.5188
-1.40381	-0.09155
-2.59399	-0.15259
-2.56348	0
-1.98364	0.24414
-2.19727	-0.33569
-1.28174	-1.0376
-1.40381	-0.73242
-1.67847	0.03052
-2.16675	-0.30518
-2.41089	-1.15967
-2.2583	-1.25122
-2.13623	-1.46484
-2.53296	-1.40381
-1.7395	-1.12915
-0.94604	-1.0376
-1.83105	-1.31226
-2.04468	-1.43433
-1.25122	-1.15967
-1.7395	-2.50244
-2.38037	-1.77002
-1.95312	-1.00708
-0.85449	-1.00708
-1.06812	-1.00708
-1.5564	-1.37329
-1.67847	-1.61743
-1.19019	-0.76294
-1.58691	-1.46484
-1.0376	-1.92261
-1.58691	-0.91553
-2.34985	-0.64087
-1.37329	-0.73242
-1.19019	-0.79346
-1.67847	-0.64087
-1.5564	-0.24414
-1.34277	-0.48828
-1.80054	-0.91553
-1.43433	-1.49536
-1.80054	-0.82397
-1.52588	-0.39673
-2.62451	-1.92261
-1.83105	-1.86157
-0.94604	-1.67847
-1.15967	-1.5564
-0.79346	-2.62451
-1.00708	-2.53296
-1.0376	-2.04468
-0.76294	-2.9602
-0.7019	-3.32642
-0.85449	-2.41089
-1.25122	-1.77002
-1.83105	-2.28882
-2.38037	-2.01416
-2.89917	-2.56348
-3.38745	-1.49536
-2.80762	-1.95312
-2.86865	-1.95312
-2.62451	-1.67847
-2.01416	-1.67847
-1.37329	-1.67847
-2.2583	-1.80054
-2.41089	-1.46484
-1.80054	-1.83105
-1.89209	-1.92261
-1.80054	-2.10571
-2.22778	-1.2207
-2.41089	-1.19019
-1.77002	-0.73242
-0.97656	-1.0376
-0.97656	-1.70898
-1.5564	-1.58691
-2.16675	-2.34985
-1.5564	-2.74658
-1.61743	-2.16675
-1.06812	-1.80054
-1.40381	-0.67139
-1.28174	-0.21362
-0.73242	-0.94604
-0.39673	-2.01416
-0.33569	-2.71606
-1.25122	-1.46484
-1.89209	-1.43433
-0.5188	-2.01416
-0.67139	-1.61743
-0.85449	-2.34985
-0.36621	-1.95312
-1.43433	-0.85449
-1.49536	-0.85449
-1.2207	-1.00708
-1.2207	-1.70898
-0.61035	-1.43433
-1.12915	-1.19019
-1.2207	-1.25122
-0.82397	-0.54932
-0.64087	-0.54932
-1.52588	-1.06812
-1.43433	-0.54932
-0.97656	0.27466
-0.61035	-0.88501
-1.46484	-1.2207
-2.31934	-1.61743
-1.86157	-2.71606
-2.16675	-3.75366
-2.9602	-4.66919
-2.41089	-5.40161
-1.92261	-5.37109
-2.2583	-5.79834
-2.01416	-6.04248
-2.65503	-5.09644
-0.94604	-4.18091
-1.09863	-3.2959
-1.12915	-3.63159
-1.34277	-3.20435
-2.04468	-3.08228
-1.19019	-2.19727
-1.52588	-2.04468
-1.77002	-2.65503
-1.5564	-2.74658
-0.61035	-2.62451
-1.25122	-3.05176
-2.13623	-2.68555
-1.2207	-2.22778
-1.49536	-2.50244
-1.5564	-2.41089
-1.15967	-2.68555
-0.18311	-2.59399
0.33569	-2.89917
-0.7019	-3.20435
-1.00708	-2.99072
-1.12915	-1.67847
-0.61035	-1.49536
-1.25122	-2.04468
-1.70898	-2.2583
-1.80054	-2.13623
-1.25122	-1.49536
-1.46484	-1.19019
-0.54932	-1.0376
-0.97656	-1.95312
-1.31226	-2.16675
-0.57983	-1.80054
-1.49536	-1.58691
-1.09863	-2.10571
-0.15259	-3.2959
0.03052	-2.71606
-0.97656	-2.2583
-1.64795	-2.99072
-0.45776	-2.01416
-0.5188	-1.64795
-2.22778	-2.53296
-1.49536	-1.67847
-0.36621	-1.77002
-0.73242	-2.28882
-1.40381	-1.58691
-2.28882	-1.00708
-2.86865	-1.7395
-1.28174	-2.80762
-1.25122	-2.68555
-1.5564	-2.01416
-1.40381	-1.92261
-1.00708	-1.40381
-1.2207	-1.61743
-1.52588	-2.44141
-0.5188	-1.2207
-1.06812	-1.15967
-0.88501	-1.61743
-1.58691	-0.88501
-2.0752	-1.15967
-2.16675	-1.49536
-1.86157	-2.28882
-1.67847	-1.37329
-1.09863	-1.37329
-1.09863	-1.40381
-1.37329	-1.25122
-1.43433	-0.94604
-1.34277	-1.09863
-1.40381	-1.64795
-1.37329	-0.94604
-1.2207	-0.21362
-0.94604	-0.27466
-0.79346	-0.48828
-1.09863	-1.06812
-1.80054	-0.88501
-1.64795	-0.15259
-1.58691	-1.06812
-1.83105	-1.61743
-0.7019	-0.64087
-0.54932	-0.33569
-1.46484	-1.83105
-1.7395	-2.19727
-1.58691	-1.98364
-1.46484	-1.43433
-2.31934	-0.64087
-1.58691	-0.45776
-1.83105	-0.27466
-2.01416	-0.73242
-1.40381	-1.00708
-0.91553	-1.15967
-1.86157	-0.76294
-2.13623	-0.27466
-1.83105	-1.5564
-1.46484	-1.67847
-1.2207	-1.89209
-1.19019	-1.61743
-1.49536	-1.37329
-1.31226	-1.28174
-2.22778	-1.28174
-2.38037	-1.09863
-1.64795	-0.85449
-1.83105	-2.22778
-2.44141	-2.13623
-1.67847	-2.16675
-1.46484	-2.2583
-1.37329	-2.04468
-1.49536	-2.34985
-2.0752	-2.47192
-1.61743	-2.89917
-1.25122	-1.98364
-2.0752	-1.77002
-2.99072	-2.2583
[truncated: 18,002 more rows]
