# Supplementary material for: GABAergic motor neurons bias locomotor decision-making in C. elegans
Source: Nat Commun. 2020 Oct 8;11:5076. doi: 10.1038/s41467-020-18893-9 (PMC7544903; doi:10.1038/s41467-020-18893-9)
Supplement: Supplementary file 4 — Source Data [file 41467_2020_18893_MOESM4_ESM.zip › Fig. s2 Source Data.xlsx]

## Sheet: data
ACh-gated current (pA)
	wt	acr-2	acr-9	acr-12	acr-14	acr-18	acr-20	lgc-26	lgc-40	acr-16	unc-29	unc-38	unc-63
1	43.5658	83.0543	63.311	66.0606	74.0097	66.0533	67.1062	63.395	42.9684	66.1574	56.0168	71.7728	71.6895
2	69.7338	54.3692	69.3489	73.452	64.9692	61.4452	81.2011	65.382	70.3193	62.1949	59.4619	61.6128	48.5677
3	80.7291	72.9312	60.261	73.5208	74.9924	63.6642	62.3699	98.4411	87.822	71.6244	50.9065	89.0861	73.0164
4	84.5197	82.7732	54.0896	74.2944	85.2902	68.3475	84.7258	102.213	72.0588	87.9807	74.3351	68.2656	45.1709
5	62.097	60.9575	64.1119	104.621	71.1213	47.286	77.6763	58.7571	84.7245	59.8273	80.5046	60.2859	71.8971
6	73.1902	79.4434	61.4562	80.9974	70.2592	63.8899		75.5578		74.7608	61.3673	57.3043	49.8192
7	80.3343		71.3731	86.4515	71.6126	65.3665		51.0572			67.8679	50.341	63.1513
8	73.7733		68.8047			83.1527		84.2782				40.6041
9	100.401					93.0748						81.6883
10	65.0319											57.689
11	57.7819
12	88.6457
13	62.3315
14	85.0625
15	46.9205
mean	71.6079	72.2548	64.0945	79.9139	73.1793	68.0311	74.6159	74.8852	71.5786	70.4243	64.3515	63.865	60.4731
SE	4.0496	4.92248	2.00509	4.78208	2.35672	4.37308	4.2503	6.60167	7.92787	4.19006	3.95213	4.54448	4.65532

## Sheet: trace
wt	acr-2	acr-9	acr-12	acr-14	acr-18	acr-20	lgc-26	lgc-40	acr-16	unc-29	unc-38	unc-63
-2.28882	-2.71606	-1.00708	-1.31226	-2.31934	-0.85449	-0.94604	-3.63159	-1.7395	-2.50244	-2.68555	-3.11279	-4.88281
-3.05176	-1.77002	-0.24414	-0.82397	-1.83105	-0.73242	-1.40381	-3.38745	-1.2207	-2.44141	-3.17383	-2.44141	-4.63867
-3.08228	-2.16675	-0.79346	-1.37329	-2.10571	-1.5564	-1.7395	-2.92969	-1.12915	-2.01416	-3.2959	-2.50244	-4.39453
-2.74658	-2.22778	-1.12915	-1.12915	-1.61743	-2.16675	-0.97656	-2.7771	-1.80054	-2.53296	-2.50244	-2.22778	-3.93677
-1.89209	-1.46484	-1.00708	-0.91553	-1.34277	-1.49536	-0.57983	-2.0752	-1.43433	-2.92969	-1.7395	-1.5564	-3.93677
-1.09863	-2.04468	-0.67139	-2.19727	-1.25122	-1.5564	-1.34277	-2.13623	-1.52588	-2.56348	-1.31226	-1.31226	-4.45557
-1.80054	-2.22778	-1.15967	-1.49536	-1.19019	-1.0376	-1.61743	-2.22778	-2.38037	-2.16675	-1.80054	-0.94604	-3.78418
-2.34985	-1.86157	-1.70898	-1.40381	-1.12915	-0.57983	-0.94604	-2.92969	-2.62451	-2.83813	-2.16675	-0.94604	-3.26538
-2.13623	-1.0376	-1.0376	-1.95312	-1.37329	-0.33569	-0.85449	-2.53296	-2.10571	-2.16675	-1.92261	-2.28882	-4.05884
-2.04468	-1.64795	-1.40381	-1.70898	-2.0752	-0.45776	-0.82397	-2.19727	-1.83105	-1.92261	-1.46484	-2.16675	-3.87573
-1.49536	-2.16675	-2.10571	-1.58691	-0.97656	-1.06812	-1.83105	-1.61743	-1.52588	-1.70898	-2.22778	-1.83105	-3.93677
-1.80054	-1.86157	-2.16675	-1.15967	-0.73242	-1.0376	-2.41089	-2.34985	-0.64087	-2.2583	-2.71606	-1.06812	-3.26538
-2.86865	-1.95312	-3.11279	-1.0376	-1.0376	-0.82397	-1.52588	-2.65503	-1.2207	-1.80054	-2.65503	-0.57983	-4.08935
-2.56348	-2.19727	-3.50952	-1.49536	-1.37329	-1.12915	-0.82397	-2.01416	-1.49536	-1.09863	-3.23486	-2.34985	-3.9978
-2.10571	-1.25122	-2.9602	-1.70898	-2.47192	-0.12207	-1.19019	-1.34277	-1.64795	-1.83105	-3.02124	-2.44141	-2.50244
-2.34985	-1.34277	-2.31934	-1.34277	-2.10571	-0.67139	-1.49536	-1.61743	-1.77002	-1.43433	-2.86865	-1.58691	-2.9602
-2.59399	-0.64087	-2.34985	-1.19019	-1.40381	-1.19019	-1.00708	-2.19727	-1.98364	-1.86157	-3.23486	-1.28174	-3.17383
-3.05176	-1.37329	-2.47192	-1.0376	-1.7395	-1.09863	-0.39673	-2.31934	-1.5564	-2.71606	-3.479	-1.49536	-3.23486
-2.10571	-2.10571	-2.44141	-1.37329	-3.32642	-0.88501	-0.64087	-2.13623	-2.01416	-2.19727	-2.86865	-2.13623	-2.9602
-2.19727	-1.52588	-1.92261	-1.43433	-2.59399	-1.2207	-0.91553	-2.38037	-2.68555	-2.01416	-2.56348	-2.86865	-2.74658
-2.19727	-1.43433	-2.01416	-1.83105	-2.01416	-2.01416	-0.24414	-2.86865	-1.89209	-1.77002	-2.22778	-1.89209	-3.23486
-2.01416	-1.64795	-1.77002	-2.28882	-2.53296	-1.06812	0.15259	-3.26538	-1.52588	-1.31226	-1.5564	-2.04468	-3.87573
-1.86157	-1.7395	-1.92261	-1.98364	-2.53296	-0.79346	-0.91553	-2.71606	-1.40381	-1.95312	-2.44141	-2.80762	-4.18091
-2.22778	-1.64795	-2.2583	-1.86157	-2.10571	-1.09863	-2.22778	-2.10571	-1.98364	-2.71606	-2.89917	-2.80762	-2.47192
-2.28882	-1.25122	-1.5564	-2.47192	-2.04468	-1.31226	-2.19727	-2.10571	-2.62451	-1.49536	-2.56348	-2.44141	-2.47192
-2.10571	-1.40381	-1.70898	-2.38037	-0.94604	-1.09863	-2.44141	-1.64795	-2.34985	-1.2207	-1.80054	-2.22778	-2.2583
-1.86157	-1.67847	-2.53296	-1.46484	-1.0376	-1.67847	-2.22778	-1.95312	-1.58691	-1.70898	-2.31934	-2.71606	-2.50244
-2.19727	-0.91553	-2.7771	-1.25122	-1.00708	-1.37329	-1.80054	-1.92261	-1.19019	-2.80762	-2.47192	-1.61743	-3.50952
-2.68555	-0.27466	-2.16675	-1.98364	-0.82397	-1.37329	-1.58691	-2.16675	-2.19727	-3.69263	-2.28882	-0.24414	-3.8147
-3.20435	-1.15967	-2.53296	-2.10571	-1.61743	-1.86157	-1.86157	-2.2583	-2.74658	-3.20435	-2.44141	-0.64087	-3.479
-3.02124	-1.40381	-2.04468	-2.28882	-1.7395	-1.64795	-1.00708	-2.34985	-1.58691	-3.05176	-2.16675	-0.94604	-3.66211
-2.74658	-1.70898	-1.77002	-1.83105	-1.34277	-1.7395	-1.64795	-2.44141	-1.34277	-2.59399	-2.68555	-1.09863	-4.11987
-2.92969	-1.70898	-1.64795	-1.37329	-1.2207	-1.61743	-2.41089	-2.10571	-1.92261	-3.08228	-2.53296	-1.67847	-3.96728
-3.2959	-2.04468	-2.2583	-1.80054	-2.19727	-2.13623	-1.49536	-3.41797	-2.01416	-2.71606	-2.34985	-2.16675	-3.75366
-3.2959	-1.98364	-1.49536	-1.95312	-2.10571	-2.16675	-0.85449	-3.38745	-2.62451	-2.19727	-3.75366	-3.11279	-3.72314
-2.89917	-1.25122	-2.68555	-1.92261	-1.19019	-1.31226	-0.48828	-3.17383	-2.01416	-2.10571	-3.38745	-2.41089	-3.78418
-3.35693	0.09155	-3.23486	-1.80054	-1.09863	-1.31226	-0.39673	-2.92969	-2.13623	-2.0752	-3.08228	-1.98364	-4.39453
-3.05176	0	-3.14331	-2.10571	-1.25122	-1.77002	-1.70898	-2.7771	-2.50244	-2.31934	-2.7771	-2.47192	-4.21143
-2.89917	-0.94604	-3.11279	-2.2583	-1.0376	-1.49536	-1.43433	-2.53296	-2.65503	-2.9602	-2.10571	-2.44141	-3.54004
-3.17383	-1.5564	-1.80054	-2.04468	-1.80054	-1.46484	-0.48828	-3.11279	-2.10571	-3.2959	-2.99072	-2.22778	-3.32642
-2.16675	-1.98364	-1.67847	-1.98364	-2.31934	-1.49536	-0.45776	-2.99072	-2.41089	-2.7771	-3.05176	-2.16675	-3.87573
-2.01416	-1.83105	-1.77002	-2.44141	-1.15967	-1.09863	-1.80054	-2.44141	-2.22778	-2.04468	-3.41797	-2.19727	-3.93677
-2.2583	-2.28882	-2.53296	-2.50244	-0.94604	-1.46484	-2.22778	-2.22778	-2.22778	-1.77002	-3.14331	-2.10571	-4.11987
-1.77002	-2.0752	-1.37329	-2.19727	-1.09863	-2.28882	-2.2583	-1.43433	-1.86157	-1.80054	-3.23486	-2.99072	-3.50952
-2.41089	-2.80762	-1.52588	-1.67847	-1.00708	-2.01416	-1.67847	-1.95312	-2.2583	-2.50244	-3.32642	-2.28882	-3.23486
-2.74658	-2.22778	-1.09863	-2.50244	-0.18311	-1.58691	-1.52588	-2.65503	-2.22778	-2.9602	-2.56348	-1.67847	-3.78418
-2.50244	-1.09863	-0.61035	-2.80762	0.33569	-1.86157	-1.83105	-1.70898	-1.31226	-3.17383	-1.67847	-1.43433	-3.32642
-3.08228	-1.40381	-1.52588	-2.80762	-0.85449	-1.52588	-1.67847	-1.77002	-1.37329	-3.69263	-2.44141	-2.41089	-4.18091
-3.26538	-2.47192	-2.34985	-2.34985	-1.25122	-1.64795	-1.92261	-2.2583	-1.43433	-2.68555	-3.38745	-2.38037	-4.48608
-2.28882	-2.62451	-1.89209	-1.58691	-1.5564	-1.64795	-1.15967	-2.41089	-2.47192	-1.92261	-3.84521	-2.04468	-3.23486
-1.98364	-2.2583	-1.49536	-2.01416	-0.88501	-1.09863	-0.94604	-3.63159	-2.16675	-2.53296	-3.90625	-1.80054	-2.7771
-1.70898	-2.34985	-0.48828	-3.32642	-0.54932	-1.49536	-2.31934	-2.92969	-1.49536	-3.2959	-3.35693	-2.59399	-3.32642
-2.7771	-2.41089	-0.82397	-2.31934	-1.31226	-1.2207	-1.7395	-1.7395	-1.98364	-2.38037	-3.11279	-2.10571	-3.14331
-2.62451	-2.2583	-0.5188	-2.0752	-1.0376	-1.12915	-1.28174	-1.28174	-2.47192	-2.83813	-4.11987	-1.67847	-3.72314
-1.2207	-2.74658	-0.57983	-2.04468	-0.88501	-1.49536	-2.59399	-1.5564	-2.53296	-2.71606	-4.57764	-1.89209	-3.60107
-0.85449	-2.89917	-1.2207	-1.34277	-0.97656	-1.12915	-2.62451	-1.31226	-2.19727	-3.20435	-3.44849	-2.2583	-3.08228
-1.80054	-2.2583	-1.00708	-1.83105	-0.5188	-1.52588	-2.86865	-2.53296	-1.89209	-2.47192	-3.54004	-2.28882	-2.83813
-1.67847	-2.41089	-1.28174	-2.86865	-1.52588	-2.22778	-2.74658	-2.41089	-3.05176	-2.34985	-3.35693	-0.94604	-3.90625
-1.77002	-2.19727	-1.67847	-2.10571	-2.13623	-2.04468	-1.80054	-2.2583	-4.24194	-3.26538	-3.44849	-0.85449	-3.05176
-1.67847	-1.43433	-1.86157	-1.70898	-1.25122	-1.77002	-1.58691	-2.10571	-3.90625	-3.479	-4.11987	-1.61743	-2.22778
-1.52588	-1.86157	-1.64795	-1.00708	-0.45776	-1.5564	-1.98364	-2.0752	-3.02124	-3.9978	-3.479	-2.62451	-3.11279
-2.04468	-2.0752	-0.82397	-2.16675	-0.85449	-1.70898	-3.11279	-2.38037	-2.7771	-3.63159	-2.92969	-2.99072	-3.02124
-2.62451	-1.70898	-1.00708	-2.38037	-1.19019	-1.95312	-2.13623	-2.62451	-3.41797	-2.31934	-2.7771	-2.86865	-2.65503
-1.89209	-1.2207	-0.97656	-2.44141	-1.46484	-1.95312	-1.25122	-2.13623	-4.18091	-2.62451	-2.74658	-1.86157	-3.08228
-1.89209	-1.49536	-1.40381	-2.22778	-1.31226	-2.53296	-0.45776	-1.5564	-3.75366	-2.65503	-2.34985	-2.50244	-3.20435
-1.58691	-1.95312	-1.31226	-1.67847	-1.64795	-2.56348	-1.2207	-2.10571	-3.87573	-2.28882	-2.50244	-3.20435	-2.71606
-1.92261	-2.38037	-1.0376	-1.80054	-1.40381	-2.0752	-1.64795	-1.67847	-4.05884	-1.7395	-2.38037	-1.43433	-1.83105
-2.31934	-1.92261	-0.88501	-2.2583	-0.42725	-2.47192	-1.43433	-2.0752	-4.05884	-2.53296	-1.61743	-1.12915	-1.70898
-1.86157	-2.0752	-0.30518	-2.71606	-0.03052	-1.70898	-0.67139	-2.92969	-4.79126	-2.83813	-1.92261	-1.92261	-2.31934
-1.5564	-2.0752	-0.73242	-2.44141	0.24414	-1.70898	-1.34277	-3.32642	-4.27246	-2.89917	-2.10571	-2.65503	-1.64795
-1.49536	-2.04468	-1.61743	-2.13623	0.76294	-2.62451	-2.53296	-2.80762	-3.69263	-2.41089	-1.83105	-1.43433	-1.89209
-0.85449	-1.49536	-1.98364	-1.58691	0.42725	-2.2583	-1.89209	-2.65503	-3.84521	-3.44849	-2.04468	-1.40381	-3.02124
-1.98364	-2.19727	-2.0752	-1.40381	-1.06812	-0.82397	-1.80054	-1.37329	-3.41797	-3.20435	-2.47192	-1.5564	-3.32642
-2.13623	-1.80054	-1.7395	-1.95312	-1.7395	-0.73242	-2.22778	-2.0752	-3.26538	-2.92969	-2.68555	-1.92261	-3.66211
-2.65503	-1.2207	-1.25122	-2.04468	-1.37329	-1.40381	-2.71606	-2.22778	-3.17383	-2.62451	-3.32642	-1.40381	-3.54004
-1.37329	-0.79346	-1.64795	-2.9602	-1.09863	-1.89209	-2.89917	-2.86865	-3.20435	-2.74658	-3.479	-0.45776	-2.89917
-1.06812	-0.57983	-1.5564	-1.95312	-0.73242	-1.95312	-1.92261	-2.80762	-3.90625	-2.74658	-2.65503	-1.43433	-2.10571
-1.98364	-1.40381	-1.09863	-0.91553	-1.06812	-1.89209	-1.43433	-2.89917	-4.91333	-1.61743	-2.44141	-1.52588	-1.49536
-1.95312	-1.12915	-1.25122	-1.06812	-1.46484	-1.95312	-1.34277	-3.57056	-3.72314	-1.49536	-2.31934	-1.92261	-1.12915
-1.15967	-0.97656	-1.09863	-1.80054	-1.61743	-1.77002	-0.82397	-3.41797	-2.44141	-2.86865	-2.0752	-0.88501	-2.0752
-1.7395	-0.64087	-1.09863	-1.70898	-1.64795	-1.37329	-1.25122	-3.26538	-3.23486	-3.23486	-2.38037	-1.0376	-2.53296
-1.95312	-1.19019	-1.70898	-1.98364	-1.19019	-2.22778	-1.19019	-2.59399	-4.08935	-2.22778	-2.41089	-1.06812	-1.64795
-1.5564	-1.43433	-2.16675	-1.34277	-0.94604	-2.2583	-0.88501	-1.7395	-5.18799	-2.47192	-3.11279	-1.25122	-2.68555
-2.22778	-2.56348	-1.64795	-1.12915	-0.5188	-1.34277	-1.58691	-1.89209	-4.02832	-2.7771	-3.66211	-1.95312	-2.80762
-2.16675	-2.83813	-2.28882	-1.0376	-0.21362	-1.52588	-1.40381	-2.89917	-2.99072	-3.08228	-3.02124	-1.83105	-2.68555
-2.04468	-2.44141	-1.25122	-1.64795	0.09155	-2.01416	-1.31226	-3.57056	-1.5564	-3.8147	-2.68555	-1.86157	-2.56348
-2.13623	-1.25122	-2.2583	-2.28882	-0.09155	-1.80054	-0.61035	-3.60107	-1.98364	-3.08228	-3.2959	-1.46484	-2.0752
-3.32642	-1.5564	-2.01416	-2.44141	-1.58691	-1.7395	-0.09155	-2.80762	-2.10571	-2.83813	-3.35693	-1.61743	-2.19727
-3.08228	-1.92261	-2.13623	-1.52588	-1.25122	-1.80054	-0.85449	-2.89917	-2.80762	-3.87573	-2.16675	-1.92261	-1.92261
-1.64795	-1.61743	-2.28882	-1.95312	-0.64087	-1.06812	-1.98364	-2.56348	-2.92969	-4.05884	-1.00708	-0.88501	-2.04468
-1.28174	-1.98364	-2.0752	-1.49536	-0.48828	-1.31226	-1.5564	-2.53296	-2.22778	-4.30298	-1.34277	-0.88501	-2.83813
-1.25122	-1.46484	-1.92261	-1.61743	-0.39673	-1.83105	-1.61743	-2.19727	-2.56348	-3.90625	-2.62451	-2.31934	-2.56348
-2.16675	-1.37329	-1.46484	-2.01416	-0.88501	-2.19727	-2.56348	-2.80762	-2.7771	-3.9978	-2.38037	-1.52588	-2.86865
-2.28882	-1.70898	-1.61743	-2.19727	-0.82397	-1.64795	-2.62451	-2.56348	-2.16675	-3.75366	-1.80054	-1.61743	-3.14331
-2.28882	-1.19019	-1.64795	-1.92261	-0.12207	-1.98364	-2.44141	-2.16675	-2.56348	-4.85229	-2.2583	-1.5564	-3.32642
-1.86157	-0.79346	-1.34277	-2.41089	-0.18311	-1.86157	-1.70898	-2.28882	-3.75366	-4.94385	-3.20435	-0.94604	-2.92969
-2.0752	-1.5564	-0.94604	-1.86157	-0.54932	-1.37329	-2.10571	-2.47192	-3.38745	-3.35693	-3.2959	-0.21362	-3.08228
-1.80054	-1.86157	-1.0376	-1.49536	-1.19019	-1.12915	-2.65503	-3.35693	-1.43433	-2.50244	-3.38745	-0.57983	-3.23486
-2.34985	-1.40381	-1.5564	-1.43433	-1.19019	-1.34277	-1.52588	-3.2959	-1.92261	-2.9602	-3.23486	-1.00708	-2.53296
-2.2583	-1.67847	-1.31226	-1.86157	-0.91553	-2.16675	-1.58691	-2.50244	-2.89917	-3.87573	-2.80762	-1.89209	-2.89917
-1.46484	-2.01416	-1.40381	-1.58691	-0.03052	-2.68555	-2.99072	-1.15967	-2.99072	-3.72314	-3.63159	-2.44141	-3.9978
-1.15967	-2.89917	-1.98364	-1.31226	-0.42725	-2.22778	-2.83813	-0.94604	-3.23486	-3.84521	-3.72314	-2.10571	-4.57764
-2.2583	-3.32642	-1.5564	-1.09863	-0.91553	-1.64795	-3.08228	-1.61743	-2.92969	-3.90625	-3.32642	-1.77002	-3.72314
-2.99072	-3.479	-0.54932	-1.67847	-1.15967	-2.44141	-2.34985	-1.89209	-3.23486	-3.69263	-3.44849	-1.40381	-3.60107
-2.28882	-2.53296	-0.33569	-1.25122	-1.64795	-2.9602	-2.44141	-2.80762	-3.60107	-3.60107	-3.05176	-2.28882	-3.69263
-2.16675	-1.98364	-2.41089	-0.54932	-1.28174	-2.53296	-3.54004	-2.89917	-4.24194	-2.80762	-2.34985	-1.98364	-3.05176
-2.34985	-2.74658	-2.31934	-1.58691	-0.7019	-1.95312	-3.479	-2.86865	-4.63867	-3.60107	-2.41089	-1.83105	-3.57056
-2.01416	-2.86865	-1.89209	-1.92261	-1.19019	-2.13623	-2.92969	-2.01416	-5.21851	-3.50952	-2.44141	-2.01416	-3.26538
-2.28882	-2.50244	-1.09863	-2.13623	-1.25122	-2.19727	-2.44141	-1.7395	-4.97436	-2.92969	-2.38037	-1.31226	-2.68555
-2.59399	-2.83813	-1.25122	-2.89917	-1.12915	-1.25122	-2.38037	-2.31934	-4.42505	-3.8147	-2.7771	-1.46484	-2.56348
-1.89209	-3.32642	-1.37329	-1.70898	-0.67139	-1.67847	-2.31934	-2.68555	-4.39453	-3.2959	-1.15967	-0.97656	-3.17383
-1.43433	-3.41797	-0.64087	-1.83105	-0.67139	-1.89209	-2.0752	-1.80054	-5.49316	-2.65503	-0.97656	-1.40381	-3.41797
-1.67847	-2.71606	-0.06104	-1.19019	-1.37329	-1.46484	-2.7771	-1.28174	-5.82886	-2.89917	-0.94604	-2.10571	-3.05176
-2.10571	-3.02124	-0.30518	-1.43433	-0.88501	-1.0376	-3.23486	-1.77002	-5.34058	-2.59399	-1.40381	-2.01416	-2.9602
-2.01416	-3.63159	-1.64795	-1.40381	-0.67139	-1.5564	-2.44141	-2.47192	-4.79126	-2.9602	-2.31934	-2.10571	-3.02124
-1.43433	-3.14331	-2.04468	-1.58691	-0.12207	-2.65503	-2.22778	-2.89917	-5.31006	-2.7771	-2.19727	-1.70898	-3.05176
-1.37329	-2.65503	-1.77002	-1.61743	-0.5188	-2.80762	-2.47192	-2.59399	-5.18799	-2.44141	-1.46484	-0.73242	-3.2959
-1.09863	-3.26538	-1.06812	-1.70898	-1.12915	-2.2583	-2.59399	-1.00708	-3.87573	-2.10571	-1.5564	-1.12915	-3.54004
-2.31934	-2.89917	-0.48828	-1.95312	-1.43433	-2.01416	-2.80762	-1.12915	-3.41797	-1.49536	-1.34277	-1.92261	-2.56348
-2.99072	-2.34985	-1.31226	-1.28174	-1.31226	-1.28174	-2.62451	-1.49536	-3.75366	-2.01416	-1.09863	-1.58691	-1.98364
-1.95312	-2.2583	-2.04468	-1.0376	-0.21362	-1.70898	-2.80762	-1.34277	-3.84521	-1.89209	-2.74658	-0.73242	-2.16675
-1.37329	-1.92261	-2.31934	-1.49536	-0.79346	-2.44141	-3.11279	-1.98364	-4.11987	-2.38037	-3.75366	-1.34277	-2.34985
-1.25122	-1.40381	-2.22778	-1.19019	-1.28174	-2.53296	-1.80054	-1.64795	-3.90625	-1.49536	-2.83813	-1.49536	-2.34985
-1.5564	-1.80054	-1.58691	-0.39673	-1.06812	-2.50244	-1.52588	-1.80054	-3.50952	-0.88501	-3.08228	-1.52588	-2.31934
-1.64795	-2.68555	-1.09863	-1.19019	-1.06812	-2.38037	-2.01416	-1.34277	-3.02124	-1.67847	-2.7771	-0.64087	-2.68555
-2.99072	-3.17383	-2.04468	-1.80054	-0.61035	-1.5564	-2.16675	-1.43433	-3.08228	-3.17383	-2.86865	-0.79346	-3.02124
-2.28882	-2.68555	-3.41797	-2.22778	-0.09155	-1.83105	-2.04468	-1.37329	-3.05176	-2.41089	-2.80762	-1.89209	-2.41089
-1.40381	-2.47192	-2.41089	-1.61743	-1.0376	-2.01416	-2.68555	-1.12915	-3.05176	-1.34277	-2.34985	-2.10571	-2.0752
-2.28882	-2.83813	-1.09863	-1.34277	-1.80054	-2.59399	-2.53296	-1.92261	-2.47192	-2.7771	-2.9602	-1.46484	-3.05176
-2.50244	-2.62451	-2.50244	-0.88501	-1.49536	-2.99072	-2.9602	-2.59399	-2.71606	-3.479	-3.2959	-1.28174	-2.2583
-2.38037	-2.41089	-2.68555	-1.40381	-0.57983	-2.62451	-2.89917	-2.13623	-3.57056	-2.68555	-3.50952	-1.80054	-2.31934
-2.13623	-1.49536	-2.47192	-1.80054	-1.25122	-2.56348	-2.89917	-1.80054	-3.32642	-2.50244	-3.35693	-2.16675	-2.89917
-2.01416	-0.76294	-2.34985	-1.83105	-1.43433	-1.49536	-3.44849	-1.28174	-2.92969	-3.8147	-2.74658	-2.56348	-2.89917
-2.44141	-1.28174	-2.28882	-1.95312	-1.86157	-2.50244	-3.78418	-0.5188	-3.26538	-3.8147	-2.47192	-2.34985	-3.35693
-2.31934	-1.95312	-2.99072	-1.77002	-2.0752	-2.7771	-3.17383	-0.73242	-3.38745	-3.78418	-2.22778	-1.86157	-3.41797
-1.67847	-1.77002	-2.9602	-1.09863	-1.80054	-2.19727	-2.71606	-1.67847	-3.38745	-3.23486	-2.31934	-1.80054	-3.44849
-1.43433	-2.01416	-3.11279	-2.44141	-0.91553	-2.68555	-1.43433	-2.13623	-3.11279	-2.92969	-2.83813	-1.83105	-3.57056
-1.37329	-1.70898	-3.02124	-2.53296	-0.94604	-1.98364	-0.82397	-2.50244	-3.87573	-3.479	-2.10571	-1.2207	-3.50952
-1.52588	-1.58691	-2.34985	-1.5564	-1.0376	-1.83105	-0.7019	-3.32642	-4.45557	-2.86865	-1.86157	-1.37329	-3.44849
-2.31934	-2.10571	-2.7771	-1.95312	-1.43433	-2.34985	-1.46484	-3.54004	-4.27246	-2.71606	-2.0752	-1.7395	-3.32642
-2.80762	-2.44141	-2.38037	-2.44141	-1.64795	-1.92261	-0.88501	-3.479	-3.479	-3.23486	-3.2959	-2.28882	-3.44849
-1.28174	-1.7395	-2.13623	-2.34985	-1.70898	-1.19019	-1.28174	-2.56348	-2.74658	-2.68555	-3.44849	-2.19727	-3.60107
-0.33569	-0.64087	-2.01416	-2.04468	-1.28174	-1.52588	-0.91553	-3.11279	-3.32642	-1.34277	-3.17383	-2.44141	-4.39453
-1.70898	-0.39673	-1.31226	-3.32642	-0.45776	-1.77002	-1.19019	-3.02124	-3.8147	-1.64795	-3.32642	-1.98364	-3.96728
-2.2583	-0.27466	-1.06812	-2.2583	-0.18311	-1.7395	-2.44141	-2.59399	-3.72314	-2.62451	-2.65503	-1.67847	-4.66919
-1.46484	-1.80054	-1.43433	-2.59399	-1.15967	-1.83105	-2.83813	-1.5564	-1.98364	-2.56348	-1.83105	-1.67847	-4.27246
-2.71606	-2.53296	-1.19019	-1.89209	-1.70898	-1.89209	-1.7395	-1.86157	-1.34277	-2.10571	-2.83813	-1.12915	-2.53296
-2.86865	-1.77002	-1.0376	-1.58691	-1.43433	-1.86157	-1.52588	-1.49536	-1.64795	-2.41089	-2.86865	-1.25122	-1.98364
-2.31934	-1.98364	-1.86157	-1.25122	-1.49536	-1.98364	-2.28882	-1.00708	-1.7395	-3.02124	-2.9602	-1.28174	-2.38037
-2.01416	-2.65503	-1.77002	-1.31226	-1.89209	-1.28174	-1.98364	-2.04468	-1.86157	-2.89917	-2.31934	-1.67847	-3.41797
-3.23486	-1.86157	-1.34277	-2.2583	-0.64087	-1.7395	-2.2583	-2.22778	-1.40381	-2.7771	-1.61743	-1.77002	-2.7771
-3.63159	-2.38037	-1.12915	-2.10571	-1.28174	-1.92261	-2.59399	-2.10571	-1.61743	-2.0752	-1.86157	-1.09863	-2.65503
-3.14331	-1.92261	-0.94604	-1.86157	-1.67847	-1.64795	-2.65503	-2.16675	-2.01416	-2.68555	-2.65503	-0.82397	-2.56348
-1.5564	-1.43433	-1.37329	-2.13623	-1.25122	-1.83105	-1.5564	-2.16675	-1.67847	-2.83813	-3.05176	-1.12915	-3.38745
-0.64087	-1.43433	-1.40381	-1.92261	-0.82397	-2.86865	-0.82397	-2.62451	-2.28882	-2.7771	-3.02124	-0.88501	-3.9978
-0.91553	-1.7395	-0.67139	-1.5564	-1.19019	-3.32642	-1.25122	-2.04468	-1.67847	-2.50244	-2.59399	-1.28174	-3.75366
-1.7395	-1.70898	-1.40381	-1.80054	-1.37329	-2.56348	-1.98364	-3.479	-1.83105	-1.5564	-1.61743	-1.64795	-2.83813
-1.95312	-1.64795	-1.80054	-1.83105	-1.92261	-1.80054	-2.59399	-3.9978	-1.61743	-1.2207	-2.38037	-2.04468	-2.80762
-1.70898	-1.80054	-1.58691	-2.04468	-1.64795	-1.28174	-2.83813	-2.38037	-2.28882	-1.77002	-3.02124	-1.70898	-1.80054
-1.83105	-2.01416	-2.0752	-1.34277	-0.88501	-1.46484	-1.64795	-2.2583	-2.0752	-1.95312	-2.31934	-1.58691	-1.70898
-2.10571	-1.61743	-2.13623	-1.46484	-1.28174	-3.05176	-2.7771	-2.7771	-2.41089	-2.31934	-2.74658	-1.83105	-2.04468
-1.95312	-1.89209	-1.89209	-1.64795	-1.61743	-2.74658	-2.59399	-3.20435	-3.14331	-2.28882	-2.38037	-2.28882	-2.83813
-2.01416	-1.7395	-1.25122	-1.89209	-1.43433	-2.41089	-1.98364	-4.24194	-2.2583	-1.25122	-2.62451	-0.54932	-2.74658
-2.2583	-1.52588	-1.28174	-2.04468	-0.21362	-2.31934	-2.28882	-3.479	-1.95312	-1.15967	-2.31934	-0.06104	-3.02124
-1.28174	-1.06812	-1.58691	-1.70898	-0.61035	-2.50244	-3.23486	-2.47192	-2.31934	-1.49536	-2.38037	-0.91553	-3.2959
-1.70898	-1.09863	-1.46484	-1.34277	-1.15967	-1.61743	-3.20435	-3.17383	-2.34985	-2.01416	-2.13623	-1.49536	-2.99072
-2.47192	-1.98364	-1.31226	-1.92261	-1.52588	-1.61743	-3.8147	-3.20435	-2.68555	-2.62451	-2.01416	-1.25122	-2.86865
-2.62451	-2.68555	-1.00708	-1.80054	-1.95312	-1.58691	-2.86865	-1.77002	-2.22778	-3.60107	-1.86157	-2.0752	-1.67847
-1.92261	-2.83813	-0.91553	-1.7395	-1.61743	-1.61743	-1.95312	-2.41089	-1.95312	-3.05176	-2.83813	-2.41089	-1.40381
-1.83105	-2.80762	-0.48828	-1.95312	-0.97656	-1.92261	-1.61743	-3.14331	-2.47192	-3.26538	-2.38037	-1.7395	-2.28882
-1.46484	-2.53296	-0.48828	-1.77002	-1.40381	-1.52588	-1.89209	-2.99072	-1.86157	-2.62451	-2.2583	-1.40381	-3.54004
-2.47192	-2.22778	-0.88501	-2.22778	-1.37329	-2.01416	-2.65503	-2.89917	-0.85449	-2.7771	-2.71606	-1.06812	-3.84521
-2.74658	-2.74658	-0.27466	-1.46484	-1.46484	-1.46484	-2.59399	-2.50244	-1.37329	-2.74658	-2.9602	-1.00708	-3.02124
-1.67847	-3.17383	-0.85449	-1.58691	-1.64795	-2.13623	-2.44141	-2.31934	-2.31934	-3.02124	-3.17383	-1.67847	-2.86865
-1.77002	-3.9978	-1.58691	-2.44141	-1.70898	-2.0752	-1.80054	-1.70898	-1.95312	-2.04468	-2.19727	-1.58691	-2.86865
-2.13623	-4.08935	-1.15967	-2.50244	-1.15967	-1.67847	-2.10571	-2.28882	-1.77002	-2.2583	-2.01416	-1.43433	-2.47192
-2.47192	-3.26538	-1.15967	-2.83813	-1.00708	-2.04468	-2.50244	-2.83813	-1.28174	-3.66211	-1.77002	-2.38037	-2.0752
-1.37329	-2.7771	-1.15967	-3.02124	-0.76294	-2.83813	-2.65503	-3.60107	-2.28882	-2.83813	-2.44141	-2.01416	-1.95312
-2.31934	-3.08228	-1.5564	-3.23486	-0.97656	-1.83105	-2.38037	-2.65503	-3.50952	-2.47192	-2.38037	-0.88501	-2.65503
-3.11279	-2.92969	-2.0752	-3.17383	-0.48828	-0.64087	-2.13623	-1.34277	-4.02832	-3.11279	-1.34277	-1.49536	-3.50952
-2.41089	-3.23486	-0.54932	-2.7771	-1.19019	-0.85449	-2.01416	-1.49536	-2.38037	-2.71606	-1.06812	-1.61743	-2.59399
-2.28882	-3.479	-1.15967	-2.0752	-1.67847	-1.49536	-2.10571	-1.0376	-2.44141	-1.64795	-1.52588	-1.77002	-2.22778
-2.99072	-3.2959	-2.19727	-2.16675	-1.34277	-2.13623	-1.80054	-1.61743	-3.14331	-1.98364	-2.80762	-1.92261	-2.47192
-2.04468	-3.96728	-2.2583	-2.50244	-1.15967	-2.0752	-1.67847	-1.77002	-3.23486	-2.47192	-3.14331	-2.50244	-3.02124
-1.34277	-4.94385	-1.98364	-3.08228	-1.61743	-1.77002	-1.12915	-2.53296	-3.20435	-3.38745	-3.05176	-1.83105	-2.22778
-2.41089	-3.93677	-1.58691	-3.05176	-1.58691	-1.61743	-1.15967	-3.20435	-3.78418	-2.50244	-2.56348	-1.95312	-2.92969
-3.20435	-3.05176	-1.98364	-2.83813	-1.28174	-1.19019	-0.76294	-2.65503	-3.35693	-2.9602	-2.92969	-1.64795	-3.72314
-3.02124	-3.41797	-1.67847	-2.7771	-1.95312	-1.06812	-1.95312	-1.43433	-2.65503	-2.71606	-2.44141	-1.58691	-3.69263
-3.44849	-4.48608	-1.58691	-2.74658	-1.28174	-1.19019	-1.67847	-0.79346	-2.50244	-2.31934	-2.28882	-2.13623	-3.02124
-3.23486	-4.54712	-1.0376	-3.05176	-0.42725	-1.5564	-1.31226	-1.67847	-3.14331	-2.13623	-3.08228	-1.70898	-2.7771
-2.41089	-3.87573	-1.64795	-1.83105	-0.36621	-1.25122	-2.10571	-2.04468	-3.2959	-2.01416	-2.9602	-2.41089	-3.38745
-1.61743	-3.32642	-2.47192	-1.98364	-0.76294	-2.31934	-1.83105	-1.77002	-3.35693	-2.10571	-2.50244	-2.53296	-2.71606
-2.41089	-2.99072	-2.2583	-2.92969	-0.39673	-2.44141	-1.83105	-1.37329	-2.68555	-1.67847	-2.13623	-1.7395	-2.71606
-3.02124	-3.14331	-2.65503	-3.17383	0	-2.31934	-2.59399	-1.46484	-2.41089	-1.5564	-1.86157	-1.31226	-3.17383
-2.47192	-3.2959	-3.57056	-3.57056	-0.36621	-1.80054	-2.04468	-1.25122	-2.16675	-2.01416	-1.49536	-0.67139	-3.26538
-2.68555	-4.27246	-2.74658	-3.75366	-0.73242	-1.89209	-1.12915	-1.19019	-1.95312	-3.05176	-1.0376	-1.2207	-3.35693
-2.62451	-3.44849	-2.0752	-2.41089	-2.0752	-1.70898	-0.76294	-2.19727	-2.2583	-2.38037	-1.37329	-1.31226	-3.44849
-1.98364	-3.60107	-2.19727	-2.0752	-2.56348	-1.98364	-1.61743	-1.83105	-2.71606	-2.34985	-2.41089	-1.52588	-3.26538
-1.70898	-4.36401	-1.40381	-2.86865	-1.83105	-2.22778	-2.22778	-2.16675	-2.83813	-2.99072	-3.05176	-1.92261	-2.56348
-0.85449	-3.63159	-1.92261	-2.99072	-1.37329	-2.38037	-2.99072	-2.38037	-2.9602	-2.53296	-2.31934	-1.34277	-2.7771
-1.7395	-3.2959	-2.59399	-3.11279	-0.76294	-2.89917	-2.99072	-1.61743	-2.74658	-2.71606	-1.46484	-1.77002	-2.50244
-2.50244	-3.75366	-2.71606	-3.41797	-1.31226	-2.59399	-2.9602	-2.04468	-2.92969	-2.53296	-1.15967	-1.64795	-2.74658
-2.22778	-3.87573	-2.31934	-3.02124	-2.47192	-1.37329	-2.13623	-1.64795	-2.13623	-2.9602	-2.16675	-1.67847	-3.479
-2.68555	-3.41797	-3.14331	-2.2583	-3.05176	-1.86157	-2.56348	-2.19727	-2.0752	-3.14331	-2.83813	-1.92261	-3.84521
-2.22778	-3.05176	-3.38745	-2.9602	-2.0752	-2.01416	-2.13623	-1.92261	-2.47192	-2.92969	-2.31934	-2.38037	-2.99072
-1.43433	-2.83813	-2.9602	-2.7771	-0.5188	-2.7771	-1.89209	-2.01416	-3.479	-2.38037	-1.67847	-1.92261	-2.19727
-0.73242	-3.08228	-3.44849	-2.44141	-0.15259	-2.53296	-1.89209	-2.56348	-4.54712	-2.34985	-2.2583	-1.52588	-2.44141
-1.49536	-3.60107	-3.23486	-2.16675	-0.7019	-2.7771	-2.53296	-3.2959	-4.08935	-2.59399	-2.56348	-1.43433	-2.7771
-1.95312	-3.44849	-2.59399	-1.98364	-1.49536	-2.19727	-2.71606	-3.26538	-2.99072	-2.2583	-2.13623	-1.00708	-3.2959
-2.2583	-3.17383	-2.7771	-1.89209	-2.41089	-1.92261	-2.44141	-2.86865	-3.02124	-2.80762	-2.10571	-0.88501	-2.99072
-2.13623	-3.41797	-2.01416	-2.68555	-2.16675	-2.62451	-1.46484	-2.44141	-3.75366	-3.54004	-1.86157	-1.06812	-3.50952
-1.7395	-3.63159	-2.65503	-2.28882	-0.73242	-2.7771	-1.61743	-2.44141	-2.92969	-3.17383	-2.53296	-2.34985	-3.50952
-2.68555	-4.3335	-3.75366	-2.47192	0.33569	-2.38037	-2.41089	-2.34985	-2.89917	-3.38745	-2.7771	-3.02124	-3.54004
-2.9602	-4.79126	-3.38745	-3.2959	-0.61035	-2.01416	-2.56348	-2.80762	-3.38745	-2.65503	-2.50244	-2.38037	-2.99072
-2.65503	-5.0354	-3.11279	-3.08228	-0.94604	-2.71606	-2.53296	-2.56348	-4.21143	-2.47192	-2.28882	-1.64795	-3.23486
-2.86865	-5.12695	-3.17383	-2.9602	-0.5188	-2.44141	-1.92261	-2.74658	-4.5166	-1.98364	-2.13623	-2.0752	-3.87573
-1.98364	-4.97436	-2.7771	-2.38037	-0.54932	-2.13623	-1.52588	-2.41089	-3.75366	-1.31226	-1.52588	-2.22778	-2.86865
-1.70898	-4.82178	-1.92261	-2.31934	-1.15967	-2.38037	-2.38037	-2.28882	-3.11279	-1.06812	-2.28882	-2.04468	-2.41089
-1.46484	-5.34058	-2.7771	-2.68555	-1.00708	-3.23486	-1.89209	-2.83813	-3.479	-0.97656	-2.34985	-2.0752	-3.14331
-1.58691	-4.3335	-2.74658	-2.2583	-1.43433	-3.08228	-1.86157	-2.47192	-3.17383	-2.04468	-2.01416	-2.50244	-2.53296
-2.50244	-4.15039	-2.41089	-2.62451	-1.83105	-2.56348	-2.53296	-2.2583	-3.2959	-2.50244	-1.58691	-2.83813	-3.26538
-2.41089	-4.54712	-2.04468	-3.23486	-0.85449	-1.64795	-3.35693	-2.53296	-3.84521	-2.7771	-2.13623	-3.08228	-3.75366
-2.74658	-4.18091	-2.28882	-3.60107	-0.94604	-1.0376	-3.14331	-2.56348	-3.63159	-2.71606	-2.16675	-2.41089	-2.62451
-2.7771	-4.57764	-2.10571	-3.41797	-1.37329	-1.2207	-2.44141	-1.19019	-2.7771	-2.50244	-1.86157	-2.04468	-1.2207
-1.80054	-3.66211	-1.40381	-2.74658	-0.64087	-1.67847	-2.56348	-1.19019	-3.02124	-1.49536	-2.04468	-1.40381	-1.86157
-1.49536	-3.87573	-1.37329	-2.53296	-1.40381	-2.19727	-3.2959	-1.5564	-4.11987	-1.0376	-1.12915	-1.77002	-2.65503
-1.70898	-4.30298	-1.7395	-2.0752	-1.67847	-1.86157	-3.54004	-1.89209	-4.76074	-1.89209	-1.98364	-2.22778	-1.92261
-2.04468	-3.69263	-2.41089	-3.02124	-1.64795	-1.58691	-2.9602	-2.0752	-3.44849	-2.83813	-2.99072	-1.83105	-2.16675
-2.50244	-3.57056	-2.50244	-3.60107	-1.15967	-1.49536	-1.25122	-2.71606	-2.68555	-3.50952	-3.63159	-1.64795	-3.14331
-2.28882	-3.93677	-1.86157	-3.8147	-1.89209	-2.01416	-1.15967	-2.34985	-2.9602	-3.54004	-3.20435	-2.22778	-3.38745
-1.61743	-3.32642	-1.86157	-3.23486	-1.95312	-1.5564	-1.98364	-1.83105	-2.9602	-2.86865	-2.38037	-2.71606	-2.31934
-1.5564	-3.38745	-2.92969	-2.41089	-0.64087	-1.89209	-1.70898	-2.41089	-3.02124	-1.43433	-2.13623	-2.2583	-1.61743
-1.70898	-3.75366	-2.86865	-2.65503	-0.67139	-2.31934	-2.34985	-2.7771	-2.41089	-2.59399	-2.53296	-1.5564	-1.67847
-1.77002	-3.69263	-2.56348	-2.68555	-1.31226	-2.38037	-1.70898	-2.53296	-2.92969	-2.9602	-2.28882	-2.62451	-2.19727
-2.44141	-2.62451	-0.88501	-2.44141	-1.70898	-2.59399	-1.89209	-2.89917	-3.05176	-1.31226	-2.31934	-2.53296	-2.89917
-2.34985	-2.99072	-0.85449	-2.31934	-1.58691	-2.53296	-2.62451	-3.84521	-2.99072	-0.67139	-2.44141	-2.28882	-2.7771
-2.13623	-3.38745	-1.00708	-3.02124	-1.64795	-1.89209	-2.31934	-2.59399	-2.71606	-1.28174	-1.83105	-2.44141	-2.7771
-2.19727	-2.86865	-1.7395	-2.74658	-1.37329	-1.64795	-1.46484	-1.95312	-3.02124	-1.40381	-0.88501	-2.50244	-2.99072
-2.10571	-2.80762	-1.49536	-2.53296	-1.0376	-1.52588	-2.16675	-2.56348	-3.02124	-2.0752	-1.5564	-1.83105	-3.44849
-1.92261	-3.63159	-1.5564	-2.62451	-2.41089	-1.37329	-2.59399	-2.53296	-2.83813	-2.41089	-2.2583	-1.09863	-3.41797
-1.83105	-3.60107	-1.67847	-2.83813	-2.22778	-1.0376	-1.31226	-2.71606	-3.23486	-1.95312	-2.71606	-1.34277	-3.35693
-1.19019	-3.08228	-0.91553	-3.32642	-1.95312	-2.28882	-0.21362	-2.65503	-2.9602	-1.28174	-3.02124	-1.70898	-3.26538
-1.28174	-2.62451	-1.83105	-3.14331	-1.70898	-2.83813	-0.18311	-1.61743	-2.92969	-2.13623	-2.44141	-0.85449	-3.69263
-1.15967	-2.83813	-2.68555	-2.19727	-0.82397	-2.71606	-0.91553	-0.88501	-2.65503	-1.98364	-2.22778	-1.5564	-2.89917
-1.37329	-2.34985	-2.74658	-1.98364	-0.85449	-2.83813	-2.19727	-1.52588	-2.44141	-1.49536	-3.05176	-2.04468	-1.49536
-0.61035	-2.83813	-2.83813	-3.02124	-0.61035	-2.2583	-1.15967	-2.22778	-2.31934	-2.22778	-2.89917	-1.61743	-1.58691
-0.61035	-3.84521	-2.0752	-3.11279	-0.30518	-1.7395	-1.15967	-2.16675	-1.83105	-2.71606	-2.83813	-1.61743	-2.04468
-1.06812	-3.78418	-2.71606	-3.14331	-0.30518	-2.04468	-2.44141	-2.22778	-2.74658	-1.92261	-2.9602	-1.95312	-1.15967
-2.34985	-4.24194	-2.99072	-2.89917	-1.92261	-2.16675	-2.7771	-1.83105	-3.41797	-1.95312	-3.35693	-1.95312	-1.34277
-2.22778	-3.60107	-2.01416	-2.80762	-1.98364	-2.0752	-2.01416	-0.94604	-3.54004	-2.65503	-3.17383	-2.28882	-2.59399
-1.83105	-3.66211	-1.5564	-2.89917	-1.83105	-2.34985	-1.12915	-1.25122	-2.99072	-2.62451	-2.89917	-3.05176	-2.0752
-2.10571	-3.78418	-1.64795	-2.89917	-1.58691	-1.92261	-0.85449	-1.25122	-2.92969	-3.08228	-2.16675	-2.13623	-2.50244
-1.34277	-4.30298	-1.83105	-3.23486	-1.31226	-1.83105	-0.97656	-1.86157	-3.20435	-2.22778	-2.13623	-1.98364	-3.23486
-1.7395	-3.90625	-1.98364	-2.56348	-1.92261	-2.2583	-2.41089	-2.53296	-3.50952	-2.41089	-0.88501	-2.47192	-2.47192
-2.01416	-3.23486	-1.77002	-2.71606	-1.61743	-1.95312	-2.0752	-1.80054	-4.24194	-2.31934	-1.31226	-2.22778	-1.92261
-1.98364	-2.74658	-1.7395	-2.83813	-1.09863	-2.04468	-1.2207	-1.80054	-3.41797	-1.98364	-2.56348	-0.45776	-1.89209
-1.09863	-2.47192	-2.71606	-2.68555	-1.37329	-2.13623	-1.0376	-2.44141	-3.38745	-1.83105	-2.44141	-1.70898	-2.89917
-1.12915	-2.53296	-3.38745	-1.83105	-1.09863	-2.28882	-1.28174	-2.31934	-3.90625	-1.40381	-2.2583	-1.92261	-3.26538
-1.64795	-2.56348	-2.92969	-2.13623	-1.49536	-2.34985	-2.16675	-1.98364	-3.90625	-1.43433	-2.9602	-2.28882	-1.92261
-1.61743	-2.80762	-1.86157	-2.92969	-1.2207	-1.70898	-3.2959	-1.64795	-4.30298	-1.52588	-2.2583	-1.52588	-3.17383
-1.0376	-2.9602	-1.98364	-2.86865	-1.12915	-1.52588	-2.99072	-1.70898	-3.84521	-2.44141	-1.46484	-0.39673	-2.9602
-1.77002	-2.89917	-2.2583	-2.92969	-1.06812	-1.49536	-2.10571	-1.7395	-2.80762	-2.53296	-1.80054	-2.01416	-1.95312
-2.50244	-3.26538	-1.43433	-2.50244	-1.83105	-0.94604	-1.5564	-2.04468	-2.68555	-2.38037	-2.62451	-2.28882	-1.64795
-1.64795	-3.44849	-1.00708	-2.56348	-1.80054	-1.80054	-2.31934	-1.92261	-2.99072	-3.60107	-2.80762	-2.44141	-2.22778
-1.19019	-2.99072	-1.37329	-2.22778	-1.61743	-3.17383	-2.71606	-2.62451	-3.17383	-2.7771	-2.44141	-1.49536	-2.16675
-1.12915	-2.80762	-1.83105	-2.2583	-1.92261	-2.83813	-1.95312	-3.44849	-3.57056	-2.10571	-2.28882	-1.77002	-3.20435
-1.61743	-3.20435	-2.80762	-2.53296	-0.88501	-2.01416	-0.79346	-2.89917	-3.11279	-2.01416	-1.40381	-1.98364	-2.19727
-2.19727	-3.41797	-2.31934	-2.62451	-1.64795	-2.80762	-1.25122	-2.65503	-3.41797	-3.11279	-1.83105	-1.58691	-1.31226
-2.04468	-3.50952	-1.61743	-2.59399	-1.64795	-2.34985	-1.86157	-2.47192	-3.2959	-3.54004	-1.80054	-1.09863	-1.40381
-1.70898	-2.28882	-1.61743	-1.80054	-1.2207	-2.74658	-1.80054	-1.7395	-3.93677	-2.89917	-1.83105	-1.64795	-1.37329
-1.40381	-2.22778	-1.58691	-1.77002	-1.95312	-3.26538	-1.09863	-1.98364	-3.9978	-2.47192	-2.50244	-1.25122	-1.09863
-0.94604	-2.56348	-1.06812	-2.0752	-1.70898	-2.22778	-0.94604	-2.65503	-3.38745	-1.98364	-3.44849	-1.2207	-1.37329
-0.85449	-3.72314	-1.52588	-2.50244	-1.67847	-1.37329	-0.85449	-2.9602	-4.39453	-1.67847	-2.19727	-1.5564	-2.2583
-1.28174	-3.41797	-1.86157	-2.89917	-2.2583	-1.40381	-1.67847	-3.32642	-4.5166	-2.74658	-1.19019	-1.64795	-2.10571
-1.70898	-2.41089	-1.98364	-3.2959	-1.46484	-1.80054	-1.43433	-3.8147	-3.84521	-2.65503	-1.25122	-1.86157	-1.28174
-2.2583	-2.50244	-2.10571	-2.53296	-0.82397	-2.13623	-0.48828	-2.65503	-3.9978	-3.05176	-1.58691	-1.95312	-0.67139
-1.25122	-3.87573	-3.02124	-2.44141	-1.31226	-1.40381	-1.12915	-2.0752	-4.91333	-2.47192	-2.10571	-1.5564	-0.48828
-1.0376	-3.93677	-2.71606	-2.13623	-1.80054	-1.46484	-1.64795	-2.92969	-6.19507	-1.46484	-1.5564	-1.46484	-1.06812
-1.12915	-3.57056	-1.86157	-2.62451	-1.98364	-2.10571	-1.15967	-3.20435	-5.95093	-1.49536	-1.77002	-1.34277	-1.89209
-0.57983	-3.20435	-2.2583	-3.35693	-2.31934	-2.38037	-0.94604	-2.65503	-5.12695	-1.83105	-1.86157	-2.99072	-1.98364
-0.39673	-2.74658	-3.08228	-2.53296	-2.10571	-2.31934	-1.09863	-1.98364	-3.60107	-2.22778	-1.92261	-2.53296	-1.31226
-0.82397	-2.50244	-1.83105	-2.92969	-1.19019	-2.16675	-1.19019	-3.08228	-3.32642	-1.92261	-2.53296	-1.61743	-1.28174
-0.73242	-2.83813	-1.37329	-2.31934	-1.67847	-1.86157	-1.25122	-3.17383	-2.89917	-1.12915	-2.34985	-1.67847	-0.97656
-0.94604	-3.60107	-1.95312	-2.2583	-2.50244	-2.01416	-1.31226	-2.59399	-2.2583	-1.09863	-2.86865	-1.61743	-0.94604
-1.43433	-2.71606	-1.95312	-3.26538	-1.67847	-2.22778	-1.40381	-2.89917	-2.62451	-1.2207	-2.92969	-1.95312	-2.13623
-1.2207	-3.63159	-2.13623	-2.38037	-1.34277	-1.92261	-2.10571	-2.53296	-3.87573	-1.58691	-2.2583	-1.64795	-1.95312
-1.34277	-3.87573	-2.56348	-1.77002	-2.0752	-1.52588	-2.19727	-2.10571	-3.90625	-1.67847	-2.53296	-1.12915	-1.49536
-2.04468	-3.05176	-2.34985	-1.61743	-2.56348	-2.2583	-1.49536	-3.41797	-5.12695	-1.98364	-2.31934	-2.28882	-2.16675
-2.13623	-3.38745	-1.64795	-1.67847	-2.16675	-2.44141	-1.37329	-2.86865	-5.27954	-1.12915	-2.34985	-2.19727	-2.22778
-1.2207	-2.9602	-1.7395	-1.83105	-1.98364	-2.28882	-0.85449	-2.44141	-3.87573	-0.73242	-2.50244	-1.06812	-2.19727
-0.73242	-2.7771	-2.7771	-2.34985	-2.38037	-2.01416	-1.31226	-1.95312	-3.26538	-1.37329	-2.86865	-2.01416	-2.47192
-1.5564	-2.68555	-3.38745	-2.53296	-2.56348	-1.98364	-1.64795	-1.58691	-3.05176	-2.65503	-2.47192	-2.31934	-2.47192
-1.70898	-3.08228	-3.02124	-3.02124	-2.62451	-2.16675	-1.77002	-1.92261	-3.14331	-2.62451	-2.9602	-2.38037	-3.02124
-1.67847	-3.32642	-2.62451	-3.41797	-2.47192	-1.95312	-2.2583	-3.69263	-2.92969	-2.86865	-2.13623	-2.13623	-2.7771
-1.98364	-3.78418	-1.98364	-2.62451	-2.04468	-1.58691	-1.06812	-3.41797	-3.08228	-2.9602	-3.05176	-2.47192	-2.99072
-2.38037	-3.44849	-2.0752	-1.89209	-1.95312	-1.86157	-0.97656	-2.53296	-3.38745	-1.92261	-2.71606	-1.98364	-2.31934
-1.7395	-2.83813	-1.95312	-1.86157	-1.92261	-2.59399	-1.7395	-2.92969	-3.44849	-1.34277	-2.01416	-2.0752	-2.56348
-1.98364	-3.54004	-1.52588	-2.83813	-2.62451	-2.28882	-1.5564	-2.28882	-2.62451	-1.58691	-2.74658	-2.2583	-2.53296
-1.7395	-3.66211	-1.7395	-3.20435	-2.10571	-2.47192	-2.34985	-1.95312	-1.70898	-2.2583	-3.57056	-2.41089	-2.2583
-1.31226	-3.17383	-2.83813	-2.62451	-1.0376	-2.68555	-2.59399	-2.44141	-2.22778	-1.83105	-3.11279	-2.01416	-2.56348
-2.2583	-2.71606	-2.38037	-2.9602	-1.49536	-2.19727	-2.13623	-2.9602	-2.28882	-1.31226	-2.62451	-1.40381	-2.68555
-2.01416	-2.74658	-1.98364	-2.80762	-2.41089	-3.08228	-1.19019	-3.20435	-2.41089	-1.95312	-2.2583	-2.28882	-2.50244
-1.70898	-3.20435	-1.80054	-2.92969	-2.41089	-2.2583	-1.5564	-3.50952	-1.89209	-2.16675	-2.22778	-2.74658	-1.92261
-1.43433	-2.92969	-1.70898	-2.65503	-2.22778	-1.15967	-2.22778	-3.23486	-1.28174	-2.44141	-1.80054	-2.22778	-2.80762
-0.94604	-2.22778	-2.53296	-2.47192	-1.80054	-1.64795	-2.16675	-2.68555	-1.28174	-1.89209	-2.19727	-1.64795	-2.74658
-0.91553	-2.56348	-2.34985	-2.0752	-1.80054	-2.10571	-2.41089	-2.44141	-1.28174	-1.92261	-1.98364	-1.43433	-2.13623
-1.86157	-2.9602	-1.86157	-2.22778	-0.94604	-1.80054	-2.28882	-3.14331	-1.40381	-2.2583	-2.19727	-1.61743	-2.83813
-1.67847	-2.99072	-1.83105	-2.0752	-0.88501	-2.0752	-3.14331	-3.9978	-2.01416	-1.98364	-2.22778	-1.46484	-2.53296
-1.40381	-2.83813	-2.22778	-2.41089	-0.64087	-2.62451	-2.80762	-3.8147	-1.67847	-1.98364	-2.28882	-0.57983	-2.28882
-1.52588	-2.53296	-1.86157	-2.62451	-0.79346	-2.89917	-3.63159	-3.20435	-2.34985	-2.62451	-2.34985	-1.77002	-2.0752
-2.71606	-2.99072	-0.88501	-2.65503	-1.43433	-1.92261	-3.35693	-1.89209	-2.89917	-2.31934	-2.7771	-2.34985	-2.01416
-3.26538	-3.05176	-1.00708	-2.41089	-2.99072	-2.50244	-3.72314	-2.13623	-1.98364	-2.59399	-3.9978	-2.47192	-2.62451
-1.67847	-3.26538	-1.46484	-2.68555	-3.8147	-2.56348	-2.62451	-1.83105	-1.64795	-2.22778	-3.2959	-2.2583	-3.60107
-1.12915	-3.66211	-1.49536	-2.80762	-4.18091	-2.9602	-3.05176	-2.10571	-2.16675	-2.28882	-2.92969	-1.98364	-2.74658
-0.7019	-3.11279	-1.12915	-3.38745	-2.99072	-2.0752	-3.479	-3.17383	-2.53296	-2.68555	-2.80762	-2.34985	-2.50244
-1.00708	-2.83813	-0.97656	-3.32642	-2.7771	-1.89209	-2.44141	-2.83813	-1.95312	-2.74658	-3.2959	-1.43433	-3.60107
-1.67847	-2.92969	-1.61743	-3.44849	-3.05176	-1.70898	-2.31934	-2.04468	-2.16675	-2.80762	-3.50952	-1.92261	-3.26538
-2.0752	-2.89917	-1.58691	-3.14331	-1.49536	-1.92261	-2.47192	-1.64795	-2.0752	-2.16675	-3.20435	-3.35693	-2.9602
-0.76294	-3.38745	-1.40381	-3.41797	-1.43433	-2.38037	-3.20435	-2.38037	-2.0752	-1.5564	-2.50244	-1.5564	-2.34985
-1.5564	-3.75366	-1.64795	-2.9602	-1.46484	-1.83105	-2.41089	-3.26538	-2.13623	-1.86157	-2.22778	-1.46484	-2.50244
-1.15967	-3.50952	-1.89209	-2.89917	-1.49536	-1.46484	-2.99072	-2.9602	-3.08228	-1.58691	-2.04468	-2.01416	-2.65503
-1.28174	-3.69263	-1.86157	-2.34985	-2.0752	-1.58691	-2.59399	-2.9602	-2.59399	-1.06812	-2.19727	-1.61743	-2.80762
-2.16675	-4.18091	-1.98364	-2.13623	-2.41089	-2.13623	-1.61743	-3.08228	-1.61743	-1.31226	-2.41089	-1.25122	-1.58691
-2.31934	-4.11987	-1.12915	-1.52588	-2.2583	-2.01416	-1.5564	-2.83813	-2.16675	-1.61743	-2.2583	-1.61743	-1.92261
-2.34985	-3.8147	-1.80054	-1.89209	-2.31934	-1.70898	-2.22778	-2.89917	-1.92261	-1.64795	-2.9602	-2.68555	-2.80762
-0.76294	-2.9602	-3.54004	-2.71606	-2.50244	-2.04468	-2.86865	-3.54004	-1.19019	-2.86865	-3.20435	-3.05176	-2.74658
0.03052	-2.99072	-4.60815	-3.35693	-1.49536	-2.74658	-2.71606	-3.60107	-1.80054	-2.65503	-1.86157	-1.46484	-2.80762
-0.85449	-3.8147	-4.66919	-2.56348	-0.88501	-3.44849	-2.59399	-3.41797	-1.37329	-1.58691	-2.34985	-2.01416	-2.53296
-1.46484	-3.90625	-4.97436	-2.13623	-1.46484	-2.86865	-2.41089	-2.7771	-1.7395	-1.7395	-2.50244	-3.11279	-2.22778
-2.10571	-4.11987	-5.43213	-2.19727	-1.83105	-2.0752	-1.95312	-1.86157	-1.40381	-2.34985	-2.62451	-3.05176	-2.2583
-1.61743	-4.30298	-5.0354	-3.02124	-1.67847	-2.13623	-1.70898	-2.65503	-1.09863	-1.67847	-2.56348	-2.0752	-2.31934
-1.12915	-4.08935	-4.08935	-3.38745	-2.28882	-2.59399	-2.31934	-2.28882	-1.58691	-2.47192	-2.68555	-2.28882	-2.13623
-1.40381	-3.63159	-3.66211	-3.54004	-2.92969	-2.34985	-2.38037	-2.13623	-1.43433	-2.71606	-2.7771	-3.23486	-2.44141
-0.73242	-3.44849	-3.50952	-2.86865	-2.38037	-2.41089	-2.74658	-2.44141	-1.28174	-1.86157	-2.71606	-3.38745	-3.44849
-1.7395	-3.479	-3.32642	-2.22778	-1.86157	-2.16675	-1.37329	-2.99072	-1.09863	-1.67847	-2.7771	-2.28882	-3.72314
-1.67847	-3.2959	-2.71606	-1.80054	-1.80054	-2.28882	-1.0376	-3.08228	-1.98364	-1.64795	-2.62451	-2.0752	-3.60107
-1.34277	-3.17383	-3.54004	-2.31934	-2.2583	-2.62451	-2.47192	-2.83813	-1.83105	-2.34985	-2.65503	-1.0376	-3.54004
-0.64087	-3.72314	-4.27246	-2.22778	-2.01416	-1.52588	-3.11279	-2.50244	-2.59399	-2.2583	-1.86157	-0.88501	-2.83813
-1.15967	-3.44849	-3.11279	-2.53296	-1.95312	-2.2583	-2.65503	-1.58691	-1.19019	-1.64795	-1.7395	-2.80762	-3.26538
-1.09863	-3.38745	-2.7771	-2.13623	-2.04468	-2.47192	-2.80762	-0.79346	-0.64087	-1.83105	-2.59399	-2.80762	-3.02124
-1.12915	-2.86865	-2.92969	-2.9602	-1.40381	-2.68555	-2.74658	-1.70898	-1.34277	-2.59399	-2.41089	-2.19727	-2.59399
-1.7395	-3.02124	-2.04468	-3.479	-2.38037	-2.16675	-2.56348	-2.28882	-2.04468	-1.46484	-2.41089	-1.95312	-3.08228
-1.86157	-3.69263	-1.5564	-2.71606	-2.80762	-1.7395	-2.04468	-1.49536	-1.40381	-0.91553	-2.56348	-2.41089	-3.69263
-0.88501	-4.5166	-1.89209	-1.83105	-3.11279	-2.34985	-1.83105	-1.98364	-1.15967	-2.10571	-3.72314	-1.77002	-3.08228
-0.76294	-3.93677	-2.9602	-2.56348	-2.22778	-2.19727	-1.92261	-2.7771	-2.01416	-1.61743	-3.05176	-1.37329	-2.38037
-0.48828	-3.41797	-3.11279	-3.57056	-1.7395	-2.38037	-2.19727	-1.92261	-2.22778	-1.61743	-2.41089	-1.31226	-2.92969
-0.88501	-3.60107	-3.44849	-3.32642	-2.50244	-2.83813	-2.04468	-1.80054	-1.83105	-1.98364	-2.83813	-2.22778	-3.26538
-2.01416	-4.36401	-2.7771	-3.14331	-2.41089	-2.41089	-2.59399	-2.53296	-1.7395	-2.34985	-2.44141	-3.17383	-3.26538
-1.00708	-3.72314	-2.62451	-2.92969	-2.22778	-1.83105	-3.02124	-2.53296	-1.80054	-2.86865	-2.7771	-2.80762	-2.65503
-0.91553	-3.11279	-2.34985	-3.17383	-2.41089	-1.86157	-2.7771	-2.28882	-1.80054	-1.77002	-2.74658	-2.92969	-2.31934
-2.31934	-3.23486	-2.31934	-3.11279	-2.44141	-2.71606	-2.19727	-2.62451	-1.58691	-1.37329	-3.02124	-3.38745	-2.22778
-2.53296	-3.9978	-1.89209	-2.86865	-1.92261	-2.01416	-2.53296	-2.2583	-2.22778	-1.77002	-2.74658	-3.90625	-2.7771
-1.89209	-4.02832	-1.95312	-2.86865	-2.28882	-1.7395	-1.83105	-2.74658	-1.86157	-2.16675	-2.50244	-2.59399	-3.93677
-1.31226	-3.9978	-2.19727	-2.71606	-2.7771	-1.5564	-1.61743	-2.0752	-0.97656	-2.80762	-2.71606	-2.7771	-3.90625
-1.49536	-3.66211	-2.28882	-2.65503	-2.34985	-1.40381	-2.16675	-2.01416	-1.46484	-2.28882	-2.28882	-2.7771	-2.47192
-2.41089	-2.92969	-2.50244	-3.11279	-1.92261	-1.80054	-1.86157	-1.64795	-1.49536	-2.01416	-3.50952	-3.41797	-1.67847
-1.64795	-2.71606	-2.56348	-3.2959	-1.92261	-1.83105	-2.04468	-1.31226	-1.25122	-1.95312	-3.38745	-3.87573	-2.80762
-1.28174	-2.41089	-2.34985	-4.15039	-1.98364	-2.13623	-2.62451	-1.83105	-1.52588	-2.2583	-2.65503	-3.78418	-2.41089
-1.25122	-4.02832	-1.06812	-3.93677	-1.58691	-1.70898	-2.59399	-1.70898	-2.80762	-2.68555	-2.47192	-3.60107	-1.52588
-1.67847	-4.63867	-2.04468	-3.26538	-2.22778	-1.15967	-2.38037	-1.25122	-2.2583	-2.19727	-2.44141	-2.80762	-1.70898
-1.09863	-3.78418	-2.80762	-2.92969	-2.38037	-2.47192	-2.59399	-1.28174	-1.28174	-2.50244	-3.20435	-1.80054	-2.2583
-0.82397	-3.41797	-2.99072	-3.84521	-1.49536	-3.17383	-1.49536	-1.58691	-1.77002	-3.08228	-2.44141	-1.95312	-2.83813
-1.15967	-2.50244	-2.34985	-4.30298	-2.28882	-2.56348	-0.76294	-2.31934	-1.98364	-3.63159	-2.53296	-3.05176	-1.86157
-1.77002	-3.08228	-1.61743	-3.8147	-3.32642	-2.13623	-1.40381	-2.10571	-2.41089	-3.69263	-1.61743	-3.84521	-1.64795
-1.2207	-2.62451	-2.38037	-2.13623	-4.02832	-1.70898	-2.04468	-2.50244	-2.47192	-2.7771	-1.89209	-3.72314	-2.62451
-1.86157	-1.7395	-3.38745	-2.50244	-3.96728	-1.40381	-2.62451	-2.41089	-3.02124	-2.16675	-2.86865	-3.78418	-2.53296
-2.38037	-1.19019	-3.84521	-3.26538	-3.2959	-1.64795	-1.77002	-2.31934	-2.71606	-2.31934	-2.9602	-2.89917	-3.41797
-2.38037	-2.44141	-2.80762	-3.26538	-3.26538	-1.40381	-1.89209	-3.14331	-2.10571	-1.92261	-3.23486	-2.22778	-2.89917
-2.2583	-4.02832	-3.11279	-2.99072	-4.11987	-1.19019	-1.40381	-3.479	-1.98364	-1.70898	-2.89917	-1.98364	-2.50244
-1.15967	-4.3335	-2.83813	-2.83813	-3.14331	-1.31226	-1.25122	-3.23486	-1.92261	-2.34985	-1.7395	-2.74658	-2.86865
-1.25122	-3.57056	-1.83105	-2.62451	-3.05176	-1.80054	-2.38037	-2.59399	-1.86157	-2.41089	-1.86157	-1.37329	-2.34985
-1.46484	-4.08935	-2.62451	-2.56348	-3.05176	-1.06812	-1.86157	-2.28882	-2.10571	-1.61743	-2.04468	-1.49536	-2.62451
-2.28882	-4.11987	-3.41797	-3.05176	-3.02124	-0.18311	-1.09863	-3.02124	-1.83105	-1.34277	-2.9602	-1.86157	-2.68555
-1.89209	-3.8147	-2.83813	-3.44849	-2.74658	-1.09863	-1.25122	-2.99072	-1.86157	-1.92261	-3.26538	-1.61743	-2.9602
-1.52588	-2.50244	-1.77002	-2.2583	-2.59399	-2.19727	-2.16675	-2.59399	-2.68555	-2.16675	-3.05176	-2.28882	-2.9602
-0.82397	-1.37329	-2.31934	-2.71606	-2.56348	-2.34985	-2.50244	-2.0752	-3.14331	-2.10571	-2.53296	-2.74658	-3.35693
-1.19019	-1.95312	-3.11279	-2.86865	-1.98364	-1.19019	-1.89209	-1.95312	-2.7771	-3.11279	-2.47192	-1.58691	-3.02124
-2.01416	-2.99072	-2.0752	-1.67847	-1.80054	-1.28174	-1.12915	-2.9602	-2.47192	-3.26538	-3.32642	-1.86157	-3.8147
-1.67847	-2.2583	-0.88501	-2.41089	-2.16675	-1.40381	-1.67847	-2.59399	-3.05176	-2.74658	-3.11279	-2.83813	-3.50952
-1.58691	-1.61743	-1.58691	-3.02124	-2.89917	-1.25122	-2.16675	-1.92261	-2.7771	-2.59399	-3.35693	-1.98364	-2.89917
-1.52588	-2.9602	-2.86865	-2.53296	-3.57056	-2.2583	-2.22778	-2.7771	-2.80762	-2.44141	-3.14331	-2.19727	-2.34985
-1.19019	-2.53296	-2.71606	-1.34277	-3.9978	-2.19727	-1.0376	-3.54004	-3.44849	-2.47192	-3.26538	-2.38037	-3.87573
-0.7019	-2.83813	-1.89209	-1.34277	-3.05176	-1.98364	-0.39673	-2.92969	-2.92969	-2.53296	-3.38745	-1.86157	-4.05884
-1.00708	-3.14331	-2.34985	-2.10571	-2.19727	-1.58691	-0.42725	-2.10571	-2.2583	-2.59399	-3.26538	-2.22778	-3.72314
-1.64795	-3.75366	-2.04468	-2.38037	-2.04468	-1.86157	-0.94604	-2.80762	-2.86865	-2.31934	-3.479	-2.86865	-3.35693
-1.5564	-4.02832	-1.5564	-2.04468	-2.99072	-1.2207	-0.7019	-2.53296	-2.89917	-2.22778	-3.05176	-1.86157	-3.57056
-1.09863	-3.35693	-1.70898	-2.65503	-2.50244	-1.89209	-0.76294	-1.67847	-2.9602	-1.95312	-3.14331	-1.5564	-2.68555
-1.49536	-2.7771	-1.5564	-2.34985	-1.61743	-2.19727	-0.61035	-1.15967	-3.66211	-1.34277	-2.38037	-2.16675	-2.83813
-1.28174	-3.75366	-2.68555	-1.98364	-2.34985	-1.77002	-0.42725	-1.43433	-3.90625	-1.09863	-2.9602	-3.20435	-2.9602
-1.0376	-3.05176	-3.2959	-1.92261	-3.35693	-2.01416	-1.49536	-2.22778	-3.2959	-1.15967	-3.23486	-3.11279	-3.26538
-0.57983	-2.9602	-3.11279	-2.04468	-3.50952	-3.17383	-2.13623	-2.83813	-3.84521	-2.10571	-3.479	-2.01416	-3.57056
-1.28174	-3.11279	-2.34985	-2.71606	-2.80762	-2.50244	-2.0752	-2.44141	-3.96728	-2.16675	-3.72314	-2.71606	-3.44849
-2.56348	-2.53296	-1.92261	-2.68555	-1.40381	-2.44141	-1.98364	-2.89917	-3.17383	-1.80054	-3.32642	-3.14331	-4.48608
-2.62451	-2.13623	-2.62451	-2.01416	-1.25122	-2.13623	-2.10571	-2.16675	-2.44141	-1.83105	-3.38745	-2.7771	-5.12695
-2.53296	-2.34985	-2.47192	-1.49536	-2.04468	-1.80054	-1.80054	-2.01416	-3.17383	-1.15967	-3.26538	-3.05176	-4.5166
-2.47192	-3.20435	-2.50244	-1.77002	-2.71606	-2.22778	-1.77002	-1.5564	-4.30298	-2.01416	-3.9978	-2.28882	-3.75366
-2.10571	-2.71606	-2.19727	-1.46484	-1.67847	-2.74658	-1.40381	-0.97656	-3.50952	-3.05176	-3.8147	-2.34985	-4.36401
-2.13623	-3.23486	-2.7771	-0.91553	-0.45776	-2.34985	-1.0376	-0.94604	-2.83813	-2.89917	-3.23486	-2.80762	-3.66211
-1.83105	-3.41797	-3.17383	-1.58691	-0.91553	-2.2583	-0.82397	-2.38037	-2.53296	-2.2583	-3.32642	-2.56348	-3.26538
-1.80054	-3.44849	-2.19727	-2.41089	-1.67847	-2.47192	-0.85449	-2.50244	-2.68555	-2.28882	-3.72314	-1.43433	-4.18091
-2.0752	-3.57056	-2.34985	-2.71606	-1.64795	-3.2959	-1.5564	-3.05176	-3.35693	-1.92261	-3.23486	-1.31226	-4.24194
-2.0752	-2.68555	-1.98364	-2.71606	-2.01416	-2.65503	-1.25122	-2.86865	-4.05884	-2.50244	-2.47192	-1.28174	-3.8147
-2.83813	-2.99072	-2.01416	-1.89209	-2.01416	-1.77002	-1.34277	-2.7771	-3.84521	-2.0752	-3.11279	-0.79346	-4.36401
-2.16675	-2.80762	-2.41089	-0.97656	-2.10571	-2.16675	-1.58691	-2.22778	-3.32642	-2.22778	-3.96728	-1.43433	-3.17383
-1.52588	-2.80762	-2.74658	-0.82397	-1.98364	-2.56348	-1.34277	-2.01416	-3.69263	-1.98364	-4.21143	-1.92261	-2.01416
-2.28882	-2.01416	-2.34985	-1.49536	-2.34985	-3.08228	-1.00708	-2.19727	-3.08228	-2.04468	-3.87573	-0.82397	-3.05176
-1.83105	-2.86865	-2.56348	-1.5564	-1.49536	-2.65503	0.12207	-2.71606	-3.05176	-2.0752	-3.2959	-1.40381	-3.69263
-0.7019	-2.83813	-2.53296	-2.59399	-1.43433	-2.7771	0.18311	-3.44849	-3.11279	-1.31226	-2.65503	-1.67847	-3.69263
-1.52588	-2.31934	-2.38037	-2.89917	-2.28882	-2.9602	-1.77002	-3.8147	-2.74658	-2.16675	-3.69263	0	-3.05176
-2.41089	-1.67847	-2.22778	-2.47192	-2.16675	-2.41089	-2.71606	-3.90625	-2.99072	-2.13623	-3.63159	0.36621	-3.23486
-2.44141	-2.41089	-2.0752	-1.89209	-2.74658	-1.67847	-1.80054	-3.66211	-3.02124	-2.16675	-3.05176	-1.43433	-3.32642
-1.89209	-2.9602	-2.89917	-2.68555	-3.11279	-2.28882	-0.7019	-3.84521	-3.32642	-1.98364	-3.20435	-2.34985	-3.63159
-1.09863	-2.71606	-3.93677	-2.2583	-2.53296	-3.08228	-0.73242	-2.99072	-2.9602	-1.98364	-3.05176	-2.31934	-3.35693
-1.98364	-2.01416	-2.83813	-1.64795	-2.0752	-2.80762	-0.82397	-3.11279	-2.2583	-2.10571	-3.02124	-2.22778	-2.65503
-1.89209	-1.77002	-2.01416	-1.43433	-2.19727	-2.01416	-1.31226	-3.479	-2.41089	-3.11279	-3.2959	-1.58691	-2.44141
-0.7019	-2.7771	-2.0752	-1.43433	-2.53296	-0.97656	-0.79346	-3.72314	-3.02124	-2.10571	-2.83813	-1.52588	-2.13623
-0.94604	-2.41089	-1.25122	-2.10571	-2.99072	-1.77002	-1.67847	-3.8147	-2.44141	-1.52588	-2.9602	-1.2207	-2.13623
-1.2207	-1.80054	-2.13623	-2.28882	-3.50952	-2.74658	-1.61743	-3.23486	-2.80762	-1.61743	-3.26538	-1.28174	-2.50244
-1.58691	-1.58691	-3.08228	-1.46484	-3.8147	-2.0752	-1.06812	-3.11279	-2.50244	-1.19019	-2.74658	-2.41089	-3.57056
-2.50244	-2.01416	-1.64795	-2.0752	-2.59399	-1.58691	-1.37329	-3.44849	-2.59399	-1.15967	-3.41797	-2.34985	-2.99072
-2.68555	-2.2583	-2.10571	-2.19727	-2.19727	-2.0752	-2.2583	-3.11279	-3.26538	-2.19727	-3.50952	-1.49536	-3.14331
-2.38037	-2.01416	-2.41089	-2.16675	-2.0752	-2.34985	-1.0376	-2.74658	-4.08935	-2.99072	-2.22778	-1.31226	-3.63159
-1.28174	-2.10571	-2.56348	-2.92969	-0.97656	-1.52588	-0.48828	-2.10571	-4.54712	-2.28882	-2.44141	-1.80054	-3.02124
-1.34277	-1.95312	-2.50244	-3.84521	-0.82397	-2.28882	-0.97656	-2.10571	-4.45557	-1.25122	-2.22778	-1.25122	-2.50244
-1.83105	-1.70898	-1.83105	-3.72314	-1.61743	-2.19727	-1.0376	-2.0752	-2.7771	-1.64795	-2.83813	-1.92261	-3.02124
-2.7771	-1.77002	-1.25122	-2.56348	-2.16675	-1.77002	-1.89209	-2.41089	-2.59399	-2.47192	-3.72314	-2.41089	-3.72314
-2.56348	-2.41089	-1.86157	-2.62451	-1.70898	-1.7395	-2.10571	-2.28882	-2.62451	-3.05176	-3.08228	-1.37329	-3.66211
-2.10571	-2.50244	-2.31934	-1.83105	-1.7395	-2.50244	-1.43433	-2.56348	-3.02124	-2.56348	-3.08228	-0.94604	-3.05176
-1.7395	-1.95312	-1.86157	-1.40381	-2.34985	-2.01416	-1.25122	-1.58691	-3.54004	-2.9602	-3.66211	-2.0752	-2.92969
-1.64795	-1.0376	-1.95312	-1.46484	-2.01416	-2.31934	-1.86157	-1.28174	-3.38745	-2.13623	-3.479	-1.98364	-2.19727
-1.89209	-1.61743	-1.58691	-2.28882	-1.00708	-3.17383	-2.38037	-3.44849	-3.63159	-2.28882	-3.60107	-2.41089	-1.95312
-1.49536	-1.58691	-1.5564	-1.67847	-1.09863	-3.63159	-1.77002	-2.92969	-3.90625	-1.52588	-3.17383	-1.95312	-2.53296
-1.89209	-1.19019	-1.61743	-1.7395	-1.43433	-2.28882	-1.61743	-2.44141	-3.78418	-1.77002	-3.26538	-0.85449	-3.11279
-0.85449	-1.70898	-1.12915	-2.0752	-1.37329	-2.28882	-1.2207	-3.23486	-3.8147	-1.52588	-3.87573	-1.34277	-3.50952
-1.77002	-1.86157	-1.70898	-2.65503	-1.64795	-3.14331	-1.70898	-2.59399	-3.69263	-1.61743	-3.44849	-2.19727	-3.75366
-2.83813	-1.95312	-1.92261	-3.05176	-1.40381	-2.99072	-1.58691	-2.38037	-3.20435	-2.2583	-3.69263	-2.13623	-3.60107
-2.22778	-2.86865	-1.52588	-3.32642	-1.98364	-2.53296	-1.80054	-2.80762	-2.16675	-2.31934	-4.11987	-2.28882	-3.05176
-1.92261	-3.23486	-0.79346	-2.83813	-2.41089	-2.10571	-2.22778	-2.92969	-1.19019	-2.56348	-3.78418	-2.22778	-3.02124
-2.44141	-2.47192	-0.45776	-2.53296	-2.0752	-1.52588	-2.2583	-2.99072	-0.85449	-2.41089	-4.02832	-1.64795	-2.71606
-1.83105	-1.58691	-1.06812	-2.56348	-1.34277	-1.43433	-1.58691	-2.68555	-2.34985	-2.56348	-4.11987	-1.61743	-1.67847
-1.43433	-2.68555	-1.40381	-2.56348	-1.28174	-1.98364	-1.61743	-2.31934	-2.74658	-2.13623	-3.75366	-1.70898	-0.94604
-1.40381	-3.35693	-1.37329	-2.59399	-0.94604	-2.56348	-1.70898	-1.89209	-2.22778	-2.16675	-3.32642	-1.49536	-1.64795
-2.31934	-4.11987	-2.19727	-2.92969	-1.92261	-3.05176	-2.0752	-1.5564	-1.43433	-2.44141	-2.9602	-2.16675	-3.2959
-3.02124	-3.78418	-1.83105	-3.57056	-2.34985	-2.47192	-1.77002	-2.86865	-1.83105	-1.28174	-3.2959	-1.61743	-2.41089
-2.74658	-3.72314	-1.49536	-2.80762	-2.34985	-1.80054	-1.34277	-2.28882	-2.34985	-0.73242	-3.44849	-0.82397	-1.31226
-3.05176	-3.96728	-2.31934	-2.2583	-2.2583	-2.41089	-1.64795	-1.95312	-2.01416	-1.28174	-3.23486	-1.2207	-2.80762
-2.9602	-3.90625	-2.7771	-1.58691	-2.01416	-2.16675	-1.83105	-2.04468	-2.22778	-2.38037	-2.31934	-0.64087	-3.05176
-3.38745	-3.02124	-2.04468	-1.80054	-1.31226	-2.62451	-2.22778	-2.28882	-1.80054	-2.65503	-2.44141	-0.67139	-1.09863
-2.89917	-2.41089	-0.88501	-2.89917	-1.28174	-2.80762	-2.2583	-2.80762	-2.01416	-3.32642	-2.99072	-1.83105	-2.31934
-2.16675	-2.80762	-1.12915	-2.99072	-1.98364	-2.41089	-1.37329	-2.89917	-1.52588	-3.57056	-2.59399	-2.74658	-2.41089
-1.43433	-3.32642	-1.52588	-2.89917	-1.43433	-1.7395	-1.80054	-2.86865	-1.89209	-2.71606	-3.69263	-2.65503	-1.95312
-1.34277	-2.10571	-1.34277	-2.86865	-0.54932	-1.12915	-1.61743	-2.04468	-2.80762	-1.77002	-3.32642	-1.95312	-2.47192
-2.38037	-2.38037	-1.19019	-2.2583	-0.7019	-1.64795	-1.43433	-2.89917	-3.38745	-2.68555	-2.38037	-1.77002	-2.47192
-2.01416	-2.19727	-1.43433	-2.44141	-0.61035	-2.50244	-0.67139	-2.22778	-2.92969	-2.19727	-3.50952	-2.44141	-2.41089
-1.67847	-1.25122	-2.01416	-2.86865	-0.03052	-3.35693	-0.36621	-2.44141	-1.86157	-2.19727	-4.48608	-1.67847	-3.32642
-1.83105	-1.5564	-1.15967	-2.68555	-0.24414	-3.38745	-0.85449	-2.86865	-1.86157	-1.77002	-4.30298	-1.77002	-2.53296
-2.41089	-1.7395	-1.86157	-3.32642	-1.19019	-2.71606	-2.04468	-2.2583	-2.16675	-1.7395	-3.35693	-2.7771	-2.16675
-2.10571	-1.92261	-1.89209	-3.57056	-0.79346	-2.34985	-2.2583	-2.04468	-2.04468	-1.46484	-2.7771	-2.19727	-2.04468
-1.28174	-1.92261	-1.09863	-3.23486	-0.85449	-2.50244	-1.06812	-3.02124	-2.59399	-2.13623	-2.9602	-1.46484	-1.98364
-1.00708	-1.37329	-1.89209	-3.66211	-2.16675	-2.22778	-1.15967	-2.86865	-2.19727	-2.68555	-2.86865	-0.73242	-2.28882
-1.31226	-1.00708	-2.13623	-3.44849	-2.0752	-1.83105	-1.49536	-2.10571	-1.98364	-2.9602	-3.8147	-1.31226	-2.50244
-1.52588	-1.43433	-1.80054	-2.99072	-1.09863	-1.49536	-2.34985	-2.13623	-2.71606	-2.53296	-3.75366	-1.58691	-2.13623
-1.70898	-2.01416	-1.25122	-3.2959	-0.45776	-2.13623	-2.13623	-1.12915	-3.26538	-2.62451	-2.9602	-0.85449	-1.77002
-1.52588	-1.89209	-1.43433	-2.99072	-0.7019	-1.64795	-1.37329	-1.58691	-3.14331	-3.20435	-2.65503	-1.28174	-2.7771
-2.01416	-2.10571	-1.70898	-3.17383	-0.85449	-0.73242	-1.67847	-3.32642	-3.93677	-3.90625	-2.41089	-1.80054	-3.90625
-2.80762	-1.77002	-2.44141	-4.15039	-0.85449	-0.73242	-1.12915	-3.479	-3.479	-3.479	-2.92969	-1.40381	-3.11279
-3.11279	-1.61743	-2.04468	-3.84521	-0.7019	-0.91553	-0.7019	-3.14331	-2.92969	-3.38745	-2.71606	-1.52588	-1.86157
-2.59399	-0.79346	-2.19727	-3.26538	-1.98364	-1.49536	-0.76294	-3.14331	-2.53296	-2.50244	-2.62451	-1.43433	-1.0376
-1.80054	-1.15967	-2.71606	-3.54004	-2.22778	-1.89209	-1.2207	-2.99072	-1.83105	-2.56348	-2.38037	-1.12915	-0.79346
-1.92261	-1.31226	-2.04468	-3.26538	-1.2207	-1.77002	-2.04468	-2.19727	-2.34985	-2.38037	-3.38745	-0.97656	-1.19019
-2.31934	-1.77002	-2.71606	-3.17383	-1.67847	-1.46484	-1.09863	-2.10571	-3.63159	-2.13623	-2.89917	-1.15967	-2.38037
-1.7395	-1.98364	-2.50244	-3.66211	-0.88501	-1.52588	-0.54932	-2.53296	-3.78418	-2.2583	-2.7771	-1.95312	-2.13623
-2.31934	-2.53296	-1.49536	-3.78418	-1.09863	-0.91553	-1.40381	-2.59399	-3.05176	-2.7771	-3.66211	-2.28882	-2.31934
-2.28882	-2.74658	-1.46484	-3.32642	-2.2583	-2.16675	-0.57983	-2.7771	-3.44849	-2.80762	-3.8147	-2.80762	-1.19019
-2.47192	-1.52588	-2.56348	-4.27246	-1.12915	-1.70898	-0.09155	-2.22778	-3.60107	-1.52588	-2.47192	-2.31934	-1.28174
-0.88501	-1.19019	-3.02124	-4.39453	-0.82397	-1.12915	-0.18311	-2.71606	-2.71606	-2.0752	-2.80762	-1.40381	-1.25122
-1.25122	-1.92261	-2.56348	-4.3335	-0.88501	-2.13623	-0.45776	-2.80762	-2.74658	-1.43433	-4.3335	-1.98364	-1.61743
-1.25122	-1.98364	-3.14331	-4.05884	-0.36621	-2.04468	-0.76294	-2.71606	-2.31934	-1.64795	-4.39453	-2.28882	-1.70898
-0.91553	-1.43433	-2.41089	-4.48608	-0.88501	-1.37329	-0.73242	-3.90625	-2.34985	-2.10571	-4.18091	-2.56348	-1.98364
-1.46484	-2.34985	-1.7395	-4.97436	-1.77002	-2.04468	-1.49536	-3.05176	-3.08228	-1.98364	-4.39453	-1.31226	-2.80762
-1.77002	-3.35693	-1.52588	-4.02832	-1.95312	-1.58691	-1.46484	-3.11279	-3.54004	-2.59399	-3.44849	-0.48828	-2.89917
-2.34985	-2.53296	-1.43433	-4.02832	-0.27466	-1.25122	-1.00708	-3.57056	-3.57056	-2.47192	-3.23486	-1.5564	-1.67847
-2.47192	-2.71606	-1.98364	-4.76074	-0.97656	-1.06812	-1.61743	-3.96728	-3.11279	-1.40381	-2.7771	-1.28174	-1.25122
-2.28882	-2.2583	-2.22778	-4.5166	-1.09863	-0.54932	-1.46484	-3.87573	-3.23486	-1.7395	-2.01416	-1.98364	-1.67847
-2.2583	-2.34985	-2.0752	-4.05884	-1.5564	-0.64087	-0.61035	-3.69263	-3.20435	-2.13623	-2.44141	-3.02124	-2.44141
-2.10571	-2.83813	-2.56348	-3.90625	-1.92261	-0.57983	-0.85449	-3.75366	-2.47192	-2.28882	-2.7771	-4.18091	-3.38745
-1.52588	-2.16675	-2.31934	-4.11987	-2.31934	-1.31226	-1.40381	-4.5166	-2.19727	-1.58691	-2.47192	-2.80762	-2.04468
-1.43433	-1.67847	-0.57983	-4.02832	-1.77002	-1.83105	-1.89209	-5.09644	-1.95312	-2.47192	-2.22778	-1.49536	-1.92261
-1.37329	-1.43433	-1.00708	-3.96728	-1.37329	-2.04468	-2.0752	-3.8147	-1.7395	-2.9602	-1.95312	-1.40381	-3.05176
-1.15967	-1.34277	-2.22778	-4.02832	-1.31226	-1.92261	-1.98364	-3.66211	-1.06812	-2.86865	-1.67847	-2.04468	-3.35693
-1.61743	-0.48828	-1.7395	-4.63867	-2.74658	-1.77002	-1.89209	-3.60107	-2.04468	-1.70898	-1.46484	-1.83105	-2.68555
-1.58691	-0.39673	-2.31934	-4.5166	-4.02832	-1.34277	-1.80054	-4.5166	-2.80762	-1.70898	-1.19019	-1.70898	-2.86865
-2.01416	-0.79346	-2.34985	-3.87573	-2.71606	-2.31934	-2.16675	-5.06592	-2.16675	-1.46484	-1.12915	-2.53296	-2.80762
-2.01416	-1.52588	-2.10571	-4.08935	-1.2207	-1.98364	-0.82397	-5.15747	-2.41089	-1.89209	-0.36621	-2.53296	-2.19727
-1.40381	-2.13623	-1.67847	-3.69263	-1.67847	-1.92261	-1.43433	-3.72314	-2.38037	-1.98364	-0.97656	-1.83105	-1.7395
-1.37329	-2.2583	-1.64795	-3.66211	-2.56348	-3.05176	-2.68555	-3.63159	-2.44141	-1.95312	-1.49536	-1.5564	-2.04468
-2.56348	-1.83105	-1.52588	-4.15039	-2.62451	-2.22778	-1.7395	-3.41797	-1.7395	-2.2583	-1.28174	-1.64795	-2.10571
-2.01416	-2.50244	-2.04468	-4.05884	-1.89209	-1.06812	-0.76294	-3.96728	-1.92261	-3.02124	-0.97656	-1.28174	-3.05176
-2.47192	-2.22778	-2.47192	-3.38745	-2.16675	-1.40381	-1.2207	-4.82178	-1.92261	-2.28882	-1.7395	-1.49536	-2.31934
-3.02124	-2.10571	-2.56348	-2.10571	-2.19727	-1.49536	-1.40381	-4.02832	-2.04468	-2.41089	-2.38037	-1.52588	-2.19727
-2.22778	-1.19019	-2.28882	-2.65503	-0.82397	-1.43433	-1.37329	-3.84521	-1.95312	-2.92969	-2.19727	-1.67847	-2.19727
-2.74658	-0.97656	-1.37329	-3.38745	-0.67139	-1.19019	-2.44141	-4.39453	-1.46484	-3.20435	-1.64795	-1.95312	-2.13623
-2.19727	-1.70898	-1.61743	-3.66211	-1.5564	-1.09863	-2.62451	-4.24194	-1.52588	-4.18091	-1.5564	-0.64087	-1.2207
-1.80054	-2.2583	-1.49536	-3.11279	-1.98364	-0.91553	-2.28882	-3.2959	-2.31934	-4.30298	-1.15967	-0.94604	-1.25122
-1.67847	-3.14331	-0.7019	-3.38745	-1.70898	-2.34985	-1.7395	-2.34985	-1.98364	-3.20435	-0.42725	-1.49536	-2.04468
-1.86157	-1.89209	-1.25122	-2.99072	-2.16675	-2.47192	-1.43433	-2.47192	-2.01416	-3.08228	-1.5564	-2.2583	-2.41089
-1.49536	-1.67847	-2.31934	-2.41089	-1.58691	-1.83105	-0.85449	-2.71606	-2.28882	-2.62451	-1.37329	-1.67847	-2.41089
-0.82397	-2.56348	-2.10571	-3.02124	-0.48828	-1.67847	-0.61035	-3.50952	-1.70898	-2.56348	-0.33569	-1.80054	-1.86157
-1.06812	-3.05176	-2.01416	-3.20435	-0.67139	-1.86157	-1.25122	-3.90625	-1.34277	-2.92969	0.30518	-1.95312	-2.53296
-1.25122	-3.57056	-1.52588	-2.19727	-1.43433	-1.2207	-1.0376	-3.54004	-1.40381	-3.57056	-0.79346	-1.64795	-2.74658
-1.86157	-2.99072	-1.43433	-2.47192	-2.44141	-0.94604	-0.48828	-3.14331	-1.43433	-3.17383	-1.37329	-1.28174	-2.16675
-1.52588	-2.99072	-1.58691	-3.05176	-2.0752	-1.15967	-1.12915	-3.05176	-2.31934	-2.59399	-0.18311	-1.67847	-1.70898
-1.06812	-3.50952	-2.01416	-3.14331	-0.79346	-1.28174	-1.12915	-3.8147	-2.74658	-2.65503	0.03052	-1.67847	-2.31934
-0.97656	-2.89917	-1.80054	-2.83813	-0.33569	-1.64795	-1.40381	-3.54004	-2.22778	-2.41089	0	-1.09863	-2.16675
-2.28882	-2.47192	-1.67847	-2.47192	-0.33569	-1.95312	-0.57983	-3.90625	-1.89209	-2.2583	0.33569	-0.97656	-2.31934
-1.77002	-2.31934	-1.34277	-2.71606	-0.21362	-1.70898	-0.88501	-3.44849	-2.19727	-1.83105	0.09155	-2.04468	-1.61743
-0.42725	-3.02124	-1.00708	-2.65503	-0.73242	-1.7395	-1.25122	-1.89209	-1.67847	-2.71606	-0.36621	-2.62451	-2.59399
-1.0376	-3.32642	-1.86157	-2.74658	-0.61035	-1.52588	-0.73242	-2.31934	-2.62451	-2.92969	-0.7019	-1.64795	-2.38037
-2.59399	-3.17383	-1.77002	-2.92969	-0.94604	-0.7019	-0.48828	-2.80762	-3.20435	-0.97656	-0.09155	-1.34277	-2.0752
-1.37329	-3.17383	-1.86157	-2.62451	-0.76294	-1.49536	-0.94604	-3.02124	-2.0752	-0.91553	-0.36621	-1.09863	-2.19727
-0.27466	-2.71606	-1.77002	-1.86157	-0.67139	-1.64795	-0.5188	-3.78418	-2.01416	-1.34277	-0.7019	-1.37329	-2.2583
-0.5188	-2.7771	-1.2207	-3.02124	-1.7395	-2.04468	-0.79346	-3.84521	-1.70898	-2.04468	0	-0.88501	-2.34985
-0.57983	-2.53296	-1.12915	-3.2959	-1.77002	-2.99072	-0.54932	-2.9602	-2.19727	-1.49536	0.03052	-0.54932	-2.2583
-0.09155	-2.80762	-1.19019	-3.08228	-0.85449	-2.65503	-1.09863	-2.7771	-2.62451	-1.37329	-1.00708	-0.91553	-2.2583
-1.00708	-2.38037	-1.37329	-3.26538	-0.76294	-1.34277	-1.06812	-1.52588	-2.0752	-1.5564	-1.12915	-1.67847	-2.44141
-0.30518	-2.44141	-1.40381	-3.14331	-1.09863	-2.01416	-1.37329	-2.38037	-1.61743	-0.82397	-0.97656	-1.40381	-2.34985
-0.79346	-2.28882	-1.34277	-3.05176	-0.91553	-3.479	-1.5564	-2.34985	-2.71606	-0.42725	-0.45776	-0.39673	-2.44141
-1.52588	-3.02124	-1.46484	-3.20435	-1.34277	-2.92969	-1.00708	-1.86157	-2.01416	-1.92261	-0.39673	-1.52588	-2.0752
-1.80054	-2.86865	-1.52588	-2.56348	-0.54932	-2.62451	-0.82397	-1.77002	-1.46484	-2.65503	-0.94604	-2.44141	-1.95312
-1.49536	-2.19727	-1.15967	-1.7395	-0.48828	-2.04468	-1.28174	-2.62451	-1.52588	-2.50244	-1.12915	-2.19727	-2.41089
-1.34277	-2.71606	-1.49536	-2.68555	-1.52588	-1.95312	-1.43433	-3.75366	-2.16675	-2.19727	-0.57983	-2.71606	-2.10571
-1.49536	-2.56348	-1.70898	-1.95312	-1.95312	-2.41089	-0.5188	-3.17383	-2.47192	-1.31226	-0.61035	-1.80054	-2.47192
-1.64795	-2.53296	-1.28174	-1.70898	-1.83105	-2.44141	-0.88501	-2.7771	-1.80054	-1.52588	-0.7019	-1.70898	-2.41089
-2.10571	-3.38745	-1.34277	-1.98364	-1.61743	-2.13623	-1.5564	-2.56348	-1.89209	-3.14331	0	-2.31934	-2.10571
-2.7771	-2.9602	-0.82397	-2.92969	-2.22778	-1.64795	-1.77002	-3.87573	-2.04468	-3.87573	-0.73242	-1.92261	-1.28174
-2.41089	-2.47192	-0.61035	-3.479	-1.2207	-1.40381	-1.40381	-3.50952	-1.5564	-3.87573	-1.64795	-1.34277	-1.92261
-1.61743	-2.7771	-1.83105	-3.69263	-1.2207	-1.28174	-0.97656	-3.75366	-1.98364	-4.05884	-1.00708	-1.95312	-1.77002
-0.82397	-2.92969	-1.7395	-4.24194	-0.79346	-0.88501	-0.79346	-3.479	-2.47192	-4.27246	-1.34277	-2.38037	-1.19019
-0.97656	-2.41089	-1.58691	-3.05176	-1.31226	-1.28174	-1.83105	-3.17383	-1.19019	-3.90625	-1.61743	-1.95312	-1.0376
-1.67847	-2.53296	-1.61743	-2.86865	-1.40381	-1.77002	-1.25122	-3.84521	-1.43433	-2.53296	-1.25122	-1.40381	-1.25122
-2.41089	-3.05176	-1.37329	-2.0752	-1.25122	-1.67847	-0.91553	-3.50952	-2.50244	-1.5564	-0.85449	-1.67847	-2.04468
-2.41089	-3.26538	-1.7395	-1.61743	-1.0376	-1.77002	-1.64795	-3.17383	-2.86865	-2.04468	0.15259	-1.7395	-1.40381
-1.2207	-2.89917	-2.34985	-2.41089	-1.2207	-2.04468	-1.46484	-2.92969	-3.35693	-2.71606	-0.09155	-0.97656	-2.47192
-1.49536	-2.44141	-2.80762	-2.92969	-2.13623	-2.0752	-1.06812	-2.2583	-3.72314	-2.38037	-1.06812	-2.2583	-2.71606
-0.82397	-1.89209	-2.0752	-3.26538	-1.92261	-1.52588	-1.58691	-1.06812	-3.17383	-2.2583	-1.31226	-3.60107	-3.02124
-0.33569	-2.38037	-1.09863	-3.63159	-0.42725	-1.40381	-1.34277	-1.06812	-2.47192	-2.31934	-0.61035	-2.89917	-2.10571
-1.64795	-2.59399	-1.06812	-4.57764	-0.15259	-1.77002	-1.80054	-3.05176	-2.59399	-2.47192	-1.40381	-2.74658	-1.95312
-1.61743	-2.04468	-1.46484	-3.63159	-1.09863	-1.31226	-1.58691	-3.2959	-2.71606	-2.62451	-1.34277	-2.2583	-2.53296
-1.67847	-2.34985	-1.58691	-3.41797	-1.2207	-1.77002	-1.61743	-2.74658	-2.19727	-2.7771	-1.0376	-2.04468	-3.11279
-1.5564	-2.34985	-1.98364	-2.9602	-2.19727	-2.22778	-0.7019	-2.68555	-1.64795	-2.89917	-0.79346	-2.50244	-2.28882
-2.04468	-2.34985	-1.83105	-3.57056	-2.56348	-2.44141	-0.61035	-3.05176	-1.5564	-2.0752	-0.45776	-2.22778	-2.47192
-2.59399	-1.77002	-1.95312	-3.38745	-1.7395	-2.56348	-2.04468	-3.05176	-1.7395	-2.19727	-0.48828	-2.0752	-2.68555
-2.31934	-1.67847	-1.5564	-2.89917	-1.64795	-1.64795	-1.52588	-3.50952	-1.77002	-2.01416	-0.57983	-2.71606	-1.28174
-2.19727	-1.86157	-1.7395	-2.92969	-1.58691	-1.52588	-0.5188	-2.9602	-2.47192	-2.10571	-1.2207	-1.80054	-1.67847
-0.76294	-2.62451	-2.16675	-3.38745	-0.94604	-1.19019	-0.94604	-3.44849	-2.7771	-1.95312	-1.61743	-1.43433	-2.34985
-1.58691	-2.28882	-2.38037	-2.7771	-0.5188	-1.52588	-1.40381	-3.38745	-3.32642	-1.19019	-1.61743	-2.01416	-2.31934
-2.22778	-2.53296	-2.10571	-2.65503	-0.24414	-1.58691	-2.28882	-2.0752	-3.02124	-1.67847	-2.34985	-2.28882	-1.0376
-1.52588	-2.44141	-2.01416	-3.93677	0.03052	-1.19019	-3.17383	-2.50244	-2.47192	-2.13623	-1.7395	-1.58691	-0.97656
-0.91553	-1.7395	-2.0752	-3.60107	-0.54932	-0.94604	-1.5564	-2.41089	-2.0752	-1.77002	-1.64795	-1.83105	-1.64795
-1.7395	-2.38037	-1.80054	-2.89917	-1.92261	-1.40381	-0.7019	-2.68555	-2.41089	-2.19727	-1.77002	-1.43433	-2.10571
-1.83105	-2.53296	-1.77002	-2.9602	-1.5564	-2.2583	-1.77002	-3.05176	-2.50244	-2.2583	-2.50244	-1.25122	-2.0752
-1.80054	-2.2583	-1.64795	-2.86865	-1.7395	-2.2583	-1.83105	-3.50952	-3.32642	-2.0752	-2.19727	-1.52588	-2.65503
-1.46484	-2.13623	-1.46484	-3.87573	-0.67139	-1.77002	-1.86157	-2.41089	-3.479	-2.0752	-2.22778	-2.0752	-2.62451
-1.15967	-1.95312	-1.89209	-3.63159	-0.30518	-1.28174	-1.28174	-2.62451	-2.68555	-2.50244	-1.98364	-2.10571	-1.86157
-1.95312	-2.41089	-0.61035	-3.38745	-1.83105	-1.92261	-1.83105	-3.41797	-1.25122	-2.80762	-1.83105	-1.77002	-2.04468
-0.97656	-2.2583	-0.54932	-3.69263	-1.95312	-1.58691	-2.04468	-3.41797	-0.82397	-3.05176	-2.71606	-0.61035	-1.77002
-1.06812	-1.64795	-0.18311	-3.57056	-0.67139	-2.04468	-1.61743	-3.41797	-1.80054	-2.65503	-2.80762	-0.97656	-2.59399
-2.44141	-2.47192	-0.61035	-2.50244	-0.67139	-2.83813	-1.5564	-3.08228	-2.16675	-1.7395	-1.92261	-1.67847	-2.10571
-2.9602	-2.56348	-1.70898	-1.89209	-2.19727	-2.44141	-1.28174	-3.23486	-1.31226	-2.01416	-1.67847	-1.49536	-2.86865
-2.2583	-2.56348	-1.7395	-2.9602	-2.86865	-2.86865	-0.85449	-3.41797	-0.97656	-2.71606	-1.52588	-2.19727	-2.74658
-0.94604	-2.92969	-1.19019	-3.75366	-2.74658	-1.80054	-1.00708	-3.9978	-1.80054	-2.2583	-2.04468	-1.52588	-2.56348
-1.40381	-3.08228	-0.82397	-3.60107	-2.22778	-1.34277	-0.33569	-2.65503	-1.70898	-2.44141	-1.15967	-1.7395	-2.01416
-2.04468	-2.28882	-1.12915	-3.17383	-2.31934	-2.53296	-0.06104	-2.71606	-1.80054	-2.9602	-1.06812	-1.67847	-2.13623
-1.64795	-1.86157	-1.95312	-2.68555	-1.83105	-2.31934	-1.09863	-3.17383	-2.04468	-2.28882	-1.86157	-1.06812	-1.89209
-2.04468	-2.44141	-1.83105	-2.80762	-1.95312	-1.67847	-1.37329	-3.66211	-2.10571	-2.44141	-1.52588	-1.0376	-2.04468
-1.25122	-2.92969	-1.25122	-2.80762	-2.59399	-2.01416	-1.7395	-3.38745	-2.41089	-2.92969	-0.91553	-0.79346	-1.98364
-1.77002	-2.92969	-1.06812	-3.05176	-1.70898	-2.47192	-1.64795	-3.14331	-2.38037	-2.62451	-1.0376	-1.06812	-1.61743
-1.70898	-2.86865	-1.12915	-3.32642	-1.70898	-1.64795	-1.12915	-3.44849	-1.28174	-1.77002	-1.15967	-1.86157	-1.61743
-1.09863	-2.13623	-1.09863	-4.30298	-1.25122	-1.31226	-0.94604	-3.23486	-1.40381	-1.52588	-1.43433	-1.92261	-2.50244
-1.49536	-1.98364	-0.82397	-3.84521	-1.15967	-2.19727	-1.2207	-2.34985	-2.50244	-2.41089	-1.12915	-1.86157	-2.83813
-1.5564	-2.31934	-1.49536	-2.9602	-1.77002	-2.62451	-1.31226	-3.66211	-2.19727	-2.41089	-0.64087	-1.09863	-2.38037
-2.10571	-2.9602	-1.86157	-2.86865	-1.34277	-2.41089	-1.61743	-4.18091	-1.19019	-1.92261	-1.06812	-0.73242	-2.22778
-1.64795	-3.63159	-2.31934	-2.89917	-1.64795	-2.89917	-1.80054	-2.71606	-1.06812	-1.92261	-1.86157	-1.00708	-2.01416
-0.91553	-4.11987	-1.7395	-2.65503	-1.43433	-2.41089	-1.52588	-1.89209	-1.52588	-2.13623	-2.2583	-1.67847	-1.98364
-1.06812	-2.99072	-0.82397	-3.93677	-1.31226	-2.62451	-0.94604	-1.43433	-2.31934	-2.01416	-2.50244	-1.86157	-1.31226
-2.62451	-2.86865	-0.30518	-3.75366	-1.92261	-2.22778	-0.12207	-3.14331	-1.95312	-1.28174	-2.80762	-1.7395	-1.83105
-1.77002	-3.63159	-0.67139	-3.2959	-2.28882	-1.77002	-1.28174	-3.41797	-1.67847	-1.0376	-2.19727	-1.34277	-1.86157
-0.79346	-2.68555	-1.98364	-4.08935	-1.7395	-2.04468	-1.43433	-2.99072	-1.7395	-2.34985	-1.40381	-1.58691	-1.19019
-0.76294	-2.50244	-2.01416	-3.60107	-1.2207	-1.70898	-1.19019	-3.479	-1.95312	-2.04468	-3.2959	-1.25122	-1.80054
-1.09863	-2.0752	-1.64795	-3.26538	-0.97656	-2.10571	-0.91553	-2.71606	-2.22778	-2.50244	-3.05176	0.15259	-1.83105
-1.06812	-1.98364	-1.12915	-3.44849	-0.88501	-1.5564	-0.64087	-3.44849	-2.04468	-2.53296	-2.0752	-0.67139	-1.25122
-1.7395	-1.7395	-1.09863	-2.7771	-0.76294	-1.89209	-0.27466	-4.39453	-1.7395	-1.98364	-2.62451	-1.77002	-1.77002
-2.31934	-2.10571	-1.67847	-2.13623	-1.52588	-1.77002	-0.97656	-3.9978	-1.2207	-1.58691	-2.04468	-1.43433	-2.38037
-1.7395	-2.19727	-1.70898	-2.56348	-1.7395	-2.01416	-1.09863	-2.7771	-1.43433	-1.12915	-2.41089	-0.94604	-2.86865
-1.19019	-2.13623	-1.64795	-2.83813	-1.58691	-2.92969	-1.31226	-3.20435	-2.10571	-1.89209	-2.59399	-0.94604	-3.17383
-1.80054	-1.37329	-1.98364	-2.99072	-1.52588	-2.68555	-1.43433	-2.99072	-1.83105	-2.41089	-2.7771	-1.19019	-2.2583
-1.43433	-1.98364	-2.31934	-3.44849	-2.01416	-2.2583	-1.61743	-3.05176	-1.40381	-2.10571	-2.9602	-0.82397	-2.50244
-0.73242	-2.7771	-1.64795	-3.38745	-1.34277	-3.05176	-1.2207	-3.08228	-1.7395	-2.22778	-2.34985	-0.91553	-2.62451
-2.0752	-3.26538	-1.25122	-3.26538	-1.09863	-2.80762	-0.79346	-3.02124	-2.28882	-2.44141	-2.2583	-0.64087	-2.10571
-2.71606	-2.7771	-0.97656	-2.59399	-1.70898	-2.62451	-0.21362	-3.93677	-1.61743	-1.86157	-3.2959	-1.25122	-1.77002
-2.10571	-2.50244	-1.19019	-2.65503	-0.97656	-2.62451	-1.25122	-3.20435	-1.7395	-1.5564	-3.50952	-1.64795	-2.59399
-1.95312	-1.95312	-1.19019	-3.20435	-0.97656	-2.83813	-1.49536	-3.17383	-2.01416	-2.22778	-1.95312	-2.16675	-2.31934
-2.28882	-1.0376	-1.5564	-2.65503	-2.04468	-3.17383	-1.09863	-2.68555	-1.64795	-1.61743	-1.19019	-2.34985	-1.7395
-2.89917	-1.92261	-2.04468	-2.62451	-2.10571	-2.71606	-0.82397	-2.92969	-1.49536	-0.57983	-2.2583	-2.53296	-1.31226
-3.26538	-2.34985	-1.86157	-2.71606	-1.09863	-2.83813	-1.37329	-3.78418	-2.16675	-0.45776	-2.28882	-2.71606	-1.37329
-2.50244	-2.56348	-1.80054	-2.31934	-1.40381	-2.34985	-1.0376	-3.14331	-2.0752	-1.34277	-1.92261	-2.65503	-2.38037
-1.80054	-2.2583	-1.95312	-3.26538	-1.83105	-2.38037	-0.5188	-2.92969	-1.40381	-1.58691	-2.22778	-2.41089	-2.62451
-1.19019	-1.89209	-1.37329	-3.50952	-1.52588	-2.86865	-0.36621	-4.08935	-1.25122	-1.98364	-2.65503	-2.59399	-2.22778
-2.0752	-1.80054	-1.58691	-4.11987	-0.67139	-3.02124	-1.58691	-4.11987	-1.40381	-1.25122	-3.50952	-2.0752	-1.61743
-2.16675	-2.0752	-1.43433	-3.60107	-1.40381	-2.34985	-1.7395	-3.69263	-1.40381	-1.09863	-3.08228	-1.34277	-1.98364
-2.13623	-2.89917	-0.88501	-2.74658	-2.50244	-3.38745	-0.94604	-3.84521	-2.28882	-0.33569	-2.34985	-1.95312	-2.62451
-2.38037	-2.89917	-0.67139	-3.32642	-3.20435	-3.479	-0.88501	-4.18091	-2.16675	0.03052	-3.17383	-2.34985	-2.04468
-2.01416	-2.47192	-1.00708	-3.50952	-3.2959	-3.08228	-0.79346	-4.27246	-1.34277	-0.79346	-3.60107	-2.0752	-1.98364
-2.13623	-2.44141	-1.80054	-3.05176	-2.34985	-2.86865	-0.12207	-4.82178	-1.25122	-2.13623	-3.17383	-2.2583	-2.10571
-2.31934	-2.0752	-1.37329	-3.60107	-1.15967	-2.86865	-0.15259	-4.57764	-1.15967	-2.68555	-2.31934	-2.22778	-2.04468
-1.89209	-1.61743	-0.94604	-3.57056	-1.31226	-3.11279	-1.00708	-4.45557	-1.46484	-2.04468	-2.59399	-2.86865	-2.41089
-2.16675	-2.65503	-1.58691	-2.92969	-2.19727	-3.35693	-1.64795	-3.75366	-1.61743	-1.70898	-2.2583	-1.70898	-2.7771
-2.53296	-2.59399	-1.61743	-1.80054	-1.25122	-2.41089	-1.70898	-2.86865	-1.67847	-1.40381	-2.44141	-0.21362	-3.23486
-2.50244	-1.77002	-1.49536	-2.22778	-1.95312	-2.50244	-1.15967	-3.93677	-2.28882	-1.77002	-2.10571	-0.54932	-2.99072
-1.52588	-1.67847	-1.37329	-3.14331	-2.13623	-2.53296	-0.82397	-4.05884	-2.65503	-1.86157	-2.62451	-1.40381	-3.35693
-2.31934	-2.38037	-1.49536	-3.54004	-1.12915	-3.02124	-0.30518	-3.87573	-2.92969	-1.7395	-2.68555	-2.53296	-2.99072
-2.74658	-2.68555	-1.0376	-2.92969	-1.83105	-3.60107	-0.7019	-3.38745	-2.38037	-0.88501	-3.20435	-1.83105	-2.59399
-2.50244	-3.05176	-0.06104	-2.7771	-1.67847	-3.11279	-1.86157	-3.44849	-1.83105	-0.91553	-3.05176	-1.43433	-1.77002
-2.19727	-2.62451	-0.39673	-2.74658	-1.80054	-2.7771	-2.01416	-3.23486	-1.25122	-1.25122	-2.83813	-1.67847	-0.97656
-1.61743	-2.41089	-0.24414	-2.44141	-1.77002	-2.16675	-1.25122	-1.98364	-1.58691	-1.7395	-3.08228	-2.2583	-2.31934
-1.92261	-3.20435	-0.42725	-2.34985	-1.80054	-3.23486	-0.09155	-2.50244	-1.61743	-2.41089	-2.80762	-1.52588	-1.86157
-2.01416	-3.17383	-0.67139	-3.8147	-2.13623	-3.20435	-0.79346	-2.9602	-2.65503	-1.09863	-2.50244	-1.00708	-1.58691
-1.09863	-2.56348	-0.30518	-3.08228	-2.01416	-2.62451	-1.92261	-2.62451	-2.38037	-1.15967	-2.59399	-1.7395	-2.62451
-0.5188	-2.47192	-0.33569	-2.16675	-1.89209	-2.65503	-1.34277	-2.62451	-1.80054	-1.80054	-3.05176	-1.89209	-1.83105
-2.9602	-2.74658	-1.00708	-2.50244	-2.41089	-2.56348	-2.04468	-2.80762	-1.98364	-1.28174	-3.23486	-2.2583	-1.98364
-3.63159	-2.68555	-1.19019	-3.2959	-2.19727	-2.92969	-1.0376	-2.38037	-1.70898	-1.12915	-2.89917	-2.16675	-1.92261
-1.64795	-3.2959	-1.64795	-3.38745	-1.19019	-1.86157	-0.7019	-2.0752	-1.46484	-1.70898	-2.16675	-2.10571	-1.46484
-2.10571	-2.9602	-0.97656	-2.89917	-1.19019	-2.01416	-1.43433	-1.77002	-1.98364	-1.64795	-1.95312	-1.19019	-2.22778
-1.52588	-2.47192	-1.64795	-2.9602	-1.09863	-1.98364	-1.95312	-1.77002	-1.61743	-1.34277	-2.7771	-0.57983	-3.23486
-1.15967	-3.23486	-2.65503	-2.86865	-1.12915	-2.22778	-1.2207	-1.95312	-1.52588	-1.77002	-2.50244	-0.94604	-2.83813
-2.2583	-3.44849	-1.64795	-2.44141	-0.5188	-1.89209	-0.27466	-1.61743	-2.13623	-1.49536	-3.05176	-2.01416	-2.41089
-1.89209	-3.38745	-1.77002	-2.62451	-2.22778	-1.64795	-0.7019	-1.5564	-2.62451	-1.43433	-2.86865	-1.40381	-1.86157
-1.15967	-3.11279	-1.52588	-2.7771	-2.0752	-2.01416	-1.12915	-2.01416	-1.7395	-1.61743	-2.50244	-1.40381	-0.97656
-2.22778	-2.80762	-0.73242	-2.99072	-1.12915	-1.67847	-2.22778	-1.61743	-1.86157	-1.64795	-2.62451	-1.49536	-1.46484
-2.89917	-3.38745	-1.2207	-2.74658	-2.19727	-2.19727	-1.98364	-2.01416	-2.10571	-1.40381	-2.83813	-1.58691	-2.01416
-3.32642	-3.50952	-1.52588	-2.19727	-2.41089	-2.31934	-1.95312	-2.47192	-2.22778	-1.77002	-2.59399	-2.01416	-2.04468
-2.86865	-3.50952	-0.97656	-1.46484	-1.95312	-2.56348	-1.52588	-2.56348	-1.43433	-1.80054	-3.2959	-1.64795	-2.65503
-2.16675	-3.11279	-0.94604	-1.40381	-2.01416	-2.38037	-1.80054	-1.37329	-1.0376	-1.40381	-3.41797	-0.36621	-3.02124
-1.28174	-2.59399	-2.22778	-1.77002	-1.06812	-2.7771	-2.7771	-0.91553	-1.80054	-0.73242	-3.35693	-1.70898	-2.56348
-0.76294	-3.87573	-2.19727	-1.5564	-0.06104	-2.31934	-2.34985	-2.28882	-2.71606	-2.34985	-2.59399	-2.31934	-2.7771
-1.95312	-3.75366	-2.47192	-1.31226	0	-2.19727	-2.59399	-2.0752	-3.44849	-1.70898	-2.89917	-1.83105	-3.23486
-3.26538	-3.2959	-2.22778	-1.19019	-1.0376	-3.02124	-2.50244	-1.86157	-3.2959	-1.37329	-3.26538	-2.0752	-3.87573
-2.41089	-3.41797	-1.64795	-1.80054	-1.28174	-2.62451	-1.00708	-2.50244	-3.26538	-2.10571	-2.7771	-2.22778	-3.17383
-1.64795	-4.63867	-2.50244	-2.16675	-0.33569	-2.59399	-0.7019	-2.19727	-2.86865	-2.9602	-1.40381	-2.10571	-3.02124
-1.12915	-4.94385	-2.7771	-2.80762	-0.67139	-2.86865	-0.24414	-2.22778	-2.16675	-4.15039	-1.70898	-1.70898	-2.56348
-0.79346	-3.32642	-2.04468	-2.80762	-2.86865	-2.71606	-0.48828	-2.01416	-1.92261	-3.87573	-3.26538	-1.46484	-2.99072
-1.34277	-3.63159	-0.48828	-2.47192	-2.68555	-2.28882	-1.2207	-2.22778	-1.80054	-2.71606	-3.60107	-1.7395	-3.41797
-1.98364	-4.63867	-1.28174	-2.89917	-1.61743	-2.2583	-1.31226	-1.92261	-1.70898	-2.53296	-3.05176	-0.91553	-3.20435
-1.52588	-4.18091	-1.09863	-2.74658	-0.57983	-2.80762	-0.94604	-1.5564	-2.74658	-1.70898	-2.38037	-0.03052	-3.08228
-1.2207	-2.80762	-0.76294	-1.92261	-1.52588	-3.41797	-2.16675	-1.06812	-2.22778	-1.77002	-4.45557	-0.97656	-3.479
-1.2207	-3.05176	-1.09863	-0.97656	-1.25122	-2.65503	-1.5564	-2.41089	-2.19727	-1.43433	-4.76074	-1.06812	-3.8147
-0.94604	-2.7771	-1.77002	-2.13623	-1.64795	-1.46484	-0.18311	-2.38037	-2.19727	-1.89209	-3.26538	-1.12915	-3.50952
-1.34277	-2.86865	-1.70898	-2.16675	-2.2583	-1.58691	-0.57983	-2.34985	-1.64795	-2.04468	-2.74658	-1.67847	-2.71606
-1.34277	-2.92969	-1.0376	-1.61743	-2.01416	-1.80054	-0.57983	-3.32642	-1.92261	-2.13623	-3.2959	-2.38037	-1.7395
-1.70898	-3.23486	-1.06812	-1.89209	-1.5564	-1.52588	-1.40381	-2.7771	-1.92261	-1.77002	-2.56348	-2.28882	-1.34277
-1.49536	-3.23486	-1.37329	-1.37329	-1.67847	-1.86157	-1.43433	-2.80762	-2.04468	-2.0752	-2.04468	-1.5564	-1.95312
-2.38037	-2.9602	-1.15967	-1.15967	-0.42725	-2.62451	-1.77002	-3.17383	-2.2583	-2.13623	-2.47192	-1.86157	-2.56348
-2.47192	-2.65503	-1.0376	-1.83105	-0.7019	-2.83813	-1.37329	-2.99072	-2.31934	-2.89917	-2.56348	-2.44141	-2.53296
-0.27466	-3.05176	-1.52588	-1.34277	-1.37329	-2.38037	-0.27466	-3.66211	-2.38037	-2.41089	-2.53296	-2.44141	-1.12915
-0.27466	-2.86865	-0.97656	-1.49536	-1.61743	-2.65503	-0.45776	-3.69263	-2.2583	-2.89917	-2.59399	-1.67847	-1.83105
-1.89209	-2.50244	-1.00708	-1.67847	-2.01416	-2.92969	-0.76294	-2.56348	-2.19727	-2.34985	-2.65503	-1.25122	-1.7395
-2.7771	-2.19727	-2.10571	-1.83105	-1.46484	-3.05176	-0.15259	-1.7395	-2.47192	-2.47192	-1.70898	-1.80054	-1.5564
-2.80762	-3.23486	-2.47192	-2.19727	-1.67847	-2.62451	-0.03052	-2.38037	-2.74658	-2.38037	-2.2583	-1.58691	-1.98364
-2.19727	-3.72314	-1.86157	-2.86865	-1.2207	-2.71606	-0.36621	-3.26538	-2.38037	-1.61743	-2.89917	-1.61743	-1.95312
-2.38037	-2.9602	-1.15967	-2.62451	-0.88501	-2.83813	-0.18311	-2.62451	-1.80054	-2.0752	-2.68555	-1.86157	-2.16675
-2.34985	-2.65503	-1.09863	-2.16675	-1.2207	-2.89917	-1.12915	-2.50244	-2.68555	-1.77002	-1.95312	-1.31226	-2.34985
-2.47192	-3.63159	-0.73242	-1.95312	-1.31226	-2.34985	-1.00708	-2.99072	-2.04468	-1.70898	-0.91553	-1.70898	-1.98364
-1.52588	-3.08228	-0.88501	-2.10571	-1.00708	-2.10571	-1.61743	-3.87573	-1.80054	-1.43433	-1.43433	-1.64795	-1.80054
-0.88501	-3.11279	-1.12915	-2.0752	-0.73242	-2.31934	-1.70898	-3.63159	-1.89209	-1.7395	-2.50244	-1.86157	-1.40381
-1.86157	-3.84521	-1.40381	-2.38037	-1.34277	-1.43433	-0.7019	-3.14331	-2.50244	-1.89209	-2.44141	-2.10571	-1.0376
-1.77002	-3.90625	-1.2207	-2.80762	-1.5564	-2.13623	-0.27466	-3.23486	-2.10571	-2.16675	-2.22778	-1.67847	-1.52588
-1.09863	-4.15039	-1.67847	-2.31934	-1.83105	-3.23486	-0.7019	-3.14331	-1.40381	-2.01416	-2.56348	-1.31226	-2.38037
-1.40381	-3.96728	-1.98364	-2.38037	-1.95312	-2.10571	-1.34277	-2.65503	-1.34277	-1.89209	-3.93677	-1.86157	-2.47192
-1.86157	-2.83813	-2.62451	-2.50244	-1.37329	-1.86157	-0.94604	-2.7771	-1.77002	-3.02124	-3.26538	-1.89209	-2.19727
-1.49536	-2.34985	-2.22778	-1.52588	-1.95312	-2.10571	-0.24414	-2.83813	-1.7395	-2.50244	-2.10571	-2.19727	-2.86865
-1.67847	-2.9602	-2.56348	-2.28882	-1.7395	-2.47192	-0.15259	-1.98364	-1.95312	-2.01416	-2.62451	-1.64795	-3.93677
-1.58691	-3.08228	-3.02124	-2.99072	-2.53296	-2.41089	-0.45776	-2.04468	-2.99072	-2.47192	-2.80762	-1.37329	-2.7771
-1.12915	-2.92969	-3.20435	-2.22778	-2.44141	-2.31934	0	-1.92261	-3.2959	-1.64795	-1.83105	-1.43433	-2.68555
-0.79346	-3.23486	-3.08228	-2.9602	-2.10571	-2.34985	0	-2.65503	-2.59399	-1.80054	-2.01416	-2.2583	-3.38745
-1.58691	-3.05176	-2.74658	-3.93677	-1.5564	-2.0752	-0.45776	-2.74658	-2.44141	-1.58691	-2.0752	-3.14331	-3.479
-2.56348	-2.71606	-2.53296	-3.84521	-0.97656	-1.89209	-1.7395	-3.14331	-2.01416	-1.2207	-0.94604	-2.99072	-2.92969
-3.08228	-2.92969	-1.2207	-3.35693	-1.70898	-1.70898	-1.92261	-2.50244	-1.92261	-2.01416	-1.25122	-1.98364	-3.57056
-2.89917	-2.53296	-0.97656	-3.2959	-2.16675	-2.01416	-1.58691	-2.19727	-2.19727	-2.34985	-1.25122	-1.92261	-3.35693
-2.16675	-3.08228	-2.41089	-3.32642	-1.83105	-2.01416	-0.21362	-2.50244	-1.5564	-2.2583	-1.89209	-2.2583	-2.62451
-0.79346	-3.41797	-2.53296	-3.63159	-1.46484	-2.31934	-0.5188	-2.16675	-1.40381	-1.92261	-3.05176	-2.65503	-2.41089
-0.73242	-3.96728	-1.77002	-3.11279	-1.49536	-2.13623	-0.97656	-2.47192	-1.31226	-1.95312	-2.62451	-2.71606	-1.95312
-1.37329	-3.32642	-1.80054	-2.99072	-1.19019	-2.83813	-0.5188	-2.68555	-2.2583	-1.34277	-2.89917	-2.9602	-1.86157
-1.86157	-2.47192	-2.89917	-3.14331	-0.97656	-1.64795	-0.48828	-2.62451	-2.31934	-0.91553	-3.479	-2.65503	-2.28882
-2.31934	-2.01416	-2.74658	-3.26538	-1.43433	-1.92261	-1.49536	-2.86865	-2.7771	-1.46484	-3.41797	-2.59399	-2.38037
-2.01416	-1.67847	-2.56348	-2.9602	-1.46484	-2.16675	-2.28882	-1.49536	-2.86865	-1.64795	-3.72314	-1.70898	-1.98364
-0.91553	-2.53296	-2.9602	-2.59399	-0.94604	-2.50244	-1.89209	-1.46484	-2.50244	-0.7019	-3.35693	-1.5564	-1.83105
-0.64087	-2.80762	-3.17383	-3.05176	-0.91553	-2.38037	-1.98364	-1.98364	-1.15967	-0.76294	-2.7771	-2.01416	-2.2583
-2.16675	-2.0752	-2.89917	-2.89917	-0.76294	-1.43433	-2.16675	-2.65503	-2.01416	-1.2207	-3.72314	-2.99072	-3.26538
-2.41089	-1.92261	-3.02124	-2.9602	-1.49536	-1.77002	-0.91553	-2.10571	-2.31934	-1.80054	-3.11279	-3.75366	-3.38745
-2.47192	-1.95312	-2.86865	-3.479	-1.95312	-1.58691	-0.64087	-2.53296	-2.65503	-1.95312	-2.9602	-2.89917	-2.65503
-0.97656	-2.28882	-2.2583	-3.87573	-1.52588	-0.76294	-1.00708	-2.99072	-3.14331	-2.13623	-3.35693	-2.16675	-1.67847
-0.09155	-2.7771	-2.0752	-3.8147	-1.19019	-1.12915	-1.12915	-3.2959	-3.14331	-2.28882	-3.93677	-2.16675	-1.7395
-1.43433	-2.13623	-2.16675	-2.83813	-1.43433	-1.64795	-1.34277	-2.68555	-3.32642	-1.43433	-3.60107	-1.34277	-2.7771
-1.64795	-1.61743	-2.22778	-2.56348	-2.19727	-2.38037	-0.76294	-3.14331	-3.17383	-1.64795	-3.35693	-0.94604	-3.38745
-0.30518	-1.80054	-1.89209	-3.38745	-1.19019	-2.47192	-2.0752	-2.7771	-2.38037	-1.34277	-3.26538	-1.86157	-1.64795
-0.67139	-1.67847	-1.80054	-3.63159	-1.25122	-1.34277	-1.89209	-2.86865	-2.2583	-1.09863	-3.54004	-2.19727	-0.94604
-1.7395	-1.2207	-2.47192	-2.62451	-1.2207	-1.15967	-0.03052	-3.14331	-1.40381	-1.2207	-3.08228	-2.50244	-1.58691
-1.95312	-1.52588	-3.08228	-2.19727	-1.0376	-2.22778	0.97656	-3.69263	-1.09863	-1.7395	-2.62451	-2.89917	-1.80054
-1.31226	-1.86157	-2.71606	-1.31226	-1.61743	-2.22778	0.18311	-3.60107	-0.97656	-1.28174	-3.35693	-2.34985	-1.58691
-0.85449	-1.52588	-2.41089	-1.49536	-1.37329	-1.52588	-0.82397	-3.08228	-1.80054	-1.58691	-4.18091	-2.0752	-1.61743
-1.37329	-1.92261	-2.7771	-2.50244	-1.06812	-1.98364	-0.88501	-2.83813	-2.83813	-0.57983	-4.94385	-1.64795	-2.2583
-1.70898	-3.38745	-2.01416	-2.53296	-1.2207	-1.52588	-0.82397	-2.80762	-2.62451	-0.36621	-4.3335	-1.52588	-2.89917
-1.83105	-3.87573	-2.0752	-2.92969	-1.19019	-1.43433	-1.52588	-2.80762	-2.83813	-0.97656	-3.479	-1.31226	-1.83105
-0.88501	-3.66211	-2.0752	-2.50244	-1.70898	-1.7395	-0.67139	-2.41089	-2.9602	-0.36621	-3.26538	-0.33569	-1.95312
-1.19019	-3.60107	-1.31226	-2.7771	-2.38037	-1.06812	0	-2.10571	-2.71606	-0.82397	-3.32642	-0.27466	-2.04468
-1.86157	-3.57056	-1.7395	-3.23486	-1.5564	-1.2207	-1.40381	-1.61743	-2.74658	-1.00708	-4.08935	-1.2207	-2.38037
-2.01416	-2.47192	-1.98364	-3.35693	-1.40381	-1.31226	-1.28174	-1.67847	-2.89917	-0.15259	-3.8147	-2.10571	-2.53296
-0.88501	-2.56348	-2.01416	-2.86865	-1.2207	-1.83105	-0.42725	-1.09863	-2.50244	-0.5188	-4.05884	-1.67847	-2.28882
-1.40381	-2.56348	-1.70898	-3.35693	-0.91553	-2.38037	-0.33569	-1.19019	-1.92261	-1.52588	-3.23486	-1.61743	-1.06812
-0.7019	-1.83105	-1.25122	-3.54004	-0.88501	-1.70898	-0.03052	-2.28882	-1.95312	-0.76294	-2.71606	-2.04468	-1.31226
-1.06812	-1.5564	-1.09863	-3.38745	-1.40381	-1.15967	-0.57983	-1.80054	-2.31934	-0.82397	-3.41797	-2.59399	-0.48828
-0.82397	-2.62451	-1.0376	-3.78418	-2.01416	-1.86157	-1.06812	-1.70898	-1.98364	-1.2207	-4.24194	-2.0752	-1.49536
-0.27466	-2.31934	-1.09863	-3.78418	-1.7395	-1.95312	-1.43433	-2.50244	-2.62451	-1.0376	-3.78418	-1.77002	-2.53296
-1.25122	-2.16675	-1.67847	-3.32642	-1.28174	-1.86157	-1.2207	-2.59399	-3.90625	-0.7019	-3.479	-2.16675	-2.65503
-1.37329	-2.04468	-2.41089	-2.7771	-1.46484	-1.61743	-1.43433	-2.2583	-2.9602	-0.57983	-3.54004	-2.65503	-1.7395
-1.00708	-1.52588	-1.89209	-2.74658	-1.64795	-1.98364	-0.67139	-2.9602	-2.34985	-0.64087	-3.41797	-1.95312	-1.89209
-0.67139	-1.77002	-1.28174	-3.90625	-1.49536	-1.5564	-0.48828	-2.47192	-3.05176	-0.97656	-2.68555	-1.77002	-2.80762
-0.85449	-1.98364	-0.7019	-4.60815	-1.0376	-2.56348	-1.5564	-2.50244	-2.74658	-1.95312	-2.80762	-1.7395	-2.10571
-1.49536	-1.49536	-1.28174	-3.93677	-0.88501	-3.14331	-1.67847	-2.01416	-2.01416	-2.10571	-3.02124	-1.43433	-2.80762
-1.77002	-1.80054	-1.98364	-2.31934	-1.58691	-2.31934	-1.46484	-1.67847	-2.19727	-0.85449	-2.47192	-1.19019	-2.89917
-1.46484	-1.92261	-1.19019	-2.71606	-2.50244	-1.00708	-1.28174	-2.34985	-2.99072	-0.36621	-1.77002	-1.83105	-1.34277
-1.09863	-2.0752	-1.67847	-3.93677	-2.44141	-0.97656	-0.39673	-2.56348	-2.56348	-1.46484	-3.02124	-2.59399	-1.49536
-1.95312	-1.92261	-1.77002	-4.11987	-1.49536	-1.09863	-0.27466	-2.74658	-2.0752	-1.67847	-2.65503	-2.62451	-2.62451
-1.34277	-0.82397	-0.91553	-3.96728	-1.12915	-1.0376	-0.7019	-2.44141	-2.13623	-1.31226	-1.86157	-2.80762	-2.86865
-0.79346	-1.19019	-1.46484	-3.93677	-1.49536	-1.15967	-0.79346	-1.61743	-2.38037	-1.31226	-2.38037	-2.53296	-2.22778
-1.09863	-1.19019	-1.80054	-4.21143	-1.37329	-1.0376	-0.48828	-2.31934	-3.05176	-1.00708	-2.83813	-1.98364	-1.46484
-1.92261	-1.37329	-1.95312	-4.48608	-1.86157	-1.7395	-0.7019	-3.87573	-2.44141	-1.19019	-2.86865	-2.10571	-0.73242
-2.74658	-1.34277	-1.64795	-4.45557	-1.98364	-2.04468	-1.25122	-3.32642	-1.95312	-0.57983	-3.20435	-2.71606	-1.06812
-2.19727	-1.61743	-1.7395	-3.57056	-1.15967	-1.80054	-1.2207	-2.7771	-2.44141	-0.12207	-2.89917	-2.2583	-2.62451
-1.7395	-1.86157	-2.19727	-3.23486	-0.97656	-1.49536	-0.97656	-3.69263	-1.98364	-0.12207	-3.20435	-2.10571	-2.80762
-1.67847	-1.2207	-1.28174	-2.92969	-1.31226	-1.70898	-1.49536	-3.84521	-1.86157	-1.0376	-3.41797	-2.13623	-1.77002
-2.22778	-1.61743	-1.52588	-3.35693	-1.43433	-1.61743	-0.97656	-3.75366	-1.5564	-1.34277	-3.90625	-1.83105	-1.12915
-2.13623	-1.37329	-1.37329	-3.54004	-1.52588	-1.7395	-0.21362	-3.8147	-1.7395	-0.42725	-3.78418	-2.22778	-2.13623
-1.89209	-1.52588	-1.92261	-3.32642	-2.13623	-1.34277	-0.85449	-4.21143	-1.43433	-0.94604	-2.99072	-2.47192	-1.49536
-1.31226	-2.22778	-1.80054	-2.80762	-1.89209	-1.19019	-0.5188	-3.20435	-1.80054	-1.12915	-2.2583	-1.89209	-0.73242
-1.61743	-2.28882	-2.04468	-2.16675	-2.0752	-1.52588	-0.61035	-3.41797	-1.7395	-1.40381	-2.50244	-2.10571	-1.67847
-3.23486	-1.43433	-2.04468	-1.49536	-2.19727	-2.19727	-1.0376	-2.83813	-1.95312	-1.5564	-4.11987	-3.11279	-1.98364
-3.23486	-2.13623	-2.10571	-1.2207	-1.31226	-2.28882	-0.45776	-2.7771	-1.61743	-0.79346	-4.39453	-1.95312	-1.77002
-1.7395	-2.7771	-2.19727	-2.44141	-1.19019	-2.19727	-0.73242	-3.32642	-0.91553	-0.61035	-3.84521	-1.43433	-2.41089
-0.64087	-2.65503	-2.68555	-3.69263	-1.64795	-2.04468	-0.61035	-3.05176	-1.19019	-1.00708	-4.60815	-1.89209	-2.65503
-1.0376	-2.44141	-3.08228	-3.87573	-1.52588	-2.28882	-1.06812	-3.38745	-1.98364	-1.7395	-4.66919	-2.04468	-2.41089
-2.10571	-2.28882	-1.5564	-2.86865	-1.86157	-2.41089	-0.73242	-2.89917	-2.31934	-2.31934	-4.42505	-1.43433	-2.31934
-0.82397	-2.9602	-1.89209	-1.92261	-1.80054	-2.0752	-0.91553	-1.80054	-1.40381	-1.61743	-4.27246	-1.00708	-1.77002
0	-2.47192	-2.9602	-1.61743	-2.16675	-2.0752	-0.36621	-2.16675	-1.37329	-1.5564	-2.80762	-0.82397	-1.40381
-1.58691	-1.28174	-2.99072	-1.83105	-1.5564	-2.22778	0.12207	-2.0752	-1.95312	-1.49536	-3.11279	-1.40381	-1.0376
-1.52588	-1.83105	-2.47192	-2.56348	-1.86157	-2.19727	-0.76294	-2.65503	-2.16675	-1.98364	-3.66211	-1.7395	-0.57983
-1.00708	-3.02124	-2.2583	-2.0752	-2.10571	-1.46484	-1.06812	-2.80762	-1.92261	-2.01416	-3.2959	-1.61743	-1.0376
-1.67847	-3.60107	-2.0752	-2.38037	-1.61743	-2.2583	-1.46484	-3.41797	-1.7395	-1.95312	-3.41797	-1.34277	-0.64087
-2.19727	-3.08228	-2.50244	-3.08228	-0.48828	-1.52588	-1.49536	-3.50952	-2.0752	-2.01416	-3.54004	-1.7395	-1.43433
-2.7771	-2.62451	-3.23486	-2.9602	-1.31226	-1.43433	-0.97656	-3.14331	-1.83105	-1.40381	-3.50952	-1.7395	-2.28882
-1.70898	-2.10571	-2.41089	-2.04468	-1.49536	-1.31226	-0.45776	-2.99072	-1.0376	-1.58691	-3.96728	-1.06812	-1.98364
-1.5564	-2.38037	-2.59399	-1.89209	-0.76294	-1.43433	0	-3.05176	-1.70898	-1.92261	-4.36401	-1.40381	-1.25122
-1.58691	-2.50244	-2.56348	-1.67847	-2.68555	-2.16675	-1.2207	-2.62451	-2.74658	-1.64795	-4.39453	-1.7395	-0.76294
-1.40381	-2.22778	-3.05176	-2.16675	-2.80762	-2.89917	-1.15967	-3.02124	-2.65503	-1.98364	-4.57764	-1.64795	-1.06812
-2.04468	-2.83813	-2.56348	-3.17383	-2.04468	-1.95312	-0.5188	-3.2959	-1.46484	-1.7395	-3.96728	-1.86157	-1.89209
-2.0752	-2.16675	-1.43433	-1.83105	-2.44141	-1.43433	-0.5188	-2.9602	-1.0376	-1.5564	-3.38745	-1.34277	-2.50244
-0.91553	-1.67847	-0.91553	-2.22778	-2.2583	-2.7771	-0.88501	-2.65503	-1.31226	-0.76294	-3.54004	-1.49536	-2.01416
-1.28174	-1.40381	-1.98364	-2.92969	-2.44141	-2.53296	-0.82397	-3.2959	-2.28882	-1.15967	-3.60107	-1.46484	-1.25122
-1.12915	-1.5564	-2.89917	-2.86865	-3.32642	-1.28174	-0.09155	-2.53296	-1.83105	-1.37329	-3.20435	-1.7395	-1.64795
-1.34277	-1.83105	-2.41089	-2.56348	-3.02124	-1.98364	-0.73242	-1.98364	-1.37329	-1.40381	-3.78418	-1.64795	-1.37329
-2.10571	-1.37329	-2.62451	-2.89917	-2.56348	-2.62451	-0.97656	-2.71606	-1.64795	-1.77002	-3.14331	-1.46484	-1.06812
-1.95312	-1.2207	-2.99072	-2.86865	-2.86865	-2.34985	-0.91553	-2.83813	-2.2583	-1.61743	-2.86865	-1.28174	-1.83105
-1.95312	-1.83105	-2.13623	-2.56348	-2.74658	-2.13623	-1.15967	-3.05176	-1.80054	-1.31226	-3.57056	-1.0376	-1.43433
-1.31226	-2.01416	-1.64795	-2.13623	-2.38037	-2.50244	-2.16675	-3.96728	-1.98364	-1.83105	-3.05176	-1.09863	-1.67847
-1.25122	-2.44141	-2.38037	-1.19019	-1.7395	-1.92261	-1.70898	-2.68555	-2.2583	-1.58691	-3.02124	-1.06812	-2.44141
-1.34277	-1.52588	-2.53296	-1.0376	-1.37329	-2.62451	-1.52588	-2.22778	-1.98364	-1.80054	-2.19727	-1.15967	-1.25122
-1.46484	-1.5564	-1.92261	-0.97656	-1.2207	-2.22778	-1.28174	-2.01416	-2.16675	-1.28174	-2.9602	-1.5564	-0.57983
-2.10571	-1.34277	-1.40381	-2.56348	-0.67139	-1.7395	-1.52588	-1.64795	-2.50244	-0.85449	-3.23486	-2.34985	-1.09863
-1.64795	-1.09863	-1.83105	-1.52588	-1.00708	-1.58691	-1.7395	-2.41089	-2.34985	-1.83105	-2.92969	-2.74658	-1.52588
-1.2207	-1.80054	-1.5564	-1.86157	-2.10571	-1.58691	-2.41089	-3.26538	-2.0752	-1.67847	-3.44849	-2.41089	-1.28174
-1.06812	-2.01416	-1.12915	-1.77002	-1.7395	-1.34277	-2.10571	-1.61743	-2.62451	-1.40381	-3.84521	-2.38037	-1.67847
-1.64795	-1.58691	-1.58691	-2.28882	-1.86157	-1.7395	-0.67139	-2.01416	-1.83105	-2.04468	-3.90625	-1.92261	-2.38037
-1.5564	-1.37329	-1.43433	-2.44141	-1.34277	-1.25122	-0.5188	-2.56348	-1.95312	-1.28174	-2.68555	-2.47192	-1.09863
-1.52588	-1.83105	-1.52588	-2.34985	-0.30518	-2.2583	-0.7019	-2.74658	-1.49536	-1.52588	-3.2959	-2.7771	-1.0376
-1.12915	-1.7395	-0.64087	-1.61743	-0.73242	-2.44141	-1.43433	-2.71606	-1.92261	-2.16675	-4.30298	-2.65503	-1.83105
-1.5564	-1.83105	-1.25122	-1.70898	-2.0752	-2.10571	-1.80054	-2.28882	-1.86157	-2.22778	-3.84521	-2.44141	-1.83105
-2.2583	-1.49536	-2.2583	-2.22778	-2.44141	-1.83105	-0.7019	-2.13623	-2.53296	-1.7395	-3.57056	-3.75366	-1.34277
-1.28174	-1.92261	-1.95312	-1.92261	-2.0752	-1.49536	-0.79346	-2.99072	-3.35693	-1.86157	-4.27246	-3.78418	-1.5564
-0.97656	-1.40381	-1.64795	-2.19727	-1.49536	-1.43433	-1.80054	-2.92969	-3.05176	-2.13623	-4.3335	-3.05176	-0.91553
-1.67847	-1.92261	-1.43433	-2.74658	-2.13623	-1.5564	-1.58691	-2.71606	-2.41089	-1.7395	-3.35693	-3.05176	-1.46484
-1.19019	-2.0752	-2.38037	-2.92969	-3.35693	-1.06812	-1.06812	-2.50244	-2.86865	-0.85449	-3.66211	-2.7771	-1.49536
-0.7019	-1.34277	-2.2583	-1.83105	-3.50952	-1.46484	-1.19019	-2.59399	-2.16675	-0.5188	-4.18091	-3.38745	-1.19019
-1.64795	-1.40381	-1.61743	-1.2207	-3.35693	-2.10571	-0.94604	-2.31934	-2.22778	-0.24414	-2.99072	-3.38745	-1.43433
-1.83105	-1.67847	-1.43433	-1.2207	-2.41089	-1.98364	-1.06812	-2.9602	-2.62451	-0.67139	-3.38745	-2.62451	-1.5564
-0.88501	-1.2207	-1.98364	-0.73242	-2.65503	-1.31226	-0.76294	-2.53296	-2.10571	-0.73242	-3.57056	-2.68555	-1.46484
-1.2207	-1.37329	-1.83105	-1.43433	-2.83813	-2.62451	-0.73242	-2.62451	-2.10571	-1.15967	-3.41797	-2.34985	-1.15967
-0.36621	-0.73242	-0.5188	-2.62451	-2.2583	-1.83105	-0.5188	-2.71606	-2.13623	-1.43433	-2.99072	-2.47192	-1.43433
-0.67139	-0.97656	-0.85449	-3.02124	-1.64795	-1.15967	-2.22778	-2.80762	-2.7771	-1.61743	-2.86865	-1.80054	-1.09863
-0.79346	-1.43433	-1.34277	-2.10571	-2.99072	-1.15967	-1.46484	-2.53296	-3.87573	-2.10571	-3.72314	-1.5564	-0.12207
-0.76294	-1.67847	-2.13623	-1.92261	-3.50952	-1.58691	-1.52588	-2.89917	-4.24194	-1.46484	-4.11987	-1.2207	-0.57983
-1.34277	-1.86157	-2.28882	-2.31934	-2.92969	-1.49536	-1.40381	-2.99072	-3.57056	-0.54932	-3.84521	-1.64795	-0.5188
-1.43433	-2.34985	-1.64795	-1.46484	-3.05176	-0.94604	-1.12915	-2.34985	-2.99072	-1.00708	-3.90625	-1.61743	-0.94604
-1.25122	-2.22778	-1.7395	-1.00708	-2.7771	-2.13623	-1.00708	-2.92969	-3.2959	-1.46484	-4.45557	-1.64795	-1.31226
-0.45776	-2.59399	-1.46484	-1.28174	-2.68555	-2.34985	-1.67847	-2.50244	-3.66211	-0.76294	-2.68555	-2.01416	-1.2207
-0.36621	-2.31934	-1.7395	-2.34985	-3.23486	-2.34985	-1.86157	-2.86865	-3.54004	-0.73242	-2.86865	-1.89209	-1.5564
-0.76294	-2.31934	-2.2583	-2.74658	-2.65503	-2.31934	-1.61743	-2.71606	-3.26538	-0.88501	-2.38037	-1.67847	-1.49536
-1.61743	-1.89209	-2.41089	-1.46484	-2.53296	-2.38037	-1.46484	-2.71606	-3.69263	-1.28174	-2.71606	-1.5564	-1.77002
-2.16675	-1.25122	-2.53296	-1.70898	-2.83813	-2.83813	-1.64795	-2.92969	-3.93677	-1.67847	-3.23486	-2.44141	-1.86157
-2.0752	-2.41089	-2.38037	-2.56348	-3.54004	-2.71606	-1.77002	-2.19727	-2.86865	-2.50244	-2.59399	-1.98364	-1.40381
-1.46484	-2.9602	-2.01416	-2.16675	-3.66211	-1.70898	-1.5564	-1.89209	-2.28882	-2.28882	-4.15039	-1.2207	-1.09863
-1.89209	-2.83813	-1.98364	-2.31934	-3.02124	-0.48828	-1.12915	-2.16675	-1.70898	-0.57983	-5.12695	-1.7395	-1.58691
-3.05176	-3.11279	-1.95312	-2.68555	-2.83813	-1.31226	-1.83105	-2.31934	-1.98364	-0.36621	-4.63867	-1.31226	-1.80054
-2.47192	-2.28882	-1.83105	-2.83813	-3.32642	-1.5564	-1.67847	-3.75366	-2.59399	-2.13623	-4.3335	-1.5564	-1.25122
-2.04468	-1.92261	-1.67847	-2.16675	-2.13623	-1.5564	-1.06812	-4.08935	-2.16675	-1.61743	-3.78418	-2.86865	-1.5564
-1.5564	-2.31934	-1.40381	-2.62451	-2.19727	-2.50244	-1.12915	-2.83813	-2.68555	-1.67847	-2.68555	-2.04468	-1.40381
-1.31226	-2.74658	-1.52588	-2.62451	-2.01416	-3.08228	-1.5564	-2.0752	-3.02124	-1.43433	-2.86865	-1.31226	-0.97656
-1.89209	-2.50244	-1.34277	-2.65503	-2.59399	-1.98364	-1.37329	-2.68555	-2.59399	-0.88501	-3.20435	-1.86157	-1.58691
-2.89917	-1.43433	-1.12915	-1.95312	-3.54004	-1.92261	-1.52588	-3.41797	-2.56348	-0.5188	-3.93677	-3.02124	-0.48828
-1.43433	-1.95312	-0.79346	-1.70898	-3.44849	-1.80054	-1.40381	-3.66211	-3.75366	-1.00708	-4.02832	-3.41797	0.33569
-0.97656	-2.28882	-1.0376	-2.22778	-3.02124	-1.58691	-1.49536	-4.3335	-3.57056	-1.46484	-3.35693	-3.05176	-0.97656
-1.49536	-2.38037	-1.77002	-2.92969	-3.44849	-1.77002	-1.43433	-4.5166	-3.78418	-1.86157	-2.68555	-2.01416	-2.04468
-2.19727	-2.80762	-1.52588	-2.65503	-3.90625	-1.09863	-0.82397	-4.15039	-3.26538	-1.00708	-2.13623	-2.16675	-2.34985
-2.0752	-2.99072	-1.64795	-2.92969	-3.90625	-1.83105	-1.52588	-3.479	-2.68555	-0.79346	-1.92261	-2.89917	-1.67847
-2.68555	-3.17383	-1.61743	-2.59399	-3.26538	-1.7395	-2.47192	-2.50244	-2.31934	-0.57983	-1.46484	-2.53296	-1.89209
-2.99072	-2.56348	-1.64795	-1.49536	-2.68555	-1.61743	-2.31934	-2.50244	-2.38037	-0.36621	-2.22778	-2.2583	-1.49536
-1.40381	-2.59399	-2.01416	-2.50244	-2.92969	-1.67847	-2.16675	-2.44141	-2.56348	-0.12207	-2.34985	-2.74658	-1.00708
-1.00708	-3.2959	-1.98364	-2.80762	-4.91333	-2.0752	-1.2207	-2.59399	-2.34985	-0.61035	-1.95312	-3.08228	-1.7395
-1.67847	-4.18091	-1.83105	-2.68555	-3.23486	-1.70898	-0.76294	-2.04468	-2.86865	-0.73242	-2.65503	-2.38037	-1.80054
-1.92261	-4.02832	-2.44141	-2.71606	-2.19727	-1.7395	-0.85449	-2.71606	-2.16675	-0.85449	-2.50244	-3.14331	-1.89209
-2.2583	-3.11279	-2.22778	-2.04468	-2.53296	-1.95312	-1.43433	-2.71606	-2.50244	-0.73242	-1.37329	-2.80762	-2.28882
-1.80054	-2.2583	-1.15967	-1.80054	-2.0752	-1.37329	-1.25122	-3.50952	-2.13623	-0.88501	-0.97656	-2.19727	-1.43433
-2.62451	-3.23486	-0.79346	-2.01416	-1.52588	-1.61743	-1.09863	-3.05176	-2.34985	-1.09863	-1.61743	-2.31934	-1.43433
-2.89917	-3.35693	-1.28174	-2.65503	-1.49536	-1.58691	-1.43433	-2.86865	-3.11279	-0.85449	-2.80762	-1.98364	-1.49536
-2.7771	-2.89917	-1.40381	-2.41089	-1.89209	-2.28882	-2.04468	-2.50244	-2.50244	-0.57983	-3.02124	-1.49536	-1.0376
-3.05176	-3.14331	-1.67847	-2.28882	-1.40381	-2.38037	-1.61743	-2.19727	-2.50244	-1.2207	-2.22778	-1.98364	-1.49536
-2.7771	-3.14331	-2.10571	-1.06812	-1.52588	-1.67847	-0.97656	-2.01416	-2.28882	-2.41089	-1.25122	-1.2207	-2.01416
-1.70898	-3.08228	-2.31934	-1.89209	-1.43433	-1.80054	-0.48828	-1.67847	-2.38037	-2.56348	-0.61035	-1.70898	-3.05176
-0.7019	-3.11279	-1.49536	-2.04468	-1.49536	-1.15967	-1.70898	-1.89209	-2.31934	-1.43433	-0.57983	-1.95312	-2.16675
-1.15967	-3.02124	-0.73242	-1.86157	-1.67847	-0.94604	-1.43433	-2.89917	-2.44141	-1.80054	-0.73242	-1.43433	-1.15967
-2.0752	-2.68555	-1.37329	-2.16675	-1.92261	-1.83105	-1.46484	-3.75366	-3.72314	-2.56348	-0.5188	-2.04468	-3.02124
-2.47192	-2.59399	-1.83105	-2.13623	-1.83105	-2.01416	-1.52588	-3.2959	-4.48608	-2.13623	-0.5188	-1.64795	-3.20435
-1.58691	-2.7771	-2.62451	-1.61743	-2.13623	-0.76294	-1.70898	-1.95312	-3.32642	-2.68555	-0.57983	-1.67847	-2.56348
-1.43433	-1.98364	-2.16675	-1.77002	-3.02124	-1.12915	-1.43433	-2.2583	-3.54004	-1.80054	-0.88501	-1.2207	-2.10571
-1.83105	-2.16675	-1.5564	-2.41089	-2.53296	-1.70898	-1.2207	-2.92969	-4.11987	-2.19727	-1.40381	-2.01416	-1.19019
-1.2207	-2.65503	-1.98364	-2.99072	-2.01416	-1.77002	-1.34277	-2.59399	-3.93677	-2.41089	-1.86157	-2.59399	-1.12915
-1.7395	-2.86865	-2.31934	-2.74658	-2.13623	-1.40381	-1.31226	-3.02124	-4.15039	-0.94604	-1.40381	-3.38745	-1.15967
-1.80054	-2.9602	-2.47192	-2.80762	-2.38037	-1.67847	-2.01416	-3.23486	-3.75366	-0.82397	-2.04468	-2.47192	-2.01416
-0.76294	-2.2583	-1.83105	-2.71606	-3.35693	-1.70898	-1.49536	-3.23486	-2.74658	-1.15967	-1.09863	-2.34985	-2.22778
-1.43433	-2.9602	-1.00708	-2.71606	-3.75366	-1.89209	-1.61743	-2.89917	-1.58691	-1.00708	-1.09863	-2.19727	-2.01416
-1.83105	-3.35693	-0.30518	-1.89209	-3.63159	-1.46484	-1.52588	-2.19727	-1.95312	-1.09863	-1.89209	-1.89209	-2.2583
-2.19727	-1.98364	-0.91553	-1.7395	-2.7771	-1.49536	-1.09863	-1.15967	-2.34985	-0.85449	-2.10571	-2.2583	-1.92261
-2.68555	-1.61743	-1.49536	-1.49536	-2.68555	-1.31226	-0.57983	-1.64795	-1.52588	-0.24414	-1.28174	-2.62451	-2.38037
-2.16675	-1.5564	-1.77002	-1.2207	-3.26538	-1.15967	-0.57983	-2.31934	-2.01416	-0.42725	-0.61035	-2.34985	-2.01416
-2.65503	-2.44141	-1.61743	-1.61743	-2.38037	-1.7395	-0.54932	-1.77002	-2.9602	-1.15967	-0.88501	-2.0752	-2.01416
-3.35693	-2.2583	-1.34277	-1.92261	-2.28882	-1.46484	-0.64087	-1.80054	-2.71606	-0.85449	-1.52588	-1.92261	-2.53296
-2.38037	-2.41089	-1.12915	-2.47192	-3.14331	-1.15967	-0.61035	-2.53296	-2.16675	-1.0376	-1.25122	-1.61743	-1.31226
-2.80762	-2.9602	-1.64795	-2.34985	-1.98364	-1.52588	-0.57983	-2.34985	-2.16675	-1.95312	-0.88501	-2.10571	-1.0376
-3.20435	-2.80762	-1.31226	-1.43433	-1.43433	-2.34985	-0.79346	-1.77002	-2.80762	-1.7395	-1.49536	-2.44141	-1.34277
-3.44849	-2.83813	-1.25122	-2.19727	-2.28882	-1.46484	-1.49536	-2.19727	-2.31934	-1.7395	-1.95312	-2.56348	-2.22778
-3.11279	-2.7771	-1.58691	-2.80762	-2.50244	-1.0376	-1.58691	-2.83813	-2.59399	-1.7395	-1.70898	-2.13623	-2.62451
-2.41089	-2.7771	-1.43433	-2.2583	-2.22778	-2.01416	-1.2207	-3.32642	-2.68555	-1.46484	-2.2583	-2.16675	-2.04468
-2.2583	-2.41089	-1.19019	-3.96728	-2.0752	-2.28882	-1.34277	-3.72314	-2.56348	-1.7395	-1.67847	-2.83813	-1.95312
-1.98364	-3.17383	-1.77002	-2.83813	-1.31226	-1.89209	-1.43433	-3.26538	-2.41089	-2.2583	-1.61743	-3.60107	-2.16675
-2.53296	-3.50952	-2.7771	-2.16675	-1.2207	-0.97656	-0.67139	-2.41089	-2.47192	-1.89209	-1.64795	-3.75366	-2.50244
-1.98364	-2.44141	-2.04468	-2.34985	-2.04468	-1.19019	-0.30518	-2.13623	-1.89209	-1.49536	-1.43433	-3.35693	-1.98364
-1.46484	-1.67847	-1.7395	-2.01416	-3.02124	-2.71606	-1.43433	-2.10571	-1.25122	-0.79346	-1.43433	-2.47192	-2.56348
-1.83105	-2.41089	-1.34277	-2.04468	-2.86865	-1.83105	-1.67847	-1.83105	-1.86157	-0.91553	-1.37329	-3.08228	-2.80762
-2.22778	-2.53296	-1.31226	-2.28882	-2.59399	-2.19727	-2.10571	-2.31934	-2.01416	-1.7395	-1.43433	-2.2583	-1.92261
-2.53296	-3.17383	-1.12915	-2.50244	-1.98364	-1.58691	-1.67847	-3.8147	-2.01416	-1.49536	-2.04468	-1.7395	-1.7395
-2.92969	-2.74658	-1.00708	-2.80762	-2.10571	-1.37329	-2.01416	-3.41797	-1.95312	-0.24414	-1.95312	-2.34985	-1.52588
-2.68555	-2.16675	-1.61743	-2.10571	-3.57056	-1.80054	-2.62451	-2.13623	-2.16675	-0.54932	-1.2207	-2.71606	-1.06812
-2.22778	-2.89917	-2.19727	-1.95312	-3.54004	-1.58691	-1.67847	-2.31934	-1.28174	-0.73242	-1.46484	-1.5564	-1.70898
-1.06812	-2.86865	-2.80762	-1.89209	-2.89917	-2.04468	0	-3.17383	-1.49536	-0.30518	-1.67847	-1.95312	-1.28174
-1.09863	-3.23486	-2.22778	-1.46484	-3.93677	-1.95312	-0.18311	-2.7771	-1.83105	-1.46484	-1.19019	-2.71606	-1.09863
-2.38037	-2.7771	-2.16675	-1.61743	-3.14331	-2.28882	-0.21362	-2.44141	-1.5564	-1.64795	-1.61743	-2.65503	-0.94604
-3.35693	-2.47192	-2.62451	-1.95312	-2.92969	-2.59399	-1.0376	-2.38037	-2.13623	-1.34277	-1.61743	-2.31934	-1.12915
-3.38745	-2.86865	-3.2959	-2.04468	-2.9602	-1.80054	-1.40381	-2.04468	-1.64795	-1.19019	-2.16675	-3.17383	-1.2207
-2.01416	-2.99072	-2.47192	-1.70898	-2.56348	-1.89209	-1.64795	-2.62451	-1.46484	-1.19019	-1.83105	-2.50244	-0.88501
-1.70898	-3.54004	-1.40381	-1.70898	-1.98364	-1.70898	-1.89209	-2.22778	-1.61743	-0.33569	-0.73242	-2.56348	-1.12915
-1.58691	-3.87573	-1.70898	-2.04468	-1.61743	-2.13623	-1.5564	-1.80054	-1.70898	-0.85449	-1.12915	-3.72314	-1.34277
-2.19727	-3.26538	-2.04468	-2.59399	-1.80054	-2.7771	-0.73242	-2.0752	-1.70898	-1.25122	-1.19019	-4.39453	-2.22778
-2.41089	-2.9602	-1.92261	-2.34985	-3.02124	-2.28882	-0.76294	-2.10571	-1.43433	-2.16675	-1.19019	-3.35693	-1.64795
-2.0752	-3.32642	-2.0752	-2.62451	-3.57056	-1.25122	-1.43433	-2.71606	-2.04468	-2.01416	-1.49536	-2.68555	-1.52588
-1.52588	-3.35693	-2.19727	-2.01416	-3.17383	-1.77002	-1.92261	-1.7395	-2.22778	-2.10571	-1.2207	-2.34985	-2.0752
-2.34985	-2.86865	-1.06812	-1.70898	-3.05176	-1.67847	-1.0376	-1.09863	-1.43433	-1.5564	-0.88501	-3.75366	-2.31934
-2.2583	-2.38037	-0.73242	-2.04468	-3.05176	-1.86157	-1.2207	-2.28882	-2.13623	-2.04468	-1.61743	-3.41797	-1.43433
-2.2583	-2.80762	-1.2207	-1.2207	-2.47192	-2.31934	-1.95312	-2.28882	-3.05176	-2.16675	-2.38037	-2.28882	-1.09863
-3.2959	-2.19727	-1.37329	-1.49536	-1.34277	-2.01416	-0.97656	-1.95312	-2.92969	-1.25122	-1.89209	-2.38037	-1.86157
-3.20435	-2.44141	-1.7395	-2.04468	-1.58691	-1.89209	-0.7019	-1.67847	-2.47192	-1.2207	-2.38037	-3.87573	-1.7395
-1.77002	-1.80054	-2.10571	-1.95312	-1.98364	-2.7771	-1.09863	-2.56348	-2.31934	-1.37329	-2.56348	-3.17383	-2.10571
-2.44141	-2.13623	-2.56348	-1.37329	-2.59399	-2.2583	-1.43433	-3.44849	-2.04468	-1.00708	-2.65503	-2.04468	-1.92261
-2.65503	-2.13623	-1.7395	-1.61743	-2.22778	-2.47192	-2.16675	-2.38037	-1.92261	-1.43433	-2.83813	-1.98364	-1.46484
-2.01416	-2.13623	-1.64795	-1.46484	-1.67847	-2.16675	-2.99072	-1.61743	-2.80762	-0.61035	-2.83813	-2.62451	-1.09863
-1.49536	-2.31934	-1.86157	-0.82397	-1.2207	-1.49536	-2.16675	-2.2583	-2.0752	-1.09863	-3.69263	-2.86865	-1.80054
-1.70898	-2.19727	-1.28174	-1.31226	-1.61743	-2.22778	-1.09863	-1.98364	-1.06812	-1.64795	-3.479	-3.05176	-2.0752
-2.62451	-2.10571	-1.43433	-0.94604	-1.92261	-3.02124	-1.49536	-1.80054	-1.25122	-1.7395	-2.92969	-3.05176	-2.68555
-2.7771	-2.59399	-1.80054	-1.64795	-1.28174	-2.56348	-1.58691	-2.41089	-2.28882	-2.22778	-3.26538	-2.56348	-2.89917
-1.98364	-2.41089	-1.40381	-1.58691	-2.44141	-1.67847	-1.7395	-3.50952	-2.01416	-1.70898	-3.78418	-2.44141	-1.92261
-1.95312	-2.62451	-1.61743	-2.13623	-2.92969	-1.40381	-1.00708	-3.17383	-2.53296	-1.70898	-3.75366	-2.86865	-1.7395
-2.01416	-2.80762	-0.97656	-1.67847	-2.68555	-1.95312	-0.12207	-2.47192	-2.50244	-2.0752	-3.32642	-3.2959	-2.10571
-2.53296	-2.83813	-1.61743	-1.80054	-1.40381	-1.70898	-0.79346	-1.92261	-2.86865	-1.64795	-3.57056	-3.69263	-2.50244
-2.68555	-2.9602	-2.22778	-2.44141	-1.40381	-1.49536	-1.06812	-1.89209	-2.68555	-0.88501	-3.63159	-2.19727	-2.59399
-3.23486	-2.53296	-1.28174	-2.01416	-1.06812	-1.15967	-1.80054	-2.47192	-2.22778	-0.61035	-3.9978	-2.10571	-1.61743
-3.32642	-2.50244	-1.25122	-1.86157	-0.73242	-1.58691	-1.92261	-2.59399	-1.28174	-1.12915	-4.15039	-2.10571	-2.01416
-2.56348	-2.19727	-2.10571	-2.0752	-1.00708	-2.71606	-1.77002	-2.2583	-1.37329	-1.58691	-3.87573	-2.34985	-2.44141
-2.04468	-1.37329	-1.92261	-0.7019	-1.06812	-1.58691	-1.58691	-1.43433	-0.82397	-2.16675	-3.60107	-2.44141	-2.01416
-3.11279	-1.52588	-1.40381	-1.28174	-0.88501	-0.33569	-1.06812	-1.64795	-0.48828	-1.83105	-3.41797	-2.44141	-2.0752
-2.83813	-1.77002	-1.61743	-0.91553	-1.31226	-1.15967	-1.25122	-2.71606	-1.09863	-1.77002	-3.9978	-2.41089	-3.02124
-2.68555	-2.28882	-1.43433	-1.58691	-1.49536	-2.04468	-1.0376	-2.74658	-1.61743	-1.5564	-3.75366	-2.22778	-3.20435
-2.53296	-3.11279	-2.10571	-2.01416	-2.47192	-1.80054	-1.37329	-2.9602	-2.59399	-1.86157	-3.35693	-2.01416	-2.53296
-2.16675	-3.11279	-2.19727	-2.10571	-2.71606	-1.37329	-1.80054	-2.34985	-2.99072	-1.2207	-3.54004	-2.16675	-2.04468
-1.92261	-2.2583	-1.83105	-1.70898	-2.19727	-1.83105	-1.19019	-2.34985	-2.2583	-1.19019	-3.14331	-2.50244	-2.59399
-1.80054	-1.95312	-1.09863	-0.5188	-2.16675	-2.16675	-0.76294	-2.13623	-1.95312	-1.43433	-2.28882	-3.17383	-3.14331
-0.82397	-1.95312	-1.15967	-0.88501	-2.19727	-2.16675	-0.54932	-1.80054	-2.31934	-2.13623	-2.47192	-2.83813	-2.31934
-0.54932	-1.0376	-1.46484	-1.70898	-2.31934	-2.34985	-0.79346	-2.22778	-3.14331	-2.01416	-3.69263	-2.31934	-1.46484
-0.88501	-0.67139	-1.25122	-2.04468	-1.52588	-2.86865	-0.67139	-2.50244	-3.14331	-1.49536	-3.69263	-2.53296	-1.89209
-0.88501	-2.65503	-2.13623	-2.01416	-1.52588	-2.34985	-0.82397	-2.86865	-2.22778	-1.31226	-3.08228	-3.66211	-0.79346
-1.12915	-3.41797	-2.34985	-1.64795	-1.5564	-3.08228	-2.10571	-3.20435	-2.99072	-0.15259	-2.89917	-3.60107	-1.95312
-1.09863	-2.71606	-1.77002	-1.15967	-1.46484	-2.92969	-1.43433	-2.62451	-3.23486	-0.73242	-3.11279	-3.75366	-2.16675
-0.7019	-2.38037	-0.76294	-1.19019	-2.50244	-3.41797	-1.15967	-2.0752	-2.86865	-1.25122	-2.80762	-3.63159	-1.86157
-1.15967	-2.01416	-1.12915	-0.76294	-2.68555	-2.80762	-0.94604	-2.53296	-3.05176	-2.28882	-3.2959	-3.17383	-2.0752
-2.04468	-1.89209	-1.52588	-1.95312	-2.83813	-2.68555	-1.46484	-2.56348	-3.32642	-2.19727	-3.90625	-2.62451	-2.22778
-1.70898	-1.37329	-1.37329	-2.2583	-2.86865	-2.65503	-2.38037	-3.11279	-2.9602	-1.34277	-3.72314	-3.75366	-1.49536
-0.39673	-1.64795	-0.97656	-1.5564	-3.08228	-2.50244	-2.01416	-2.50244	-2.68555	-1.40381	-3.479	-3.78418	-1.61743
-0.76294	-3.20435	-1.37329	-1.34277	-2.04468	-1.92261	-1.49536	-3.57056	-2.41089	-1.98364	-3.2959	-2.7771	-1.52588
-1.80054	-3.32642	-1.95312	-1.86157	-2.13623	-1.5564	-1.09863	-3.14331	-2.41089	-1.61743	-3.54004	-2.50244	-0.85449
-1.25122	-3.2959	-1.31226	-2.47192	-2.89917	-2.2583	-1.80054	-3.05176	-3.02124	-1.58691	-2.83813	-2.47192	-1.67847
-0.67139	-2.80762	-0.82397	-2.50244	-2.53296	-2.59399	-1.43433	-3.26538	-2.74658	-1.52588	-3.02124	-2.34985	-1.49536
-0.79346	-3.02124	-1.34277	-1.52588	-2.89917	-2.01416	-0.88501	-2.31934	-3.2959	-2.13623	-3.08228	-2.86865	-1.15967
-1.25122	-2.62451	-1.67847	-1.89209	-2.62451	-1.67847	-0.91553	-2.0752	-3.2959	-2.34985	-2.74658	-2.99072	-1.89209
-1.5564	-2.2583	-1.40381	-3.11279	-2.68555	-1.80054	-0.15259	-2.83813	-3.2959	-1.0376	-2.9602	-2.62451	-1.49536
-0.79346	-1.83105	-1.70898	-2.99072	-3.84521	-2.16675	-0.24414	-2.99072	-3.50952	-1.5564	-3.72314	-1.77002	-1.95312
-1.58691	-2.19727	-2.56348	-2.50244	-3.57056	-2.38037	-1.12915	-1.67847	-2.9602	-1.58691	-4.24194	-1.40381	-1.98364
-1.80054	-3.20435	-1.80054	-1.83105	-3.02124	-2.47192	-1.0376	-2.22778	-2.83813	-1.95312	-3.8147	-2.10571	-1.28174
-0.27466	-3.26538	-1.28174	-1.58691	-3.90625	-2.47192	-0.88501	-2.38037	-3.11279	-2.41089	-3.26538	-1.95312	-1.80054
-1.15967	-2.41089	-2.38037	-2.19727	-4.3335	-1.95312	-1.25122	-2.50244	-3.69263	-2.22778	-2.80762	-2.41089	-1.83105
-2.28882	-2.53296	-2.41089	-1.34277	-3.9978	-2.34985	-0.18311	-2.56348	-3.78418	-1.37329	-2.34985	-2.22778	-2.16675
-1.06812	-2.04468	-1.98364	-1.0376	-2.62451	-2.50244	0.21362	-2.50244	-2.7771	-1.49536	-2.99072	-2.7771	-1.67847
-1.37329	-1.92261	-1.98364	-1.58691	-1.77002	-2.74658	0.09155	-2.38037	-2.53296	-2.31934	-2.41089	-2.53296	-0.42725
-2.0752	-2.44141	-2.16675	-0.97656	-1.89209	-2.80762	-0.03052	-2.7771	-2.22778	-2.16675	-2.38037	-1.67847	-0.24414
-1.89209	-2.50244	-1.37329	-1.64795	-3.20435	-2.50244	-1.31226	-2.68555	-2.7771	-1.70898	-3.17383	-1.09863	-0.36621
-2.19727	-2.2583	-2.31934	-1.06812	-3.57056	-1.77002	-0.24414	-2.38037	-3.41797	-1.5564	-4.30298	-1.5564	-0.30518
-2.80762	-1.95312	-2.10571	-0.64087	-2.9602	-2.0752	0.30518	-2.28882	-3.14331	-2.41089	-4.15039	-2.86865	-1.37329
-3.32642	-1.89209	-1.06812	-0.18311	-2.28882	-1.83105	-0.09155	-2.31934	-2.89917	-2.01416	-3.23486	-3.38745	-1.46484
-3.57056	-1.77002	-1.09863	-1.19019	-3.44849	-2.28882	-0.5188	-2.83813	-3.69263	-1.31226	-3.14331	-3.23486	-1.61743
-3.26538	-1.70898	-2.13623	-2.13623	-3.02124	-2.7771	-0.61035	-3.08228	-3.75366	-1.00708	-2.31934	-3.78418	-1.46484
-2.86865	-1.64795	-3.05176	-2.16675	-2.19727	-2.0752	0	-2.9602	-3.26538	-1.77002	-2.38037	-2.89917	-1.61743
-2.71606	-1.67847	-3.08228	-1.5564	-2.71606	-2.13623	-0.39673	-2.83813	-2.74658	-2.53296	-2.92969	-1.89209	-2.86865
-2.62451	-2.50244	-2.83813	-0.79346	-2.7771	-1.89209	-0.21362	-2.34985	-3.17383	-1.5564	-3.63159	-3.20435	-2.65503
-2.0752	-1.77002	-2.41089	-0.42725	-2.34985	-1.28174	-1.06812	-2.10571	-4.3335	-0.85449	-2.9602	-3.26538	-1.86157
-0.61035	-1.86157	-2.0752	-1.25122	-2.31934	-1.95312	-1.37329	-1.98364	-4.18091	-1.46484	-2.80762	-3.23486	-2.22778
-0.88501	-2.0752	-1.61743	-1.7395	-2.68555	-1.77002	-1.19019	-2.59399	-3.8147	-2.19727	-2.31934	-2.68555	-1.12915
-1.00708	-2.65503	-1.64795	-0.61035	-2.62451	-1.86157	-1.15967	-2.56348	-3.63159	-2.62451	-2.28882	-2.56348	-1.34277
-0.57983	-2.2583	-2.0752	-0.54932	-2.31934	-2.71606	-1.09863	-2.10571	-2.47192	-2.99072	-2.7771	-1.95312	-1.83105
-1.00708	-2.31934	-2.13623	-0.27466	-3.60107	-2.65503	-1.00708	-1.7395	-2.50244	-2.71606	-3.05176	-1.80054	-1.7395
-1.58691	-1.89209	-2.47192	-0.18311	-4.15039	-2.50244	-0.85449	-1.98364	-2.7771	-2.44141	-2.65503	-3.17383	-2.01416
-1.95312	-1.06812	-2.56348	-1.09863	-2.80762	-2.41089	-1.64795	-1.37329	-3.26538	-2.31934	-2.0752	-3.08228	-1.5564
-1.92261	-1.64795	-3.05176	-1.98364	-1.98364	-2.99072	-1.2207	-2.38037	-3.35693	-2.22778	-2.71606	-2.47192	-1.19019
-2.9602	-1.98364	-2.41089	-1.5564	-2.7771	-2.53296	-0.79346	-2.28882	-2.7771	-2.38037	-2.34985	-1.61743	-0.7019
-2.92969	-0.7019	-2.86865	-1.0376	-3.35693	-2.34985	-0.48828	-2.0752	-3.2959	-3.23486	-2.53296	-1.7395	-1.25122
-2.28882	-0.91553	-3.23486	-0.15259	-2.74658	-2.59399	-0.21362	-2.10571	-2.92969	-3.32642	-2.99072	-2.22778	-1.5564
-2.53296	-1.19019	-3.72314	-0.57983	-1.5564	-2.41089	0.18311	-1.43433	-3.60107	-2.86865	-2.99072	-1.70898	-0.45776
-3.05176	-1.67847	-3.08228	-1.0376	-1.86157	-2.56348	-0.79346	-1.92261	-3.44849	-1.5564	-1.95312	-2.50244	-0.76294
-3.11279	-2.38037	-3.26538	-1.83105	-1.61743	-2.19727	-0.67139	-1.95312	-3.05176	-2.80762	-2.01416	-3.02124	-1.67847
-2.0752	-2.53296	-4.21143	-2.19727	-1.83105	-2.59399	-0.42725	-1.37329	-3.50952	-2.9602	-1.92261	-2.0752	-2.0752
-2.13623	-1.80054	-3.75366	-1.61743	-2.86865	-3.32642	-0.39673	-1.98364	-3.02124	-2.83813	-1.83105	-1.92261	-1.12915
-2.10571	-1.09863	-2.59399	-0.94604	-2.86865	-2.62451	-1.15967	-2.13623	-1.92261	-2.59399	-1.83105	-1.61743	-0.82397
-2.01416	-1.58691	-2.22778	-1.70898	-2.65503	-2.53296	-0.42725	-2.86865	-1.86157	-1.5564	-1.37329	-0.97656	-0.88501
-1.58691	-0.91553	-3.35693	-1.95312	-1.83105	-2.44141	-0.42725	-2.80762	-2.44141	-1.83105	-1.95312	-1.70898	-0.48828
-1.70898	-0.94604	-2.99072	-2.0752	-1.37329	-3.14331	-0.45776	-1.92261	-3.35693	-1.80054	-3.08228	-2.31934	-0.48828
-2.22778	-0.88501	-2.71606	-2.10571	-1.06812	-3.96728	-1.09863	-1.58691	-2.62451	-1.5564	-2.83813	-2.22778	-1.61743
-1.89209	-2.13623	-2.0752	-2.68555	-1.46484	-3.32642	-1.77002	-2.56348	-2.2583	-1.67847	-2.62451	-2.13623	-2.16675
-1.89209	-2.50244	-2.01416	-2.2583	-1.15967	-1.86157	-1.31226	-2.99072	-1.34277	-1.98364	-2.44141	-2.04468	-2.41089
-1.83105	-1.77002	-2.41089	-1.19019	-0.88501	-2.22778	-0.48828	-2.68555	-1.31226	-1.46484	-1.5564	-1.92261	-1.46484
-1.28174	-1.98364	-2.10571	-0.67139	-1.89209	-3.20435	-0.30518	-2.50244	-2.10571	-1.2207	-1.77002	-2.19727	-0.91553
-0.45776	-2.41089	-1.70898	-0.91553	-2.74658	-3.26538	-0.15259	-2.47192	-2.44141	-2.10571	-2.50244	-2.34985	-1.28174
-1.34277	-2.80762	-1.98364	-0.97656	-2.47192	-2.71606	-1.19019	-2.2583	-2.01416	-2.74658	-2.44141	-2.04468	-2.50244
-2.01416	-2.80762	-2.47192	-1.31226	-3.17383	-2.59399	-2.22778	-2.65503	-1.46484	-2.41089	-1.83105	-2.19727	-2.83813
-1.92261	-2.38037	-2.41089	-0.88501	-3.2959	-3.17383	-1.98364	-2.41089	-1.37329	-1.64795	-2.9602	-2.9602	-2.01416
-1.83105	-2.31934	-1.89209	-1.43433	-3.11279	-2.92969	-2.38037	-2.34985	-2.22778	-1.43433	-1.58691	-2.83813	-1.80054
-1.0376	-2.04468	-2.38037	-2.19727	-3.44849	-2.99072	-2.53296	-1.86157	-2.22778	-1.37329	-0.54932	-2.04468	-2.99072
-1.15967	-1.37329	-1.64795	-1.61743	-2.34985	-1.95312	-1.40381	-2.44141	-2.38037	-1.34277	-1.37329	-1.64795	-3.02124
-0.94604	-2.44141	-1.7395	-0.88501	-2.22778	-1.95312	-0.88501	-2.99072	-1.98364	-1.25122	-1.58691	-1.15967	-2.38037
-1.25122	-2.34985	-1.61743	-1.83105	-2.71606	-2.89917	-1.67847	-3.11279	-2.2583	-0.45776	-1.49536	-1.95312	-1.67847
-2.62451	-1.49536	-1.15967	-2.50244	-2.56348	-2.7771	-1.06812	-2.74658	-2.0752	-0.18311	-1.37329	-2.50244	-1.06812
-3.14331	-1.7395	-1.49536	-1.77002	-2.2583	-2.13623	-0.76294	-3.08228	-2.41089	-1.15967	-1.5564	-2.68555	-1.92261
-3.2959	-1.98364	-1.70898	-1.37329	-1.95312	-2.34985	-0.64087	-3.38745	-3.08228	-1.58691	-1.49536	-2.44141	-1.92261
-2.31934	-1.61743	-1.34277	-1.5564	-1.40381	-2.38037	-0.85449	-3.05176	-2.56348	-1.25122	-1.25122	-2.0752	-1.37329
-0.88501	-1.49536	-1.67847	-1.43433	-1.80054	-2.56348	-1.0376	-2.59399	-2.41089	-1.77002	-1.00708	-2.22778	-1.86157
-0.27466	-1.77002	-1.52588	-1.80054	-2.28882	-2.16675	-1.86157	-1.80054	-3.38745	-2.22778	-0.36621	-2.65503	-0.94604
-0.67139	-1.83105	-1.5564	-1.77002	-2.04468	-2.38037	-1.80054	-1.34277	-3.50952	-2.22778	-0.82397	-2.68555	-0.61035
-1.15967	-1.98364	-2.01416	-2.0752	-2.10571	-2.50244	-1.25122	-1.19019	-3.26538	-2.50244	-0.54932	-2.31934	-1.67847
-1.46484	-2.71606	-1.31226	-1.98364	-2.0752	-1.5564	-0.36621	-1.58691	-3.35693	-2.47192	-0.18311	-1.34277	-2.44141
-2.0752	-1.89209	-1.09863	-1.25122	-2.22778	-2.34985	-0.12207	-1.89209	-2.89917	-2.38037	-0.09155	-1.80054	-1.67847
-2.16675	-2.10571	-1.46484	-0.36621	-2.41089	-2.16675	0	-2.86865	-1.92261	-1.61743	-0.21362	-1.92261	-1.61743
-1.83105	-1.98364	-2.2583	-1.12915	-2.56348	-2.50244	-0.88501	-2.01416	-1.7395	-2.16675	0.24414	-2.0752	-1.46484
-1.12915	-1.12915	-2.22778	-2.2583	-2.19727	-3.20435	-0.67139	-2.04468	-2.04468	-2.16675	-0.15259	-1.98364	-1.95312
-1.19019	-1.19019	-1.86157	-1.80054	-2.9602	-2.80762	-1.00708	-2.38037	-2.19727	-1.86157	-0.39673	-1.28174	-2.2583
-0.76294	-2.10571	-2.19727	-1.77002	-2.7771	-2.22778	-1.28174	-3.23486	-2.9602	-1.7395	-0.21362	-1.86157	-2.2583
-1.06812	-2.50244	-1.70898	-2.62451	-1.98364	-2.2583	0.09155	-3.60107	-3.26538	-1.58691	-0.42725	-1.83105	-1.28174
-1.98364	-2.9602	-1.52588	-2.47192	-2.04468	-2.65503	0.12207	-3.20435	-2.99072	-1.40381	-1.00708	-1.37329	-1.7395
-2.41089	-2.65503	-1.37329	-2.34985	-2.59399	-1.92261	-0.67139	-2.92969	-3.20435	-1.70898	-1.43433	-1.77002	-1.92261
-2.83813	-1.52588	-1.0376	-1.77002	-3.14331	-2.53296	-0.15259	-2.22778	-2.44141	-2.80762	-1.15967	-1.58691	-1.64795
-3.32642	-1.89209	-1.37329	-1.7395	-2.7771	-2.92969	0.7019	-2.31934	-2.16675	-1.86157	-1.49536	-1.58691	-1.15967
-2.0752	-1.89209	-1.43433	-2.04468	-2.83813	-2.7771	-0.64087	-2.38037	-2.59399	-1.67847	-1.52588	-1.58691	-1.34277
-2.10571	-2.19727	-1.06812	-2.19727	-3.54004	-2.04468	-0.94604	-3.32642	-2.47192	-1.61743	-1.25122	-2.50244	-1.28174
-2.86865	-2.47192	-1.98364	-2.04468	-3.9978	-2.34985	-0.61035	-3.26538	-2.68555	-2.10571	-1.28174	-1.95312	-1.34277
-3.17383	-2.01416	-2.13623	-2.34985	-3.78418	-2.59399	-1.37329	-2.62451	-2.9602	-1.83105	-1.67847	-0.97656	-1.06812
-3.05176	-2.59399	-2.01416	-2.16675	-3.26538	-2.13623	-1.28174	-2.28882	-2.80762	-2.47192	-1.34277	-2.01416	-2.41089
-2.34985	-2.28882	-1.37329	-1.37329	-3.75366	-2.0752	-1.7395	-1.89209	-3.26538	-3.20435	-0.36621	-2.01416	-2.62451
-2.38037	-1.06812	-1.09863	-1.64795	-3.78418	-2.13623	-1.61743	-2.01416	-2.9602	-2.89917	-1.25122	-2.01416	-2.10571
-1.86157	-0.94604	-0.94604	-1.98364	-3.41797	-2.38037	-0.91553	-2.19727	-2.53296	-2.10571	-0.85449	-2.16675	-2.19727
-0.82397	-1.34277	-0.97656	-1.64795	-3.17383	-2.59399	-1.52588	-3.26538	-3.26538	-1.7395	-0.79346	-1.7395	-1.46484
-0.97656	-2.10571	-2.04468	-1.31226	-2.74658	-2.68555	-1.77002	-2.2583	-3.11279	-1.83105	-1.34277	-1.15967	-1.67847
-1.09863	-2.04468	-2.19727	-1.31226	-3.50952	-2.10571	-0.30518	-1.83105	-2.7771	-1.61743	-1.34277	-0.5188	-2.38037
-1.28174	-2.2583	-1.19019	-2.68555	-3.41797	-1.86157	-0.54932	-1.70898	-3.14331	-1.77002	-0.54932	-0.97656	-2.2583
-1.46484	-1.64795	-1.49536	-2.28882	-1.43433	-2.2583	-1.77002	-1.49536	-2.7771	-2.10571	-0.91553	-1.0376	-1.37329
-0.79346	-1.25122	-2.10571	-1.06812	-1.43433	-2.0752	-1.5564	-0.82397	-2.53296	-1.67847	-0.94604	-1.61743	-1.52588
-0.03052	-2.38037	-2.2583	-1.12915	-1.92261	-2.34985	-0.54932	-1.40381	-2.74658	-2.59399	-0.57983	-1.46484	-1.83105
-0.88501	-1.80054	-2.80762	-1.83105	-1.61743	-2.47192	-0.27466	-2.19727	-2.9602	-3.44849	-0.61035	-1.40381	-1.86157
-1.5564	-1.31226	-2.19727	-2.16675	-2.22778	-1.77002	-1.12915	-2.59399	-2.86865	-3.66211	-0.97656	-2.13623	-2.41089
-1.25122	-1.70898	-1.70898	-2.38037	-2.56348	-1.92261	-1.19019	-3.02124	-3.32642	-3.02124	-1.7395	-2.83813	-2.22778
-1.2207	-2.16675	-1.86157	-1.77002	-2.0752	-1.98364	-0.76294	-2.56348	-3.44849	-2.10571	-1.00708	-2.34985	-1.28174
-1.5564	-1.83105	-2.44141	-0.76294	-2.10571	-1.58691	-1.0376	-2.41089	-2.99072	-1.95312	-0.94604	-1.89209	-0.85449
-1.5564	-2.41089	-2.9602	-0.82397	-2.22778	-0.94604	-0.88501	-2.22778	-3.38745	-2.71606	-0.61035	-2.10571	-1.09863
-1.25122	-1.64795	-3.26538	-1.67847	-1.61743	-1.7395	0.24414	-2.80762	-3.41797	-3.20435	-0.79346	-1.31226	-0.91553
-1.70898	-1.77002	-2.44141	-2.68555	-1.46484	-2.0752	0.36621	-2.74658	-3.02124	-3.2959	-0.5188	-1.49536	-0.85449
-1.5564	-2.01416	-2.22778	-1.95312	-1.95312	-1.89209	0.33569	-3.11279	-2.62451	-2.83813	-1.37329	-1.58691	-0.7019
-1.61743	-1.5564	-2.16675	-2.2583	-2.31934	-2.38037	-0.33569	-2.99072	-2.0752	-2.99072	-1.25122	-1.77002	-0.64087
-1.67847	-2.01416	-1.98364	-2.13623	-2.22778	-2.59399	-0.36621	-1.46484	-1.61743	-2.34985	-1.49536	-1.80054	-0.57983
-1.52588	-2.47192	-1.49536	-1.83105	-2.10571	-3.2959	-0.21362	-2.19727	-2.13623	-3.66211	-2.0752	-1.95312	-1.00708
-1.12915	-1.64795	-1.31226	-1.98364	-1.80054	-3.44849	-0.88501	-2.65503	-3.32642	-3.479	-2.16675	-1.83105	-1.25122
-1.61743	-1.52588	-1.5564	-2.50244	-1.83105	-3.02124	-0.42725	-3.66211	-4.05884	-3.14331	-1.15967	-1.95312	-1.58691
-1.2207	-2.34985	-1.49536	-1.52588	-2.10571	-2.59399	-0.18311	-3.14331	-3.44849	-2.56348	-1.12915	-0.97656	-0.48828
-1.52588	-1.98364	-1.43433	-1.7395	-2.31934	-2.31934	-0.12207	-2.86865	-3.66211	-2.80762	-0.88501	0.03052	0.24414
-1.28174	-1.83105	-1.19019	-2.01416	-2.44141	-1.7395	-0.57983	-2.31934	-3.63159	-2.16675	-1.31226	-1.12915	-1.06812
-0.94604	-2.28882	-1.34277	-2.28882	-3.14331	-2.31934	-1.15967	-2.01416	-3.32642	-1.64795	-1.2207	-1.92261	-1.19019
-1.49536	-1.80054	-1.34277	-2.7771	-3.2959	-2.2583	-1.12915	-2.56348	-3.69263	-3.11279	-0.54932	-2.10571	-1.58691
-2.44141	-1.89209	-1.58691	-2.89917	-2.01416	-2.13623	-0.73242	-1.52588	-3.41797	-4.24194	-0.06104	-1.95312	-1.5564
-2.92969	-1.89209	-1.92261	-2.19727	-2.65503	-2.22778	-0.27466	-2.2583	-2.99072	-2.92969	-1.09863	-1.34277	-1.83105
-2.53296	-2.59399	-2.47192	-2.38037	-3.54004	-2.01416	-0.45776	-2.99072	-3.20435	-1.95312	-1.61743	-1.2207	-0.79346
-1.70898	-3.11279	-2.92969	-2.34985	-2.53296	-1.70898	-0.79346	-2.53296	-2.92969	-1.58691	-1.19019	-1.12915	0.45776
-1.95312	-2.65503	-2.38037	-1.7395	-2.44141	-1.5564	-1.43433	-3.2959	-2.31934	-1.52588	-1.49536	-1.31226	0.42725
-1.92261	-2.10571	-1.98364	-1.83105	-2.59399	-3.05176	-1.83105	-2.74658	-2.50244	-1.28174	-2.0752	-0.94604	0
-1.31226	-2.56348	-1.83105	-2.68555	-2.28882	-3.72314	-1.15967	-2.56348	-2.68555	-1.28174	-1.15967	-1.46484	-0.85449
-0.79346	-2.13623	-1.49536	-2.86865	-2.16675	-2.68555	-0.54932	-2.38037	-3.44849	-2.01416	-0.33569	-1.67847	-1.09863
-1.09863	-2.10571	-1.37329	-2.99072	-2.44141	-2.99072	-0.73242	-1.70898	-3.23486	-2.28882	-0.21362	-0.88501	-1.67847
-1.7395	-2.7771	-1.40381	-3.50952	-2.50244	-2.62451	-0.7019	-2.01416	-2.80762	-2.28882	-0.64087	-1.70898	-0.7019
-1.58691	-2.7771	-1.70898	-3.17383	-2.34985	-2.65503	-0.97656	-1.34277	-2.99072	-2.56348	-1.31226	-1.28174	-0.64087
-1.92261	-2.34985	-1.40381	-3.479	-1.95312	-2.9602	-1.28174	-0.54932	-3.57056	-2.13623	-0.91553	-1.00708	-1.34277
-2.41089	-2.71606	-1.28174	-3.11279	-1.49536	-2.19727	-1.06812	-1.98364	-3.02124	-2.10571	-0.18311	-1.49536	-2.2583
-2.83813	-2.83813	-1.15967	-3.11279	-1.09863	-2.04468	-0.88501	-2.56348	-3.84521	-1.15967	-0.76294	-1.12915	-2.22778
-2.9602	-2.80762	-1.31226	-3.14331	-1.19019	-2.65503	-0.67139	-1.89209	-3.69263	-2.0752	-1.0376	-1.31226	-2.28882
-2.56348	-2.9602	-1.7395	-2.9602	-2.41089	-2.59399	0	-1.58691	-3.66211	-3.14331	-1.25122	-0.85449	-2.28882
-2.2583	-2.28882	-1.61743	-3.479	-1.2207	-2.47192	-0.54932	-1.46484	-3.90625	-2.01416	-1.28174	-1.80054	-2.10571
-2.47192	-2.62451	-2.0752	-2.89917	-2.22778	-2.31934	-1.95312	-2.16675	-3.96728	-1.95312	-0.94604	-2.19727	-2.47192
-1.49536	-2.19727	-1.86157	-3.02124	-2.89917	-2.10571	-1.7395	-2.80762	-2.71606	-2.44141	0.12207	-1.49536	-2.19727
-1.7395	-1.92261	-0.91553	-3.11279	-2.92969	-2.50244	-0.64087	-2.83813	-2.71606	-2.47192	0.21362	-1.86157	-0.91553
-2.31934	-2.92969	-0.61035	-3.17383	-2.7771	-2.65503	-1.52588	-1.58691	-3.44849	-2.04468	-0.85449	-1.52588	-0.73242
-2.04468	-2.83813	-1.0376	-2.28882	-1.95312	-2.83813	-1.2207	-1.64795	-4.24194	-2.10571	-0.79346	-1.37329	-2.47192
-3.54004	-2.01416	-1.64795	-1.95312	-1.77002	-2.83813	-1.09863	-1.58691	-4.85229	-2.04468	-0.45776	-2.89917	-3.54004
-3.2959	-1.67847	-1.98364	-2.62451	-1.98364	-2.2583	-1.95312	-0.82397	-4.97436	-2.34985	-0.91553	-2.89917	-2.9602
-2.31934	-2.83813	-1.31226	-2.50244	-1.95312	-1.46484	-2.99072	-2.10571	-5.06592	-2.80762	-0.91553	-2.28882	-2.89917
-2.59399	-2.80762	-1.80054	-2.92969	-2.19727	-1.52588	-2.19727	-2.10571	-5.18799	-2.10571	-0.39673	-2.65503	-2.41089
-2.83813	-3.02124	-2.04468	-3.2959	-2.53296	-2.50244	-2.31934	-1.89209	-4.18091	-1.89209	-0.97656	-2.34985	-2.44141
-3.17383	-3.35693	-2.0752	-2.68555	-2.89917	-2.41089	-1.89209	-1.70898	-3.69263	-2.31934	-0.67139	-2.22778	-2.71606
-1.98364	-2.83813	-1.98364	-2.7771	-3.78418	-2.44141	-0.03052	-1.0376	-3.23486	-2.2583	-0.88501	-2.50244	-2.01416
-0.97656	-3.02124	-2.19727	-2.68555	-4.15039	-2.71606	0.03052	-1.67847	-2.7771	-2.38037	-1.37329	-3.02124	-2.0752
-1.40381	-3.05176	-1.70898	-2.53296	-3.17383	-2.0752	-1.0376	-1.95312	-3.02124	-1.95312	-0.97656	-1.98364	-2.28882
-2.22778	-2.68555	-1.15967	-3.20435	-2.28882	-1.86157	-0.94604	-1.80054	-3.14331	-1.46484	-1.43433	-1.5564	-2.68555
-2.10571	-2.22778	-1.98364	-2.80762	-1.80054	-1.80054	-0.54932	-1.43433	-3.66211	-1.92261	-0.91553	-1.70898	-2.16675
-2.31934	-2.80762	-1.7395	-2.10571	-1.7395	-2.04468	-1.28174	-1.34277	-4.42505	-3.57056	-0.48828	-1.58691	-2.10571
-2.68555	-3.32642	-1.43433	-2.86865	-1.80054	-3.479	-1.0376	-2.53296	-4.63867	-4.57764	-0.94604	-2.01416	-1.89209
-1.52588	-2.65503	-2.22778	-2.68555	-2.56348	-3.9978	-0.54932	-2.2583	-5.00488	-3.02124	-1.12915	-2.62451	-1.12915
-2.22778	-2.2583	-1.89209	-2.65503	-2.13623	-3.50952	-0.85449	-2.31934	-4.82178	-2.41089	-1.89209	-1.31226	-1.34277
-1.89209	-2.9602	-1.58691	-3.54004	-1.2207	-2.83813	-1.86157	-3.69263	-3.75366	-3.17383	-2.01416	-0.39673	-1.64795
-2.13623	-3.96728	-1.95312	-3.63159	-2.31934	-2.65503	-1.83105	-2.9602	-3.2959	-3.69263	-1.95312	-1.52588	-2.16675
-1.49536	-3.75366	-1.89209	-1.95312	-3.78418	-1.92261	-1.83105	-2.01416	-3.26538	-3.93677	-2.22778	-2.13623	-2.56348
-1.49536	-2.59399	-1.92261	-1.86157	-3.02124	-2.2583	-2.28882	-1.58691	-3.96728	-3.26538	-2.31934	-1.95312	-1.5564
-1.19019	-1.46484	-1.40381	-2.7771	-1.7395	-2.74658	-2.59399	-2.28882	-5.40161	-3.57056	-2.7771	-2.34985	-1.34277
-0.30518	-2.01416	-1.7395	-2.53296	-2.0752	-2.2583	-1.67847	-1.37329	-5.27954	-4.24194	-1.80054	-1.34277	-2.0752
-0.97656	-2.71606	-2.80762	-2.41089	-1.77002	-2.41089	-1.37329	-1.89209	-4.63867	-3.66211	-1.37329	-1.06812	-1.86157
-1.7395	-2.7771	-2.74658	-2.53296	-1.86157	-2.89917	-1.37329	-1.83105	-5.00488	-2.10571	-2.16675	-2.04468	-2.13623
-1.40381	-3.57056	-2.59399	-2.65503	-1.5564	-2.68555	-0.36621	-1.52588	-5.09644	-1.98364	-2.59399	-2.31934	-2.99072
-1.83105	-3.23486	-2.83813	-3.02124	-2.28882	-1.70898	-0.48828	-1.37329	-5.40161	-2.34985	-3.38745	-2.0752	-2.68555
-2.44141	-2.16675	-2.16675	-2.56348	-2.2583	-1.25122	-1.0376	-1.34277	-5.27954	-2.0752	-2.86865	-1.95312	-1.77002
-2.01416	-0.91553	-1.67847	-2.50244	-1.0376	-1.61743	-1.67847	-2.50244	-5.61523	-1.61743	-2.34985	-2.13623	-1.58691
-1.46484	-2.19727	-1.34277	-2.38037	-1.64795	-2.16675	-1.49536	-2.2583	-5.12695	-2.44141	-2.28882	-2.01416	-1.83105
-1.15967	-3.02124	-1.77002	-2.13623	-2.31934	-1.52588	-2.01416	-1.7395	-4.3335	-2.65503	-3.32642	-0.64087	-2.56348
-1.67847	-2.22778	-2.10571	-2.04468	-1.25122	-1.7395	-1.92261	-1.40381	-4.11987	-2.19727	-2.89917	-1.28174	-2.16675
-2.65503	-1.92261	-1.46484	-2.28882	-1.34277	-1.52588	-1.89209	-2.0752	-3.72314	-2.34985	-2.65503	-2.10571	-1.64795
-2.56348	-2.16675	-1.58691	-2.47192	-2.44141	-2.22778	-1.61743	-1.83105	-3.08228	-1.92261	-3.11279	-2.50244	-2.53296
-0.7019	-2.9602	-1.98364	-2.28882	-1.89209	-1.92261	-2.56348	-1.12915	-2.99072	-1.28174	-3.2959	-2.74658	-1.92261
-0.7019	-2.99072	-2.2583	-2.47192	-1.00708	-2.13623	-2.19727	-1.83105	-2.44141	-1.2207	-3.35693	-2.19727	-2.41089
-2.10571	-2.59399	-2.13623	-2.59399	-1.2207	-1.89209	-0.45776	-2.22778	-2.80762	-1.2207	-2.99072	-2.7771	-1.95312
-2.59399	-1.77002	-1.7395	-2.41089	-0.85449	-0.97656	-0.36621	-1.5564	-2.7771	-2.10571	-3.44849	-2.28882	-2.04468
-2.71606	-2.44141	-2.62451	-3.38745	-1.09863	-1.86157	-0.97656	-2.34985	-2.2583	-3.57056	-4.08935	-1.7395	-2.56348
-1.77002	-2.19727	-2.89917	-2.50244	-1.46484	-2.41089	-1.19019	-2.41089	-2.13623	-2.9602	-4.60815	-1.09863	-1.52588
-1.37329	-2.31934	-1.70898	-1.95312	-0.67139	-1.49536	-1.0376	-1.34277	-2.62451	-2.41089	-3.38745	-1.12915	-1.67847
-2.2583	-1.67847	-1.58691	-1.2207	-0.39673	-0.91553	-2.01416	-2.10571	-2.28882	-2.83813	-2.59399	-0.18311	-1.80054
-1.31226	-1.58691	-2.34985	-1.86157	-1.19019	-1.25122	-2.04468	-2.86865	-1.52588	-3.02124	-3.08228	-1.09863	-1.67847
-0.82397	-1.95312	-2.16675	-2.53296	-1.09863	-1.25122	-1.52588	-2.65503	-1.46484	-2.80762	-3.41797	-2.31934	-1.64795
-1.34277	-2.28882	-2.13623	-2.50244	-1.95312	-2.01416	-1.70898	-2.83813	-2.9602	-3.14331	-3.35693	-1.77002	-1.89209
-1.25122	-2.28882	-1.2207	-2.34985	-1.86157	-1.67847	-1.98364	-2.13623	-2.41089	-3.17383	-3.2959	-2.38037	-1.52588
-1.77002	-2.31934	-1.5564	-2.38037	-1.46484	-1.86157	-1.37329	-1.40381	-1.34277	-3.87573	-3.35693	-2.16675	-1.64795
-1.5564	-2.80762	-1.46484	-1.86157	-1.92261	-2.7771	-1.49536	-2.47192	-1.89209	-3.96728	-3.32642	-1.52588	-2.28882
-0.82397	-3.23486	-1.61743	-2.01416	-1.64795	-2.7771	-1.67847	-3.05176	-1.77002	-3.38745	-3.32642	-1.49536	-2.34985
-1.2207	-2.04468	-2.01416	-2.47192	-1.7395	-2.53296	-1.58691	-2.62451	-1.86157	-2.83813	-3.38745	-2.22778	-2.74658
-1.98364	-1.70898	-2.19727	-3.17383	-1.09863	-2.74658	-1.00708	-2.83813	-2.31934	-1.80054	-3.05176	-2.44141	-2.01416
-2.38037	-1.83105	-1.80054	-2.62451	-1.0376	-2.86865	-1.0376	-2.83813	-1.43433	-1.12915	-3.26538	-2.01416	-2.41089
-2.44141	-2.22778	-1.5564	-2.59399	-1.19019	-2.47192	-1.89209	-2.0752	-1.58691	-1.15967	-3.17383	-1.5564	-1.98364
-2.19727	-2.65503	-1.7395	-2.59399	-2.13623	-1.7395	-1.06812	-2.62451	-1.67847	-1.40381	-2.92969	-2.28882	-1.58691
-2.83813	-1.70898	-2.16675	-1.95312	-1.86157	-2.59399	-1.52588	-3.02124	-0.57983	-2.10571	-2.2583	-2.13623	-1.25122
-2.16675	-1.12915	-2.28882	-1.70898	-1.34277	-2.80762	-2.01416	-2.44141	-1.46484	-2.38037	-1.61743	-1.46484	-1.58691
-2.10571	-1.89209	-1.5564	-2.13623	-1.80054	-2.01416	-1.61743	-2.28882	-2.19727	-2.28882	-2.38037	-0.79346	-2.53296
-2.16675	-2.71606	-2.01416	-1.98364	-2.50244	-2.10571	-1.61743	-3.17383	-1.40381	-1.49536	-3.17383	-1.95312	-1.5564
-2.22778	-2.7771	-2.7771	-1.58691	-2.7771	-2.44141	-2.44141	-3.50952	-0.73242	-1.49536	-2.71606	-2.04468	-0.94604
-2.71606	-3.20435	-2.53296	-1.95312	-2.80762	-2.44141	-2.53296	-2.71606	-1.31226	-1.7395	-2.10571	-1.5564	-1.2207
-2.50244	-2.65503	-2.44141	-2.31934	-2.92969	-2.0752	-1.46484	-2.56348	-1.83105	-2.28882	-2.28882	-1.70898	-1.80054
-3.05176	-1.7395	-1.7395	-1.86157	-1.77002	-2.16675	-1.98364	-3.41797	-1.28174	-2.80762	-2.0752	-1.49536	-2.62451
-2.99072	-2.13623	-0.82397	-2.2583	-1.83105	-1.28174	-2.16675	-2.7771	-0.5188	-2.34985	-2.10571	-1.5564	-2.99072
-3.32642	-2.10571	-1.06812	-1.95312	-2.89917	-1.19019	-0.73242	-2.92969	-1.61743	-2.38037	-1.58691	-2.10571	-1.06812
-2.92969	-2.86865	-1.67847	-2.28882	-2.47192	-2.83813	-1.37329	-3.23486	-1.89209	-3.02124	-1.5564	-3.479	-1.43433
-2.56348	-2.50244	-2.0752	-2.28882	-2.16675	-2.9602	-1.80054	-3.60107	-1.83105	-2.65503	-2.01416	-4.05884	-2.13623
-2.89917	-2.2583	-1.92261	-1.89209	-2.92969	-2.41089	-1.98364	-4.05884	-1.89209	-1.7395	-1.5564	-3.35693	-2.59399
-2.86865	-2.53296	-1.83105	-1.61743	-2.92969	-1.70898	-1.58691	-3.41797	-1.80054	-2.22778	-0.7019	-2.01416	-2.7771
-2.41089	-2.44141	-1.5564	-2.86865	-3.41797	-1.86157	-1.37329	-3.14331	-1.7395	-2.56348	0	-1.43433	-3.69263
-2.34985	-2.38037	-1.00708	-2.83813	-4.21143	-1.58691	-1.09863	-3.35693	-1.52588	-2.59399	-0.67139	-1.49536	-3.60107
-2.74658	-2.0752	-1.67847	-2.22778	-3.57056	-1.06812	-0.48828	-3.50952	-1.7395	-2.41089	-0.97656	-2.13623	-3.11279
-2.68555	-2.62451	-1.58691	-2.56348	-2.04468	-1.43433	-1.0376	-3.72314	-2.99072	-1.77002	-0.73242	-1.83105	-2.22778
-2.47192	-2.34985	-1.25122	-1.92261	-1.19019	-1.86157	-1.67847	-2.92969	-2.83813	-0.76294	-0.79346	-2.16675	-2.50244
-2.04468	-2.50244	-0.7019	-1.92261	-1.95312	-2.31934	-1.92261	-3.50952	-2.16675	-1.31226	-1.09863	-1.86157	-2.31934
-1.70898	-2.86865	-1.15967	-2.2583	-1.80054	-1.67847	-1.52588	-2.9602	-2.16675	-1.15967	-1.70898	-1.86157	-2.38037
-1.46484	-2.44141	-1.52588	-3.38745	-1.40381	-2.01416	-0.42725	-2.68555	-2.47192	-2.04468	-1.15967	-2.53296	-2.22778
0	-1.12915	-2.53296	-3.11279	-1.5564	-1.95312	-0.12207	-3.14331	-2.31934	-1.77002	-0.42725	-1.37329	-2.74658
-1.00708	-1.2207	-1.92261	-2.99072	-2.10571	-1.2207	-1.31226	-3.96728	-1.61743	-1.34277	-0.06104	-0.30518	-2.41089
-2.01416	-1.7395	-1.06812	-2.9602	-2.68555	-1.28174	-2.10571	-3.54004	-1.5564	-1.49536	-0.33569	-1.77002	-1.12915
-1.83105	-2.31934	-1.37329	-2.22778	-2.41089	-1.80054	-1.34277	-2.7771	-2.19727	-1.28174	-1.46484	-2.2583	-1.34277
-1.00708	-2.34985	-1.89209	-2.10571	-1.2207	-2.19727	-0.57983	-3.9978	-1.5564	-1.37329	-1.49536	-1.0376	-1.49536
-0.97656	-2.41089	-1.98364	-2.2583	-1.34277	-2.19727	-1.37329	-3.87573	-0.88501	-1.5564	-1.34277	-0.30518	-2.04468
-2.16675	-2.04468	-1.52588	-2.92969	-2.34985	-2.22778	-1.28174	-2.04468	-1.58691	-1.19019	-1.92261	-1.09863	-1.70898
-2.28882	-2.2583	-1.37329	-3.17383	-3.11279	-2.0752	-1.09863	-2.16675	-2.04468	-1.0376	-1.40381	-1.31226	-1.09863
-1.7395	-2.53296	-1.7395	-2.86865	-1.80054	-1.89209	-1.80054	-2.9602	-2.34985	-1.52588	-1.52588	-1.77002	-1.61743
-1.52588	-2.41089	-1.95312	-2.62451	-1.64795	-2.38037	-1.67847	-3.38745	-2.01416	-2.04468	-2.53296	-2.10571	-2.10571
-2.16675	-2.38037	-2.10571	-3.02124	-2.31934	-1.67847	-1.06812	-2.71606	-1.34277	-1.86157	-2.83813	-1.5564	-1.52588
-1.92261	-1.61743	-1.86157	-3.11279	-3.02124	-1.80054	-1.89209	-2.80762	-1.86157	-2.16675	-2.38037	-1.19019	-1.15967
-0.85449	-1.09863	-1.83105	-2.56348	-2.89917	-1.61743	-2.0752	-2.92969	-1.92261	-1.83105	-1.98364	-1.95312	-1.31226
-1.70898	-1.34277	-1.12915	-2.68555	-2.19727	-1.77002	-1.06812	-2.7771	-1.46484	-1.25122	-1.83105	-2.19727	-1.64795
-2.41089	-1.43433	-0.85449	-1.77002	-2.01416	-1.5564	-1.46484	-2.34985	-1.77002	-1.89209	-2.50244	-2.31934	-0.82397
-1.61743	-1.15967	-1.06812	-1.89209	-2.34985	-1.92261	-1.2207	-2.59399	-2.28882	-1.86157	-2.19727	-2.0752	-0.54932
-1.5564	-1.28174	-1.40381	-1.52588	-1.98364	-2.47192	-1.19019	-3.20435	-1.7395	-2.16675	-1.00708	-1.67847	-1.70898
-0.94604	-2.28882	-2.19727	-1.46484	-1.92261	-2.59399	-0.48828	-3.11279	-1.95312	-2.28882	-1.49536	-0.91553	-2.2583
-2.74658	-1.98364	-1.58691	-1.7395	-2.53296	-1.92261	-0.73242	-3.05176	-1.98364	-1.49536	-1.7395	-0.39673	-1.15967
-3.08228	-1.43433	-1.09863	-1.77002	-3.2959	-1.31226	-1.09863	-2.89917	-2.04468	-1.12915	-2.34985	-1.89209	-0.18311
-1.77002	-1.61743	-1.19019	-1.89209	-3.66211	-2.19727	-1.19019	-2.59399	-1.92261	-1.25122	-2.53296	-2.65503	-1.52588
-1.86157	-2.13623	-2.22778	-1.95312	-2.74658	-2.2583	-1.2207	-2.31934	-2.22778	-1.98364	-2.38037	-1.67847	-1.86157
-1.95312	-2.22778	-2.10571	-1.37329	-2.13623	-1.43433	-0.27466	-2.71606	-2.34985	-2.04468	-2.56348	-1.77002	-1.77002
-2.50244	-2.16675	-2.01416	-1.06812	-2.50244	-1.46484	-0.82397	-3.23486	-2.44141	-1.89209	-1.12915	-1.31226	-1.46484
-1.77002	-1.52588	-1.64795	-1.67847	-3.11279	-1.89209	-1.28174	-1.95312	-2.80762	-1.31226	-1.28174	-1.28174	-1.67847
-1.09863	-1.86157	-1.43433	-1.86157	-1.98364	-2.04468	-0.88501	-1.77002	-2.86865	-1.86157	-1.92261	-1.37329	-1.5564
-1.67847	-2.2583	-1.43433	-1.70898	-1.95312	-2.19727	-1.25122	-2.2583	-2.22778	-0.97656	-2.7771	-0.7019	-2.2583
-2.74658	-1.70898	-1.0376	-1.95312	-2.56348	-2.2583	-1.37329	-1.86157	-1.64795	-0.61035	-2.86865	-1.28174	-2.47192
-2.2583	-1.49536	-1.67847	-2.34985	-2.44141	-2.01416	-0.82397	-1.58691	-1.25122	-1.49536	-2.56348	-1.25122	-2.38037
-2.2583	-1.64795	-1.92261	-2.44141	-1.67847	-1.83105	-0.5188	-1.92261	-1.31226	-2.53296	-1.95312	-2.0752	-1.98364
-3.41797	-2.16675	-1.43433	-1.67847	-1.5564	-1.40381	-0.94604	-2.74658	-1.49536	-2.80762	-1.7395	-1.80054	-2.74658
-3.26538	-1.95312	-1.64795	-2.04468	-2.41089	-1.46484	-1.80054	-2.65503	-1.52588	-1.98364	-1.61743	-1.40381	-2.44141
-2.71606	-2.28882	-1.31226	-2.56348	-2.68555	-1.7395	-1.0376	-2.0752	-1.7395	-0.85449	-1.52588	-1.46484	-2.56348
-2.31934	-2.2583	-1.31226	-2.59399	-1.95312	-1.80054	0	-2.13623	-1.34277	-1.86157	-1.89209	-1.64795	-3.20435
-2.47192	-2.34985	-1.06812	-2.83813	-2.2583	-1.70898	-0.82397	-1.98364	-1.12915	-2.62451	-2.04468	-1.40381	-2.31934
-2.50244	-1.19019	-1.31226	-2.50244	-2.16675	-1.70898	-0.7019	-2.13623	-1.64795	-2.2583	-1.7395	-1.00708	-2.68555
-1.80054	-0.64087	-1.37329	-2.04468	-2.01416	-2.13623	-0.57983	-2.34985	-0.82397	-2.10571	-1.92261	-0.76294	-2.89917
-2.65503	-1.52588	-1.89209	-2.83813	-1.98364	-2.34985	-0.88501	-2.59399	-1.15967	-2.22778	-1.67847	-0.91553	-2.44141
-2.44141	-2.22778	-2.2583	-3.08228	-2.53296	-2.01416	-0.97656	-2.7771	-1.25122	-2.62451	-1.83105	-0.88501	-2.34985
-1.58691	-2.31934	-2.53296	-2.62451	-2.83813	-1.86157	-1.43433	-2.44141	-1.61743	-2.41089	-1.2207	-1.12915	-1.5564
-1.67847	-2.47192	-1.34277	-2.0752	-3.14331	-1.86157	-1.40381	-2.13623	-2.04468	-2.65503	-1.89209	-1.0376	-1.77002
-1.5564	-0.76294	-1.40381	-1.80054	-3.57056	-1.83105	-0.79346	-3.32642	-2.13623	-1.92261	-2.92969	-1.80054	-2.68555
-1.09863	-1.12915	-1.43433	-2.38037	-3.05176	-1.5564	-0.33569	-2.59399	-2.0752	-1.00708	-2.19727	-2.01416	-2.62451
-1.77002	-2.50244	-1.19019	-2.19727	-2.7771	-2.16675	-1.0376	-2.34985	-1.40381	-1.31226	-2.68555	-1.0376	-1.28174
-3.11279	-2.44141	-1.92261	-1.77002	-2.83813	-2.47192	-1.28174	-2.74658	-1.25122	-1.86157	-3.44849	-0.21362	-0.97656
-2.74658	-2.68555	-2.0752	-2.38037	-1.89209	-2.2583	-1.15967	-2.86865	-2.28882	-2.34985	-3.75366	-0.94604	-2.04468
-2.41089	-2.2583	-1.61743	-1.43433	-1.89209	-1.64795	-1.06812	-2.34985	-2.99072	-1.19019	-3.20435	-1.89209	-1.77002
-2.68555	-2.10571	-1.92261	-1.43433	-3.17383	-1.25122	-1.15967	-1.7395	-3.20435	-1.58691	-2.89917	-2.38037	-1.89209
-2.10571	-2.74658	-1.52588	-2.19727	-3.2959	-1.49536	-1.31226	-1.5564	-2.68555	-1.5564	-3.38745	-1.83105	-1.95312
-2.47192	-2.86865	-1.61743	-1.86157	-3.11279	-1.92261	-0.76294	-1.70898	-2.83813	-1.40381	-3.35693	-1.58691	-2.2583
-2.04468	-2.47192	-1.58691	-1.49536	-4.15039	-1.46484	-0.33569	-2.34985	-2.65503	-1.40381	-3.8147	-1.92261	-2.59399
-1.28174	-2.59399	-1.95312	-1.37329	-3.35693	-2.10571	-1.77002	-1.86157	-1.64795	-1.95312	-2.9602	-2.65503	-2.28882
-0.39673	-2.89917	-1.7395	-1.40381	-3.8147	-1.89209	-1.46484	-2.28882	-2.0752	-1.67847	-2.44141	-2.65503	-2.01416
-1.0376	-3.78418	-1.67847	-2.31934	-2.86865	-1.52588	-0.64087	-1.95312	-1.86157	-2.0752	-2.86865	-2.0752	-2.13623
-2.0752	-2.7771	-2.13623	-2.41089	-2.44141	-1.43433	-0.91553	-0.91553	-1.83105	-2.50244	-4.15039	-1.7395	-2.10571
-1.83105	-1.83105	-2.38037	-2.59399	-3.63159	-1.5564	-1.58691	-1.46484	-2.31934	-2.59399	-4.48608	-1.77002	-2.10571
-2.04468	-1.67847	-2.34985	-2.53296	-3.35693	-1.95312	-1.89209	-2.34985	-2.19727	-2.53296	-3.69263	-1.61743	-3.05176
-2.41089	-2.2583	-1.61743	-3.17383	-4.42505	-1.92261	-1.67847	-2.22778	-1.77002	-2.01416	-4.36401	-1.09863	-3.35693
-3.14331	-2.50244	-1.46484	-3.41797	-5.5542	-2.56348	-1.7395	-2.71606	-2.22778	-1.34277	-4.30298	-1.5564	-2.68555
-2.80762	-2.31934	-1.77002	-2.9602	-4.42505	-2.59399	-1.37329	-2.41089	-2.0752	-2.16675	-4.27246	-1.89209	-1.80054
-2.71606	-2.10571	-1.7395	-2.38037	-2.34985	-2.59399	-0.39673	-1.86157	-1.70898	-2.19727	-4.24194	-1.80054	-2.89917
-2.62451	-2.7771	-2.28882	-1.92261	-1.61743	-2.22778	-0.15259	-2.16675	-1.58691	-2.04468	-4.48608	-1.19019	-2.89917
-1.43433	-2.47192	-2.13623	-2.22778	-2.7771	-2.16675	-0.64087	-2.41089	-2.01416	-1.28174	-4.18091	-1.40381	-1.64795
-1.70898	-1.80054	-1.95312	-1.67847	-3.17383	-1.86157	-0.94604	-1.61743	-2.16675	-1.19019	-3.63159	-1.89209	-1.77002
-2.47192	-1.49536	-2.04468	-1.52588	-2.71606	-2.53296	-0.88501	-1.2207	-1.77002	-1.09863	-3.66211	-2.47192	-1.64795
-2.47192	-1.49536	-1.64795	-2.16675	-2.16675	-2.59399	-1.15967	-0.85449	-2.28882	-2.04468	-3.2959	-2.62451	-1.06812
-1.83105	-2.50244	-1.80054	-2.71606	-1.64795	-2.16675	-1.34277	-1.06812	-2.19727	-2.38037	-2.59399	-1.92261	-0.42725
-2.2583	-2.0752	-2.22778	-2.41089	-1.00708	-1.98364	-1.19019	-1.52588	-2.04468	-2.71606	-2.2583	-1.46484	-0.85449
-2.44141	-2.2583	-2.04468	-2.0752	-0.97656	-2.28882	-1.28174	-1.67847	-1.80054	-2.44141	-2.9602	-2.13623	-1.2207
-1.92261	-2.13623	-1.2207	-1.80054	-1.06812	-1.46484	-1.67847	-2.13623	-1.49536	-2.50244	-3.78418	-3.02124	-1.80054
-1.80054	-2.2583	-1.37329	-1.5564	-1.77002	-1.89209	-1.09863	-2.2583	-1.64795	-1.86157	-4.08935	-2.34985	-2.53296
-2.28882	-2.68555	-1.7395	-1.92261	-1.80054	-2.38037	-1.09863	-3.2959	-1.67847	-2.13623	-4.24194	-1.31226	-1.89209
-1.92261	-2.50244	-1.31226	-1.67847	-1.92261	-2.16675	-1.2207	-3.14331	-2.22778	-2.0752	-3.69263	-1.12915	-1.89209
-1.46484	-1.98364	-1.46484	-1.09863	-1.92261	-1.7395	-0.94604	-2.13623	-2.04468	-1.83105	-3.2959	-1.95312	-2.34985
-1.86157	-1.2207	-1.86157	-1.64795	-0.39673	-1.7395	0	-1.77002	-1.5564	-1.83105	-2.86865	-2.47192	-2.28882
-1.67847	-1.19019	-2.13623	-2.71606	-0.94604	-2.86865	-0.33569	-2.62451	-2.0752	-2.80762	-3.17383	-2.38037	-1.67847
-2.19727	-1.43433	-1.52588	-2.31934	-1.34277	-2.04468	-1.25122	-2.53296	-1.70898	-3.44849	-3.35693	-1.77002	-1.89209
-1.67847	-1.64795	-2.19727	-1.40381	-0.54932	-2.16675	-1.43433	-2.41089	-1.64795	-2.99072	-4.5166	-2.04468	-2.28882
-1.52588	-1.70898	-2.83813	-1.2207	-0.57983	-2.92969	-1.52588	-3.05176	-2.38037	-3.08228	-4.54712	-2.59399	-1.25122
-2.22778	-1.95312	-2.01416	-1.86157	-0.91553	-2.50244	-1.43433	-2.7771	-3.44849	-2.47192	-3.44849	-2.19727	-1.15967
-2.38037	-1.5564	-0.82397	-1.52588	-0.15259	-2.2583	-1.64795	-1.2207	-2.92969	-2.0752	-3.05176	-2.16675	-1.31226
-1.70898	-1.52588	-0.36621	-1.98364	-0.5188	-2.19727	-0.76294	-1.19019	-3.08228	-1.46484	-2.99072	-1.83105	-2.74658
-0.36621	-1.06812	-0.91553	-1.95312	-1.06812	-2.0752	-0.30518	-2.65503	-3.50952	-1.70898	-3.479	-1.80054	-2.22778
-0.64087	-1.83105	-1.86157	-1.2207	-1.31226	-2.71606	-0.79346	-3.14331	-2.50244	-2.01416	-3.75366	-1.70898	-0.73242
-1.95312	-1.80054	-1.80054	-1.92261	-1.37329	-2.65503	-0.94604	-2.68555	-2.92969	-1.80054	-3.75366	-1.98364	-0.76294
-2.44141	-1.64795	-1.70898	-3.11279	-1.67847	-1.89209	-0.76294	-2.44141	-3.50952	-1.61743	-3.50952	-2.71606	-1.46484
-1.83105	-2.28882	-1.19019	-2.31934	-2.53296	-1.7395	-1.15967	-2.31934	-2.99072	-2.41089	-3.14331	-2.74658	-1.83105
-1.64795	-2.16675	-1.2207	-1.46484	-2.92969	-1.80054	-0.54932	-1.7395	-2.10571	-2.34985	-3.479	-2.86865	-2.01416
-1.7395	-1.98364	-1.7395	-0.97656	-3.08228	-1.86157	-1.12915	-2.28882	-2.10571	-2.71606	-4.48608	-2.38037	-1.83105
-2.89917	-1.77002	-1.92261	-1.49536	-1.89209	-1.86157	-1.61743	-3.08228	-1.70898	-2.41089	-4.3335	-1.98364	-1.49536
-2.80762	-1.95312	-1.2207	-2.10571	-0.82397	-2.41089	-0.97656	-2.47192	-1.25122	-1.5564	-3.32642	-1.7395	-1.83105
-1.77002	-2.28882	-0.64087	-1.25122	-0.15259	-3.08228	-0.42725	-2.47192	-1.98364	-1.7395	-3.41797	-2.04468	-2.53296
-0.97656	-1.86157	-0.64087	-1.40381	-0.45776	-3.08228	-0.79346	-1.64795	-1.86157	-1.31226	-3.78418	-2.19727	-3.11279
-1.52588	-1.15967	-1.12915	-2.19727	-0.97656	-2.68555	-1.09863	-2.04468	-1.89209	-1.98364	-3.66211	-1.86157	-2.83813
-1.19019	-1.83105	-1.5564	-1.37329	-1.61743	-3.44849	-0.82397	-2.65503	-2.19727	-3.20435	-2.9602	-1.83105	-2.83813
-0.64087	-2.47192	-1.64795	-0.94604	-2.2583	-3.8147	-1.43433	-3.54004	-2.0752	-2.01416	-2.71606	-2.68555	-2.74658
-0.06104	-2.10571	-1.77002	-1.2207	-0.76294	-2.9602	-1.64795	-3.69263	-2.04468	-0.79346	-3.60107	-1.67847	-2.47192
-0.61035	-1.19019	-1.80054	-1.15967	-1.25122	-2.59399	-0.73242	-2.86865	-2.10571	-1.77002	-4.39453	-1.31226	-2.13623
-0.91553	-1.31226	-0.48828	-0.76294	-1.80054	-2.50244	-0.09155	-2.47192	-2.41089	-1.70898	-4.66919	-1.80054	-2.34985
-0.82397	-2.0752	-0.30518	-1.61743	-1.64795	-2.22778	-0.5188	-3.02124	-2.22778	-1.64795	-3.44849	-1.89209	-2.56348
-1.28174	-2.31934	-1.43433	-1.86157	-1.67847	-2.7771	-1.15967	-3.35693	-2.62451	-1.43433	-3.05176	-1.00708	-2.83813
-1.98364	-1.83105	-1.46484	-2.47192	-2.47192	-2.50244	-1.09863	-2.34985	-2.34985	-1.64795	-3.57056	-0.85449	-2.04468
-1.28174	-1.61743	-1.37329	-1.95312	-2.38037	-2.71606	-0.7019	-2.50244	-3.35693	-3.14331	-3.9978	-1.77002	-1.34277
-1.15967	-1.19019	-0.97656	-1.49536	-1.34277	-3.11279	-1.15967	-2.68555	-3.72314	-3.96728	-1.95312	-2.10571	-2.16675
-1.40381	-1.28174	-1.25122	-1.92261	-2.22778	-2.68555	-0.18311	-2.86865	-3.8147	-4.5166	-2.53296	-2.01416	-2.38037
-1.67847	-1.00708	-1.37329	-2.62451	-3.14331	-2.28882	0.30518	-2.86865	-2.9602	-4.36401	-3.41797	-1.77002	-2.65503
-0.85449	-1.40381	-1.80054	-2.0752	-3.11279	-2.19727	-0.30518	-2.56348	-2.50244	-2.2583	-2.83813	-0.42725	-2.7771
-1.09863	-1.98364	-1.86157	-2.19727	-2.31934	-2.80762	-0.42725	-2.7771	-1.40381	-2.65503	-2.92969	-1.2207	-2.99072
-1.2207	-1.92261	-1.61743	-2.0752	-2.80762	-1.80054	-0.57983	-3.05176	-1.67847	-3.2959	-2.89917	-1.89209	-2.34985
-0.73242	-1.37329	-0.76294	-2.19727	-3.38745	-1.77002	-0.94604	-2.62451	-1.77002	-3.20435	-2.41089	-1.70898	-3.02124
-1.00708	-2.41089	-0.09155	-2.59399	-3.57056	-2.22778	-0.97656	-2.50244	-2.28882	-3.479	-1.98364	-1.5564	-3.20435
-1.83105	-1.83105	-0.27466	-1.89209	-3.50952	-2.62451	-0.91553	-2.68555	-2.38037	-2.65503	-1.37329	-2.92969	-1.70898
-2.62451	-0.97656	-0.67139	-2.0752	-2.71606	-2.31934	-0.48828	-3.14331	-1.5564	-2.38037	-1.7395	-2.89917	-0.91553
-2.04468	-1.46484	-1.46484	-1.95312	-2.13623	-1.61743	-1.09863	-3.20435	-1.46484	-2.16675	-2.16675	-2.16675	-2.31934
-2.2583	-1.43433	-2.34985	-1.92261	-3.14331	-2.01416	-1.86157	-2.80762	-1.86157	-1.58691	-2.56348	-2.56348	-3.26538
-1.49536	-1.77002	-1.98364	-1.77002	-3.63159	-2.0752	-1.67847	-3.14331	-1.64795	-2.13623	-2.47192	-1.7395	-2.83813
-1.95312	-1.5564	-1.7395	-2.01416	-3.44849	-1.98364	-1.2207	-3.08228	-1.06812	-2.04468	-2.22778	-1.37329	-2.53296
-1.12915	-0.82397	-1.86157	-2.53296	-2.01416	-2.56348	-0.48828	-2.41089	-1.28174	-1.64795	-2.10571	-2.0752	-2.31934
-1.34277	-0.27466	-1.77002	-1.77002	-1.40381	-3.41797	-0.57983	-2.41089	-1.28174	-1.7395	-2.74658	-3.23486	-2.19727
-1.52588	-0.45776	-1.77002	-1.77002	-1.83105	-2.56348	-1.09863	-2.38037	-1.86157	-2.28882	-2.47192	-1.92261	-1.43433
-1.52588	-0.39673	-1.67847	-1.67847	-1.37329	-1.70898	-1.09863	-1.58691	-2.13623	-2.2583	-2.0752	-1.28174	-2.44141
-1.89209	-0.94604	-0.61035	-2.7771	-1.37329	-2.10571	-0.33569	-1.70898	-1.86157	-2.31934	-2.34985	-1.43433	-2.01416
-1.70898	-1.12915	-0.94604	-2.34985	-1.95312	-2.50244	-0.7019	-1.98364	-1.5564	-2.22778	-2.86865	-1.40381	-0.91553
-1.06812	-1.7395	-1.31226	-1.58691	-2.19727	-2.99072	-1.2207	-1.86157	-1.95312	-2.0752	-2.71606	-0.91553	-1.28174
-1.80054	-1.15967	-1.43433	-1.58691	-2.50244	-3.20435	-0.39673	-1.64795	-2.01416	-1.98364	-2.38037	-1.28174	-2.28882
-2.28882	-1.37329	-1.80054	-2.71606	-3.05176	-2.59399	-0.61035	-2.22778	-1.12915	-2.41089	-2.56348	-1.40381	-1.7395
-1.58691	-1.06812	-1.28174	-2.38037	-2.13623	-2.38037	-1.12915	-3.23486	-1.46484	-2.68555	-3.41797	-2.0752	-0.61035
-1.83105	-1.52588	-1.80054	-1.89209	-2.44141	-1.7395	-0.82397	-2.65503	-1.5564	-2.2583	-3.57056	-1.95312	-1.49536
-2.10571	-1.49536	-2.68555	-2.13623	-3.05176	-2.0752	0.09155	-2.53296	-1.40381	-1.89209	-2.2583	-1.86157	-1.67847
-2.28882	-1.12915	-2.16675	-2.86865	-1.83105	-2.47192	0	-2.47192	-0.67139	-3.02124	-1.7395	-2.44141	-2.10571
-2.34985	-0.79346	-1.7395	-3.14331	-1.98364	-2.10571	-1.37329	-3.38745	-0.54932	-3.57056	-2.47192	-2.34985	-1.83105
-1.67847	-0.18311	-1.09863	-2.83813	-2.31934	-1.80054	-1.70898	-2.99072	-1.2207	-3.17383	-3.35693	-2.50244	-1.5564
-1.49536	-0.82397	-1.19019	-2.53296	-1.52588	-2.28882	-1.15967	-2.65503	-0.85449	-2.2583	-3.66211	-3.23486	-2.34985
-1.80054	-1.28174	-1.37329	-2.34985	-1.80054	-2.01416	-0.24414	-2.74658	-0.79346	-2.34985	-2.56348	-3.32642	-1.37329
-2.0752	-1.19019	-1.19019	-2.59399	-1.58691	-1.5564	-0.57983	-2.59399	-1.49536	-1.46484	-2.19727	-3.479	-1.5564
-2.0752	-0.85449	-1.34277	-2.65503	-1.25122	-2.16675	-1.09863	-3.02124	-1.06812	-1.40381	-2.41089	-3.14331	-2.04468
-1.31226	-0.36621	-1.37329	-2.28882	-1.61743	-3.05176	-1.67847	-3.32642	-1.67847	-0.39673	-2.7771	-3.23486	-2.41089
-1.89209	-0.67139	-1.34277	-2.7771	-1.37329	-3.05176	-2.28882	-3.57056	-1.31226	0.27466	-3.23486	-2.50244	-2.10571
-2.59399	-0.45776	-0.76294	-3.26538	-1.70898	-3.05176	-2.2583	-2.34985	-1.40381	-0.61035	-2.86865	-2.80762	-2.10571
-2.31934	-0.39673	-1.7395	-1.37329	-1.00708	-3.17383	-1.49536	-2.68555	-1.09863	-2.31934	-3.05176	-3.23486	-1.89209
-1.49536	-0.24414	-1.77002	-1.43433	-0.88501	-2.86865	-1.34277	-2.65503	-0.48828	-2.31934	-3.26538	-3.50952	-1.83105
-1.28174	-1.49536	-1.43433	-0.94604	-1.06812	-3.23486	-1.2207	-3.20435	-0.39673	-2.34985	-2.83813	-3.90625	-1.89209
-1.52588	-1.43433	-1.83105	-1.77002	-0.97656	-2.59399	-1.58691	-3.96728	-1.15967	-2.65503	-2.89917	-3.8147	-2.53296
-1.49536	-1.37329	-1.43433	-2.89917	-1.43433	-1.98364	-1.95312	-3.41797	-1.5564	-2.28882	-3.60107	-3.26538	-2.41089
-2.01416	-0.64087	-0.73242	-2.65503	-1.25122	-2.62451	-1.83105	-4.05884	-0.61035	-2.04468	-3.08228	-3.50952	-2.86865
-1.80054	-0.88501	-0.57983	-2.56348	-0.39673	-2.92969	-2.2583	-3.84521	-0.76294	-2.38037	-2.22778	-3.20435	-2.92969
-1.28174	-1.12915	-1.34277	-2.50244	-1.09863	-3.57056	-2.7771	-3.54004	-1.06812	-1.46484	-3.26538	-2.99072	-2.28882
-1.70898	-1.64795	-1.12915	-2.41089	-2.41089	-3.90625	-2.38037	-3.05176	-0.64087	-1.25122	-3.479	-2.89917	-2.99072
-1.40381	-2.19727	-1.00708	-1.7395	-2.53296	-4.27246	-1.37329	-3.38745	-0.85449	-1.5564	-2.7771	-2.80762	-3.50952
-0.57983	-1.58691	-1.7395	-1.86157	-1.25122	-3.54004	-0.97656	-2.89917	-0.82397	-2.34985	-3.02124	-2.19727	-2.53296
-2.10571	-1.43433	-1.31226	-2.7771	-1.83105	-3.2959	-1.7395	-2.89917	-1.43433	-1.7395	-3.23486	-2.89917	-2.83813
-2.22778	-1.5564	-0.97656	-1.64795	-2.41089	-3.35693	-2.53296	-2.71606	-2.62451	-1.28174	-2.83813	-3.17383	-2.74658
-1.7395	-2.0752	-1.80054	-1.52588	-2.28882	-3.38745	-1.25122	-2.19727	-2.41089	-1.19019	-2.62451	-2.38037	-2.38037
-1.5564	-2.41089	-1.34277	-2.56348	-1.31226	-3.479	-0.12207	-2.74658	-2.01416	-1.25122	-2.22778	-2.7771	-2.59399
-1.7395	-1.89209	-0.82397	-2.56348	-0.94604	-3.75366	-0.67139	-3.69263	-1.64795	-1.09863	-2.68555	-2.74658	-3.32642
-2.31934	-1.46484	-0.7019	-2.38037	-0.73242	-2.62451	-0.79346	-3.08228	-2.04468	-1.49536	-3.08228	-3.44849	-3.2959
-2.01416	-1.64795	-1.12915	-3.2959	-2.74658	-1.46484	-0.82397	-3.08228	-2.31934	-1.37329	-2.41089	-3.75366	-2.59399
-2.0752	-2.28882	-1.40381	-2.71606	-3.50952	-1.83105	-1.31226	-2.2583	-2.13623	-1.61743	-2.56348	-2.86865	-2.89917
-1.98364	-2.44141	-1.52588	-2.34985	-2.74658	-2.56348	-2.59399	-2.41089	-2.16675	-1.7395	-2.10571	-2.92969	-3.38745
-2.10571	-1.80054	-1.0376	-2.16675	-1.86157	-3.41797	-2.53296	-2.0752	-2.34985	-1.89209	-2.9602	-2.50244	-2.19727
-2.10571	-1.52588	-0.73242	-2.28882	-2.16675	-3.66211	-2.41089	-2.38037	-2.99072	-1.83105	-3.11279	-2.13623	-1.52588
-2.01416	-1.77002	-0.85449	-2.9602	-2.38037	-3.17383	-2.53296	-2.7771	-1.80054	-1.43433	-2.86865	-2.71606	-2.10571
-0.91553	-1.34277	-1.49536	-3.08228	-1.19019	-2.9602	-2.56348	-3.02124	-1.15967	-0.76294	-3.20435	-2.68555	-2.83813
-1.58691	-1.09863	-1.70898	-2.28882	-1.28174	-3.32642	-2.92969	-2.92969	-1.52588	-0.82397	-3.479	-2.62451	-2.7771
-1.58691	-1.77002	-1.52588	-2.2583	-1.83105	-3.35693	-1.98364	-2.19727	-1.19019	-1.09863	-2.86865	-2.59399	-2.19727
-1.2207	-2.01416	-1.34277	-2.34985	-2.01416	-3.54004	-2.13623	-2.44141	-1.12915	-2.41089	-2.50244	-3.38745	-1.5564
-1.37329	-1.25122	-1.37329	-2.41089	-1.7395	-3.05176	-3.11279	-3.11279	-1.77002	-2.86865	-2.50244	-2.41089	-1.80054
-1.43433	-1.06812	-1.58691	-2.50244	-0.7019	-3.44849	-2.28882	-3.08228	-1.67847	-2.10571	-2.38037	-2.92969	-2.62451
-1.58691	-1.37329	-2.53296	-2.47192	-0.7019	-3.96728	-1.7395	-3.05176	-1.5564	-1.25122	-3.11279	-3.41797	-2.86865
-1.67847	-1.83105	-2.74658	-2.2583	-0.79346	-4.08935	-1.89209	-2.83813	-1.70898	-1.83105	-3.57056	-3.60107	-2.01416
-1.86157	-1.80054	-1.40381	-1.58691	-1.28174	-3.75366	-2.2583	-2.19727	-1.64795	-1.61743	-3.60107	-2.59399	-1.49536
-0.97656	-1.25122	-1.28174	-2.68555	-1.09863	-3.87573	-2.04468	-1.98364	-1.89209	-1.5564	-3.44849	-2.59399	-2.53296
-0.57983	-1.49536	-0.94604	-4.05884	-1.64795	-4.21143	-2.16675	-1.61743	-2.7771	-1.86157	-3.2959	-2.83813	-2.92969
-1.31226	-2.41089	-1.09863	-3.44849	-2.01416	-3.17383	-2.50244	-2.22778	-1.83105	-1.43433	-2.47192	-3.9978	-2.19727
-1.64795	-2.38037	-1.64795	-3.20435	-3.20435	-3.41797	-2.41089	-2.56348	-0.85449	-2.10571	-2.59399	-3.69263	-2.68555
-0.97656	-1.77002	-1.95312	-2.71606	-2.44141	-3.72314	-2.04468	-2.62451	-1.40381	-2.13623	-2.13623	-3.69263	-2.13623
-0.88501	-2.10571	-1.70898	-1.86157	-2.22778	-2.71606	-2.04468	-2.53296	-2.10571	-1.2207	-2.92969	-3.60107	-1.40381
-1.34277	-1.0376	-1.86157	-2.2583	-2.41089	-2.31934	-2.53296	-2.41089	-1.61743	-2.41089	-2.62451	-4.02832	-1.15967
-2.01416	-0.76294	-1.77002	-2.0752	-2.10571	-2.56348	-2.74658	-2.80762	-0.91553	-2.7771	-1.89209	-4.5166	-1.61743
-1.98364	-0.88501	-1.67847	-1.43433	-2.53296	-2.74658	-2.41089	-2.28882	-1.40381	-1.70898	-1.7395	-3.63159	-2.59399
-1.25122	-1.86157	-2.34985	-1.61743	-2.65503	-2.74658	-2.71606	-2.34985	-1.70898	-0.79346	-1.15967	-3.50952	-2.13623
-1.89209	-2.44141	-1.92261	-2.10571	-2.41089	-1.49536	-3.17383	-2.71606	-1.64795	-1.34277	-1.15967	-2.65503	-2.0752
-2.0752	-2.19727	-1.64795	-2.2583	-2.0752	-2.53296	-3.11279	-2.38037	-1.61743	-1.49536	-1.92261	-2.65503	-2.92969
-1.89209	-1.49536	-1.00708	-2.86865	-1.61743	-3.26538	-2.89917	-2.13623	-2.19727	-2.13623	-1.77002	-2.83813	-2.2583
-1.43433	-1.95312	-0.79346	-2.71606	-1.64795	-3.2959	-2.65503	-2.92969	-2.19727	-2.0752	-1.52588	-3.32642	-1.98364
-1.46484	-2.71606	-1.34277	-2.44141	-1.09863	-3.78418	-2.04468	-2.99072	-2.0752	-2.31934	-1.86157	-2.56348	-2.22778
-1.31226	-2.50244	-1.09863	-1.67847	-1.77002	-3.20435	-2.80762	-2.7771	-1.77002	-1.89209	-1.00708	-1.89209	-2.53296
-1.49536	-1.67847	-1.40381	-2.41089	-1.89209	-2.65503	-3.41797	-3.08228	-1.58691	-1.31226	-0.15259	-1.5564	-1.40381
-2.53296	-2.01416	-1.15967	-2.59399	-1.5564	-3.60107	-2.59399	-3.54004	-1.70898	-1.98364	-0.45776	-2.22778	-1.19019
-1.49536	-2.89917	-1.12915	-1.7395	-1.5564	-3.32642	-1.61743	-2.83813	-2.53296	-2.89917	-1.52588	-2.65503	-1.46484
-1.19019	-2.50244	-1.37329	-1.61743	-1.95312	-3.26538	-1.77002	-3.05176	-3.11279	-3.02124	-1.89209	-2.92969	-1.98364
-1.09863	-1.70898	-1.25122	-2.04468	-1.58691	-2.99072	-1.52588	-3.26538	-2.80762	-2.74658	-1.5564	-2.80762	-2.0752
-1.28174	-1.7395	-1.7395	-2.38037	-1.49536	-2.92969	-1.67847	-2.47192	-2.13623	-2.56348	-1.80054	-3.26538	-1.86157
-1.15967	-2.04468	-2.50244	-1.98364	-1.52588	-2.71606	-1.43433	-2.22778	-1.64795	-2.92969	-2.34985	-2.80762	-1.43433
-1.80054	-2.28882	-1.7395	-2.01416	-1.37329	-2.34985	-2.04468	-3.23486	-1.67847	-2.99072	-2.41089	-2.80762	-1.37329
-2.47192	-2.50244	-1.19019	-1.06812	-2.34985	-2.71606	-2.92969	-3.23486	-2.68555	-2.83813	-2.80762	-3.35693	-2.22778
-1.46484	-2.13623	-1.5564	-1.89209	-1.09863	-3.69263	-2.2583	-2.99072	-2.56348	-2.65503	-1.86157	-3.75366	-2.22778
-1.2207	-2.22778	-1.61743	-2.28882	-0.18311	-2.83813	-0.76294	-3.90625	-2.31934	-2.13623	-1.64795	-3.32642	-1.12915
-1.15967	-1.37329	-2.31934	-1.5564	-0.21362	-2.34985	-1.09863	-3.17383	-2.01416	-2.59399	-1.92261	-2.92969	-0.79346
-0.15259	-1.19019	-2.10571	-0.85449	-1.61743	-2.7771	-1.58691	-2.10571	-2.83813	-1.7395	-1.09863	-3.63159	-0.7019
-1.43433	-1.40381	-2.16675	-0.42725	-1.31226	-2.9602	-1.80054	-1.7395	-2.83813	-1.83105	-1.61743	-3.75366	-0.79346
-2.80762	-2.01416	-1.83105	-1.5564	-0.97656	-3.05176	-1.77002	-2.13623	-1.95312	-2.86865	-1.7395	-3.66211	-1.25122
-2.92969	-1.7395	-1.00708	-2.01416	-1.19019	-3.2959	-2.71606	-1.67847	-1.28174	-1.89209	-2.0752	-4.27246	-1.52588
-1.98364	-0.67139	-0.7019	-2.0752	-2.01416	-3.20435	-3.38745	-1.25122	-1.89209	-2.7771	-2.10571	-3.66211	-0.82397
-1.2207	-0.36621	-0.88501	-1.92261	-2.38037	-2.74658	-1.98364	-1.92261	-2.71606	-3.72314	-2.22778	-3.84521	-0.5188
-1.40381	-1.2207	-1.31226	-1.28174	-1.64795	-3.02124	-0.79346	-1.80054	-2.41089	-4.08935	-1.86157	-4.15039	-1.67847
-1.7395	-1.37329	-1.28174	-1.40381	-1.61743	-3.84521	-1.28174	-1.46484	-1.46484	-3.75366	-1.92261	-4.08935	-1.31226
-1.92261	-1.25122	-2.47192	-1.40381	-2.0752	-3.20435	-2.0752	-1.80054	-1.67847	-3.44849	-1.64795	-3.69263	-1.09863
-1.5564	-1.37329	-2.59399	-2.04468	-0.82397	-2.71606	-1.92261	-1.40381	-2.47192	-3.44849	-1.28174	-2.53296	-1.77002
-1.70898	-1.40381	-1.77002	-1.89209	-0.57983	-2.68555	-1.58691	-2.2583	-2.16675	-3.05176	-1.83105	-3.8147	-0.91553
-2.31934	-1.31226	-1.00708	-1.80054	-1.46484	-2.83813	-2.04468	-2.71606	-1.34277	-2.89917	-1.70898	-4.05884	-0.67139
-2.41089	-1.67847	-1.77002	-0.88501	-1.95312	-2.62451	-2.92969	-2.44141	-1.5564	-3.17383	-1.19019	-2.80762	-1.70898
-2.19727	-1.40381	-2.16675	-0.94604	-1.86157	-1.92261	-3.17383	-2.9602	-1.92261	-2.13623	-1.89209	-2.62451	-1.31226
-1.49536	-1.49536	-1.98364	-2.2583	-1.0376	-1.67847	-2.86865	-3.14331	-1.46484	-2.01416	-2.10571	-2.31934	-0.45776
-2.59399	-1.28174	-2.34985	-2.59399	-1.43433	-2.74658	-2.74658	-2.89917	-1.64795	-2.9602	-2.01416	-2.28882	-0.27466
-2.22778	-0.97656	-2.04468	-2.47192	-1.52588	-3.90625	-2.53296	-2.28882	-1.61743	-2.92969	-1.5564	-2.65503	-0.5188
-2.2583	-0.39673	-1.64795	-2.04468	-1.09863	-3.14331	-2.2583	-2.83813	-1.25122	-2.92969	-1.15967	-3.35693	-0.97656
-2.38037	-0.97656	-1.89209	-2.31934	-0.48828	-2.62451	-3.57056	-3.23486	-1.43433	-2.47192	-1.12915	-3.11279	-1.00708
-1.25122	-1.77002	-2.31934	-1.86157	-0.85449	-1.86157	-3.54004	-3.60107	-1.43433	-2.31934	-1.28174	-2.99072	-1.09863
0.18311	-1.2207	-1.49536	-1.61743	-0.64087	-2.44141	-2.68555	-3.08228	-1.46484	-2.22778	-2.47192	-2.47192	-0.57983
-0.48828	-1.12915	-1.0376	-1.37329	-0.30518	-3.14331	-2.22778	-2.83813	-1.80054	-2.65503	-2.47192	-1.89209	-1.06812
-2.59399	-2.56348	-1.37329	-1.77002	-0.67139	-2.89917	-2.47192	-2.16675	-1.70898	-2.92969	-1.00708	-2.62451	-0.5188
-2.56348	-1.98364	-1.40381	-1.61743	-1.43433	-1.83105	-2.01416	-2.41089	-1.49536	-3.38745	-0.57983	-3.35693	-0.61035
-1.83105	-1.40381	-1.00708	-1.00708	-0.61035	-1.7395	-1.61743	-2.83813	-2.68555	-3.05176	-0.88501	-2.59399	-0.7019
-1.00708	-1.67847	-0.91553	-1.92261	-1.09863	-1.98364	-1.61743	-3.32642	-2.53296	-2.56348	-0.61035	-2.53296	-1.19019
-1.43433	-1.31226	-1.46484	-2.31934	-2.22778	-1.70898	-1.98364	-2.80762	-1.5564	-2.2583	-1.09863	-2.68555	-1.00708
-1.80054	-1.46484	-1.34277	-2.0752	-1.61743	-2.34985	-2.34985	-3.08228	-1.00708	-2.74658	-1.00708	-2.2583	-1.12915
-2.04468	-1.70898	-1.46484	-1.28174	-1.12915	-2.56348	-2.56348	-2.0752	-0.7019	-3.02124	-0.76294	-1.92261	-1.37329
-1.92261	-2.34985	-1.2207	-1.19019	-3.08228	-2.44141	-2.44141	-1.70898	-1.31226	-2.92969	-0.27466	-2.38037	-1.40381
-1.31226	-2.38037	-1.83105	-1.61743	-3.17383	-2.28882	-1.98364	-1.98364	-1.49536	-2.65503	-0.82397	-2.47192	-0.67139
-2.34985	-2.34985	-1.46484	-2.47192	-1.98364	-2.0752	-1.98364	-2.56348	-1.40381	-3.32642	-1.40381	-2.38037	-1.40381
-1.89209	-2.68555	-1.89209	-2.50244	-2.62451	-1.98364	-1.77002	-2.99072	-0.5188	-2.80762	-1.28174	-2.2583	-1.09863
-1.64795	-3.14331	-1.06812	-2.0752	-2.59399	-2.28882	-1.25122	-2.38037	-0.5188	-1.80054	-1.06812	-2.53296	-1.31226
-1.46484	-3.32642	-0.36621	-1.43433	-1.89209	-2.16675	-1.25122	-2.28882	-0.61035	-1.7395	-1.31226	-2.74658	-1.61743
-1.70898	-3.17383	-1.28174	-1.15967	-0.97656	-2.31934	-1.37329	-2.01416	-1.09863	-1.61743	-2.74658	-2.16675	-1.15967
-2.34985	-3.50952	-2.2583	-1.00708	-0.76294	-2.62451	-0.57983	-1.5564	-1.80054	-2.10571	-2.83813	-1.5564	0.06104
-1.61743	-2.83813	-1.95312	-2.68555	-1.2207	-2.38037	-1.2207	-1.89209	-1.61743	-2.47192	-2.31934	-1.15967	-0.18311
-1.19019	-2.38037	-1.83105	-2.62451	-1.67847	-2.53296	-1.86157	-1.98364	-1.49536	-2.41089	-2.0752	-1.77002	-1.09863
-1.52588	-2.0752	-1.12915	-1.67847	-2.56348	-2.22778	-1.40381	-1.67847	-1.95312	-2.7771	-1.83105	-1.61743	-2.22778
-1.86157	-1.37329	-1.5564	-2.50244	-2.83813	-1.92261	-0.54932	-1.86157	-1.64795	-2.86865	-1.83105	-1.31226	-2.10571
-2.01416	-1.58691	-1.15967	-3.14331	-2.62451	-2.47192	-0.54932	-2.10571	-1.15967	-2.38037	-2.10571	-1.58691	-1.7395
-1.31226	-2.31934	-0.54932	-2.7771	-2.74658	-2.44141	-1.0376	-1.70898	-1.12915	-2.68555	-1.34277	-1.7395	-2.19727
-1.67847	-1.58691	-0.57983	-1.58691	-1.28174	-3.35693	-1.25122	-1.31226	-0.7019	-3.32642	-1.0376	-1.58691	-2.74658
-2.19727	-1.58691	-0.30518	-1.19019	-1.83105	-2.71606	-2.2583	-0.94604	-1.15967	-3.75366	-1.40381	-2.10571	-2.2583
-2.47192	-2.01416	-1.77002	-2.16675	-2.65503	-2.83813	-2.47192	-1.25122	-1.52588	-3.54004	-0.82397	-2.38037	-1.28174
-1.0376	-2.10571	-3.11279	-1.70898	-2.19727	-3.20435	-0.82397	-1.89209	-1.06812	-2.53296	-1.46484	-1.28174	-1.09863
-0.82397	-1.77002	-1.52588	-1.25122	-1.46484	-2.86865	-0.45776	-1.98364	-0.57983	-2.34985	-2.28882	-1.67847	-2.01416
-1.43433	-1.64795	-0.91553	-1.40381	-2.34985	-2.41089	-1.19019	-1.83105	-0.91553	-1.7395	-2.16675	-1.98364	-1.89209
-2.01416	-1.77002	-1.12915	-2.53296	-2.10571	-2.31934	-1.83105	-1.89209	-0.76294	-2.04468	-1.49536	-1.0376	-2.10571
-3.72314	-2.50244	-0.88501	-3.41797	-1.34277	-2.13623	-2.34985	-1.7395	-1.0376	-2.0752	-0.91553	-0.97656	-2.50244
-3.17383	-2.13623	-1.80054	-2.59399	-1.00708	-1.92261	-2.31934	-1.28174	-1.43433	-2.01416	-0.85449	-1.86157	-2.71606
-2.13623	-1.37329	-1.61743	-2.34985	-1.28174	-2.83813	-1.15967	-1.98364	-1.43433	-2.16675	-0.48828	-2.22778	-2.7771
-2.19727	-1.12915	-1.28174	-3.17383	-1.5564	-2.44141	-0.88501	-2.28882	-1.64795	-3.2959	-0.33569	-2.16675	-2.99072
-2.68555	-1.00708	-1.06812	-2.83813	-1.77002	-2.0752	-0.82397	-1.92261	-2.10571	-3.84521	-1.12915	-2.7771	-1.80054
-3.14331	-1.43433	-1.52588	-2.56348	-1.40381	-1.89209	-1.00708	-1.61743	-2.68555	-3.69263	-0.79346	-1.95312	-1.49536
-4.08935	-2.41089	-2.65503	-2.74658	-1.2207	-1.7395	-1.92261	-1.34277	-2.16675	-2.13623	-0.97656	-0.82397	-1.64795
-4.24194	-2.31934	-2.01416	-1.70898	-0.94604	-1.70898	-1.5564	-2.59399	-2.2583	-1.70898	-0.45776	-1.0376	-1.49536
-4.60815	-2.19727	-1.5564	-1.77002	-1.77002	-1.46484	-0.73242	-2.44141	-1.70898	-3.17383	-0.24414	-1.80054	-1.95312
-4.88281	-2.65503	-1.40381	-1.80054	-1.86157	-2.41089	-0.42725	-2.59399	-1.46484	-3.78418	-0.45776	-1.34277	-2.31934
-4.76074	-2.99072	-1.09863	-1.58691	-0.88501	-2.83813	-1.52588	-2.9602	-2.2583	-3.87573	-0.09155	-0.85449	-1.64795
-5.46265	-1.95312	-0.97656	-1.98364	-0.67139	-2.10571	-1.43433	-2.68555	-2.16675	-3.44849	-0.42725	-1.58691	-1.58691
-5.0354	-1.5564	-0.88501	-2.2583	-1.25122	-2.04468	-0.64087	-3.11279	-1.58691	-3.02124	-1.43433	-1.15967	-1.83105
-5.27954	-1.25122	-1.61743	-1.61743	-1.89209	-1.61743	-0.42725	-2.92969	-1.37329	-3.02124	-1.95312	-1.2207	-2.74658
-5.76782	-1.70898	-1.52588	-1.19019	-2.19727	-1.77002	-1.28174	-2.38037	-0.45776	-3.26538	-1.2207	-1.49536	-2.2583
-5.15747	-1.12915	-1.64795	-1.83105	-1.98364	-2.83813	-1.98364	-2.59399	-0.7019	-4.24194	-1.70898	-1.46484	-1.40381
-5.64575	-1.64795	-1.80054	-1.89209	-1.46484	-2.83813	-2.31934	-2.9602	-1.5564	-2.86865	-1.12915	-1.2207	-2.2583
-5.79834	-1.52588	-1.70898	-1.40381	-1.86157	-2.10571	-1.98364	-3.2959	-1.34277	-2.62451	-1.12915	-1.31226	-2.41089
-5.09644	-1.19019	-0.64087	-1.37329	-2.19727	-1.64795	-1.80054	-2.92969	-1.15967	-2.99072	-0.5188	-2.04468	-1.95312
-4.85229	-1.77002	-0.76294	-0.79346	-2.04468	-2.01416	-1.28174	-2.2583	-0.67139	-2.44141	-0.79346	-2.41089	-2.99072
-4.57764	-1.61743	-0.73242	-1.89209	-2.10571	-2.04468	-1.06812	-2.56348	-0.33569	-2.38037	-1.43433	-2.28882	-2.99072
-3.8147	-1.80054	-1.06812	-2.89917	-1.64795	-0.88501	-1.15967	-2.92969	-1.06812	-2.19727	-1.06812	-2.01416	-2.38037
-3.69263	-1.70898	-1.80054	-2.28882	-1.58691	-1.89209	-1.31226	-2.0752	-1.67847	-1.58691	-1.70898	-1.34277	-2.44141
-2.86865	-1.49536	-1.86157	-1.15967	-1.98364	-2.7771	-1.19019	-2.04468	-1.28174	-1.5564	-1.67847	-2.16675	-3.479
-2.31934	-1.7395	-1.19019	-0.7019	-1.7395	-2.62451	-1.49536	-2.01416	-1.92261	-1.52588	-1.09863	-1.5564	-2.9602
-2.89917	-1.98364	-0.82397	-1.52588	-0.73242	-2.13623	-0.76294	-2.53296	-2.22778	-2.56348	-0.33569	-1.28174	-2.0752
-2.38037	-1.19019	-1.43433	-2.74658	-1.64795	-1.80054	-0.45776	-2.19727	-1.40381	-2.89917	-0.79346	-1.19019	-2.41089
-2.53296	-0.39673	-2.01416	-1.64795	-2.13623	-2.41089	-1.12915	-3.02124	-1.37329	-2.44141	-1.64795	-1.40381	-1.5564
-3.479	-0.15259	-1.34277	-1.77002	-2.16675	-2.50244	-1.28174	-3.02124	-0.97656	-2.41089	-1.46484	-1.37329	-1.34277
-3.54004	-1.58691	-1.06812	-1.15967	-2.41089	-2.50244	-1.77002	-2.38037	-0.45776	-2.59399	-1.49536	-1.37329	-1.98364
-2.34985	-1.77002	-1.77002	-1.31226	-2.7771	-2.28882	-0.67139	-1.64795	-0.88501	-2.28882	-1.58691	-1.64795	-1.67847
-1.98364	-1.0376	-1.49536	-2.04468	-1.25122	-2.13623	-0.09155	-1.7395	-1.67847	-2.50244	-1.58691	-1.49536	-2.41089
-2.34985	-1.06812	-1.67847	-2.01416	-0.64087	-2.19727	-0.73242	-1.7395	-1.46484	-2.28882	-1.25122	-1.67847	-2.56348
-2.71606	-0.97656	-1.5564	-1.95312	-1.34277	-2.80762	-1.31226	-2.50244	-1.83105	-1.64795	-1.34277	-1.92261	-2.7771
-2.0752	-1.06812	-1.7395	-1.34277	-1.77002	-2.62451	-1.43433	-2.7771	-2.28882	-2.16675	-2.16675	-2.28882	-2.62451
-3.17383	-1.28174	-1.86157	-1.46484	-1.34277	-2.44141	-0.73242	-2.9602	-2.04468	-2.04468	-1.40381	-2.89917	-1.80054
-3.75366	-1.31226	-1.2207	-1.52588	-1.52588	-2.16675	-1.0376	-3.35693	-1.25122	-2.22778	-2.53296	-1.92261	-0.64087
-3.90625	-1.37329	-0.82397	-0.36621	-1.37329	-2.13623	-1.09863	-2.04468	-1.43433	-2.86865	-2.59399	-1.64795	-1.34277
-3.05176	-0.88501	-0.7019	-0.12207	-1.06812	-1.5564	-1.43433	-1.49536	-1.0376	-3.08228	-1.58691	-2.04468	-1.43433
-1.15967	-1.67847	-0.5188	-1.34277	-1.64795	-2.62451	-1.25122	-3.02124	-1.49536	-2.9602	-1.09863	-2.2583	-1.92261
-0.88501	-1.12915	-0.85449	-2.38037	-1.7395	-2.04468	-1.46484	-3.08228	-2.83813	-2.56348	-1.49536	-2.47192	-1.7395
-2.47192	-1.06812	-0.61035	-2.22778	-1.2207	-1.5564	-1.49536	-3.02124	-2.53296	-2.74658	-1.19019	-2.10571	-1.5564
-3.41797	-0.94604	-1.34277	-2.10571	-0.5188	-2.0752	-1.09863	-2.59399	-1.83105	-1.5564	-0.64087	-1.77002	-1.43433
-2.56348	-0.48828	-1.2207	-2.2583	-1.83105	-2.38037	-1.2207	-2.80762	-2.28882	-1.5564	-0.06104	-1.92261	-1.19019
-1.86157	-1.09863	-1.52588	-2.0752	-1.95312	-3.20435	-1.2207	-3.41797	-1.67847	-2.19727	-0.30518	-2.50244	-1.61743
-1.5564	-1.31226	-1.64795	-1.19019	-1.70898	-2.80762	-1.64795	-3.479	-0.76294	-1.95312	-0.54932	-3.60107	-2.04468
-1.83105	-0.76294	-1.52588	-1.70898	-2.31934	-2.53296	-1.19019	-3.96728	-1.46484	-1.92261	-0.42725	-3.75366	-2.28882
-2.16675	-0.88501	-1.2207	-2.04468	-1.49536	-2.16675	-2.04468	-4.18091	-2.13623	-2.56348	0.5188	-2.62451	-2.31934
-1.80054	-0.36621	-0.97656	-1.25122	-2.04468	-2.50244	-1.40381	-4.45557	-2.50244	-2.65503	-0.27466	-2.19727	-2.59399
-2.28882	-0.97656	-0.91553	-2.01416	-2.71606	-2.2583	-0.5188	-3.23486	-2.86865	-2.44141	-1.49536	-3.11279	-2.65503
-3.38745	-1.49536	-0.91553	-2.01416	-3.20435	-2.34985	-0.30518	-3.44849	-2.47192	-2.31934	-0.61035	-2.9602	-2.31934
-3.05176	-1.43433	-1.00708	-2.68555	-2.22778	-2.04468	-1.0376	-3.26538	-2.13623	-2.16675	0.57983	-2.19727	-2.34985
-3.02124	-1.37329	0	-2.19727	-1.19019	-1.43433	-1.12915	-2.50244	-1.37329	-1.89209	-0.21362	-2.2583	-2.0752
-3.57056	-1.00708	-0.39673	-1.98364	-1.19019	-2.2583	-0.82397	-3.23486	-1.19019	-0.97656	-1.00708	-2.2583	-2.47192
-2.71606	-1.70898	-1.34277	-1.67847	-0.48828	-2.01416	-0.88501	-3.54004	-1.5564	-1.77002	-1.12915	-1.52588	-2.28882
-1.12915	-1.25122	-1.31226	-1.34277	-0.57983	-2.7771	-1.80054	-3.41797	-2.10571	-2.0752	-1.52588	-1.2207	-2.41089
-1.06812	-1.0376	-1.40381	-1.43433	-1.09863	-2.86865	-1.98364	-3.60107	-1.67847	-1.58691	-1.43433	-2.19727	-2.74658
-1.15967	-0.91553	-2.38037	-2.59399	-1.0376	-2.62451	-1.89209	-3.11279	-2.0752	-1.34277	-1.31226	-1.92261	-1.95312
-1.15967	-1.70898	-1.58691	-2.71606	-1.46484	-2.9602	-1.25122	-2.74658	-2.53296	-1.67847	-0.94604	-1.0376	-3.479
-1.00708	-1.77002	-1.5564	-2.44141	-1.2207	-3.63159	-1.28174	-3.05176	-1.95312	-2.04468	-0.97656	-1.64795	-3.32642
-2.0752	-1.28174	-1.61743	-1.28174	-1.09863	-3.8147	-1.64795	-2.38037	-1.64795	-1.86157	-1.31226	-2.22778	-2.7771
-3.54004	-1.89209	-1.15967	-1.52588	-1.64795	-2.56348	-1.64795	-2.34985	-1.98364	-1.19019	-1.00708	-2.34985	-3.44849
-3.23486	-1.7395	-1.28174	-2.28882	-1.40381	-2.2583	-1.28174	-2.10571	-1.77002	-1.40381	-1.2207	-2.19727	-3.69263
-1.61743	-1.31226	-2.2583	-2.04468	-1.40381	-2.41089	-1.40381	-2.34985	-1.58691	-3.14331	-2.04468	-2.31934	-3.02124
-2.38037	-1.5564	-2.28882	-1.40381	-1.49536	-3.38745	-2.13623	-2.56348	-2.01416	-2.62451	-2.71606	-1.77002	-2.10571
-2.59399	-1.89209	-2.38037	-2.22778	-0.82397	-3.32642	-3.54004	-2.83813	-2.89917	-2.19727	-1.83105	-1.12915	-2.16675
-2.16675	-1.61743	-2.41089	-2.65503	-0.27466	-2.44141	-2.74658	-2.9602	-1.86157	-1.5564	-1.86157	-2.01416	-2.19727
-2.10571	-1.09863	-1.46484	-2.22778	-1.5564	-2.47192	-1.98364	-3.41797	-0.91553	-1.46484	-1.92261	-2.28882	-2.34985
-1.86157	-1.92261	-1.64795	-2.59399	-2.53296	-3.35693	-1.64795	-3.02124	-1.19019	-2.04468	-2.31934	-1.40381	-2.44141
-1.95312	-2.0752	-2.68555	-1.5564	-1.77002	-2.80762	-1.49536	-2.86865	-1.34277	-2.13623	-1.43433	-1.34277	-2.68555
-1.34277	-1.83105	-2.22778	-1.70898	-0.97656	-2.68555	-1.98364	-3.05176	-1.49536	-1.34277	-0.64087	-1.46484	-3.02124
-1.2207	-1.5564	-1.58691	-1.70898	-1.25122	-3.44849	-1.49536	-2.83813	-0.97656	-2.01416	-1.46484	-1.15967	-2.59399
-1.09863	-1.00708	-0.73242	-1.34277	-1.52588	-3.17383	-1.34277	-2.89917	-0.97656	-2.01416	-1.06812	-0.48828	-2.2583
-1.89209	-1.58691	-0.39673	-1.67847	-1.5564	-2.92969	-1.52588	-3.63159	-0.76294	-1.86157	-1.09863	-0.67139	-2.68555
-2.13623	-2.53296	-0.88501	-1.95312	-0.97656	-2.80762	-1.00708	-4.30298	-1.61743	-2.99072	-1.61743	-0.5188	-2.53296
-1.28174	-2.68555	-1.06812	-1.46484	-0.7019	-3.41797	-1.52588	-3.72314	-1.61743	-3.23486	-1.46484	-1.40381	-1.49536
-0.76294	-2.16675	-1.00708	-1.80054	-1.15967	-2.74658	-1.92261	-3.72314	-1.28174	-1.49536	-1.89209	-2.65503	-2.50244
-1.15967	-2.47192	-0.94604	-1.89209	-0.91553	-2.41089	-1.49536	-3.35693	-1.28174	-0.5188	-1.89209	-1.64795	-3.60107
-1.31226	-2.44141	-1.25122	-2.19727	-1.28174	-2.89917	-1.89209	-2.74658	-1.67847	-0.76294	-1.77002	-1.15967	-3.17383
-0.97656	-2.0752	-1.37329	-1.77002	-0.61035	-2.9602	-2.0752	-2.59399	-2.01416	-0.30518	-2.01416	-2.04468	-2.65503
-1.52588	-1.5564	-1.34277	-2.19727	-1.49536	-3.54004	-1.7395	-2.62451	-2.13623	-0.18311	-1.67847	-2.04468	-2.59399
-2.0752	-1.52588	-1.37329	-2.44141	-2.22778	-3.26538	-1.0376	-2.71606	-2.38037	-1.58691	-2.01416	-1.49536	-2.44141
-2.74658	-3.11279	-0.97656	-1.77002	-1.5564	-2.38037	-1.43433	-2.34985	-2.41089	-1.67847	-2.53296	-1.49536	-3.23486
-2.99072	-3.66211	-0.21362	-1.40381	-2.01416	-2.89917	-1.98364	-1.95312	-1.77002	-2.13623	-2.0752	-1.58691	-2.62451
-3.35693	-3.02124	-0.67139	-0.76294	-2.28882	-2.38037	-1.46484	-2.53296	-1.5564	-2.13623	-1.09863	-1.77002	-2.53296
-2.2583	-2.44141	-1.09863	-0.88501	-2.74658	-2.71606	-1.58691	-3.23486	-2.31934	-1.58691	-1.12915	-2.01416	-2.38037
-1.98364	-3.35693	-1.34277	-1.5564	-1.92261	-3.35693	-1.98364	-2.71606	-2.22778	-1.80054	-1.7395	-2.31934	-0.94604
-2.50244	-3.50952	-1.25122	-1.86157	-1.28174	-2.28882	-1.5564	-2.9602	-2.28882	-1.67847	-1.31226	-2.65503	-1.25122
-3.32642	-1.98364	-2.22778	-1.83105	-1.83105	-1.95312	-1.52588	-2.10571	-2.68555	-1.77002	-1.49536	-2.74658	-1.64795
-3.479	-1.64795	-1.77002	-1.46484	-2.59399	-1.83105	-1.7395	-1.86157	-2.74658	-2.13623	-1.31226	-2.74658	-1.83105
-3.479	-2.22778	-1.15967	-1.89209	-1.31226	-2.2583	-2.0752	-2.44141	-2.74658	-2.01416	-1.0376	-2.04468	-2.53296
-1.95312	-2.68555	-1.28174	-1.83105	-1.25122	-2.41089	-2.41089	-1.7395	-1.86157	-1.43433	-1.2207	-0.7019	-3.479
-1.80054	-3.44849	-0.85449	-1.06812	-1.46484	-1.70898	-1.98364	-2.01416	-1.89209	-1.83105	-0.5188	-1.09863	-3.02124
-1.77002	-3.17383	-0.7019	-2.01416	-1.5564	-2.01416	-1.19019	-1.83105	-3.44849	-1.67847	-0.88501	-2.7771	-2.68555
-1.80054	-2.92969	-0.79346	-1.95312	-2.0752	-2.50244	-0.61035	-2.38037	-3.38745	-1.64795	-1.12915	-2.2583	-2.89917
-2.01416	-3.32642	-1.12915	-1.31226	-1.40381	-2.86865	-1.58691	-3.14331	-2.9602	-1.40381	-0.64087	-1.70898	-2.99072
-1.95312	-3.14331	-1.15967	-1.58691	-0.76294	-2.65503	-1.80054	-3.93677	-2.89917	-2.80762	-0.79346	-1.95312	-3.23486
-2.10571	-2.59399	-1.46484	-2.28882	-2.10571	-2.38037	-1.43433	-2.53296	-3.11279	-3.26538	-0.67139	-1.43433	-3.8147
-2.41089	-2.19727	-1.61743	-2.28882	-2.22778	-2.50244	-0.91553	-2.2583	-2.34985	-2.47192	-0.21362	-1.46484	-4.57764
-2.41089	-2.80762	-0.73242	-0.88501	-0.57983	-2.0752	-0.54932	-2.53296	-1.98364	-3.26538	-0.67139	-2.01416	-3.75366
-1.98364	-3.11279	-0.94604	-0.82397	-0.61035	-2.83813	-0.30518	-2.99072	-2.38037	-3.72314	-1.15967	-2.56348	-2.53296
-1.25122	-2.44141	-0.57983	-1.67847	-1.34277	-3.26538	-0.91553	-3.2959	-2.2583	-2.59399	-0.79346	-2.04468	-2.10571
-2.10571	-1.89209	-0.24414	-1.52588	-1.83105	-2.74658	-0.94604	-3.479	-2.2583	-1.43433	-0.39673	-2.28882	-3.11279
-2.62451	-1.58691	-1.28174	-0.39673	-1.52588	-2.53296	-0.42725	-3.54004	-2.38037	-1.43433	-0.39673	-2.41089	-3.87573
-2.59399	-1.5564	-1.70898	-1.34277	-1.61743	-3.72314	-0.42725	-4.42505	-2.44141	-1.67847	-0.30518	-2.56348	-2.99072
-2.47192	-2.22778	-0.7019	-2.16675	-1.2207	-3.05176	-0.5188	-4.05884	-2.44141	-2.53296	-0.36621	-1.25122	-3.32642
-2.31934	-2.41089	-0.45776	-0.64087	0	-3.02124	-0.39673	-3.78418	-2.71606	-2.59399	-1.43433	-0.76294	-3.96728
-3.2959	-1.80054	-0.82397	-0.5188	0.12207	-1.86157	-0.48828	-3.20435	-3.11279	-1.98364	-0.48828	-0.73242	-4.27246
-2.80762	-2.16675	-1.19019	-0.97656	-0.67139	-0.94604	-0.91553	-1.86157	-2.9602	-2.04468	0.33569	-1.46484	-4.15039
-1.37329	-2.89917	-1.00708	-1.15967	-2.0752	-1.77002	-1.46484	-2.65503	-2.59399	-2.86865	-0.36621	-2.04468	-3.9978
-1.67847	-2.99072	-0.57983	-0.82397	-2.0752	-2.16675	-1.25122	-2.92969	-2.53296	-1.77002	-1.28174	-1.70898	-3.75366
-1.95312	-2.83813	-0.5188	-1.00708	-1.77002	-2.44141	-1.49536	-2.74658	-2.50244	-2.41089	-1.09863	-2.31934	-3.8147
-2.22778	-2.62451	-0.91553	-0.88501	-1.98364	-2.71606	-2.19727	-2.99072	-2.28882	-2.53296	-1.40381	-1.92261	-3.02124
-2.16675	-2.83813	-1.09863	-1.49536	-2.2583	-2.68555	-1.98364	-3.78418	-1.58691	-2.74658	-0.94604	-2.38037	-2.22778
-1.15967	-2.65503	-1.06812	-1.86157	-1.80054	-2.28882	-0.64087	-3.26538	-1.40381	-3.35693	0.12207	-2.10571	-2.22778
-0.24414	-3.54004	-1.0376	-1.92261	-1.15967	-2.41089	-1.52588	-3.72314	-1.83105	-3.54004	0	-1.70898	-1.15967
-1.25122	-4.18091	-1.49536	-0.88501	-1.0376	-2.13623	-1.89209	-3.38745	-1.80054	-2.9602	-0.27466	-2.59399	-1.61743
-1.34277	-3.8147	-1.0376	-0.97656	-1.09863	-1.61743	-2.19727	-2.56348	-1.46484	-2.80762	-0.24414	-2.38037	-3.17383
-1.64795	-2.80762	-0.76294	-1.83105	-0.88501	-2.50244	-1.80054	-2.80762	-1.98364	-3.05176	-1.25122	-1.70898	-4.27246
-1.34277	-2.80762	-0.61035	-2.41089	-0.7019	-3.38745	-1.49536	-3.11279	-2.56348	-3.17383	-2.47192	-1.31226	-4.15039
-1.67847	-3.38745	-1.0376	-2.47192	-0.57983	-2.92969	-1.77002	-2.89917	-2.65503	-3.44849	-2.74658	-1.5564	-4.08935
-1.58691	-3.32642	-1.2207	-2.34985	-0.36621	-3.26538	-1.31226	-2.9602	-2.41089	-2.68555	-2.44141	-1.80054	-3.75366
-2.31934	-3.11279	-1.67847	-2.22778	-1.61743	-2.9602	-2.34985	-3.35693	-2.38037	-2.47192	-3.05176	-2.04468	-3.08228
-1.64795	-2.47192	-1.34277	-1.61743	-1.89209	-2.74658	-2.41089	-3.2959	-2.47192	-3.05176	-2.2583	-1.86157	-2.99072
-1.89209	-2.41089	-1.31226	-1.2207	-1.43433	-3.60107	-2.47192	-2.9602	-2.41089	-2.28882	-1.70898	-1.25122	-3.90625
-2.44141	-2.62451	-1.89209	-1.31226	-0.97656	-3.75366	-2.41089	-2.16675	-2.34985	-1.19019	-1.7395	-1.67847	-3.9978
-1.70898	-3.11279	-1.37329	-2.71606	-0.45776	-3.90625	-2.2583	-2.83813	-2.7771	-1.98364	-1.28174	-1.77002	-3.84521
-1.09863	-2.62451	-1.37329	-2.2583	-0.33569	-3.38745	-2.0752	-2.34985	-3.26538	-2.65503	-1.25122	-1.70898	-2.99072
-1.40381	-2.41089	-1.70898	-1.43433	-0.64087	-3.2959	-1.7395	-2.31934	-3.08228	-2.22778	-2.56348	-1.89209	-3.35693
-1.5564	-2.34985	-1.98364	-0.39673	-1.61743	-2.9602	-1.95312	-2.41089	-2.9602	-2.41089	-1.7395	-2.01416	-3.14331
-2.38037	-2.89917	-1.40381	-1.00708	-1.86157	-2.38037	-2.59399	-2.38037	-2.56348	-2.2583	-1.77002	-1.89209	-3.8147
-2.01416	-2.74658	-1.5564	-0.91553	-1.12915	-1.77002	-2.19727	-2.28882	-1.92261	-2.56348	-1.67847	-1.15967	-3.90625
-0.67139	-2.7771	-1.67847	-0.94604	-0.21362	-2.74658	-2.13623	-1.92261	-1.92261	-2.9602	-2.01416	-2.28882	-3.35693
-1.06812	-2.56348	-1.83105	-1.00708	-0.36621	-3.17383	-1.95312	-2.89917	-1.67847	-2.9602	-1.92261	-2.7771	-3.63159
-2.0752	-2.44141	-1.7395	-1.19019	-0.09155	-3.14331	-1.34277	-2.99072	-2.38037	-2.71606	-2.04468	-1.61743	-3.17383
-2.62451	-3.11279	-1.80054	-1.43433	-0.15259	-2.22778	-1.70898	-3.23486	-3.41797	-1.83105	-1.70898	-1.86157	-3.38745
-2.22778	-2.89917	-0.79346	-0.94604	-0.54932	-1.7395	-1.86157	-2.38037	-3.14331	-1.80054	-1.37329	-2.80762	-3.41797
-1.95312	-3.05176	-1.0376	-2.13623	-0.76294	-1.5564	-1.95312	-2.80762	-2.53296	-1.80054	-0.48828	-2.9602	-3.38745
-1.7395	-2.99072	-1.64795	-2.50244	-0.7019	-2.47192	-1.58691	-3.17383	-2.62451	-1.67847	-1.58691	-3.14331	-3.35693
-1.7395	-2.71606	-0.64087	-2.19727	-0.67139	-2.44141	-1.77002	-2.53296	-1.98364	-2.34985	-2.50244	-3.32642	-3.9978
-2.13623	-2.16675	-1.09863	-1.5564	-1.92261	-1.80054	-1.64795	-1.7395	-1.58691	-2.56348	-2.2583	-2.74658	-3.17383
-1.98364	-1.83105	-2.56348	-2.13623	-1.37329	-2.53296	-1.89209	-2.22778	-2.74658	-2.74658	-2.0752	-2.47192	-2.62451
-1.2207	-2.7771	-2.13623	-2.38037	-1.52588	-3.57056	-1.86157	-2.71606	-2.68555	-2.10571	-1.61743	-2.04468	-3.2959
-1.00708	-3.08228	-0.64087	-1.12915	-0.97656	-2.89917	-1.61743	-2.62451	-2.83813	-1.43433	-1.25122	-2.31934	-4.02832
-1.31226	-3.05176	-1.31226	-1.7395	-0.82397	-2.7771	-1.46484	-2.50244	-2.31934	-2.31934	-0.88501	-2.86865	-2.41089
-1.67847	-2.83813	-1.7395	-1.58691	-1.31226	-3.02124	-1.49536	-2.89917	-2.44141	-2.74658	-1.09863	-2.83813	-1.77002
-1.61743	-3.02124	-1.49536	-1.70898	-1.7395	-2.56348	-1.2207	-3.38745	-2.31934	-2.86865	-2.19727	-2.2583	-2.71606
-1.98364	-3.96728	-0.85449	-1.34277	-1.46484	-2.10571	-1.46484	-2.80762	-2.16675	-3.35693	-2.62451	-3.75366	-2.86865
-2.50244	-4.30298	-0.94604	-1.06812	-0.30518	-1.83105	-1.64795	-2.19727	-1.7395	-2.38037	-2.50244	-3.2959	-3.20435
-3.02124	-3.78418	-0.09155	-0.82397	-0.24414	-1.25122	-1.89209	-3.17383	-1.7395	-1.89209	-2.62451	-2.28882	-2.86865
-2.38037	-3.93677	-0.79346	-1.28174	-0.33569	-1.5564	-2.01416	-3.44849	-1.77002	-2.47192	-1.83105	-3.32642	-2.16675
-1.95312	-3.17383	-1.70898	-2.38037	-1.40381	-1.09863	-1.89209	-3.05176	-2.53296	-3.26538	-1.49536	-3.41797	-2.38037
-1.25122	-3.60107	-1.92261	-2.04468	-0.82397	-1.52588	-1.43433	-2.41089	-2.71606	-3.11279	-1.19019	-3.23486	-2.38037
-1.46484	-4.11987	-1.28174	-1.92261	-0.12207	-2.38037	-0.7019	-2.89917	-2.92969	-3.14331	-1.70898	-3.02124	-2.7771
-1.49536	-4.85229	-1.0376	-2.34985	-0.57983	-3.26538	-0.94604	-2.2583	-2.59399	-3.54004	-2.22778	-1.92261	-2.74658
-1.28174	-3.78418	-1.19019	-2.0752	-0.48828	-2.86865	-1.52588	-2.62451	-3.44849	-2.65503	-2.13623	-2.71606	-1.77002
-1.43433	-3.57056	-0.94604	-1.77002	-0.30518	-2.89917	-1.95312	-2.22778	-3.26538	-2.59399	-1.67847	-3.9978	-2.01416
-1.46484	-3.50952	-1.2207	-1.7395	-0.33569	-2.92969	-1.77002	-2.59399	-2.74658	-3.35693	-1.89209	-3.93677	-1.70898
-1.15967	-3.50952	-1.89209	-1.89209	-0.15259	-3.08228	-2.2583	-3.11279	-2.65503	-3.84521	-1.58691	-3.66211	-2.59399
-1.83105	-3.35693	-1.49536	-2.41089	-0.54932	-2.80762	-2.62451	-2.62451	-2.71606	-3.20435	-1.61743	-2.71606	-2.92969
-2.9602	-3.32642	-1.25122	-2.41089	-0.39673	-3.11279	-2.13623	-2.0752	-3.02124	-3.2959	-1.98364	-2.92969	-2.41089
-3.38745	-3.93677	-1.25122	-2.0752	-1.31226	-3.41797	-1.0376	-2.56348	-2.01416	-3.2959	-2.62451	-2.53296	-2.34985
-2.50244	-4.05884	-0.88501	-2.10571	-1.58691	-2.04468	-1.09863	-2.53296	-2.83813	-3.11279	-1.98364	-2.7771	-1.80054
-1.52588	-4.97436	-1.31226	-2.01416	-1.06812	-2.50244	-1.86157	-2.44141	-3.57056	-2.99072	-1.37329	-2.04468	-2.04468
-1.5564	-4.88281	-1.00708	-2.34985	-0.48828	-3.08228	-1.64795	-2.59399	-3.84521	-3.87573	-1.28174	-2.0752	-2.28882
-1.58691	-4.39453	-0.91553	-2.31934	-0.06104	-3.11279	-1.5564	-2.31934	-3.23486	-4.3335	-0.61035	-2.53296	-2.59399
-1.95312	-4.42505	-1.00708	-2.41089	-0.82397	-2.74658	-1.52588	-2.9602	-2.86865	-3.26538	-1.15967	-1.80054	-2.34985
-2.16675	-5.00488	-1.40381	-1.64795	-1.34277	-2.62451	-0.54932	-2.89917	-2.53296	-2.10571	-1.52588	-1.2207	-2.62451
-2.47192	-3.57056	-1.80054	-1.06812	-1.58691	-2.99072	-1.37329	-2.7771	-1.86157	-2.01416	-1.67847	-1.95312	-3.41797
-2.31934	-2.59399	-1.40381	-1.7395	-1.83105	-2.68555	-2.59399	-4.48608	-1.49536	-2.65503	-1.7395	-3.57056	-2.83813
-2.10571	-3.2959	-1.77002	-1.92261	-0.79346	-2.04468	-1.28174	-4.11987	-2.22778	-2.41089	-1.80054	-3.2959	-2.2583
-2.47192	-3.8147	-2.04468	-2.22778	-0.76294	-2.16675	-1.2207	-3.11279	-2.31934	-2.2583	-2.56348	-3.57056	-2.56348
-2.16675	-3.32642	-1.64795	-2.41089	-0.45776	-2.74658	-1.06812	-2.65503	-1.98364	-2.56348	-2.01416	-2.92969	-1.40381
-2.50244	-3.02124	-1.40381	-2.19727	-0.12207	-3.08228	-1.12915	-2.38037	-2.16675	-2.47192	-2.01416	-2.92969	-1.40381
-3.14331	-3.63159	-1.25122	-1.80054	-0.15259	-3.26538	-2.10571	-3.05176	-2.04468	-2.31934	-2.31934	-2.53296	-2.19727
-2.0752	-3.14331	-0.97656	-2.2583	-0.39673	-2.83813	-2.41089	-2.10571	-2.44141	-2.68555	-2.31934	-2.7771	-2.04468
-1.5564	-2.59399	-1.28174	-1.83105	-0.21362	-2.59399	-1.49536	-2.38037	-1.83105	-3.02124	-2.01416	-3.84521	-1.5564
-1.95312	-3.08228	-1.49536	-1.61743	-1.00708	-2.74658	-1.2207	-2.92969	-1.52588	-1.92261	-2.68555	-3.02124	-2.62451
-2.53296	-2.9602	-1.58691	-2.47192	-2.99072	-3.08228	-2.0752	-2.65503	-1.86157	-2.16675	-3.44849	-4.18091	-2.31934
-1.77002	-3.26538	-2.01416	-1.95312	-3.8147	-3.05176	-1.70898	-1.77002	-2.31934	-3.02124	-2.0752	-4.82178	-1.95312
-1.83105	-2.56348	-1.64795	-1.46484	-2.83813	-2.50244	-1.61743	-1.06812	-2.22778	-2.9602	-2.01416	-3.75366	-1.89209
-1.34277	-2.22778	-0.91553	-1.15967	-3.32642	-2.71606	-1.89209	-0.94604	-2.56348	-3.69263	-2.71606	-2.50244	-1.43433
-2.31934	-2.44141	-0.73242	-1.80054	-3.69263	-2.74658	-1.52588	-1.67847	-2.34985	-2.99072	-1.64795	-2.89917	-1.40381
-2.19727	-2.86865	-1.77002	-1.70898	-2.80762	-2.9602	-0.5188	-2.19727	-2.22778	-3.17383	-0.76294	-3.60107	-2.28882
-1.98364	-2.13623	-1.95312	-1.31226	-2.65503	-3.14331	-0.64087	-2.38037	-2.53296	-2.83813	-0.88501	-3.02124	-3.20435
-2.16675	-2.44141	-1.2207	-1.00708	-2.53296	-2.44141	-1.40381	-2.2583	-2.86865	-2.38037	-1.25122	-2.16675	-3.2959
-2.47192	-3.26538	-0.79346	-1.25122	-2.10571	-2.65503	-2.2583	-1.77002	-2.65503	-1.52588	-2.10571	-2.22778	-3.20435
-2.19727	-2.62451	-0.94604	-1.19019	-2.34985	-2.74658	-1.80054	-1.86157	-2.71606	-1.80054	-1.98364	-2.59399	-2.59399
-2.0752	-2.16675	-1.37329	-1.80054	-2.74658	-2.74658	-1.58691	-1.95312	-2.47192	-1.83105	-2.38037	-2.38037	-2.10571
-2.53296	-2.44141	-2.71606	-2.47192	-2.28882	-3.05176	-0.7019	-2.34985	-2.89917	-1.61743	-2.53296	-2.0752	-2.74658
-3.05176	-2.92969	-2.38037	-2.50244	-2.0752	-3.11279	-0.39673	-2.56348	-2.92969	-2.28882	-1.43433	-1.80054	-2.86865
-2.0752	-2.80762	-1.61743	-2.9602	-1.86157	-2.19727	-0.5188	-1.95312	-2.89917	-2.13623	-1.64795	-2.31934	-2.0752
-1.46484	-2.41089	-1.25122	-3.32642	-1.58691	-2.10571	-1.70898	-1.98364	-2.7771	-1.77002	-2.74658	-3.57056	-0.88501
-2.31934	-2.92969	-1.25122	-2.47192	-2.22778	-1.67847	-1.06812	-3.08228	-3.08228	-1.49536	-2.99072	-2.92969	-0.73242
-2.22778	-2.44141	-2.19727	-2.16675	-2.41089	-2.01416	-1.52588	-2.89917	-2.0752	-1.98364	-2.53296	-2.28882	-1.83105
-2.53296	-2.13623	-1.83105	-1.70898	-2.13623	-2.7771	-0.30518	-2.31934	-2.22778	-1.86157	-1.89209	-3.08228	-1.49536
-2.89917	-2.19727	-2.28882	-1.98364	-2.56348	-2.89917	-0.61035	-2.59399	-1.80054	-1.58691	-2.34985	-3.72314	-2.0752
-2.71606	-3.32642	-2.28882	-2.31934	-2.31934	-3.23486	-1.86157	-2.68555	-2.10571	-1.43433	-1.77002	-3.17383	-3.26538
-1.80054	-2.9602	-1.00708	-1.77002	-2.13623	-4.08935	-1.25122	-2.16675	-2.99072	-0.97656	-1.89209	-2.65503	-3.17383
-2.86865	-1.7395	0	-2.50244	-2.10571	-3.41797	0	-2.44141	-2.62451	-1.40381	-1.98364	-1.7395	-3.20435
-2.56348	-1.46484	-1.5564	-2.47192	-2.83813	-1.98364	0.03052	-2.44141	-2.68555	-1.77002	-1.58691	-1.92261	-2.83813
-2.34985	-1.70898	-2.65503	-2.50244	-2.68555	-2.38037	-0.79346	-2.74658	-2.68555	-2.10571	-2.44141	-3.05176	-3.35693
-2.10571	-2.34985	-2.44141	-2.13623	-2.53296	-2.74658	-0.54932	-2.68555	-2.28882	-2.31934	-1.98364	-2.92969	-3.54004
-1.7395	-2.44141	-2.59399	-0.76294	-2.86865	-3.2959	-0.94604	-1.19019	-2.65503	-2.41089	-1.67847	-3.14331	-3.14331
-1.40381	-2.86865	-2.19727	-1.49536	-3.479	-2.68555	-1.12915	-1.28174	-2.2583	-2.38037	-2.19727	-3.96728	-2.74658
-2.19727	-2.47192	-1.43433	-3.23486	-2.71606	-2.16675	-0.88501	-2.04468	-2.01416	-2.47192	-1.80054	-3.66211	-3.35693
-1.98364	-1.67847	-1.12915	-2.68555	-2.62451	-2.2583	-1.00708	-1.49536	-2.50244	-2.80762	-0.54932	-3.14331	-2.50244
-2.0752	-1.28174	-1.95312	-2.22778	-3.41797	-2.86865	-0.64087	-1.86157	-1.28174	-3.35693	-0.7019	-2.89917	-2.31934
-1.98364	-1.0376	-0.94604	-1.98364	-2.53296	-1.92261	-0.21362	-2.31934	-1.28174	-4.66919	-1.06812	-2.99072	-2.28882
-1.7395	-2.19727	-1.09863	-2.89917	-3.96728	-2.31934	-0.24414	-2.41089	-2.65503	-3.72314	-1.12915	-2.7771	-2.2583
-2.19727	-3.05176	-0.88501	-2.99072	-4.42505	-2.38037	-0.30518	-2.62451	-3.479	-3.08228	-1.43433	-2.13623	-2.80762
-1.89209	-2.31934	-1.0376	-2.31934	-3.38745	-2.22778	-1.40381	-2.16675	-3.26538	-2.47192	-0.91553	-2.10571	-3.05176
-2.22778	-1.37329	-1.58691	-3.08228	-3.08228	-1.58691	-1.15967	-2.01416	-2.89917	-2.41089	-0.57983	-2.56348	-2.59399
-2.22778	-1.61743	-1.34277	-3.14331	-3.69263	-1.28174	-0.36621	-1.7395	-2.47192	-3.35693	-1.2207	-2.47192	-1.49536
-1.40381	-2.71606	-1.64795	-2.16675	-3.05176	-2.65503	-0.36621	-2.22778	-2.50244	-3.63159	-1.77002	-2.80762	-2.44141
-1.92261	-3.11279	-2.13623	-2.10571	-3.08228	-3.66211	-1.25122	-1.37329	-2.38037	-3.50952	-1.25122	-2.99072	-2.83813
-1.58691	-3.08228	-2.10571	-2.22778	-2.22778	-2.86865	-0.88501	-1.09863	-2.47192	-3.38745	-1.31226	-2.65503	-3.26538
-2.28882	-3.08228	-1.5564	-2.01416	-0.73242	-2.41089	-1.52588	-2.65503	-2.7771	-2.65503	-1.7395	-2.56348	-2.86865
-2.71606	-3.479	-1.67847	-2.62451	-1.34277	-2.44141	-1.09863	-2.2583	-2.99072	-2.9602	-2.47192	-2.92969	-2.83813
-2.44141	-3.26538	-1.61743	-3.69263	-1.34277	-2.99072	-0.42725	-0.94604	-2.34985	-3.41797	-2.16675	-2.50244	-2.99072
-1.25122	-3.41797	-1.67847	-3.2959	-1.7395	-3.20435	0.06104	-1.52588	-1.52588	-2.80762	-1.46484	-3.17383	-3.14331
-0.91553	-3.78418	-1.06812	-1.77002	-2.62451	-3.57056	-0.64087	-1.77002	-1.52588	-2.31934	-2.53296	-2.38037	-2.7771
-2.0752	-4.15039	-1.19019	-1.70898	-2.53296	-4.15039	-1.00708	-2.92969	-2.04468	-2.44141	-2.44141	-2.28882	-2.7771
-1.40381	-4.39453	-1.52588	-1.64795	-2.80762	-2.62451	-1.28174	-2.22778	-2.65503	-2.86865	-2.28882	-3.05176	-3.479
-1.67847	-4.15039	-1.09863	-2.01416	-2.62451	-2.10571	-1.25122	-3.17383	-2.59399	-2.41089	-1.80054	-3.72314	-3.44849
-1.77002	-3.9978	-1.95312	-2.0752	-1.98364	-3.2959	-1.5564	-3.14331	-2.7771	-1.52588	-2.38037	-2.74658	-2.9602
-1.92261	-3.8147	-2.0752	-2.44141	-0.94604	-3.2959	-1.95312	-2.10571	-2.68555	-1.40381	-2.89917	-2.16675	-2.89917
-2.47192	-3.9978	-1.83105	-2.2583	-1.12915	-2.89917	-2.04468	-1.28174	-2.68555	-2.41089	-2.28882	-3.08228	-2.74658
-2.59399	-3.63159	-2.62451	-1.40381	-2.0752	-3.14331	-2.01416	-1.00708	-3.20435	-1.67847	-2.22778	-3.54004	-1.95312
-2.44141	-2.9602	-2.92969	-1.19019	-1.61743	-3.50952	-2.04468	-0.7019	-3.72314	-1.15967	-2.92969	-3.78418	-2.50244
-1.86157	-2.04468	-2.31934	-2.74658	-2.41089	-2.53296	-1.25122	-1.77002	-2.53296	-1.92261	-2.68555	-4.05884	-2.9602
-2.50244	-2.92969	-1.49536	-2.34985	-1.46484	-2.7771	-0.03052	-2.71606	-1.92261	-2.19727	-3.11279	-3.60107	-2.65503
-1.43433	-2.92969	-1.77002	-2.34985	-0.88501	-2.74658	-0.48828	-3.17383	-2.9602	-2.38037	-3.11279	-2.38037	-1.80054
-0.97656	-2.80762	-2.50244	-2.89917	-0.76294	-2.68555	-1.61743	-2.86865	-3.87573	-2.74658	-2.80762	-1.92261	-2.22778
-1.31226	-2.28882	-2.71606	-2.31934	-1.67847	-2.7771	-0.73242	-2.47192	-3.75366	-2.74658	-2.92969	-2.74658	-2.83813
-2.01416	-2.47192	-2.10571	-2.47192	-2.10571	-3.11279	-0.36621	-2.10571	-3.63159	-3.60107	-3.02124	-4.27246	-3.05176
-2.31934	-1.70898	-1.83105	-2.19727	-1.7395	-2.74658	-0.18311	-2.2583	-3.9978	-3.93677	-2.2583	-3.84521	-2.74658
-0.88501	-1.77002	-2.10571	-2.56348	-2.13623	-2.41089	0.21362	-2.44141	-3.8147	-3.75366	-2.7771	-3.2959	-2.2583
-0.76294	-2.04468	-2.53296	-2.89917	-3.50952	-2.62451	-0.09155	-2.83813	-2.71606	-2.28882	-3.32642	-3.26538	-2.99072
-1.28174	-2.74658	-2.22778	-3.02124	-2.62451	-2.34985	0.33569	-3.20435	-2.34985	-1.64795	-2.65503	-2.68555	-1.58691
-2.16675	-2.19727	-1.95312	-2.89917	-1.98364	-2.92969	0.30518	-3.05176	-2.56348	-2.59399	-2.86865	-2.34985	-1.86157
-2.19727	-1.58691	-2.71606	-2.59399	-2.65503	-2.22778	-0.27466	-2.53296	-3.44849	-2.9602	-4.21143	-2.28882	-2.22778
-1.49536	-1.06812	-3.23486	-2.86865	-2.92969	-2.71606	-1.0376	-1.83105	-3.35693	-2.41089	-4.11987	-2.0752	-1.77002
-1.19019	-1.86157	-2.62451	-3.17383	-3.44849	-2.2583	-0.79346	-1.7395	-4.15039	-2.50244	-4.82178	-2.9602	-1.31226
-2.34985	-1.64795	-1.80054	-3.35693	-2.80762	-1.89209	-0.24414	-2.41089	-3.75366	-2.31934	-4.69971	-2.80762	-1.49536
-2.65503	-0.27466	-1.06812	-2.13623	-1.77002	-2.47192	-0.45776	-2.62451	-3.78418	-2.28882	-3.63159	-2.50244	-1.46484
-1.86157	-1.00708	-1.34277	-2.53296	-2.01416	-2.56348	-0.42725	-2.19727	-3.50952	-1.92261	-3.57056	-1.5564	-0.82397
-2.01416	-1.58691	-1.98364	-2.31934	-2.99072	-2.28882	-0.30518	-2.28882	-3.05176	-1.43433	-3.479	-1.89209	-2.19727
-1.64795	-1.80054	-1.67847	-1.7395	-2.9602	-2.10571	-0.12207	-2.68555	-3.26538	-1.83105	-2.86865	-2.28882	-2.41089
-1.83105	-2.34985	-1.15967	-2.01416	-2.41089	-2.62451	-0.7019	-1.7395	-5.15747	-2.62451	-3.17383	-2.56348	-1.58691
-1.92261	-2.28882	-1.89209	-1.92261	-2.31934	-2.50244	-0.7019	-2.56348	-4.88281	-3.54004	-3.14331	-2.53296	-1.25122
-1.83105	-1.64795	-2.71606	-2.16675	-2.7771	-2.56348	-1.00708	-2.47192	-4.3335	-3.72314	-2.50244	-3.08228	-1.83105
-0.5188	-1.00708	-1.70898	-2.50244	-2.83813	-2.83813	-0.61035	-2.74658	-3.90625	-2.92969	-2.28882	-4.36401	-1.98364
-1.15967	-1.80054	-1.19019	-2.62451	-1.80054	-3.20435	-0.64087	-2.44141	-4.08935	-3.11279	-2.86865	-3.8147	-2.31934
-1.64795	-1.77002	-0.85449	-2.86865	-1.64795	-3.02124	-1.09863	-1.95312	-3.69263	-2.59399	-3.38745	-3.11279	-1.77002
-2.0752	-1.0376	-1.70898	-2.74658	-2.44141	-2.19727	-1.00708	-2.01416	-3.14331	-1.46484	-3.14331	-2.99072	-1.37329
-1.25122	-1.37329	-2.50244	-2.16675	-1.95312	-2.31934	-0.24414	-2.38037	-3.05176	-1.95312	-3.54004	-3.32642	-1.86157
-0.06104	-2.10571	-2.9602	-1.64795	-1.98364	-2.04468	0	-2.04468	-2.65503	-0.7019	-3.35693	-3.41797	-2.62451
-1.37329	-1.25122	-3.44849	-2.0752	-1.95312	-2.04468	-0.33569	-1.98364	-2.28882	-0.61035	-3.23486	-3.84521	-3.11279
-1.40381	-1.28174	-3.26538	-2.01416	-1.70898	-2.74658	-1.15967	-2.31934	-1.70898	-1.70898	-3.63159	-3.75366	-2.47192
-1.0376	-2.01416	-2.65503	-2.22778	-1.09863	-2.44141	-1.83105	-2.19727	-1.58691	-0.67139	-2.99072	-3.9978	-2.01416
-1.70898	-2.13623	-3.32642	-2.80762	-1.00708	-2.50244	-2.10571	-1.31226	-0.94604	-0.48828	-2.28882	-3.87573	-2.04468
-1.83105	-1.37329	-2.83813	-2.50244	-1.19019	-3.02124	-0.91553	-2.13623	-1.46484	-1.25122	-2.7771	-3.17383	-2.44141
-1.40381	-1.80054	-2.0752	-2.34985	-1.86157	-2.44141	-0.54932	-1.92261	-2.59399	-0.79346	-2.59399	-3.72314	-1.92261
-1.40381	-2.16675	-1.92261	-2.62451	-1.83105	-2.38037	-1.09863	-1.5564	-1.86157	-0.54932	-1.61743	-3.72314	-1.64795
-1.31226	-2.16675	-1.28174	-1.61743	-1.61743	-3.05176	-0.82397	-2.7771	-1.98364	-1.25122	-2.50244	-3.08228	-2.22778
-0.91553	-1.86157	-1.52588	-1.5564	-2.50244	-2.62451	0	-4.24194	-2.47192	-1.00708	-2.68555	-3.2959	-1.83105
-1.31226	-1.5564	-2.92969	-2.56348	-2.99072	-2.2583	0	-2.65503	-2.74658	-1.00708	-2.31934	-3.63159	-2.2583
-2.01416	-1.34277	-2.38037	-2.50244	-2.71606	-2.53296	-1.0376	-2.22778	-2.53296	-1.70898	-2.41089	-2.9602	-1.61743
-1.86157	-1.40381	-2.16675	-2.59399	-2.50244	-3.14331	-1.28174	-2.59399	-2.92969	-1.7395	-2.62451	-2.86865	-0.33569
-1.80054	-0.79346	-2.0752	-2.28882	-3.35693	-3.14331	-0.24414	-1.98364	-2.7771	-2.31934	-2.9602	-2.89917	-1.00708
-1.64795	-1.46484	-2.2583	-2.99072	-2.83813	-3.05176	-0.27466	-2.19727	-2.38037	-2.59399	-1.70898	-3.2959	-0.94604
-1.28174	-2.19727	-2.28882	-2.9602	-3.02124	-2.50244	-0.73242	-3.08228	-1.89209	-2.80762	-1.7395	-3.38745	-1.52588
-2.38037	-2.56348	-1.52588	-2.83813	-3.20435	-2.89917	-1.34277	-2.80762	-2.28882	-2.2583	-1.61743	-3.78418	-1.7395
-2.38037	-2.59399	-1.64795	-2.68555	-2.50244	-3.84521	-0.54932	-2.83813	-2.19727	-1.61743	-1.89209	-3.17383	-2.01416
-2.0752	-2.28882	-2.01416	-2.22778	-2.53296	-3.02124	-0.30518	-2.74658	-2.59399	-2.41089	-2.31934	-3.17383	-1.86157
-1.58691	-2.01416	-1.92261	-1.58691	-3.2959	-2.41089	0.18311	-2.2583	-2.86865	-1.7395	-1.89209	-3.35693	-1.58691
-1.83105	-1.64795	-1.61743	-1.80054	-3.38745	-2.80762	0	-2.38037	-2.83813	-1.89209	-1.06812	-4.02832	-1.40381
-2.56348	-1.46484	-2.59399	-0.7019	-3.02124	-2.53296	-1.12915	-2.71606	-2.86865	-2.7771	-1.58691	-4.30298	-2.38037
-1.80054	-1.67847	-2.04468	-1.67847	-3.02124	-2.9602	-1.06812	-2.74658	-2.28882	-2.56348	-1.77002	-3.57056	-2.65503
-1.52588	-1.98364	-1.7395	-2.41089	-2.80762	-2.59399	0.88501	-2.92969	-1.25122	-1.67847	-1.67847	-3.2959	-2.65503
-1.80054	-2.34985	-2.0752	-1.98364	-2.28882	-1.92261	0.7019	-3.23486	-2.04468	-0.97656	-2.10571	-2.62451	-2.44141
-1.7395	-1.58691	-2.2583	-1.7395	-2.16675	-2.41089	-0.24414	-3.14331	-2.16675	-1.61743	-1.34277	-1.77002	-2.13623
-1.46484	-1.98364	-2.34985	-1.80054	-1.64795	-2.34985	0.09155	-1.95312	-1.77002	-2.0752	-1.15967	-2.38037	-1.98364
-1.5564	-1.77002	-1.80054	-1.25122	-1.92261	-2.31934	-1.12915	-2.2583	-2.13623	-2.62451	-1.61743	-3.20435	-2.13623
-1.89209	-1.28174	-1.09863	-1.46484	-1.92261	-2.50244	-1.70898	-2.44141	-2.7771	-2.22778	-1.61743	-1.95312	-2.80762
-1.98364	-1.25122	-2.16675	-1.98364	-2.10571	-2.01416	-0.82397	-2.44141	-2.59399	-2.0752	-0.97656	-2.62451	-3.14331
-1.5564	-1.25122	-1.77002	-1.5564	-1.77002	-2.89917	-1.06812	-2.65503	-2.44141	-2.31934	-0.57983	-2.2583	-2.44141
-1.40381	-1.25122	-0.36621	-1.43433	-1.00708	-3.26538	-0.85449	-3.11279	-2.28882	-2.47192	-1.00708	-1.70898	-2.41089
-2.62451	-1.61743	-0.36621	-1.67847	-1.15967	-2.19727	-1.15967	-2.83813	-3.08228	-2.38037	-1.70898	-2.01416	-2.01416
-2.89917	-1.40381	-1.52588	-0.48828	-2.44141	-2.41089	-0.36621	-2.80762	-3.32642	-3.20435	-1.83105	-3.20435	-1.83105
-2.56348	-2.68555	-1.46484	-1.64795	-2.22778	-2.38037	-0.85449	-3.17383	-3.35693	-2.86865	-1.52588	-2.7771	-2.04468
-3.02124	-2.83813	-1.06812	-1.86157	-2.31934	-3.44849	-1.06812	-2.2583	-3.63159	-1.49536	-2.50244	-3.08228	-2.47192
-1.92261	-3.20435	-0.61035	-1.09863	-2.89917	-3.08228	-0.94604	-2.0752	-3.26538	-1.34277	-2.41089	-3.17383	-1.31226
-2.50244	-3.08228	-1.40381	-1.61743	-2.0752	-2.53296	-2.01416	-2.59399	-2.47192	-1.61743	-1.92261	-3.35693	-1.5564
-2.0752	-2.80762	-1.5564	-1.98364	-0.7019	-2.44141	-1.43433	-3.35693	-2.31934	-2.22778	-1.46484	-3.02124	-2.0752
-1.67847	-3.26538	-1.43433	-2.68555	-0.67139	-1.61743	-1.25122	-2.0752	-2.44141	-2.53296	-0.79346	-1.89209	-2.34985
-2.38037	-2.65503	-1.2207	-1.80054	-1.2207	-1.92261	-2.13623	-2.04468	-3.20435	-1.86157	-1.83105	-1.5564	-2.31934
-2.22778	-1.58691	-1.2207	-1.7395	-1.37329	-2.50244	-2.0752	-2.16675	-3.38745	-0.97656	-2.19727	-1.77002	-2.04468
-2.56348	-2.38037	-1.77002	-2.71606	-0.79346	-3.38745	-1.37329	-2.13623	-2.92969	-1.58691	-2.2583	-1.95312	-1.37329
-1.7395	-2.59399	-1.0376	-2.68555	-0.21362	-3.02124	-0.85449	-2.38037	-3.32642	-2.41089	-0.91553	-1.70898	-1.89209
-1.98364	-2.9602	-1.15967	-1.92261	-1.2207	-2.56348	-1.06812	-2.2583	-3.14331	-1.00708	-0.54932	-1.70898	-2.13623
-2.0752	-2.7771	-1.43433	-1.80054	-1.80054	-2.04468	-0.94604	-2.28882	-2.89917	-1.40381	-0.94604	-2.50244	-2.56348
-2.92969	-2.80762	-1.12915	-2.22778	-1.92261	-2.10571	-0.97656	-2.16675	-2.38037	-1.12915	-1.43433	-2.99072	-2.22778
-2.71606	-2.65503	-1.37329	-1.46484	-2.31934	-2.89917	-2.2583	-2.80762	-2.10571	-1.15967	-1.95312	-3.2959	-2.10571
-2.56348	-2.68555	-0.82397	-1.06812	-2.71606	-2.80762	-1.61743	-2.47192	-2.0752	-1.00708	-1.64795	-2.2583	-2.56348
-3.32642	-3.2959	-1.25122	-1.67847	-2.10571	-2.01416	-2.13623	-2.47192	-2.56348	-0.15259	-1.92261	-2.62451	-1.83105
-3.32642	-3.32642	-1.43433	-1.61743	-1.98364	-1.77002	-1.46484	-3.11279	-2.16675	-0.79346	-1.31226	-2.34985	-1.89209
-3.44849	-3.54004	-1.28174	-1.43433	-1.83105	-1.86157	-0.97656	-1.43433	-2.47192	-2.04468	-1.98364	-1.25122	-2.19727
-4.60815	-3.50952	-1.12915	-2.22778	-1.00708	-1.98364	-1.83105	-1.06812	-2.74658	-1.7395	-2.74658	-2.13623	-0.88501
-2.99072	-3.72314	-1.09863	-2.22778	-1.19019	-2.28882	-1.70898	-2.80762	-3.66211	-1.52588	-2.59399	-2.92969	-0.88501
-3.11279	-3.38745	-0.82397	-1.61743	-1.98364	-2.0752	-1.43433	-3.20435	-3.75366	-2.01416	-2.19727	-2.68555	-1.80054
-3.57056	-3.32642	-0.7019	-1.67847	-2.0752	-3.05176	-1.00708	-2.53296	-3.05176	-1.86157	-2.53296	-1.28174	-1.83105
-3.26538	-3.78418	-1.00708	-2.7771	-2.38037	-3.57056	-0.24414	-2.13623	-3.38745	-1.34277	-2.89917	-1.86157	-1.83105
-2.80762	-3.96728	-1.80054	-1.61743	-2.92969	-3.35693	-1.0376	-1.49536	-2.31934	-2.0752	-2.89917	-2.2583	-1.83105
-2.89917	-3.63159	-2.10571	-1.09863	-3.8147	-2.9602	-2.01416	-1.09863	-2.74658	-1.86157	-1.86157	-2.59399	-1.52588
-2.92969	-3.57056	-1.83105	-1.52588	-3.32642	-2.44141	-1.09863	-1.7395	-3.14331	-2.53296	-1.67847	-1.92261	-1.43433
-2.50244	-2.68555	-1.43433	-1.77002	-3.66211	-2.89917	-0.33569	-2.16675	-1.95312	-2.7771	-2.34985	-1.46484	-1.89209
-2.9602	-2.71606	-0.88501	-1.67847	-4.27246	-3.02124	-1.46484	-2.56348	-1.49536	-2.9602	-2.68555	-2.01416	-1.61743
-3.17383	-3.50952	-1.28174	-1.89209	-3.26538	-2.53296	-0.85449	-2.16675	-2.16675	-2.10571	-2.16675	-2.99072	-2.13623
-3.60107	-3.63159	-1.95312	-2.19727	-2.0752	-2.19727	-1.12915	-2.31934	-2.41089	-1.0376	-1.64795	-2.56348	-2.41089
-3.479	-3.17383	-1.86157	-1.98364	-2.2583	-2.28882	-0.94604	-2.19727	-2.9602	-0.79346	-1.52588	-2.28882	-0.76294
-2.92969	-2.9602	-1.80054	-1.5564	-3.17383	-2.04468	-0.79346	-2.04468	-3.35693	-1.43433	-1.31226	-2.44141	-1.12915
-2.9602	-3.50952	-2.28882	-1.09863	-3.84521	-1.92261	-0.54932	-2.31934	-3.20435	-1.92261	-2.34985	-2.22778	-2.41089
-3.20435	-2.59399	-2.04468	-1.67847	-3.44849	-2.47192	-0.88501	-2.19727	-3.17383	-2.92969	-2.0752	-1.37329	-3.02124
-4.21143	-2.56348	-1.89209	-1.58691	-3.20435	-2.99072	-1.12915	-2.47192	-3.08228	-2.38037	-1.70898	-1.95312	-2.44141
-3.8147	-2.92969	-1.86157	-2.31934	-3.69263	-3.479	-1.49536	-2.50244	-2.74658	-0.64087	-1.70898	-2.28882	-1.43433
-3.02124	-3.20435	-1.89209	-2.04468	-3.93677	-2.71606	-0.97656	-2.10571	-2.47192	-0.94604	-1.89209	-1.77002	-1.06812
-3.14331	-2.68555	-2.19727	-1.37329	-3.23486	-2.01416	-0.30518	-1.61743	-2.13623	-1.15967	-1.7395	-1.98364	-2.71606
-3.14331	-2.22778	-1.83105	-2.13623	-3.35693	-2.01416	-1.15967	-1.7395	-2.28882	-1.43433	-1.95312	-2.10571	-2.9602
-2.68555	-1.43433	-0.94604	-2.01416	-3.50952	-2.22778	-1.31226	-2.56348	-2.83813	-1.92261	-1.46484	-1.92261	-2.44141
-2.2583	-1.52588	-1.19019	-2.34985	-3.26538	-1.95312	-0.76294	-2.41089	-1.80054	-2.31934	-1.43433	-1.67847	-3.17383
-2.44141	-2.13623	-2.31934	-2.34985	-2.92969	-1.46484	-0.82397	-2.50244	-2.47192	-2.34985	-1.70898	-2.47192	-3.50952
-1.92261	-1.80054	-2.2583	-1.98364	-2.68555	-2.22778	-1.43433	-2.38037	-4.57764	-2.19727	-1.64795	-3.26538	-2.62451
-2.65503	-1.25122	-1.67847	-1.64795	-2.7771	-2.47192	-1.43433	-2.44141	-5.7373	-2.28882	-1.49536	-2.59399	-3.20435
-2.22778	-1.98364	-1.67847	-1.5564	-2.65503	-2.16675	-0.76294	-2.68555	-5.43213	-1.5564	-1.49536	-2.2583	-2.9602
-2.74658	-1.37329	-1.64795	-2.2583	-2.34985	-1.58691	-0.5188	-2.74658	-4.21143	-2.16675	-1.80054	-2.16675	-1.89209
-2.83813	-1.46484	-1.58691	-2.38037	-1.92261	-2.16675	0.15259	-1.98364	-3.93677	-1.70898	-1.2207	-2.71606	-1.70898
-3.35693	-1.80054	-1.34277	-2.65503	-2.92969	-2.04468	0.21362	-1.58691	-3.75366	-1.52588	-0.73242	-1.92261	-1.89209
-3.17383	-2.04468	-1.37329	-2.10571	-3.75366	-2.16675	0.42725	-2.53296	-2.83813	-2.04468	-1.5564	-1.67847	-1.43433
-3.08228	-2.92969	-1.7395	-2.59399	-4.05884	-2.16675	-0.5188	-3.14331	-2.86865	-1.70898	-1.37329	-2.28882	-1.64795
-2.89917	-2.56348	-2.53296	-2.80762	-3.90625	-2.34985	-1.58691	-3.05176	-2.83813	-1.58691	-1.77002	-2.47192	-1.52588
-1.7395	-2.71606	-2.04468	-2.89917	-3.84521	-2.01416	-1.2207	-2.16675	-3.38745	-1.00708	-1.06812	-2.38037	-1.67847
-2.0752	-2.71606	-2.41089	-3.17383	-3.8147	-2.31934	-1.0376	-2.9602	-3.66211	-1.58691	0.21362	-2.53296	-1.25122
-1.70898	-2.65503	-2.04468	-2.0752	-3.84521	-2.0752	-1.64795	-3.44849	-3.66211	-2.2583	-0.09155	-2.56348	-1.15967
-1.40381	-2.7771	-2.0752	-1.58691	-3.44849	-3.02124	-1.70898	-2.80762	-3.90625	-2.68555	-0.64087	-2.2583	-0.94604
-2.65503	-3.63159	-2.2583	-1.83105	-3.05176	-2.83813	-0.73242	-2.62451	-4.85229	-2.16675	-1.0376	-1.28174	-1.70898
-1.67847	-3.93677	-2.34985	-2.59399	-2.16675	-3.54004	-0.45776	-3.17383	-6.01196	-2.62451	-0.85449	-1.70898	-1.77002
-0.30518	-2.89917	-2.62451	-2.38037	-2.04468	-3.41797	-1.31226	-4.05884	-5.31006	-3.96728	-1.09863	-3.20435	-1.58691
-1.15967	-2.19727	-2.62451	-1.49536	-1.70898	-2.80762	-1.92261	-3.60107	-4.91333	-3.63159	-0.91553	-3.11279	-2.04468
-1.98364	-3.479	-2.28882	-1.58691	-1.5564	-2.44141	-1.61743	-2.80762	-5.5542	-2.89917	-0.67139	-1.92261	-1.98364
-3.08228	-4.18091	-2.2583	-2.01416	-1.89209	-1.95312	-1.83105	-3.2959	-5.76782	-2.62451	-0.09155	-1.31226	-1.70898
-3.69263	-3.54004	-2.53296	-2.16675	-1.80054	-2.41089	-1.28174	-3.9978	-4.08935	-2.31934	-0.36621	-1.64795	-2.59399
-3.14331	-2.9602	-2.80762	-1.52588	-2.04468	-1.89209	-1.0376	-3.44849	-3.75366	-1.40381	-0.57983	-2.13623	-2.68555
-3.26538	-2.7771	-2.50244	-1.46484	-2.22778	-2.34985	-1.67847	-4.24194	-3.60107	-2.34985	-0.15259	-1.28174	-2.04468
-3.38745	-2.41089	-2.13623	-1.64795	-1.37329	-2.34985	-1.2207	-3.44849	-2.50244	-2.83813	0	-0.94604	-2.41089
-3.08228	-2.62451	-2.13623	-1.7395	-1.61743	-2.86865	-1.00708	-3.44849	-2.47192	-2.83813	-1.28174	-1.25122	-2.62451
-2.65503	-2.50244	-1.77002	-2.28882	-2.41089	-3.41797	-0.85449	-3.17383	-2.41089	-2.44141	-0.79346	-2.10571	-2.44141
-3.17383	-2.28882	-2.04468	-2.22778	-2.19727	-2.50244	-0.64087	-3.60107	-2.34985	-1.83105	-0.39673	-2.41089	-2.28882
-2.68555	-2.68555	-2.34985	-2.41089	-1.34277	-2.68555	-1.95312	-2.68555	-1.92261	-2.44141	-0.5188	-1.98364	-2.41089
-1.83105	-2.13623	-2.10571	-2.59399	-1.70898	-2.31934	-1.86157	-3.57056	-2.50244	-1.89209	-0.73242	-1.46484	-2.41089
-1.77002	-2.56348	-1.15967	-2.9602	-2.19727	-1.34277	-0.85449	-3.78418	-2.28882	-2.04468	-0.67139	-2.31934	-2.04468
-2.65503	-2.65503	-0.64087	-2.59399	-1.7395	-1.98364	-1.06812	-3.20435	-0.94604	-2.56348	0.12207	-2.13623	-1.86157
-2.89917	-2.28882	-0.57983	-2.50244	-1.98364	-1.83105	-0.64087	-2.9602	-1.92261	-2.50244	-0.61035	-1.40381	-2.41089
-2.0752	-3.44849	-1.06812	-2.2583	-2.01416	-2.04468	-1.64795	-3.78418	-2.19727	-2.16675	-1.89209	-1.2207	-2.2583
-2.10571	-4.27246	-1.70898	-1.98364	-1.58691	-2.10571	-1.31226	-3.11279	-1.28174	-1.70898	-1.37329	-1.46484	-1.89209
-3.32642	-3.8147	-2.41089	-2.44141	-2.13623	-2.47192	-1.40381	-2.74658	-1.86157	-1.86157	-1.58691	-1.83105	-1.83105
-3.57056	-3.57056	-1.77002	-2.44141	-2.83813	-1.92261	-1.34277	-2.9602	-2.16675	-2.47192	-1.67847	-1.2207	-1.83105
-2.99072	-3.69263	-1.86157	-2.56348	-1.86157	-0.85449	-1.58691	-2.53296	-1.92261	-1.7395	-1.49536	-1.89209	-2.53296
-2.7771	-3.9978	-2.9602	-1.67847	-1.70898	-1.15967	-1.83105	-2.80762	-2.13623	-1.12915	-0.91553	-2.65503	-3.05176
-3.14331	-3.54004	-3.54004	-1.19019	-1.86157	-2.56348	-1.92261	-2.01416	-2.65503	-2.16675	-1.12915	-2.2583	-3.26538
-3.20435	-3.50952	-3.17383	-2.44141	-2.13623	-3.479	-2.65503	-1.89209	-3.14331	-1.49536	-2.44141	-1.83105	-2.38037
-2.44141	-2.04468	-1.70898	-3.02124	-2.38037	-2.44141	-2.80762	-2.99072	-2.86865	-0.85449	-1.31226	-1.43433	-2.47192
-1.86157	-1.64795	-2.10571	-2.19727	-1.31226	-2.10571	-1.7395	-2.71606	-3.02124	-0.57983	-0.91553	-1.09863	-2.9602
-1.5564	-1.89209	-3.32642	-1.89209	-0.73242	-2.10571	-1.61743	-1.95312	-2.89917	-1.28174	-1.34277	-1.5564	-2.34985
-1.86157	-1.5564	-2.92969	-1.49536	-1.34277	-1.86157	-1.83105	-1.46484	-2.92969	-2.59399	-1.5564	-2.04468	-2.38037
-2.19727	-1.83105	-2.65503	-1.31226	-2.01416	-2.89917	-2.38037	-2.44141	-3.2959	-2.41089	-1.89209	-2.59399	-2.16675
-2.41089	-2.83813	-2.71606	-1.00708	-0.76294	-3.57056	-2.65503	-2.50244	-4.3335	-2.04468	-1.98364	-2.16675	-2.28882
-1.80054	-2.74658	-2.53296	-0.94604	-0.54932	-3.38745	-2.04468	-2.22778	-3.2959	-3.02124	-1.86157	-2.47192	-1.80054
-2.0752	-2.28882	-1.70898	-2.41089	-0.61035	-2.47192	-2.16675	-2.04468	-2.44141	-3.2959	-2.01416	-2.41089	-1.89209
-1.92261	-2.56348	-1.95312	-2.04468	-1.2207	-2.41089	-2.01416	-2.34985	-2.56348	-3.63159	-0.91553	-1.49536	-2.22778
-1.58691	-3.11279	-2.04468	-1.37329	-2.31934	-2.74658	-0.97656	-3.11279	-3.57056	-3.93677	-1.49536	-2.28882	-1.86157
-2.89917	-3.23486	-2.92969	-2.41089	-2.38037	-3.11279	-0.67139	-3.50952	-3.38745	-4.02832	-1.31226	-1.7395	-1.19019
-3.35693	-3.38745	-2.83813	-2.71606	-2.04468	-2.65503	-0.85449	-2.28882	-3.08228	-2.71606	-1.43433	-1.31226	-1.61743
-2.0752	-2.34985	-2.22778	-2.04468	-1.43433	-1.86157	-0.94604	-2.13623	-2.68555	-2.47192	-1.80054	-1.58691	-1.52588
-1.86157	-2.34985	-2.28882	-2.19727	-1.86157	-1.70898	-1.43433	-2.22778	-2.56348	-1.98364	-1.89209	-1.31226	-1.64795
-2.44141	-1.92261	-2.31934	-2.13623	-1.67847	-2.01416	-1.92261	-2.0752	-2.31934	-2.22778	-1.61743	-1.86157	-1.0376
-2.19727	-1.80054	-3.32642	-2.28882	-1.58691	-2.50244	-1.0376	-3.14331	-3.08228	-2.13623	-0.91553	-1.92261	-1.67847
-2.34985	-2.19727	-3.2959	-2.31934	-1.58691	-2.38037	-0.57983	-4.02832	-3.44849	-1.86157	-0.76294	-1.67847	-1.40381
-2.53296	-2.7771	-2.7771	-1.7395	-0.85449	-2.83813	-1.61743	-3.20435	-3.69263	-2.38037	-1.49536	-1.86157	-1.40381
-1.61743	-2.62451	-2.68555	-2.22778	-2.10571	-2.92969	-1.98364	-3.35693	-3.78418	-3.26538	-1.31226	-1.92261	-0.82397
-2.01416	-2.22778	-2.56348	-2.50244	-2.31934	-2.68555	-2.53296	-3.75366	-2.31934	-3.8147	-0.76294	-0.85449	-0.91553
-1.2207	-2.28882	-2.53296	-1.34277	-1.46484	-2.74658	-3.05176	-3.60107	-1.58691	-3.08228	-1.06812	-1.15967	-1.83105
-1.64795	-1.70898	-1.37329	-1.28174	-1.5564	-3.78418	-1.5564	-3.20435	-1.83105	-3.38745	-1.19019	-2.13623	-1.43433
-1.40381	-1.80054	-1.64795	-1.31226	-2.19727	-2.41089	-1.00708	-3.54004	-2.47192	-3.50952	-1.06812	-2.44141	-0.33569
-1.46484	-2.01416	-2.44141	-1.89209	-1.67847	-1.77002	-1.92261	-3.50952	-1.89209	-3.479	-0.94604	-2.74658	-0.42725
-1.00708	-2.62451	-2.31934	-3.08228	-1.77002	-1.7395	-2.56348	-3.44849	-1.2207	-3.38745	-0.45776	-2.59399	-1.40381
-1.5564	-3.11279	-1.52588	-2.41089	-2.19727	-2.19727	-2.65503	-3.66211	-1.2207	-2.59399	-0.7019	-2.04468	-1.67847
-1.49536	-2.89917	-1.25122	-1.98364	-1.09863	-2.74658	-1.86157	-3.17383	-1.61743	-2.59399	-1.7395	-1.58691	-1.77002
-1.89209	-2.50244	-2.16675	-2.16675	-0.61035	-3.57056	-1.83105	-3.41797	-1.19019	-2.53296	-1.40381	-2.16675	-2.0752
-2.28882	-3.69263	-2.22778	-1.61743	-1.67847	-3.08228	-2.01416	-2.83813	-1.70898	-1.70898	-0.82397	-2.47192	-1.83105
-1.7395	-2.19727	-1.89209	-1.31226	-1.31226	-2.41089	-1.77002	-3.23486	-2.47192	-2.41089	-1.5564	-2.41089	-0.67139
-1.86157	-2.28882	-2.68555	-1.34277	-1.49536	-2.10571	-0.94604	-3.32642	-2.31934	-1.89209	-1.40381	-2.50244	0.24414
-2.34985	-3.23486	-1.64795	-1.86157	-2.34985	-2.22778	-1.0376	-3.17383	-2.34985	-2.31934	-1.19019	-2.65503	-1.19019
-1.12915	-3.14331	-0.91553	-1.2207	-1.58691	-1.61743	-1.92261	-3.50952	-2.13623	-2.0752	-1.12915	-2.13623	-2.28882
-0.94604	-3.14331	-1.43433	-1.49536	-1.31226	-0.73242	-2.10571	-3.26538	-1.40381	-1.09863	-1.95312	-1.61743	-3.17383
-1.98364	-3.50952	-2.41089	-2.38037	-1.46484	-0.76294	-2.22778	-2.80762	-1.06812	-2.2583	-2.2583	-2.28882	-2.50244
-2.74658	-4.27246	-2.38037	-1.58691	-1.2207	-1.58691	-2.71606	-3.23486	-1.58691	-1.15967	-2.13623	-2.10571	-1.95312
-2.19727	-3.8147	-2.34985	-1.40381	-1.83105	-2.9602	-2.89917	-3.08228	-1.40381	-0.88501	-0.57983	-1.49536	-1.7395
-1.77002	-3.78418	-2.04468	-1.95312	-2.04468	-2.71606	-1.89209	-2.56348	-1.92261	-1.31226	0.06104	-1.83105	-1.92261
-1.86157	-2.68555	-1.43433	-2.38037	-1.2207	-1.95312	-1.25122	-2.74658	-2.10571	-2.28882	-0.82397	-2.34985	-1.86157
-1.86157	-2.80762	-0.73242	-2.59399	-1.19019	-1.80054	-1.61743	-2.80762	-1.64795	-2.28882	-1.00708	-2.59399	-1.40381
-1.95312	-2.65503	-1.2207	-2.22778	-1.43433	-1.86157	-2.31934	-3.02124	-1.52588	-2.44141	-1.70898	-2.10571	-1.64795
-2.04468	-2.65503	-2.2583	-1.95312	-0.79346	-2.80762	-1.5564	-3.17383	-2.10571	-1.67847	-1.37329	-2.2583	-1.89209
-0.97656	-2.50244	-2.71606	-1.7395	-0.48828	-3.17383	-0.94604	-1.95312	-1.80054	-2.71606	-0.24414	-2.62451	-1.00708
-1.80054	-1.80054	-1.70898	-2.53296	-0.30518	-2.9602	-1.52588	-2.01416	-1.52588	-2.89917	-1.34277	-1.40381	-1.43433
-2.34985	-1.61743	-1.89209	-2.53296	-0.91553	-2.22778	-1.5564	-2.7771	-2.04468	-3.11279	-1.7395	-1.5564	-2.50244
-2.13623	-2.71606	-2.86865	-2.41089	-1.09863	-2.01416	-1.70898	-3.57056	-2.28882	-2.47192	-0.97656	-1.52588	-2.01416
-1.12915	-3.11279	-2.53296	-2.53296	-1.09863	-2.99072	-2.7771	-2.80762	-1.80054	-2.47192	-0.61035	-1.06812	-1.77002
-1.61743	-2.56348	-2.50244	-2.71606	-1.67847	-2.9602	-2.50244	-2.86865	-1.58691	-2.38037	-0.64087	-1.31226	-2.0752
-2.99072	-2.65503	-2.44141	-1.89209	-0.88501	-2.86865	-1.5564	-2.41089	-1.49536	-2.01416	-0.42725	-0.73242	-2.44141
-2.74658	-3.54004	-2.44141	-1.98364	-0.64087	-2.86865	-1.77002	-2.22778	-1.64795	-1.80054	-1.70898	-1.0376	-2.50244
-0.39673	-4.15039	-2.13623	-1.80054	-0.57983	-1.89209	-1.12915	-3.38745	-2.16675	-1.46484	-1.70898	-1.77002	-1.64795
-0.88501	-3.93677	-3.11279	-1.98364	-1.09863	-1.98364	-0.5188	-4.18091	-1.89209	-2.65503	-1.43433	-1.49536	-1.37329
-1.37329	-2.89917	-2.65503	-1.92261	-1.34277	-1.80054	-0.24414	-3.38745	-1.25122	-3.2959	-0.79346	-1.61743	-1.2207
-1.09863	-1.77002	-2.41089	-1.70898	-0.54932	-2.04468	-0.64087	-2.7771	-1.25122	-3.05176	-1.12915	-1.80054	-1.83105
-1.2207	-2.2583	-3.17383	-1.83105	-1.34277	-1.83105	-1.15967	-2.31934	-2.68555	-2.41089	-1.89209	-1.83105	-2.53296
-1.64795	-2.38037	-2.99072	-1.98364	-1.0376	-1.89209	-1.46484	-2.38037	-1.80054	-3.14331	-2.28882	-2.34985	-2.65503
-2.16675	-1.89209	-3.60107	-2.13623	-1.80054	-2.47192	-2.01416	-2.65503	-1.19019	-2.59399	-1.80054	-2.9602	-2.68555
-1.37329	-1.67847	-3.08228	-2.28882	-1.86157	-3.02124	-1.98364	-2.92969	-1.12915	-1.67847	-0.21362	-1.70898	-3.32642
-1.43433	-2.34985	-2.44141	-2.41089	-1.31226	-2.04468	-1.61743	-2.59399	-1.77002	-2.16675	0.27466	-1.06812	-3.02124
-2.44141	-3.2959	-1.49536	-2.13623	-1.06812	-1.7395	-2.10571	-3.23486	-2.31934	-2.7771	-1.12915	-1.5564	-2.2583
-1.80054	-3.20435	-1.64795	-1.95312	-1.43433	-2.10571	-1.80054	-2.99072	-2.31934	-2.74658	-1.5564	-2.68555	-2.83813
-2.2583	-3.08228	-2.28882	-1.2207	-1.19019	-1.61743	-1.70898	-0.85449	-2.38037	-2.34985	-1.40381	-3.26538	-2.65503
-2.44141	-3.11279	-2.89917	-1.83105	-1.70898	-0.79346	-1.2207	-0.30518	-2.31934	-2.74658	-1.31226	-2.34985	-2.65503
-1.28174	-2.71606	-3.32642	-1.95312	-1.34277	-1.77002	-2.13623	-1.64795	-2.47192	-2.71606	-1.80054	-1.64795	-2.68555
-0.94604	-2.53296	-3.63159	-2.50244	-0.94604	-2.28882	-2.44141	-2.16675	-1.86157	-2.13623	-2.31934	-0.97656	-2.2583
-1.95312	-3.60107	-3.72314	-2.89917	-1.70898	-2.28882	-3.11279	-2.59399	-1.19019	-2.19727	-2.50244	-1.19019	-2.44141
-1.2207	-3.60107	-3.75366	-2.22778	-1.19019	-1.98364	-2.92969	-2.68555	-1.83105	-1.28174	-2.50244	-0.88501	-2.41089
-0.42725	-3.41797	-3.14331	-2.22778	-0.91553	-2.22778	-2.31934	-2.38037	-1.58691	-1.25122	-2.80762	-0.91553	-2.71606
-1.00708	-3.75366	-2.86865	-2.34985	-0.94604	-2.19727	-1.61743	-2.89917	-0.45776	-2.68555	-2.01416	-1.31226	-3.66211
-1.83105	-2.62451	-2.41089	-2.41089	-0.79346	-2.80762	-2.80762	-1.80054	-1.12915	-2.56348	-2.99072	-1.58691	-3.20435
-1.77002	-1.86157	-2.10571	-2.31934	-0.97656	-2.47192	-3.23486	-2.13623	-1.43433	-1.34277	-2.71606	-2.16675	-2.92969
-1.64795	-1.80054	-2.2583	-2.59399	-1.09863	-2.01416	-2.10571	-3.23486	-1.12915	-2.38037	-1.95312	-1.64795	-3.60107
-1.12915	-1.52588	-1.83105	-3.38745	-0.54932	-2.28882	-1.77002	-2.47192	-1.61743	-1.7395	-2.13623	-1.31226	-3.11279
-1.5564	-2.74658	-2.53296	-3.11279	-0.48828	-2.62451	-0.73242	-2.89917	-2.10571	-1.15967	-1.70898	-1.52588	-2.80762
-1.12915	-4.18091	-2.74658	-2.31934	-0.64087	-2.19727	-0.33569	-2.19727	-2.13623	-1.09863	-1.83105	-1.19019	-3.11279
-1.19019	-4.15039	-2.7771	-3.26538	0	-1.7395	-1.00708	-1.49536	-2.28882	-1.2207	-2.53296	-1.98364	-2.74658
-1.49536	-3.32642	-1.77002	-3.44849	-0.64087	-1.80054	-1.00708	-1.80054	-2.28882	-1.58691	-2.47192	-1.89209	-2.59399
-2.0752	-2.65503	-1.09863	-2.68555	-0.97656	-1.67847	-1.52588	-2.7771	-1.49536	-0.97656	-1.7395	-1.52588	-2.22778
-0.97656	-2.80762	-1.0376	-2.65503	-0.76294	-1.15967	-1.58691	-2.0752	-2.34985	-0.45776	-1.61743	-1.92261	-2.31934
-0.82397	-3.26538	-1.37329	-2.68555	-1.25122	-1.37329	-2.19727	-1.49536	-2.53296	-0.7019	-1.28174	-1.95312	-1.61743
-0.67139	-4.27246	-1.83105	-2.38037	-1.5564	-2.10571	-2.50244	-1.86157	-2.01416	-0.5188	-1.28174	-2.16675	-2.10571
-0.30518	-3.479	-2.38037	-2.44141	-1.31226	-2.10571	-2.01416	-2.34985	-2.01416	-1.46484	-1.7395	-2.38037	-2.86865
-0.79346	-3.57056	-2.59399	-1.95312	-0.54932	-1.77002	-0.64087	-2.01416	-2.0752	-1.7395	-1.2207	-2.56348	-2.99072
-0.88501	-3.87573	-2.31934	-1.77002	0.15259	-1.89209	-0.5188	-2.68555	-1.92261	-1.0376	-1.64795	-1.15967	-2.89917
-1.67847	-4.57764	-1.86157	-2.92969	-0.48828	-1.61743	-0.91553	-3.23486	-2.2583	-0.76294	-2.47192	-0.67139	-3.479
-1.77002	-4.36401	-1.52588	-3.90625	-0.85449	-2.13623	-1.25122	-2.89917	-2.10571	-0.94604	-1.89209	-2.0752	-2.10571
-1.58691	-4.30298	-2.59399	-3.38745	-0.7019	-1.52588	-0.06104	-2.92969	-1.46484	-1.00708	-1.15967	-1.92261	-2.50244
-1.77002	-4.02832	-2.86865	-2.89917	-0.85449	-1.98364	0.30518	-2.53296	-1.77002	-0.73242	-1.12915	-1.46484	-2.89917
-2.22778	-3.8147	-1.7395	-2.28882	-2.0752	-2.31934	-0.48828	-3.23486	-2.28882	-0.7019	-0.73242	-1.61743	-2.68555
-2.10571	-4.85229	-0.91553	-1.89209	-2.10571	-2.86865	-0.5188	-2.9602	-2.53296	-0.76294	-2.10571	-1.64795	-2.56348
-0.76294	-4.48608	-2.04468	-2.59399	-2.31934	-2.38037	-1.89209	-3.38745	-2.74658	-0.45776	-3.05176	-2.65503	-2.47192
-0.15259	-3.32642	-2.38037	-3.96728	-2.04468	-1.31226	-2.56348	-2.16675	-2.50244	-0.76294	-2.83813	-2.2583	-2.65503
-0.91553	-3.41797	-1.67847	-4.3335	-2.59399	-2.16675	-1.58691	-2.16675	-1.52588	-1.28174	-2.65503	-1.77002	-2.89917
-0.97656	-3.32642	-1.61743	-3.38745	-1.28174	-2.16675	-0.33569	-3.26538	-1.46484	-1.34277	-3.11279	-1.83105	-1.70898
-1.19019	-4.30298	-2.13623	-2.47192	-1.0376	-1.70898	-0.57983	-2.99072	-1.37329	-1.5564	-2.68555	-2.34985	-1.09863
-1.2207	-4.24194	-1.49536	-1.83105	-0.76294	-1.43433	-1.09863	-3.38745	-2.01416	-1.77002	-2.56348	-1.52588	-1.49536
-1.34277	-3.57056	-1.40381	-2.89917	-0.64087	-1.34277	-1.43433	-2.71606	-1.64795	-1.89209	-2.56348	-0.88501	-1.98364
-1.34277	-4.39453	-2.0752	-2.68555	-1.19019	-1.43433	-1.0376	-2.53296	-1.58691	-2.38037	-2.65503	-1.06812	-1.49536
-1.46484	-4.91333	-2.10571	-1.67847	-2.31934	-2.22778	-0.88501	-2.41089	-1.80054	-2.13623	-2.38037	-2.38037	-1.70898
-1.80054	-4.88281	-2.68555	-1.83105	-3.20435	-1.86157	-1.37329	-2.47192	-0.88501	-2.65503	-2.59399	-2.04468	-1.58691
-1.61743	-5.00488	-2.56348	-2.89917	-1.92261	-2.01416	-1.43433	-2.19727	-0.79346	-2.71606	-2.68555	-2.10571	-1.06812
-1.15967	-5.27954	-1.46484	-3.14331	-1.09863	-2.41089	-1.86157	-2.28882	-1.15967	-2.59399	-4.27246	-1.19019	-1.2207
-1.25122	-5.49316	-1.70898	-2.86865	-1.06812	-2.68555	-2.28882	-2.34985	-1.77002	-2.80762	-4.36401	-1.28174	-1.25122
-1.64795	-5.31006	-1.92261	-3.20435	-0.5188	-2.34985	-2.31934	-2.41089	-1.31226	-2.19727	-3.57056	-1.67847	-2.16675
-0.94604	-3.72314	-1.95312	-2.28882	-1.15967	-2.01416	-1.86157	-2.71606	-1.77002	-2.59399	-2.74658	-1.28174	-2.16675
-1.00708	-2.86865	-1.80054	-2.16675	-1.92261	-2.2583	-1.86157	-2.34985	-1.58691	-2.99072	-2.62451	-1.15967	-2.34985
-1.2207	-3.32642	-1.5564	-2.50244	-2.19727	-2.13623	-2.53296	-2.99072	-2.53296	-2.31934	-3.50952	-1.19019	-2.47192
-1.00708	-3.72314	-2.38037	-2.38037	-2.13623	-2.86865	-2.01416	-2.53296	-2.59399	-1.5564	-4.11987	0.27466	-2.01416
-1.2207	-4.54712	-2.74658	-1.98364	-2.59399	-2.89917	-2.19727	-2.28882	-2.62451	-1.98364	-3.66211	0	-2.34985
-1.28174	-5.27954	-3.23486	-2.62451	-1.7395	-2.41089	-2.47192	-2.59399	-1.70898	-2.2583	-3.02124	-0.67139	-1.49536
-1.15967	-4.54712	-3.11279	-2.10571	-0.94604	-2.74658	-1.64795	-1.7395	-1.92261	-1.58691	-2.99072	-1.80054	-1.28174
-1.06812	-4.5166	-2.2583	-1.40381	-1.06812	-2.74658	-1.46484	-2.04468	-1.5564	-1.5564	-2.47192	-1.52588	-1.40381
-0.73242	-4.15039	-1.2207	-2.10571	-1.49536	-2.34985	-1.58691	-2.2583	-2.0752	-2.38037	-2.65503	-1.67847	-1.46484
-1.52588	-3.69263	-1.12915	-2.47192	-1.49536	-2.41089	-0.82397	-2.22778	-2.74658	-1.95312	-2.68555	-3.02124	-1.2207
-1.86157	-4.5166	-1.34277	-2.80762	-1.89209	-1.61743	-0.85449	-1.61743	-3.60107	-1.40381	-2.86865	-2.22778	-0.94604
-0.82397	-4.15039	-1.77002	-2.7771	-2.44141	-2.50244	-0.61035	-2.16675	-3.66211	-1.83105	-2.71606	-1.15967	-1.0376
-1.12915	-3.96728	-2.44141	-2.59399	-2.2583	-3.50952	-1.25122	-2.80762	-2.10571	-1.37329	-2.99072	-0.67139	-1.00708
-2.04468	-2.68555	-3.08228	-2.99072	-2.10571	-2.92969	-2.41089	-2.41089	-2.01416	-2.38037	-2.47192	-1.12915	-1.43433
-1.5564	-3.23486	-3.05176	-3.26538	-2.01416	-2.44141	-1.7395	-2.62451	-3.32642	-2.44141	-2.7771	-1.77002	-2.28882
-1.25122	-3.87573	-2.62451	-3.14331	-0.5188	-2.7771	-1.2207	-2.19727	-2.65503	-2.7771	-2.80762	-0.7019	-2.22778
-1.86157	-3.96728	-2.31934	-2.16675	-0.18311	-2.68555	-0.76294	-1.64795	-2.7771	-3.23486	-2.9602	-1.06812	-1.67847
-1.40381	-3.93677	-2.68555	-2.7771	-2.28882	-3.05176	-1.37329	-2.04468	-2.41089	-2.50244	-2.41089	-1.12915	-1.58691
-1.12915	-4.36401	-1.70898	-2.83813	-2.65503	-2.89917	-1.52588	-2.13623	-2.31934	-2.86865	-2.62451	-0.61035	-1.83105
-1.31226	-4.57764	-1.98364	-2.89917	-1.09863	-3.17383	-1.15967	-1.92261	-2.13623	-3.35693	-2.65503	-0.91553	-1.40381
-1.67847	-4.15039	-3.26538	-2.68555	-0.57983	-2.13623	-0.88501	-1.31226	-0.97656	-3.69263	-2.80762	-1.34277	-0.91553
-1.61743	-3.93677	-2.99072	-2.44141	-1.09863	-2.41089	-1.00708	-1.5564	-0.7019	-3.11279	-3.50952	-1.40381	-1.37329
-1.86157	-4.11987	-2.16675	-2.22778	-1.64795	-2.99072	-1.2207	-1.64795	-1.92261	-2.10571	-3.38745	-1.70898	-1.95312
-1.25122	-3.96728	-1.95312	-2.68555	-1.40381	-2.83813	-1.2207	-1.25122	-2.31934	-2.9602	-2.92969	-2.13623	-3.08228
-0.85449	-3.63159	-3.479	-2.56348	-2.04468	-2.62451	-0.94604	-1.5564	-1.92261	-2.99072	-2.22778	-2.04468	-2.74658
-0.48828	-4.02832	-3.96728	-2.16675	-1.2207	-2.68555	-0.79346	-1.89209	-1.49536	-2.59399	-2.50244	-1.70898	-3.08228
-0.64087	-4.21143	-3.57056	-2.2583	-0.85449	-2.38037	-1.61743	-1.31226	-1.70898	-2.89917	-3.14331	-1.52588	-3.38745
-0.97656	-3.72314	-3.20435	-1.98364	-1.52588	-2.74658	-2.16675	-2.0752	-1.86157	-3.05176	-3.17383	-1.00708	-3.08228
-1.09863	-3.2959	-3.54004	-1.80054	-0.91553	-2.10571	-1.06812	-1.58691	-1.89209	-2.56348	-3.66211	-1.0376	-2.56348
-0.85449	-3.8147	-4.60815	-1.52588	-0.7019	-1.58691	-0.36621	-1.61743	-1.83105	-2.13623	-3.05176	-2.28882	-2.41089
-0.76294	-4.39453	-4.3335	-2.2583	-1.89209	-2.59399	-0.7019	-1.67847	-1.49536	-1.77002	-2.04468	-2.56348	-3.08228
-0.94604	-3.75366	-3.32642	-1.80054	-2.28882	-2.59399	-0.54932	-0.82397	-1.19019	-2.74658	-1.89209	-1.09863	-2.65503
-1.00708	-3.66211	-3.93677	-1.15967	-1.98364	-2.13623	-0.30518	-0.5188	-1.77002	-2.89917	-4.05884	-1.92261	-2.50244
-1.09863	-3.2959	-4.5166	-0.64087	-1.52588	-2.92969	-1.19019	-1.06812	-2.34985	-2.22778	-3.75366	-2.65503	-1.98364
-1.95312	-2.86865	-3.35693	-1.19019	-1.15967	-2.34985	-2.10571	-1.0376	-2.9602	-1.83105	-2.7771	-1.00708	-3.14331
-1.7395	-3.93677	-2.56348	-1.7395	-1.67847	-2.19727	-2.13623	-0.85449	-1.98364	-2.28882	-1.80054	-1.06812	-2.99072
-1.25122	-3.96728	-2.68555	-2.7771	-1.58691	-2.19727	-1.80054	-1.77002	-1.7395	-2.80762	-1.37329	-2.59399	-2.7771
-0.94604	-3.17383	-2.99072	-2.2583	-1.15967	-2.50244	-1.64795	-0.94604	-1.31226	-2.44141	-2.56348	-2.62451	-2.9602
-0.94604	-2.7771	-3.17383	-2.34985	-1.52588	-2.83813	-1.7395	-0.88501	-1.77002	-2.50244	-2.59399	-1.70898	-2.9602
-0.76294	-3.90625	-3.35693	-2.34985	-1.0376	-3.08228	-1.77002	-1.80054	-2.41089	-2.44141	-2.10571	-1.7395	-2.9602
-1.98364	-4.48608	-2.50244	-1.77002	-2.04468	-2.92969	-1.40381	-1.80054	-2.10571	-2.28882	-3.11279	-1.92261	-3.20435
-2.10571	-3.69263	-2.9602	-2.01416	-2.10571	-1.64795	-1.00708	-1.46484	-1.58691	-2.01416	-3.26538	-2.56348	-3.02124
-1.77002	-3.2959	-3.38745	-2.16675	-1.12915	-2.7771	-0.57983	-1.61743	-1.46484	-1.95312	-3.05176	-2.65503	-3.50952
-1.70898	-3.50952	-3.54004	-2.53296	-0.85449	-2.50244	-1.06812	-1.95312	-1.43433	-1.58691	-2.56348	-1.89209	-3.11279
-1.46484	-1.80054	-3.35693	-2.65503	-1.67847	-2.65503	-1.12915	-1.70898	-1.46484	-2.38037	-3.14331	-1.28174	-2.86865
-2.31934	-1.80054	-2.80762	-3.11279	-1.25122	-3.41797	-0.54932	-1.64795	-2.53296	-2.50244	-2.62451	-1.49536	-3.32642
-2.01416	-2.2583	-2.13623	-2.89917	-0.7019	-3.38745	0.03052	-1.49536	-1.34277	-1.5564	-2.38037	-2.47192	-3.23486
-0.88501	-2.83813	-1.80054	-2.0752	-0.27466	-3.20435	-0.82397	-1.70898	-1.31226	-1.89209	-2.13623	-2.01416	-3.479
-1.37329	-3.87573	-1.19019	-1.86157	-1.28174	-3.05176	-1.43433	-1.5564	-2.13623	-1.98364	-2.22778	-1.31226	-3.23486
-1.25122	-4.02832	-1.5564	-2.59399	-1.34277	-2.89917	-1.49536	-1.80054	-2.22778	-2.7771	-2.01416	-1.92261	-2.80762
-1.86157	-3.96728	-2.53296	-2.22778	-1.31226	-3.11279	-1.09863	-1.86157	-1.61743	-3.87573	-2.31934	-2.28882	-3.35693
-1.25122	-3.2959	-2.80762	-2.16675	-0.42725	-2.89917	-1.46484	-2.47192	-1.58691	-3.17383	-2.80762	-2.7771	-3.50952
-1.61743	-2.47192	-2.41089	-2.50244	-0.45776	-2.50244	-1.61743	-2.38037	-1.70898	-2.65503	-2.53296	-2.59399	-2.92969
-1.09863	-2.92969	-2.28882	-2.83813	-0.94604	-2.41089	-0.67139	-2.19727	-3.2959	-2.41089	-2.0752	-2.0752	-2.41089
-1.15967	-3.11279	-2.13623	-2.10571	-1.2207	-2.65503	0	-1.67847	-2.53296	-2.2583	-2.19727	-2.19727	-2.9602
-0.67139	-2.04468	-2.0752	-2.62451	-1.09863	-1.89209	-0.91553	-1.80054	-1.19019	-1.89209	-1.52588	-2.68555	-2.71606
-2.04468	-1.86157	-1.95312	-2.80762	-1.67847	-2.41089	-1.77002	-3.14331	-1.37329	-2.31934	-1.19019	-2.44141	-2.01416
-2.92969	-2.68555	-2.59399	-2.86865	-1.25122	-3.479	-1.34277	-3.20435	-2.41089	-2.41089	-1.64795	-2.34985	-3.05176
-1.77002	-3.2959	-2.50244	-2.65503	-0.48828	-3.479	-0.27466	-2.99072	-2.59399	-1.49536	-2.19727	-3.8147	-3.90625
-1.95312	-3.14331	-2.22778	-2.34985	-0.91553	-2.68555	-1.06812	-3.11279	-2.34985	-1.5564	-1.37329	-4.30298	-3.44849
-1.67847	-3.23486	-2.13623	-2.19727	-0.76294	-2.47192	-1.09863	-2.31934	-1.64795	-2.22778	-1.25122	-4.73022	-2.89917
-1.86157	-2.83813	-2.04468	-2.80762	-0.57983	-2.9602	-0.73242	-2.2583	-1.37329	-2.31934	-2.0752	-6.04248	-2.92969
-2.01416	-3.05176	-1.77002	-3.66211	-0.94604	-2.80762	-0.82397	-2.28882	-1.92261	-1.70898	-1.49536	-5.85937	-2.65503
-1.34277	-2.83813	-2.47192	-2.68555	-0.94604	-1.80054	-1.37329	-2.59399	-2.34985	-1.19019	-1.40381	-5.52368	-3.26538
-0.88501	-2.74658	-2.2583	-2.74658	-1.52588	-3.05176	-1.46484	-2.80762	-1.64795	-1.7395	-2.13623	-5.95093	-3.63159
-1.25122	-2.31934	-2.89917	-2.89917	-0.79346	-3.20435	-0.91553	-3.02124	-1.80054	-2.28882	-1.49536	-5.82886	-2.62451
-1.5564	-1.67847	-2.53296	-2.68555	-1.40381	-3.11279	-1.40381	-2.47192	-1.5564	-1.61743	-0.5188	-4.69971	-2.44141
-1.58691	-1.83105	-1.77002	-1.37329	-1.77002	-3.08228	-1.89209	-1.95312	-2.34985	-1.5564	-0.7019	-4.36401	-2.0752
-1.7395	-2.41089	-2.22778	-1.58691	-1.83105	-3.60107	-1.58691	-3.17383	-2.68555	-1.67847	-1.25122	-3.9978	-2.0752
-2.59399	-1.89209	-2.44141	-1.43433	-1.86157	-3.20435	-1.49536	-3.02124	-2.92969	-2.99072	-0.91553	-5.06592	-3.32642
-2.65503	-1.70898	-1.86157	-2.0752	-0.54932	-3.20435	-1.5564	-2.92969	-2.2583	-2.56348	-0.67139	-4.27246	-2.89917
-1.98364	-2.50244	-1.80054	-2.56348	0.15259	-3.08228	-1.0376	-3.41797	-2.71606	-1.00708	-1.67847	-3.44849	-2.01416
-1.95312	-1.5564	-2.65503	-2.74658	-1.19019	-2.68555	-1.06812	-3.32642	-3.41797	-0.97656	-1.67847	-4.3335	-2.10571
-2.13623	-1.86157	-3.32642	-2.65503	-1.31226	-2.01416	-1.52588	-2.99072	-3.14331	-2.04468	-0.54932	-3.8147	-2.04468
-2.86865	-2.65503	-2.92969	-2.71606	-1.09863	-2.34985	-1.37329	-2.92969	-2.59399	-2.68555	-0.76294	-2.89917	-2.31934
-2.53296	-2.99072	-2.71606	-3.08228	-2.31934	-2.68555	-1.43433	-2.89917	-2.28882	-1.37329	-0.94604	-3.20435	-2.34985
-1.98364	-2.22778	-2.53296	-3.479	-3.32642	-3.23486	-1.25122	-2.50244	-2.65503	-1.34277	-0.61035	-3.32642	-2.04468
-2.31934	-2.47192	-3.02124	-2.74658	-3.05176	-3.26538	-0.94604	-2.53296	-3.20435	-1.49536	-1.31226	-3.11279	-1.83105
-3.35693	-1.92261	-3.41797	-1.92261	-1.95312	-2.38037	-1.15967	-2.59399	-3.11279	-1.34277	-1.19019	-2.22778	-2.38037
-1.92261	-2.31934	-2.44141	-2.0752	-1.31226	-1.77002	-1.5564	-2.86865	-3.93677	-1.12915	-1.06812	-1.70898	-2.50244
-1.61743	-3.2959	-2.13623	-2.71606	-1.61743	-2.01416	-1.80054	-2.59399	-3.2959	-2.31934	-1.15967	-2.89917	-1.95312
-2.2583	-3.20435	-2.38037	-2.47192	-2.2583	-1.77002	-2.59399	-2.7771	-2.83813	-2.59399	-0.85449	-2.74658	-1.43433
-3.02124	-3.35693	-2.41089	-2.9602	-1.67847	-1.37329	-2.19727	-2.68555	-3.23486	-2.9602	-1.5564	-2.56348	-1.89209
-2.31934	-2.92969	-3.02124	-2.9602	-0.73242	-0.94604	-2.13623	-2.38037	-3.32642	-1.12915	-1.77002	-2.71606	-1.28174
-2.92969	-2.99072	-3.23486	-3.11279	-0.45776	-2.01416	-3.20435	-2.7771	-2.68555	-1.64795	-1.43433	-2.53296	-0.64087
-3.66211	-2.80762	-2.44141	-3.35693	-0.06104	-2.22778	-2.99072	-2.9602	-3.26538	-2.19727	-1.19019	-2.80762	-2.04468
-2.92969	-2.89917	-2.10571	-3.44849	0.85449	-1.5564	-2.22778	-2.62451	-3.93677	-2.16675	-1.5564	-3.41797	-2.47192
-3.54004	-3.05176	-2.65503	-3.93677	0.09155	-1.67847	-1.95312	-2.47192	-3.93677	-2.16675	-1.25122	-3.11279	-2.2583
-3.08228	-2.56348	-3.479	-2.99072	-0.94604	-1.43433	-2.89917	-2.19727	-3.479	-2.2583	-1.43433	-1.89209	-1.83105
-2.99072	-2.13623	-2.53296	-2.56348	-1.0376	-1.52588	-2.47192	-2.74658	-2.99072	-1.43433	-1.2207	-2.01416	-1.58691
-3.72314	-3.26538	-1.80054	-2.83813	-0.67139	-1.31226	-2.04468	-1.95312	-3.08228	-1.61743	-2.47192	-2.28882	-1.49536
-2.56348	-2.7771	-2.62451	-3.14331	-0.76294	-1.86157	-1.58691	-0.94604	-4.45557	-1.80054	-1.15967	-3.20435	-1.52588
-2.2583	-2.83813	-2.83813	-3.50952	-0.79346	-2.44141	-1.64795	-0.85449	-4.18091	-1.5564	-0.54932	-3.38745	-1.15967
-2.50244	-2.83813	-3.02124	-2.89917	-0.57983	-1.77002	-1.58691	-0.94604	-2.92969	-1.77002	-1.06812	-2.53296	-0.94604
-2.13623	-2.2583	-2.44141	-1.95312	-0.48828	-1.61743	-0.88501	-1.7395	-1.98364	-1.70898	-1.2207	-2.65503	-1.43433
-2.22778	-2.68555	-2.10571	-2.38037	0.06104	-1.95312	-0.88501	-1.40381	-1.28174	-1.5564	-1.7395	-2.2583	-1.31226
-2.19727	-1.86157	-2.83813	-3.44849	-0.7019	-1.89209	-1.92261	-1.95312	-1.92261	-1.34277	-2.01416	-3.20435	-1.15967
-2.2583	-2.04468	-3.96728	-2.22778	-1.58691	-1.7395	-2.31934	-2.28882	-2.56348	-1.40381	-2.2583	-3.20435	-0.27466
-2.2583	-2.13623	-4.30298	-1.49536	-0.61035	-1.92261	-2.04468	-2.2583	-2.89917	-1.28174	-2.2583	-2.59399	-0.61035
-2.04468	-1.92261	-4.18091	-2.7771	-0.39673	-1.7395	-1.2207	-2.28882	-1.98364	-1.34277	-2.13623	-1.89209	-1.67847
-2.0752	-2.80762	-3.69263	-2.31934	-1.25122	-1.70898	-0.91553	-1.92261	-1.09863	-1.46484	-1.64795	-1.95312	-1.70898
-2.16675	-2.50244	-2.89917	-1.19019	-1.67847	-2.01416	-0.30518	-1.98364	-1.2207	-1.64795	-2.50244	-1.0376	-0.82397
-2.13623	-1.77002	-2.44141	-1.86157	-1.31226	-1.95312	-0.76294	-1.52588	-1.98364	-2.10571	-2.92969	-0.64087	-1.58691
-1.49536	-1.98364	-2.31934	-2.89917	-1.28174	-1.98364	-1.15967	-1.67847	-2.04468	-2.04468	-2.65503	-1.92261	-2.13623
-1.15967	-1.92261	-2.53296	-1.98364	-1.12915	-1.28174	-1.2207	-1.0376	-1.64795	-1.98364	-2.80762	-2.99072	-2.56348
-2.56348	-2.16675	-2.16675	-1.61743	-0.97656	-1.37329	-1.77002	-2.16675	-2.01416	-2.41089	-2.71606	-3.32642	-2.10571
-3.26538	-3.11279	-2.19727	-3.02124	-0.85449	-2.44141	-1.52588	-2.59399	-2.31934	-2.2583	-2.34985	-2.68555	-1.92261
-2.56348	-3.57056	-2.80762	-2.34985	0.27466	-2.01416	-1.83105	-2.22778	-1.61743	-1.64795	-1.98364	-2.71606	-2.38037
-2.50244	-3.08228	-2.65503	-1.5564	-0.21362	-1.5564	-1.37329	-2.16675	-1.46484	-2.22778	-2.0752	-2.65503	-2.86865
-2.74658	-3.05176	-2.38037	-1.43433	-0.64087	-1.28174	-0.88501	-2.0752	-1.49536	-2.80762	-1.86157	-2.04468	-2.0752
-1.80054	-2.38037	-3.41797	-2.28882	-0.76294	-1.0376	-1.06812	-1.28174	-2.28882	-1.43433	-1.64795	-1.77002	-1.58691
-1.5564	-1.52588	-3.50952	-2.44141	-1.86157	-1.0376	-1.09863	-1.77002	-2.62451	-1.43433	-2.22778	-2.38037	-1.28174
-1.92261	-1.70898	-2.28882	-2.62451	-1.95312	-1.06812	-1.37329	-1.86157	-2.2583	-2.10571	-2.56348	-2.99072	-1.98364
-2.10571	-2.13623	-2.22778	-1.98364	-1.43433	-1.40381	-2.38037	-2.56348	-1.15967	-1.95312	-2.31934	-1.7395	-2.56348
-1.89209	-2.56348	-3.05176	-2.47192	-1.06812	-1.19019	-1.70898	-3.02124	-0.42725	-1.89209	-2.41089	-1.25122	-2.19727
-1.49536	-1.83105	-2.68555	-3.20435	-0.79346	-1.77002	-2.44141	-2.59399	-0.67139	-2.10571	-2.01416	-1.43433	-1.34277
-1.46484	-1.67847	-2.53296	-2.59399	-1.95312	-1.12915	-2.41089	-1.77002	-1.0376	-2.13623	-1.43433	-1.67847	-1.95312
-1.86157	-2.19727	-2.50244	-2.19727	-2.92969	-1.34277	-1.89209	-2.74658	-1.92261	-2.44141	-1.7395	-1.70898	-2.47192
-1.25122	-2.34985	-3.479	-2.80762	-2.86865	-1.61743	-2.65503	-3.35693	-1.52588	-2.10571	-2.22778	-1.89209	-2.50244
-0.7019	-2.04468	-3.11279	-3.02124	-1.40381	-1.46484	-2.0752	-4.21143	-1.40381	-1.58691	-2.2583	-2.01416	-2.28882
-1.86157	-2.47192	-3.05176	-2.41089	-1.70898	-1.80054	-1.5564	-3.08228	-1.0376	-2.2583	-2.92969	-2.71606	-2.28882
-2.56348	-2.56348	-3.08228	-2.44141	-1.67847	-2.0752	-1.00708	-2.80762	-1.00708	-2.19727	-3.20435	-2.83813	-2.16675
-2.53296	-2.68555	-2.7771	-2.92969	-1.25122	-1.37329	-1.52588	-2.99072	-1.31226	-1.95312	-2.71606	-1.70898	-2.10571
-2.22778	-2.86865	-2.71606	-3.35693	-0.5188	-0.76294	-2.28882	-2.38037	-1.80054	-1.46484	-2.19727	-1.34277	-1.7395
-1.06812	-2.47192	-2.9602	-3.90625	-0.79346	-0.85449	-1.83105	-1.95312	-1.34277	-2.68555	-2.01416	-2.56348	-1.19019
-1.77002	-2.2583	-2.65503	-4.08935	-1.34277	-1.43433	-2.22778	-1.95312	-1.06812	-1.89209	-2.59399	-2.38037	-1.09863
-2.38037	-3.41797	-2.56348	-3.20435	-1.06812	-1.00708	-2.59399	-2.34985	-1.92261	-2.01416	-2.41089	-1.58691	-1.37329
-1.43433	-2.89917	-2.47192	-2.59399	-0.54932	-1.15967	-2.28882	-1.61743	-2.38037	-2.34985	-2.83813	-1.46484	-1.64795
-0.88501	-2.50244	-1.95312	-2.9602	-0.64087	-2.13623	-2.13623	-1.25122	-2.16675	-1.09863	-3.32642	-1.61743	-1.92261
-0.94604	-2.80762	-1.77002	-3.72314	-1.49536	-1.61743	-2.34985	-2.0752	-1.09863	-1.52588	-2.10571	-2.31934	-2.01416
-1.61743	-2.19727	-2.13623	-3.63159	-2.28882	-1.40381	-2.38037	-2.0752	-0.57983	-1.89209	-1.95312	-2.59399	-1.98364
-1.80054	-1.58691	-2.80762	-3.11279	-2.65503	-1.15967	-2.44141	-1.70898	-1.49536	-2.16675	-1.83105	-2.62451	-2.01416
-2.0752	-1.25122	-3.23486	-3.44849	-1.46484	-0.88501	-0.85449	-1.25122	-1.67847	-2.50244	-1.70898	-2.22778	-1.5564
-2.83813	-1.7395	-2.65503	-3.17383	-0.21362	-1.37329	-1.49536	-1.70898	-0.7019	-2.28882	-1.2207	-1.25122	-1.86157
-2.62451	-2.2583	-3.17383	-2.56348	-0.82397	-2.2583	-1.89209	-2.0752	-0.33569	-2.44141	-0.82397	-1.83105	-2.13623
-2.01416	-1.92261	-3.2959	-3.54004	-1.2207	-2.28882	-1.77002	-0.45776	-1.46484	-1.64795	-1.25122	-1.98364	-1.64795
-1.64795	-1.06812	-3.54004	-3.02124	-1.58691	-2.2583	-1.92261	-1.89209	-1.37329	-0.5188	-1.98364	-1.00708	-2.16675
-1.86157	-2.0752	-3.87573	-2.50244	-1.09863	-1.98364	-1.77002	-2.89917	-1.31226	-1.80054	-3.20435	-1.28174	-1.52588
-1.83105	-2.44141	-3.69263	-2.41089	-0.88501	-1.64795	-1.37329	-2.10571	-1.83105	-1.64795	-3.20435	-1.92261	-0.5188
-2.16675	-2.71606	-2.47192	-2.28882	-0.7019	-2.10571	-0.67139	-1.12915	-2.19727	-1.09863	-2.7771	-2.10571	-0.79346
[truncated: 48,001 more rows]
