# Supplementary material for: GABAergic motor neurons bias locomotor decision-making in C. elegans
Source: Nat Commun. 2020 Oct 8;11:5076. doi: 10.1038/s41467-020-18893-9 (PMC7544903; doi:10.1038/s41467-020-18893-9)
Supplement: Supplementary file 4 — Source Data [file 41467_2020_18893_MOESM4_ESM.zip › Fig. s3 Source Data.xlsx]

## Sheet: Panel_a_data
VD5
Decay (ms)	Number of events
0.2	37
0.6	289
1	485
1.4	384
1.8	236
2.2	111
2.6	52
3	20
3.4	14
3.8	6
4.2	6
4.6	3
5	4
5.4	0

## Sheet: Panel_a_trace
VD5
-0.63953
-0.36487
-1.34144
-1.55506
-0.88368
-0.21229
0.18444
-0.73109
-1.31092
-1.40248
-0.63954
-0.18178
-0.18178
-0.05971
-0.48696
-0.21229
-0.48403
-0.54215
-1.14959
-1.05507
-0.99112
-0.68303
-0.89374
-1.25704
-0.67424
-0.67133
-0.3022
-0.29929
-0.90673
-0.87324
-1.26705
-1.26414
-0.77295
-0.34279
-1.04172
-1.34399
-1.15797
-0.45315
-0.23661
-1.11865
-0.84108
-1.05179
-1.20147
-1.04597
-1.31766
-1.4063
-1.22028
-0.82064
-1.09238
-1.05889
-1.48323
-1.20566
-1.17223
-0.83362
-0.52547
0.20986
0.4264
-0.30311
-0.14761
-0.75499
-0.69104
-0.53554
-1.23489
-1.03729
0.01209
0.11974
-1.10435
-0.86361
-0.37872
-0.22826
-0.65601
-1.96877
-1.38944
0.16646
-0.56407
-1.11059
-0.74157
-1.83741
-1.74305
-0.67148
-0.1804
0.06654
-0.81566
-1.24011
-0.50423
-0.89816
-1.56674
-1.56394
-1.04234
-0.70319
-1.09712
-0.66707
-0.51168
-1.18027
-0.72669
-0.54499
0.09447
-0.21211
-1.00698
-0.45909
-0.15532
0.05689
0.51325
0.63391
0.72403
-0.25394
-0.95725
-0.07365
-0.62437
-0.4427
-0.16945
0.34795
-0.14174
-1.15023
-0.72442
-0.32909
-1.06292
-1.03381
0.18548
-0.45682
-0.21409
-0.55119
-0.09483
-0.76762
-0.92164
-0.34322
-0.43618
0.02018
-0.25588
-0.19628
-0.77752
-0.62634
0.04364
-0.26294
-0.32541
-0.20475
-0.48081
-0.05498
-0.11742
-0.85127
-1.24941
-0.60995
-0.21462
-0.94334
-2.16025
-0.26444
-0.50486
-3.00358
-5.1666
-6.7192
-7.02066
-6.13193
-5.79251
-5.20896
-4.10653
-3.67556
-3.4277
-2.63052
-2.41317
-2.16524
-2.3141
-1.53216
-2.11084
-2.62847
-1.61901
-1.61785
-1.40307
-0.54742
-1.24578
-1.05733
-1.1231
-1.28042
-0.87426
-0.42981
-0.38653
-0.27777
-0.5047
-0.518
-0.40924
-0.85424
-0.86755
-0.66724
-0.52796
-0.35188
-0.4821
-1.68029
-1.2
-0.53661
-0.02581
-0.36966
-0.988
-0.44517
-0.32505
-0.23544
-0.84778
-1.58216
-0.79065
0.7638
-0.27575
-0.39981
0.42221
0.81699
-0.40566
-0.49917
-0.59271
-0.44207
-0.29143
-1.05632
-0.50896
-0.72457
-0.63496
-0.91157
-1.03559
-0.39668
-0.27659
-0.5532
-0.9824
-0.98435
-0.71164
-0.22535
-0.80713
-1.26685
-0.35327
-0.56884
-0.41824
0.28171
-0.11307
-1.14451
-0.74164
-0.61329
-0.72921
-1.27238
-1.47985
-0.46662
-0.36879
-0.54575
-1.14995
-0.68106
0.12953
0.69632
0.65242
-0.49589
-0.70298
-0.1347
-0.02319
0.13078
0.31526
0.000179722
-0.43396
-1.08185
-1.24133
-1.24822
-0.85838
-1.10941
-1.26902
-0.574
-0.00106
-0.97146
-1.78927
-1.17263
-1.10543
-1.64858
-1.30672
-0.65969
-0.1346
0.14622
-1.12935
-1.06215
-0.65926
-0.89711
-0.67733
-0.82375
-1.06172
-1.26918
-1.04927
-0.70741
-1.1285
-0.29836
0.01299
-1.44557
-1.74458
-1.37221
-1.57967
-0.68849
-0.10237
-0.49293
-1.70747
-2.52528
-2.24446
-1.23109
-0.55354
-0.4253
-1.9145
-2.03041
-1.2917
-1.07191
-0.66902
-0.02198
-1.11445
-1.23023

## Sheet: Panel_b_data
VA5
Decay (ms)	Number of events
7.5	7
12.5	44
17.5	101
22.5	174
27.5	199
32.5	229
37.5	241
42.5	228
47.5	214
52.5	185
57.5	167
62.5	147
67.5	157
72.5	111
77.5	98
82.5	89
87.5	91
92.5	76
97.5	44
102.5	55
107.5	43
112.5	46
117.5	36
122.5	38
127.5	28
132.5	21
137.5	25
142.5	15
147.5	24
152.5	11
157.5	7
162.5	7
167.5	10
172.5	7
177.5	8
182.5	2
187.5	5
192.5	5
197.5	3
200	0

## Sheet: Panel_b_trace
VA5
-1.00708
-1.25122
-1.61743
-1.40381
-0.76294
-1.19019
-1.31226
-0.45776
-0.30518
-1.2207
-1.49536
-1.15967
-1.52588
-1.7395
-1.77002
-0.36621
0.24414
-0.79346
-2.31934
-2.56348
-1.25122
-0.91553
-0.36621
-0.94604
-0.97656
-0.27466
-1.06812
-1.83105
-2.04468
-1.5564
-0.67139
-0.94604
-1.49536
-1.25122
-1.37329
-1.89209
-1.5564
-1.49536
-2.28882
-0.82397
-0.67139
-0.94604
-0.06104
-0.27466
-1.7395
-1.09863
-0.67139
-0.54932
-0.54932
-1.25122
-0.76294
0.12207
-0.30518
-0.76294
-0.42725
-1.34277
-1.46484
-1.52588
-1.25122
-0.94604
-0.67139
-0.73242
-1.0376
-1.67847
-1.67847
-1.06812
-1.43433
-1.67847
-1.0376
-1.15967
-0.79346
-0.18311
-0.82397
-1.00708
-0.27466
-0.64087
-0.97656
-0.54932
-0.5188
-1.31226
-1.5564
-1.77002
-1.37329
-1.34277
-1.64795
-1.12915
-0.27466
0.09155
-0.45776
-0.5188
-1.0376
-1.28174
-0.88501
-0.33569
-0.15259
-0.67139
-1.0376
-0.42725
-0.45776
0.09155
-0.5188
-1.12915
-1.31226
-0.76294
-1.00708
-1.40381
-1.19019
-1.43433
-0.57983
-0.27466
-0.97656
-1.19019
-0.5188
-0.64087
-1.06812
-0.79346
-1.19019
-1.40381
-1.19019
-0.48828
-0.39673
-0.54932
-1.12915
-0.82397
-0.64087
-0.39673
-1.09863
-1.15967
-0.24414
-0.79346
-0.57983
-0.88501
-1.89209
-1.49536
-0.64087
-0.42725
-0.33569
-0.64087
-0.82397
-1.86157
-1.15967
-0.30518
-1.12915
-1.64795
-1.83105
-1.98364
-1.67847
-0.21362
-0.39673
-1.06812
-0.7019
-0.36621
-0.24414
-0.30518
-0.79346
-0.30518
-1.28174
-0.85449
-0.76294
-1.25122
-0.48828
-0.09155
-0.67139
-0.79346
-0.30518
-0.7019
-1.34277
-1.43433
-1.58691
-2.44141
-4.02832
-4.97436
-6.04248
-7.41577
-8.94165
-10.0403
-10.0403
-10.5286
-11.1999
-13.8855
-15.5945
-15.0757
-14.2212
-14.5264
-16.0217
-15.4724
-15.9912
-15.6555
-14.9231
-14.0991
-14.7705
-15.4114
-15.2283
-15.0452
-15.5335
-15.4114
-13.6719
-12.7869
-13.7634
-14.0381
-13.1531
-13.5498
-14.0076
-14.1296
-14.8315
-14.4653
-13.6719
-14.74
-15.1367
-15.5335
-15.9607
-14.6484
-12.9089
-13.7024
-14.6484
-14.5264
-13.855
-14.0381
-13.0005
-13.6108
-13.4277
-13.9465
-14.3127
-14.0991
-14.4959
-14.74
-14.2517
-14.7095
-14.4653
-13.2446
-13.8855
-14.801
-13.9771
-12.7869
-12.6953
-11.1999
-11.4441
-12.6343
-13.8245
-14.1907
-14.801
-14.2517
-13.855
-14.3738
-13.3362
-13.2141
-12.8174
-12.1765
-12.4512
-11.9629
-12.4207
-12.9089
-13.092
-12.97
-13.7939
-12.8784
-12.146
-12.3596
-11.7188
-11.3831
-12.1765
-11.9629
-12.085
-12.4207
-11.261
-11.6882
-11.5967
-11.5662
-13.4582
-13.9771
-12.97
-12.4817
-12.9395
-12.4207
-12.5427
-11.4746
-10.376
-10.0403
-9.88769
-9.67407
-9.0332
-8.8501
-10.2234
-12.146
-12.2681
-11.6272
-11.0168
-9.85718
-9.70459
-9.67407
-9.79614
-9.91821
-8.97217
-9.3689
-10.4675
-10.9558
-11.261
-10.6812
-9.39941
-8.63647
-8.97217
-9.30786
-9.552
-9.46045
-9.70459
-9.58252
-9.73511
-10.1623
-11.0779
-11.1694
-10.437
-10.0098
-10.1318
-10.3149
-10.1013
-10.3149
-10.8337
-10.7422
-11.2305
-11.261
-10.1623
-10.3149
-11.3525
-11.1694
-11.0779
-10.1929
-10.437
-9.88769
-9.24683
-8.66699
-8.94165
-8.23975
-9.00268
-9.76562
-9.97925
-9.15527
-8.91113
-10.2234
-10.3149
-9.3689
-8.78906
-9.00268
-9.15527
-8.45337
-8.27026
-8.42285
-8.88061
-10.6201
-12.085
-11.8103
-10.7727
-9.58252
-9.79614
-11.0474
-11.5356
-11.5051
-10.8337
-11.4441
-11.9629
-11.6882
-10.2539
-10.9253
-10.8337
-10.9863
-9.91821
-9.85718
-10.1318
-10.1318
-9.82666
-9.76562
-9.24683
-8.42285
-9.49097
-9.67407
-8.39233
-8.8501
-9.91821
-9.15527
-8.27026
-9.24683
-9.79614
-10.3149
-11.0168
-9.85718
-8.63647
-9.33838
-9.39941
-9.39941
-9.49097
-9.82666
-11.322
-11.2305
-10.2234
-8.45337
-7.69043
-7.65991
-7.9956
-7.56836
-7.47681
-7.35474
-7.17163
-6.92749
-6.80542
-7.17163
-7.01904
-6.71387
-6.13403
-6.10352
-7.23267
-8.42285
-9.24683
-8.81958
-8.11767
-8.88061
-9.12475
-9.64355
-8.88061
-7.65991
-8.20923
-8.17871
-8.27026
-9.18579
-8.14819
-7.1106
-7.38525
-7.44629
-8.02612
-8.23975
-8.08716
-7.72095
-8.57544
-7.78198
-7.01904
-6.50024
-6.98852
-7.08008
-8.5144
-9.21631
-8.60596
-8.78906
-8.54492
-7.87353
-8.08716
-8.66699
-8.11767
-8.81958
-9.21631
-7.93457
-6.83594
-6.5918
-7.20215
-8.45337
-8.94165
-8.02612
-6.80542
-7.32422
-7.17163
-6.46973
-5.70679
-5.5542
-5.12695
-5.27954
-5.49316
-5.67627
-5.7373
-5.06592
-5.27954
-5.37109
-4.02832
-4.76074
-6.13403
-6.89697
-7.59888
-6.71387
-7.62939
-7.93457
-8.20923
-7.93457
-6.5918
-7.38525
-7.17163
-7.26318
-8.05664
-7.38525
-6.28662
-6.80542
-6.56128
-3.90625
-3.2959
-5.37109
-6.13403
-5.34058
-5.61523
-5.64575
-6.34766
-7.23267
-5.85937
-4.30298
-3.479
-3.479
-3.96728
-4.97436
-6.22559
-6.7749
-6.7749
-7.17163
-7.08008
-6.98852
-7.20215
-7.20215
-7.53784
-8.45337
-7.90405
-7.78198
-7.50732
-6.46973
-5.37109
-6.7749
-7.26318
-7.04956
-8.20923
-8.8501
-7.47681
-7.53784
-8.45337
-7.53784
-6.04248
-6.31714
-6.62231
-6.71387
-7.53784
-6.89697
-6.86645
-6.56128
-6.50024
-6.28662
-5.18799
-4.85229
-6.43921
-7.78198
-6.68335
-6.28662
-6.073
-6.89697
-6.22559
-5.95093
-6.53076
-5.98144
-5.98144
-5.06592
-5.06592
-5.52368
-6.01196
-5.34058
-4.3335
-3.02124
-3.69263
-4.66919
-3.8147
-4.36401
-5.06592
-4.94385
-5.09644
-5.98144
-6.2561
-6.34766
-7.90405
-7.65991
-7.04956
-6.19507
-5.49316
-5.82886
-6.5918
-6.22559
-5.61523
-4.85229
-5.64575
-6.22559
-5.58472
-5.67627
-6.10352
-6.13403
-5.92041
-4.11987
-3.23486
-5.06592
-6.16455
-6.19507
-4.88281
-5.09644
-6.073
-5.92041
-5.85937
-5.15747
-5.46265
-5.27954
-4.27246
-3.479
-3.75366
-3.69263
-3.8147
-4.08935
-3.60107
-4.36401
-4.5166
-4.73022
-3.90625
-3.63159
-2.74658
-3.2959
-3.96728
-3.54004
-3.66211
-3.11279
-2.99072
-2.7771
-2.38037
-2.92969
-3.479
-2.65503
-2.71606
-2.7771
-2.13623
-2.65503
-4.05884
-4.21143
-3.8147
-3.20435
-2.41089
-1.43433
-2.86865
-4.11987
-4.66919
-5.46265
-5.43213
-4.5166
-3.41797
-3.05176
-3.14331
-3.44849
-3.26538
-2.83813
-3.87573
-4.11987
-5.34058
-5.70679
-5.46265
-5.40161
-4.88281
-4.63867
-4.94385
-4.02832
-4.05884
-4.91333
-4.57764
-4.21143
-5.27954
-5.37109
-5.79834
-6.04248
-6.2561
-4.82178
-3.54004
-2.9602
-3.23486
-3.479
-3.23486
-2.44141
-2.65503
-2.74658
-2.9602
-3.44849
-3.17383
-3.50952
-3.479
-3.2959
-3.54004
-3.479
-3.63159
-3.90625
-4.11987
-3.2959
-2.7771
-3.54004
-4.11987
-3.54004
-2.89917
-1.98364
-2.68555
-3.50952
-3.50952
-3.2959
-2.44141
-2.44141
-2.86865
-2.99072
-2.9602
-3.8147
-3.72314
-3.35693
-2.92969
-2.80762
-2.53296
-1.64795
-1.7395
-2.10571
-1.46484
-1.83105
-2.74658
-3.57056
-2.89917
-2.47192
-2.86865
-2.59399
-2.62451
-1.49536
-1.31226
-1.28174
-1.80054
-2.16675
-1.7395
-1.09863
-1.2207
-1.37329
-1.49536
-1.40381
-0.73242
-0.12207
-0.36621
-0.57983
-0.61035
-0.94604
-0.97656
-0.36621
-0.24414
-1.31226
-1.67847
-2.13623
-2.10571
-2.19727
-2.13623
-1.37329
-1.31226
-1.28174
-2.56348
-3.17383
-2.10571
-1.19019
-1.2207
-1.70898
-0.97656
-0.64087
-1.06812
-1.28174
-0.82397
-1.7395
-1.64795
-1.12915
-0.67139
-0.97656
-1.83105
-1.31226
-1.28174
-1.46484
-0.24414
-0.39673
-0.48828
-0.09155
-0.64087
-1.52588
-1.49536
-0.7019
-1.34277
-1.37329
-2.0752
-1.28174
-1.06812
-1.40381
-2.13623
-2.31934
-1.43433
-1.67847
-1.52588
-1.7395
-1.15967
-0.67139
-0.85449
-2.31934
-2.53296
-2.34985
-2.59399
-2.47192
-2.62451
-2.92969
-3.50952
-2.99072
-1.95312
-1.52588
-0.67139
0.21362
-0.48828
-1.64795
-2.04468
-1.67847
-0.27466
0.06104
-0.7019
-1.95312
-1.58691
-1.09863
-0.79346
-0.85449
-0.36621
-1.06812
-0.76294
-0.73242
-1.09863
-0.97656
-2.04468
-2.50244
-1.46484
-0.88501
-1.12915
-1.77002
-0.64087
-0.24414
-0.91553
-1.12915
-0.88501
-0.24414
0.18311
-1.34277
-1.09863
-0.36621
-0.94604
-1.37329
-0.97656
-0.39673
-0.39673
-0.36621
-0.7019
-0.94604
-0.57983
-0.85449
-0.54932
-0.12207
-0.91553
-1.12915
-1.37329
-1.46484
-1.95312
-2.41089
-2.59399
-1.28174
-1.15967
-1.09863
-1.98364
-2.0752
-1.92261
-2.53296
-2.47192
-2.68555
-1.06812
0.33569
0.36621
-1.09863
-0.94604
-0.24414
-0.88501
-0.97656
-1.43433
-1.80054
-0.64087
0
-0.88501
-1.98364
-1.67847
-1.37329
-0.54932
-0.33569
-0.82397
-2.04468
-1.43433
-1.0376
-1.25122
-1.98364
-1.09863
-0.61035
-1.00708
-0.91553
-0.5188
-1.15967
-1.34277
-1.61743
-2.47192
-1.83105
-1.31226
-1.19019
-1.34277
-1.83105
-1.70898
-0.45776
0
-1.5564
-2.0752
-1.09863
-0.21362
-0.61035
-0.88501
-0.06104
0.64087
-0.61035
-1.49536
-0.88501
-1.15967
-1.7395
-1.46484
-2.04468
-1.37329
-0.48828
-0.67139
-0.76294
-0.88501
-1.2207
-0.64087
0.09155
-0.73242
-0.85449
-0.5188
-0.09155
0.12207
-0.7019
-0.79346
-0.7019
-0.85449
-0.27466
-1.83105
-3.05176
-2.22778
-1.49536
-1.15967
-2.01416
-2.31934
-1.40381
-0.85449
-1.25122
-2.10571
-2.2583
-1.34277
-1.06812
-1.83105
-1.0376
-0.45776
-1.2207
-1.19019
-1.15967
-0.12207
-0.39673
-1.28174
-1.7395
-1.25122
-1.67847
-1.80054
-1.31226
-0.27466
0.06104
-0.88501
-1.12915
-0.85449
-0.61035
-0.48828
-1.12915
-0.73242
-0.33569
-0.82397
-1.95312
-1.83105
-1.37329
-1.86157
-2.44141
-2.01416
-1.7395
-1.43433
-1.64795
-1.61743
-0.97656
-1.77002
-2.53296
-1.83105
-0.7019
-0.82397
-0.73242
-0.30518
0
0.03052
-0.57983
-0.36621
-0.12207
-0.42725
-0.30518
