# Supplementary material for: GABAergic motor neurons bias locomotor decision-making in C. elegans
Source: Nat Commun. 2020 Oct 8;11:5076. doi: 10.1038/s41467-020-18893-9 (PMC7544903; doi:10.1038/s41467-020-18893-9)
Supplement: Supplementary file 4 — Source Data [file 41467_2020_18893_MOESM4_ESM.zip › Fig. s4 Source Data.xlsx]

## Sheet: Panel_a_trace
-0.24414
-0.18311
0
0.09155
-0.06104
0
0.06104
0.73242
0.7019
-0.15259
-0.30518
-0.03052
0
0.24414
0.67139
0.27466
-0.21362
-0.57983
0.03052
0.5188
0.39673
0.39673
0
-0.03052
0
-0.18311
-0.12207
0.03052
-0.30518
-0.33569
-0.76294
-0.24414
-0.33569
-0.03052
-0.79346
0
0.67139
-0.27466
-0.27466
0.27466
-0.21362
0.06104
0.03052
-0.06104
0
0.39673
-0.27466
0.18311
0.03052
0.03052
0
0.30518
0.24414
-0.03052
-0.09155
-0.7019
0
1.52588
0.82397
0
-0.27466
-0.39673
-0.21362
0.42725
-0.18311
-1.31226
-0.88501
0.24414
0.21362
0.21362
-0.03052
-0.18311
-0.12207
-0.76294
-0.03052
0.27466
0.15259
0.27466
-0.09155
-0.48828
0.09155
0
0.06104
-0.30518
-0.61035
-0.67139
0.42725
0.18311
-0.42725
-0.54932
-0.30518
-0.7019
0.15259
0.36621
-0.21362
-0.57983
-0.91553
-0.09155
0
0.48828
0.18311
-0.09155
0
-0.61035
-0.48828
0.09155
0.36621
-0.06104
-0.64087
-0.39673
-0.09155
0.36621
-0.67139
-0.45776
0.06104
0.27466
0.88501
0.76294
0.21362
0.09155
-0.24414
0.18311
0.24414
0.15259
-0.42725
-0.61035
-0.36621
-0.5188
-0.45776
-0.36621
0
-0.21362
-0.24414
0.03052
-0.64087
-0.67139
-0.18311
-0.12207
0.06104
-0.33569
-0.97656
-0.18311
-0.03052
0.06104
0
0.36621
0.42725
0.48828
-0.12207
0.09155
-0.30518
-0.18311
-0.76294
-0.61035
-0.03052
-0.06104
-0.27466
-0.30518
-0.21362
0.12207
-0.54932
0.21362
0.39673
0.27466
0.03052
-0.12207
0.36621
-0.24414
0.09155
0.36621
-0.18311
0.09155
0.18311
-0.39673
-1.2207
-0.97656
-0.61035
0.12207
-0.03052
-0.30518
0.03052
0.12207
0.24414
-0.12207
-0.09155
0.12207
-0.30518
-0.79346
-0.73242
-0.64087
-0.39673
0.06104
0.03052
-0.12207
-0.21362
0.18311
0
-0.54932
-0.5188
-0.57983
-0.64087
-0.39673
0.03052
-0.5188
-0.5188
0.94604
0.45776
-0.42725
-0.06104
-0.73242
-0.36621
-0.42725
-0.36621
-0.03052
0
-0.57983
-0.42725
-0.48828
0.12207
0
0.06104
-0.30518
-0.45776
-0.24414
-0.03052
-0.21362
0.33569
-0.09155
-0.61035
-0.06104
-0.18311
0.36621
0.79346
0.12207
-0.09155
-0.30518
-0.45776
0
0.33569
-0.18311
-0.64087
-0.64087
0.06104
0.12207
-0.18311
-0.24414
0.12207
-0.33569
-0.30518
-0.18311
-0.36621
-0.24414
-0.03052
0.27466
-0.39673
0.09155
0.15259
0.39673
0.36621
0.03052
-0.5188
0
0
-0.45776
-0.18311
-0.5188
-0.94604
-0.27466
-0.5188
-0.33569
0
0.36621
-0.03052
-0.09155
-0.67139
-0.88501
-0.64087
-0.33569
-0.03052
-0.21362
-0.12207
-0.79346
-0.7019
0.03052
0.45776
0.03052
-0.30518
-0.33569
0
0.09155
0.42725
0.24414
0.09155
0.24414
0.5188
0.36621
0.24414
-0.57983
-0.39673
-0.12207
-0.12207
0
0
0
0.33569
-0.06104
-0.61035
0.21362
0
0.09155
0
-0.30518
-0.42725
0
-0.03052
-0.15259
0.24414
-0.24414
-0.42725
0.42725
0.5188
0.27466
0.21362
-0.48828
-0.45776
0.61035
0.7019
-0.18311
-0.61035
-0.36621
-0.45776
-0.09155
-0.15259
-0.33569
-0.33569
-0.30518
-0.30518
0.18311
0.79346
0.33569
-0.27466
-0.88501
-0.85449
-0.12207
0.45776
0.64087
0.06104
-0.24414
0.12207
0.12207
0.27466
0.21362
-0.5188
-0.91553
-0.42725
0.64087
-0.18311
0.03052
0.64087
0.36621
-0.73242
-0.79346
0
0.06104
0.12207
-0.54932
-0.24414
0
0
0.27466
0.5188
0.33569
-0.15259
-0.18311
0.30518
0.15259
-0.18311
-0.48828
0.06104
0.09155
-0.39673
-0.57983
-0.61035
-0.42725
0
0.21362
0.54932
0.33569
-0.12207
-0.57983
-0.94604
-0.76294
-0.06104
-0.06104
-0.76294
-0.24414
0.24414
-0.97656
-1.00708
-1.5564
-0.97656
-0.15259
0.33569
0.61035
-0.03052
-0.03052
0.33569
0
-0.39673
0
0.27466
0.36621
0
0.15259
0.54932
0.24414
-0.94604
-0.82397
-0.06104
0.33569
0.76294
0.45776
0.64087
0.61035
0.54932
0.27466
-0.21362
-0.54932
-0.18311
-0.54932
0
0.36621
0.57983
0.24414
0.24414
-0.33569
-0.33569
0.15259
-0.18311
-0.36621
-0.45776
-0.7019
-0.85449
-1.25122
0.12207
0.67139
-0.45776
-0.15259
-0.5188
-0.27466
-0.24414
0
0.30518
-0.24414
-0.21362
0
-0.42725
-0.79346
-0.15259
0.30518
0.30518
0.09155
0.42725
0.54932
0.03052
0.39673
0.36621
0.21362
-0.09155
0
-0.27466
-1.09863
-1.43433
-1.2207
0.18311
0.79346
-0.09155
-0.79346
-0.45776
-0.12207
0.21362
0.27466
-0.33569
-0.21362
0.42725
0.5188
0.67139
0.36621
0
-0.06104
-0.39673
-0.82397
-0.21362
-0.06104
0
-0.15259
-0.15259
-0.12207
0
-0.36621
-0.21362
0.12207
-0.64087
0
1.00708
0.54932
0.42725
0.5188
0.39673
0.33569
0.03052
-0.5188
-0.45776
-0.06104
-0.21362
-0.88501
-0.82397
-0.36621
0.09155
0.57983
0.12207
-0.24414
-0.36621
-0.15259
-0.15259
-0.61035
-0.24414
-0.27466
0.33569
0.91553
0.27466
0
-0.30518
-0.42725
-0.27466
-0.33569
-0.30518
0
0.54932
0.27466
-0.27466
0.27466
0.12207
0.30518
0.27466
0.06104
0
0
0.06104
-0.12207
-0.61035
-0.54932
0
0.09155
-0.24414
-0.27466
-0.97656
-0.85449
-0.18311
0.67139
0.73242
-0.27466
-0.97656
-0.21362
-0.12207
-0.24414
-0.42725
-0.12207
0.03052
0
0
0.15259
-0.45776
0.67139
0.03052
-0.21362
0.09155
0.09155
0
-0.18311
0.09155
-0.33569
0
0.24414
0
-0.15259
0.76294
0
-0.57983
-0.15259
0.18311
-0.57983
-0.79346
0.21362
0.67139
-0.21362
-0.42725
-0.12207
0
-0.42725
-0.67139
-0.67139
-0.7019
0.09155
0.33569
0.42725
0.24414
0.12207
-0.09155
-0.45776
-0.33569
0
-0.42725
-0.48828
-0.30518
-0.27466
0.67139
0.42725
0.33569
0.30518
-0.33569
-0.5188
-0.45776
0.73242
0.91553
0.09155
-0.36621
-0.24414
0.36621
0.15259
-0.06104
-0.48828
-0.06104
-0.64087
0.39673
0.67139
0.33569
0.27466
-0.61035
-0.73242
-0.15259
-0.18311
0.18311
0.36621
-0.03052
-0.33569
0.12207
0.54932
0.5188
-0.21362
-0.15259
-0.85449
-0.54932
0.09155
0.61035
0.18311
-0.30518
-0.30518
-0.03052
-0.15259
-0.06104
0.27466
-0.64087
-0.09155
0.33569
0.06104
0.5188
-0.18311
-0.5188
-0.18311
-0.33569
-0.45776
-0.09155
0.33569
0
-0.39673
-0.21362
0
-0.5188
-1.15967
-0.30518
-0.12207
0.18311
-0.18311
-0.42725
-0.09155
-0.76294
-0.61035
-0.06104
0.18311
0.36621
0
-0.09155
-0.03052
-0.64087
-1.00708
-0.57983
0.57983
0.39673
0.36621
0.61035
0.42725
0.06104
0.45776
0.33569
0
0
-0.21362
-0.06104
-0.67139
-0.61035
-0.73242
0
0
0
0.30518
-0.42725
-0.57983
-0.12207
0.24414
-0.54932
-0.64087
0
-0.27466
-0.94604
-0.67139
-0.15259
0
0.15259
0
-0.79346
-0.64087
0.06104
0.24414
-0.03052
0.06104
-0.42725
-0.39673
0.21362
-0.15259
-0.67139
-0.30518
0.48828
0.7019
-0.12207
-0.45776
-0.57983
0
0.39673
-0.5188
-0.91553
-0.88501
-0.27466
0
-0.64087
0.30518
0.24414
-0.27466
-0.09155
0.18311
-0.12207
-0.54932
0.06104
0.5188
0.48828
0.48828
0.24414
-0.03052
-0.76294
-0.54932
-0.67139
-0.15259
0.24414
0.12207
-0.57983
-0.64087
-0.12207
-0.06104
-0.67139
-0.06104
0.30518
-0.36621
-0.48828
-0.64087
0
0.54932
1.2207
0.67139
0.21362
-0.09155
-0.21362
0.09155
0.42725
-0.39673
-0.5188
-0.33569
0.09155
0.27466
-0.73242
-0.7019
-0.21362
-0.79346
0.33569
0.79346
-0.21362
-1.49536
-0.85449
-0.12207
-0.18311
-0.67139
-0.42725
0.21362
0.33569
0.12207
-0.03052
0.15259
-0.06104
-0.21362
0.09155
0.45776
-0.57983
-0.39673
-0.24414
-0.36621
0.27466
0.61035
0.79346
0.57983
-0.57983
-0.97656
-0.30518
0.42725
0.36621
-0.79346
-0.21362
0.73242
0.27466
-0.73242
-0.18311
-0.06104
0.03052
-0.09155
0.12207
0
-0.03052
-0.85449
-0.33569
-0.09155
-0.54932
-1.09863
-1.00708
0.15259
0.18311
-0.24414
-0.21362
-0.21362
-0.57983
-0.24414
-0.54932
-0.33569
-0.12207
0.18311
-0.24414
-0.39673
0.06104
0.42725
0.06104
-0.36621
-0.67139
0.06104
0.61035
-0.15259
-1.12915
-0.79346
-0.45776
0.30518
-0.18311
-0.09155
0.15259
0.48828
0.42725
-0.33569
-0.57983
-0.39673
-1.09863
-1.2207
0.06104
0.30518
0.27466
0.09155
-0.12207
0.09155
0.48828
-0.5188
-0.94604
-1.0376
-0.79346
0.15259
0.39673
0.39673
-0.42725
-0.39673
0.06104
-1.06812
-1.00708
-0.61035
-0.15259
0
0.21362
0.45776
0.06104
0.12207
0.39673
-0.03052
0.42725
0.12207
-0.91553
-0.45776
0
-0.85449
-0.91553
0.27466
0.27466
0.48828
-0.12207
-0.12207
0.30518
0.03052
-1.0376
-0.48828
-0.5188
-0.64087
-0.7019
-0.15259
0.39673
0.18311
-0.5188
-0.54932
-0.67139
-0.85449
-1.0376
-0.64087
-1.2207
-1.25122
-0.61035
-0.24414
-0.45776
-0.48828
-1.06812
-1.06812
-1.0376
-0.15259
-0.03052
-0.42725
-0.88501
-0.45776
0
-0.18311
-0.24414
0
0.39673
-0.39673
-0.42725
-0.57983
-0.45776
-0.36621
0.30518
0.21362
0
-0.67139
-0.67139
0.12207
0.24414
0.27466
-0.18311
-0.18311
-0.94604
0.21362
0.36621
0.27466
0.36621
0.7019
0
-0.42725
-0.06104
-0.39673
0.33569
0.33569
0.45776
0.5188
0
-0.48828
-0.73242
-1.12915
-1.00708
-1.09863
-0.30518
-0.12207
-0.88501
0.18311
0.48828
-0.21362
0.27466
0.73242
0.42725
-0.12207
-0.48828
-0.39673
-0.33569
0.06104
0.24414
0.21362
-0.03052
-1.0376
-0.33569
0
-0.33569
-0.24414
0.45776
0.64087
-0.24414
-0.61035
-0.36621
0.12207
0.24414
-0.36621
-0.67139
0.45776
0.03052
-0.73242
-0.45776
-0.30518
-0.12207
0.30518
-0.21362
-0.36621
-0.03052
0.09155
-0.03052
-0.30518
0.88501
0.97656
0.39673
-0.33569
-0.61035
-0.24414
0.03052
-0.06104
-0.24414
-0.36621
0.03052
0.06104
0.57983
0.30518
0.03052
0
-0.45776
-0.09155
-0.09155
0
-0.09155
-0.03052
0
0.06104
0.09155
0
0.18311
-0.64087
-1.12915
-0.21362
0.48828
0.67139
0.82397
0.12207
-0.30518
-0.39673
-0.06104
-0.27466
0
-0.15259
-0.42725
-0.27466
-0.09155
0.09155
0.67139
0.15259
-0.15259
0
0.09155
0.42725
-0.27466
-0.88501
-0.27466
-0.03052
-0.7019
-0.33569
-0.54932
-1.25122
-1.15967
-1.19019
0.03052
0.42725
0.30518
0.09155
-0.03052
0.06104
0.21362
-0.15259
-0.76294
-0.39673
0.36621
-0.09155
-0.36621
-0.06104
-0.61035
-0.94604
-1.06812
-0.57983
-0.36621
-0.61035
-0.61035
0.18311
-0.18311
-0.30518
-0.03052
0.03052
0.03052
-0.12207
-0.45776
0.21362
0.42725
-0.36621
0
0
-0.36621
-0.42725
0.12207
0.06104
-0.27466
-0.88501
0.09155
0.82397
0.24414
-0.06104
-0.18311
0
-0.21362
0.15259
0.15259
-0.91553
-1.0376
-0.33569
0.48828
0.36621
0.27466
0.03052
0.33569
0
-0.24414
-0.36621
-0.06104
0.09155
0.12207
0.06104
0.27466
0.57983
-0.42725
-0.18311
0
-0.48828
-0.45776
0.36621
0.12207
0
0.12207
-0.15259
-0.36621
-0.5188
-0.48828
-0.03052
0.33569
-0.18311
-0.85449
-0.7019
-0.61035
-0.39673
-0.48828
-0.97656
-0.88501
-0.42725
0.27466
0.15259
0.03052
-0.09155
-0.27466
-0.5188
0.39673
0.27466
-0.39673
-0.27466
-0.33569
-0.73242
-0.54932
-0.03052
-0.21362
-0.33569
-0.06104
-0.03052
0.24414
-0.24414
-0.03052
0.03052
0.15259
-0.03052
0.15259
0.24414
-0.03052
0
-0.7019
-0.67139
-0.36621
-0.21362
-0.94604
-0.54932
-0.03052
0
-0.45776
0.06104
0.42725
-0.54932
-0.15259
0.73242
1.12915
0.21362
-0.61035
-0.88501
-1.06812
-0.21362
-0.88501
-0.57983
0.42725
0
0.15259
0.06104
0.48828
0.09155
-0.15259
-0.54932
-1.09863
-0.30518
0.42725
0.06104
-0.12207
-0.33569
0.03052
-0.27466
-0.61035
-0.42725
-0.64087
-1.0376
-0.85449
-0.36621
-0.45776
0
0.48828
0.27466
0.27466
0.42725
-0.18311
-0.21362
-0.24414
-0.7019
-0.18311
-0.42725
-1.06812
-0.5188
-0.79346
-0.7019
-0.12207
0.91553
0
-0.27466
-0.03052
0.33569
0.18311
-0.03052
0.45776
-0.18311
-0.09155
0.39673
0.21362
0.06104
0
0.03052
0.03052
0.33569
0.33569
0.64087
0.03052
-0.61035
-0.21362
-0.09155
-0.12207
-0.27466
0.33569
0.18311
-0.24414
-0.76294
-0.21362
0
-0.45776
-0.42725
0.48828
0.94604
0.36621
0.15259
0.09155
-0.36621
-0.67139
-0.15259
0.5188
0
-0.48828
-0.48828
-0.24414
0
0.09155
0.7019
0.18311
-0.27466
-0.15259
-0.7019
-1.09863
-0.30518
-0.45776
-0.03052
0.33569
-0.18311
-0.24414
0.36621
0.54932
0.5188
-0.12207
-0.61035
-0.54932
0.15259
-0.5188
-0.39673
-0.42725
0.12207
-0.03052
-0.5188
-0.73242
-0.24414
0.15259
0.36621
-0.42725
-0.73242
-0.82397
-0.5188
-0.15259
-0.09155
-0.15259
0.09155
0
-0.06104
-0.09155
-0.5188
-0.57983
-0.27466
0.12207
0
-0.15259
0.57983
0.30518
0
-0.79346
-0.5188
-0.18311
0.18311
0.54932
0
-0.7019
-0.64087
-0.03052
0.06104
-0.30518
-0.33569
-0.27466
-0.27466
-0.42725
-0.36621
-0.57983
-0.27466
-0.06104
0
-0.12207
-0.79346
0.12207
1.00708
0.85449
0.73242
-0.06104
-0.09155
-0.03052
-0.48828
0.18311
-0.06104
-0.45776
0.36621
0.15259
-0.85449
-0.36621
0.03052
-0.09155
-0.03052
0.09155
-0.15259
0
0.03052
-0.21362
0.09155
0.21362
-0.24414
-0.67139
-0.36621
-0.15259
-0.39673
-0.06104
0
-0.27466
-0.36621
-0.27466
0.09155
0.12207
0.21362
0.15259
-0.18311
-0.33569
0.18311
0.09155
-0.12207
0
0.15259
-0.24414
-0.30518
0
-0.09155
-0.15259
-0.12207
0
0.24414
0.76294
0.27466
-0.03052
-0.09155
-0.09155
-0.03052
0.03052
0
0.36621
0.09155
-0.06104
-0.21362
0.24414
0.27466
-0.09155
-0.06104
0.36621
0.67139
0.27466
-0.48828
-0.33569
0
-0.85449
-0.79346
0
1.0376
0.39673
0.33569
0.18311
-0.27466
0.06104
0.48828
0
-1.12915
-1.25122
-0.45776
0.24414
0.39673
0.21362
-0.12207
-0.06104
-0.61035
-0.64087
0.09155
0.06104
0.12207
-0.06104
0.24414
0.09155
-0.09155
-0.42725
0
-0.5188
-0.42725
-0.88501
-0.91553
-0.24414
0.42725
-0.09155
0
0.39673
-0.06104
-0.5188
-0.21362
-0.21362
0
0.57983
0.12207
-0.36621
-0.45776
0
-0.24414
-0.45776
-0.03052
-0.85449
0.21362
0.67139
-0.30518
0
-0.12207
0.03052
-0.57983
-0.30518
0.27466
0.39673
0.06104
-0.18311
-0.27466
-0.30518
-0.36621
-0.64087
-0.06104
0.27466
0.15259
-0.97656
-0.30518
0.5188
0.33569
0.12207
0.42725
-0.27466
-0.7019
-0.21362
0
0.33569
0.06104
-0.03052
-0.61035
-0.24414
-0.15259
-0.67139
-0.09155
-0.5188
-0.36621
0
0.21362
-0.33569
-1.19019
-0.42725
0.54932
-0.09155
-0.76294
0.03052
0.15259
-0.24414
0.21362
0.39673
0.18311
-0.5188
-0.24414
-0.18311
-0.82397
-0.27466
0.30518
-0.33569
-0.03052
0.45776
0.27466
-0.79346
-1.06812
-0.03052
0
0.30518
0.5188
0.54932
0.24414
-0.45776
0
0.06104
0.12207
-0.42725
-0.30518
-0.15259
0.21362
-0.42725
0.21362
0.21362
-0.61035
-1.19019
-0.94604
-0.30518
-0.30518
-0.21362
0.09155
0.18311
-0.45776
-0.79346
-0.33569
0.21362
0.30518
-0.18311
-0.39673
-0.73242
-0.21362
-0.33569
-0.54932
-0.64087
-0.42725
-0.03052
-0.27466
-0.45776
-0.24414
-0.24414
-0.39673
-0.27466
0.03052
0.5188
0.09155
0.03052
-0.94604
-0.82397
-0.48828
-0.12207
-0.09155
0.09155
0.03052
-0.67139
-0.48828
-0.76294
-0.91553
-0.54932
0.09155
0.18311
-0.12207
-0.21362
-0.57983
-0.67139
-0.30518
-0.39673
-0.67139
-1.09863
-0.48828
0.18311
0.27466
-0.88501
-0.24414
0.03052
0.30518
0.06104
-0.09155
-0.42725
-0.94604
-0.39673
-0.76294
-0.57983
-0.7019
-0.30518
0.5188
-0.24414
-0.67139
-1.0376
-0.27466
0.12207
0.36621
0.30518
-0.12207
-0.09155
-0.54932
-0.03052
0.57983
-0.5188
-0.5188
0
0.21362
0.42725
0.21362
0.03052
-0.54932
-1.12915
-0.73242
-0.21362
0.09155
0.54932
0.45776
0.27466
-0.21362
-0.33569
-0.21362
-0.48828
-0.48828
-0.15259
0.09155
-0.27466
-0.5188
-0.82397
-0.24414
0.33569
0.5188
0.33569
-0.15259
-0.06104
0.03052
0.33569
0
-0.36621
-0.36621
0.15259
-0.06104
-0.54932
0.03052
0.24414
-0.15259
0
0
-0.73242
-0.88501
-0.64087
0.18311
-0.03052
0.15259
-0.09155
-0.09155
-0.09155
0.27466
0.03052
-0.61035
-0.06104
-1.00708
-0.54932
-0.15259
0
-0.36621
-0.64087
-0.36621
0.09155
0.18311
0.06104
-0.42725
0.15259
0.24414
0.45776
0.24414
0.12207
0.03052
0.09155
0.27466
-0.48828
-0.73242
-0.45776
-0.36621
-0.45776
-0.39673
0
-0.94604
-0.30518
0.39673
0.57983
-0.09155
-0.18311
-0.06104
-0.18311
-0.06104
-0.06104
-0.09155
0.21362
1.25122
1.00708
-0.06104
-0.54932
-0.06104
0.03052
-0.18311
-0.12207
-0.33569
0.15259
0.45776
-0.36621
-0.15259
0.33569
0.27466
0
0.36621
0.42725
0.15259
-0.15259
0.24414
0.7019
0.57983
-0.06104
-0.33569
-0.30518
-0.21362
-0.67139
0.12207
0.48828
0.06104
-0.06104
0.27466
-0.24414
-0.06104
-0.36621
-0.33569
-0.61035
-0.27466
0.03052
-0.30518
-0.30518
-0.64087
-0.97656
0.03052
-0.21362
-0.64087
-0.5188
-0.5188
0.18311
0
0.24414
0.54932
0
-0.24414
-0.06104
-0.09155
-1.2207
-0.33569
0.82397
1.09863
-0.18311
-0.79346
-0.12207
-0.39673
-0.76294
-0.30518
-0.18311
0.06104
0
-0.39673
0.36621
0.85449
0.30518
-0.21362
-0.79346
0.48828
-0.45776
-0.97656
-0.30518
-0.5188
0.30518
0.61035
-0.15259
-0.48828
0
0.21362
0.03052
0.18311
0.54932
0.18311
-0.48828
-0.27466
0.54932
1.19019
0.24414
-0.7019
-1.09863
-0.5188
0.06104
-0.06104
-0.36621
-0.76294
-0.18311
-0.06104
-0.45776
-1.34277
-0.42725
-0.39673
-0.30518
0.36621
0.36621
-0.30518
-0.30518
-0.18311
-0.03052
-0.21362
-0.18311
0.09155
0.36621
0.03052
0
-0.27466
0.06104
-0.30518
-0.27466
0.45776
0.27466
-0.57983
-0.48828
0.12207
-0.42725
-0.42725
-0.24414
0
-0.79346
-0.33569
-0.09155
0.24414
0.33569
0.15259
0
0.06104
-0.54932
-0.12207
0.09155
-0.54932
-0.54932
-0.06104
0.45776
-0.12207
0.09155
0.88501
0.67139
-0.21362
-0.06104
-0.21362
-0.5188
-0.15259
-0.03052
-0.5188
-0.06104
0.12207
0.33569
0.15259
-0.03052
-0.54932
-0.24414
-0.27466
-0.64087
0.36621
0
0.03052
0
-0.24414
0.06104
0.09155
-0.61035
-0.12207
-0.33569
0
0.54932
0.09155
-0.42725
0
-0.09155
0.03052
-0.39673
0.09155
-0.42725
-0.24414
-0.21362
-0.5188
-0.64087
-0.64087
0.21362
-0.42725
-0.48828
0.12207
-0.24414
-0.12207
0
-0.64087
-0.36621
-0.15259
-0.21362
-0.45776
-0.73242
0.39673
0.18311
-0.24414
-0.64087
-0.30518
[truncated: 498,000+ more rows]

## Sheet: Panel_b_trace
0.39673
-0.15259
-0.82397
-0.91553
-1.52588
-0.85449
0.36621
1.15967
0.57983
0.03052
-0.03052
0.45776
0.06104
0.09155
0.61035
0.67139
0.61035
0.36621
-0.18311
0.24414
0.76294
0.7019
-0.45776
-1.12915
-0.09155
0.12207
0.33569
0.39673
-0.48828
-1.34277
-0.03052
1.2207
0.54932
-0.33569
-0.30518
0.54932
1.15967
0.57983
0.61035
-0.06104
0.33569
0.09155
-0.7019
-0.91553
-0.21362
0.36621
0.61035
0.42725
-0.76294
-0.79346
-0.30518
0.30518
0.79346
0.45776
0.03052
-0.54932
0.42725
0.64087
0.12207
0.18311
0.54932
-0.42725
-1.00708
-0.73242
0
0
0
-0.21362
-0.18311
0.21362
0.73242
0.24414
-0.45776
0.57983
-0.33569
-0.85449
0.42725
0.79346
0.5188
0.73242
1.06812
0.42725
0
0
0.39673
0.15259
0.27466
0
-0.79346
-0.39673
0.76294
0.15259
-0.18311
0
-0.27466
0
1.00708
0.36621
-0.54932
0.54932
1.25122
1.15967
-0.09155
0
0
0.54932
0.36621
0.57983
0.18311
-1.00708
0.03052
0.91553
0.21362
0
0.45776
-0.12207
-0.33569
0.30518
0.39673
0.64087
0.09155
-0.12207
-0.57983
0.24414
0.42725
-0.15259
0.91553
1.43433
1.25122
0.76294
0.76294
-0.18311
-0.12207
-0.88501
-0.57983
-0.03052
0.21362
-0.24414
-0.30518
0.33569
-0.03052
-0.09155
-0.61035
-0.03052
0.88501
0.15259
-0.18311
0.21362
-0.06104
-0.85449
0.09155
0
-0.15259
-0.09155
0.76294
0.06104
0
-0.21362
-0.33569
0.36621
0.03052
0.18311
0.88501
1.67847
1.2207
0.79346
-0.39673
-0.57983
0.12207
0.64087
1.0376
0.54932
0.85449
0.91553
0.57983
0.76294
-0.12207
-0.27466
0.09155
0.54932
0
-0.03052
-0.48828
-1.19019
-0.12207
0.45776
1.28174
1.98364
1.37329
0.18311
-0.39673
-0.27466
0.15259
1.40381
0.7019
0.27466
-0.42725
-0.06104
-0.73242
-0.12207
0.5188
1.12915
0.5188
-0.45776
0
0.57983
-0.12207
0.06104
0.67139
0.5188
-0.09155
-0.61035
-0.57983
0
0.67139
1.2207
0.67139
-0.39673
-0.94604
-0.54932
0.48828
0.36621
0.09155
0.30518
0.61035
0
0.18311
0
-0.12207
0.5188
0.36621
0.54932
0.57983
-0.48828
0
-0.12207
-0.73242
-0.61035
0
0
-0.30518
0
0.09155
-0.94604
0
0.48828
0.76294
1.34277
0.42725
-0.27466
-0.18311
-0.06104
0.21362
0.39673
0
0
0.45776
0.39673
-0.03052
0.88501
0.30518
-0.5188
-0.5188
-0.03052
-0.27466
0.48828
0.85449
1.34277
0.7019
-0.21362
0.09155
-0.24414
-0.15259
-0.76294
-0.97656
0.24414
1.15967
1.19019
1.2207
0.30518
-0.61035
-0.21362
0.64087
0.85449
-0.06104
-0.36621
0.24414
0.82397
0.57983
0.33569
-0.18311
0.21362
0.85449
0.21362
0.24414
0.54932
0.42725
-0.39673
-0.82397
-0.45776
-0.36621
0.27466
0.57983
1.0376
0.36621
0.5188
0.48828
0
0.33569
0.36621
0.03052
0.18311
0
0
0.18311
0
-0.15259
0.24414
0.73242
0.30518
-0.18311
0
0.39673
0.73242
-0.12207
0
0.45776
0.33569
-0.06104
-0.39673
-0.15259
0
0.12207
0.09155
0.64087
0.27466
0.67139
0.48828
0.36621
0
-0.15259
0.36621
0.09155
0.54932
0
-0.09155
0.12207
0.67139
0.39673
0.39673
-0.09155
-0.18311
0.27466
-0.03052
-0.61035
0.64087
1.0376
1.00708
0.79346
-0.27466
-0.57983
0.21362
0.18311
-0.18311
0.06104
0.06104
0.12207
0
-0.09155
0.21362
0.64087
0.30518
-0.12207
-0.33569
0
-0.09155
0
0.12207
-0.15259
-0.45776
0.18311
0.39673
0.30518
0.76294
1.80054
1.49536
0.06104
-0.36621
-0.45776
-0.09155
0.54932
0
0.24414
-0.45776
-0.7019
0.18311
0.33569
0
0.36621
0.48828
0.36621
0.91553
0.67139
-0.03052
0.42725
0.57983
0.12207
0.12207
0.79346
-0.03052
0.7019
0.97656
1.28174
1.06812
0.94604
0.27466
-0.30518
-0.21362
-0.03052
-0.73242
-0.36621
-0.03052
-0.67139
-0.33569
-0.67139
-0.21362
-0.24414
0.24414
1.09863
1.2207
0.18311
0.7019
0.39673
-0.54932
-0.94604
-0.09155
0.30518
0
0.21362
0.03052
-0.09155
0.03052
0.27466
0
0
0.21362
0.39673
0.5188
0.57983
-0.27466
0.54932
0.88501
0.15259
0.48828
0.73242
0.06104
0.45776
0.21362
-0.12207
0.15259
0.5188
0
-0.82397
-0.36621
1.09863
0.88501
0.30518
0
-0.03052
0.33569
0.36621
-0.12207
-0.36621
-0.21362
0
0.42725
0.88501
0.36621
-0.15259
0.7019
0.7019
-0.33569
0.45776
0.36621
-0.30518
0.03052
0.03052
1.31226
1.34277
0.73242
0.94604
0.21362
0
0.03052
1.0376
0
0.09155
0.48828
1.19019
0.82397
1.06812
0.09155
0
0.36621
0.03052
0.21362
1.0376
0.94604
0.91553
0.30518
-0.33569
0.03052
-0.30518
-0.61035
-0.09155
-0.03052
0.76294
0.30518
0
-0.09155
0.21362
0.12207
0.57983
0.33569
-0.57983
-0.24414
0.33569
0.12207
0.33569
0.06104
0
0.06104
0.36621
0.18311
0.21362
0.21362
0.54932
0.21362
0.12207
0
0.27466
0.45776
0.42725
1.2207
1.06812
0.45776
-0.39673
-0.18311
0
0.06104
0.42725
0.42725
-0.39673
-0.5188
0.15259
-0.18311
-0.36621
0
0.18311
0.21362
0.45776
1.06812
-0.09155
-0.91553
0
1.15967
1.19019
-0.24414
-0.82397
-0.67139
-1.00708
-0.33569
0.18311
0.54932
0.03052
0.21362
0.79346
0.91553
-0.27466
-0.57983
-0.67139
-0.48828
0
0.21362
0
0.91553
0.36621
-0.39673
-0.39673
0.39673
0.18311
-0.39673
0.30518
0.15259
-0.30518
0.24414
-0.21362
-0.48828
-0.42725
0.12207
0.94604
-0.06104
-0.24414
-0.09155
0.5188
0.73242
0.61035
0.39673
-0.12207
0.39673
-0.5188
-0.21362
0.33569
0.39673
0
0.39673
0.33569
0.64087
0.76294
0.73242
0.21362
0.09155
0.36621
0.39673
0.21362
0
-1.31226
-1.2207
-0.21362
-0.12207
0.15259
0.03052
0.42725
0
-0.39673
0.18311
0.85449
0.18311
0
0.12207
0.5188
0.39673
0.15259
0
0.24414
0.45776
0
0.03052
-0.09155
0.18311
-0.36621
0
0.33569
0.7019
1.28174
0.21362
-0.45776
0
0.06104
0.5188
0.54932
0.94604
0.91553
0.15259
-0.42725
0.21362
0.18311
0
0.5188
0.12207
0.24414
0.94604
0.85449
0.57983
0.33569
-0.12207
0
-0.24414
-0.03052
-0.03052
0.7019
0.45776
0
-0.24414
-0.27466
0.24414
-0.39673
0.03052
1.09863
0.82397
-0.36621
0
-0.06104
-0.30518
0
-0.18311
0.48828
1.12915
0.85449
0.64087
0.18311
0.21362
0.39673
0.48828
-0.39673
-0.64087
-0.39673
0.33569
0.09155
-0.88501
0
0.7019
0.64087
0
0.27466
0
0
0.12207
0.7019
1.09863
0.97656
-0.27466
-0.21362
-0.7019
-0.03052
0.09155
-0.09155
-0.24414
-0.39673
0.42725
1.09863
0.61035
0.09155
0.91553
1.15967
0.24414
-0.18311
-0.88501
0.39673
0.85449
0.39673
0.54932
0.73242
-0.82397
-0.5188
-0.15259
0.67139
0.24414
0.24414
-0.03052
0.15259
0.36621
-0.12207
-0.45776
0.82397
1.09863
0.27466
-0.21362
0.24414
1.06812
0.15259
-0.15259
0
-0.09155
-0.18311
0.27466
1.31226
1.31226
0.39673
0.15259
-0.24414
-0.12207
0.30518
-0.24414
-0.12207
-0.39673
0.57983
1.58691
0.27466
-0.06104
-0.03052
0.57983
0.21362
-0.33569
-0.21362
0.91553
1.00708
0.33569
0.09155
0.79346
1.40381
0.54932
0.15259
-0.03052
0.5188
0.94604
0.06104
-0.39673
0.45776
0.03052
-0.61035
0.39673
-0.03052
0.5188
0.45776
-0.36621
-0.15259
0.5188
0.03052
1.06812
0.33569
0.48828
0.85449
1.0376
0
-0.48828
-0.54932
-0.48828
-0.03052
0
0.94604
0.85449
-0.48828
-0.21362
0.24414
0.03052
1.37329
0.64087
-0.39673
-0.03052
0.5188
0.48828
0.67139
0
-0.15259
-0.39673
0.18311
0.36621
0.5188
0.5188
0.64087
1.09863
1.46484
0.36621
-0.91553
0.18311
0.88501
-0.33569
0
0.54932
0
-0.57983
-0.09155
1.0376
0.33569
-0.5188
-0.21362
0.85449
1.15967
0.12207
-0.82397
-0.45776
-0.12207
0.5188
0.64087
-0.79346
-0.91553
0.73242
1.0376
0.54932
-0.21362
-0.42725
0.24414
0.39673
0.27466
0.33569
0.61035
0.12207
-0.06104
-0.45776
-0.73242
-0.27466
0
0.88501
-0.27466
0.39673
-0.09155
-0.18311
0.33569
0.36621
-0.09155
-0.06104
-0.27466
-0.06104
0.18311
-0.12207
0.15259
0.27466
0
0.45776
-0.03052
0.03052
0.15259
0.7019
0
0.64087
0.79346
-0.03052
-0.33569
-0.45776
0.30518
0.18311
0.30518
0.09155
0.45776
0.76294
0.73242
-0.15259
0.18311
0.36621
0.24414
0.06104
-0.09155
-0.24414
0.06104
0.15259
0.33569
0.36621
0.48828
0.64087
0.39673
0.33569
0.21362
0.73242
1.09863
-0.33569
-0.7019
0.27466
0.85449
0.03052
-0.94604
0
0
0
0.12207
1.25122
1.2207
1.25122
1.09863
0.61035
0.73242
-0.33569
-0.03052
-0.12207
0
0.18311
0.24414
-0.7019
0
1.0376
1.06812
0.76294
0.27466
0
-0.06104
0.33569
0.03052
-0.03052
-0.09155
0
0.15259
0.30518
0
0.30518
1.0376
0.12207
0.27466
0.85449
0.61035
0.06104
0.06104
0
-0.12207
0.12207
0
-0.61035
-0.09155
0.09155
0
0.21362
0.67139
0.91553
-0.33569
-1.15967
-0.24414
0.15259
0.54932
0.64087
0
-0.39673
-0.76294
0.57983
1.92261
1.67847
0
0
0.54932
0
-0.12207
1.09863
0.45776
0.64087
-0.33569
0
1.06812
0.39673
0
0.36621
0.85449
0.54932
-0.33569
-0.24414
0.67139
1.15967
0.82397
1.00708
1.0376
0
0.48828
0.64087
0.30518
-1.06812
-0.7019
0.42725
-0.5188
-0.73242
0
-0.5188
-0.27466
1.28174
0.5188
-0.09155
0.57983
-0.12207
-0.24414
0
0.42725
1.00708
0.85449
0
0
0.33569
-0.24414
-0.7019
1.09863
0.82397
0.33569
-0.15259
-0.09155
0.7019
0.03052
-0.27466
0.54932
0.57983
0.76294
1.40381
0
-0.48828
-0.64087
-0.27466
-0.27466
0.30518
0
-0.03052
0.67139
0
-0.7019
0
0.76294
0.76294
0.27466
-1.06812
-1.28174
1.34277
0.79346
-0.7019
-0.12207
0.79346
0.7019
0.18311
0.48828
0.12207
0.36621
0
0.57983
0.36621
0.03052
-0.91553
-0.45776
0
-0.5188
1.12915
0.7019
-0.36621
-0.7019
0.12207
0.42725
-0.39673
0.27466
0.48828
0.21362
0.82397
0.73242
0
0.06104
-0.03052
0
0.09155
-0.33569
0.15259
1.2207
0.82397
0.12207
-0.36621
0.64087
0.27466
-0.30518
-0.57983
-0.09155
0.57983
0.73242
0.24414
-0.21362
0
0.36621
0.15259
-1.28174
-0.79346
0.09155
1.28174
0.09155
0.09155
0.33569
-0.09155
0.12207
0.76294
0.57983
0.57983
0.45776
0.42725
0.39673
0.21362
-1.0376
-0.33569
0.30518
-0.12207
0.03052
-0.09155
0.24414
0.33569
0.57983
0.45776
0
0.15259
0.73242
0.73242
-0.09155
-0.06104
0.18311
0.18311
0.18311
0.48828
0.67139
-0.03052
-0.67139
0.18311
0.15259
0.09155
0.76294
0.79346
0.42725
0
0.61035
0.30518
0
0.82397
0.67139
0.61035
0
0.64087
0.76294
0
0.5188
0.91553
0.5188
0.21362
-0.24414
-0.7019
0.03052
0.5188
-0.09155
0
0
0.45776
0.33569
0.06104
0.27466
0.85449
0.42725
0
0.94604
0.94604
0.79346
-0.24414
-0.21362
-0.42725
0
0.94604
0.5188
0.54932
0.03052
0
0
0.76294
0.45776
-1.00708
-0.24414
0.42725
0.30518
-0.18311
-0.7019
-0.06104
1.15967
0.27466
-0.67139
-0.5188
0
0.5188
0.39673
0.06104
-0.27466
-0.76294
0
1.00708
0.09155
-0.54932
0
0.03052
0.27466
0.03052
-0.18311
-0.30518
0.21362
-0.21362
-0.30518
-0.27466
-0.06104
0.79346
1.0376
1.06812
0.30518
-0.45776
-0.06104
0.42725
0.67139
1.00708
0.48828
0.21362
0.48828
-0.09155
-0.5188
-0.85449
-0.73242
0.48828
0.39673
-0.7019
-1.5564
-0.88501
0
0.42725
0
-0.54932
0.21362
1.28174
1.95312
1.0376
0.09155
-0.45776
0.33569
0.15259
0.79346
-0.39673
-0.42725
0.12207
0.24414
0.09155
-0.12207
-0.36621
0.27466
0.91553
0.94604
0.54932
-0.33569
-0.27466
0.33569
0.57983
0.33569
0.15259
-0.73242
-0.06104
0.42725
0.61035
0.45776
0.24414
0
0.45776
-0.24414
-1.00708
0.33569
0.67139
0.48828
0.85449
0.36621
0.33569
0
-0.54932
-0.73242
0
0.21362
0
0.7019
0.7019
-0.45776
-0.7019
0
0.73242
0
0.39673
0.06104
0
-0.48828
-0.7019
-0.18311
-0.97656
-0.94604
0.21362
0.82397
-0.15259
-0.7019
-0.27466
0.18311
0.30518
0.91553
0.85449
-0.12207
-0.73242
0.33569
0.27466
0.73242
-0.30518
-1.09863
-0.30518
0
-0.7019
0.03052
0.7019
0.09155
-0.76294
0.5188
0.27466
-0.82397
-0.36621
0.48828
0.21362
0.06104
-0.39673
-0.36621
0.30518
0.15259
-0.15259
0.09155
0.18311
-0.15259
-0.18311
0.06104
0
-0.48828
-0.7019
-0.12207
-0.03052
0.45776
0.09155
-0.24414
-0.33569
0.42725
0.5188
-0.33569
0.06104
0
0.09155
0
-0.09155
-0.64087
-0.36621
1.06812
0.06104
-0.24414
-0.42725
0.42725
-0.24414
0.12207
0.27466
0.21362
-0.30518
-0.15259
-0.18311
0.18311
0
0
0.03052
0.7019
0.36621
0.42725
0.21362
0.39673
0
-0.64087
0.33569
0.91553
-0.18311
0
0.09155
0.45776
0.76294
0
-0.45776
0
-0.57983
0.18311
0.21362
-0.21362
0
0.06104
0.21362
0
-0.30518
-0.33569
-0.15259
0.06104
-0.45776
0.12207
0.42725
-0.54932
-0.42725
-0.5188
-0.09155
0.18311
-0.27466
0.09155
0.03052
0
-0.57983
-0.24414
-0.15259
-0.12207
-0.06104
0.09155
-0.27466
-0.24414
-0.12207
0.18311
-0.30518
-0.24414
0.5188
-0.15259
-1.12915
-0.57983
-0.30518
0.5188
0.30518
0.97656
0.91553
-0.09155
-0.73242
0
0
-0.09155
-0.42725
-0.42725
0.33569
0.5188
-0.18311
-0.54932
-0.24414
0.7019
0.36621
-0.09155
0.21362
0.57983
0.54932
-0.12207
-1.06812
-0.64087
0.91553
0.48828
-0.24414
0.06104
-0.36621
-0.73242
0
0.09155
0.24414
0.24414
-0.03052
-0.12207
-0.09155
-0.54932
-0.36621
0.30518
0.24414
0
0.12207
0.67139
0
-1.28174
-0.15259
0
-0.61035
-0.79346
-1.0376
-0.94604
-0.94604
-0.33569
-0.36621
-0.7019
0.06104
1.12915
-0.27466
0
0.88501
1.12915
-0.03052
-0.57983
0.12207
0.33569
0.45776
-0.27466
-0.5188
-0.42725
-0.42725
-0.15259
0.12207
-0.85449
-0.54932
0.27466
-0.18311
-0.94604
-0.21362
0.76294
0.33569
0.15259
0.24414
-0.42725
-0.7019
-0.06104
-0.42725
-1.06812
-0.30518
0.18311
-0.24414
0
0.18311
0.33569
-0.24414
-0.48828
-0.09155
0
-0.15259
-0.45776
0
0.06104
0.15259
0.06104
0.03052
0.88501
0
-0.61035
0.27466
-0.03052
0
-0.06104
-0.7019
-0.09155
-0.27466
0
0.21362
0.64087
-0.09155
0.15259
0.61035
-0.03052
0
-0.21362
0.33569
0.5188
0.21362
-0.03052
-0.54932
0.09155
0.21362
0.33569
0.30518
-0.09155
-0.54932
0
1.00708
1.37329
0.03052
-0.54932
-0.54932
0.33569
0.09155
-0.18311
0.18311
-0.24414
-0.64087
0.30518
0.42725
0.21362
0
0.33569
0.24414
-0.03052
0.27466
0.57983
0.21362
-0.5188
-0.24414
0.42725
0.27466
0
0
0.30518
-0.18311
-0.36621
0.24414
-0.27466
-0.45776
0.18311
0.03052
0.03052
-0.24414
-1.80054
-1.00708
1.06812
0.91553
0.12207
0.09155
0.27466
-0.03052
-0.27466
0
-0.06104
0.7019
1.12915
0
0
-0.5188
0
0.76294
0.12207
-0.42725
-1.19019
0
0.64087
0.97656
-0.12207
-0.64087
-0.61035
-0.45776
0.18311
0.24414
-0.30518
-0.39673
-0.36621
-0.12207
-0.06104
1.00708
0.54932
-0.03052
0
-0.61035
-0.21362
0.61035
0.30518
0
-0.57983
-0.42725
0.42725
0.30518
-0.42725
0.18311
0.42725
-0.36621
-1.09863
-0.61035
0
0.67139
0.27466
-0.24414
-0.27466
-0.36621
-1.15967
0.06104
0.67139
0
-0.76294
-0.24414
0.03052
-0.39673
-0.09155
-0.27466
-0.36621
-0.48828
0
0.24414
0.42725
-0.09155
-0.30518
-0.5188
0
-0.45776
-0.36621
0
-0.57983
-0.36621
-0.06104
0.12207
-0.54932
-0.39673
0.82397
0.88501
0
-0.09155
-0.24414
-0.67139
0
0.36621
1.37329
1.06812
-0.45776
0
-0.03052
0.12207
0
-0.39673
-0.7019
-0.64087
0.73242
0.64087
-0.45776
-1.15967
0.54932
0.48828
0.45776
-0.27466
-1.00708
-0.57983
-0.09155
0
-0.82397
-0.94604
-0.15259
0.76294
0.85449
0.64087
0.45776
0
0
0.57983
-0.09155
0.03052
-0.12207
-0.42725
-0.21362
0.15259
-0.24414
-0.73242
0.12207
0.54932
-0.03052
-0.06104
-0.30518
0.12207
0
0.06104
0
0.21362
0.27466
0.30518
0.97656
1.06812
0.03052
-0.36621
0.09155
0.5188
-0.57983
-1.46484
0
0.21362
0.21362
0
-0.03052
-0.21362
0
0.45776
0.64087
-0.7019
0.09155
0.42725
0.5188
1.15967
0.30518
0.30518
0.73242
0.64087
0.76294
0.09155
-0.12207
-0.33569
-0.24414
0.42725
0.82397
-0.15259
-0.91553
-0.76294
0.27466
1.2207
0.42725
-0.21362
-1.00708
-0.09155
0.36621
-0.12207
-0.15259
0.82397
-0.03052
-0.61035
0.61035
0.57983
0.27466
-0.61035
-0.39673
0.24414
0.24414
0.18311
0
-0.48828
0.91553
0.82397
0.06104
-0.57983
0.09155
0.21362
0
-0.06104
-0.54932
-0.09155
-0.67139
0.54932
1.64795
-0.39673
-0.24414
0.64087
0.5188
0.36621
0.09155
0.30518
0
-0.45776
-0.67139
-0.39673
0.36621
0.30518
0.27466
-0.21362
0
0.39673
0.73242
0.57983
0.27466
0.88501
-0.24414
-0.5188
0.12207
0.03052
-0.30518
-0.03052
0.27466
0.57983
-0.06104
0.12207
0.21362
-0.48828
0.03052
0.48828
0
0.15259
0.12207
-0.09155
0.33569
0.94604
0.73242
0.24414
-0.03052
0.36621
0.15259
0.06104
0.36621
0.64087
0.30518
0.45776
0.39673
0.64087
0.5188
0.15259
0.36621
0.45776
0.21362
0
0.18311
-0.15259
-0.54932
-0.15259
0.36621
0.7019
1.0376
0
-0.18311
0.88501
0.64087
0.33569
-0.24414
0
0.7019
0.7019
0.24414
0.09155
0.57983
0.12207
0.15259
0.24414
0.79346
0.73242
0.73242
0.88501
0.36621
-0.45776
-0.27466
-0.30518
-0.06104
0.45776
0.73242
0.39673
0.12207
-0.24414
-0.18311
-0.03052
0.30518
0.5188
0.15259
0.18311
0.48828
0.39673
0
-0.79346
-0.54932
-0.24414
-0.06104
0.61035
0.5188
-0.24414
-0.09155
0.64087
0.54932
0.12207
-0.54932
-0.15259
-0.5188
0.45776
0.79346
0
0.61035
0.27466
0
0
-0.12207
-0.18311
-0.61035
-0.5188
[truncated: 497,999+ more rows]
