# Supplementary material for: GABAergic motor neurons bias locomotor decision-making in C. elegans
Source: Nat Commun. 2020 Oct 8;11:5076. doi: 10.1038/s41467-020-18893-9 (PMC7544903; doi:10.1038/s41467-020-18893-9)
Supplement: Supplementary file 4 — Source Data [file 41467_2020_18893_MOESM4_ESM.zip › Fig. s5 Source Data.xlsx]

## Sheet: data
sPSC freq. reduction (%)
	wt	unc-49 RNAi in A
1	94.2529	85.7143
2	90.3434	81.8182
3	86.3621	97.4583
4	88.2353	91.4683
5	96.9136	94.9495
6	95.844	81.4286
mean	91.9919	88.8062
SE	1.75782	2.78393

## Sheet: trace
wt	unc-49 RNAi in A
-6.68335	-10.4991
-7.41577	-10.144
-7.32422	-9.85064
-6.7749	-9.77344
-6.43921	-10.1594
-6.40869	-10.3293
-5.79834	-9.81976
-6.31714	-9.07865
-7.14111	-9.31024
-6.68335	-9.14041
-5.88989	-8.32209
-5.00488	-7.67362
-5.98144	-7.88978
-5.98144	-8.16769
-5.52368	-8.55369
-5.5542	-9.23305
-5.95093	-9.43376
-5.85937	-8.97057
-5.18799	-9.10953
-6.01196	-9.2948
-6.37817	-8.60001
-6.74438	-8.15225
-6.34766	-8.35297
-6.37817	-8.55369
-5.70679	-8.43017
-4.91333	-8.32209
-5.67627	-7.90522
-6.40869	-7.95154
-6.2561	-8.49193
-5.95093	-8.36841
-6.65283	-8.39929
-6.5918	-8.24489
-6.16455	-8.50737
-5.95093	-8.07506
-6.50024	-7.84346
-5.85937	-8.02874
-6.073	-8.24489
-5.76782	-8.44561
-6.28662	-8.58457
-6.10352	-8.39929
-5.18799	-8.0905
-4.66919	-8.43017
-4.5166	-8.90881
-4.79126	-9.27937
-5.64575	-9.14041
-5.7373	-8.95513
-5.85937	-8.52281
-6.40869	-8.24489
-6.04248	-7.95154
-5.31006	-8.33753
-5.18799	-8.72353
-5.49316	-8.55369
-5.98144	-8.55369
-5.52368	-8.73897
-5.24902	-9.10953
-4.85229	-9.10953
-5.21851	-8.78529
-4.82178	-8.27577
-5.27954	-7.81258
-4.73022	-8.19857
-4.88281	-8.15225
-5.06592	-8.38385
-3.9978	-8.50737
-3.90625	-8.76985
-3.41797	-8.87793
-3.54004	-8.92425
-3.69263	-8.55369
-3.50952	-8.30665
-3.08228	-8.30665
-2.86865	-8.50737
-2.50244	-8.58457
-2.62451	-8.52281
-2.83813	-8.21401
-2.53296	-7.75082
-2.19727	-7.42658
-2.50244	-7.5501
-3.44849	-8.29121
-4.15039	-8.61545
-4.11987	-8.39929
-3.72314	-8.21401
-4.66919	-8.24489
-4.66919	-8.29121
-3.50952	-7.7817
-3.05176	-7.42658
-3.17383	-7.6273
-3.9978	-7.71994
-4.08935	-7.36482
-3.84521	-7.3957
-3.50952	-7.87434
-3.8147	-7.8589
-3.90625	-7.22586
-3.54004	-6.91706
-3.38745	-6.87074
-3.90625	-7.51922
-3.23486	-7.7045
-3.50952	-7.76626
-3.90625	-1.9763
-3.66211	-6.82442
-3.479	-7.10234
-4.02832	-7.14866
-3.96728	-6.70091
-3.38745	-6.76267
-3.90625	-7.07146
-3.17383	-7.04058
-3.02124	-7.25674
-3.35693	-7.65818
-3.87573	-7.45746
-3.72314	-7.27218
-3.14331	-7.27218
-2.50244	-7.05602
-3.35693	-6.16051
-3.75366	-5.95979
-3.32642	-6.26859
-3.479	-6.19139
-4.05884	-5.94435
-4.05884	-5.86715
-3.41797	-6.25315
-2.41089	-6.62371
-2.86865	-6.67003
-3.38745	-6.42299
-4.18091	-5.69731
-4.5166	-5.45028
-4.66919	-5.51204
-4.73022	-5.62011
-4.42505	-5.69731
-4.36401	-5.85171
-4.5166	-6.26859
-4.42505	-6.28403
-4.48608	-5.86715
-5.34058	-5.54292
-5.46265	-5.38852
-4.39453	-5.63555
-3.54004	-5.86715
-3.63159	-6.05243
-4.05884	-5.85171
-4.3335	-5.83627
-4.27246	-5.63555
-3.96728	-5.51204
-4.02832	-5.63555
-4.66919	-5.69731
-3.84521	-5.55836
-4.02832	-5.57379
-4.11987	-6.20683
-3.90625	-6.60827
-3.35693	-6.48475
-3.54004	-6.43843
-3.50952	-7.28762
-4.30298	-7.17954
-4.15039	-6.67003
-4.30298	-7.13322
-4.63867	-7.11778
-4.66919	-6.91706
-4.79126	-6.54651
-4.97436	-6.57739
-4.3335	-6.53107
-3.54004	-6.33035
-4.63867	-6.39211
-3.9978	-5.82083
-3.54004	-5.265
-3.38745	-5.75907
-3.11279	-6.06787
-2.71606	-5.95979
-3.14331	-5.85171
-3.20435	-6.00611
-2.47192	-6.17595
-2.59399	-5.94435
-2.19727	-5.40396
-2.89917	-5.60467
-2.86865	-6.06787
-2.41089	-6.12963
-2.62451	-6.70091
-2.74658	-6.54651
-2.65503	-6.16051
-2.92969	-6.31491
-2.74658	-6.08331
-2.31934	-5.97523
-2.47192	-6.03699
-3.08228	-6.25315
-2.89917	-5.88259
-3.44849	-5.91347
-3.72314	-5.94435
-3.57056	-6.42299
-3.08228	-6.14507
-2.89917	-5.89803
-3.08228	-6.06787
-2.53296	-5.92891
-1.86157	-6.17595
-2.04468	-6.09875
-2.38037	-5.69731
-2.50244	-5.66643
-3.41797	-5.58923
-3.66211	-5.91347
-2.9602	-6.16051
-2.92969	-6.26859
-2.31934	-6.37667
-2.80762	-6.63915
-2.62451	-6.51563
-2.38037	-6.16051
-1.95312	-5.58923
-2.10571	-5.72819
-1.98364	-6.00611
-2.38037	-6.11419
-3.57056	-5.48116
-3.26538	-5.37308
-2.44141	-5.265
-2.80762	-5.38852
-2.71606	-5.4194
-3.14331	-4.98708
-2.92969	-4.55476
-2.7771	-4.92532
-2.2583	-4.8018
-2.04468	-4.97164
-3.69263	-5.06428
-3.26538	-5.06428
-2.22778	-5.57379
-2.28882	-6.26859
-2.50244	-6.25315
-2.41089	-6.48475
-2.68555	-6.56195
-2.80762	-6.8553
-2.74658	-6.46931
-2.86865	-6.06787
-2.19727	-5.89803
-2.01416	-5.99067
-2.9602	-5.80539
-2.92969	-5.86715
-2.59399	-6.02155
-2.34985	-6.42299
-2.71606	-6.59283
-3.23486	-6.48475
-3.8147	-6.28403
-3.69263	-5.66643
-3.17383	-5.91347
-3.02124	-5.94435
-3.69263	-6.08331
-3.72314	-5.80539
-2.92969	-5.40396
-3.32642	-5.1106
-3.20435	-5.04884
-3.08228	-5.28044
-3.23486	-5.04884
-3.02124	-5.17236
-2.74658	-5.68187
-3.32642	-5.57379
-3.87573	-5.07972
-3.38745	-4.16877
-2.92969	-3.76733
-3.41797	-4.02981
-3.54004	-3.98349
-4.08935	-4.23053
-4.30298	-4.10701
-4.08935	-4.35404
-4.39453	-4.493
-4.24194	-4.23053
-3.2959	-4.27685
-2.9602	-4.60108
-3.50952	-4.58564
-3.23486	-4.70916
-3.32642	-4.84812
-3.11279	-4.69372
-3.57056	-5.14148
-3.41797	-4.90988
-3.479	-5.28044
-4.18091	-5.4966
-4.39453	-5.1878
-3.66211	-5.4194
-4.15039	-5.82083
-3.44849	-5.1878
-2.38037	-4.63196
-2.53296	-4.18421
-2.10571	-4.06069
-2.53296	-4.38492
-2.2583	-4.83268
-2.13623	-4.86356
-3.35693	-4.493
-3.41797	-4.36948
-3.05176	-4.27685
-2.89917	-4.5702
-2.59399	-4.38492
-2.62451	-4.29229
-2.83813	-4.24597
-2.83813	-4.23053
-2.9602	-4.6474
-3.2959	-5.09516
-2.19727	-4.90988
-1.92261	-4.86356
-2.53296	-5.20324
-3.05176	-6.03699
-3.02124	-7.07146
-2.68555	-8.05962
-2.56348	-8.70809
-2.44141	-9.78888
-2.44141	-10.2366
-2.9602	-10.4528
-2.7771	-10.1903
-2.86865	-10.7925
-3.44849	-11.688
-3.17383	-11.8115
-2.71606	-11.9196
-3.17383	-12.074
-3.02124	-12.0122
-2.74658	-12.321
-3.02124	-12.2593
-3.17383	-12.4291
-3.02124	-11.8269
-1.77002	-12.1203
-2.01416	-13.0621
-3.05176	-12.8151
-3.35693	-12.1203
-3.17383	-12.7688
-2.74658	-12.7997
-2.99072	-12.2438
-3.2959	-11.8578
-3.08228	-11.7961
-3.08228	-11.7652
-3.14331	-11.8115
-2.71606	-13.0158
-3.14331	-13.2011
-3.08228	-13.5716
-2.71606	-13.8187
-2.47192	-13.3709
-2.28882	-12.8305
-2.89917	-12.0277
-3.14331	-11.6571
-2.44141	-11.5182
-2.28882	-11.4718
-2.01416	-11.6725
-1.52588	-12.1666
-2.2583	-12.2747
-2.34985	-12.0894
-1.83105	-12.8923
-2.44141	-13.2165
-2.99072	-13.1393
-2.92969	-12.9849
-2.50244	-12.8614
-2.99072	-12.6298
-3.20435	-12.7379
-3.54004	-13.1702
-3.93677	-12.3982
-4.08935	-12.4754
-3.9978	-11.8269
-3.05176	-11.3483
-2.59399	-11.4873
-3.38745	-12.0431
-3.72314	-12.1512
-3.05176	-12.2901
-2.56348	-12.5063
-2.7771	-12.7533
-3.11279	-12.9232
-3.08228	-12.707
-3.32642	-12.3673
-3.38745	-12.2593
-3.35693	-12.8151
-3.08228	-12.6144
-2.7771	-12.0585
-2.9602	-12.0122
-3.78418	-11.8887
-3.08228	-11.5799
-2.59399	-10.9623
-2.47192	-10.4837
-1.80054	-10.3602
-1.37329	-10.9778
-1.58691	-11.9968
-2.53296	-12.4137
-2.16675	-11.7652
-1.83105	-10.7462
-1.49536	-10.4065
-1.67847	-10.4065
-2.56348	-10.8542
-2.99072	-10.9469
-2.83813	-10.9932
-2.62451	-10.6381
-3.23486	-10.4374
-3.84521	-10.391
-3.2959	-10.1749
-3.05176	-9.89696
-3.479	-9.07865
-3.20435	-8.87793
-3.05176	-9.32568
-2.59399	-9.9896
-2.41089	-9.81976
-2.50244	-9.14041
-1.80054	-9.04777
-2.83813	-9.17129
-2.19727	-9.38744
-1.64795	-9.66536
-2.31934	-9.72712
-2.34985	-9.27937
-1.95312	-8.98601
-1.7395	-9.14041
-2.22778	-9.31024
-1.98364	-9.6808
-2.28882	-9.55728
-2.62451	-9.94328
-2.7771	-10.2984
-1.67847	-10.3756
-1.46484	-9.92784
-2.50244	-9.4492
-2.89917	-9.48008
-2.34985	-10.1594
-2.47192	-10.4065
-2.16675	-10.4528
-2.59399	-10.005
-2.31934	-10.0668
-2.34985	-10.4065
-2.9602	-10.916
-2.44141	-11.4564
-2.10571	-11.5027
-2.31934	-11.4873
-2.2583	-11.1013
-2.47192	-10.0668
-1.49536	-10.2675
-1.77002	-10.53
-2.56348	-10.4528
-1.95312	-10.8233
-2.2583	-11.4101
-2.0752	-11.3792
-2.68555	-11.1013
-2.89917	-10.4065
-1.61743	-10.1594
-1.40381	-10.8542
-2.28882	-11.2248
-2.19727	-10.9623
-1.52588	-10.6535
-1.67847	-10.5917
-2.50244	-10.4837
-3.41797	-10.6535
-3.41797	-11.0549
-3.57056	-10.4065
-3.54004	-10.5609
-3.8147	-10.5454
-4.36401	-9.9124
-4.18091	-9.49552
-4.39453	-9.63448
-4.27246	-9.41832
-4.05884	-8.98601
-3.57056	-8.64633
-4.08935	-9.07865
-4.27246	-9.63448
-3.72314	-10.005
-4.08935	-10.2521
-4.15039	-10.3293
-4.42505	-10.3602
-3.75366	-10.1903
-3.75366	-9.80432
-3.69263	-9.43376
-3.66211	-9.46464
-3.78418	-9.81976
-4.05884	-9.6036
-3.69263	-9.40288
-3.75366	-9.54184
-3.93677	-9.49552
-3.75366	-9.40288
-3.69263	-10.0205
-3.78418	-9.69624
-3.90625	-8.60001
-4.36401	-8.69265
-3.69263	-8.63089
-2.74658	-8.56913
-2.86865	-8.75441
-3.38745	-8.58457
-3.87573	-8.73897
-4.15039	-8.98601
-3.93677	-9.24849
-3.87573	-9.46464
-3.75366	-9.2948
-4.24194	-9.07865
-4.27246	-8.90881
-3.87573	-8.75441
-3.93677	-8.80073
-3.72314	-8.60001
-3.50952	-8.81617
-3.14331	-9.21761
-3.69263	-8.90881
-3.93677	-8.26033
-3.63159	-7.9361
-4.21143	-8.61545
-4.36401	-8.93969
-3.93677	-9.35656
-3.84521	-9.21761
-3.54004	-9.20217
-4.21143	-9.77344
-4.11987	-10.2521
-3.66211	-10.2366
-3.17383	-10.5145
-3.63159	-10.7462
-3.9978	-10.3293
-3.50952	-10.6072
-3.23486	-11.0395
-3.479	-10.9006
-3.23486	-11.1013
-2.99072	-10.8851
-3.63159	-9.89696
-3.8147	-9.2948
-3.44849	-9.86608
-3.41797	-10.0822
-3.38745	-9.89696
-3.20435	-9.51096
-3.02124	-8.50737
-2.68555	-8.18313
-3.26538	-8.75441
-3.38745	-9.09409
-2.92969	-8.97057
-2.71606	-8.67721
-3.17383	-9.40288
-3.84521	-9.66536
-3.26538	-9.20217
-1.83105	-9.23305
-2.31934	-8.83161
-1.70898	-8.50737
-1.77002	-9.21761
-2.53296	-9.72712
-2.74658	-9.26393
-2.83813	-9.17129
-2.92969	-9.66536
-3.05176	-9.5264
-2.41089	-9.17129
-1.83105	-9.00145
-2.22778	-8.75441
-2.19727	-9.24849
-2.31934	-9.58816
-2.28882	-9.48008
-2.16675	-9.72712
-1.86157	-10.4374
-2.41089	-10.1286
-3.2959	-9.6036
-3.2959	-10.2521
-2.80762	-10.7307
-2.71606	-10.5454
-2.86865	-10.283
-2.99072	-9.69624
-2.74658	-9.21761
-2.41089	-8.87793
-2.31934	-8.98601
-2.68555	-9.01689
-1.83105	-8.80073
-1.61743	-9.00145
-1.92261	-8.80073
-1.95312	-8.04418
-1.89209	-8.0905
-2.19727	-8.55369
-2.47192	-8.47649
-2.04468	-8.36841
-1.89209	-8.21401
-1.37329	-8.0905
-1.70898	-8.41473
-2.13623	-8.86249
-1.67847	-9.20217
-2.2583	-9.57272
-2.10571	-10.2366
-1.43433	-9.86608
-1.06812	-9.61904
-2.34985	-9.372
-1.89209	-9.26393
-1.7395	-8.93969
-2.62451	-9.35656
-2.74658	-9.38744
-2.47192	-9.41832
-3.05176	-9.15585
-3.63159	-9.26393
-3.23486	-9.17129
-3.11279	-9.32568
-2.99072	-9.23305
-2.89917	-9.15585
-3.75366	-9.04777
-3.50952	-9.18673
-3.72314	-9.35656
-3.05176	-9.43376
-2.59399	-9.38744
-2.22778	-9.06321
-2.41089	-8.52281
-2.68555	-8.41473
-2.22778	-8.97057
-2.68555	-9.10953
-3.02124	-8.75441
-2.16675	-8.84705
-2.74658	-9.04777
-2.83813	-8.97057
-2.59399	-9.12497
-2.68555	-8.78529
-2.92969	-8.70809
-2.80762	-9.31024
-3.63159	-9.372
-4.42505	-9.66536
-4.45557	-9.43376
-4.60815	-9.00145
-4.02832	-9.372
-2.9602	-10.4528
-2.71606	-10.2675
-2.83813	-9.2948
-3.05176	-9.372
-2.62451	-10.2984
-3.41797	-10.5917
-3.54004	-10.283
-3.84521	-9.69624
-3.78418	-10.005
-3.26538	-10.4528
-3.57056	-9.43376
-3.75366	-8.60001
-3.479	-8.73897
-3.44849	-9.07865
-3.72314	-8.67721
-3.93677	-8.10593
-3.54004	-7.7045
-2.80762	-7.51922
-2.13623	-7.4729
-2.10571	-8.24489
-2.89917	-9.20217
-3.32642	-8.95513
-3.479	-8.32209
-3.41797	-8.12137
-4.18091	-8.33753
-4.27246	-8.32209
-4.3335	-7.73538
-4.57764	-7.5501
-5.15747	-8.0133
-4.5166	-8.58457
-3.38745	-8.44561
-3.57056	-7.82802
-4.5166	-7.59642
-5.00488	-7.19498
-5.27954	-7.34938
-4.39453	-7.30306
-4.05884	-7.0097
-3.479	-7.0097
-2.92969	-7.34938
-3.44849	-7.58098
-3.90625	-6.94794
-4.42505	-7.2413
-3.78418	-7.58098
-3.20435	-7.67362
-4.24194	-7.99786
-4.39453	-8.15225
-4.54712	-8.0133
-4.05884	-8.41473
-3.26538	-9.17129
-4.05884	-8.73897
-3.93677	-7.7045
-3.93677	-7.3957
-3.84521	-7.75082
-3.93677	-8.35297
-3.78418	-7.79714
-3.96728	-7.2413
-3.63159	-7.05602
-3.90625	-6.43843
-4.30298	-6.29947
-3.72314	-6.87074
-3.84521	-6.9325
-3.50952	-6.63915
-3.84521	-6.87074
-3.84521	-7.3185
-2.99072	-7.36482
-3.60107	-7.13322
-3.9978	-7.28762
-3.20435	-7.10234
-3.05176	-7.17954
-3.2959	-7.14866
-3.38745	-6.99426
-3.41797	-6.83986
-3.8147	-6.76267
-4.3335	-7.0097
-4.63867	-6.97882
-4.63867	-6.83986
-5.00488	-7.17954
-4.48608	-7.90522
-4.3335	-7.87434
-3.57056	-7.95154
-3.9978	-7.7045
-4.76074	-6.99426
-4.18091	-6.48475
-3.96728	-6.80899
-4.85229	-7.27218
-4.18091	-7.17954
-2.9602	-7.2413
-3.38745	-7.36482
-3.41797	-6.97882
-2.56348	-6.45387
-3.23486	-6.19139
-3.69263	-6.12963
-4.36401	-5.89803
-4.15039	-6.03699
-4.27246	-6.22227
-3.84521	-6.40755
-3.78418	-6.73179
-3.72314	-6.74723
-3.72314	-6.60827
-3.02124	-6.63915
-3.26538	-6.46931
-2.92969	-6.82442
-3.66211	-6.46931
-4.08935	-6.03699
-3.69263	-6.50019
-3.32642	-6.12963
-3.32642	-6.06787
-3.8147	-6.63915
-3.35693	-6.70091
-3.78418	-6.99426
-3.78418	-6.62371
-3.54004	-5.94435
-3.26538	-5.55836
-3.20435	-5.92891
-3.2959	-6.68547
-3.75366	-6.73179
-3.69263	-6.65459
-3.96728	-6.8553
-3.9978	-7.3185
-3.8147	-6.97882
-3.75366	-6.83986
-3.8147	-6.34579
-3.78418	-6.11419
-3.05176	-6.22227
-3.44849	-5.75907
-3.17383	-6.14507
-3.78418	-6.03699
-3.75366	-5.66643
-3.05176	-5.72819
-3.87573	-5.63555
-3.96728	-5.72819
-3.08228	-5.77451
-3.20435	-5.97523
-3.96728	-5.88259
-3.8147	-5.68187
-3.69263	-5.48116
-3.96728	-5.58923
-3.78418	-5.29588
-3.14331	-4.9562
-2.53296	-4.92532
-2.44141	-5.17236
-2.7771	-5.54292
-3.78418	-5.91347
-4.39453	-5.57379
-4.18091	-5.48116
-4.15039	-5.74363
-4.05884	-5.58923
-3.26538	-5.60467
-3.35693	-6.03699
-3.9978	-6.03699
-3.50952	-6.60827
-3.50952	-7.25674
-3.96728	-7.02514
-3.72314	-6.67003
-3.41797	-6.56195
-3.54004	-6.96338
-3.23486	-7.17954
-3.72314	-7.17954
-4.63867	-7.44202
-5.00488	-7.11778
-4.69971	-7.19498
-4.54712	-7.21042
-4.11987	-7.17954
-3.93677	-7.48834
-3.8147	-7.50378
-3.11279	-7.76626
-3.50952	-7.50378
-3.84521	-7.22586
-3.93677	-7.05602
-3.84521	-6.97882
-3.60107	-7.19498
-3.32642	-7.30306
-3.96728	-7.10234
-3.9978	-7.22586
-4.18091	-7.58098
-3.84521	-7.07146
-4.05884	-7.17954
-3.8147	-7.5501
-3.63159	-7.61186
-4.05884	-7.3957
-3.84521	-7.53466
-2.89917	-7.96698
-2.22778	-8.22945
-1.80054	-8.41473
-2.56348	-8.02874
-3.05176	-8.10593
-2.7771	-8.21401
-2.83813	-8.35297
-2.86865	-8.29121
-2.19727	-7.36482
-2.16675	-7.0097
-2.92969	-7.36482
-2.62451	-7.67362
-2.31934	-7.8589
-2.89917	-7.7045
-3.38745	-7.45746
-3.11279	-7.42658
-3.20435	-7.30306
-2.83813	-7.67362
-2.74658	-7.4729
-2.68555	-7.21042
-3.11279	-7.48834
-3.05176	-7.79714
-2.74658	-7.79714
-2.68555	-7.56554
-3.2959	-7.68906
-3.96728	-7.88978
-3.54004	-8.04418
-2.86865	-8.39929
-3.26538	-8.36841
-3.57056	-8.15225
-3.8147	-7.4729
-3.38745	-7.41114
-3.14331	-7.59642
-3.11279	-6.91706
-2.74658	-6.46931
-3.23486	-6.60827
-3.60107	-6.80899
-3.32642	-6.90162
-3.02124	-6.73179
-2.99072	-6.56195
-3.63159	-6.54651
-3.75366	-6.53107
-3.08228	-6.82442
-3.63159	-7.04058
-4.76074	-7.36482
-4.27246	-7.68906
-3.50952	-7.36482
-3.20435	-7.0097
-2.99072	-7.22586
-3.38745	-7.59642
-3.57056	-7.7817
-2.89917	-7.71994
-3.02124	-7.38026
-3.66211	-7.0097
-3.41797	-7.19498
-3.479	-7.21042
-3.38745	-6.60827
-3.78418	-6.87074
-3.23486	-7.48834
-2.80762	-7.14866
-2.80762	-6.97882
-3.23486	-6.36123
-3.54004	-6.37667
-3.60107	-6.45387
-3.9978	-6.90162
-3.75366	-7.17954
-2.71606	-7.04058
-2.7771	-6.83986
-3.54004	-6.88618
-2.92969	-6.36123
-2.59399	-6.36123
-2.2583	-7.10234
-2.2583	-7.3185
-2.83813	-7.45746
-3.26538	-7.87434
-3.23486	-7.90522
-3.23486	-7.68906
-3.14331	-7.51922
-2.86865	-7.13322
-2.65503	-7.0869
-2.83813	-7.30306
-3.20435	-7.41114
-2.41089	-7.30306
-1.80054	-6.73179
-1.80054	-6.62371
-2.2583	-5.97523
-3.2959	-5.94435
-3.20435	-6.02155
-2.68555	-5.89803
-2.9602	-6.22227
-2.38037	-6.74723
-2.28882	-7.56554
-2.86865	-7.44202
-3.2959	-6.76267
-3.14331	-6.31491
-2.41089	-5.77451
-2.59399	-5.57379
-3.69263	-6.39211
-3.17383	-6.53107
-2.86865	-6.31491
-2.74658	-6.23771
-2.28882	-5.88259
-2.62451	-5.46572
-3.63159	-5.68187
-3.08228	-5.57379
-2.47192	-5.63555
-2.47192	-5.21868
-2.92969	-5.17236
-3.23486	-5.265
-3.479	-5.23412
-3.479	-5.62011
-3.69263	-5.4194
-3.63159	-5.38852
-3.23486	-5.14148
-3.14331	-5.1106
-2.9602	-5.0334
-2.71606	-5.1878
-2.50244	-5.55836
-2.31934	-5.57379
-2.28882	-5.69731
-2.59399	-5.3422
-2.86865	-5.45028
-2.86865	-5.80539
-2.62451	-5.62011
-2.56348	-5.75907
-2.2583	-5.60467
-2.41089	-5.57379
-2.28882	-5.85171
-2.28882	-6.29947
-2.16675	-5.97523
-2.65503	-5.62011
-2.89917	-5.92891
-2.16675	-5.80539
-2.19727	-5.55836
-2.71606	-5.32676
-2.80762	-5.63555
-2.19727	-6.02155
-2.28882	-6.00611
-2.83813	-5.43484
-2.80762	-5.3422
-3.26538	-5.77451
-2.56348	-6.03699
-2.38037	-5.99067
-2.34985	-5.69731
-2.28882	-6.19139
-2.74658	-6.34579
-2.7771	-6.09875
-3.14331	-6.42299
-3.08228	-6.33035
-2.89917	-6.06787
-2.56348	-5.82083
-2.50244	-5.63555
-2.2583	-5.80539
-2.7771	-6.31491
-3.26538	-6.06787
-2.62451	-5.69731
-2.44141	-6.19139
-3.11279	-6.03699
-2.80762	-5.80539
-2.89917	-6.26859
-2.92969	-6.36123
-3.26538	-6.06787
-3.35693	-6.06787
-2.89917	-6.51563
-1.92261	-6.62371
-2.62451	-6.28403
-3.41797	-6.25315
-2.80762	-5.85171
-2.86865	-5.52748
-3.11279	-5.94435
-3.08228	-6.50019
-3.54004	-7.07146
-3.84521	-6.40755
-3.44849	-5.80539
-3.63159	-6.19139
-3.75366	-6.25315
-3.41797	-6.17595
-2.59399	-6.09875
-3.26538	-6.06787
-3.50952	-6.05243
-3.26538	-5.71275
-3.8147	-5.89803
-3.87573	-6.28403
-3.50952	-6.12963
-3.69263	-6.16051
-4.30298	-5.99067
-4.39453	-5.94435
-4.3335	-6.37667
-3.8147	-6.43843
-3.50952	-5.52748
-2.92969	-5.68187
-3.57056	-6.12963
-4.05884	-6.05243
-3.11279	-6.53107
-3.2959	-6.97882
-3.54004	-6.74723
-2.99072	-6.68547
-2.71606	-7.11778
-2.31934	-6.88618
-2.44141	-6.40755
-3.32642	-5.86715
-3.08228	-5.63555
-2.47192	-6.42299
-3.60107	-6.96338
-3.69263	-6.83986
-2.62451	-6.74723
-2.44141	-6.9325
-3.14331	-6.91706
-4.05884	-6.94794
-2.99072	-6.82442
-2.41089	-6.97882
-3.32642	-6.82442
-2.59399	-6.68547
-2.62451	-7.19498
-2.92969	-7.33394
-2.80762	-7.1641
-2.7771	-6.68547
-2.7771	-6.73179
-2.04468	-6.88618
-2.28882	-6.33035
-3.32642	-5.88259
-3.96728	-5.80539
-3.2959	-6.36123
-2.92969	-6.45387
-2.41089	-6.80899
-1.80054	-6.90162
-2.41089	-6.68547
-2.80762	-6.50019
-3.41797	-6.09875
-3.479	-5.48116
-3.60107	-5.32676
-3.78418	-6.12963
-3.23486	-6.8553
-2.38037	-6.82442
-2.13623	-6.63915
-2.41089	-6.56195
-3.20435	-6.68547
-2.38037	-6.70091
-2.62451	-6.54651
-2.53296	-6.70091
-2.99072	-6.40755
-2.56348	-6.00611
-1.70898	-6.05243
-1.95312	-6.43843
-1.31226	-6.08331
-2.10571	-5.86715
-2.44141	-6.03699
-2.2583	-5.94435
-2.28882	-5.86715
-2.47192	-5.94435
-2.10571	-5.265
-2.2583	-5.21868
-2.19727	-5.66643
-2.28882	-5.86715
-2.41089	-5.78995
-2.44141	-5.57379
-2.68555	-5.46572
-2.62451	-5.63555
-2.0752	-5.51204
-2.22778	-5.04884
-3.20435	-4.94076
-3.93677	-5.32676
-4.05884	-6.00611
-4.3335	-6.05243
-3.57056	-5.69731
-3.60107	-5.45028
-3.87573	-5.63555
-3.44849	-5.94435
-3.20435	-5.43484
-2.9602	-5.3422
-3.26538	-5.65099
-3.2959	-5.82083
-2.50244	-5.82083
-3.17383	-5.88259
-3.44849	-5.74363
-3.38745	-5.38852
-2.71606	-5.60467
-3.32642	-5.72819
-4.18091	-5.77451
-3.72314	-5.52748
-2.92969	-5.12604
-2.19727	-5.69731
-2.16675	-6.20683
-1.89209	-5.66643
-1.2207	-5.52748
-2.31934	-5.68187
-2.9602	-5.4966
-3.44849	-5.68187
-3.63159	-5.65099
-3.20435	-5.51204
-2.38037	-5.88259
-2.50244	-5.80539
-2.7771	-5.89803
-2.62451	-6.06787
-2.68555	-6.45387
-3.26538	-6.28403
-4.79126	-6.08331
-6.46973	-6.29947
-9.97925	-5.99067
-14.4653	-5.86715
-15.3809	-6.05243
-15.8081	-6.28403
-15.9912	-6.42299
-16.1743	-6.43843
-17.0288	-6.29947
-16.4795	-6.45387
-15.6555	-6.08331
-16.0217	-5.86715
-16.2048	-5.57379
-16.0217	-5.21868
-15.8691	-5.17236
-16.6321	-5.37308
-17.395	-5.23412
-17.5171	-5.0334
-17.2424	-5.35764
-16.8762	-5.54292
-16.9067	-5.43484
-16.4185	-5.60467
-16.6016	-5.52748
-16.4795	-5.57379
-16.449	-5.78995
-17.3645	-5.45028
-17.2424	-5.40396
-15.6555	-5.69731
-15.5945	-6.20683
-15.625	-6.31491
-14.4653	-6.08331
-15.625	-5.265
-17.395	-5.21868
-17.3035	-5.3422
-16.2048	-5.60467
-15.1977	-5.62011
-15.5945	-5.68187
-17.273	-5.40396
-17.8223	-5.38852
-17.2119	-5.43484
-16.0522	-5.38852
-14.7095	-5.66643
-13.9771	-5.52748
-15.0757	-5.68187
-14.1907	-5.69731
-13.1226	-5.85171
-12.7563	-5.91347
-12.8174	-5.72819
-12.1765	-5.23412
-12.2376	-5.01796
-12.9395	-5.21868
-14.679	-5.40396
-17.1509	-5.51204
-17.7002	-5.62011
-17.9748	-5.20324
-17.5781	-5.07972
-17.8223	-5.265
-17.6086	-5.0334
-19.4397	-4.81724
-20.5994	-4.70916
-19.6533	-4.40036
-18.7073	-4.13789
-17.8223	-4.58564
-16.6321	-4.75548
-16.2659	-4.55476
-17.0898	-4.879
-17.5781	-4.84812
-16.449	-4.4158
-16.8152	-4.66284
-15.7776	-4.74004
-14.5569	-4.3386
-13.9771	-4.53932
-14.6484	-4.32316
-14.9841	-4.36948
-13.2446	-4.67828
-12.4207	-4.27685
-13.031	-4.12245
-14.6484	-4.32316
-14.3433	-4.12245
-14.74	-4.01437
-15.7776	-4.16877
-15.9607	-4.43124
-15.0757	-4.60108
-15.2893	-4.61652
-15.0757	-4.4158
-15.7165	-4.13789
-16.2659	-3.93717
-16.2354	-3.89085
-16.3269	-3.89085
-15.9912	-4.16877
-15.3503	-4.29229
-15.4114	-4.06069
-13.916	-4.01437
-13.031	-3.53573
-13.4582	-3.42765
-13.4888	-3.33501
-13.2446	-3.61293
-13.4888	-3.90629
-14.1907	-4.5702
-13.8855	-4.3386
-12.7869	-4.40036
-11.8713	-4.61652
-11.9018	-4.55476
-11.5967	-4.77092
-11.6577	-4.493
-11.7493	-4.32316
-11.4441	-3.92173
-11.7188	-4.12245
-11.5662	-4.84812
-11.9324	-4.6474
-12.2986	-4.36948
-12.4512	-4.30773
-12.146	-5.09516
-11.5967	-5.29588
-11.7798	-5.20324
-11.5356	-5.12604
-10.9863	-5.71275
-10.6812	-4.9562
-10.4065	-4.53932
-10.4675	-4.18421
-10.437	-3.99893
-9.552	-4.21509
-10.3149	-4.40036
-12.7563	-4.29229
-13.0005	-4.09157
-13.4582	-4.60108
-13.2141	-4.84812
-12.7869	-4.74004
-13.2141	-4.74004
-13.092	-4.63196
-12.1155	-4.6474
-10.5286	-4.47756
-9.73511	-3.93717
-9.70459	-3.93717
-11.3525	-4.04525
-11.6882	-3.99893
-11.3525	-4.13789
-10.6506	-4.13789
-10.2844	-4.13789
-10.8032	-4.15333
-12.5122	-4.26141
-13.916	-4.60108
-13.9771	-4.81724
-13.4888	-4.55476
-13.6108	-4.46212
-12.8174	-4.67828
-12.0239	-4.40036
-12.2986	-3.96805
-11.5356	-3.90629
-11.6272	-3.87541
-12.2681	-4.36948
-13.7939	-4.4158
-14.0991	-4.53932
-13.8245	-4.47756
-12.97	-4.63196
-12.0239	-4.77092
-10.9253	-4.86356
-10.0098	-4.89444
-10.2844	-4.879
-10.9863	-4.60108
-9.91821	-4.12245
-10.1929	-3.89085
-10.0403	-3.61293
-9.64355	-4.26141
-10.0708	-4.74004
-10.1318	-4.43124
-9.39941	-4.26141
-9.12475	-4.5702
-8.97217	-4.3386
-9.3689	-3.90629
-10.2234	-3.45853
-11.3831	-3.56661
-11.8713	-3.24237
-11.5967	-3.41221
-11.1389	-3.79821
-11.9324	-3.50485
-12.3596	-3.19605
-12.1155	-3.0571
-11.8103	-3.10342
-11.1694	-3.19605
-11.6882	-3.67469
-11.1694	-3.99893
-10.4675	-4.01437
-10.3149	-4.44668
-9.85718	-4.67828
-10.1623	-4.24597
-11.1999	-4.13789
-10.6201	-3.95261
-8.81958	-3.73645
-8.75854	-3.73645
-10.498	-4.32316
-10.9863	-4.16877
-9.46045	-3.79821
-8.54492	-3.81365
-9.52148	-4.16877
-11.0168	-4.3386
-11.5356	-4.19965
-10.5896	-4.01437
-10.4065	-4.23053
-9.42993	-4.40036
-8.69751	-3.76733
-9.33838	-3.95261
-10.7422	-4.69372
-10.5591	-4.92532
-10.5896	-4.879
-9.73511	-4.78636
-8.78906	-4.7246
-9.18579	-4.5702
-8.63647	-4.74004
-6.95801	-4.6474
-7.44629	-4.55476
-8.94165	-4.24597
-8.66699	-4.38492
-8.23975	-4.26141
-7.78198	-4.29229
-6.65283	-4.12245
-6.86645	-3.75189
-7.35474	-3.18061
-7.44629	-3.30413
-6.7749	-3.65925
-6.10352	-3.85997
-6.86645	-3.85997
-7.87353	-3.58205
-7.38525	-3.08798
-7.41577	-3.11885
-7.84302	-3.53573
-7.2937	-3.67469
-7.38525	-3.07254
-7.90405	-2.94902
-7.53784	-3.01078
-8.48389	-2.91814
-9.27734	-2.39318
-8.75854	-2.31598
-8.97217	-2.40862
-8.54492	-2.5167
-8.3313	-2.30054
-8.27026	-2.42406
-7.78198	-2.16158
-6.95801	-1.8991
-6.62231	-2.2079
-7.35474	-2.62478
-7.62939	-2.31598
-8.11767	-2.39318
-8.3313	-2.54758
-7.44629	-2.39318
-7.56836	-2.42406
-7.87353	-2.42406
-8.54492	-2.5939
-9.09424	-2.60934
-9.24683	-2.16158
-9.3689	-2.00718
-9.39941	-2.2851
-8.23975	-2.26966
-8.02612	-1.99174
-9.3689	-1.69839
-9.00268	-2.57846
-8.11767	-2.56302
-7.8125	-2.39318
-8.69751	-2.33142
-8.75854	-2.02262
-7.96509	-1.80647
-7.41577	-1.9763
-7.93457	-2.11526
-7.90405	-2.23878
-7.78198	-2.53214
-8.27026	-2.9027
-8.05664	-2.88726
-7.32422	-2.3623
-7.75146	-2.39318
-7.53784	-2.84094
-7.56836	-2.9799
-8.69751	-2.70198
-7.96509	-2.76374
-7.1106	-2.48582
-6.98852	-2.23878
-7.2937	-2.25422
-7.1106	-2.91814
-7.53784	-3.25781
-7.65991	-2.65566
-7.78198	-2.22334
-8.02612	-2.03806
-7.47681	-2.14614
-8.81958	-2.14614
-8.88061	-2.22334
-8.3313	-2.26966
-8.45337	-1.88366
-8.05664	-2.02262
-6.95801	-1.79103
-7.23267	-1.65207
-7.65991	-1.34327
-7.50732	-2.0535
-6.16455	-2.26966
-5.49316	-2.30054
-5.70679	-2.4395
-5.92041	-2.48582
-6.80542	-2.34686
-6.50024	-2.19246
-5.92041	-2.42406
-5.85937	-2.64022
-5.37109	-2.50126
-5.5542	-2.39318
-6.073	-2.50126
-6.13403	-2.45494
-6.16455	-2.39318
-6.01196	-2.53214
-5.76782	-2.0535
-6.04248	-2.09982
-7.53784	-2.4395
-7.44629	-2.62478
-6.073	-2.70198
-4.79126	-2.9027
-4.45557	-2.84094
-5.06592	-2.94902
-6.34766	-2.91814
-5.85937	-2.42406
-5.58472	-2.03806
-5.21851	-2.39318
-5.67627	-2.71742
-5.67627	-2.53214
-5.0354	-2.5167
-4.54712	-3.11885
-4.76074	-3.08798
-5.18799	-2.9027
-5.37109	-2.81006
-5.5542	-2.87182
-4.69971	-2.88726
-4.57764	-3.08798
-5.31006	-2.99534
-5.37109	-2.53214
-4.45557	-2.54758
-5.21851	-2.76374
-4.94385	-2.94902
-5.12695	-2.73286
-4.76074	-2.85638
-5.09644	-2.99534
-5.00488	-2.91814
-4.63867	-2.54758
-4.3335	-2.17702
-5.09644	-2.39318
-4.69971	-2.56302
-5.06592	-2.22334
-5.98144	-2.1307
-6.65283	-2.33142
-7.01904	-2.5167
-6.7749	-2.6711
-6.22559	-2.87182
-6.62231	-2.57846
-6.74438	-2.31598
-6.01196	-1.8991
-4.88281	-1.9763
-4.24194	-2.23878
-5.15747	-2.31598
-5.12695	-2.23878
-4.63867	-2.08438
-4.91333	-1.83735
-5.31006	-2.25422
-5.70679	-2.73286
-5.70679	-2.2851
-5.43213	-2.42406
-4.48608	-2.65566
-5.00488	-2.54758
-4.60815	-2.64022
-4.54712	-2.71742
-4.66919	-2.4395
-5.88989	-2.22334
-6.50024	-2.48582
-5.70679	-1.96086
-5.95093	-1.85279
-6.62231	-2.2851
-6.16455	-2.17702
-5.67627	-2.57846
-4.63867	-2.70198
-4.18091	-2.71742
-4.18091	-2.99534
-5.00488	-3.22693
-4.3335	-2.5939
-4.39453	-2.25422
-4.24194	-2.42406
-4.94385	-2.88726
-5.15747	-3.18061
-5.61523	-2.99534
-5.27954	-2.68654
-4.97436	-2.93358
-5.76782	-3.08798
-5.92041	-3.02622
-5.76782	-3.19605
-5.40161	-2.91814
-5.46265	-2.73286
-4.82178	-2.84094
-4.88281	-2.5167
-5.34058	-2.17702
-5.52368	-2.03806
-5.40161	-2.2079
-4.94385	-2.0535
-5.21851	-2.53214
-5.52368	-2.85638
-5.70679	-2.87182
-5.58472	-2.81006
-5.21851	-2.50126
-5.52368	-2.5939
-5.61523	-2.39318
-6.01196	-2.56302
-6.04248	-2.71742
-4.94385	-2.65566
-4.88281	-2.62478
-5.21851	-2.60934
-5.40161	-2.64022
-5.06592	-2.64022
-6.073	-2.4395
-6.5918	-2.3623
-5.98144	-2.39318
-5.64575	-2.54758
-5.58472	-2.71742
-5.34058	-3.04166
-5.21851	-2.9799
-4.66919	-2.70198
-4.97436	-2.64022
-5.61523	-2.79462
-5.85937	-2.88726
-4.88281	-2.70198
-4.3335	-2.60934
-5.52368	-2.84094
-5.09644	-3.02622
-5.34058	-2.84094
-5.34058	-2.99534
-4.39453	-3.28869
-4.76074	-2.94902
-6.10352	-2.70198
-6.10352	-2.88726
-5.00488	-3.19605
-4.30298	-2.9027
-5.40161	-2.87182
-5.46265	-2.96446
-5.40161	-2.8255
-5.34058	-2.54758
-4.85229	-2.50126
-5.27954	-2.48582
-5.49316	-2.06894
-5.95093	-2.03806
-6.073	-2.68654
-6.56128	-3.01078
-6.46973	-3.47397
-6.01196	-3.21149
-5.64575	-3.18061
-5.34058	-3.0571
-5.61523	-2.87182
-5.85937	-2.7483
-5.12695	-2.64022
-4.69971	-2.81006
-6.04248	-2.7483
-6.31714	-2.9799
-5.46265	-3.07254
-5.15747	-3.19605
-5.00488	-3.28869
-5.34058	-3.30413
-5.92041	-3.39677
-5.58472	-3.14973
-5.0354	-3.08798
-5.18799	-3.33501
-4.82178	-3.13429
-5.67627	-3.14973
-5.31006	-3.48941
-5.15747	-3.31957
-5.58472	-3.36589
-5.43213	-3.38133
-5.0354	-3.53573
-4.54712	-3.08798
-4.94385	-2.85638
-5.64575	-2.94902
-5.46265	-3.48941
-5.09644	-3.38133
-4.36401	-2.71742
-4.11987	-2.73286
-4.76074	-2.71742
-4.88281	-2.26966
-4.48608	-2.23878
-4.73022	-2.30054
-4.79126	-1.88366
-4.69971	-2.02262
-4.5166	-1.96086
-4.5166	-1.9763
-4.76074	-2.06894
-4.27246	-2.14614
-4.30298	-2.4395
-3.63159	-2.70198
-3.9978	-2.65566
-4.27246	-2.37774
-4.3335	-2.23878
-4.79126	-2.33142
-4.5166	-2.76374
-4.3335	-3.30413
-4.60815	-2.85638
-4.5166	-3.0571
-4.42505	-3.0571
-5.06592	-2.73286
-5.06592	-2.77918
-4.79126	-2.65566
-4.42505	-2.62478
-3.87573	-2.45494
-3.60107	-2.48582
-3.57056	-2.62478
-3.9978	-3.02622
-3.75366	-3.02622
-3.72314	-2.14614
-3.63159	-1.79103
-3.63159	-2.22334
-3.75366	-2.2851
-3.35693	-2.42406
-3.60107	-2.31598
-4.27246	-2.25422
-4.97436	-2.34686
-4.15039	-2.39318
-4.02832	-1.9763
-3.72314	-1.96086
-4.08935	-2.4395
-3.23486	-2.64022
-2.34985	-2.62478
-3.02124	-2.56302
-4.3335	-2.68654
-4.73022	-2.70198
-4.18091	-2.42406
-3.38745	-2.56302
-3.9978	-2.73286
-3.66211	-2.3623
-3.8147	-2.26966
-3.17383	-2.06894
-3.479	-2.02262
-3.84521	-2.1307
-4.3335	-2.39318
-4.57764	-2.30054
-3.9978	-2.02262
-4.02832	-1.83735
-4.18091	-2.17702
-4.39453	-2.70198
-3.63159	-2.56302
-3.2959	-2.11526
-3.41797	-1.79103
-4.21143	-1.59031
-4.30298	-1.62119
-3.84521	-1.71383
-4.02832	-2.09982
-5.00488	-2.03806
-4.82178	-2.2079
-4.82178	-1.88366
-4.82178	-2.08438
-4.39453	-2.33142
-4.54712	-2.37774
-4.30298	-2.7483
-4.54712	-2.60934
-4.57764	-2.53214
-4.36401	-2.62478
-4.24194	-2.84094
-3.87573	-2.79462
-4.39453	-2.88726
-4.02832	-2.64022
-4.02832	-2.5167
-3.41797	-2.9027
-2.89917	-2.91814
-3.02124	-2.85638
-3.50952	-2.50126
-3.90625	-2.34686
-4.42505	-2.1307
-4.57764	-1.92998
-5.00488	-2.03806
-4.69971	-2.22334
-4.21143	-2.68654
-4.45557	-2.3623
-4.79126	-2.26966
-4.91333	-2.25422
-4.27246	-2.09982
-4.05884	-1.94542
-4.08935	-2.23878
-4.36401	-2.37774
-4.88281	-2.11526
-4.85229	-1.96086
-4.76074	-2.17702
-4.73022	-1.96086
-3.96728	-1.74471
-4.45557	-1.71383
-4.85229	-1.94542
-4.76074	-2.1307
-4.66919	-2.02262
-4.60815	-1.60575
-4.45557	-1.83735
-3.69263	-2.06894
-3.87573	-2.34686
-3.87573	-2.1307
-4.05884	-1.91454
-4.21143	-2.0535
-4.57764	-2.34686
-4.60815	-2.19246
-4.66919	-2.39318
-4.48608	-2.17702
-3.9978	-2.22334
-4.48608	-2.37774
-4.57764	-2.30054
-3.2959	-1.9763
-3.66211	-1.28151
-4.76074	-0.95727
-4.85229	-1.71383
-4.69971	-1.94542
-4.5166	-1.91454
-4.45557	-1.96086
-3.93677	-2.08438
-3.75366	-2.42406
-3.96728	-1.96086
-4.27246	-1.60575
-4.66919	-1.52855
-4.24194	-1.72927
-4.15039	-1.68295
-3.57056	-1.8991
-3.26538	-1.74471
-3.32642	-1.54399
-3.78418	-1.77559
-3.54004	-1.86822
-3.41797	-1.76015
-3.38745	-1.59031
-3.14331	-1.79103
-3.63159	-2.03806
-3.50952	-1.71383
-3.66211	-1.59031
-2.68555	-1.31239
-2.65503	-1.12711
-2.74658	-0.89551
-3.14331	-1.18887
-2.59399	-1.37415
-3.26538	-1.55943
-3.50952	-1.94542
-3.11279	-2.1307
-2.83813	-1.77559
-2.56348	-1.62119
-3.14331	-1.54399
-2.7771	-1.38959
-2.50244	-1.48223
-3.23486	-1.26607
-2.71606	-1.00359
-3.14331	-1.32783
-3.20435	-1.80647
-4.21143	-1.69839
-4.5166	-1.49767
-4.39453	-1.43591
-4.3335	-1.32783
-4.48608	-1.55943
-4.69971	-1.37415
-4.48608	-1.28151
-4.11987	-1.37415
-3.35693	-1.74471
-3.20435	-1.86822
-3.479	-1.79103
-3.38745	-1.92998
-3.20435	-1.86822
-3.17383	-1.80647
-3.35693	-1.86822
-3.38745	-1.59031
-3.93677	-1.76015
-3.9978	-1.92998
-3.9978	-2.03806
-4.45557	-1.79103
-4.21143	-1.52855
-3.2959	-1.62119
-3.66211	-2.14614
-4.73022	-2.02262
-5.06592	-1.55943
-5.27954	-1.54399
-5.06592	-1.32783
-4.42505	-1.40503
-4.24194	-1.86822
-4.18091	-1.63663
-4.91333	-1.99174
-5.31006	-1.94542
-5.21851	-2.03806
-4.05884	-2.16158
-4.15039	-1.85279
-4.24194	-2.02262
-3.9978	-2.40862
-4.36401	-2.25422
-5.06592	-1.9763
-4.08935	-2.02262
-4.18091	-2.11526
-4.5166	-1.76015
-4.91333	-2.14614
-5.15747	-2.39318
-4.69971	-2.2851
-5.27954	-2.22334
-5.46265	-2.22334
-5.06592	-1.96086
-4.57764	-2.16158
-4.85229	-2.47038
-5.0354	-2.31598
-5.15747	-2.40862
-5.18799	-2.06894
-5.18799	-1.82191
-5.00488	-1.68295
-4.88281	-2.1307
-4.45557	-2.34686
-4.5166	-2.06894
-5.31006	-2.09982
-5.52368	-2.26966
-5.76782	-2.1307
-5.46265	-2.02262
-5.43213	-1.88366
-4.27246	-1.74471
-4.21143	-2.0535
-5.12695	-2.03806
-5.15747	-2.26966
-5.00488	-2.1307
-5.12695	-2.08438
-6.01196	-1.91454
-6.04248	-1.88366
-5.31006	-1.65207
-4.76074	-2.08438
-5.64575	-2.33142
-5.98144	-2.22334
-5.76782	-2.2851
-5.98144	-2.34686
-5.98144	-2.02262
-4.97436	-1.51311
-5.15747	-1.66751
-4.91333	-2.30054
-4.27246	-2.54758
-5.06592	-2.2851
-5.31006	-2.16158
-4.66919	-2.00718
-4.76074	-2.17702
-5.43213	-2.65566
-5.37109	-2.17702
-4.21143	-1.83735
-4.08935	-1.55943
-4.94385	-1.57487
-5.15747	-1.71383
-5.21851	-1.99174
-5.40161	-1.9763
-5.70679	-1.92998
-5.85937	-2.03806
-4.97436	-1.82191
-3.78418	-1.74471
-4.08935	-1.74471
-4.82178	-1.60575
-4.66919	-2.02262
-4.30298	-2.09982
-5.06592	-2.03806
-4.91333	-1.86822
-5.0354	-1.85279
-5.34058	-1.99174
-5.09644	-2.0535
-4.88281	-1.77559
-5.24902	-1.66751
-4.97436	-1.69839
-5.15747	-1.54399
-4.15039	-1.51311
-4.08935	-1.38959
-5.0354	-1.79103
-5.0354	-1.83735
-4.21143	-1.66751
-4.39453	-2.0535
-4.82178	-2.47038
-4.42505	-2.42406
-4.30298	-2.0535
-4.24194	-1.99174
-4.02832	-1.43591
-4.15039	-1.65207
-3.41797	-1.99174
-3.66211	-1.88366
-3.479	-1.85279
-3.35693	-2.09982
-3.44849	-2.08438
-3.90625	-1.66751
-4.05884	-1.55943
-3.78418	-1.66751
-4.24194	-1.65207
-3.41797	-1.88366
-3.63159	-1.92998
-3.87573	-2.14614
-3.66211	-2.57846
-4.02832	-2.48582
-3.479	-2.30054
-3.78418	-1.82191
-3.23486	-1.8991
-2.80762	-2.17702
-3.41797	-2.03806
-3.14331	-2.03806
-3.11279	-2.1307
-4.27246	-2.23878
-3.8147	-2.33142
-3.17383	-2.5939
-3.14331	-2.54758
-3.20435	-2.23878
-3.87573	-2.03806
-3.8147	-2.2851
-3.54004	-1.86822
-3.72314	-1.99174
-3.23486	-2.16158
-2.89917	-2.2079
-2.56348	-2.02262
-2.10571	-1.72927
-2.74658	-2.00718
-3.50952	-2.06894
-3.90625	-1.62119
-3.57056	-1.37415
-2.7771	-1.38959
-2.74658	-1.20431
-2.74658	-1.34327
-2.99072	-1.46679
-2.71606	-1.49767
-2.19727	-1.62119
-2.50244	-1.40503
-3.44849	-1.38959
-3.02124	-1.82191
-3.05176	-1.9763
-2.31934	-1.69839
-2.34985	-1.48223
-3.05176	-1.40503
-2.86865	-1.55943
-2.53296	-1.83735
-2.74658	-2.03806
-2.86865	-1.8991
-3.11279	-1.83735
-3.66211	-1.80647
-3.479	-1.91454
-3.02124	-2.06894
-2.89917	-1.74471
-2.9602	-1.77559
-2.65503	-1.77559
-2.50244	-1.72927
-3.26538	-1.66751
-2.99072	-1.35871
-2.89917	-1.29695
-3.08228	-1.20431
-3.50952	-1.60575
-3.60107	-1.59031
-3.41797	-1.76015
-2.74658	-1.57487
-2.62451	-1.83735
-3.69263	-2.0535
-3.8147	-1.99174
-3.32642	-1.55943
-3.90625	-1.18887
-3.2959	-0.98815
-2.9602	-1.25063
-2.9602	-1.42047
-2.59399	-1.65207
-2.59399	-1.86822
-3.14331	-1.62119
-3.23486	-1.91454
-2.86865	-2.03806
-2.62451	-1.86822
-3.08228	-1.69839
-3.44849	-1.85279
-3.90625	-2.03806
-3.75366	-2.03806
-3.2959	-1.55943
-3.14331	-1.54399
-2.80762	-1.92998
-2.38037	-2.22334
-3.20435	-2.26966
-3.38745	-1.94542
-2.86865	-1.83735
-2.68555	-1.62119
-3.60107	-1.49767
-3.90625	-1.74471
-3.69263	-1.88366
-3.479	-1.96086
-3.90625	-2.03806
-3.60107	-2.00718
-3.57056	-1.83735
-3.35693	-1.79103
-3.72314	-1.91454
-4.05884	-1.88366
-4.69971	-2.00718
-4.27246	-1.83735
-4.39453	-1.72927
-4.39453	-1.63663
-4.79126	-1.45135
-4.5166	-1.48223
-4.15039	-1.60575
-3.8147	-1.66751
-4.97436	-1.99174
-5.18799	-1.8991
-4.94385	-2.11526
-5.09644	-2.08438
-4.76074	-2.14614
-5.09644	-1.86822
-4.3335	-1.85279
-4.27246	-2.14614
-4.88281	-1.83735
-4.63867	-2.09982
-4.45557	-2.2079
-4.11987	-2.09982
-4.79126	-1.66751
-4.85229	-1.63663
-3.66211	-1.85279
-3.50952	-1.80647
-3.8147	-1.55943
-3.93677	-1.82191
-4.11987	-1.9763
-4.36401	-1.94542
-4.60815	-1.80647
-5.15747	-1.74471
-4.66919	-1.83735
-4.42505	-1.88366
-4.27246	-1.45135
-4.48608	-1.59031
-4.11987	-2.09982
-3.90625	-2.1307
-3.57056	-2.19246
-3.60107	-2.31598
-3.72314	-2.08438
-3.75366	-1.83735
-4.08935	-2.14614
-3.8147	-2.09982
-3.8147	-2.08438
-4.11987	-2.16158
-4.24194	-1.8991
-4.54712	-1.83735
-4.02832	-1.94542
-4.27246	-1.72927
-4.54712	-1.72927
-4.3335	-1.92998
-4.48608	-1.92998
-4.15039	-1.46679
-3.93677	-1.46679
-4.30298	-1.69839
-4.76074	-1.91454
-4.91333	-1.66751
-4.76074	-1.14255
-4.69971	-1.12711
-4.73022	-1.25063
-4.48608	-1.15799
-4.73022	-1.21975
-4.85229	-1.15799
-5.92041	-1.11167
-6.53076	-0.88007
-5.40161	-1.32783
-4.66919	-1.55943
-4.5166	-1.38959
[truncated: 898,001+ more rows]
