# Supplementary material for: GABAergic motor neurons bias locomotor decision-making in C. elegans
Source: Nat Commun. 2020 Oct 8;11:5076. doi: 10.1038/s41467-020-18893-9 (PMC7544903; doi:10.1038/s41467-020-18893-9)
Supplement: Supplementary file 4 — Source Data [file 41467_2020_18893_MOESM4_ESM.zip › Fig. s6 Source Data.xlsx]

## Sheet: Panel_a_data
Normalized sPSC frequency
Gabazine (mM)	0	100	500
1	1	2.96872	5.55978
2	1	1.60987	3.13355
3	1	5.21762	7.90254
4	1	2.35755	6.95442
5	1	1.40431	4.09237
6	1	3.28777	7.14388
mean	1	2.80764	5.79776
SE	1	0.567776	0.766877

## Sheet: Panel_a_trace
-1.89209
-1.46484
-0.82397
-1.25122
-1.49536
-1.46484
-1.46484
-1.15967
-1.86157
-1.5564
-1.19019
-0.79346
-2.16675
-2.38037
-1.89209
-0.88501
-0.61035
-1.58691
-2.19727
-1.80054
-1.52588
-1.2207
-0.67139
-0.73242
-1.37329
-2.47192
-2.62451
-1.5564
-1.31226
-1.70898
-1.95312
-1.61743
-1.5564
-2.01416
-1.92261
-2.19727
-1.64795
-0.88501
-1.2207
-1.61743
-1.64795
-1.89209
-2.01416
-1.31226
-1.00708
-1.25122
-1.61743
-1.52588
-1.19019
-1.12915
-1.70898
-1.2207
-1.19019
-1.67847
-1.49536
-2.10571
-2.38037
-2.01416
-1.67847
-2.56348
-2.65503
-2.0752
-2.34985
-1.2207
-0.54932
-1.37329
-1.89209
-1.98364
-2.28882
-2.62451
-2.65503
-2.0752
-1.49536
-1.89209
-1.92261
-1.12915
-1.25122
-2.16675
-1.92261
-0.61035
-1.52588
-2.10571
-1.67847
-1.31226
-1.89209
-1.37329
-0.91553
-1.0376
-1.58691
-1.86157
-1.67847
-1.43433
-0.88501
-1.37329
-2.2583
-2.41089
-1.34277
-1.25122
-2.13623
-2.71606
-2.99072
-2.16675
-1.49536
-1.52588
-1.34277
-1.15967
-1.70898
-2.65503
-2.28882
-1.98364
-1.86157
-1.31226
-1.15967
-1.12915
-1.15967
-1.64795
-0.88501
-1.25122
-1.28174
-1.2207
-1.95312
-3.11279
-3.11279
-1.46484
-1.5564
-2.74658
-2.53296
-1.77002
-1.77002
-1.40381
-0.91553
-1.86157
-2.92969
-2.92969
-2.22778
-1.92261
-1.86157
-1.92261
-1.64795
-1.89209
-1.83105
-1.7395
-2.31934
-1.77002
-1.34277
-0.97656
-1.31226
-1.83105
-1.98364
-2.68555
-2.41089
-1.58691
-1.06812
-1.98364
-2.86865
-2.56348
-2.38037
-1.43433
-1.2207
-1.80054
-2.04468
-2.13623
-2.50244
-1.34277
-1.12915
-2.41089
-2.50244
-1.61743
-0.94604
-0.94604
-1.2207
-1.5564
-1.7395
-1.25122
-1.61743
-1.67847
-1.06812
-1.19019
-1.58691
-2.04468
-1.31226
-1.86157
-2.01416
-2.59399
-2.92969
-2.53296
-2.83813
-2.31934
-2.0752
-1.80054
-2.19727
-2.47192
-2.68555
-2.0752
-2.34985
-3.20435
-2.7771
-2.10571
-2.04468
-2.01416
-2.41089
-3.08228
-3.08228
-2.53296
-3.479
-3.66211
-2.9602
-2.99072
-2.71606
-1.40381
-1.37329
-2.34985
-2.7771
-2.59399
-2.83813
-2.86865
-2.47192
-1.70898
-1.12915
-1.89209
-3.20435
-3.57056
-2.13623
-1.43433
-2.28882
-1.80054
-1.0376
-1.34277
-1.40381
-1.67847
-1.80054
-1.49536
-2.04468
-2.65503
-2.47192
-1.58691
-1.95312
-2.41089
-1.89209
-1.49536
-1.92261
-1.80054
-1.19019
-1.7395
-1.86157
-1.12915
-0.91553
-1.25122
-2.22778
-2.22778
-2.68555
-1.77002
-1.2207
-1.34277
-1.52588
-1.70898
-1.95312
-1.31226
-0.94604
-2.28882
-2.92969
-2.13623
-1.49536
-1.58691
-2.31934
-2.28882
-2.0752
-1.61743
-0.67139
-1.80054
-1.46484
-0.94604
-1.15967
-1.0376
-2.22778
-2.0752
-2.16675
-2.01416
-1.52588
-0.91553
-1.00708
-2.01416
-2.0752
-1.61743
-0.91553
-1.25122
-2.04468
-1.92261
-1.58691
-0.94604
-1.0376
-1.52588
-1.49536
-1.25122
-1.80054
-2.10571
-1.28174
-1.67847
-2.10571
-2.50244
-1.83105
-1.5564
-2.28882
-1.80054
-1.61743
-2.28882
-1.67847
-1.46484
-1.43433
-1.12915
-0.91553
-1.12915
-1.7395
-1.89209
-1.92261
-2.31934
-1.34277
-1.12915
-1.49536
-1.95312
-2.2583
-1.31226
-2.01416
-1.70898
-1.77002
-2.10571
-2.2583
-2.38037
-1.92261
-1.25122
-0.57983
-1.40381
-2.31934
-2.2583
-1.80054
-2.16675
-1.37329
-1.2207
-1.89209
-2.28882
-2.16675
-2.13623
-2.41089
-2.0752
-1.98364
-1.80054
-2.62451
-2.50244
-2.62451
-1.46484
-1.49536
-1.40381
-1.70898
-1.83105
-1.28174
-1.15967
-1.89209
-2.74658
-2.65503
-2.7771
-1.83105
-1.31226
-1.25122
-1.09863
-1.49536
-2.31934
-2.7771
-2.68555
-3.17383
-2.7771
-1.80054
-0.94604
-1.0376
-1.12915
-1.61743
-1.80054
-1.7395
-1.5564
-1.61743
-1.58691
-2.28882
-2.04468
-2.31934
-2.01416
-1.67847
-1.52588
-3.11279
-3.72314
-2.10571
-1.89209
-1.89209
-1.58691
-2.22778
-3.02124
-2.80762
-1.83105
-1.46484
-2.74658
-3.02124
-2.34985
-1.7395
-1.67847
-1.58691
-1.83105
-1.98364
-1.70898
-1.80054
-2.28882
-3.14331
-2.65503
-2.65503
-2.99072
-3.72314
-2.7771
-1.86157
-2.01416
-2.86865
-2.86865
-2.44141
-1.58691
-2.13623
-2.44141
-2.62451
-2.19727
-1.70898
-1.67847
-1.67847
-2.2583
-2.38037
-2.56348
-1.58691
-1.09863
-1.7395
-2.0752
-1.58691
-0.61035
-1.67847
-2.59399
-1.5564
-2.13623
-2.10571
-1.09863
-1.61743
-2.22778
-2.13623
-2.50244
-2.31934
-1.77002
-1.95312
-1.43433
-2.10571
-2.31934
-1.77002
-2.13623
-1.61743
-1.58691
-1.86157
-1.89209
-2.16675
-1.92261
-1.40381
-1.09863
-1.06812
-1.00708
-1.06812
-0.76294
-1.46484
-2.56348
-2.22778
-1.77002
-1.86157
-2.31934
-1.86157
-1.70898
-2.10571
-2.65503
-2.83813
-2.16675
-1.67847
-1.7395
-2.31934
-2.28882
-2.22778
-2.62451
-2.9602
-2.68555
-2.10571
-2.71606
-2.9602
-2.80762
-2.7771
-2.34985
-1.86157
-2.0752
-1.46484
-1.2207
-2.2583
-2.19727
-1.80054
-2.65503
-3.479
-2.41089
-2.2583
-2.31934
-2.31934
-2.22778
-2.86865
-2.50244
-2.56348
-1.70898
-0.57983
-1.7395
-2.47192
-2.41089
-2.44141
-3.08228
-1.70898
-1.95312
-1.92261
-1.52588
-1.19019
-1.19019
-1.58691
-2.34985
-2.38037
-2.0752
-1.95312
-2.50244
-2.62451
-2.80762
-2.0752
-1.52588
-2.34985
-2.22778
-1.83105
-1.46484
-0.97656
-0.91553
-1.52588
-1.98364
-1.95312
-1.67847
-1.86157
-1.86157
-1.37329
-1.46484
-1.37329
-1.58691
-1.89209
-0.94604
-0.88501
-1.19019
-1.89209
-2.10571
-1.06812
-1.28174
-2.22778
-2.04468
-2.01416
-1.83105
-2.31934
-2.10571
-1.61743
-2.0752
-2.01416
-2.2583
-2.28882
-1.70898
-1.86157
-2.50244
-2.41089
-1.64795
-1.31226
-1.00708
-1.25122
-1.34277
-1.12915
-1.34277
-1.49536
-1.37329
-2.10571
-2.47192
-2.28882
-1.89209
-1.86157
-2.74658
-1.80054
-1.31226
-1.00708
-1.28174
-1.49536
-2.41089
-2.56348
-2.28882
-1.89209
-2.2583
-1.95312
-2.13623
-2.71606
-2.83813
-1.83105
-1.43433
-1.77002
-1.92261
-2.10571
-2.10571
-1.5564
-2.59399
-2.38037
-1.31226
-1.06812
-1.67847
-2.13623
-2.0752
-1.46484
-1.12915
-1.52588
-2.13623
-2.16675
-1.34277
-1.80054
-1.28174
-1.19019
-1.28174
-0.64087
-1.61743
-2.04468
-1.06812
-0.88501
-0.94604
-0.27466
-0.54932
-1.70898
-1.64795
-1.06812
-0.73242
-1.2207
-1.92261
-2.47192
-2.10571
-1.09863
-1.7395
-1.92261
-1.77002
-1.5564
-2.16675
-1.83105
-1.95312
-2.9602
-2.2583
-2.31934
-1.98364
-1.70898
-1.95312
-2.41089
-1.98364
-1.25122
-1.06812
-1.34277
-1.37329
-1.06812
-1.12915
-1.15967
-1.0376
-1.19019
-0.94604
-1.2207
-1.52588
-1.49536
-1.28174
-0.5188
-1.19019
-1.31226
-2.01416
-2.01416
-1.0376
-1.49536
-2.0752
-1.86157
-1.25122
-0.73242
-1.5564
-1.92261
-1.25122
-1.43433
-1.98364
-1.80054
-1.5564
-1.40381
-1.89209
-2.71606
-2.38037
-2.16675
-2.0752
-2.50244
-2.65503
-2.0752
-1.83105
-0.5188
-0.88501
-2.7771
-2.74658
-2.31934
-2.9602
-2.22778
-1.25122
-1.92261
-2.65503
-1.92261
-1.61743
-1.09863
-2.0752
-2.59399
-2.0752
-1.49536
-1.52588
-1.15967
-1.25122
-1.92261
-2.56348
-1.98364
-1.2207
-2.01416
-2.04468
-0.76294
-1.34277
-2.16675
-1.43433
-1.12915
-1.5564
-1.67847
-1.06812
-0.03052
-0.54932
-0.97656
-1.40381
-1.80054
-0.91553
-0.7019
-1.89209
-2.41089
-2.13623
-1.37329
-1.37329
-1.09863
-0.94604
-1.09863
-1.77002
-1.28174
-1.19019
-0.94604
-0.79346
-0.85449
-0.97656
-1.70898
-2.34985
-0.7019
-0.12207
-1.31226
-2.10571
-2.34985
-1.5564
-1.58691
-1.80054
-2.19727
-1.92261
-1.40381
-1.67847
-1.00708
-1.19019
-2.38037
-1.98364
-1.83105
-1.95312
-1.83105
-1.77002
-2.04468
-2.65503
-1.64795
-2.38037
-3.44849
-3.63159
-3.479
-3.26538
-2.10571
-1.77002
-1.80054
-1.98364
-2.04468
-3.02124
-3.50952
-2.41089
-2.9602
-2.59399
-2.74658
-2.56348
-2.38037
-2.13623
-1.98364
-2.13623
-2.38037
-1.89209
-1.89209
-2.01416
-2.13623
-2.2583
-1.70898
-1.25122
-0.94604
-1.09863
-1.86157
-1.58691
-1.83105
-2.47192
-2.28882
-2.04468
-1.7395
-1.28174
-1.46484
-1.31226
-0.7019
-0.79346
-1.5564
-1.31226
-1.34277
-2.01416
-2.04468
-2.80762
-2.10571
-0.97656
-2.10571
-2.19727
-2.10571
-2.01416
-1.2207
-1.52588
-2.04468
-2.71606
-1.70898
-0.91553
-2.10571
-2.2583
-1.86157
-1.67847
-1.98364
-2.50244
-3.02124
-2.47192
-2.22778
-2.0752
-1.31226
-1.7395
-2.16675
-1.83105
-2.9602
-3.02124
-2.16675
-1.77002
-2.13623
-2.44141
-2.59399
-2.41089
-2.59399
-2.22778
-1.80054
-1.52588
-2.50244
-1.61743
-1.34277
-1.98364
-1.92261
-1.89209
-1.12915
-1.31226
-2.62451
-1.89209
-1.00708
-1.49536
-1.19019
-1.77002
-2.41089
-1.95312
-2.04468
-2.04468
-2.28882
-1.83105
-2.62451
-2.7771
-1.98364
-1.61743
-2.2583
-2.22778
-1.7395
-1.77002
-1.86157
-1.61743
-1.46484
-1.67847
-2.38037
-2.59399
-2.62451
-2.53296
-2.50244
-2.19727
-1.34277
-1.89209
-2.19727
-2.01416
-1.34277
-1.61743
-1.95312
-2.38037
-2.44141
-1.40381
-1.28174
-1.67847
-1.77002
-1.37329
-1.2207
-1.19019
-1.5564
-2.13623
-2.50244
-2.44141
-2.41089
-2.47192
-2.2583
-1.7395
-0.30518
-1.06812
-2.41089
-2.04468
-1.52588
-1.77002
-2.34985
-1.89209
-1.49536
-2.28882
-2.7771
-2.2583
-1.80054
-2.16675
-1.83105
-1.58691
-2.34985
-2.04468
-1.80054
-1.28174
-1.06812
-1.46484
-1.37329
-1.83105
-1.7395
-2.13623
-2.47192
-2.74658
-2.74658
-2.44141
-2.38037
-2.89917
-3.35693
-2.31934
-2.2583
-2.71606
-2.83813
-2.44141
-2.28882
-2.83813
-2.92969
-2.04468
-1.00708
-1.43433
-1.7395
-1.92261
-2.50244
-1.46484
-1.67847
-2.89917
-2.28882
-2.38037
-2.01416
-1.43433
-1.95312
-2.50244
-2.62451
-1.89209
-1.70898
-1.52588
-1.12915
-1.25122
-2.13623
-1.95312
-2.31934
-3.479
-3.78418
-3.17383
-3.35693
-2.2583
-1.46484
-1.28174
-1.83105
-1.92261
-2.56348
-2.19727
-2.83813
-2.92969
-2.31934
-2.65503
-2.62451
-2.83813
-2.13623
-2.0752
-2.53296
-2.71606
-2.22778
-2.50244
-2.41089
-2.10571
-1.98364
-1.86157
-1.92261
-1.80054
-1.80054
-1.7395
-1.64795
-2.04468
-2.41089
-2.38037
-2.01416
-1.95312
-2.38037
-3.26538
-2.80762
-1.89209
-2.28882
-2.80762
-1.95312
-1.49536
-2.41089
-2.38037
-2.10571
-2.59399
-1.92261
-1.95312
-3.20435
-2.71606
-3.08228
-2.62451
-1.83105
-2.41089
-2.59399
-3.08228
-2.83813
-2.31934
-3.02124
-3.20435
-2.34985
-1.67847
-1.77002
-1.92261
-2.65503
-2.59399
-2.71606
-2.44141
-2.50244
-2.71606
-2.59399
-1.83105
-2.04468
-2.50244
-2.31934
-1.92261
-1.15967
-1.64795
-2.53296
-1.61743
-1.92261
-2.19727
-1.92261
-2.19727
-2.99072
-2.65503
-1.89209
-1.86157
-2.53296
-2.0752
-2.01416
-2.19727
-2.53296
-2.44141
-1.92261
-1.61743
-2.31934
-2.83813
-2.41089
-2.01416
-2.41089
-2.89917
-2.59399
-2.41089
-1.98364
-1.64795
-2.0752
-2.04468
-1.98364
-2.13623
-2.0752
-1.95312
-1.70898
-2.41089
-2.41089
-2.59399
-2.56348
-2.04468
-2.13623
-2.53296
-2.56348
-1.92261
-2.19727
-2.92969
-3.44849
-2.53296
-1.43433
-2.10571
-2.44141
-2.50244
-2.59399
-2.22778
-2.0752
-2.7771
-2.13623
-2.01416
-1.98364
-1.5564
-1.52588
-1.19019
-1.70898
-2.9602
-2.59399
-1.43433
-1.61743
-1.34277
-1.34277
-2.44141
-2.89917
-2.0752
-1.77002
-2.28882
-2.47192
-2.47192
-1.61743
-1.58691
-1.83105
-2.31934
-2.28882
-2.0752
-2.38037
-2.34985
-2.38037
-1.46484
-1.95312
-2.0752
-1.15967
-2.53296
-3.08228
-2.59399
-1.95312
-1.40381
-1.0376
-1.40381
-1.95312
-2.22778
-3.11279
-2.53296
-1.95312
-1.40381
-1.7395
-2.50244
-2.7771
-2.65503
-2.0752
-1.67847
-2.38037
-3.17383
-2.65503
-3.05176
-2.38037
-1.67847
-1.40381
-1.77002
-1.46484
-1.80054
-2.16675
-2.16675
-3.479
-3.57056
-2.62451
-1.77002
-1.31226
-1.2207
-1.89209
-2.22778
-1.89209
-1.83105
-2.04468
-1.7395
-2.47192
-2.62451
-2.34985
-2.44141
-2.59399
-1.83105
-1.15967
-1.00708
-1.77002
-2.34985
-1.92261
-2.01416
-1.12915
-1.49536
-1.43433
-2.2583
-2.19727
-1.83105
-1.46484
-1.31226
-1.09863
-0.73242
-1.37329
-2.28882
-2.31934
-1.86157
-2.0752
-2.22778
-2.34985
-1.37329
-1.92261
-1.46484
-1.7395
-1.80054
-1.25122
-1.43433
-1.83105
-1.83105
-2.44141
-2.74658
-2.68555
-1.92261
-2.2583
-2.19727
-2.2583
-2.80762
-2.22778
-2.31934
-2.10571
-1.98364
-1.19019
-1.06812
-1.19019
-1.12915
-1.15967
-1.95312
-2.22778
-1.61743
-1.89209
-1.77002
-1.83105
-1.06812
-1.09863
-1.40381
-1.46484
-1.34277
-1.40381
-1.46484
-1.98364
-1.67847
-1.06812
-1.06812
-1.31226
-1.31226
-0.73242
-0.97656
-1.98364
-2.53296
-1.49536
-1.31226
-2.31934
-2.7771
-2.56348
-1.58691
-1.37329
-1.58691
-1.77002
-1.92261
-2.2583
-1.77002
-1.2207
-1.77002
-2.19727
-2.2583
-1.77002
-1.43433
-1.61743
-1.77002
-1.95312
-1.5564
-1.43433
-1.46484
-1.37329
-0.73242
-1.2207
-1.5564
-1.67847
-1.25122
-1.06812
-1.70898
-2.16675
-2.01416
-1.58691
-1.61743
-2.01416
-2.31934
-1.61743
-1.49536
-1.92261
-2.38037
-2.34985
-1.95312
-2.38037
-2.01416
-1.77002
-1.64795
-2.13623
-3.05176
-2.65503
-1.89209
-1.77002
-1.92261
-2.01416
-2.62451
-2.28882
-2.13623
-1.86157
-1.25122
-1.67847
-1.58691
-2.0752
-2.59399
-2.74658
-2.86865
-3.41797
-3.87573
-3.8147
-3.02124
-2.62451
-2.83813
-2.56348
-1.98364
-1.83105
-1.92261
-1.98364
-1.77002
-1.49536
-1.58691
-1.92261
-1.58691
-1.15967
-1.67847
-1.98364
-2.28882
-2.28882
-2.31934
-2.44141
-2.28882
-1.5564
-1.46484
-1.5564
-1.7395
-1.77002
-1.89209
-1.58691
-1.34277
-1.86157
-1.40381
-1.00708
-1.77002
-2.01416
-1.09863
-1.09863
-1.95312
-1.28174
-1.49536
-1.86157
-2.28882
-1.89209
-1.67847
-1.58691
-1.92261
-2.19727
-2.65503
-1.77002
-1.70898
-1.80054
-1.89209
-1.77002
-1.61743
-1.98364
-2.47192
-2.50244
-2.31934
-1.58691
-1.77002
-1.19019
-0.94604
-2.01416
-2.22778
-1.70898
-1.34277
-1.06812
-2.04468
-1.7395
-2.10571
-2.50244
-1.86157
-1.7395
-2.01416
-1.95312
-2.04468
-1.58691
-1.28174
-2.31934
-2.53296
-2.13623
-1.34277
-1.15967
-1.52588
-2.19727
-2.31934
-2.41089
-2.16675
-1.52588
-1.19019
-1.64795
-1.70898
-2.62451
-2.2583
-1.46484
-2.16675
-2.53296
-2.10571
-2.04468
-2.9602
-3.05176
-3.57056
-3.38745
-3.75366
-3.57056
-3.93677
-4.08935
-3.78418
-3.69263
-3.54004
-2.34985
-2.13623
-2.62451
-2.31934
-2.10571
-2.41089
-2.16675
-2.74658
-3.11279
-3.23486
-2.59399
-2.47192
-2.34985
-2.16675
-1.37329
-1.5564
-2.53296
-1.89209
-1.34277
-1.70898
-2.34985
-2.0752
-2.50244
-2.92969
-2.7771
-2.38037
-1.92261
-1.98364
-2.19727
-2.56348
-2.31934
-2.2583
-1.5564
-1.49536
-2.10571
-1.61743
-1.5564
-2.13623
-1.80054
-2.0752
-1.5564
-1.25122
-1.77002
-2.19727
-2.2583
-1.5564
-1.15967
-1.83105
-2.34985
-2.71606
-2.59399
-2.16675
-1.40381
-1.15967
-1.58691
-1.43433
-1.34277
-0.67139
-1.06812
-1.49536
-1.77002
-1.49536
-1.98364
-2.89917
-2.38037
-2.16675
-2.53296
-2.47192
-1.7395
-1.43433
-0.91553
-1.46484
-2.7771
-2.44141
-2.50244
-2.59399
-2.53296
-3.32642
-2.41089
-1.7395
-1.7395
-1.64795
-2.53296
-3.479
-3.66211
-3.11279
-3.05176
-2.83813
-2.86865
-2.86865
-2.83813
-2.74658
-2.53296
-2.0752
-2.80762
-2.68555
-1.92261
-2.22778
-2.13623
-2.01416
-2.38037
-1.86157
-1.61743
-2.13623
-3.26538
-2.68555
-1.37329
-1.40381
-1.64795
-1.83105
-2.0752
-2.50244
-1.70898
-1.52588
-2.10571
-2.01416
-1.92261
-2.2583
-2.34985
-1.95312
-2.01416
-2.2583
-2.62451
-3.41797
-4.05884
-4.69971
-3.57056
-2.59399
-3.35693
-3.50952
-2.86865
-3.02124
-2.83813
-2.34985
-2.31934
-2.44141
-3.23486
-2.47192
-1.92261
-1.52588
-2.04468
-1.67847
-1.77002
-2.01416
-2.10571
-1.70898
-2.01416
-2.62451
-2.65503
-2.62451
-2.10571
-1.67847
-2.50244
-3.20435
-2.65503
-2.47192
-2.41089
-2.0752
-2.7771
-2.44141
-1.92261
-2.13623
-2.28882
-2.47192
-2.0752
-1.40381
-1.86157
-1.28174
-1.49536
-2.22778
-2.16675
-2.34985
-2.50244
-2.01416
-1.95312
-1.80054
-1.67847
-2.44141
-2.44141
-2.2583
-2.10571
-1.40381
-1.86157
-3.75366
-3.84521
-3.44849
-2.71606
-2.50244
-1.83105
-1.31226
-1.83105
-2.13623
-1.83105
-1.06812
-1.7395
-1.64795
-2.62451
-2.9602
-2.86865
-2.7771
-1.98364
-1.37329
-2.19727
-2.16675
-2.56348
-3.14331
-2.7771
-1.95312
-1.77002
-2.34985
-2.47192
-2.13623
-1.25122
-0.91553
-0.97656
-1.09863
-2.01416
-2.01416
-1.46484
-1.64795
-1.70898
-1.40381
-1.40381
-1.61743
-1.52588
-2.19727
-1.92261
-1.5564
-2.47192
-3.02124
-2.47192
-1.83105
-1.92261
-3.23486
-3.35693
-2.22778
-1.70898
-1.58691
-1.64795
-1.43433
-1.5564
-1.64795
-1.64795
-2.28882
-2.19727
-0.94604
-1.15967
-1.12915
-1.52588
-2.19727
-1.98364
-2.34985
-2.71606
-1.70898
-1.25122
-1.98364
-2.31934
-2.13623
-1.7395
-2.38037
-2.16675
-2.59399
-2.9602
-2.22778
-1.92261
-2.31934
-2.56348
-1.64795
-1.34277
-1.46484
-1.46484
-2.19727
-2.19727
-2.31934
-1.89209
-2.47192
-2.92969
-2.2583
-2.28882
-1.61743
-2.10571
-2.65503
-2.7771
-2.80762
-3.05176
-2.01416
-1.15967
-0.94604
-1.77002
-1.80054
-2.22778
-2.01416
-2.22778
-1.7395
-1.28174
-1.28174
-2.01416
-2.04468
-1.83105
-1.00708
-0.61035
-1.46484
-2.01416
-1.83105
-1.25122
-1.7395
-2.0752
-1.7395
-2.0752
-1.95312
-2.89917
-2.62451
-2.9602
-3.50952
-3.14331
-2.92969
-3.05176
-2.31934
-1.46484
-1.67847
-0.91553
-0.82397
-1.31226
-1.58691
-2.62451
-3.78418
-2.74658
-2.53296
-2.92969
-3.78418
-3.63159
-2.34985
-1.77002
-1.77002
-1.37329
-0.79346
-1.28174
-2.13623
-2.13623
-2.22778
-1.64795
-1.83105
-2.28882
-1.89209
-1.40381
-1.2207
-1.28174
-1.70898
-2.04468
-2.53296
-2.7771
-1.58691
-0.82397
-2.04468
-1.89209
-1.40381
-1.5564
-1.89209
-1.25122
-1.46484
-2.16675
-2.86865
-2.10571
-1.2207
-1.0376
-2.01416
-3.2959
-3.23486
-2.7771
-2.56348
-3.08228
-2.44141
-2.2583
-1.70898
-1.89209
-1.64795
-2.22778
-2.31934
-2.71606
-2.44141
-2.0752
-1.7395
-1.58691
-0.82397
-1.61743
-1.86157
-1.43433
-1.5564
-1.46484
-1.80054
-2.47192
-2.10571
-1.37329
-2.13623
-1.52588
-1.61743
-2.04468
-1.92261
-2.31934
-1.58691
-2.04468
-2.10571
-1.06812
-0.57983
-0.85449
-2.01416
-2.38037
-2.22778
-1.7395
-1.5564
-1.5564
-1.83105
-2.13623
-2.34985
-2.44141
-2.19727
-3.44849
-2.56348
-1.77002
-1.86157
-2.16675
-1.58691
-1.06812
-0.45776
-0.85449
-0.97656
-0.82397
-1.98364
-2.19727
-1.0376
-1.43433
-1.64795
-1.28174
-2.01416
-2.44141
-1.37329
-1.15967
-1.31226
-1.7395
-2.19727
-1.67847
-1.83105
-1.80054
-1.89209
-2.50244
-2.50244
-2.16675
-2.9602
-2.68555
-2.80762
-2.83813
-2.56348
-2.13623
-1.40381
-1.46484
-2.31934
-2.83813
-3.35693
-1.70898
-1.19019
-1.98364
-2.34985
-2.2583
-1.92261
-1.0376
-0.82397
-1.64795
-1.98364
-2.16675
-2.44141
-2.10571
-2.16675
-2.59399
-1.2207
-0.73242
-1.7395
-2.10571
-2.0752
-2.50244
-2.19727
-2.34985
-2.65503
-2.38037
-1.95312
-1.67847
-2.31934
-2.38037
-1.19019
-1.70898
-3.05176
-2.16675
-1.80054
-1.98364
-2.22778
-2.7771
-2.89917
-1.7395
-2.34985
-2.13623
-2.31934
-2.56348
-2.28882
-2.31934
-2.31934
-1.83105
-2.10571
-2.13623
-1.67847
-1.46484
-2.0752
-2.16675
-1.92261
-1.70898
-1.86157
-1.95312
-2.2583
-2.10571
-2.19727
-2.65503
-2.10571
-1.28174
-1.70898
-2.19727
-1.86157
-2.22778
-2.62451
-2.7771
-2.47192
-1.37329
-1.06812
-2.04468
-2.13623
-1.5564
-1.49536
-1.95312
-2.16675
-1.61743
-1.67847
[truncated: 1,046,576+ more rows]

## Sheet: Panel_b_data
Bursts/min					Burst duration (s)					Burst charge transfer (pC)
	wt	unc-49 RNAi				wt	unc-49 RNAi				wt	unc-49 RNAi
1	2	1.5			1	12.035	13.2732			1	27.6276	35.6161
2	1.5	2.66667			2	10.05	11.553			2	20.255	29.1861
3	2	2.33333			3	14.3975	20.8078			3	38.492	43.3788
4	3	2			4	10.31	16.7691			4	19.4986	31.6469
5	2	1.33333			5	13.75	18.1222			5	47.2182	44.582
6	2.5	1.25			6	13.942	20.1608			6	21.7738	47.688
7	2				7	9.5				7	19.7159
8	2				8	13.9833				8	23.1691
9	1.33333				9	12.45				9	42.8257
10	1.5				10	9.07				10	30.1459
11	2.1				11	8.86714				11	24.0336
mean	1.99394	1.84722			mean	11.6686	16.781			mean	28.6141	38.683
SE	0.141551	0.236111			SE	0.652406	1.51739			SE	2.98258	3.09323

## Sheet: Panel_b_trace
wt	unc-49 RNAi
-0.64087	-2.19727
-0.06104	-2.9602
-1.67847	-2.04468
-1.67847	-1.64795
-0.76294	-2.2583
-1.09863	-2.80762
-1.46484	-2.38037
-1.09863	-2.50244
-1.37329	-2.16675
-1.5564	-2.22778
-0.7019	-2.53296
-0.61035	-2.22778
-1.06812	-2.10571
-1.12915	-2.13623
-0.85449	-1.92261
-1.0376	-1.67847
-0.94604	-1.95312
-0.57983	-2.89917
-0.94604	-2.59399
-1.34277	-2.10571
-0.82397	-1.67847
-0.76294	-2.16675
-0.79346	-2.92969
-1.15967	-3.23486
-2.04468	-3.02124
-2.2583	-1.89209
-1.83105	-2.41089
-1.2207	-2.62451
-1.77002	-2.01416
-1.37329	-1.80054
-0.97656	-1.98364
-0.57983	-2.7771
-1.49536	-2.89917
-1.61743	-2.38037
-1.06812	-3.05176
-1.28174	-3.479
-1.43433	-2.71606
-1.61743	-2.53296
-1.37329	-2.28882
-1.15967	-3.05176
-1.28174	-3.05176
-1.06812	-2.56348
-1.06812	-2.68555
-0.67139	-3.20435
-0.54932	-2.65503
-0.88501	-2.2583
-1.12915	-2.31934
-1.5564	-2.65503
-0.79346	-2.2583
-0.21362	-2.86865
-0.24414	-2.71606
-0.82397	-1.5564
-1.00708	-1.28174
-1.64795	-2.04468
-1.15967	-2.0752
-0.79346	-1.77002
-1.28174	-2.01416
-1.28174	-2.28882
-1.06812	-2.16675
-1.31226	-1.80054
-1.5564	-1.89209
-1.31226	-2.34985
-1.00708	-2.89917
-1.0376	-3.14331
-1.49536	-2.50244
-1.25122	-2.10571
-1.0376	-1.83105
-0.73242	-1.80054
-1.09863	-2.74658
-1.40381	-2.99072
-1.86157	-2.65503
-1.92261	-2.22778
-1.89209	-3.02124
-1.19019	-2.99072
-1.77002	-2.53296
-2.53296	-2.16675
-2.41089	-2.59399
-2.2583	-1.95312
-2.50244	-2.34985
-2.2583	-2.62451
-1.98364	-2.50244
-1.70898	-1.98364
-1.19019	-1.86157
-1.67847	-1.86157
-2.71606	-1.77002
-2.9602	-1.80054
-1.52588	-2.59399
-0.94604	-2.34985
-1.61743	-1.95312
-2.13623	-2.01416
-2.13623	-2.2583
-1.34277	-2.65503
-1.0376	-1.92261
-1.37329	-1.46484
-2.13623	-2.04468
-1.77002	-1.86157
-1.58691	-2.10571
-1.86157	-1.70898
-1.77002	-2.01416
-1.49536	-2.13623
-1.5564	-2.01416
-1.2207	-2.50244
-0.7019	-2.0752
-0.91553	-1.64795
-1.67847	-2.38037
-2.04468	-2.53296
-1.77002	-2.04468
-1.86157	-2.01416
-2.01416	-1.70898
-1.98364	-1.52588
-1.92261	-1.89209
-1.77002	-2.38037
-1.77002	-1.67847
-1.46484	-2.13623
-1.5564	-2.47192
-2.28882	-2.59399
-1.92261	-2.04468
-1.43433	-1.34277
-1.43433	-2.13623
-1.46484	-2.53296
-1.89209	-2.38037
-1.61743	-2.80762
-1.40381	-2.2583
-1.40381	-1.80054
-1.43433	-1.5564
-2.04468	-2.68555
-1.86157	-2.31934
-2.04468	-2.0752
-1.19019	-2.50244
-1.37329	-2.31934
-1.43433	-2.10571
-1.61743	-1.80054
-1.7395	-1.86157
-2.01416	-2.2583
-2.13623	-2.7771
-2.56348	-1.7395
-2.10571	-1.70898
-2.31934	-1.92261
-2.62451	-1.06812
-2.50244	-1.86157
-1.67847	-2.19727
-1.89209	-1.98364
-1.64795	-2.01416
-1.86157	-2.10571
-2.10571	-1.64795
-1.58691	-2.34985
-2.50244	-2.71606
-2.0752	-2.7771
-1.34277	-1.64795
-2.01416	-1.98364
-2.47192	-2.53296
-2.53296	-2.31934
-2.62451	-1.2207
-2.0752	-0.61035
-1.95312	-1.67847
-1.77002	-1.95312
-1.06812	-2.19727
-1.83105	-2.50244
-2.53296	-2.56348
-2.50244	-2.71606
-2.10571	-2.19727
-1.40381	-1.67847
-1.43433	-1.61743
-2.16675	-2.34985
-1.86157	-2.13623
-2.01416	-1.95312
-2.41089	-2.71606
-1.89209	-2.83813
-0.97656	-2.62451
-1.64795	-2.50244
-1.92261	-1.70898
-2.01416	-1.52588
-1.70898	-2.56348
-1.52588	-2.59399
-1.77002	-2.53296
-1.83105	-2.50244
-1.86157	-2.10571
-1.64795	-1.98364
-1.15967	-2.04468
-1.31226	-1.98364
-1.28174	-2.04468
-1.34277	-2.16675
-1.70898	-2.62451
-1.40381	-3.05176
-0.88501	-3.08228
-1.43433	-2.74658
-1.92261	-2.38037
-1.52588	-2.2583
-1.37329	-1.58691
-1.89209	-2.01416
-1.83105	-1.89209
-1.83105	-1.83105
-2.28882	-2.2583
-2.31934	-2.71606
-2.56348	-2.19727
-1.80054	-2.41089
-1.40381	-2.04468
-1.52588	-1.40381
-2.04468	-2.16675
-2.01416	-2.38037
-2.34985	-2.34985
-2.10571	-2.71606
-2.22778	-2.28882
-1.5564	-1.58691
-0.73242	-1.58691
-1.31226	-2.19727
-1.52588	-1.95312
-1.31226	-2.13623
-1.31226	-2.53296
-1.70898	-2.50244
-1.28174	-2.56348
-1.28174	-3.02124
-1.40381	-3.32642
-2.16675	-3.14331
-2.19727	-2.99072
-1.80054	-2.80762
-1.89209	-2.38037
-2.01416	-1.95312
-2.04468	-2.0752
-1.67847	-2.22778
-2.38037	-2.38037
-1.67847	-2.28882
-1.98364	-2.83813
-2.44141	-3.26538
-2.2583	-2.0752
-1.5564	-2.16675
-2.59399	-2.04468
-2.0752	-1.61743
-1.98364	-2.13623
-1.86157	-2.7771
-1.19019	-2.50244
-1.49536	-1.92261
-1.92261	-1.95312
-2.38037	-2.28882
-2.22778	-2.56348
-2.10571	-2.44141
-1.98364	-2.7771
-1.92261	-2.41089
-1.80054	-2.13623
-1.7395	-2.59399
-2.50244	-2.89917
-2.71606	-2.80762
-2.68555	-2.41089
-2.99072	-2.01416
-2.68555	-2.47192
-2.59399	-3.02124
-2.34985	-2.74658
-2.2583	-2.62451
-2.47192	-2.13623
-2.22778	-2.41089
-2.2583	-2.65503
-2.16675	-2.0752
-2.01416	-2.41089
-2.59399	-2.9602
-2.2583	-2.74658
-1.92261	-2.41089
-2.47192	-2.16675
-2.10571	-2.56348
-2.74658	-2.44141
-3.02124	-2.19727
-2.99072	-1.37329
-2.53296	-1.61743
-2.0752	-2.16675
-2.56348	-2.16675
-2.50244	-2.10571
-2.28882	-1.67847
-2.31934	-0.67139
-2.04468	-0.82397
-2.16675	-0.67139
-1.89209	-0.7019
-1.37329	-1.46484
-1.7395	-1.92261
-2.22778	-1.77002
-2.2583	-1.64795
-1.77002	-1.28174
-1.37329	-2.16675
-2.10571	-2.41089
-2.53296	-2.04468
-2.9602	-1.80054
-2.59399	-2.41089
-2.22778	-2.16675
-1.7395	-1.86157
-1.49536	-1.98364
-1.25122	-1.92261
-1.61743	-1.70898
-2.34985	-2.04468
-2.92969	-2.74658
-2.41089	-3.44849
-2.7771	-2.71606
-2.83813	-1.2207
-2.68555	-1.09863
-2.28882	-2.13623
-2.2583	-2.38037
-1.70898	-2.65503
-1.80054	-2.28882
-2.10571	-1.00708
-1.5564	-1.12915
-1.31226	-2.2583
-1.86157	-2.13623
-2.56348	-1.5564
-2.74658	-1.49536
-1.83105	-1.98364
-1.67847	-2.53296
-1.52588	-2.92969
-2.10571	-2.71606
-2.68555	-2.44141
-2.74658	-2.04468
-2.59399	-1.98364
-2.99072	-1.89209
-2.7771	-1.40381
-2.71606	-1.61743
-2.74658	-2.10571
-1.98364	-2.41089
-1.19019	-2.13623
-1.86157	-2.04468
-2.99072	-2.01416
-2.41089	-1.77002
-1.7395	-1.95312
-2.01416	-2.56348
-2.53296	-2.50244
-2.44141	-2.41089
-2.68555	-2.38037
-2.41089	-2.50244
-2.2583	-1.98364
-2.38037	-1.34277
-2.28882	-1.58691
-1.95312	-2.62451
-2.65503	-2.68555
-2.34985	-2.38037
-2.13623	-1.61743
-2.2583	-1.67847
-1.77002	-1.86157
-1.0376	-2.28882
-1.80054	-2.86865
-1.92261	-2.71606
-2.34985	-2.2583
-2.10571	-1.37329
-2.38037	-1.64795
-2.44141	-2.28882
-2.28882	-1.89209
-2.7771	-1.64795
-3.11279	-2.0752
-2.38037	-2.62451
-2.04468	-2.68555
-2.22778	-2.0752
-2.16675	-1.58691
-1.95312	-1.77002
-1.67847	-1.89209
-1.98364	-1.49536
-2.59399	-2.16675
-2.38037	-2.68555
-1.98364	-1.86157
-2.50244	-1.95312
-2.44141	-2.41089
-2.2583	-2.80762
-2.2583	-2.92969
-2.2583	-2.56348
-1.52588	-1.95312
-1.80054	-1.31226
-2.04468	-1.98364
-2.83813	-3.02124
-2.22778	-2.7771
-2.22778	-2.41089
-1.46484	-2.13623
-1.12915	-1.34277
-1.58691	-1.25122
-1.92261	-1.83105
-1.25122	-1.89209
-1.28174	-1.7395
-1.64795	-1.89209
-2.31934	-1.58691
-1.98364	-2.28882
-1.95312	-2.19727
-2.13623	-1.70898
-1.80054	-2.16675
-1.95312	-2.19727
-2.28882	-1.52588
-2.89917	-1.64795
-2.44141	-1.95312
-1.52588	-2.56348
-1.31226	-2.28882
-1.83105	-1.83105
-2.0752	-1.64795
-2.2583	-1.2207
-1.7395	-1.31226
-1.83105	-0.97656
-2.04468	-1.31226
-2.47192	-1.95312
-2.62451	-1.70898
-2.2583	-1.64795
-2.16675	-1.49536
-1.98364	-1.7395
-2.56348	-2.04468
-3.08228	-2.01416
-2.38037	-1.77002
-2.56348	-1.58691
-2.92969	-1.83105
-2.56348	-2.56348
-2.38037	-3.35693
-2.22778	-2.74658
-2.0752	-1.58691
-2.22778	-2.10571
-2.99072	-2.10571
-2.68555	-1.7395
-2.68555	-1.70898
-3.08228	-2.2583
-2.86865	-2.41089
-2.89917	-2.53296
-2.50244	-1.80054
-2.01416	-1.37329
-2.44141	-0.67139
-2.86865	-1.15967
-2.68555	-1.83105
-2.0752	-2.19727
-1.86157	-2.22778
-1.40381	-2.31934
-1.49536	-1.95312
-2.0752	-1.58691
-2.56348	-0.91553
-2.62451	-2.31934
-1.46484	-3.17383
-2.01416	-2.53296
-2.92969	-2.28882
-2.83813	-2.13623
-2.50244	-1.86157
-2.19727	-2.16675
-1.70898	-2.22778
-2.50244	-2.22778
-3.44849	-2.7771
-2.53296	-2.22778
-2.0752	-2.34985
-1.92261	-2.65503
-1.31226	-3.14331
-1.89209	-2.62451
-1.61743	-2.0752
-1.2207	-2.0752
-1.37329	-1.83105
-2.38037	-2.28882
-3.11279	-2.44141
-2.62451	-2.19727
-1.52588	-2.44141
-1.58691	-2.22778
-2.7771	-2.16675
-2.22778	-1.77002
-1.58691	-2.56348
-2.38037	-3.38745
-1.89209	-2.50244
-1.98364	-1.86157
-1.70898	-1.61743
-1.83105	-2.31934
-2.34985	-2.50244
-2.68555	-2.65503
-2.59399	-2.13623
-2.86865	-1.49536
-2.86865	-1.61743
-2.31934	-1.70898
-2.19727	-2.47192
-2.68555	-1.86157
-2.47192	-1.86157
-2.7771	-2.92969
-2.59399	-2.41089
-2.01416	-1.89209
-2.28882	-1.37329
-2.19727	-1.95312
-2.34985	-2.41089
-1.86157	-1.80054
-2.19727	-1.61743
-1.89209	-2.28882
-2.19727	-2.31934
-2.99072	-1.37329
-1.98364	-1.95312
-1.61743	-1.83105
-1.61743	-1.52588
-1.95312	-2.10571
-2.41089	-2.2583
-1.58691	-2.04468
-1.77002	-2.28882
-2.31934	-1.98364
-2.01416	-1.95312
-1.83105	-1.34277
-1.7395	-2.0752
-2.62451	-2.22778
-2.7771	-1.70898
-1.95312	-1.95312
-2.10571	-3.08228
-2.62451	-2.62451
-2.59399	-1.46484
-3.05176	-1.12915
-2.71606	-1.09863
-2.2583	-1.15967
-1.7395	-1.00708
-1.52588	-1.40381
-1.34277	-1.95312
-2.13623	-1.92261
-2.19727	-1.70898
-2.38037	-2.31934
-2.44141	-2.04468
-2.41089	-0.97656
-2.13623	-1.37329
-1.98364	-2.22778
-2.28882	-1.95312
-2.34985	-1.43433
-2.04468	-1.77002
-1.98364	-2.04468
-2.04468	-2.38037
-2.28882	-1.80054
-2.19727	-1.95312
-2.28882	-2.0752
-2.22778	-2.50244
-2.71606	-2.83813
-2.53296	-1.86157
-1.46484	-2.04468
-0.85449	-1.89209
-1.09863	-1.86157
-1.95312	-2.53296
-2.0752	-2.13623
-1.64795	-1.7395
-2.41089	-1.70898
-2.74658	-1.5564
-2.53296	-2.2583
-2.86865	-2.62451
-2.22778	-2.59399
-1.77002	-1.92261
-1.5564	-2.31934
-1.61743	-2.83813
-1.06812	-1.98364
-1.19019	-1.7395
-1.7395	-2.62451
-1.77002	-2.62451
-2.2583	-2.47192
-2.41089	-2.01416
-2.28882	-1.34277
-2.56348	-1.5564
-2.19727	-1.77002
-1.49536	-2.28882
-1.70898	-2.22778
-2.13623	-2.83813
-1.98364	-1.98364
-2.56348	-1.98364
-2.41089	-2.59399
-2.53296	-2.16675
-1.7395	-1.77002
-1.12915	-1.58691
-1.92261	-1.43433
-2.10571	-1.64795
-2.10571	-2.80762
-1.98364	-2.7771
-1.46484	-2.34985
-1.58691	-1.89209
-2.13623	-1.70898
-2.19727	-2.68555
-1.7395	-2.83813
-1.80054	-2.59399
-1.52588	-2.9602
-1.64795	-1.95312
-1.80054	-1.95312
-2.13623	-2.47192
-1.80054	-2.53296
-1.64795	-2.41089
-0.91553	-2.04468
-1.77002	-2.04468
-1.89209	-1.83105
-1.92261	-1.86157
-2.34985	-1.77002
-2.80762	-1.70898
-2.44141	-2.0752
-2.01416	-2.56348
-2.10571	-3.11279
-1.80054	-2.38037
-2.19727	-1.80054
-2.74658	-2.34985
-3.17383	-1.83105
-3.2959	-1.7395
-2.9602	-2.16675
-2.44141	-2.59399
-2.41089	-2.83813
-2.22778	-1.92261
-2.53296	-1.58691
-2.83813	-1.80054
-3.32642	-2.68555
-2.65503	-2.9602
-2.9602	-2.68555
-2.80762	-2.53296
-2.80762	-2.34985
-2.31934	-2.56348
-1.83105	-2.50244
-2.19727	-2.2583
-2.56348	-2.41089
-2.71606	-2.19727
-2.28882	-1.80054
-2.86865	-2.0752
-2.71606	-2.44141
-1.98364	-2.50244
-2.13623	-2.80762
-1.89209	-2.71606
-2.01416	-1.83105
-1.77002	-1.61743
-1.77002	-2.62451
-1.80054	-2.47192
-2.74658	-2.10571
-2.99072	-1.83105
-2.80762	-1.95312
-2.28882	-1.92261
-2.04468	-2.34985
-2.28882	-2.74658
-2.38037	-1.86157
-2.53296	-1.70898
-2.2583	-2.31934
-1.86157	-2.01416
-1.70898	-2.10571
-1.12915	-2.01416
-1.40381	-2.13623
-1.77002	-1.5564
-1.86157	-1.5564
-2.10571	-2.28882
-2.10571	-2.9602
-1.83105	-2.80762
-1.89209	-2.86865
-1.98364	-2.65503
-1.98364	-2.44141
-2.13623	-2.22778
-2.0752	-2.59399
-1.92261	-2.38037
-1.86157	-1.95312
-2.0752	-1.86157
-1.64795	-1.77002
-0.94604	-1.43433
-1.09863	-1.2207
-1.0376	-1.58691
-1.83105	-1.37329
-1.43433	-1.34277
-1.40381	-1.61743
-1.64795	-1.37329
-2.01416	-1.34277
-2.01416	-2.65503
-1.98364	-2.99072
-1.67847	-2.0752
-0.73242	-1.98364
-0.94604	-1.86157
-1.40381	-2.71606
-2.01416	-2.19727
-2.50244	-2.2583
-1.7395	-1.95312
-1.64795	-2.2583
-2.22778	-2.92969
-1.86157	-3.08228
-1.31226	-2.62451
-1.00708	-1.98364
-1.98364	-1.28174
-1.15967	-1.77002
-1.37329	-1.98364
-1.40381	-2.28882
-1.25122	-2.59399
-1.43433	-1.5564
-1.64795	-1.43433
-1.5564	-2.01416
-1.77002	-2.50244
-2.01416	-2.53296
-1.67847	-2.38037
-2.34985	-2.56348
-2.16675	-2.19727
-1.64795	-1.28174
-1.77002	-1.52588
-2.2583	-2.04468
-2.62451	-2.71606
-2.80762	-2.65503
-2.80762	-2.44141
-2.34985	-2.53296
-2.04468	-2.68555
-1.5564	-2.50244
-1.34277	-1.70898
-1.25122	-1.95312
-1.95312	-2.2583
-2.38037	-1.52588
-1.92261	-2.16675
-1.83105	-2.34985
-1.52588	-2.22778
-1.89209	-2.22778
-2.22778	-1.98364
-2.41089	-2.04468
-2.44141	-2.83813
-2.62451	-2.89917
-1.98364	-2.44141
-1.77002	-2.38037
-1.15967	-3.05176
-1.58691	-2.2583
-1.92261	-1.46484
-1.95312	-2.16675
-1.37329	-1.95312
-1.52588	-2.10571
-2.04468	-2.22778
-2.19727	-1.77002
-1.86157	-2.16675
-2.38037	-1.77002
-2.31934	-2.10571
-2.01416	-2.10571
-2.22778	-2.10571
-2.19727	-2.13623
-2.10571	-2.50244
-0.97656	-2.56348
-1.15967	-2.80762
-1.77002	-2.38037
-2.04468	-2.13623
-1.98364	-1.70898
-1.7395	-1.52588
-1.58691	-2.56348
-1.0376	-2.44141
-1.43433	-2.22778
-1.80054	-1.92261
-2.2583	-1.67847
-2.19727	-1.7395
-1.67847	-2.16675
-2.28882	-2.38037
-2.53296	-2.41089
-1.80054	-2.22778
-1.95312	-2.34985
-2.28882	-1.95312
-2.38037	-2.0752
-1.86157	-2.38037
-1.00708	-1.64795
-0.67139	-2.04468
-0.76294	-3.11279
-0.73242	-2.89917
-1.46484	-2.22778
-1.86157	-2.62451
-1.83105	-2.31934
-1.92261	-2.22778
-2.47192	-3.26538
-2.62451	-3.35693
-2.0752	-2.83813
-1.61743	-2.86865
-1.61743	-2.56348
-2.0752	-2.13623
-2.2583	-1.80054
-2.01416	-2.44141
-2.13623	-2.28882
-2.01416	-2.44141
-1.92261	-2.9602
-2.19727	-2.68555
-2.13623	-2.56348
-2.10571	-1.98364
-2.28882	-1.40381
-2.31934	-1.89209
-1.61743	-2.41089
-1.7395	-2.71606
-2.28882	-2.83813
-1.46484	-2.74658
-1.58691	-2.68555
-2.41089	-2.53296
-1.92261	-2.56348
-2.04468	-2.13623
-1.77002	-1.37329
-2.19727	-1.37329
-1.61743	-1.67847
-2.01416	-1.77002
-2.68555	-2.19727
-2.2583	-2.41089
-2.10571	-2.38037
-2.80762	-2.50244
-2.92969	-2.31934
-2.68555	-2.41089
-1.70898	-2.65503
-1.25122	-2.62451
-2.41089	-2.7771
-2.7771	-3.35693
-2.28882	-3.69263
-2.59399	-2.99072
-2.83813	-2.41089
-2.80762	-2.28882
-2.04468	-2.28882
-1.49536	-3.26538
-1.58691	-3.02124
-2.01416	-2.2583
-2.74658	-2.80762
-2.68555	-2.62451
-2.01416	-2.28882
-2.04468	-2.19727
-2.7771	-2.92969
-2.34985	-2.34985
-2.74658	-2.38037
-2.9602	-2.16675
-2.31934	-1.92261
-1.98364	-1.5564
-1.5564	-1.80054
-1.40381	-2.80762
-2.19727	-2.99072
-2.19727	-2.50244
-1.7395	-2.13623
-1.83105	-2.65503
-2.13623	-3.17383
-2.2583	-2.59399
-2.9602	-2.16675
-2.34985	-2.10571
-1.52588	-2.59399
-1.67847	-2.22778
-1.49536	-2.16675
-1.70898	-1.80054
-2.13623	-2.22778
-2.62451	-2.71606
-2.19727	-1.86157
-1.98364	-1.86157
-1.77002	-2.47192
-2.34985	-1.92261
-3.35693	-2.31934
-2.65503	-2.7771
-1.5564	-2.01416
-0.97656	-1.7395
-1.37329	-1.58691
-1.15967	-2.04468
-1.89209	-2.80762
-2.19727	-2.89917
-1.83105	-3.57056
-1.61743	-3.14331
-1.5564	-2.41089
-1.92261	-2.74658
-2.34985	-2.50244
-1.67847	-2.28882
-2.10571	-2.2583
-2.34985	-2.9602
-1.92261	-2.59399
-1.64795	-1.77002
-1.61743	-2.34985
-2.56348	-2.56348
-2.13623	-1.61743
-2.34985	-1.37329
-2.13623	-1.83105
-2.31934	-2.0752
-2.0752	-2.38037
-1.67847	-2.28882
-1.37329	-2.38037
-1.25122	-2.53296
-1.80054	-2.16675
-2.44141	-2.01416
-2.53296	-1.77002
-2.34985	-1.09863
-1.86157	-1.49536
-2.22778	-1.77002
-1.64795	-2.10571
-2.01416	-1.95312
-2.31934	-1.0376
-1.43433	-1.28174
-1.52588	-1.83105
-1.7395	-2.22778
-1.52588	-2.47192
-1.2207	-1.5564
-1.5564	-2.01416
-1.49536	-2.16675
-0.85449	-2.04468
-0.73242	-2.74658
-1.31226	-2.13623
-1.92261	-1.83105
-1.49536	-1.67847
-1.5564	-2.13623
-1.46484	-2.86865
-1.64795	-2.74658
-1.92261	-2.0752
-1.67847	-1.89209
-2.34985	-1.61743
-2.47192	-1.61743
-1.98364	-1.80054
-1.5564	-1.40381
-1.0376	-2.19727
-1.92261	-2.99072
-2.19727	-2.89917
-2.59399	-2.7771
-2.74658	-2.16675
-1.77002	-1.98364
-1.0376	-2.41089
-1.09863	-2.31934
-2.04468	-2.59399
-2.41089	-2.50244
-2.13623	-2.10571
-1.77002	-1.86157
-1.49536	-2.2583
-1.25122	-3.66211
-1.00708	-2.74658
-1.15967	-2.04468
-1.19019	-2.16675
-1.00708	-2.50244
-2.16675	-2.31934
-2.83813	-2.16675
-2.99072	-2.31934
-2.74658	-2.47192
-2.44141	-2.50244
-1.80054	-2.22778
-2.2583	-1.5564
-1.49536	-2.31934
-1.12915	-2.68555
-1.70898	-2.38037
-1.58691	-2.71606
-1.89209	-3.14331
-2.04468	-2.50244
-2.10571	-2.28882
-1.43433	-2.53296
-1.58691	-2.19727
-1.95312	-2.01416
-1.77002	-2.2583
-1.49536	-2.86865
-1.25122	-3.38745
-1.77002	-2.41089
-1.77002	-2.0752
-1.92261	-2.2583
-2.2583	-2.83813
-2.47192	-3.05176
-2.34985	-2.34985
-1.89209	-1.89209
-2.59399	-1.89209
-3.23486	-2.47192
-1.83105	-3.02124
-1.31226	-1.46484
-1.61743	-1.61743
-1.61743	-2.28882
-0.88501	-3.11279
-1.19019	-3.05176
-1.64795	-2.28882
-1.64795	-2.56348
-1.64795	-2.19727
-2.44141	-1.83105
-2.2583	-2.31934
-1.37329	-2.28882
-1.37329	-2.19727
-1.7395	-2.0752
-1.37329	-2.7771
-1.7395	-2.65503
-1.34277	-2.41089
-1.70898	-2.41089
-1.77002	-2.47192
-0.73242	-2.41089
-0.97656	-2.68555
-1.37329	-2.28882
-1.49536	-1.58691
-1.12915	-2.44141
-1.92261	-3.479
-1.80054	-3.05176
-1.09863	-1.7395
-1.31226	-1.52588
-1.34277	-1.89209
-2.16675	-1.86157
-2.19727	-2.28882
-1.12915	-2.28882
-1.64795	-2.50244
-2.50244	-2.10571
-1.89209	-2.01416
-1.37329	-1.67847
-1.80054	-2.22778
-2.01416	-2.19727
-1.52588	-2.50244
-1.2207	-2.13623
-1.40381	-1.70898
-1.98364	-1.86157
-1.61743	-2.0752
-1.25122	-3.08228
-0.57983	-2.9602
-1.15967	-3.17383
-1.43433	-2.68555
-1.64795	-2.50244
-1.61743	-2.47192
-1.89209	-2.50244
-1.37329	-1.19019
-0.94604	-1.34277
-1.77002	-2.04468
-2.47192	-2.19727
-2.01416	-2.31934
-1.25122	-2.16675
-0.91553	-2.56348
-1.00708	-3.11279
-1.83105	-3.44849
-1.61743	-3.08228
-2.10571	-2.13623
-2.53296	-2.10571
-2.0752	-2.31934
-2.2583	-1.83105
-2.22778	-1.95312
-2.22778	-2.41089
-2.56348	-2.22778
-2.34985	-2.44141
-2.2583	-1.52588
-2.56348	-1.52588
-2.22778	-2.59399
-2.34985	-2.62451
-1.64795	-3.02124
-1.49536	-3.20435
-1.83105	-3.17383
-1.98364	-2.71606
-1.61743	-2.99072
-1.37329	-2.92969
-2.04468	-2.01416
-2.01416	-1.92261
-2.13623	-2.16675
-1.98364	-2.31934
-2.2583	-2.56348
-2.34985	-2.59399
-2.04468	-3.54004
-1.83105	-2.99072
-2.34985	-2.34985
-1.64795	-2.62451
-1.28174	-2.16675
-1.37329	-2.38037
-0.85449	-2.86865
-0.97656	-2.16675
-1.77002	-2.53296
-2.13623	-1.80054
-2.56348	-2.0752
-2.10571	-2.34985
-1.58691	-2.74658
-1.40381	-3.02124
-1.52588	-3.11279
-1.49536	-2.83813
-1.61743	-2.16675
-1.43433	-2.04468
-1.52588	-2.65503
-2.0752	-2.38037
-1.95312	-2.01416
-1.70898	-2.59399
-1.86157	-2.74658
-2.38037	-2.10571
-2.83813	-1.77002
-2.10571	-1.61743
-1.40381	-1.83105
-1.46484	-2.56348
-1.7395	-3.44849
-1.52588	-2.44141
-2.22778	-1.43433
-2.2583	-2.38037
-1.89209	-2.86865
-1.46484	-2.2583
-2.13623	-2.31934
-2.04468	-2.50244
-1.52588	-2.71606
-1.52588	-3.87573
-1.70898	-3.23486
-1.92261	-2.47192
-2.2583	-2.83813
-1.89209	-3.05176
-2.47192	-2.47192
-1.58691	-2.86865
-1.2207	-2.80762
-2.0752	-2.34985
-2.38037	-2.34985
-2.71606	-2.22778
-2.04468	-2.10571
-2.13623	-2.0752
-1.70898	-2.22778
-1.7395	-2.04468
-2.13623	-1.83105
-2.41089	-1.95312
-1.61743	-2.28882
-2.13623	-2.34985
-2.13623	-2.10571
-1.77002	-1.86157
-0.76294	-1.92261
-1.46484	-2.0752
-1.43433	-2.59399
-2.53296	-2.28882
-1.77002	-2.50244
-1.49536	-2.56348
-1.28174	-2.31934
-1.83105	-2.34985
-1.49536	-2.31934
-1.49536	-2.01416
-1.92261	-2.19727
-1.86157	-2.65503
-1.98364	-1.7395
-1.83105	-1.5564
-1.25122	-2.22778
-1.83105	-1.7395
-1.77002	-2.56348
-2.2583	-2.7771
-2.62451	-1.83105
-1.80054	-2.0752
-1.5564	-2.74658
-1.86157	-3.2959
-2.62451	-2.68555
-2.47192	-2.28882
-2.04468	-2.41089
-1.67847	-1.95312
-1.25122	-1.70898
-1.25122	-2.7771
-1.92261	-2.68555
-1.7395	-2.59399
-1.12915	-2.53296
-1.12915	-3.05176
-1.67847	-2.59399
-1.58691	-2.50244
-2.01416	-2.99072
-2.86865	-2.38037
-2.53296	-2.04468
-1.77002	-2.38037
-1.06812	-3.11279
-0.91553	-2.22778
-2.0752	-1.5564
-2.16675	-1.86157
-1.86157	-2.56348
-1.52588	-2.56348
-2.22778	-2.0752
-2.41089	-2.19727
-1.64795	-2.53296
-1.67847	-2.41089
-1.70898	-2.47192
-1.64795	-2.68555
-2.13623	-2.28882
-2.38037	-1.70898
-2.41089	-2.31934
-2.56348	-3.08228
-2.28882	-2.31934
-2.83813	-1.52588
-2.65503	-2.16675
-1.86157	-2.13623
-1.98364	-1.98364
-2.44141	-2.28882
-3.20435	-1.92261
-3.32642	-2.65503
-3.38745	-3.05176
-2.9602	-2.22778
-2.0752	-2.22778
-1.7395	-2.31934
-2.7771	-1.98364
-3.05176	-2.22778
-2.50244	-2.47192
-2.56348	-2.31934
-2.56348	-1.92261
-2.41089	-2.04468
-2.71606	-1.92261
-2.86865	-2.10571
-2.80762	-2.2583
-2.56348	-2.41089
-2.68555	-2.31934
-2.22778	-2.28882
-2.28882	-1.86157
-2.10571	-1.64795
-2.56348	-1.31226
-2.86865	-1.37329
-2.59399	-1.34277
-2.86865	-1.25122
-2.56348	-1.46484
-2.13623	-2.01416
-2.10571	-2.28882
-1.70898	-2.41089
-1.52588	-2.53296
-1.19019	-1.98364
-1.64795	-2.10571
-2.19727	-2.74658
-2.01416	-2.16675
-2.86865	-2.47192
-2.74658	-2.7771
-1.98364	-2.04468
-1.92261	-1.49536
-1.98364	-1.37329
-2.34985	-1.7395
-1.80054	-1.89209
-1.34277	-2.13623
-1.80054	-2.68555
-1.5564	-3.20435
-1.7395	-2.44141
-2.04468	-2.04468
-1.70898	-2.53296
-1.43433	-2.62451
-2.19727	-2.16675
-2.74658	-2.04468
-3.05176	-2.10571
-2.16675	-2.31934
-1.98364	-2.2583
-2.59399	-2.74658
-2.9602	-2.19727
-2.28882	-1.28174
-1.61743	-1.49536
-1.7395	-2.13623
-2.01416	-2.2583
-1.67847	-2.31934
-2.01416	-1.40381
-1.61743	-0.73242
-2.04468	-1.98364
-2.0752	-2.28882
-1.5564	-1.61743
-1.52588	-1.5564
-1.77002	-2.2583
-1.70898	-2.41089
-2.2583	-1.70898
-1.92261	-2.38037
-2.34985	-2.56348
-2.16675	-1.92261
-1.89209	-2.16675
-1.61743	-2.47192
-1.92261	-2.13623
-1.61743	-2.13623
-1.83105	-1.77002
-1.7395	-2.59399
-1.37329	-2.92969
-1.70898	-3.17383
-1.86157	-2.89917
-1.7395	-1.80054
-1.77002	-1.7395
-2.0752	-2.19727
-2.19727	-2.19727
-1.67847	-1.83105
-2.2583	-1.64795
-1.70898	-2.62451
-1.19019	-3.02124
-1.46484	-1.92261
-2.04468	-1.98364
-1.40381	-2.0752
-1.64795	-2.16675
-2.34985	-2.0752
-2.19727	-2.04468
-1.7395	-2.04468
-1.89209	-2.62451
-2.41089	-2.86865
-1.7395	-2.28882
-1.37329	-2.44141
-1.61743	-1.86157
-1.46484	-1.80054
-2.19727	-2.19727
-1.83105	-2.31934
-1.43433	-2.62451
-1.40381	-2.80762
-1.83105	-2.2583
-2.04468	-2.19727
-1.70898	-2.04468
-1.95312	-1.58691
-1.77002	-2.04468
-1.67847	-2.47192
-1.64795	-2.34985
-2.22778	-2.7771
-2.71606	-2.83813
-2.10571	-2.53296
-1.43433	-1.89209
-1.92261	-2.13623
-1.80054	-2.28882
-2.0752	-2.13623
-2.10571	-1.2207
-1.98364	-2.16675
-1.46484	-3.02124
-1.28174	-2.41089
-1.49536	-2.31934
-1.40381	-2.50244
-2.10571	-2.31934
-2.22778	-3.02124
-2.19727	-2.04468
-2.28882	-1.7395
-1.5564	-1.98364
-0.88501	-2.92969
-1.7395	-2.38037
-1.7395	-3.02124
-1.34277	-3.02124
-1.40381	-2.62451
-2.13623	-2.2583
-2.04468	-2.50244
-1.7395	-2.65503
-1.46484	-3.14331
-1.46484	-2.31934
-1.95312	-2.13623
-1.89209	-2.2583
-1.80054	-2.31934
-2.16675	-2.13623
-2.01416	-1.52588
-1.98364	-1.95312
-2.04468	-2.41089
-2.38037	-2.38037
-1.67847	-1.70898
-2.13623	-1.64795
-2.0752	-2.16675
-1.61743	-2.22778
-1.12915	-2.16675
-1.31226	-2.04468
-2.22778	-1.89209
-2.41089	-1.61743
-1.80054	-1.7395
-1.61743	-1.95312
-1.25122	-1.77002
-1.37329	-1.80054
-1.83105	-2.34985
-1.70898	-2.10571
-1.52588	-1.5564
-1.09863	-2.83813
-1.64795	-2.89917
-1.40381	-2.2583
-1.34277	-2.50244
-1.95312	-2.80762
-1.34277	-2.38037
-1.31226	-2.68555
-1.40381	-2.59399
-1.19019	-2.47192
-1.40381	-2.9602
-1.77002	-2.65503
-1.89209	-2.28882
-2.01416	-2.41089
-2.28882	-1.2207
-1.77002	-1.49536
-1.5564	-1.7395
-2.16675	-2.16675
-1.5564	-2.13623
-1.7395	-2.41089
-2.0752	-1.70898
-2.41089	-0.94604
-1.5564	-1.52588
-1.31226	-2.47192
-1.70898	-2.50244
-1.25122	-2.2583
-1.28174	-1.77002
-1.86157	-1.89209
-1.77002	-2.59399
-1.25122	-2.74658
-1.52588	-2.92969
-1.43433	-2.7771
-1.92261	-2.9602
-2.04468	-2.83813
-1.80054	-2.53296
-1.00708	-2.16675
-0.27466	-2.13623
-0.85449	-2.65503
-1.98364	-2.47192
-2.01416	-2.19727
-1.86157	-2.59399
-1.58691	-2.28882
-1.58691	-2.31934
-1.43433	-2.0752
-1.80054	-2.53296
-1.83105	-2.83813
-1.67847	-2.83813
-1.12915	-2.31934
-1.12915	-2.19727
-1.7395	-2.01416
-1.61743	-2.38037
-1.64795	-2.04468
-1.46484	-1.95312
-1.67847	-1.64795
-1.67847	-2.34985
-1.49536	-2.34985
-1.67847	-2.38037
-1.12915	-2.68555
-1.25122	-3.17383
-1.61743	-2.68555
-1.43433	-1.67847
-1.89209	-1.70898
-2.28882	-2.04468
-2.53296	-1.49536
-1.92261	-1.7395
-2.0752	-2.71606
-2.31934	-2.13623
-2.34985	-2.2583
-1.80054	-2.2583
-1.06812	-2.31934
-1.58691	-2.68555
-1.67847	-2.68555
-1.37329	-2.31934
-1.28174	-2.2583
-1.12915	-2.2583
-1.5564	-2.47192
-2.10571	-2.38037
-1.67847	-2.71606
-1.34277	-2.74658
-1.7395	-2.56348
-1.52588	-2.13623
-1.40381	-1.7395
-1.61743	-1.06812
-1.77002	-1.43433
-1.67847	-2.56348
-1.80054	-2.47192
-1.31226	-1.86157
-1.40381	-2.19727
-1.61743	-2.16675
-1.52588	-2.28882
-1.98364	-1.98364
-1.34277	-1.52588
-1.5564	-1.19019
-1.25122	-1.28174
-0.76294	-2.01416
-0.82397	-2.2583
-1.5564	-2.71606
-1.31226	-2.2583
-0.94604	-2.71606
-1.31226	-2.92969
-1.92261	-2.10571
-1.67847	-1.92261
-1.5564	-1.7395
-1.49536	-2.10571
-1.34277	-2.92969
-1.28174	-2.2583
-1.58691	-2.0752
-1.5564	-1.95312
-1.46484	-1.58691
-1.92261	-1.77002
-1.46484	-1.43433
-1.25122	-1.61743
-1.98364	-2.2583
-1.80054	-2.71606
-1.89209	-2.28882
-1.52588	-1.40381
-1.37329	-1.89209
-1.46484	-1.61743
-1.61743	-1.77002
-1.98364	-1.98364
-2.0752	-2.47192
-1.40381	-2.41089
-1.77002	-1.83105
-2.16675	-1.52588
-2.01416	-1.98364
-2.04468	-1.89209
-1.5564	-2.28882
-1.46484	-2.86865
-1.89209	-3.41797
-1.83105	-2.99072
-1.5564	-2.01416
-2.59399	-2.31934
-2.41089	-2.86865
-1.58691	-3.26538
-1.64795	-2.04468
-1.98364	-2.10571
-1.83105	-2.59399
-2.13623	-2.47192
-3.08228	-1.89209
-2.47192	-1.77002
-2.28882	-1.98364
-2.28882	-2.0752
-2.89917	-2.34985
-2.19727	-3.05176
-1.98364	-2.9602
-1.95312	-2.53296
-1.58691	-2.38037
-2.0752	-2.47192
-2.2583	-2.2583
-1.95312	-2.34985
-2.04468	-2.41089
-1.58691	-2.74658
-1.43433	-2.74658
-1.83105	-2.19727
-1.83105	-2.01416
-1.61743	-2.41089
-1.61743	-2.74658
-2.10571	-2.62451
-2.28882	-2.28882
-1.89209	-1.92261
-2.16675	-2.22778
-1.46484	-2.22778
-1.52588	-2.28882
-2.28882	-3.08228
-2.50244	-3.02124
-2.34985	-2.7771
-2.31934	-2.13623
-2.0752	-2.47192
-1.89209	-3.60107
-1.46484	-3.60107
-1.49536	-2.68555
-1.28174	-2.01416
-2.28882	-2.41089
-2.50244	-3.05176
-2.83813	-2.71606
-2.47192	-2.59399
-2.0752	-2.89917
-1.70898	-2.65503
-1.0376	-2.31934
-1.64795	-2.68555
-2.31934	-2.34985
-2.10571	-1.7395
-2.16675	-1.12915
-2.68555	-1.28174
-2.83813	-1.5564
-2.04468	-1.92261
-2.68555	-2.9602
-2.53296	-2.50244
-2.50244	-2.16675
-1.83105	-2.71606
-1.89209	-2.65503
-1.77002	-2.16675
-1.40381	-2.16675
-2.04468	-2.28882
-1.34277	-2.38037
-1.46484	-2.53296
-2.34985	-2.10571
-2.16675	-1.77002
-2.53296	-2.19727
-2.0752	-2.2583
-2.38037	-2.28882
-2.34985	-2.9602
-2.38037	-2.44141
-2.13623	-1.98364
-1.83105	-2.22778
-1.31226	-2.65503
-1.19019	-2.71606
-1.31226	-2.41089
-1.98364	-2.0752
-2.13623	-2.41089
-1.37329	-2.7771
-1.31226	-2.41089
-2.01416	-2.10571
-2.01416	-2.16675
-2.19727	-1.92261
-2.74658	-2.16675
-2.13623	-2.28882
-1.61743	-2.16675
-1.61743	-2.34985
-1.15967	-1.80054
-1.09863	-1.7395
-1.58691	-2.99072
-1.5564	-3.02124
-2.38037	-2.50244
-2.68555	-1.92261
-2.0752	-1.95312
-1.77002	-2.47192
-1.77002	-2.04468
-2.0752	-2.04468
-2.22778	-1.83105
-1.52588	-1.86157
-1.0376	-2.16675
-1.06812	-2.71606
-1.61743	-2.38037
-2.50244	-2.59399
-1.77002	-2.10571
-1.67847	-2.83813
-1.77002	-2.83813
-2.2583	-2.0752
-2.04468	-1.5564
-1.86157	-2.16675
-1.49536	-2.56348
-1.98364	-2.89917
-2.19727	-2.62451
-2.38037	-2.2583
-1.95312	-2.22778
-2.28882	-2.50244
-1.98364	-2.38037
-2.16675	-2.38037
-2.56348	-2.28882
-2.7771	-2.71606
-1.92261	-3.20435
-2.04468	-2.0752
-2.83813	-2.19727
-2.47192	-2.50244
-2.22778	-2.62451
-2.13623	-2.16675
-3.14331	-2.31934
-3.87573	-2.44141
-3.50952	-2.62451
-2.7771	-2.34985
-2.22778	-2.62451
-1.86157	-2.65503
-1.98364	-2.99072
-2.22778	-2.68555
-2.65503	-2.47192
-1.92261	-2.99072
-1.25122	-2.86865
-1.52588	-2.41089
-1.49536	-2.47192
-1.5564	-2.62451
-2.22778	-2.28882
-2.31934	-2.9602
-1.80054	-2.9602
-1.83105	-2.65503
-1.49536	-2.01416
-1.89209	-2.16675
-2.22778	-2.13623
-2.65503	-2.28882
-2.13623	-2.7771
-1.7395	-3.17383
-1.70898	-4.42505
-1.58691	-4.39453
-1.40381	-3.50952
-1.06812	-3.93677
-1.15967	-4.63867
-2.13623	-5.24902
-2.10571	-5.49316
-1.95312	-6.50024
-2.50244	-6.95801
-2.7771	-6.95801
-1.34277	-6.71387
-1.15967	-6.83594
-2.0752	-7.17163
-1.37329	-7.35474
-1.19019	-7.84302
-1.58691	-7.56836
-1.98364	-7.01904
-2.50244	-7.01904
-2.53296	-6.92749
-2.9602	-6.01196
-1.95312	-5.70679
-2.01416	-6.13403
-2.04468	-6.073
-1.77002	-6.16455
-2.01416	-7.35474
-2.59399	-6.92749
-2.16675	-7.04956
-1.64795	-6.68335
-1.58691	-6.80542
-2.44141	-6.22559
-2.0752	-6.22559
-2.22778	-7.65991
-2.13623	-7.23267
-1.83105	-6.56128
-2.38037	-6.98852
-1.80054	-7.14111
-1.86157	-6.37817
-2.28882	-6.34766
-1.52588	-6.34766
-0.91553	-6.13403
-1.64795	-7.04956
-1.86157	-7.50732
-2.53296	-7.04956
-3.72314	-6.74438
-3.96728	-6.92749
-3.90625	-7.59888
-3.84521	-7.44629
-3.63159	-5.61523
-2.62451	-5.70679
-2.01416	-7.14111
-2.01416	-6.7749
-2.38037	-6.86645
-2.65503	-6.62231
-2.50244	-6.34766
-1.92261	-7.14111
-2.04468	-7.41577
-2.19727	-6.62231
-2.28882	-6.74438
-2.13623	-7.75146
-2.2583	-8.36182
-2.71606	-7.59888
-2.7771	-6.56128
-1.64795	-6.13403
-1.25122	-5.7373
-1.61743	-5.79834
-1.80054	-5.31006
-2.01416	-5.76782
-2.19727	-6.04248
-1.77002	-6.073
-2.65503	-5.46265
-2.89917	-5.18799
-2.74658	-5.15747
-2.65503	-5.85937
-3.20435	-5.76782
-2.38037	-4.94385
-2.04468	-4.88281
-1.7395	-5.18799
-2.22778	-5.67627
-2.62451	-6.31714
-2.34985	-5.95093
-2.47192	-5.21851
-2.59399	-4.97436
-2.38037	-5.64575
-2.10571	-5.5542
-2.99072	-6.04248
-2.68555	-6.073
-2.74658	-5.82886
-3.20435	-5.00488
-2.2583	-5.24902
-1.83105	-4.91333
-2.31934	-5.61523
-2.89917	-5.79834
-3.02124	-5.52368
-2.50244	-5.21851
-1.70898	-5.43213
-1.67847	-6.073
-1.98364	-6.01196
-2.56348	-5.06592
-2.34985	-5.09644
-2.38037	-5.21851
-1.98364	-5.40161
-1.86157	-5.12695
-2.04468	-5.52368
-2.19727	-5.64575
-2.50244	-5.0354
-1.89209	-5.09644
-1.31226	-5.5542
-1.67847	-5.7373
-1.89209	-5.95093
-2.34985	-5.76782
-2.38037	-5.92041
-1.98364	-5.82886
-1.89209	-6.46973
-2.2583	-5.43213
-2.47192	-4.08935
-2.65503	-3.66211
-2.86865	-4.54712
-2.53296	-4.57764
-2.92969	-3.66211
-2.92969	-4.08935
-2.99072	-5.0354
-2.99072	-6.16455
-3.479	-5.52368
-2.9602	-5.37109
-2.71606	-5.0354
-2.47192	-4.39453
-3.02124	-4.02832
-2.56348	-4.15039
-3.05176	-4.3335
-4.21143	-4.27246
-3.41797	-3.63159
-2.71606	-3.60107
-2.44141	-3.8147
-3.14331	-3.69263
-3.08228	-4.11987
-2.92969	-4.21143
-3.57056	-3.93677
-2.68555	-3.96728
-2.04468	-4.24194
-2.59399	-4.88281
-3.26538	-4.79126
-2.99072	-4.63867
-2.80762	-4.45557
-3.32642	-4.48608
-3.38745	-4.57764
-3.26538	-4.15039
-3.17383	-4.02832
-3.2959	-4.91333
-3.11279	-4.69971
-2.89917	-4.05884
-2.89917	-4.42505
-2.74658	-3.69263
-3.35693	-4.08935
-3.23486	-4.36401
-3.05176	-3.96728
-2.71606	-4.02832
-2.28882	-4.91333
-2.47192	-4.82178
-3.479	-4.60815
-2.59399	-4.63867
-2.16675	-4.27246
-2.9602	-4.48608
-3.50952	-3.75366
-3.05176	-3.75366
-2.83813	-3.87573
-2.86865	-4.05884
-2.31934	-3.50952
-2.86865	-3.35693
-2.31934	-3.17383
-1.64795	-3.84521
-1.31226	-4.60815
-1.64795	-4.42505
-2.56348	-4.36401
-2.38037	-4.3335
-2.38037	-4.05884
-2.44141	-4.15039
-2.34985	-3.9978
-2.16675	-3.54004
-2.22778	-3.26538
-2.71606	-3.11279
-1.92261	-2.92969
-1.86157	-3.02124
-1.31226	-3.2959
-1.37329	-3.44849
-2.0752	-3.63159
-3.41797	-3.02124
-2.89917	-2.56348
-2.19727	-2.41089
-1.92261	-3.11279
-2.34985	-3.90625
-2.68555	-3.479
-2.68555	-3.2959
-2.47192	-3.69263
-2.68555	-3.8147
-3.23486	-3.87573
-2.13623	-3.2959
-1.77002	-2.86865
-2.0752	-3.02124
-1.95312	-3.9978
-1.83105	-3.90625
-2.16675	-3.78418
-2.89917	-3.66211
-2.47192	-3.8147
-2.41089	-3.38745
-2.99072	-3.17383
-2.01416	-4.45557
-2.0752	-4.42505
-2.56348	-4.27246
-2.89917	-3.69263
-2.71606	-2.7771
-2.68555	-2.62451
-3.41797	-3.50952
-3.479	-3.50952
-2.86865	-3.72314
-1.98364	-3.50952
-1.77002	-3.05176
-1.7395	-3.72314
-1.67847	-3.75366
-1.67847	-3.05176
-2.01416	-3.08228
-1.5564	-3.23486
-1.64795	-3.87573
-1.37329	-3.57056
-1.28174	-2.9602
-2.59399	-2.92969
-2.53296	-3.17383
-1.64795	-2.68555
-1.58691	-3.08228
-2.41089	-3.20435
-2.16675	-3.75366
-2.80762	-3.9978
-2.65503	-4.08935
-1.98364	-4.66919
-2.04468	-3.66211
-1.92261	-3.14331
-1.77002	-2.59399
-2.0752	-2.41089
-2.41089	-3.63159
-2.41089	-3.66211
-2.10571	-3.72314
-2.50244	-3.35693
-2.31934	-3.05176
-2.41089	-2.59399
-2.16675	-3.32642
-2.47192	-4.05884
-2.56348	-2.50244
-2.38037	-2.56348
-1.86157	-3.35693
-2.47192	-3.20435
-2.41089	-2.44141
-2.28882	-2.62451
-2.59399	-3.57056
-2.56348	-3.20435
-2.31934	-2.16675
-1.61743	-2.47192
-1.43433	-2.9602
-1.67847	-3.11279
-2.01416	-3.14331
-2.22778	-3.20435
-2.71606	-3.8147
-2.41089	-3.63159
-1.37329	-3.41797
-0.97656	-3.90625
-1.5564	-2.9602
-1.86157	-3.02124
-1.15967	-2.47192
-1.80054	-2.71606
-2.10571	-3.32642
-2.04468	-3.9978
-1.95312	-3.14331
-1.67847	-2.86865
-2.34985	-3.2959
-2.28882	-3.20435
-2.50244	-3.35693
-2.28882	-3.35693
-1.34277	-3.20435
-1.5564	-3.17383
-1.80054	-2.22778
-2.31934	-2.47192
-2.04468	-2.74658
-1.49536	-2.65503
-2.0752	-2.01416
-2.22778	-1.98364
-1.37329	-2.31934
-1.61743	-2.38037
-2.22778	-2.71606
-2.2583	-3.54004
-2.41089	-4.21143
-2.34985	-3.75366
-1.83105	-3.05176
-1.98364	-2.50244
-2.50244	-2.74658
-2.7771	-3.11279
-2.38037	-2.89917
-1.67847	-2.71606
-2.16675	-2.19727
-2.80762	-2.0752
-2.41089	-2.47192
-2.38037	-2.59399
-1.89209	-2.22778
-1.70898	-2.01416
-1.67847	-2.56348
-1.80054	-2.56348
-1.89209	-2.74658
-2.2583	-2.56348
-1.98364	-2.2583
-1.80054	-2.74658
-1.70898	-2.62451
-2.22778	-2.28882
-2.10571	-2.10571
-1.67847	-2.89917
-1.98364	-2.01416
-2.7771	-2.01416
-2.92969	-2.47192
-2.9602	-1.7395
-2.74658	-1.77002
-1.98364	-2.56348
-2.71606	-2.22778
-2.2583	-1.98364
-1.89209	-2.28882
-1.52588	-2.04468
-2.16675	-1.34277
-2.22778	-1.7395
-2.38037	-1.89209
-2.56348	-1.7395
-2.2583	-1.80054
-1.67847	-2.0752
-1.46484	-2.65503
-1.7395	-2.10571
-2.0752	-2.34985
-2.50244	-2.65503
-2.2583	-2.04468
-3.11279	-1.80054
-2.44141	-1.89209
-1.80054	-1.5564
-1.92261	-1.40381
-2.22778	-1.70898
-1.40381	-2.19727
-1.80054	-2.19727
-1.58691	-2.62451
-0.91553	-2.01416
-2.13623	-1.70898
-2.28882	-0.85449
-1.67847	-0.97656
-2.41089	-2.13623
-2.28882	-2.28882
-1.7395	-2.41089
-1.52588	-2.10571
-1.00708	-2.7771
-1.67847	-2.56348
-1.64795	-2.56348
-2.10571	-2.0752
-2.50244	-2.41089
-1.61743	-2.31934
-1.0376	-1.70898
-1.67847	-1.5564
-2.13623	-1.86157
-2.01416	-1.86157
-2.01416	-1.80054
-1.5564	-2.0752
-2.10571	-1.80054
-2.50244	-1.98364
-1.98364	-2.71606
-1.67847	-2.9602
-1.52588	-1.7395
-2.01416	-1.95312
-2.28882	-2.41089
-2.74658	-2.19727
-2.04468	-1.61743
-1.70898	-2.44141
-1.89209	-3.20435
-1.52588	-2.44141
-1.09863	-2.01416
-2.31934	-2.04468
-2.47192	-1.77002
-2.53296	-1.28174
-2.10571	-1.37329
-1.25122	-1.70898
-1.19019	-2.13623
-1.34277	-1.70898
-1.7395	-1.86157
-2.13623	-3.17383
-2.9602	-2.68555
-2.86865	-1.52588
-2.62451	-2.01416
-2.99072	-2.22778
-2.16675	-2.74658
-1.7395	-2.22778
-2.16675	-2.31934
-2.80762	-2.86865
-2.47192	-2.62451
-2.28882	-2.13623
-1.98364	-2.59399
-2.10571	-2.89917
-2.34985	-2.47192
-1.37329	-1.61743
-1.43433	-1.58691
-2.04468	-2.2583
-1.52588	-1.64795
-2.0752	-1.31226
-2.38037	-1.64795
-2.19727	-2.04468
-1.5564	-1.40381
-1.80054	-1.00708
-2.38037	-1.64795
-2.31934	-1.58691
-1.77002	-0.82397
-1.12915	-0.09155
-1.46484	-0.18311
-2.04468	-1.37329
-2.86865	-1.7395
-2.71606	-1.46484
-3.26538	-1.34277
-3.38745	-1.00708
-3.44849	-0.73242
-3.14331	-1.43433
-3.17383	-1.46484
-3.8147	-1.49536
-3.2959	-2.10571
-3.50952	-2.2583
-3.90625	-2.16675
-3.84521	-1.64795
-4.42505	-0.88501
-3.41797	-0.57983
-2.99072	-1.0376
-3.63159	-1.2207
-3.32642	-1.58691
-2.44141	-1.61743
-1.70898	-1.70898
-1.89209	-1.00708
-2.19727	-1.49536
-2.71606	-1.61743
-2.44141	-2.28882
-2.19727	-2.0752
-2.47192	-1.40381
-2.13623	-2.22778
-2.50244	-2.22778
-3.26538	-1.64795
-2.13623	-1.64795
-2.47192	-1.25122
-3.05176	-0.88501
-3.35693	-1.06812
-2.41089	-2.47192
-1.7395	-2.74658
-2.10571	-2.16675
-2.2583	-1.25122
[truncated: 865,212+ more rows]
