# Supplementary material for: GABAergic motor neurons bias locomotor decision-making in C. elegans
Source: Nat Commun. 2020 Oct 8;11:5076. doi: 10.1038/s41467-020-18893-9 (PMC7544903; doi:10.1038/s41467-020-18893-9)
Supplement: Supplementary file 4 — Source Data [file 41467_2020_18893_MOESM4_ESM.zip › Fig. s7 Source Data.xlsx]

## Sheet: data
wt						unc-8 RNAi in D-MNs
Em (mV)	Average I	SE	n			Em (mV)	Average I	SE	n
-60	-8.34814	1.40451	10			-60	-9.48213	2.01772	10
-50	-6.20797	1.04212				-50	-7.13479	1.75218
-40	-3.85075	0.67771				-40	-4.82841	1.5464
-30	-1.23848	0.56385				-30	-1.88455	1.38994
-20	3.05992	0.98208				-20	1.99506	1.59339
-10	11.9249	1.73158				-10	7.82258	2.05125
0	29.0193	2.53856				0	18.1471	2.4028
10	50.1071	4.04072				10	35.7505	3.33351
20	75.1479	6.25249				20	57.4916	4.97081
30	95.751	7.71783				30	82.9749	6.20077
40	116.023	9.13069				40	107.487	7.15263
50	133.475	11.3966				50	131.131	8.88212
60	151.977	13.2197				60	156.402	10.7075
70	172.874	17.4524				70	177.397	12.2199

## Sheet: trace
wt																unc-8 RNAi in D-MNs
-60	-50	-40	-30	-20	-10	0	10	20	30	40	50	60	70			-60	-50	-40	-30	-20	-10	0	10	20	30	40	50	60	70
-14.0991	-13.4277	-14.74	-13.5498	-13.4582	-13.2141	-12.9395	-13.1226	-11.4441	-12.1155	-11.6577	-10.3455	-9.0332	-8.57544			-13.855	-14.0686	-12.0544	-13.1836	-13.7939	-13.5193	-12.8174	-12.085	-11.3831	-12.085	-9.73511	-9.27734	-8.39233	-7.53784
-14.1296	-13.4888	-14.7705	-13.5803	-13.4582	-13.2141	-12.9089	-13.092	-11.5051	-12.207	-11.6577	-10.2539	-8.97217	-8.5144			-13.8855	-14.0381	-12.0239	-13.1836	-13.855	-13.5193	-12.7869	-12.085	-11.3831	-12.085	-9.73511	-9.27734	-8.36182	-7.50732
-14.1602	-13.5498	-14.801	-13.5803	-13.4582	-13.1836	-12.8784	-13.092	-11.5662	-12.2986	-11.6882	-10.1623	-8.91113	-8.48389			-13.8855	-14.0076	-11.9934	-13.1531	-13.916	-13.5193	-12.7563	-12.1155	-11.4136	-12.085	-9.76562	-9.24683	-8.3313	-7.50732
-14.1907	-13.5803	-14.801	-13.5803	-13.4888	-13.1531	-12.8784	-13.092	-11.6577	-12.3596	-11.6882	-10.0708	-8.8501	-8.42285			-13.8855	-13.9771	-11.9629	-13.1226	-14.0076	-13.5193	-12.7563	-12.1155	-11.4136	-12.1155	-9.76562	-9.24683	-8.30078	-7.50732
-14.2212	-13.6108	-14.8315	-13.5803	-13.5193	-13.1226	-12.8479	-13.092	-11.7493	-12.4512	-11.6882	-9.97925	-8.81958	-8.3313			-13.8855	-13.9465	-11.9324	-13.1226	-14.0686	-13.5193	-12.7258	-12.146	-11.4136	-12.1155	-9.76562	-9.21631	-8.27026	-7.47681
-14.2212	-13.6414	-14.8621	-13.5803	-13.5498	-13.0615	-12.8479	-13.092	-11.8408	-12.5122	-11.6577	-9.88769	-8.78906	-8.27026			-13.8855	-13.8855	-11.8713	-13.092	-14.1602	-13.5498	-12.6953	-12.1765	-11.4136	-12.146	-9.76562	-9.21631	-8.23975	-7.50732
-14.2517	-13.6719	-14.8926	-13.5498	-13.6108	-12.97	-12.8479	-13.092	-11.9324	-12.5732	-11.6577	-9.79614	-8.78906	-8.17871			-13.916	-13.855	-11.8103	-13.0615	-14.2517	-13.6108	-12.6648	-12.2376	-11.3831	-12.1765	-9.79614	-9.18579	-8.20923	-7.50732
-14.2517	-13.6719	-14.9536	-13.4888	-13.6719	-12.8784	-12.8479	-13.1226	-11.9934	-12.6343	-11.6577	-9.70459	-8.78906	-8.11767			-13.916	-13.7939	-11.7493	-13.0615	-14.3738	-13.6414	-12.6343	-12.2986	-11.3831	-12.207	-9.79614	-9.15527	-8.17871	-7.53784
-14.2517	-13.6719	-14.9841	-13.4582	-13.7329	-12.7869	-12.8174	-13.1531	-12.085	-12.6648	-11.6272	-9.64355	-8.81958	-8.05664			-13.916	-13.7024	-11.6882	-13.031	-14.4653	-13.7024	-12.6038	-12.3596	-11.3525	-12.2376	-9.82666	-9.15527	-8.17871	-7.56836
-14.2822	-13.6414	-15.0146	-13.4277	-13.7939	-12.6648	-12.8174	-13.1836	-12.146	-12.6648	-11.5967	-9.61304	-8.8501	-7.9956			-13.916	-13.6414	-11.6272	-13.031	-14.5569	-13.7634	-12.5732	-12.4207	-11.322	-12.2986	-9.85718	-9.12475	-8.14819	-7.59888
-14.2822	-13.6108	-15.0757	-13.3972	-13.855	-12.5427	-12.8174	-13.2141	-12.1765	-12.6648	-11.5967	-9.552	-8.88061	-7.9956			-13.9465	-13.5498	-11.5662	-13.0615	-14.6484	-13.8245	-12.5427	-12.5122	-11.261	-12.3291	-9.88769	-9.12475	-8.14819	-7.62939
-14.2517	-13.5803	-15.1062	-13.3667	-13.916	-12.4207	-12.8174	-13.2446	-12.207	-12.6343	-11.5967	-9.552	-8.91113	-7.9956			-13.9771	-13.4888	-11.4746	-13.0615	-14.7095	-13.855	-12.5122	-12.6038	-11.2305	-12.3291	-9.94873	-9.09424	-8.14819	-7.69043
-14.2517	-13.5193	-15.1367	-13.3667	-13.9771	-12.3291	-12.8174	-13.2446	-12.207	-12.6038	-11.5967	-9.52148	-8.91113	-8.02612			-14.0076	-13.3972	-11.4136	-13.092	-14.74	-13.916	-12.4817	-12.6953	-11.1694	-12.3596	-9.97925	-9.09424	-8.17871	-7.75146
-14.2212	-13.4582	-15.1672	-13.3667	-14.0381	-12.2376	-12.8174	-13.2446	-12.207	-12.5427	-11.5967	-9.552	-8.91113	-8.08716			-14.0381	-13.3362	-11.3525	-13.1226	-14.7705	-13.916	-12.4207	-12.7869	-11.1389	-12.3291	-10.0098	-9.09424	-8.17871	-7.8125
-14.1907	-13.3972	-15.1977	-13.3972	-14.0991	-12.146	-12.8174	-13.2752	-12.1765	-12.4817	-11.5967	-9.58252	-8.88061	-8.14819			-14.0686	-13.2446	-11.2915	-13.1531	-14.801	-13.916	-12.3901	-12.8784	-11.0779	-12.2986	-10.0403	-9.06372	-8.20923	-7.90405
-14.1602	-13.3362	-15.1977	-13.4277	-14.1907	-12.1155	-12.8174	-13.2752	-12.146	-12.4207	-11.6272	-9.61304	-8.8501	-8.23975			-14.0991	-13.1836	-11.2305	-13.1836	-14.801	-13.8855	-12.3596	-13.0005	-11.0474	-12.2376	-10.0708	-9.06372	-8.20923	-7.96509
-14.1296	-13.2752	-15.1977	-13.4888	-14.2517	-12.0544	-12.7869	-13.2752	-12.1155	-12.3291	-11.6577	-9.67407	-8.8501	-8.30078			-14.1296	-13.1226	-11.1694	-13.2141	-14.7705	-13.8245	-12.3291	-13.1226	-10.9863	-12.146	-10.0708	-9.06372	-8.23975	-8.02612
-14.0991	-13.2141	-15.1977	-13.5193	-14.3433	-12.0239	-12.7869	-13.2752	-12.0544	-12.207	-11.6882	-9.73511	-8.81958	-8.36182			-14.1296	-13.0615	-11.1389	-13.2141	-14.74	-13.7634	-12.3291	-13.2446	-10.9558	-12.0544	-10.0403	-9.0332	-8.23975	-8.08716
-14.0686	-13.2141	-15.1977	-13.5803	-14.4043	-12.0239	-12.7563	-13.3057	-11.9934	-12.1155	-11.7188	-9.79614	-8.8501	-8.39233			-14.0991	-13.031	-11.1084	-13.2141	-14.7095	-13.6719	-12.3291	-13.3667	-10.9253	-11.9629	-9.97925	-9.0332	-8.23975	-8.11767
-14.0381	-13.2141	-15.1672	-13.6414	-14.4653	-12.0239	-12.7258	-13.3057	-11.9629	-12.0239	-11.7493	-9.88769	-8.88061	-8.39233			-14.0686	-12.97	-11.0779	-13.2141	-14.679	-13.5803	-12.3291	-13.4888	-10.9253	-11.8713	-9.91821	-9.00268	-8.23975	-8.14819
-14.0381	-13.2141	-15.1367	-13.7024	-14.5264	-12.0239	-12.6953	-13.3362	-11.9018	-11.9324	-11.7493	-9.94873	-8.97217	-8.39233			-14.0076	-12.9089	-11.0779	-13.2141	-14.6484	-13.4888	-12.3596	-13.6108	-10.8948	-11.8103	-9.85718	-8.97217	-8.23975	-8.17871
-14.0381	-13.2752	-15.1062	-13.7329	-14.5569	-12.0239	-12.6648	-13.3667	-11.8713	-11.8408	-11.7798	-10.0403	-9.06372	-8.36182			-13.9465	-12.8784	-11.1084	-13.2141	-14.6179	-13.4277	-12.3901	-13.7024	-10.8948	-11.7798	-9.79614	-8.94165	-8.20923	-8.17871
-14.0381	-13.3057	-15.0452	-13.7634	-14.5569	-12.0544	-12.6038	-13.4277	-11.8408	-11.7798	-11.8103	-10.1013	-9.21631	-8.30078			-13.855	-12.8174	-11.1694	-13.1836	-14.5874	-13.3667	-12.3901	-13.7939	-10.8948	-11.7493	-9.73511	-8.91113	-8.20923	-8.17871
-14.0686	-13.3362	-14.9841	-13.8245	-14.5569	-12.1155	-12.5427	-13.4582	-11.8408	-11.7188	-11.8408	-10.1929	-9.33838	-8.27026			-13.7634	-12.7869	-11.261	-13.1836	-14.5874	-13.3362	-12.4207	-13.8245	-10.8643	-11.7798	-9.67407	-8.88061	-8.17871	-8.14819
-14.0991	-13.3667	-14.9231	-13.855	-14.5569	-12.1765	-12.4817	-13.4888	-11.8408	-11.6882	-11.8408	-10.2234	-9.52148	-8.20923			-13.7024	-12.7563	-11.3831	-13.1531	-14.5874	-13.3057	-12.4512	-13.855	-10.8643	-11.8103	-9.64355	-8.8501	-8.14819	-8.11767
-14.1602	-13.3667	-14.8621	-13.855	-14.5569	-12.2986	-12.4512	-13.5498	-11.9018	-11.6577	-11.8713	-10.2844	-9.67407	-8.17871			-13.6108	-12.7563	-11.5356	-13.1531	-14.6179	-13.3362	-12.4512	-13.8245	-10.8643	-11.9018	-9.64355	-8.81958	-8.14819	-8.08716
-14.1907	-13.3362	-14.7705	-13.8855	-14.5264	-12.3901	-12.3901	-13.5803	-11.9629	-11.6272	-11.9018	-10.3149	-9.79614	-8.11767			-13.5498	-12.7563	-11.6882	-13.1531	-14.679	-13.3362	-12.4512	-13.7939	-10.8337	-11.9629	-9.67407	-8.78906	-8.14819	-8.02612
-14.2517	-13.3057	-14.7095	-13.855	-14.4959	-12.5427	-12.3596	-13.6108	-12.0239	-11.6272	-11.9324	-10.3455	-9.91821	-8.11767			-13.4888	-12.7563	-11.8103	-13.1531	-14.74	-13.3667	-12.4512	-13.7329	-10.8337	-12.0544	-9.70459	-8.75854	-8.14819	-7.9956
-14.3433	-13.2446	-14.679	-13.855	-14.4959	-12.6648	-12.3291	-13.6719	-12.1155	-11.6577	-11.9324	-10.3455	-9.97925	-8.11767			-13.4277	-12.7869	-11.9629	-13.1531	-14.801	-13.3972	-12.4512	-13.6414	-10.8337	-12.146	-9.73511	-8.72803	-8.14819	-7.93457
-14.4348	-13.2141	-14.6179	-13.8245	-14.4959	-12.8174	-12.3291	-13.7024	-12.207	-11.6577	-11.9629	-10.3455	-10.0403	-8.11767			-13.3667	-12.8479	-12.085	-13.1836	-14.8621	-13.3972	-12.4512	-13.5498	-10.8337	-12.207	-9.79614	-8.69751	-8.17871	-7.87353
-14.4959	-13.1531	-14.5874	-13.7634	-14.4959	-12.9395	-12.3291	-13.7329	-12.2986	-11.6882	-11.9629	-10.3455	-10.0403	-8.17871			-13.3057	-12.8784	-12.207	-13.1836	-14.9536	-13.3972	-12.4817	-13.4582	-10.8643	-12.2376	-9.85718	-8.66699	-8.20923	-7.84302
-14.5874	-13.1226	-14.5569	-13.7024	-14.4959	-13.092	-12.3596	-13.7634	-12.3596	-11.6882	-11.9629	-10.3455	-10.0098	-8.23975			-13.2446	-12.9395	-12.2986	-13.2141	-15.0146	-13.3972	-12.4817	-13.3362	-10.8643	-12.2986	-9.91821	-8.63647	-8.23975	-7.8125
-14.679	-13.1226	-14.5569	-13.6414	-14.4959	-13.2141	-12.4207	-13.7939	-12.3901	-11.7188	-11.9324	-10.3455	-9.94873	-8.3313			-13.1836	-13.031	-12.3596	-13.2141	-15.0452	-13.3667	-12.5427	-13.2446	-10.8948	-12.2986	-9.94873	-8.60596	-8.23975	-7.8125
-14.74	-13.1226	-14.5569	-13.5498	-14.4959	-13.3057	-12.4817	-13.7939	-12.4207	-11.7188	-11.9018	-10.376	-9.88769	-8.45337			-13.1226	-13.092	-12.4207	-13.2141	-15.0757	-13.3667	-12.5732	-13.1531	-10.9558	-12.2986	-9.97925	-8.60596	-8.27026	-7.8125
-14.801	-13.1836	-14.5569	-13.4888	-14.5264	-13.3667	-12.5427	-13.7939	-12.4512	-11.7188	-11.8408	-10.376	-9.79614	-8.54492			-13.031	-13.1836	-12.4817	-13.2141	-15.0757	-13.3667	-12.6343	-13.031	-10.9863	-12.2986	-10.0098	-8.60596	-8.27026	-7.8125
-14.8621	-13.2446	-14.5569	-13.4277	-14.5264	-13.4277	-12.6343	-13.7939	-12.4512	-11.6882	-11.7798	-10.4065	-9.73511	-8.63647			-12.9089	-13.2446	-12.5427	-13.2141	-15.0757	-13.3667	-12.6953	-12.9395	-11.0474	-12.2681	-10.0098	-8.57544	-8.27026	-7.87353
-14.8621	-13.3362	-14.5874	-13.3667	-14.5569	-13.4582	-12.6953	-13.8245	-12.4207	-11.6882	-11.7188	-10.4065	-9.64355	-8.72803			-12.8174	-13.3362	-12.6038	-13.2141	-15.0757	-13.3667	-12.7563	-12.8479	-11.1084	-12.2681	-10.0098	-8.57544	-8.27026	-7.93457
-14.8926	-13.4277	-14.6179	-13.3057	-14.5569	-13.4888	-12.7563	-13.855	-12.3901	-11.6882	-11.6882	-10.437	-9.58252	-8.81958			-12.7258	-13.3972	-12.6648	-13.1836	-15.0452	-13.4277	-12.8174	-12.7563	-11.1694	-12.2376	-10.0098	-8.54492	-8.27026	-8.02612
-14.8621	-13.5193	-14.6484	-13.2752	-14.5874	-13.4582	-12.8479	-13.8855	-12.3291	-11.7188	-11.6272	-10.4065	-9.52148	-8.88061			-12.6038	-13.4888	-12.7258	-13.1836	-15.0146	-13.4582	-12.8479	-12.6953	-11.2305	-12.207	-9.94873	-8.54492	-8.23975	-8.08716
-14.8621	-13.6414	-14.679	-13.2752	-14.6179	-13.4277	-12.9395	-13.916	-12.2986	-11.7493	-11.6272	-10.376	-9.46045	-8.91113			-12.5122	-13.5803	-12.7869	-13.1836	-15.0146	-13.4888	-12.8784	-12.6343	-11.261	-12.146	-9.91821	-8.54492	-8.23975	-8.17871
-14.8621	-13.7329	-14.74	-13.2752	-14.6484	-13.3972	-13.031	-14.0076	-12.2376	-11.8103	-11.6272	-10.3455	-9.42993	-8.94165			-12.4512	-13.6414	-12.8479	-13.1836	-15.0146	-13.5193	-12.8784	-12.5732	-11.2915	-12.1155	-9.85718	-8.57544	-8.23975	-8.23975
-14.8315	-13.8245	-14.7705	-13.3057	-14.679	-13.3362	-13.1226	-14.0686	-12.1765	-11.8713	-11.6882	-10.2539	-9.39941	-8.94165			-12.3596	-13.7329	-12.9089	-13.1836	-15.0146	-13.5498	-12.8784	-12.5122	-11.2915	-12.085	-9.79614	-8.63647	-8.23975	-8.30078
-14.8315	-13.8855	-14.8315	-13.3362	-14.74	-13.2752	-13.2141	-14.1296	-12.085	-11.9629	-11.7493	-10.1318	-9.39941	-8.97217			-12.3291	-13.7939	-12.9395	-13.2141	-15.0146	-13.5193	-12.8479	-12.4817	-11.2915	-12.0239	-9.73511	-8.69751	-8.23975	-8.30078
-14.8315	-13.9465	-14.8621	-13.3972	-14.801	-13.1836	-13.3362	-14.1907	-12.0239	-12.085	-11.8103	-10.0098	-9.39941	-9.00268			-12.2986	-13.8855	-13.0005	-13.2141	-15.0146	-13.4888	-12.7869	-12.4817	-11.261	-11.9934	-9.64355	-8.78906	-8.23975	-8.30078
-14.8315	-14.0076	-14.8621	-13.4582	-14.8315	-13.1226	-13.4582	-14.2517	-11.9934	-12.1765	-11.9018	-9.88769	-9.39941	-9.06372			-12.2681	-13.9465	-13.031	-13.2446	-15.0146	-13.4277	-12.7563	-12.4512	-11.1999	-11.9324	-9.58252	-8.91113	-8.27026	-8.27026
-14.8315	-14.0381	-14.8621	-13.4888	-14.8926	-13.031	-13.5498	-14.2822	-11.9629	-12.2986	-11.9934	-9.73511	-9.42993	-9.12475			-12.2681	-13.9771	-13.0615	-13.2752	-15.0146	-13.3667	-12.6953	-12.4512	-11.1389	-11.9018	-9.49097	-9.06372	-8.30078	-8.20923
-14.8621	-14.0686	-14.8315	-13.5498	-14.9231	-12.97	-13.6414	-14.2822	-11.9629	-12.3901	-12.085	-9.58252	-9.49097	-9.21631			-12.2681	-14.0381	-13.092	-13.2752	-15.0146	-13.2446	-12.6343	-12.4512	-11.0779	-11.8408	-9.42993	-9.21631	-8.30078	-8.11767
-14.8315	-14.0991	-14.7705	-13.6108	-14.9536	-12.8784	-13.7024	-14.2822	-11.9934	-12.4512	-12.146	-9.42993	-9.552	-9.33838			-12.2986	-14.0381	-13.1226	-13.3057	-15.0146	-13.1226	-12.5732	-12.4207	-11.0168	-11.7798	-9.33838	-9.3689	-8.3313	-8.05664
-14.8315	-14.1296	-14.679	-13.6719	-14.9536	-12.8174	-13.7329	-14.2517	-12.0239	-12.5122	-12.1765	-9.30786	-9.61304	-9.46045			-12.3291	-14.0381	-13.1531	-13.3057	-14.9841	-13.0005	-12.5427	-12.3901	-10.9558	-11.7188	-9.27734	-9.52148	-8.3313	-7.9956
-14.8315	-14.1296	-14.5874	-13.7329	-14.9536	-12.7563	-13.7329	-14.2517	-12.085	-12.5427	-12.207	-9.21631	-9.70459	-9.58252			-12.3596	-14.0076	-13.2141	-13.3362	-14.9841	-12.8784	-12.5122	-12.3901	-10.8948	-11.6577	-9.24683	-9.67407	-8.3313	-7.93457
-14.801	-14.1296	-14.4653	-13.7939	-14.9536	-12.6953	-13.7024	-14.2212	-12.1765	-12.5732	-12.1765	-9.12475	-9.76562	-9.70459			-12.3901	-13.9465	-13.2446	-13.3362	-14.9841	-12.7563	-12.4817	-12.3291	-10.8337	-11.5967	-9.21631	-9.82666	-8.3313	-7.90405
-14.7705	-14.1296	-14.3433	-13.8245	-14.9536	-12.6648	-13.6719	-14.2212	-12.2376	-12.6038	-12.1765	-9.09424	-9.82666	-9.82666			-12.3901	-13.8855	-13.2752	-13.3362	-14.9536	-12.6648	-12.4817	-12.2986	-10.7727	-11.5356	-9.18579	-9.94873	-8.30078	-7.90405
-14.74	-14.1296	-14.2212	-13.8245	-14.9231	-12.6343	-13.6414	-14.2212	-12.3291	-12.6038	-12.1155	-9.06372	-9.85718	-9.91821			-12.4207	-13.7939	-13.3362	-13.3362	-14.9536	-12.5427	-12.5122	-12.2681	-10.7117	-11.4441	-9.21631	-10.1013	-8.27026	-7.93457
-14.74	-14.1296	-14.0991	-13.8245	-14.8926	-12.6648	-13.5803	-14.2212	-12.3901	-12.6343	-12.085	-9.0332	-9.88769	-10.0403			-12.4512	-13.7024	-13.3667	-13.3362	-14.9231	-12.4512	-12.5427	-12.207	-10.6812	-11.3525	-9.24683	-10.1929	-8.23975	-7.96509
-14.7095	-14.0991	-14.0076	-13.7939	-14.8621	-12.6953	-13.5193	-14.2517	-12.4817	-12.6648	-12.0239	-9.0332	-9.91821	-10.1013			-12.4512	-13.5803	-13.3972	-13.3362	-14.8926	-12.3901	-12.5732	-12.1765	-10.6506	-11.2915	-9.30786	-10.3149	-8.17871	-7.9956
-14.74	-14.0686	-13.916	-13.7329	-14.8315	-12.7258	-13.4888	-14.2822	-12.5427	-12.7258	-11.9934	-9.06372	-9.91821	-10.1623			-12.4817	-13.4888	-13.4277	-13.3362	-14.8621	-12.3291	-12.6038	-12.1155	-10.6201	-11.1999	-9.3689	-10.4065	-8.14819	-8.05664
-14.74	-14.0381	-13.855	-13.6414	-14.8315	-12.8174	-13.4582	-14.2822	-12.6038	-12.7869	-11.9629	-9.09424	-9.91821	-10.1929			-12.5427	-13.3972	-13.4277	-13.3362	-14.801	-12.2986	-12.6648	-12.085	-10.5896	-11.1389	-9.46045	-10.4675	-8.14819	-8.11767
-14.7705	-14.0076	-13.8245	-13.5498	-14.8315	-12.8784	-13.4582	-14.3127	-12.6648	-12.8479	-11.9324	-9.12475	-9.91821	-10.2234			-12.5732	-13.3057	-13.4277	-13.3667	-14.7705	-12.2681	-12.6953	-12.085	-10.5896	-11.0779	-9.58252	-10.5286	-8.14819	-8.14819
-14.801	-13.9771	-13.8245	-13.4582	-14.8315	-12.9395	-13.4888	-14.3127	-12.6953	-12.9089	-11.9324	-9.18579	-9.88769	-10.1929			-12.6343	-13.2446	-13.4277	-13.3972	-14.7095	-12.2681	-12.7563	-12.0544	-10.5591	-11.0168	-9.67407	-10.5591	-8.17871	-8.20923
-14.8315	-13.9465	-13.8245	-13.3667	-14.8315	-13.031	-13.4888	-14.3127	-12.7258	-13.0005	-11.9018	-9.24683	-9.88769	-10.1929			-12.6648	-13.1836	-13.4277	-13.3972	-14.679	-12.2681	-12.7869	-12.0544	-10.5591	-10.9558	-9.76562	-10.5591	-8.20923	-8.23975
-14.8621	-13.916	-13.855	-13.2752	-14.8621	-13.0615	-13.5498	-14.2822	-12.7563	-13.0615	-11.8713	-9.30786	-9.88769	-10.1318			-12.7258	-13.1531	-13.4277	-13.4582	-14.679	-12.2986	-12.7869	-12.0544	-10.5286	-10.9253	-9.85718	-10.5286	-8.30078	-8.27026
-14.8621	-13.8855	-13.8855	-13.2141	-14.9231	-13.092	-13.5803	-14.2517	-12.7563	-13.1226	-11.8713	-9.3689	-9.88769	-10.0708			-12.7869	-13.1226	-13.4277	-13.4888	-14.679	-12.2986	-12.7869	-12.0544	-10.5286	-10.9253	-9.91821	-10.4675	-8.39233	-8.3313
-14.8926	-13.855	-13.916	-13.1836	-14.9841	-13.092	-13.6414	-14.1907	-12.7258	-13.1836	-11.8408	-9.42993	-9.91821	-10.0403			-12.8479	-13.092	-13.4277	-13.5498	-14.679	-12.3291	-12.7563	-12.085	-10.498	-10.8948	-9.97925	-10.4065	-8.48389	-8.3313
-14.8926	-13.855	-13.9465	-13.1531	-15.0146	-13.092	-13.7329	-14.1296	-12.6953	-13.2141	-11.8408	-9.52148	-9.91821	-9.97925			-12.9089	-13.0615	-13.4277	-13.6414	-14.7095	-12.3596	-12.6953	-12.085	-10.4675	-10.8948	-10.0098	-10.2844	-8.60596	-8.36182
-14.8926	-13.855	-13.9771	-13.1531	-15.0452	-13.092	-13.8245	-14.0381	-12.6343	-13.2141	-11.8408	-9.58252	-9.91821	-9.91821			-12.97	-13.031	-13.4277	-13.7024	-14.74	-12.3901	-12.6343	-12.085	-10.4675	-10.9253	-10.0098	-10.1929	-8.72803	-8.36182
-14.8926	-13.8855	-14.0381	-13.1836	-15.0757	-13.0615	-13.9465	-13.9465	-12.5732	-13.2141	-11.8408	-9.64355	-9.88769	-9.88769			-13.031	-13.0005	-13.4277	-13.7939	-14.74	-12.4207	-12.5732	-12.085	-10.4065	-10.9558	-10.0098	-10.0708	-8.8501	-8.3313
-14.8621	-13.916	-14.0686	-13.2141	-15.0757	-13.031	-14.0991	-13.855	-12.5122	-13.1836	-11.8408	-9.70459	-9.88769	-9.82666			-13.1226	-12.97	-13.3972	-13.855	-14.7705	-12.4512	-12.4817	-12.0544	-10.376	-10.9863	-10.0098	-9.97925	-8.97217	-8.30078
-14.8315	-13.9465	-14.1296	-13.3057	-15.0452	-13.0005	-14.2517	-13.7634	-12.4512	-13.1226	-11.8408	-9.73511	-9.88769	-9.79614			-13.2141	-12.9395	-13.3667	-13.9465	-14.801	-12.4817	-12.3901	-12.0239	-10.3455	-11.0168	-9.97925	-9.88769	-9.09424	-8.27026
-14.7705	-13.9771	-14.1907	-13.3667	-14.9841	-12.97	-14.4348	-13.6719	-12.4207	-13.031	-11.8713	-9.76562	-9.88769	-9.76562			-13.3057	-12.9089	-13.3667	-14.0076	-14.801	-12.5122	-12.3291	-11.9934	-10.3149	-11.0474	-9.91821	-9.85718	-9.18579	-8.20923
-14.7095	-14.0381	-14.2517	-13.4582	-14.8926	-12.97	-14.6179	-13.6108	-12.3596	-12.9395	-11.8713	-9.79614	-9.85718	-9.73511			-13.3667	-12.8784	-13.3362	-14.0686	-14.801	-12.5427	-12.2376	-11.9629	-10.2844	-11.0779	-9.88769	-9.82666	-9.24683	-8.11767
-14.6484	-14.0686	-14.3127	-13.5498	-14.7705	-12.9395	-14.7705	-13.5193	-12.3596	-12.8479	-11.9018	-9.79614	-9.85718	-9.70459			-13.4582	-12.8479	-13.3057	-14.1296	-14.801	-12.5732	-12.207	-11.9018	-10.2539	-11.1084	-9.85718	-9.79614	-9.27734	-8.05664
-14.5874	-14.0991	-14.3738	-13.6414	-14.6484	-12.9395	-14.8926	-13.4582	-12.3596	-12.7563	-11.9018	-9.79614	-9.88769	-9.70459			-13.4888	-12.8174	-13.2752	-14.1602	-14.801	-12.6038	-12.146	-11.8713	-10.2234	-11.1389	-9.82666	-9.82666	-9.30786	-7.9956
-14.4959	-14.1602	-14.4348	-13.7634	-14.5264	-12.9395	-14.9841	-13.3972	-12.3596	-12.6343	-11.9018	-9.82666	-9.88769	-9.67407			-13.5498	-12.7869	-13.2141	-14.1602	-14.801	-12.6343	-12.146	-11.8408	-10.1929	-11.1694	-9.79614	-9.85718	-9.30786	-7.90405
-14.4348	-14.1907	-14.4959	-13.855	-14.3738	-12.97	-15.0452	-13.3362	-12.3901	-12.5427	-11.9018	-9.85718	-9.91821	-9.67407			-13.5803	-12.7563	-13.1836	-14.1602	-14.7705	-12.6343	-12.1765	-11.8103	-10.1929	-11.2305	-9.79614	-9.88769	-9.27734	-7.84302
-14.3738	-14.2212	-14.5264	-13.916	-14.2517	-12.97	-15.0452	-13.2446	-12.4207	-12.4817	-11.9018	-9.88769	-9.97925	-9.67407			-13.5803	-12.6953	-13.1531	-14.1602	-14.7705	-12.6648	-12.207	-11.7798	-10.1623	-11.261	-9.79614	-9.91821	-9.24683	-7.8125
-14.3433	-14.2212	-14.5874	-14.0076	-14.1602	-13.0005	-14.9841	-13.1836	-12.4512	-12.4207	-11.8713	-9.91821	-10.0403	-9.67407			-13.6108	-12.6343	-13.1226	-14.1296	-14.74	-12.6648	-12.2376	-11.8103	-10.1623	-11.322	-9.79614	-9.91821	-9.15527	-7.78198
-14.3127	-14.2212	-14.6179	-14.0686	-14.0381	-13.031	-14.9231	-13.1226	-12.5122	-12.3901	-11.8408	-9.97925	-10.1013	-9.70459			-13.6108	-12.5732	-13.092	-14.1296	-14.679	-12.6648	-12.2681	-11.8408	-10.1623	-11.3831	-9.79614	-9.91821	-9.09424	-7.75146
-14.2822	-14.2212	-14.6484	-14.0991	-13.9771	-13.092	-14.8315	-13.0615	-12.5427	-12.3596	-11.8103	-10.0403	-10.2234	-9.73511			-13.6108	-12.5122	-13.092	-14.0686	-14.6484	-12.6648	-12.3291	-11.9018	-10.1623	-11.4441	-9.82666	-9.88769	-9.00268	-7.72095
-14.2822	-14.1907	-14.6484	-14.1296	-13.916	-13.1226	-14.7095	-13.031	-12.6038	-12.3596	-11.7798	-10.1318	-10.3455	-9.76562			-13.6108	-12.4512	-13.0615	-14.0381	-14.5874	-12.6343	-12.3596	-11.9629	-10.1929	-11.5051	-9.82666	-9.85718	-8.91113	-7.72095
-14.2517	-14.1602	-14.6484	-14.1602	-13.855	-13.1531	-14.6179	-12.97	-12.6343	-12.3901	-11.7493	-10.1929	-10.4675	-9.82666			-13.6108	-12.3901	-13.031	-13.9771	-14.5264	-12.6343	-12.3901	-12.0544	-10.2234	-11.5662	-9.82666	-9.79614	-8.81958	-7.72095
-14.2517	-14.1296	-14.6484	-14.1907	-13.8245	-13.1836	-14.5264	-12.97	-12.6648	-12.4207	-11.6882	-10.2539	-10.6201	-9.85718			-13.6108	-12.3291	-13.031	-13.916	-14.4653	-12.6648	-12.3901	-12.1155	-10.2844	-11.5967	-9.85718	-9.70459	-8.72803	-7.75146
-14.2517	-14.0686	-14.6484	-14.1602	-13.7939	-13.1836	-14.4653	-12.97	-12.6648	-12.4207	-11.6577	-10.3149	-10.7727	-9.88769			-13.6108	-12.2986	-13.031	-13.855	-14.4043	-12.6648	-12.3901	-12.1765	-10.3455	-11.6577	-9.85718	-9.58252	-8.63647	-7.78198
-14.2822	-14.0381	-14.679	-14.1602	-13.7634	-13.2141	-14.4043	-12.97	-12.6648	-12.4512	-11.6272	-10.376	-10.9253	-9.91821			-13.6108	-12.2986	-13.031	-13.7939	-14.3433	-12.6648	-12.3596	-12.2376	-10.4065	-11.6882	-9.85718	-9.46045	-8.54492	-7.8125
-14.2822	-13.9771	-14.679	-14.1296	-13.7634	-13.2141	-14.3738	-13.031	-12.6648	-12.4817	-11.5662	-10.4065	-11.0779	-9.88769			-13.6108	-12.2986	-13.031	-13.7024	-14.2822	-12.6648	-12.3291	-12.2681	-10.5286	-11.7188	-9.85718	-9.33838	-8.45337	-7.87353
-14.2822	-13.916	-14.7095	-14.0991	-13.7329	-13.2446	-14.3433	-13.0615	-12.6343	-12.4817	-11.5662	-10.437	-11.1694	-9.82666			-13.6414	-12.3291	-13.031	-13.6108	-14.2517	-12.6648	-12.2681	-12.2986	-10.6201	-11.7188	-9.82666	-9.21631	-8.36182	-7.90405
-14.2517	-13.8855	-14.7705	-14.0686	-13.7024	-13.2446	-14.3127	-13.1226	-12.6038	-12.4817	-11.5356	-10.498	-11.261	-9.73511			-13.6414	-12.3901	-13.031	-13.5193	-14.1907	-12.6648	-12.207	-12.2986	-10.7422	-11.7493	-9.82666	-9.09424	-8.27026	-7.96509
-14.2517	-13.855	-14.801	-14.0076	-13.6719	-13.2446	-14.2822	-13.2141	-12.5427	-12.4512	-11.5051	-10.5286	-11.2915	-9.64355			-13.6108	-12.4512	-13.031	-13.3972	-14.1602	-12.6343	-12.146	-12.3291	-10.8643	-11.7493	-9.79614	-8.97217	-8.17871	-8.02612
-14.2212	-13.8245	-14.8621	-13.9465	-13.6414	-13.2446	-14.2517	-13.2752	-12.4817	-12.4207	-11.4746	-10.5591	-11.322	-9.49097			-13.6108	-12.5122	-13.031	-13.3057	-14.1296	-12.6038	-12.085	-12.3291	-10.9558	-11.7493	-9.76562	-8.8501	-8.08716	-8.05664
-14.1907	-13.7939	-14.9231	-13.8855	-13.5803	-13.2446	-14.1907	-13.3362	-12.4207	-12.4207	-11.4441	-10.6201	-11.2915	-9.33838			-13.5803	-12.5732	-13.031	-13.2141	-14.1296	-12.5732	-12.0239	-12.3291	-11.0474	-11.7493	-9.73511	-8.75854	-8.02612	-8.08716
-14.1602	-13.7634	-14.9841	-13.8245	-13.5498	-13.2446	-14.1296	-13.3667	-12.3291	-12.3901	-11.3831	-10.6812	-11.261	-9.18579			-13.5498	-12.6343	-13.031	-13.092	-14.0991	-12.5427	-11.9629	-12.3596	-11.1084	-11.7493	-9.73511	-8.66699	-7.93457	-8.08716
-14.1296	-13.7329	-15.0452	-13.7939	-13.5193	-13.2141	-14.0686	-13.3972	-12.2681	-12.3291	-11.3525	-10.7422	-11.2305	-9.06372			-13.4888	-12.6953	-13.0005	-13.0005	-14.0686	-12.4817	-11.9018	-12.3596	-11.1389	-11.7188	-9.73511	-8.60596	-7.90405	-8.08716
-14.0686	-13.7024	-15.0757	-13.7634	-13.4888	-13.2141	-14.0076	-13.4277	-12.1765	-12.2986	-11.2915	-10.8032	-11.1694	-8.94165			-13.4582	-12.7258	-13.0005	-12.9089	-14.0381	-12.4817	-11.8408	-12.3596	-11.1694	-11.7188	-9.76562	-8.54492	-7.84302	-8.08716
-14.0076	-13.6719	-15.1062	-13.7329	-13.4582	-13.1836	-13.9465	-13.4277	-12.085	-12.2376	-11.2305	-10.8643	-11.1084	-8.88061			-13.3972	-12.7563	-12.97	-12.8174	-14.0076	-12.4512	-11.7798	-12.3596	-11.1694	-11.6882	-9.79614	-8.5144	-7.8125	-8.05664
-13.9771	-13.6719	-15.1062	-13.7329	-13.4277	-13.1836	-13.916	-13.3972	-11.9934	-12.207	-11.1389	-10.9253	-11.0474	-8.8501			-13.3667	-12.7869	-12.9395	-12.7258	-13.9771	-12.4512	-11.7188	-12.3291	-11.1694	-11.6882	-9.82666	-8.48389	-7.78198	-7.9956
-13.916	-13.6414	-15.1062	-13.7634	-13.3972	-13.1836	-13.855	-13.3972	-11.9324	-12.146	-11.0779	-10.9863	-10.9863	-8.8501			-13.3362	-12.7869	-12.9395	-12.6648	-13.9465	-12.4512	-11.6882	-12.3291	-11.1694	-11.6577	-9.88769	-8.45337	-7.78198	-7.93457
-13.916	-13.6108	-15.0452	-13.8245	-13.3972	-13.1836	-13.8245	-13.3667	-11.8713	-12.085	-11.0168	-11.0474	-10.9253	-8.88061			-13.3362	-12.8174	-12.9089	-12.6343	-13.8855	-12.4817	-11.6577	-12.2986	-11.1389	-11.6577	-9.94873	-8.45337	-7.75146	-7.87353
-13.916	-13.6108	-14.9841	-13.916	-13.3667	-13.1836	-13.7939	-13.3057	-11.8103	-12.0544	-10.9558	-11.1084	-10.8643	-8.94165			-13.3362	-12.8479	-12.9089	-12.5732	-13.8245	-12.4817	-11.6577	-12.2681	-11.1084	-11.6272	-10.0098	-8.45337	-7.75146	-7.78198
-13.916	-13.6108	-14.9231	-14.0076	-13.3667	-13.1836	-13.7939	-13.2752	-11.7798	-12.0239	-10.9253	-11.1694	-10.8337	-9.00268			-13.3667	-12.8784	-12.9089	-12.5427	-13.7939	-12.5122	-11.6577	-12.207	-11.1084	-11.5967	-10.0403	-8.45337	-7.78198	-7.69043
-13.9465	-13.6414	-14.8315	-14.0991	-13.3667	-13.1836	-13.7939	-13.2446	-11.7188	-11.9934	-10.8948	-11.1999	-10.7727	-9.06372			-13.3972	-12.9089	-12.8784	-12.5427	-13.7329	-12.5732	-11.6577	-12.146	-11.0779	-11.5662	-10.0708	-8.45337	-7.78198	-7.59888
-14.0076	-13.6414	-14.74	-14.2212	-13.3362	-13.2141	-13.7939	-13.1836	-11.6882	-12.0239	-10.8948	-11.2305	-10.7422	-9.12475			-13.4277	-12.9395	-12.8784	-12.5122	-13.6719	-12.6038	-11.7188	-12.085	-11.0474	-11.5051	-10.1013	-8.48389	-7.8125	-7.50732
-14.0381	-13.6719	-14.6179	-14.3127	-13.3362	-13.1836	-13.7939	-13.1226	-11.6577	-12.0544	-10.9253	-11.2305	-10.7117	-9.21631			-13.4888	-12.9395	-12.8479	-12.4817	-13.6414	-12.6648	-11.7493	-11.9934	-11.0168	-11.4441	-10.1013	-8.5144	-7.87353	-7.38525
-14.0991	-13.7024	-14.5264	-14.4043	-13.3362	-13.1836	-13.7939	-13.031	-11.6272	-12.1155	-10.9558	-11.2305	-10.6812	-9.27734			-13.5498	-12.97	-12.8479	-12.4512	-13.5803	-12.7258	-11.8408	-11.9018	-10.9863	-11.3831	-10.1013	-8.54492	-7.93457	-7.32422
-14.1602	-13.7329	-14.4653	-14.4959	-13.3057	-13.1226	-13.8245	-12.9395	-11.6272	-12.1765	-11.0474	-11.261	-10.6506	-9.33838			-13.6108	-12.97	-12.8479	-12.4207	-13.5193	-12.7869	-11.9018	-11.8103	-10.9253	-11.2915	-10.0708	-8.60596	-7.9956	-7.23267
-14.1907	-13.7634	-14.3738	-14.5569	-13.3057	-13.0615	-13.855	-12.8174	-11.6272	-12.2681	-11.1389	-11.2305	-10.6506	-9.39941			-13.6414	-13.0005	-12.8479	-12.3901	-13.4888	-12.8479	-11.9629	-11.7188	-10.8948	-11.2305	-10.0098	-8.66699	-8.05664	-7.17163
-14.2212	-13.7939	-14.3433	-14.5874	-13.3362	-12.97	-13.8855	-12.6953	-11.6272	-12.3901	-11.261	-11.2305	-10.6201	-9.46045			-13.6719	-13.0005	-12.8479	-12.3291	-13.4277	-12.9089	-12.0544	-11.6272	-10.8337	-11.1389	-9.94873	-8.75854	-8.11767	-7.14111
-14.2212	-13.7939	-14.3127	-14.5874	-13.3362	-12.8784	-13.916	-12.5732	-11.6272	-12.4817	-11.4136	-11.261	-10.5896	-9.52148			-13.7024	-13.031	-12.8784	-12.2986	-13.3972	-12.9395	-12.1155	-11.5356	-10.8032	-11.0779	-9.85718	-8.8501	-8.17871	-7.1106
-14.1907	-13.8245	-14.3127	-14.5874	-13.3667	-12.7869	-13.9465	-12.4512	-11.6577	-12.5732	-11.5662	-11.261	-10.5591	-9.552			-13.7024	-13.031	-12.9395	-12.2681	-13.3667	-13.0005	-12.1765	-11.4746	-10.7727	-10.9863	-9.76562	-8.94165	-8.23975	-7.1106
-14.1602	-13.8855	-14.3433	-14.5569	-13.3667	-12.6648	-13.9771	-12.3291	-11.6882	-12.6648	-11.7188	-11.261	-10.5286	-9.61304			-13.6719	-13.0615	-13.0005	-12.2376	-13.3362	-13.031	-12.207	-11.4136	-10.7727	-10.9253	-9.67407	-9.06372	-8.27026	-7.14111
-14.1296	-13.916	-14.3738	-14.5264	-13.3972	-12.5122	-13.9771	-12.207	-11.6882	-12.7563	-11.8713	-11.2915	-10.498	-9.64355			-13.6414	-13.092	-13.0615	-12.2376	-13.3362	-13.031	-12.2376	-11.3831	-10.8032	-10.8643	-9.552	-9.15527	-8.27026	-7.17163
-14.0686	-13.9465	-14.4043	-14.4959	-13.4277	-12.4207	-13.9771	-12.1155	-11.7188	-12.8174	-12.0239	-11.2915	-10.498	-9.64355			-13.5803	-13.092	-13.1226	-12.2376	-13.3362	-13.0615	-12.2681	-11.4136	-10.8337	-10.8032	-9.46045	-9.24683	-8.27026	-7.23267
-14.0076	-13.9771	-14.4348	-14.4653	-13.4888	-12.2986	-13.9465	-12.0544	-11.7188	-12.8784	-12.146	-11.2915	-10.4675	-9.67407			-13.5193	-13.1226	-13.1836	-12.2681	-13.3362	-13.031	-12.2986	-11.4441	-10.8948	-10.7117	-9.33838	-9.33838	-8.23975	-7.2937
-13.9465	-13.9771	-14.4959	-14.4653	-13.5193	-12.1765	-13.916	-12.0239	-11.7188	-12.9395	-12.2376	-11.322	-10.4675	-9.67407			-13.4888	-13.1531	-13.2141	-12.3291	-13.3362	-13.0005	-12.3291	-11.5051	-10.9558	-10.6506	-9.24683	-9.39941	-8.20923	-7.35474
-13.916	-13.9771	-14.5264	-14.4653	-13.5498	-12.1155	-13.8855	-12.0239	-11.7188	-12.97	-12.2986	-11.2915	-10.4675	-9.67407			-13.4277	-13.1836	-13.2446	-12.3901	-13.3362	-12.97	-12.3596	-11.5967	-11.0168	-10.5591	-9.12475	-9.46045	-8.17871	-7.41577
-13.8855	-13.9771	-14.5874	-14.4959	-13.5803	-12.0239	-13.855	-12.0544	-11.7188	-12.97	-12.3291	-11.2915	-10.4675	-9.67407			-13.3972	-13.1836	-13.2752	-12.4512	-13.3057	-12.9395	-12.3901	-11.6882	-11.0779	-10.498	-9.06372	-9.49097	-8.14819	-7.47681
-13.8855	-13.9465	-14.6179	-14.5264	-13.6108	-11.9934	-13.8245	-12.085	-11.6882	-12.97	-12.3291	-11.261	-10.498	-9.67407			-13.3972	-13.1836	-13.2446	-12.5122	-13.2752	-12.8784	-12.4207	-11.7798	-11.1084	-10.4065	-8.97217	-9.49097	-8.11767	-7.53784
-13.8855	-13.916	-14.6484	-14.5569	-13.6414	-11.9629	-13.8245	-12.146	-11.6882	-12.97	-12.2986	-11.2305	-10.498	-9.67407			-13.3972	-13.1836	-13.2446	-12.5732	-13.2141	-12.8174	-12.4512	-11.9018	-11.1389	-10.3455	-8.94165	-9.46045	-8.08716	-7.56836
-13.916	-13.855	-14.6484	-14.5874	-13.6414	-11.9324	-13.7939	-12.207	-11.6577	-12.97	-12.2681	-11.1694	-10.498	-9.64355			-13.4277	-13.2141	-13.2446	-12.6343	-13.1531	-12.7563	-12.5122	-11.9934	-11.1389	-10.2844	-8.91113	-9.46045	-8.08716	-7.56836
-13.9771	-13.7634	-14.679	-14.6179	-13.6414	-11.9324	-13.7939	-12.2986	-11.6577	-12.97	-12.2376	-11.1084	-10.5286	-9.61304			-13.4582	-13.2141	-13.2446	-12.6953	-13.0615	-12.6648	-12.5732	-12.085	-11.1389	-10.2539	-8.91113	-9.39941	-8.11767	-7.59888
-14.0381	-13.7024	-14.7095	-14.6484	-13.6414	-11.9629	-13.7939	-12.3596	-11.6577	-12.9395	-12.1765	-11.0474	-10.5286	-9.58252			-13.5193	-13.2446	-13.2446	-12.7258	-12.97	-12.6038	-12.6343	-12.146	-11.1084	-10.2234	-8.94165	-9.33838	-8.11767	-7.59888
-14.0991	-13.6108	-14.74	-14.6484	-13.6108	-12.0239	-13.7939	-12.3901	-11.6272	-12.9089	-12.1155	-10.9558	-10.5286	-9.58252			-13.5803	-13.2752	-13.2446	-12.7563	-12.9089	-12.5122	-12.6953	-12.1765	-11.0779	-10.2234	-8.97217	-9.27734	-8.17871	-7.59888
-14.1907	-13.5498	-14.7705	-14.679	-13.5803	-12.085	-13.7939	-12.4512	-11.6272	-12.9089	-12.0544	-10.8948	-10.5286	-9.552			-13.6719	-13.3362	-13.2752	-12.7869	-12.8174	-12.4207	-12.7563	-12.2376	-11.0474	-10.2234	-9.00268	-9.21631	-8.20923	-7.62939
-14.2517	-13.4888	-14.801	-14.679	-13.5498	-12.146	-13.7634	-12.4512	-11.6272	-12.8784	-11.9629	-10.8032	-10.5286	-9.49097			-13.7329	-13.3667	-13.2752	-12.7869	-12.7869	-12.3596	-12.8174	-12.2376	-11.0168	-10.2234	-9.06372	-9.15527	-8.27026	-7.65991
-14.3433	-13.4582	-14.8315	-14.679	-13.4888	-12.2376	-13.7329	-12.4817	-11.5967	-12.8784	-11.9018	-10.7117	-10.498	-9.46045			-13.8245	-13.3972	-13.3362	-12.7869	-12.7258	-12.2986	-12.8479	-12.2376	-10.9863	-10.2234	-9.09424	-9.09424	-8.3313	-7.69043
-14.4043	-13.4582	-14.8621	-14.679	-13.4582	-12.2986	-13.7024	-12.4817	-11.5967	-12.8784	-11.8408	-10.6812	-10.4675	-9.39941			-13.916	-13.4277	-13.3667	-12.7869	-12.7258	-12.2681	-12.8479	-12.2681	-10.9558	-10.2539	-9.12475	-9.0332	-8.39233	-7.72095
-14.4653	-13.4888	-14.9231	-14.679	-13.4277	-12.3901	-13.6719	-12.4817	-11.5967	-12.9089	-11.8103	-10.6201	-10.4065	-9.33838			-14.0076	-13.4582	-13.4277	-12.7563	-12.7258	-12.2376	-12.8479	-12.2681	-10.8948	-10.2539	-9.12475	-9.00268	-8.45337	-7.78198
-14.4959	-13.5193	-14.9536	-14.7095	-13.4277	-12.4817	-13.6108	-12.4817	-11.5967	-12.9089	-11.7798	-10.6201	-10.376	-9.27734			-14.0991	-13.4582	-13.4582	-12.7563	-12.7258	-12.2681	-12.8479	-12.2681	-10.8643	-10.2844	-9.12475	-8.97217	-8.5144	-7.84302
-14.5264	-13.5803	-14.9536	-14.7705	-13.3972	-12.5427	-13.5498	-12.5122	-11.5967	-12.9395	-11.7798	-10.6506	-10.3149	-9.21631			-14.1602	-13.4582	-13.4888	-12.7563	-12.7258	-12.2986	-12.8174	-12.2986	-10.8337	-10.2539	-9.12475	-8.97217	-8.54492	-7.90405
-14.5264	-13.6719	-14.9536	-14.8621	-13.4277	-12.6038	-13.4888	-12.5427	-11.5967	-12.97	-11.8408	-10.6812	-10.2844	-9.12475			-14.2517	-13.4277	-13.5498	-12.7869	-12.7563	-12.3596	-12.8174	-12.3291	-10.7727	-10.2539	-9.15527	-8.97217	-8.57544	-7.96509
-14.4653	-13.7329	-14.9536	-14.9841	-13.4582	-12.6648	-13.4582	-12.5732	-11.6272	-13.0005	-11.9018	-10.7422	-10.2539	-9.0332			-14.3127	-13.3972	-13.5498	-12.8174	-12.7869	-12.4207	-12.7869	-12.3596	-10.7422	-10.2234	-9.15527	-9.0332	-8.60596	-7.9956
-14.4348	-13.8245	-14.9231	-15.1367	-13.4888	-12.6953	-13.3972	-12.6343	-11.6577	-13.0005	-11.9934	-10.8337	-10.2234	-8.97217			-14.3433	-13.3667	-13.5803	-12.8784	-12.8174	-12.5122	-12.7563	-12.3901	-10.6812	-10.1929	-9.15527	-9.09424	-8.63647	-8.05664
-14.3433	-13.916	-14.8621	-15.3198	-13.5498	-12.7258	-13.3362	-12.6953	-11.6882	-13.031	-12.146	-10.8948	-10.2234	-8.91113			-14.3738	-13.3362	-13.5498	-12.9395	-12.8784	-12.5732	-12.7563	-12.4207	-10.6506	-10.1929	-9.15527	-9.18579	-8.63647	-8.14819
-14.2517	-14.0076	-14.801	-15.5335	-13.6414	-12.7258	-13.2752	-12.7563	-11.7188	-13.0005	-12.2986	-11.0168	-10.2234	-8.8501			-14.3738	-13.3057	-13.5193	-13.031	-12.9395	-12.6648	-12.7258	-12.4207	-10.5896	-10.1623	-9.18579	-9.30786	-8.66699	-8.20923
-14.1602	-14.0686	-14.74	-15.7165	-13.7329	-12.7258	-13.2446	-12.7869	-11.7493	-12.97	-12.4512	-11.1084	-10.2234	-8.8501			-14.3433	-13.2752	-13.4888	-13.092	-13.031	-12.7258	-12.6953	-12.3901	-10.5591	-10.1929	-9.21631	-9.42993	-8.69751	-8.27026
-14.0686	-14.1602	-14.679	-15.9302	-13.8245	-12.6953	-13.2141	-12.8174	-11.7493	-12.9089	-12.6038	-11.1694	-10.2539	-8.8501			-14.3127	-13.2446	-13.4277	-13.1836	-13.1531	-12.8174	-12.6648	-12.3596	-10.498	-10.2234	-9.24683	-9.58252	-8.72803	-8.3313
-13.9771	-14.2517	-14.6179	-16.1133	-13.916	-12.6953	-13.1836	-12.8479	-11.7493	-12.8479	-12.7563	-11.261	-10.2539	-8.88061			-14.2517	-13.2446	-13.3362	-13.2446	-13.2752	-12.8479	-12.6343	-12.2681	-10.4675	-10.2539	-9.30786	-9.73511	-8.78906	-8.39233
-13.916	-14.3127	-14.5569	-16.2659	-14.0076	-12.6648	-13.1836	-12.8174	-11.7493	-12.7869	-12.9089	-11.322	-10.2539	-8.91113			-14.1907	-13.2446	-13.2446	-13.3057	-13.4277	-12.9089	-12.6038	-12.1765	-10.4065	-10.3149	-9.3689	-9.85718	-8.8501	-8.45337
-13.855	-14.3738	-14.4959	-16.3574	-14.0686	-12.6343	-13.1531	-12.7563	-11.7188	-12.7258	-13.0005	-11.3525	-10.2844	-9.00268			-14.0991	-13.2446	-13.1531	-13.3362	-13.5803	-12.9395	-12.5732	-12.0544	-10.376	-10.376	-9.46045	-10.0098	-8.91113	-8.45337
-13.7939	-14.4348	-14.4653	-16.3879	-14.0991	-12.6343	-13.1531	-12.6953	-11.6882	-12.6648	-13.092	-11.3831	-10.2844	-9.06372			-14.0076	-13.2752	-13.0615	-13.3362	-13.7329	-12.97	-12.5427	-11.9324	-10.3455	-10.437	-9.552	-10.1013	-8.97217	-8.48389
-13.7634	-14.4959	-14.4043	-16.3574	-14.1296	-12.6343	-13.1531	-12.6038	-11.6272	-12.6038	-13.1226	-11.4136	-10.2844	-9.15527			-13.916	-13.3057	-12.97	-13.3362	-13.8855	-12.97	-12.5122	-11.8103	-10.3455	-10.5286	-9.64355	-10.1623	-9.00268	-8.48389
-13.7634	-14.5264	-14.3738	-16.2964	-14.1296	-12.6648	-13.1531	-12.5122	-11.5662	-12.5732	-13.1531	-11.3831	-10.2844	-9.21631			-13.855	-13.3667	-12.8479	-13.3362	-14.0076	-13.0005	-12.5122	-11.7188	-10.3149	-10.5896	-9.70459	-10.1929	-9.00268	-8.45337
-13.7634	-14.5569	-14.3433	-16.1743	-14.1296	-12.6953	-13.1531	-12.4207	-11.5356	-12.5122	-13.1531	-11.3831	-10.3149	-9.24683			-13.7939	-13.4277	-12.7869	-13.3057	-14.0991	-13.031	-12.5122	-11.6272	-10.3455	-10.6812	-9.79614	-10.1929	-9.00268	-8.42285
-13.7634	-14.5569	-14.3127	-16.0217	-14.0991	-12.7258	-13.1531	-12.3291	-11.4746	-12.4512	-13.1531	-11.3525	-10.3149	-9.27734			-13.7329	-13.4888	-12.6953	-13.2752	-14.1907	-13.031	-12.5122	-11.5662	-10.376	-10.7422	-9.85718	-10.1623	-8.94165	-8.36182
-13.7634	-14.5569	-14.2822	-15.8386	-14.0991	-12.7869	-13.1531	-12.2376	-11.4136	-12.4207	-13.1531	-11.322	-10.3455	-9.27734			-13.6719	-13.5803	-12.6343	-13.2141	-14.2517	-13.031	-12.5427	-11.5356	-10.4065	-10.8032	-9.91821	-10.1013	-8.88061	-8.30078
-13.7939	-14.5569	-14.2822	-15.6555	-14.0991	-12.8479	-13.1836	-12.1765	-11.3831	-12.3596	-13.1226	-11.2915	-10.376	-9.24683			-13.6719	-13.6414	-12.5732	-13.1836	-14.2822	-13.031	-12.6038	-11.5356	-10.437	-10.8643	-9.97925	-10.0098	-8.78906	-8.23975
-13.855	-14.5264	-14.2517	-15.4724	-14.0991	-12.9089	-13.1836	-12.1155	-11.3831	-12.3291	-13.1226	-11.261	-10.4065	-9.18579			-13.6414	-13.7024	-12.5427	-13.1531	-14.2822	-13.031	-12.6343	-11.5662	-10.4675	-10.9253	-10.0403	-9.91821	-8.69751	-8.17871
-13.8855	-14.4653	-14.2517	-15.3198	-14.1296	-12.97	-13.2446	-12.085	-11.3525	-12.2681	-13.1226	-11.261	-10.4675	-9.09424			-13.6414	-13.7329	-12.4817	-13.092	-14.3127	-13.031	-12.6953	-11.5967	-10.4675	-10.9558	-10.1013	-9.82666	-8.60596	-8.11767
-13.916	-14.4348	-14.2517	-15.1672	-14.1296	-13.031	-13.2752	-12.085	-11.3525	-12.2376	-13.1226	-11.261	-10.5286	-8.97217			-13.6719	-13.7329	-12.4512	-13.031	-14.2822	-13.0005	-12.7258	-11.6272	-10.498	-11.0168	-10.1318	-9.73511	-8.48389	-8.05664
-13.9465	-14.4043	-14.2517	-15.0452	-14.0991	-13.0615	-13.3362	-12.085	-11.3525	-12.1765	-13.1531	-11.2915	-10.5896	-8.8501			-13.7024	-13.7024	-12.4512	-12.97	-14.2822	-12.97	-12.7563	-11.6272	-10.498	-11.0474	-10.1929	-9.64355	-8.39233	-7.9956
-13.9465	-14.3433	-14.2517	-14.9231	-14.0991	-13.1226	-13.4277	-12.085	-11.3831	-12.1765	-13.1836	-11.322	-10.6506	-8.69751			-13.7329	-13.6719	-12.4207	-12.9089	-14.2517	-12.97	-12.7869	-11.6272	-10.4675	-11.0779	-10.1929	-9.58252	-8.30078	-7.93457
-13.9465	-14.3127	-14.2212	-14.801	-14.0381	-13.1531	-13.5193	-12.1155	-11.3831	-12.146	-13.2446	-11.3831	-10.7117	-8.57544			-13.7939	-13.5803	-12.3901	-12.8479	-14.2212	-12.9395	-12.8174	-11.5967	-10.437	-11.1389	-10.1929	-9.52148	-8.20923	-7.87353
-13.916	-14.2517	-14.2212	-14.7095	-14.0076	-13.1531	-13.5803	-12.1765	-11.3831	-12.1765	-13.2752	-11.4136	-10.7117	-8.45337			-13.855	-13.4888	-12.3901	-12.8174	-14.1907	-12.9395	-12.8479	-11.5356	-10.4065	-11.1694	-10.1929	-9.49097	-8.14819	-7.8125
-13.8855	-14.2212	-14.2212	-14.6484	-13.9465	-13.1836	-13.6719	-12.207	-11.4136	-12.207	-13.3362	-11.4441	-10.7117	-8.3313			-13.916	-13.3972	-12.3901	-12.7563	-14.1602	-12.9395	-12.8479	-11.4746	-10.376	-11.1999	-10.1623	-9.42993	-8.11767	-7.78198
-13.855	-14.1602	-14.1907	-14.5874	-13.8855	-13.2141	-13.7634	-12.2376	-11.4441	-12.2376	-13.3667	-11.4746	-10.6812	-8.27026			-13.9465	-13.2752	-12.3901	-12.7563	-14.0991	-12.9395	-12.8784	-11.4136	-10.3455	-11.261	-10.1013	-9.39941	-8.08716	-7.75146
-13.7939	-14.0991	-14.1907	-14.5569	-13.8245	-13.2141	-13.8245	-12.2986	-11.4746	-12.3291	-13.3667	-11.4746	-10.6201	-8.20923			-13.9771	-13.1531	-12.3901	-12.7563	-14.0686	-12.97	-12.9089	-11.322	-10.3149	-11.2915	-10.0403	-9.3689	-8.11767	-7.72095
-13.7634	-14.0381	-14.1602	-14.5264	-13.7939	-13.2446	-13.855	-12.3291	-11.5051	-12.3901	-13.3362	-11.4746	-10.5591	-8.17871			-13.9771	-13.0615	-12.4207	-12.7869	-14.0076	-12.97	-12.9089	-11.261	-10.2844	-11.322	-9.94873	-9.33838	-8.14819	-7.69043
-13.7329	-13.9771	-14.0991	-14.4959	-13.7634	-13.2752	-13.916	-12.3901	-11.5662	-12.4512	-13.2752	-11.4441	-10.4675	-8.17871			-13.9771	-13.0005	-12.4512	-12.8174	-13.9771	-13.0005	-12.9395	-11.2305	-10.2539	-11.3525	-9.88769	-9.33838	-8.20923	-7.65991
-13.7329	-13.9465	-14.0686	-14.4653	-13.7329	-13.3057	-13.916	-12.4512	-11.6577	-12.5122	-13.1836	-11.3831	-10.376	-8.20923			-13.9465	-12.9089	-12.4817	-12.8784	-13.9465	-13.031	-12.9395	-11.1694	-10.2234	-11.3831	-9.82666	-9.30786	-8.30078	-7.62939
-13.7634	-13.8855	-14.0381	-14.4348	-13.7329	-13.3362	-13.9465	-12.4817	-11.7493	-12.5427	-13.092	-11.322	-10.2844	-8.27026			-13.916	-12.8479	-12.4817	-12.97	-13.916	-13.0615	-12.9395	-11.1694	-10.1623	-11.3831	-9.79614	-9.30786	-8.42285	-7.59888
-13.7939	-13.855	-13.9771	-14.4043	-13.7329	-13.3667	-13.9771	-12.5427	-11.8408	-12.5427	-12.9395	-11.261	-10.1929	-8.3313			-13.855	-12.8174	-12.5122	-13.092	-13.916	-13.092	-12.9089	-11.1389	-10.1013	-11.3831	-9.76562	-9.30786	-8.5144	-7.53784
-13.855	-13.855	-13.9465	-14.3738	-13.7634	-13.3972	-13.9771	-12.5732	-11.9629	-12.5427	-12.7869	-11.1694	-10.1318	-8.36182			-13.8245	-12.7563	-12.5427	-13.1836	-13.916	-13.1531	-12.8784	-11.1694	-10.0708	-11.3831	-9.79614	-9.27734	-8.63647	-7.50732
-13.916	-13.855	-13.916	-14.3738	-13.7634	-13.4582	-14.0076	-12.6343	-12.0544	-12.5122	-12.6343	-11.1084	-10.0403	-8.42285			-13.7939	-12.7258	-12.5427	-13.3057	-13.916	-13.2141	-12.8479	-11.1694	-10.0098	-11.3525	-9.79614	-9.27734	-8.69751	-7.47681
-13.9465	-13.8855	-13.916	-14.3433	-13.7634	-13.4888	-14.0686	-12.6648	-12.1765	-12.4817	-12.4512	-11.0474	-9.97925	-8.42285			-13.7939	-12.6953	-12.5427	-13.4277	-13.9465	-13.2446	-12.8174	-11.1999	-9.94873	-11.322	-9.82666	-9.27734	-8.78906	-7.44629
-14.0076	-13.916	-13.916	-14.3127	-13.7634	-13.4888	-14.0991	-12.7258	-12.2376	-12.4512	-12.2986	-10.9863	-9.91821	-8.45337			-13.7939	-12.6648	-12.5427	-13.5803	-14.0076	-13.3057	-12.7869	-11.261	-9.88769	-11.261	-9.85718	-9.27734	-8.8501	-7.41577
-14.0381	-13.9465	-13.916	-14.3127	-13.7634	-13.4888	-14.1907	-12.7869	-12.3291	-12.4512	-12.146	-10.9253	-9.82666	-8.42285			-13.8245	-12.6343	-12.5427	-13.7024	-14.0686	-13.3667	-12.7563	-11.2915	-9.85718	-11.2305	-9.88769	-9.24683	-8.8501	-7.41577
-14.0381	-13.9771	-13.9465	-14.3127	-13.7329	-13.4888	-14.2517	-12.8174	-12.3901	-12.4207	-11.9934	-10.8948	-9.73511	-8.39233			-13.855	-12.6038	-12.5427	-13.8245	-14.1296	-13.3972	-12.7563	-11.3525	-9.85718	-11.1999	-9.91821	-9.24683	-8.88061	-7.38525
-14.0381	-14.0076	-13.9465	-14.3127	-13.7024	-13.4277	-14.3433	-12.8784	-12.3901	-12.4512	-11.8713	-10.8337	-9.64355	-8.36182			-13.8855	-12.5732	-12.5732	-13.9465	-14.2212	-13.4582	-12.7563	-11.4136	-9.85718	-11.1389	-9.91821	-9.27734	-8.8501	-7.38525
-14.0381	-14.0381	-13.9771	-14.3127	-13.6719	-13.3972	-14.4348	-12.9395	-12.3901	-12.4817	-11.7493	-10.8032	-9.552	-8.30078			-13.8855	-12.5732	-12.6038	-14.0381	-14.3127	-13.4582	-12.7563	-11.4441	-9.88769	-11.1389	-9.91821	-9.27734	-8.81958	-7.38525
-14.0686	-14.0381	-14.0076	-14.3433	-13.6108	-13.3057	-14.4959	-13.0005	-12.3901	-12.5122	-11.6577	-10.7422	-9.42993	-8.23975			-13.8855	-12.5732	-12.6648	-14.1602	-14.3738	-13.4888	-12.7258	-11.5051	-9.94873	-11.1084	-9.88769	-9.30786	-8.75854	-7.38525
-14.0686	-14.0381	-14.0381	-14.3433	-13.6108	-13.2141	-14.5874	-13.0615	-12.3291	-12.5732	-11.5967	-10.6812	-9.33838	-8.17871			-13.8855	-12.5732	-12.7258	-14.2212	-14.4653	-13.5193	-12.7258	-11.5356	-10.0403	-11.1084	-9.85718	-9.33838	-8.69751	-7.38525
-14.0686	-14.0076	-14.0381	-14.3433	-13.5803	-13.1226	-14.6484	-13.1226	-12.2681	-12.6343	-11.5662	-10.6201	-9.27734	-8.11767			-13.8245	-12.5732	-12.7869	-14.2822	-14.5264	-13.5498	-12.7258	-11.5356	-10.1318	-11.1084	-9.85718	-9.39941	-8.63647	-7.38525
-14.0991	-13.9771	-14.0686	-14.3433	-13.5803	-13.0005	-14.679	-13.1531	-12.207	-12.7258	-11.5356	-10.5286	-9.21631	-8.08716			-13.7939	-12.5427	-12.8479	-14.3433	-14.5569	-13.5498	-12.6953	-11.5662	-10.2234	-11.1084	-9.82666	-9.46045	-8.54492	-7.38525
-14.1296	-13.916	-14.0991	-14.3127	-13.5803	-12.8784	-14.7095	-13.1836	-12.146	-12.8174	-11.5356	-10.437	-9.15527	-8.02612			-13.7329	-12.5122	-12.9089	-14.3738	-14.5874	-13.6108	-12.6648	-11.5662	-10.3149	-11.0779	-9.82666	-9.52148	-8.45337	-7.35474
-14.1602	-13.855	-14.0991	-14.2517	-13.6108	-12.7563	-14.7095	-13.1836	-12.085	-12.8784	-11.5662	-10.3455	-9.15527	-7.9956			-13.6719	-12.4817	-12.97	-14.4043	-14.6179	-13.6414	-12.6648	-11.5662	-10.376	-11.0779	-9.79614	-9.58252	-8.39233	-7.35474
-14.1602	-13.7939	-14.1296	-14.1602	-13.6414	-12.6343	-14.7095	-13.1836	-12.0239	-12.97	-11.5662	-10.2539	-9.18579	-7.93457			-13.6108	-12.4207	-13.031	-14.4043	-14.6484	-13.7024	-12.6343	-11.5967	-10.437	-11.0779	-9.79614	-9.64355	-8.3313	-7.38525
-14.1907	-13.7024	-14.1602	-14.0686	-13.6719	-12.5122	-14.7095	-13.1531	-11.9934	-13.0615	-11.5967	-10.1623	-9.21631	-7.90405			-13.5498	-12.3596	-13.0615	-14.4043	-14.6484	-13.7634	-12.6343	-11.5967	-10.4675	-11.0474	-9.76562	-9.73511	-8.30078	-7.38525
-14.1907	-13.6108	-14.1602	-13.9465	-13.7024	-12.3901	-14.679	-13.092	-11.9934	-13.1226	-11.5967	-10.1013	-9.27734	-7.90405			-13.4582	-12.3291	-13.1226	-14.4043	-14.679	-13.8245	-12.6038	-11.6272	-10.4675	-11.0474	-9.76562	-9.79614	-8.27026	-7.41577
-14.2212	-13.5498	-14.1602	-13.8245	-13.7329	-12.3291	-14.6484	-13.0615	-11.9934	-13.1836	-11.6272	-10.0403	-9.3689	-7.90405			-13.3972	-12.2681	-13.1836	-14.3738	-14.74	-13.8855	-12.6038	-11.6577	-10.4675	-11.0168	-9.73511	-9.85718	-8.27026	-7.44629
-14.2212	-13.4888	-14.1602	-13.7024	-13.7634	-12.2681	-14.6179	-12.97	-12.0239	-13.2141	-11.6272	-10.0098	-9.42993	-7.90405			-13.3362	-12.2376	-13.2446	-14.3127	-14.801	-13.9465	-12.6038	-11.6882	-10.437	-11.0168	-9.70459	-9.91821	-8.27026	-7.50732
-14.2212	-13.4277	-14.0991	-13.5803	-13.7634	-12.207	-14.5874	-12.9089	-12.085	-13.2446	-11.6577	-10.0098	-9.52148	-7.93457			-13.2752	-12.2376	-13.3667	-14.2517	-14.8926	-13.9771	-12.6038	-11.7493	-10.376	-10.9863	-9.67407	-9.97925	-8.3313	-7.56836
-14.1907	-13.3667	-14.0381	-13.4582	-13.7329	-12.207	-14.5569	-12.8784	-12.146	-13.2446	-11.6882	-10.0098	-9.58252	-7.9956			-13.2446	-12.2376	-13.4888	-14.1907	-14.9841	-14.0381	-12.5732	-11.8103	-10.3455	-10.9863	-9.64355	-10.0098	-8.36182	-7.65991
-14.1907	-13.3667	-13.9465	-13.3667	-13.7024	-12.207	-14.4959	-12.8174	-12.207	-13.2752	-11.7188	-10.0098	-9.67407	-8.05664			-13.1836	-12.2681	-13.6414	-14.0991	-15.1062	-14.0686	-12.5732	-11.8713	-10.2844	-10.9558	-9.61304	-10.0403	-8.42285	-7.72095
-14.1602	-13.3362	-13.855	-13.2752	-13.6719	-12.2376	-14.4348	-12.7869	-12.2681	-13.2752	-11.7493	-10.0708	-9.73511	-8.14819			-13.1531	-12.2986	-13.7939	-14.0076	-15.2283	-14.0991	-12.5427	-11.9324	-10.2539	-10.9558	-9.58252	-10.0403	-8.48389	-7.78198
-14.1296	-13.3667	-13.7329	-13.1836	-13.6108	-12.2986	-14.3738	-12.7869	-12.3291	-13.2752	-11.8103	-10.1013	-9.82666	-8.23975			-13.1226	-12.3596	-13.9771	-13.916	-15.3503	-14.1602	-12.5122	-11.9629	-10.2234	-10.9253	-9.552	-10.0403	-8.57544	-7.84302
-14.0991	-13.3972	-13.6108	-13.1226	-13.5193	-12.3596	-14.2822	-12.7869	-12.3596	-13.2752	-11.8713	-10.1318	-9.88769	-8.30078			-13.092	-12.4207	-14.1296	-13.8245	-15.4419	-14.1602	-12.4817	-11.9934	-10.1929	-10.8948	-9.552	-10.0098	-8.63647	-7.90405
-14.0381	-13.4277	-13.5193	-13.092	-13.4277	-12.4207	-14.1907	-12.7869	-12.3901	-13.3057	-11.9324	-10.1929	-9.97925	-8.39233			-13.092	-12.5122	-14.2822	-13.7329	-15.564	-14.1907	-12.4512	-12.0239	-10.1929	-10.8643	-9.552	-9.97925	-8.66699	-7.93457
-14.0076	-13.4888	-13.4277	-13.031	-13.3362	-12.5122	-14.0991	-12.8174	-12.3901	-13.3057	-12.0239	-10.2234	-10.0708	-8.45337			-13.092	-12.5732	-14.4043	-13.6719	-15.6555	-14.2212	-12.4207	-12.0544	-10.2234	-10.8337	-9.552	-9.94873	-8.72803	-7.96509
-13.9771	-13.5498	-13.3667	-13.0005	-13.2446	-12.5732	-13.9771	-12.8174	-12.3901	-13.3057	-12.1155	-10.2539	-10.1929	-8.5144			-13.092	-12.6648	-14.4959	-13.6108	-15.7165	-14.2212	-12.4207	-12.0544	-10.2539	-10.8032	-9.58252	-9.94873	-8.75854	-7.93457
-13.9465	-13.5803	-13.3362	-13.0005	-13.1836	-12.6343	-13.855	-12.8174	-12.3596	-13.3057	-12.2376	-10.2844	-10.3149	-8.54492			-13.092	-12.7258	-14.5569	-13.5803	-15.7471	-14.2212	-12.4207	-12.0239	-10.2844	-10.7727	-9.61304	-9.91821	-8.78906	-7.93457
-13.9465	-13.6414	-13.3667	-12.97	-13.1226	-12.6953	-13.7329	-12.8174	-12.3291	-13.2752	-12.3596	-10.3455	-10.4675	-8.54492			-13.0615	-12.7869	-14.6179	-13.5803	-15.7471	-14.1907	-12.4512	-11.9934	-10.3149	-10.7422	-9.67407	-9.91821	-8.78906	-7.87353
-13.9465	-13.6719	-13.4277	-12.97	-13.0615	-12.7563	-13.6108	-12.8174	-12.2681	-13.2446	-12.4817	-10.376	-10.5896	-8.57544			-13.0615	-12.8174	-14.6484	-13.5803	-15.7165	-14.1602	-12.5122	-11.9324	-10.376	-10.7117	-9.70459	-9.94873	-8.78906	-7.84302
-13.9465	-13.7329	-13.5193	-12.97	-13.031	-12.7869	-13.5193	-12.8174	-12.2376	-13.2141	-12.6038	-10.4065	-10.7727	-8.57544			-13.0615	-12.8479	-14.6484	-13.6108	-15.6555	-14.1296	-12.5427	-11.8713	-10.437	-10.6812	-9.73511	-9.97925	-8.78906	-7.78198
-13.9465	-13.7634	-13.6719	-13.0005	-13.0005	-12.8174	-13.4277	-12.7869	-12.207	-13.1226	-12.7258	-10.437	-10.8948	-8.60596			-13.0615	-12.8174	-14.679	-13.6414	-15.564	-14.0686	-12.6038	-11.8103	-10.498	-10.6506	-9.76562	-10.0098	-8.78906	-7.72095
-13.9771	-13.7939	-13.855	-13.031	-13.0005	-12.8784	-13.3362	-12.7563	-12.1765	-13.031	-12.8174	-10.4675	-11.0474	-8.60596			-13.031	-12.7869	-14.7095	-13.7024	-15.4724	-14.0381	-12.6343	-11.7493	-10.5591	-10.5896	-9.76562	-10.0708	-8.75854	-7.65991
-13.9771	-13.8245	-14.0381	-13.0615	-13.0005	-12.9089	-13.2752	-12.7563	-12.146	-12.9089	-12.9089	-10.5286	-11.1694	-8.63647			-13.031	-12.7563	-14.7095	-13.7329	-15.3198	-14.0076	-12.6953	-11.6882	-10.6201	-10.5591	-9.73511	-10.1318	-8.75854	-7.62939
-14.0076	-13.8855	-14.2517	-13.092	-13.0005	-12.97	-13.2446	-12.7258	-12.1765	-12.7869	-12.97	-10.5591	-11.2305	-8.69751			-13.031	-12.6953	-14.74	-13.7939	-15.1672	-13.9771	-12.6953	-11.6272	-10.6506	-10.498	-9.67407	-10.1929	-8.75854	-7.56836
-14.0076	-13.916	-14.4959	-13.1226	-13.031	-13.0005	-13.1836	-12.7258	-12.207	-12.6343	-13.0005	-10.5896	-11.261	-8.75854			-13.031	-12.6343	-14.7705	-13.855	-15.0146	-13.9465	-12.7258	-11.5662	-10.7117	-10.4675	-9.58252	-10.2234	-8.78906	-7.50732
-14.0076	-13.9771	-14.679	-13.1531	-13.0615	-13.092	-13.1226	-12.7258	-12.2986	-12.5122	-13.0005	-10.6506	-11.261	-8.8501			-13.031	-12.5732	-14.8315	-13.8855	-14.8621	-13.916	-12.7258	-11.5051	-10.7727	-10.4065	-9.49097	-10.2844	-8.78906	-7.44629
-14.0076	-14.0381	-14.8926	-13.1531	-13.0615	-13.1531	-13.0615	-12.7258	-12.3901	-12.3901	-13.0005	-10.6812	-11.2305	-8.94165			-13.0005	-12.5122	-14.8926	-13.9465	-14.7095	-13.8855	-12.7258	-11.4746	-10.8337	-10.376	-9.39941	-10.3149	-8.81958	-7.38525
-14.0076	-14.0991	-15.0452	-13.1836	-13.092	-13.2446	-13.0005	-12.7563	-12.5122	-12.2681	-12.9395	-10.7422	-11.1694	-9.06372			-13.0005	-12.4817	-14.9231	-13.9771	-14.6179	-13.855	-12.7258	-11.4441	-10.8948	-10.376	-9.27734	-10.376	-8.8501	-7.35474
-14.0381	-14.1907	-15.1672	-13.2141	-13.092	-13.3057	-12.9395	-12.7869	-12.6648	-12.1765	-12.8784	-10.7727	-11.0779	-9.18579			-12.97	-12.4817	-14.9841	-14.0381	-14.5264	-13.7939	-12.7258	-11.4136	-10.9863	-10.376	-9.15527	-10.4065	-8.88061	-7.32422
-14.0076	-14.3127	-15.2893	-13.2141	-13.092	-13.3972	-12.8784	-12.8174	-12.8174	-12.1155	-12.7869	-10.8032	-10.9558	-9.30786			-12.9395	-12.4817	-15.0452	-14.0686	-14.4959	-13.7329	-12.7563	-11.3831	-11.0779	-10.376	-9.06372	-10.437	-8.91113	-7.2937
-14.0076	-14.4043	-15.3503	-13.2141	-13.0615	-13.4582	-12.8174	-12.8479	-12.97	-12.0544	-12.6953	-10.8337	-10.8643	-9.39941			-12.8784	-12.5122	-15.0757	-14.1296	-14.4959	-13.6719	-12.8174	-11.3525	-11.1389	-10.4065	-8.94165	-10.4675	-8.94165	-7.26318
-14.0076	-14.5264	-15.3809	-13.2141	-13.031	-13.5193	-12.7563	-12.9089	-13.092	-12.0239	-12.5732	-10.8643	-10.7727	-9.49097			-12.8174	-12.5122	-15.1062	-14.1907	-14.4959	-13.6108	-12.8784	-11.322	-11.1999	-10.437	-8.8501	-10.498	-8.97217	-7.26318
-14.0076	-14.6484	-15.4419	-13.2446	-12.97	-13.5498	-12.7258	-12.9395	-13.2141	-12.0239	-12.4817	-10.8337	-10.6812	-9.552			-12.7563	-12.5427	-15.1367	-14.2517	-14.5569	-13.5498	-12.97	-11.322	-11.2305	-10.4675	-8.75854	-10.5286	-8.97217	-7.2937
-13.9771	-14.7705	-15.4724	-13.2446	-12.9089	-13.6108	-12.6953	-13.0005	-13.2752	-12.0544	-12.3596	-10.8032	-10.6201	-9.58252			-12.6648	-12.5122	-15.1367	-14.3127	-14.5874	-13.5193	-13.031	-11.322	-11.261	-10.498	-8.66699	-10.5286	-9.00268	-7.2937
-13.9465	-14.8621	-15.5029	-13.2446	-12.8174	-13.6108	-12.6953	-13.0615	-13.3057	-12.1155	-12.2681	-10.7727	-10.5591	-9.58252			-12.5732	-12.4817	-15.1367	-14.3433	-14.6484	-13.4888	-13.1226	-11.3525	-11.2305	-10.5591	-8.60596	-10.5591	-9.0332	-7.32422
-13.8855	-14.9231	-15.5335	-13.2446	-12.7563	-13.6414	-12.6648	-13.1531	-13.2752	-12.1765	-12.207	-10.7117	-10.498	-9.552			-12.4512	-12.4512	-15.1367	-14.4043	-14.7095	-13.4582	-13.2141	-11.3525	-11.1999	-10.5896	-8.54492	-10.5591	-9.0332	-7.35474
-13.855	-14.9536	-15.5945	-13.2446	-12.6953	-13.6719	-12.6648	-13.2141	-13.1836	-12.2376	-12.146	-10.6506	-10.4065	-9.52148			-12.3596	-12.3901	-15.1367	-14.4348	-14.74	-13.4582	-13.2752	-11.3831	-11.1694	-10.6506	-8.5144	-10.5591	-9.06372	-7.35474
-13.7634	-14.9231	-15.6555	-13.2446	-12.6038	-13.6719	-12.6648	-13.2752	-13.092	-12.3291	-12.085	-10.5591	-10.3455	-9.49097			-12.2681	-12.3291	-15.1367	-14.4653	-14.74	-13.4582	-13.3362	-11.4136	-11.1084	-10.7117	-8.48389	-10.5591	-9.06372	-7.38525
-13.7024	-14.8926	-15.686	-13.2141	-12.5427	-13.6719	-12.6648	-13.3667	-12.9395	-12.4512	-12.0544	-10.4675	-10.2539	-9.46045			-12.207	-12.2681	-15.1367	-14.4959	-14.74	-13.4888	-13.3362	-11.4441	-11.0474	-10.7727	-8.48389	-10.5286	-9.09424	-7.41577
-13.6108	-14.801	-15.7471	-13.2446	-12.4817	-13.6719	-12.6648	-13.4277	-12.7563	-12.5427	-12.0239	-10.4065	-10.1623	-9.46045			-12.146	-12.2376	-15.1367	-14.4959	-14.7095	-13.4888	-13.3362	-11.4746	-11.0168	-10.8643	-8.48389	-10.5286	-9.12475	-7.41577
-13.5498	-14.7095	-15.7776	-13.2446	-12.4207	-13.6719	-12.6343	-13.4888	-12.5732	-12.6343	-12.0239	-10.3455	-10.1013	-9.46045			-12.1155	-12.207	-15.1367	-14.4653	-14.6484	-13.4888	-13.3057	-11.5051	-10.9558	-10.9558	-8.5144	-10.5286	-9.12475	-7.44629
-13.5193	-14.6179	-15.7776	-13.2446	-12.3901	-13.6719	-12.6038	-13.5498	-12.3901	-12.7258	-11.9934	-10.2539	-10.0403	-9.52148			-12.085	-12.1765	-15.1062	-14.4348	-14.6179	-13.4888	-13.2752	-11.5662	-10.9253	-11.0474	-8.57544	-10.498	-9.15527	-7.47681
-13.4888	-14.5569	-15.7471	-13.2752	-12.3291	-13.6719	-12.5427	-13.6108	-12.207	-12.7869	-11.9934	-10.1929	-9.97925	-9.58252			-12.085	-12.207	-15.1062	-14.3738	-14.5569	-13.4888	-13.2446	-11.5967	-10.8948	-11.1389	-8.63647	-10.5286	-9.12475	-7.50732
-13.4582	-14.4653	-15.686	-13.3057	-12.3291	-13.6414	-12.4512	-13.6414	-12.0544	-12.8479	-11.9629	-10.1318	-9.97925	-9.67407			-12.085	-12.2376	-15.1062	-14.3127	-14.5264	-13.4888	-13.1836	-11.6272	-10.8643	-11.1999	-8.69751	-10.5286	-9.09424	-7.53784
-13.4582	-14.4348	-15.5945	-13.3667	-12.3291	-13.6414	-12.3596	-13.6719	-11.9018	-12.8784	-11.9324	-10.0708	-9.97925	-9.76562			-12.1155	-12.2681	-15.1062	-14.2212	-14.4959	-13.4582	-13.1226	-11.6577	-10.8337	-11.261	-8.75854	-10.5286	-9.06372	-7.59888
-13.4582	-14.4043	-15.4724	-13.4277	-12.3291	-13.6108	-12.2681	-13.7024	-11.8103	-12.8784	-11.8713	-10.0098	-10.0098	-9.85718			-12.1155	-12.2986	-15.1062	-14.1296	-14.4653	-13.4277	-13.0615	-11.7188	-10.8032	-11.2915	-8.81958	-10.5286	-9.00268	-7.65991
-13.4888	-14.4348	-15.3503	-13.4888	-12.3901	-13.6108	-12.1765	-13.7329	-11.7188	-12.8784	-11.8103	-9.94873	-10.0708	-9.94873			-12.1155	-12.3596	-15.1367	-14.0381	-14.4959	-13.3972	-13.031	-11.7493	-10.8032	-11.2915	-8.88061	-10.5591	-8.91113	-7.69043
-13.4888	-14.4348	-15.2283	-13.5803	-12.4512	-13.5803	-12.1155	-13.7329	-11.6882	-12.8479	-11.7493	-9.88769	-10.1623	-10.0403			-12.1155	-12.4207	-15.1672	-13.9465	-14.4959	-13.3667	-13.0005	-11.8103	-10.7727	-11.261	-8.94165	-10.5591	-8.81958	-7.72095
-13.4582	-14.4959	-15.1062	-13.6719	-12.5427	-13.5498	-12.0544	-13.7634	-11.7188	-12.8174	-11.6882	-9.82666	-10.2844	-10.0708			-12.085	-12.4512	-15.1977	-13.855	-14.5264	-13.3057	-12.97	-11.8408	-10.7727	-11.1999	-9.0332	-10.5591	-8.72803	-7.75146
-13.4582	-14.5569	-15.0146	-13.7634	-12.6343	-13.5193	-11.9934	-13.7939	-11.7188	-12.7869	-11.5967	-9.79614	-10.376	-10.1013			-12.0544	-12.4817	-15.2283	-13.7939	-14.5874	-13.2752	-12.9395	-11.8713	-10.7422	-11.1389	-9.09424	-10.5591	-8.63647	-7.78198
-13.4277	-14.6179	-14.9231	-13.855	-12.7258	-13.4888	-11.9934	-13.855	-11.7798	-12.7869	-11.5051	-9.76562	-10.498	-10.1013			-11.9934	-12.5122	-15.2893	-13.7329	-14.6179	-13.2141	-12.9395	-11.8713	-10.7422	-11.0474	-9.18579	-10.5286	-8.5144	-7.78198
-13.3972	-14.679	-14.8621	-13.9771	-12.8174	-13.4582	-11.9934	-13.8855	-11.8408	-12.7563	-11.4136	-9.76562	-10.6201	-10.1013			-11.9324	-12.5427	-15.3198	-13.7024	-14.679	-13.1836	-12.9089	-11.8713	-10.7422	-10.9253	-9.30786	-10.498	-8.45337	-7.78198
-13.3667	-14.74	-14.8621	-14.0991	-12.9089	-13.4277	-12.0239	-13.9465	-11.8713	-12.7563	-11.322	-9.76562	-10.7422	-10.0708			-11.8713	-12.5732	-15.3809	-13.7024	-14.679	-13.1226	-12.9089	-11.8713	-10.7422	-10.8337	-9.46045	-10.437	-8.39233	-7.78198
-13.3362	-14.801	-14.8315	-14.2212	-13.0005	-13.4277	-12.1155	-14.0076	-11.9324	-12.7869	-11.261	-9.76562	-10.8643	-10.0403			-11.8103	-12.6038	-15.4419	-13.7024	-14.7095	-13.092	-12.9089	-11.8713	-10.7422	-10.7117	-9.58252	-10.376	-8.39233	-7.78198
-13.3362	-14.8621	-14.8621	-14.3127	-13.092	-13.4277	-12.207	-14.0686	-11.9629	-12.8174	-11.1999	-9.79614	-10.9863	-10.0403			-11.7493	-12.6343	-15.5029	-13.7329	-14.679	-13.0615	-12.9089	-11.8713	-10.7117	-10.6201	-9.76562	-10.2844	-8.42285	-7.75146
-13.3362	-14.8926	-14.8621	-14.4348	-13.1836	-13.4582	-12.3291	-14.0991	-11.9629	-12.8479	-11.1389	-9.82666	-11.0779	-10.0098			-11.7188	-12.6648	-15.564	-13.7634	-14.6179	-13.031	-12.9089	-11.8408	-10.6812	-10.5591	-9.91821	-10.2234	-8.48389	-7.75146
-13.3362	-14.8926	-14.8926	-14.4959	-13.2446	-13.4888	-12.4512	-14.1602	-11.9934	-12.8479	-11.1084	-9.85718	-11.1389	-9.97925			-11.6882	-12.6953	-15.5945	-13.7939	-14.5569	-13.0005	-12.9089	-11.8103	-10.6201	-10.4675	-10.0708	-10.1318	-8.57544	-7.72095
-13.3362	-14.8926	-14.8926	-14.5874	-13.3057	-13.5498	-12.6038	-14.1907	-11.9934	-12.8784	-11.0474	-9.88769	-11.2305	-9.94873			-11.6882	-12.6953	-15.625	-13.855	-14.4653	-13.0005	-12.9395	-11.7798	-10.5896	-10.437	-10.2234	-10.0403	-8.69751	-7.72095
-13.3362	-14.8621	-14.8926	-14.6484	-13.3362	-13.5803	-12.7563	-14.2212	-11.9629	-12.8784	-11.0168	-9.91821	-11.2915	-9.91821			-11.6882	-12.6953	-15.625	-13.916	-14.3433	-12.97	-12.9395	-11.7798	-10.5286	-10.4065	-10.376	-9.97925	-8.81958	-7.69043
-13.3057	-14.801	-14.8926	-14.679	-13.3667	-13.5803	-12.9089	-14.2212	-11.9629	-12.8479	-10.9863	-9.94873	-11.3525	-9.88769			-11.7188	-12.6953	-15.6555	-13.9771	-14.2517	-12.97	-12.9395	-11.7493	-10.4675	-10.4065	-10.498	-9.88769	-9.00268	-7.65991
-13.3057	-14.7095	-14.8621	-14.7095	-13.3667	-13.5803	-13.0615	-14.2517	-11.9629	-12.8479	-10.9558	-10.0098	-11.3831	-9.82666			-11.7798	-12.7258	-15.6555	-14.0076	-14.1296	-12.97	-12.9395	-11.7188	-10.4065	-10.4675	-10.6201	-9.85718	-9.15527	-7.62939
-13.2752	-14.5874	-14.8315	-14.74	-13.3667	-13.5498	-13.1836	-14.2517	-11.9324	-12.8174	-10.8948	-10.0403	-11.4136	-9.76562			-11.8103	-12.7258	-15.6555	-14.0381	-14.0381	-12.97	-12.9395	-11.7188	-10.3455	-10.498	-10.7117	-9.79614	-9.30786	-7.56836
-13.2446	-14.4653	-14.801	-14.74	-13.3362	-13.4888	-13.3057	-14.2517	-11.9324	-12.7869	-10.8643	-10.1013	-11.4441	-9.70459			-11.8713	-12.7563	-15.6555	-14.0686	-13.9465	-12.97	-12.9395	-11.7493	-10.3149	-10.5896	-10.7727	-9.79614	-9.46045	-7.50732
-13.2141	-14.3433	-14.7705	-14.74	-13.3057	-13.3972	-13.3972	-14.2212	-11.9324	-12.7563	-10.8032	-10.1623	-11.4746	-9.64355			-11.9629	-12.8174	-15.6555	-14.0991	-13.8855	-12.97	-12.9395	-11.7798	-10.2539	-10.6812	-10.8337	-9.76562	-9.58252	-7.44629
-13.1531	-14.1907	-14.74	-14.74	-13.3057	-13.3057	-13.4582	-14.1907	-11.9324	-12.7258	-10.7727	-10.2539	-11.4746	-9.61304			-12.0239	-12.8479	-15.6555	-14.0991	-13.8245	-13.0005	-12.9395	-11.8408	-10.1929	-10.8032	-10.8643	-9.76562	-9.67407	-7.38525
-13.1226	-14.0686	-14.74	-14.74	-13.2752	-13.2141	-13.4888	-14.1907	-11.9324	-12.6953	-10.7422	-10.3455	-11.4746	-9.58252			-12.1155	-12.9089	-15.625	-14.0686	-13.7939	-13.0005	-12.9395	-11.9018	-10.1318	-10.9253	-10.8643	-9.76562	-9.73511	-7.35474
-13.092	-13.9465	-14.74	-14.74	-13.2446	-13.1226	-13.5193	-14.1296	-11.9324	-12.6648	-10.7422	-10.437	-11.4746	-9.58252			-12.207	-12.97	-15.625	-14.0381	-13.7939	-13.031	-12.9089	-11.9629	-10.1013	-11.0474	-10.8337	-9.73511	-9.79614	-7.2937
-13.0615	-13.855	-14.74	-14.74	-13.2446	-13.0615	-13.5193	-14.0991	-11.9018	-12.6343	-10.7117	-10.5286	-11.4441	-9.58252			-12.2986	-13.0005	-15.5945	-14.0381	-13.7634	-13.0615	-12.9089	-12.0544	-10.0708	-11.1694	-10.7422	-9.73511	-9.79614	-7.26318
-13.031	-13.7634	-14.74	-14.74	-13.2446	-13.031	-13.4582	-14.0381	-11.8408	-12.6038	-10.7117	-10.6201	-11.4136	-9.61304			-12.3901	-13.031	-15.5335	-13.9771	-13.7634	-13.092	-12.9089	-12.1155	-10.0403	-11.261	-10.6812	-9.73511	-9.76562	-7.23267
-13.031	-13.7024	-14.7095	-14.7705	-13.2446	-13.031	-13.3972	-13.9771	-11.7798	-12.5732	-10.7422	-10.6812	-11.3831	-9.67407			-12.4817	-13.031	-15.4724	-13.9465	-13.7634	-13.1226	-12.9089	-12.1765	-10.0403	-11.3525	-10.5591	-9.70459	-9.70459	-7.23267
-13.0615	-13.6414	-14.7095	-14.7705	-13.2752	-13.0615	-13.3057	-13.9465	-11.6882	-12.5732	-10.7727	-10.7422	-11.322	-9.73511			-12.5732	-13.0005	-15.4419	-13.916	-13.7329	-13.1531	-12.9089	-12.207	-10.0403	-11.4136	-10.437	-9.70459	-9.61304	-7.20215
-13.092	-13.6108	-14.7095	-14.7705	-13.3057	-13.092	-13.2141	-13.8855	-11.5662	-12.5732	-10.8032	-10.7727	-11.261	-9.79614			-12.6953	-12.97	-15.3809	-13.8855	-13.7329	-13.1836	-12.9089	-12.2376	-10.0403	-11.4746	-10.3149	-9.70459	-9.49097	-7.20215
-13.1531	-13.6108	-14.679	-14.7705	-13.3362	-13.1531	-13.092	-13.8855	-11.4441	-12.6038	-10.8643	-10.8032	-11.1999	-9.88769			-12.8174	-12.9395	-15.3503	-13.8245	-13.7024	-13.1836	-12.8784	-12.2376	-10.0708	-11.5051	-10.1929	-9.70459	-9.3689	-7.20215
-13.2141	-13.5803	-14.679	-14.74	-13.3972	-13.2141	-13.0005	-13.8855	-11.322	-12.6343	-10.9558	-10.8032	-11.1084	-9.97925			-12.9395	-12.9089	-15.3198	-13.7939	-13.7024	-13.1836	-12.8784	-12.207	-10.0708	-11.5356	-10.0403	-9.70459	-9.24683	-7.23267
-13.3057	-13.5803	-14.679	-14.7095	-13.4582	-13.3057	-12.8784	-13.916	-11.1999	-12.6648	-11.0779	-10.7727	-11.0474	-10.0403			-13.0615	-12.8479	-15.3198	-13.7329	-13.6719	-13.1836	-12.8784	-12.1765	-10.1318	-11.5356	-9.91821	-9.70459	-9.09424	-7.26318
-13.3972	-13.5498	-14.679	-14.679	-13.5193	-13.3972	-12.8174	-13.9465	-11.0779	-12.7258	-11.1694	-10.7422	-10.9558	-10.1013			-13.2446	-12.8479	-15.3198	-13.6719	-13.6414	-13.1531	-12.8479	-12.146	-10.1623	-11.5356	-9.79614	-9.70459	-8.97217	-7.2937
-13.4888	-13.5498	-14.679	-14.6179	-13.5803	-13.4582	-12.7563	-14.0076	-10.9558	-12.7563	-11.2915	-10.7117	-10.8948	-10.1929			-13.3972	-12.8174	-15.3198	-13.6414	-13.6108	-13.1226	-12.8479	-12.1155	-10.1929	-11.5356	-9.67407	-9.67407	-8.88061	-7.32422
-13.5803	-13.5498	-14.7095	-14.5264	-13.6719	-13.5498	-12.7563	-14.0991	-10.8643	-12.7869	-11.4136	-10.6812	-10.8032	-10.2234			-13.6108	-12.8479	-15.3503	-13.5803	-13.5498	-13.092	-12.8174	-12.085	-10.2539	-11.5356	-9.58252	-9.64355	-8.75854	-7.38525
-13.6414	-13.5498	-14.74	-14.4348	-13.7024	-13.6108	-12.7563	-14.1602	-10.8032	-12.8479	-11.5356	-10.6506	-10.7422	-10.2539			-13.8245	-12.8479	-15.3809	-13.5498	-13.5498	-13.0615	-12.7869	-12.0544	-10.2844	-11.5356	-9.49097	-9.58252	-8.66699	-7.44629
-13.7024	-13.5193	-14.7705	-14.3433	-13.7634	-13.6719	-12.8174	-14.2517	-10.7422	-12.8784	-11.6272	-10.6201	-10.7117	-10.2844			-14.0686	-12.8784	-15.4114	-13.5193	-13.5193	-13.031	-12.7563	-12.0239	-10.3455	-11.5051	-9.39941	-9.49097	-8.60596	-7.50732
-13.7634	-13.5193	-14.7705	-14.2517	-13.7939	-13.7329	-12.8784	-14.2822	-10.6812	-12.9089	-11.7188	-10.5896	-10.6812	-10.2844			-14.3433	-12.9089	-15.4419	-13.4888	-13.4888	-12.97	-12.6953	-11.9934	-10.4065	-11.4746	-9.33838	-9.39941	-8.5144	-7.56836
-13.7939	-13.5193	-14.801	-14.1907	-13.8245	-13.7939	-12.97	-14.3127	-10.6201	-12.9395	-11.7493	-10.5896	-10.6812	-10.2539			-14.5874	-12.9395	-15.4724	-13.4888	-13.4888	-12.9089	-12.6343	-11.9629	-10.437	-11.4441	-9.30786	-9.27734	-8.42285	-7.59888
-13.7939	-13.5193	-14.801	-14.0991	-13.8245	-13.8245	-13.031	-14.3433	-10.5896	-13.0005	-11.8103	-10.5591	-10.6506	-10.1929			-14.8621	-12.97	-15.5335	-13.5193	-13.4888	-12.8479	-12.5732	-11.9629	-10.498	-11.4136	-9.24683	-9.18579	-8.36182	-7.62939
-13.8245	-13.5193	-14.801	-14.0381	-13.8245	-13.8245	-13.1226	-14.3127	-10.5591	-13.031	-11.8103	-10.5286	-10.6506	-10.1318			-15.1062	-13.0005	-15.5945	-13.5193	-13.5193	-12.7869	-12.4817	-11.9324	-10.5286	-11.3525	-9.24683	-9.06372	-8.27026	-7.65991
-13.855	-13.5193	-14.7705	-13.9771	-13.8245	-13.8245	-13.1836	-14.2822	-10.5286	-13.0615	-11.8408	-10.498	-10.6506	-10.0708			-15.3198	-13.031	-15.6555	-13.5498	-13.5498	-12.7258	-12.4207	-11.9018	-10.5591	-11.322	-9.24683	-8.97217	-8.17871	-7.69043
-13.8855	-13.5193	-14.7705	-13.916	-13.7939	-13.7939	-13.2446	-14.2212	-10.498	-13.092	-11.8408	-10.498	-10.6201	-9.97925			-15.5029	-13.0615	-15.7471	-13.5803	-13.6108	-12.6648	-12.3596	-11.9018	-10.5896	-11.261	-9.24683	-8.88061	-8.11767	-7.72095
-13.916	-13.5193	-14.74	-13.855	-13.7634	-13.7329	-13.3057	-14.1602	-10.498	-13.1226	-11.8408	-10.4675	-10.5896	-9.88769			-15.6555	-13.092	-15.8081	-13.6108	-13.6414	-12.5732	-12.3596	-11.9018	-10.5896	-11.1999	-9.27734	-8.78906	-8.08716	-7.72095
-13.9465	-13.5193	-14.74	-13.8245	-13.7024	-13.6719	-13.3362	-14.0686	-10.5286	-13.1226	-11.8408	-10.498	-10.5591	-9.76562			-15.7471	-13.092	-15.8997	-13.6108	-13.7024	-12.5122	-12.3596	-11.9018	-10.6201	-11.1389	-9.30786	-8.69751	-8.02612	-7.75146
-13.9771	-13.5193	-14.74	-13.7634	-13.6414	-13.6108	-13.3972	-13.9771	-10.5286	-13.1226	-11.8408	-10.5286	-10.498	-9.67407			-15.8386	-13.1226	-15.9607	-13.6414	-13.7634	-12.4817	-12.3596	-11.9018	-10.6506	-11.0474	-9.3689	-8.60596	-8.02612	-7.78198
-14.0076	-13.5193	-14.74	-13.7329	-13.5803	-13.5193	-13.4277	-13.8855	-10.5896	-13.092	-11.8408	-10.5896	-10.437	-9.552			-15.8691	-13.1226	-15.9912	-13.6414	-13.7939	-12.4512	-12.4207	-11.9324	-10.6812	-10.9863	-9.39941	-8.5144	-8.02612	-7.78198
-14.0381	-13.4888	-14.74	-13.7329	-13.4888	-13.4582	-13.4888	-13.7634	-10.6201	-13.0615	-11.8713	-10.6812	-10.376	-9.42993			-15.8997	-13.1531	-16.0522	-13.6414	-13.8245	-12.4207	-12.4817	-11.9629	-10.7117	-10.8948	-9.46045	-8.45337	-8.05664	-7.8125
-14.0381	-13.4582	-14.7705	-13.7329	-13.3972	-13.3667	-13.5803	-13.6719	-10.6812	-13.031	-11.9018	-10.7727	-10.2844	-9.33838			-15.8997	-13.1531	-16.0828	-13.6108	-13.855	-12.4207	-12.5427	-11.9934	-10.7422	-10.8337	-9.52148	-8.36182	-8.05664	-7.8125
-14.0381	-13.4277	-14.801	-13.7329	-13.3057	-13.3362	-13.6414	-13.5498	-10.7117	-12.97	-11.9629	-10.8948	-10.2234	-9.24683			-15.8691	-13.1531	-16.1133	-13.6108	-13.8245	-12.4817	-12.6038	-12.0544	-10.8032	-10.7422	-9.552	-8.30078	-8.08716	-7.78198
-14.0381	-13.3667	-14.8315	-13.7939	-13.2141	-13.3362	-13.7329	-13.4582	-10.7727	-12.9395	-11.9934	-11.0474	-10.1623	-9.18579			-15.8386	-13.1531	-16.1133	-13.6108	-13.7939	-12.5427	-12.6648	-12.1155	-10.8337	-10.6506	-9.58252	-8.23975	-8.11767	-7.75146
-14.0381	-13.3057	-14.8621	-13.855	-13.1226	-13.3362	-13.8245	-13.3972	-10.8032	-12.8784	-12.0544	-11.1694	-10.1013	-9.15527			-15.8386	-13.1226	-16.1438	-13.5803	-13.7634	-12.6038	-12.7258	-12.146	-10.8643	-10.5896	-9.61304	-8.20923	-8.11767	-7.69043
-14.0076	-13.2446	-14.8621	-13.9465	-13.0615	-13.3667	-13.916	-13.3057	-10.8337	-12.8174	-12.1155	-11.2915	-10.0708	-9.12475			-15.8081	-13.1226	-16.1438	-13.5803	-13.7024	-12.7258	-12.7869	-12.1765	-10.8643	-10.498	-9.64355	-8.20923	-8.14819	-7.62939
-14.0076	-13.1836	-14.8926	-14.0381	-12.97	-13.4277	-14.0076	-13.2752	-10.8643	-12.7869	-12.146	-11.4136	-10.0403	-9.12475			-15.7776	-13.1226	-16.1133	-13.5498	-13.6108	-12.8479	-12.7869	-12.207	-10.8948	-10.437	-9.64355	-8.20923	-8.14819	-7.53784
-13.9771	-13.1531	-14.8926	-14.1602	-12.9089	-13.4888	-14.0991	-13.2446	-10.8643	-12.7563	-12.1765	-11.5051	-10.0098	-9.15527			-15.7776	-13.092	-16.1133	-13.5498	-13.5498	-12.9395	-12.8174	-12.207	-10.8948	-10.4065	-9.64355	-8.23975	-8.14819	-7.44629
-13.9771	-13.1226	-14.8926	-14.2822	-12.8174	-13.5803	-14.1907	-13.2446	-10.8948	-12.6953	-12.207	-11.5967	-10.0098	-9.18579			-15.7471	-13.0615	-16.0828	-13.5193	-13.4582	-13.031	-12.8174	-12.2376	-10.8948	-10.376	-9.64355	-8.30078	-8.14819	-7.35474
-13.9771	-13.1226	-14.8926	-14.3738	-12.7563	-13.6414	-14.2822	-13.2446	-10.9253	-12.6648	-12.207	-11.6272	-10.0098	-9.21631			-15.7165	-13.0615	-16.0522	-13.4888	-13.3972	-13.1226	-12.8174	-12.2376	-10.9253	-10.3455	-9.64355	-8.36182	-8.14819	-7.2937
-13.9771	-13.1226	-14.8621	-14.4348	-12.6953	-13.7024	-14.3738	-13.3057	-10.9558	-12.6343	-12.207	-11.6577	-10.0098	-9.24683			-15.686	-13.0615	-16.0217	-13.4582	-13.3057	-13.1836	-12.7869	-12.2376	-10.9253	-10.376	-9.61304	-8.42285	-8.14819	-7.23267
-13.9771	-13.1531	-14.8315	-14.4653	-12.6343	-13.7329	-14.4348	-13.3667	-10.9558	-12.6038	-12.207	-11.6577	-10.0098	-9.27734			-15.625	-13.0615	-15.9912	-13.3972	-13.2446	-13.1836	-12.7563	-12.2681	-10.9558	-10.376	-9.61304	-8.54492	-8.17871	-7.23267
-14.0076	-13.1836	-14.801	-14.4653	-12.5732	-13.7634	-14.4959	-13.4277	-10.9863	-12.5732	-12.207	-11.6577	-10.0098	-9.30786			-15.5335	-13.0615	-15.9607	-13.3362	-13.1836	-13.1836	-12.7258	-12.2986	-10.9863	-10.437	-9.61304	-8.63647	-8.17871	-7.26318
-14.0381	-13.2446	-14.74	-14.4043	-12.5122	-13.7939	-14.5569	-13.5498	-11.0474	-12.5427	-12.2376	-11.6272	-10.0098	-9.33838			-15.4419	-13.092	-15.9607	-13.2446	-13.1226	-13.1531	-12.7258	-12.3291	-11.0168	-10.4675	-9.61304	-8.75854	-8.17871	-7.2937
-14.0381	-13.2752	-14.7095	-14.3127	-12.4207	-13.7939	-14.5569	-13.6719	-11.0779	-12.5122	-12.2376	-11.5662	-10.0098	-9.33838			-15.3198	-13.1226	-15.9302	-13.1836	-13.092	-13.1226	-12.6953	-12.3901	-11.0474	-10.5286	-9.58252	-8.88061	-8.17871	-7.38525
-14.0686	-13.3362	-14.6484	-14.1907	-12.3596	-13.7939	-14.5874	-13.8245	-11.1389	-12.4817	-12.2681	-11.5051	-10.0098	-9.33838			-15.1977	-13.1531	-15.9302	-13.092	-13.031	-13.0615	-12.6648	-12.4512	-11.0779	-10.6201	-9.552	-9.0332	-8.14819	-7.50732
-14.0991	-13.3667	-14.6179	-14.0381	-12.2986	-13.7939	-14.5874	-13.9771	-11.1999	-12.4512	-12.2986	-11.4441	-10.0098	-9.33838			-15.0757	-13.2141	-15.9302	-13.031	-13.0005	-13.0005	-12.6648	-12.5122	-11.1084	-10.6812	-9.52148	-9.18579	-8.14819	-7.62939
-14.1296	-13.3972	-14.5569	-13.8245	-12.2376	-13.7939	-14.5569	-14.1602	-11.261	-12.4207	-12.3291	-11.3525	-10.0403	-9.33838			-14.9536	-13.3057	-15.9607	-12.97	-12.97	-12.9395	-12.6648	-12.5427	-11.1389	-10.7422	-9.46045	-9.33838	-8.14819	-7.75146
-14.1907	-13.4277	-14.5264	-13.6414	-12.1765	-13.7939	-14.5264	-14.3127	-11.3525	-12.4207	-12.3291	-11.261	-10.0403	-9.30786			-14.8621	-13.3667	-15.9607	-12.97	-12.9089	-12.8784	-12.6953	-12.6038	-11.1694	-10.8032	-9.39941	-9.49097	-8.14819	-7.87353
-14.2212	-13.4582	-14.4653	-13.4277	-12.146	-13.7634	-14.4959	-14.4653	-11.4441	-12.4207	-12.3596	-11.1389	-10.0403	-9.30786			-14.7705	-13.4277	-15.9607	-12.97	-12.8784	-12.8174	-12.7258	-12.6343	-11.1694	-10.8643	-9.33838	-9.58252	-8.11767	-7.96509
-14.2822	-13.4582	-14.4043	-13.2141	-12.085	-13.7634	-14.4653	-14.6179	-11.5662	-12.3901	-12.3291	-11.0474	-10.0403	-9.27734			-14.7095	-13.4582	-15.9912	-13.031	-12.8784	-12.7869	-12.7869	-12.6648	-11.1694	-10.8948	-9.27734	-9.67407	-8.11767	-8.05664
-14.3433	-13.4582	-14.3738	-13.031	-12.0544	-13.7329	-14.4653	-14.74	-11.7188	-12.3901	-12.3291	-10.9558	-10.0403	-9.27734			-14.6484	-13.5193	-15.9912	-13.1226	-12.8784	-12.7869	-12.8174	-12.6648	-11.1694	-10.8948	-9.21631	-9.73511	-8.14819	-8.11767
-14.4043	-13.4582	-14.3127	-12.8479	-12.0544	-13.6719	-14.4653	-14.8621	-11.8408	-12.3596	-12.2986	-10.8643	-10.0708	-9.24683			-14.6179	-13.5498	-16.0217	-13.2446	-12.8784	-12.7563	-12.8479	-12.6648	-11.1389	-10.9253	-9.15527	-9.76562	-8.14819	-8.17871
-14.4348	-13.4582	-14.2517	-12.6953	-12.0544	-13.6108	-14.4653	-14.9231	-11.9934	-12.3596	-12.2681	-10.7727	-10.1013	-9.21631			-14.5874	-13.5498	-16.0217	-13.3972	-12.8784	-12.7869	-12.8784	-12.6343	-11.1084	-10.8948	-9.12475	-9.73511	-8.17871	-8.20923
-14.4959	-13.4277	-14.2212	-12.5427	-12.085	-13.5803	-14.4959	-14.9841	-12.1765	-12.2986	-12.2681	-10.7117	-10.1013	-9.18579			-14.6179	-13.5803	-16.0522	-13.5803	-12.9089	-12.8174	-12.8784	-12.6038	-11.0779	-10.8643	-9.09424	-9.70459	-8.20923	-8.23975
-14.5569	-13.3972	-14.1602	-12.4512	-12.1155	-13.5193	-14.5264	-15.0146	-12.3291	-12.2681	-12.2681	-10.6201	-10.1318	-9.15527			-14.6179	-13.5803	-16.0522	-13.7329	-12.9395	-12.8479	-12.8784	-12.5732	-11.0474	-10.8337	-9.06372	-9.61304	-8.27026	-8.27026
-14.5874	-13.3667	-14.1296	-12.3901	-12.1765	-13.4888	-14.5569	-15.0452	-12.4512	-12.207	-12.2986	-10.5286	-10.1623	-9.12475			-14.679	-13.5803	-16.0828	-13.916	-12.97	-12.9089	-12.8479	-12.5427	-11.0168	-10.8032	-9.0332	-9.552	-8.3313	-8.3313
-14.6179	-13.3362	-14.0991	-12.3901	-12.2376	-13.4277	-14.5874	-15.0452	-12.5732	-12.1765	-12.3596	-10.437	-10.1623	-9.09424			-14.7095	-13.5803	-16.0828	-14.0381	-13.0005	-12.97	-12.8174	-12.5122	-10.9558	-10.7727	-9.0332	-9.46045	-8.42285	-8.39233
-14.6484	-13.3057	-14.0686	-12.3901	-12.2986	-13.3972	-14.6484	-15.0452	-12.6648	-12.1155	-12.4207	-10.3149	-10.1623	-9.0332			-14.801	-13.5803	-16.1133	-14.1602	-13.0005	-13.0615	-12.7869	-12.4512	-10.9558	-10.7117	-9.00268	-9.3689	-8.5144	-8.45337
-14.679	-13.2446	-14.0381	-12.4207	-12.3901	-13.3972	-14.679	-15.0146	-12.7258	-12.085	-12.4817	-10.2234	-10.1623	-9.00268			-14.8621	-13.5498	-16.1438	-14.2212	-13.031	-13.1226	-12.7258	-12.4207	-10.9253	-10.6812	-9.00268	-9.30786	-8.60596	-8.5144
-14.679	-13.1836	-14.0076	-12.4512	-12.4817	-13.3667	-14.7095	-14.9841	-12.7563	-12.0544	-12.5732	-10.1318	-10.1318	-8.94165			-14.9536	-13.5193	-16.1743	-14.2517	-13.0615	-13.1836	-12.6953	-12.3901	-10.9253	-10.6812	-9.0332	-9.27734	-8.69751	-8.57544
-14.679	-13.1226	-13.9771	-12.5122	-12.5427	-13.3667	-14.74	-14.9536	-12.7258	-12.0544	-12.6343	-10.0708	-10.1013	-8.91113			-15.0452	-13.4888	-16.2354	-14.2822	-13.0615	-13.2446	-12.6648	-12.3596	-10.8948	-10.6506	-9.0332	-9.24683	-8.75854	-8.66699
-14.679	-13.0615	-13.9465	-12.6038	-12.6038	-13.3972	-14.7705	-14.8926	-12.6648	-12.0544	-12.6953	-10.0403	-10.0708	-8.8501			-15.1367	-13.4277	-16.3269	-14.2517	-13.092	-13.2752	-12.6648	-12.3291	-10.8948	-10.6201	-9.06372	-9.21631	-8.81958	-8.72803
-14.679	-13.0005	-13.916	-12.6648	-12.6648	-13.3972	-14.801	-14.8621	-12.5427	-12.0544	-12.7563	-10.0403	-10.0708	-8.78906			-15.2283	-13.3972	-16.3879	-14.2212	-13.092	-13.2752	-12.6343	-12.3291	-10.8643	-10.5896	-9.09424	-9.21631	-8.8501	-8.78906
-14.6484	-12.9395	-13.8855	-12.7258	-12.6953	-13.4277	-14.801	-14.801	-12.4207	-12.085	-12.7869	-10.0708	-10.0403	-8.75854			-15.3198	-13.3667	-16.4795	-14.2212	-13.092	-13.2446	-12.6343	-12.2986	-10.8337	-10.5896	-9.15527	-9.24683	-8.8501	-8.81958
-14.6179	-12.8784	-13.8855	-12.7563	-12.6953	-13.4277	-14.801	-14.74	-12.2986	-12.1155	-12.8174	-10.1318	-10.0403	-8.72803			-15.4114	-13.3667	-16.571	-14.1907	-13.1226	-13.1836	-12.6343	-12.2986	-10.7727	-10.5591	-9.18579	-9.24683	-8.81958	-8.8501
-14.5569	-12.8479	-13.855	-12.7869	-12.7258	-13.4277	-14.801	-14.6484	-12.1765	-12.146	-12.8174	-10.2234	-10.0403	-8.69751			-15.5029	-13.3362	-16.6626	-14.1907	-13.1226	-13.1226	-12.6648	-12.2986	-10.7117	-10.5286	-9.24683	-9.27734	-8.75854	-8.8501
-14.5264	-12.8174	-13.855	-12.7869	-12.6953	-13.3972	-14.801	-14.5874	-11.9934	-12.1765	-12.8174	-10.2844	-10.0098	-8.66699			-15.564	-13.3667	-16.6931	-14.1907	-13.1226	-13.031	-12.6648	-12.2681	-10.6506	-10.498	-9.24683	-9.30786	-8.69751	-8.8501
-14.4653	-12.7869	-13.8245	-12.7869	-12.6953	-13.3362	-14.74	-14.4959	-11.8408	-12.1765	-12.7869	-10.3149	-9.97925	-8.63647			-15.6555	-13.3667	-16.7236	-14.1907	-13.092	-12.9395	-12.6648	-12.2376	-10.5896	-10.4675	-9.27734	-9.33838	-8.63647	-8.81958
-14.4043	-12.7869	-13.7939	-12.7563	-12.6343	-13.2446	-14.679	-14.3738	-11.6577	-12.146	-12.7258	-10.2844	-9.91821	-8.57544			-15.7165	-13.3972	-16.7236	-14.1907	-13.092	-12.8784	-12.6953	-12.207	-10.498	-10.4675	-9.27734	-9.3689	-8.60596	-8.75854
-14.3433	-12.7869	-13.7634	-12.6953	-12.5732	-13.0615	-14.5569	-14.1907	-11.3831	-12.0239	-12.5732	-10.1318	-9.73511	-8.45337			-15.7776	-13.3972	-16.6931	-14.1907	-13.031	-12.7869	-12.6648	-12.1765	-10.4065	-10.437	-9.27734	-9.3689	-8.54492	-8.69751
-14.2822	-12.7869	-13.6719	-12.5732	-12.4512	-12.8174	-14.3433	-13.916	-11.0168	-11.8103	-12.2986	-9.76562	-9.39941	-8.20923			-15.8081	-13.4277	-16.6321	-14.1602	-12.97	-12.7258	-12.6343	-12.1155	-10.2844	-10.4065	-9.21631	-9.39941	-8.5144	-8.63647
-14.2212	-12.7869	-13.5498	-12.4207	-12.2376	-12.4207	-14.0076	-13.4888	-10.498	-11.3525	-11.8408	-9.18579	-8.81958	-7.78198			-15.8691	-13.3972	-16.5405	-14.0991	-12.9089	-12.6648	-12.5732	-11.9934	-10.1623	-10.376	-9.12475	-9.39941	-8.5144	-8.54492
-14.1602	-12.7563	-13.3972	-12.1765	-11.9324	-11.9018	-13.5193	-12.8784	-9.70459	-10.6506	-11.0779	-8.27026	-7.96509	-7.1106			-15.8997	-13.3667	-16.4185	-14.0076	-12.8174	-12.6343	-12.4817	-11.9018	-10.0098	-10.3455	-9.06372	-9.42993	-8.57544	-8.57544
-14.0991	-12.7258	-13.1836	-11.8408	-11.5051	-11.1999	-12.8174	-12.0239	-8.66699	-9.58252	-9.97925	-6.98852	-6.74438	-6.13403			-15.8997	-13.3362	-16.2659	-13.8855	-12.7563	-12.6343	-12.4207	-11.7798	-9.91821	-10.3455	-9.06372	-9.58252	-8.78906	-8.75854
-14.0076	-12.6648	-12.9395	-11.4136	-10.9253	-10.3149	-11.9018	-10.9253	-7.2937	-8.14819	-8.48389	-5.34058	-5.21851	-4.91333			-15.9302	-13.3057	-16.1438	-13.8245	-12.7563	-12.6953	-12.4207	-11.7188	-9.91821	-10.498	-9.24683	-9.94873	-9.27734	-9.27734
-13.9465	-12.5732	-12.6648	-10.9253	-10.2539	-9.27734	-10.8032	-9.58252	-5.64575	-6.37817	-6.68335	-3.38745	-3.41797	-3.54004			-15.9302	-13.3057	-16.0522	-13.7939	-12.8174	-12.8479	-12.5122	-11.8103	-10.1623	-10.8948	-9.73511	-10.6812	-10.2844	-10.4065
-13.8855	-12.5122	-12.3596	-10.4065	-9.52148	-8.17871	-9.58252	-8.11767	-3.84521	-4.39453	-4.69971	-1.25122	-1.58691	-2.2583			-15.9302	-13.3362	-16.0217	-13.916	-13.0615	-13.1836	-12.8784	-12.146	-10.7117	-11.6882	-10.7727	-12.0544	-12.0239	-12.3596
-13.8245	-12.4207	-12.1155	-9.91821	-8.81958	-7.1106	-8.39233	-6.68335	-2.04468	-2.38037	-2.71606	0.73242	0	-1.40381			-15.8997	-13.3972	-16.0828	-14.1907	-13.5498	-13.7939	-13.5803	-12.8479	-11.7493	-13.031	-12.5122	-14.2212	-14.74	-15.4114
-13.7939	-12.3901	-11.9629	-9.552	-8.27026	-6.22559	-7.35474	-5.49316	-0.54932	-0.64087	-1.0376	2.31934	1.0376	-1.28174			-15.8691	-13.5803	-16.2659	-14.7095	-14.3127	-14.74	-14.7095	-14.0076	-13.4277	-15.1367	-15.1672	-17.395	-18.6157	-19.7143
-13.7634	-12.4207	-11.9629	-9.39941	-7.9956	-5.70679	-6.71387	-4.76074	0.36621	0.54932	0	3.17383	1.19019	-2.19727			-15.8386	-13.7939	-16.6016	-15.5029	-15.4114	-16.0522	-16.3269	-15.7471	-15.7471	-18.0664	-18.7378	-21.5454	-23.6816	-25.2991
-13.7634	-12.5122	-12.146	-9.52148	-8.05664	-5.61523	-6.56128	-4.63867	0.61035	1.0376	0.18311	3.08228	0.33569	-4.30298			-15.8081	-14.1296	-17.0898	-16.5405	-16.8457	-17.7002	-18.3716	-18.0054	-18.6462	-21.7285	-23.1934	-26.5503	-29.7546	-31.8298
-13.7634	-12.6953	-12.5122	-9.91821	-8.54492	-6.04248	-6.95801	-5.18799	0.06104	0.73242	-0.5188	2.01416	-1.49536	-7.35474			-15.7471	-14.4959	-17.7002	-17.7612	-18.4631	-19.5923	-20.7214	-20.5994	-21.9116	-25.9399	-28.1982	-31.9824	-36.3464	-38.6963
-13.7939	-12.9395	-13.0005	-10.5286	-9.30786	-6.89697	-7.84302	-6.34766	-1.15967	-0.21362	-1.98364	0.18311	-3.93677	-10.9558			-15.7165	-14.8621	-18.3105	-19.043	-20.1721	-21.5759	-23.1323	-23.2544	-25.177	-30.2734	-33.2642	-37.2314	-42.7551	-45.0134
-13.8245	-13.2141	-13.5498	-11.261	-10.3149	-8.02612	-9.00268	-7.84302	-2.80762	-1.5564	-3.87573	-1.89209	-6.40869	-14.2822			-15.686	-15.1977	-18.8293	-20.2331	-21.698	-23.3459	-25.2686	-25.6348	-27.9846	-34.1797	-37.7502	-41.5344	-48.0347	-49.7131
-13.8855	-13.4582	-14.0991	-11.9324	-11.2915	-9.18579	-10.1623	-9.33838	-4.42505	-2.7771	-5.61523	-3.63159	-8.08716	-16.4185			-15.6555	-15.4724	-19.1956	-21.1792	-22.8271	-24.6277	-26.7944	-27.2827	-29.8462	-37.0789	-40.9241	-44.0674	-51.239	-51.7273
-13.9465	-13.6414	-14.4653	-12.3901	-12.0544	-10.1318	-10.9863	-10.4675	-5.61523	-3.38745	-6.65283	-4.36401	-8.17871	-16.4185			-15.6555	-15.564	-19.2261	-21.698	-23.3459	-25.177	-27.4353	-27.8625	-30.3345	-38.4216	-42.2058	-44.1589	-51.5442	-50.1709
-14.0076	-13.7024	-14.6484	-12.4817	-12.3901	-10.5896	-11.261	-10.8948	-5.92041	-2.92969	-6.37817	-3.41797	-5.98144	-13.5193			-15.6555	-15.5335	-18.9514	-21.6675	-23.1323	-24.8413	-26.947	-27.1912	-29.1138	-37.8418	-41.1682	-41.4124	-48.4924	-44.4946
-14.0991	-13.6414	-14.5264	-12.1765	-12.2376	-10.437	-10.8032	-10.376	-5.09644	-1.06812	-4.48608	-0.42725	-1.09863	-7.38525			-15.625	-15.2893	-18.2495	-21.0571	-22.0642	-23.5596	-25.2991	-25.1465	-26.0925	-35.1562	-37.6282	-35.7056	-41.8701	-34.668
-14.1602	-13.4277	-14.1602	-11.4136	-11.4746	-9.64355	-9.552	-8.88061	-3.05176	2.22778	-0.76294	4.69971	6.53076	2.01416			-15.5945	-14.8621	-17.2119	-19.8975	-20.2331	-21.3928	-22.583	-21.8506	-21.4233	-30.5176	-31.7383	-27.3132	-31.9519	-21.0266
-14.2212	-13.1226	-13.5193	-10.2539	-10.2234	-8.23975	-7.62939	-6.46973	0.09155	6.95801	4.66919	11.9324	16.7236	14.4043			-15.564	-14.3127	-15.8997	-18.3105	-17.7918	-18.4936	-19.0125	-17.5476	-15.3198	-24.1699	-23.8037	-16.6931	-19.2871	-4.3335
-14.3127	-12.7258	-12.7258	-8.81958	-8.60596	-6.43921	-5.21851	-3.32642	4.11987	12.8479	11.6272	20.874	29.0222	29.0832			-15.5029	-13.6719	-14.3433	-16.3574	-14.8926	-15.1062	-14.8926	-12.5732	-8.27026	-16.571	-14.3433	-4.5166	-4.63867	14.4653
-14.3433	-12.2986	-11.8103	-7.23267	-6.71387	-4.3335	-2.53296	0.24414	8.72803	19.5312	19.7449	31.1279	42.9077	45.4102			-15.4419	-12.97	-12.6648	-14.2517	-11.7798	-11.4746	-10.498	-7.2937	-0.61035	-8.20923	-3.90625	8.54492	11.1694	34.3628
-14.3738	-11.8408	-10.9253	-5.58472	-4.76074	-2.19727	0.18311	4.08935	13.6719	26.7639	28.6865	42.2363	57.8003	62.6221			-15.3503	-12.2681	-10.9863	-12.1155	-8.66699	-7.84302	-6.13403	-1.98364	7.14111	0.45776	6.98852	21.9116	27.4353	54.4434
-14.4043	-11.3831	-10.0403	-4.02832	-2.83813	-0.12207	2.7771	7.93457	18.6462	34.2407	38.1165	53.833	73.1811	80.1086			-15.2283	-11.5662	-9.3689	-10.0708	-5.7373	-4.39453	-2.01416	3.05176	14.74	9.12475	17.9443	35.0647	43.5181	73.9746
-14.3738	-10.9863	-9.27734	-2.59399	-1.0376	1.7395	5.09644	11.6577	23.4985	41.7175	47.7295	65.5823	88.6536	97.3816			-15.1367	-10.9558	-7.87353	-8.14819	-3.08228	-1.2207	1.70898	7.75146	21.9116	17.5171	28.6865	47.7295	58.96	92.4988
-14.3738	-10.6201	-8.60596	-1.31226	0.5188	3.41797	7.1106	15.1672	28.1982	49.1028	57.3425	77.301	103.973	114.105			-15.0146	-10.437	-6.56128	-6.46973	-0.76294	1.58691	5.0354	12.0544	28.4729	25.4822	39.0015	59.7534	73.5474	109.65
-14.3127	-10.2844	-8.02612	-0.24414	1.92261	4.88281	8.75854	18.4326	32.6843	56.2744	66.803	88.8367	118.896	130.096			-14.9536	-9.97925	-5.40161	-5.00488	1.12915	4.05884	7.93457	15.9302	34.3933	32.959	48.8281	71.0754	87.1582	125.336
-14.2822	-10.0098	-7.56836	0.64087	3.08228	6.10352	10.1318	21.4844	36.9568	63.2629	76.0193	100.189	133.301	145.203			-14.8621	-9.58252	-4.45557	-3.78418	2.68555	6.19507	10.437	19.4397	39.6423	39.9475	58.136	81.7566	99.7009	139.587
-14.2212	-9.76562	-7.17163	1.37329	4.05884	7.17163	11.2915	24.353	41.0767	70.0073	84.8999	111.237	147.125	159.393			-14.8315	-9.30786	-3.69263	-2.7771	3.90625	8.05664	12.6038	22.644	44.281	46.5088	66.9861	91.7969	111.267	152.466
-14.1602	-9.58252	-6.80542	1.98364	4.85229	8.11767	12.2376	27.0691	45.0745	76.477	93.4448	122.009	160.248	172.638			-14.801	-9.06372	-3.14331	-1.92261	4.88281	9.67407	14.5264	25.6043	48.4009	52.6733	75.4089	101.349	121.948	164.093
-14.1296	-9.46045	-6.50024	2.47192	5.46265	8.97217	13.092	29.6631	48.9502	82.7026	101.624	132.507	172.638	184.937			-14.801	-8.88061	-2.74658	-1.2207	5.64575	11.1084	16.2048	28.3814	52.0325	58.4412	83.4656	110.443	131.836	174.652
-14.0991	-9.33838	-6.22559	2.89917	5.95093	9.76562	13.8855	32.196	52.7039	88.6841	109.436	142.639	184.296	196.411			-14.8315	-8.75854	-2.47192	-0.67139	6.22559	12.3901	17.7307	30.9753	55.2673	63.9038	91.217	119.141	140.991	184.204
-14.0991	-9.24683	-5.95093	3.20435	6.31714	10.5286	14.6484	34.6985	56.3355	94.3909	116.913	152.405	195.221	207.001			-14.8315	-8.63647	-2.34985	-0.21362	6.71387	13.5803	19.1345	33.4167	58.2275	69.0918	98.6938	127.441	149.506	192.963
-14.0686	-9.18579	-5.7373	3.479	6.5918	11.2915	15.4114	37.1094	59.845	99.823	124.084	161.743	205.383	216.797			-14.8315	-8.54492	-2.31934	0.15259	7.1106	14.6179	20.4163	35.6445	60.9741	74.0051	105.957	135.406	157.471	200.958
-14.0686	-9.15527	-5.52368	3.66211	6.80542	12.0544	16.1438	39.4897	63.2019	105.011	131.042	170.624	214.844	225.861			-14.801	-8.48389	-2.38037	0.48828	7.44629	15.564	21.637	37.7197	63.5376	78.6743	113.007	143.036	164.886	208.282
-14.0686	-9.15527	-5.40161	3.78418	6.92749	12.8174	16.9372	41.7786	66.4062	109.985	137.848	179.016	223.602	234.222			-14.7705	-8.39233	-2.47192	0.76294	7.75146	16.4185	22.7356	39.5508	65.9485	83.0994	119.904	150.269	171.844	215.088
-14.0686	-9.15527	-5.31006	3.84521	7.04956	13.5498	17.7307	43.9453	69.4275	114.746	144.531	186.89	231.72	241.943			-14.7095	-8.30078	-2.56348	1.00708	7.9956	17.1509	23.7427	41.1987	68.2678	87.3108	126.617	157.135	178.314	221.344
-14.0381	-9.15527	-5.24902	3.84521	7.14111	14.2822	18.5547	45.99	72.3267	119.324	151.184	194.214	239.227	249.054			-14.6484	-8.23975	-2.68555	1.2207	8.23975	17.7612	24.6582	42.6025	70.4956	91.3391	133.087	163.635	184.357	227.173
-14.0076	-9.18579	-5.24902	3.78418	7.23267	15.0146	19.4092	47.8516	75.0427	123.779	157.776	201.05	246.185	255.585			-14.5569	-8.14819	-2.80762	1.37329	8.42285	18.2495	25.5127	43.8232	72.6624	95.1538	139.343	169.647	190.002	232.574
-13.9771	-9.18579	-5.27954	3.69263	7.38525	15.686	20.2637	49.53	77.6367	128.143	164.368	207.428	252.625	261.566			-14.4653	-8.05664	-2.89917	1.52588	8.60596	18.6157	26.2451	44.8914	74.7681	98.8464	145.325	175.232	195.251	237.61
-13.916	-9.21631	-5.31006	3.60107	7.53784	16.2964	21.1487	50.9949	80.1392	132.416	170.868	213.379	258.575	267.029			-14.3738	-7.9956	-2.9602	1.61743	8.72803	18.8904	26.9165	45.8679	76.8432	102.356	151.001	180.328	200.165	242.279
-13.855	-9.21631	-5.34058	3.479	7.72095	16.8457	22.0337	52.2461	82.55	136.627	177.307	218.964	264.038	272.034			-14.2822	-7.93457	-3.02124	1.67847	8.81958	19.0735	27.4658	46.7224	78.8574	105.713	156.311	184.967	204.773	246.643
-13.8245	-9.24683	-5.34058	3.35693	7.93457	17.334	22.9492	53.2837	84.8999	140.778	183.563	224.243	269.104	276.611			-14.2212	-7.90405	-3.02124	1.7395	8.91113	19.2261	27.9541	47.5464	80.8716	108.948	161.285	189.117	209.106	250.671
-13.7939	-9.24683	-5.31006	3.23486	8.14819	17.7612	23.8647	54.1077	87.2192	144.867	189.575	229.248	273.773	280.823			-14.1602	-7.87353	-2.99072	1.77002	9.00268	19.3787	28.3508	48.3398	82.8552	112.03	165.894	192.871	213.226	254.364
-13.7634	-9.21631	-5.21851	3.17383	8.39233	18.1274	24.8108	54.779	89.5386	148.895	195.343	234.009	278.076	284.729			-14.1296	-7.87353	-2.9602	1.80054	9.09424	19.5312	28.6865	49.1333	84.8389	114.99	170.166	196.259	217.163	257.782
-13.7329	-9.21631	-5.06592	3.08228	8.63647	18.4326	25.7568	55.3284	91.8579	152.771	200.745	238.525	282.074	288.391			-14.0991	-7.87353	-2.86865	1.83105	9.21631	19.7449	28.9612	49.9573	86.792	117.798	174.164	199.371	220.947	260.895
-13.7634	-9.18579	-4.88281	3.05176	8.88061	18.7073	26.7029	55.7861	94.2688	156.494	205.78	242.798	285.736	291.87			-14.0991	-7.90405	-2.7771	1.89209	9.3689	20.05	29.1443	50.7812	88.7146	120.514	177.887	202.27	224.579	263.733
-13.7634	-9.18579	-4.66919	2.99072	9.12475	18.9209	27.6489	56.1829	96.7712	160.034	210.449	246.796	289.093	295.166			-14.1296	-7.93457	-2.62451	1.98364	9.58252	20.3857	29.2664	51.6357	90.5762	123.108	181.427	205.048	228.119	266.327
-13.7939	-9.15527	-4.45557	2.99072	9.3689	19.1345	28.595	56.6101	99.3347	163.361	214.752	250.549	292.206	298.34			-14.1296	-7.96509	-2.47192	2.0752	9.82666	20.813	29.2969	52.4902	92.4377	125.641	184.814	207.764	231.537	268.646
-13.855	-9.15527	-4.24194	2.9602	9.61304	19.2871	29.5105	57.0984	101.99	166.443	218.658	254.028	295.013	301.392			-14.1296	-7.9956	-2.31934	2.22778	10.1318	21.2707	29.2969	53.3752	94.2688	128.113	188.11	210.48	234.833	270.813
-13.8855	-9.12475	-4.05884	2.92969	9.88769	19.4092	30.3955	57.6172	104.736	169.281	222.229	257.263	297.546	304.291			-14.0991	-8.05664	-2.19727	2.38037	10.4675	21.759	29.2053	54.2297	96.0999	130.554	191.284	213.196	238.007	272.827
-13.916	-9.12475	-3.90625	2.89917	10.1318	19.5007	31.2195	58.2275	107.544	171.905	225.494	260.284	299.835	307.068			-14.0686	-8.08716	-2.04468	2.53296	10.7727	22.3084	29.0832	55.0842	97.9004	133.026	194.366	215.912	241.028	274.75
-13.9465	-9.12475	-3.75366	2.86865	10.4065	19.5618	31.9824	58.9294	110.352	174.286	228.485	263.153	301.88	309.723			-14.0076	-8.11767	-1.95312	2.71606	11.0779	22.8577	28.9001	55.8777	99.7009	135.498	197.357	218.658	243.896	276.611
-13.9771	-9.15527	-3.69263	2.80762	10.7117	19.5618	32.6843	59.6924	113.129	176.483	231.262	265.9	303.68	312.195			-13.916	-8.11767	-1.86157	2.83813	11.3525	23.407	28.656	56.6406	101.501	138	200.256	221.405	246.582	278.503
-14.0076	-9.15527	-3.63159	2.7771	10.9863	19.5312	33.3252	60.4858	115.875	178.467	233.856	268.555	305.237	314.484			-13.8245	-8.14819	-1.83105	2.99072	11.5662	23.9563	28.4119	57.3425	103.271	140.533	203.003	224.091	249.115	280.395
-14.0381	-9.18579	-3.60107	2.71606	11.2915	19.4702	33.905	61.3098	118.53	180.237	236.298	271.118	306.61	316.62			-13.7329	-8.14819	-1.83105	3.08228	11.6577	24.5361	28.1677	57.9224	105.011	143.066	205.566	226.715	251.465	282.318
-14.0686	-9.21631	-3.57056	2.68555	11.5662	19.3787	34.4543	62.1643	121.063	181.885	238.647	273.651	307.8	318.573			-13.6414	-8.17871	-1.89209	3.17383	11.6882	25.0549	27.9236	58.4412	106.689	145.599	207.947	229.218	253.662	284.271
-14.0686	-9.24683	-3.57056	2.65503	11.7798	19.2871	35.0037	62.9883	123.444	183.35	240.967	276.092	308.807	320.343			-13.5498	-8.20923	-1.95312	3.20435	11.6272	25.5432	27.6794	58.8684	108.276	148.071	210.052	231.598	255.707	286.255
-14.0991	-9.30786	-3.57056	2.62451	11.9629	19.1956	35.4919	63.8428	125.671	184.662	243.256	278.473	309.692	321.93			-13.4888	-8.23975	-2.04468	3.23486	11.4746	26.001	27.5268	59.1736	109.711	150.482	211.914	233.734	257.629	288.177
-14.1296	-9.3689	-3.57056	2.62451	12.085	19.104	35.9802	64.6973	127.686	185.883	245.544	280.731	310.425	323.364			-13.4582	-8.27026	-2.13623	3.26538	11.261	26.3977	27.4353	59.4482	111.023	152.863	213.501	235.657	259.43	290.039
-14.1602	-9.42993	-3.57056	2.65503	12.146	19.0125	36.438	65.5517	129.486	187.012	247.864	282.837	311.066	324.646			-13.4582	-8.27026	-2.2583	3.23486	10.9863	26.7334	27.4353	59.6313	112.152	155.151	214.844	237.335	261.078	291.84
-14.1907	-9.52148	-3.57056	2.71606	12.1155	18.9819	36.8652	66.4368	131.073	188.08	250.183	284.79	311.615	325.836			-13.4582	-8.30078	-2.38037	3.20435	10.7117	26.947	27.5268	59.845	113.129	157.41	215.942	238.77	262.543	293.488
-14.2212	-9.61304	-3.54004	2.80762	11.9934	18.9819	37.2009	67.2913	132.385	189.148	252.502	286.53	312.073	326.965			-13.4582	-8.3313	-2.50244	3.17383	10.4065	27.0691	27.7405	60.0891	113.953	159.637	216.858	239.929	263.824	295.013
-14.2212	-9.70459	-3.50952	2.92969	11.8103	19.0125	37.5061	68.1763	133.484	190.186	254.822	288.055	312.469	328.094			-13.4888	-8.3313	-2.62451	3.11279	10.1013	27.0691	28.0456	60.4248	114.685	161.865	217.651	240.906	264.893	296.417
-14.2212	-9.82666	-3.479	3.05176	11.5662	19.1345	37.6892	69.0307	134.338	191.254	257.05	289.368	312.836	329.193			-13.4888	-8.36182	-2.71606	3.05176	9.82666	26.947	28.4424	60.852	115.356	164.124	218.384	241.699	265.686	297.638
-14.1907	-9.91821	-3.41797	3.17383	11.261	19.2871	37.7502	69.8547	134.979	192.383	259.247	290.466	313.202	330.353			-13.4582	-8.39233	-2.80762	2.99072	9.58252	26.7334	28.9307	61.4319	115.997	166.382	219.177	242.401	266.266	298.706
-14.1602	-10.0098	-3.32642	3.32642	10.9558	19.5312	37.7502	70.6482	135.498	193.573	261.322	291.412	313.538	331.543			-13.4277	-8.39233	-2.86865	2.92969	9.3689	26.4587	29.5105	62.1948	116.669	168.671	220.062	243.042	266.602	299.622
-14.0991	-10.1013	-3.20435	3.41797	10.6506	19.8364	37.6282	71.3806	135.925	194.855	263.306	292.206	313.934	332.764			-13.3972	-8.39233	-2.89917	2.83813	9.21631	26.0925	30.1209	63.0798	117.401	170.929	221.069	243.683	266.815	300.415
-14.0381	-10.1623	-3.08228	3.50952	10.3455	20.1721	37.4145	72.0215	136.353	196.228	265.167	292.877	314.392	333.923			-13.3057	-8.39233	-2.89917	2.74658	9.09424	25.7568	30.7617	64.1174	118.195	173.157	222.229	244.415	266.907	301.056
-13.9465	-10.2234	-2.92969	3.57056	10.1013	20.5383	37.1704	72.6013	136.902	197.693	266.876	293.518	314.911	335.052			-13.2446	-8.36182	-2.83813	2.62451	9.0332	25.3906	31.4331	65.2466	119.049	175.293	223.541	245.27	266.968	301.544
-13.8855	-10.2539	-2.74658	3.57056	9.91821	20.9351	36.8957	73.1201	137.573	199.219	268.433	294.067	315.521	336.029			-13.1531	-8.3313	-2.74658	2.50244	9.00268	25.0855	32.135	66.4062	119.965	177.277	224.945	246.307	267.12	301.88
-13.7939	-10.2844	-2.56348	3.57056	9.79614	21.3318	36.6516	73.5474	138.428	200.867	269.836	294.647	316.193	336.853			-13.0615	-8.30078	-2.59399	2.38037	9.00268	24.8413	32.8064	67.5354	120.972	179.047	226.44	247.528	267.395	302.063
-13.7329	-10.2844	-2.38037	3.479	9.73511	21.698	36.438	73.9136	139.465	202.545	271.088	295.197	316.925	337.433			-12.97	-8.23975	-2.44141	2.22778	9.0332	24.6582	33.4473	68.6035	121.979	180.664	227.966	248.962	267.822	302.124
-13.6719	-10.2844	-2.19727	3.38745	9.73511	22.0337	36.3159	74.2187	140.686	204.254	272.186	295.746	317.718	337.769			-12.8784	-8.17871	-2.22778	2.0752	9.09424	24.5361	34.0576	69.519	123.047	182.037	229.431	250.61	268.463	302.032
-13.6108	-10.2844	-2.04468	3.2959	9.79614	22.3389	36.2549	74.5239	141.998	205.963	273.102	296.265	318.512	337.86			-12.7869	-8.11767	-2.04468	1.92261	9.18579	24.4751	34.6375	70.3125	124.145	183.258	230.804	252.441	269.287	301.849
-13.5803	-10.2539	-1.95312	3.20435	9.88769	22.6135	36.2244	74.7986	143.341	207.642	273.865	296.753	319.305	337.738			-12.7258	-8.05664	-1.86157	1.77002	9.30786	24.4446	35.1562	70.9534	125.244	184.296	232.056	254.395	270.294	301.605
-13.5803	-10.2539	-1.86157	3.11279	10.0098	22.8577	36.2549	75.0732	144.623	209.259	274.445	297.18	320.129	337.433			-12.6343	-8.02612	-1.70898	1.61743	9.42993	24.4446	35.675	71.4111	126.404	185.211	233.124	256.409	271.423	301.331
-13.5498	-10.2539	-1.80054	3.02124	10.1318	23.0713	36.2854	75.3784	145.843	210.785	274.841	297.546	320.923	336.975			-12.5732	-7.9956	-1.58691	1.49536	9.552	24.4446	36.1633	71.7468	127.563	186.035	234.039	258.392	272.613	301.025
-13.5498	-10.2539	-1.77002	2.99072	10.2539	23.2544	36.2854	75.7141	146.851	212.189	275.085	297.791	321.686	336.456			-12.4817	-7.9956	-1.52588	1.43433	9.70459	24.4446	36.6211	71.9604	128.784	186.859	234.802	260.284	273.834	300.72
-13.5803	-10.2234	-1.7395	2.99072	10.3149	23.3765	36.2854	76.0803	147.736	213.47	275.238	298.004	322.51	335.937			-12.3901	-8.02612	-1.52588	1.40381	9.85718	24.3835	37.1094	72.113	130.005	187.653	235.443	262.024	275.024	300.507
-13.5803	-10.2234	-1.70898	3.02124	10.3455	23.468	36.1938	76.477	148.407	214.63	275.269	298.157	323.334	335.419			-12.2986	-8.05664	-1.5564	1.40381	9.97925	24.2615	37.5366	72.2046	131.226	188.477	235.992	263.58	276.123	300.354
-13.6108	-10.2234	-1.67847	3.05176	10.3455	23.5291	36.0107	76.9348	148.956	215.637	275.238	298.309	324.219	334.961			-12.207	-8.11767	-1.61743	1.49536	10.0708	24.0784	37.9639	72.2656	132.477	189.362	236.511	264.923	277.069	300.323
-13.6108	-10.2234	-1.64795	3.11279	10.2844	23.5596	35.7971	77.4231	149.414	216.522	275.177	298.523	325.165	334.625			-12.1155	-8.14819	-1.7395	1.64795	10.1623	23.8647	38.3606	72.3572	133.667	190.308	237.03	266.083	277.893	300.384
-13.6414	-10.2539	-1.58691	3.20435	10.1929	23.5596	35.5225	77.9114	149.78	217.346	275.146	298.798	326.202	334.412			-12.0239	-8.20923	-1.86157	1.83105	10.2234	23.5596	38.7268	72.4792	134.827	191.345	237.549	267.09	278.503	300.598
-13.6719	-10.2844	-1.49536	3.26538	10.0708	23.5596	35.2173	78.4302	150.146	218.079	275.177	299.194	327.362	334.412			-11.9629	-8.27026	-2.01416	2.04468	10.2844	23.2239	39.032	72.6624	135.864	192.444	238.068	267.975	278.931	300.964
-13.7024	-10.3149	-1.40381	3.35693	9.91821	23.5901	34.8816	78.949	150.543	218.78	275.238	299.713	328.613	334.595			-11.9018	-8.30078	-2.19727	2.2583	10.2844	22.8882	39.2761	72.876	136.841	193.603	238.617	268.768	279.205	301.483
-13.7634	-10.4065	-1.28174	3.479	9.79614	23.6816	34.5764	79.4678	150.94	219.452	275.36	300.446	329.987	335.052			-11.8713	-8.3313	-2.34985	2.50244	10.2844	22.5525	39.4592	73.1811	137.695	194.824	239.136	269.562	279.327	302.124
-13.7939	-10.498	-1.19019	3.57056	9.67407	23.7732	34.3017	80.0171	151.428	220.154	275.513	301.331	331.451	335.724			-11.8408	-8.36182	-2.47192	2.71606	10.2539	22.2473	39.6118	73.5474	138.428	196.045	239.593	270.325	279.266	302.917
-13.855	-10.5896	-1.09863	3.69263	9.58252	23.9563	34.0881	80.5969	152.008	220.917	275.696	302.368	332.977	336.7			-11.8408	-8.36182	-2.59399	2.86865	10.2234	21.9727	39.7339	73.9746	139.099	197.296	239.96	271.118	279.114	303.863
-13.916	-10.7117	-1.00708	3.8147	9.552	24.2004	33.905	81.1767	152.71	221.71	275.909	303.528	334.503	337.891			-11.8713	-8.36182	-2.65503	2.9602	10.1929	21.7895	39.8254	74.4629	139.648	198.547	240.234	271.973	278.839	304.962
-13.9771	-10.8337	-0.94604	3.93677	9.552	24.4751	33.8135	81.7871	153.503	222.565	276.123	304.81	335.998	339.294			-11.9324	-8.39233	-2.68555	2.99072	10.1318	21.7285	39.8865	74.9817	140.198	199.768	240.417	272.888	278.473	306.213
-14.0076	-10.9558	-0.91553	4.05884	9.61304	24.7803	33.783	82.428	154.419	223.48	276.306	306.091	337.433	340.881			-11.9934	-8.42285	-2.65503	2.9602	10.1013	21.7285	39.9475	75.5615	140.717	200.989	240.448	273.865	278.076	307.587
-14.0381	-11.0474	-0.91553	4.15039	9.73511	25.0855	33.783	83.1299	155.426	224.426	276.459	307.342	338.715	342.621			-12.085	-8.48389	-2.59399	2.83813	10.0708	21.8201	40.0085	76.1414	141.266	202.179	240.417	274.872	277.679	309.143
-14.0686	-11.1084	-0.97656	4.24194	9.88769	25.3906	33.844	83.8623	156.555	225.372	276.55	308.502	339.874	344.452			-12.1765	-8.60596	-2.50244	2.65503	10.0708	22.0032	40.0085	76.7212	141.907	203.4	240.295	275.879	277.283	310.791
-14.0991	-11.1389	-1.0376	4.27246	10.1013	25.6653	33.9661	84.6557	157.745	226.288	276.611	309.448	340.851	346.313			-12.2681	-8.75854	-2.38037	2.44141	10.0708	22.2473	40.0085	77.2705	142.639	204.59	240.082	276.916	276.947	312.592
-14.0991	-11.1084	-1.15967	4.30298	10.3455	25.9094	34.1187	85.4797	158.966	227.142	276.611	310.181	341.675	348.175			-12.3596	-9.0332	-2.22778	2.19727	10.0708	22.5525	39.978	77.7893	143.524	205.811	239.838	277.924	276.703	314.453
-14.0991	-11.0474	-1.34277	4.27246	10.6506	26.062	34.3323	86.3037	160.187	227.905	276.55	310.608	342.346	350.006			-12.4207	-9.39941	-2.0752	1.98364	10.1013	22.8882	39.917	78.2776	144.531	206.97	239.563	278.961	276.581	316.345
-14.0991	-10.9558	-1.52588	4.18091	10.9558	26.1841	34.6375	87.1582	161.377	228.577	276.459	310.791	342.834	351.746			-12.4817	-9.88769	-1.89209	1.77002	10.1318	23.2239	39.7949	78.7048	145.66	208.099	239.319	279.938	276.581	318.298
-14.0991	-10.8337	-1.77002	4.08935	11.2915	26.2451	35.0037	88.0127	162.537	229.095	276.367	310.73	343.231	353.363			-12.5427	-10.4675	-1.7395	1.64795	10.1929	23.5901	39.6728	79.1016	146.942	209.137	239.136	280.945	276.703	320.19
-14.0991	-10.7117	-2.01416	3.93677	11.6272	26.2756	35.4309	88.8061	163.574	229.492	276.306	310.455	343.475	354.858			-12.5732	-11.1084	-1.58691	1.5564	10.2539	23.9258	39.5203	79.4678	148.285	210.083	239.014	281.952	276.916	321.991
-14.0991	-10.5591	-2.28882	3.75366	11.9934	26.3061	35.9192	89.5996	164.581	229.767	276.276	310.059	343.628	356.232			-12.5732	-11.8408	-1.46484	1.5564	10.3149	24.2615	39.3677	79.7729	149.719	210.876	239.044	282.959	277.191	323.7
-14.0991	-10.376	-2.53296	3.57056	12.3901	26.3061	36.499	90.3015	165.497	229.919	276.337	309.601	343.689	357.452			-12.5732	-12.5732	-1.34277	1.58691	10.4065	24.5972	39.2456	80.0476	151.184	211.548	239.197	283.997	277.527	325.226
-14.0991	-10.2234	-2.80762	3.32642	12.7869	26.3367	37.1399	90.9729	166.382	230.011	276.489	309.113	343.628	358.52			-12.5732	-13.2752	-1.25122	1.70898	10.498	24.9023	39.093	80.2612	152.588	212.097	239.471	285.034	277.832	326.63
-14.0991	-10.1013	-3.05176	3.11279	13.1836	26.3977	37.8113	91.5832	167.175	230.041	276.703	308.716	343.536	359.467			-12.6038	-13.9465	-1.19019	1.83105	10.5896	25.177	38.9709	80.4749	153.961	212.494	239.868	286.072	278.137	327.881
-14.0686	-9.97925	-3.23486	2.83813	13.5498	26.4893	38.4827	92.1326	167.908	230.072	277.008	308.38	343.353	360.291			-12.6038	-14.5569	-1.15967	1.98364	10.6812	25.4211	38.9099	80.6579	155.212	212.83	240.356	287.048	278.412	329.041
-14.0381	-9.88769	-3.41797	2.62451	13.855	26.6113	39.154	92.6514	168.579	230.164	277.344	308.166	343.14	361.023			-12.6343	-15.0452	-1.15967	2.16675	10.7727	25.6348	38.8794	80.8105	156.342	213.104	240.845	287.903	278.656	330.139
-13.9771	-9.85718	-3.54004	2.38037	14.1296	26.7639	39.7949	93.1091	169.128	230.316	277.679	308.075	342.895	361.633			-12.6648	-15.4114	-1.19019	2.31934	10.8948	25.8179	38.8794	80.9631	157.379	213.348	241.333	288.574	278.839	331.238
-13.9465	-9.82666	-3.63159	2.16675	14.3433	26.9165	40.3747	93.5669	169.556	230.53	278.015	308.105	342.651	362.152			-12.6953	-15.686	-1.28174	2.44141	10.9863	25.9399	38.9404	81.1462	158.234	213.654	241.76	289.001	279.053	332.397
-13.8855	-9.82666	-3.69263	1.98364	14.4653	27.0691	40.9241	93.9636	169.891	230.835	278.29	308.289	342.407	362.579			-12.7563	-15.8386	-1.40381	2.56348	11.1389	26.001	39.093	81.3599	158.997	213.959	242.065	289.123	279.236	333.588
-13.855	-9.85718	-3.72314	1.80054	14.5569	27.1606	41.3818	94.3603	170.074	231.262	278.534	308.594	342.163	362.854			-12.7869	-15.8691	-1.52588	2.65503	11.2915	25.9705	39.2761	81.6345	159.637	214.325	242.218	288.91	279.419	334.869
-13.8245	-9.91821	-3.72314	1.67847	14.5874	27.1606	41.7786	94.7571	170.135	231.75	278.717	309.021	341.98	363.007			-12.8174	-15.8081	-1.70898	2.71606	11.4441	25.8789	39.4897	81.9702	160.217	214.691	242.187	288.361	279.633	336.182
-13.8245	-9.94873	-3.72314	1.5564	14.5569	27.0996	42.0837	95.1843	170.105	232.33	278.9	309.54	341.827	363.037			-12.8784	-15.686	-1.86157	2.7771	11.6272	25.7263	39.7644	82.3669	160.736	215.057	242.004	287.476	279.877	337.524
-13.8245	-9.97925	-3.69263	1.46484	14.4959	26.9165	42.3279	95.6116	169.983	232.941	279.083	310.181	341.705	362.946			-12.8784	-15.5029	-2.04468	2.86865	11.8408	25.4822	40.0696	82.8552	161.255	215.393	241.699	286.316	280.121	338.837
-13.8245	-10.0098	-3.66211	1.37329	14.4043	26.6724	42.511	96.0693	169.83	233.612	279.358	310.883	341.583	362.732			-12.9089	-15.2588	-2.19727	2.9602	12.0239	25.1465	40.3747	83.4351	161.804	215.698	241.272	284.973	280.395	340.088
-13.855	-10.0098	-3.63159	1.31226	14.3127	26.3367	42.6636	96.5576	169.647	234.283	279.694	311.645	341.431	362.396			-12.9395	-15.0146	-2.38037	3.05176	12.1765	24.7497	40.6799	84.0454	162.384	215.973	240.814	283.539	280.701	341.248
-13.8855	-9.97925	-3.60107	1.25122	14.2212	25.9399	42.7246	97.0459	169.495	234.955	280.151	312.469	341.186	361.908			-12.9395	-14.7705	-2.53296	3.14331	12.3291	24.292	40.9851	84.7168	163.086	216.217	240.387	282.166	281.006	342.285
-13.9465	-9.91821	-3.60107	1.19019	14.0991	25.4822	42.7551	97.5342	169.373	235.626	280.701	313.354	340.851	361.328			-12.97	-14.5264	-2.68555	3.2959	12.4512	23.8342	41.2903	85.3882	163.849	216.492	239.99	280.914	281.342	343.262
-14.0076	-9.85718	-3.60107	1.12915	13.9465	25.0549	42.7551	97.9919	169.25	236.267	281.342	314.27	340.332	360.626			-12.97	-14.3127	-2.83813	3.44849	12.5122	23.3154	41.5649	86.0901	164.734	216.797	239.716	279.907	281.677	344.116
-14.0991	-9.76562	-3.63159	1.06812	13.7939	24.6277	42.6636	98.3887	169.189	236.938	282.074	315.216	339.661	359.802			-13.0005	-14.1602	-2.9602	3.60107	12.5427	22.8577	41.9006	86.792	165.68	217.163	239.563	279.205	282.013	344.849
-14.1907	-9.64355	-3.66211	0.97656	13.6414	24.2615	42.572	98.7244	169.189	237.579	282.806	316.193	338.837	358.948			-13.031	-14.0381	-3.11279	3.75366	12.5122	22.3999	42.2058	87.4939	166.656	217.59	239.532	278.931	282.349	345.52
-14.2822	-9.552	-3.72314	0.88501	13.4888	23.9563	42.4194	98.9685	169.22	238.251	283.539	317.2	337.86	358.032			-13.031	-13.9465	-3.23486	3.93677	12.4817	22.0337	42.5415	88.1348	167.694	218.048	239.624	279.022	282.623	346.039
-14.3738	-9.46045	-3.75366	0.76294	13.3362	23.6816	42.2058	99.0906	169.312	238.983	284.271	318.176	336.853	357.178			-13.0615	-13.855	-3.35693	4.08935	12.3901	21.7285	42.8772	88.7451	168.701	218.506	239.807	279.541	282.898	346.436
-14.4653	-9.3689	-3.78418	0.64087	13.1531	23.4985	41.9312	99.0906	169.464	239.716	285.034	319.122	335.815	356.415			-13.092	-13.7939	-3.44849	4.24194	12.2986	21.5454	43.2129	89.2944	169.708	218.964	240.051	280.426	283.081	346.68
-14.5264	-9.30786	-3.8147	0.48828	13.031	23.3765	41.626	98.9685	169.647	240.54	285.797	320.007	334.839	355.774			-13.1531	-13.7634	-3.54004	4.36401	12.1765	21.4233	43.5486	89.8437	170.654	219.36	240.326	281.647	283.234	346.71
-14.5874	-9.27734	-3.8147	0.36621	12.9089	23.2544	41.2598	98.7549	169.891	241.364	286.591	320.801	334.045	355.347			-13.1836	-13.7024	-3.57056	4.48608	12.085	21.4233	43.8232	90.332	171.509	219.696	240.662	283.142	283.356	346.588
-14.6484	-9.24683	-3.8147	0.27466	12.8479	23.1934	40.863	98.4497	170.166	242.218	287.445	321.442	333.435	355.072			-13.2446	-13.6108	-3.60107	4.54712	12.0239	21.5149	44.0063	90.7898	172.272	219.91	240.967	284.851	283.417	346.283
-14.7095	-9.27734	-3.78418	0.15259	12.7869	23.1323	40.4358	98.0835	170.502	243.042	288.391	321.96	333.069	354.95			-13.3057	-13.5193	-3.57056	4.60815	11.9629	21.698	44.1284	91.217	172.913	220.062	241.272	286.713	283.447	345.825
-14.74	-9.27734	-3.78418	0.09155	12.8174	23.0713	39.978	97.6868	170.898	243.835	289.429	322.296	332.916	354.889			-13.3667	-13.3972	-3.54004	4.63867	11.9629	21.9727	44.1589	91.6748	173.431	220.123	241.577	288.666	283.478	345.245
-14.7705	-9.33838	-3.72314	0	12.8479	23.0102	39.5508	97.2595	171.295	244.476	290.558	322.479	332.977	354.797			-13.4277	-13.2446	-3.479	4.63867	11.9934	22.3084	44.0674	92.102	173.798	220.123	241.852	290.619	283.508	344.635
-14.801	-9.3689	-3.69263	-0.03052	12.9395	22.9492	39.1235	96.8933	171.722	244.995	291.717	322.479	333.191	354.645			-13.5193	-13.092	-3.38745	4.60815	12.0544	22.7051	43.8843	92.5598	173.981	220.093	242.187	292.541	283.6	344.025
-14.801	-9.42993	-3.66211	-0.12207	13.031	22.8882	38.7878	96.5576	172.18	245.3	292.877	322.357	333.435	354.34			-13.6108	-12.9089	-3.2959	4.57764	12.146	23.1628	43.6401	93.0176	174.011	220.032	242.523	294.403	283.722	343.506
-14.8315	-9.49097	-3.63159	-0.21362	13.1531	22.8271	38.5132	96.3135	172.668	245.392	294.067	322.113	333.649	353.912			-13.7024	-12.7563	-3.20435	4.5166	12.2681	23.7122	43.335	93.5364	173.92	219.971	242.92	296.112	283.966	343.17
-14.8315	-9.58252	-3.63159	-0.30518	13.2446	22.7661	38.3606	96.1914	173.187	245.239	295.166	321.808	333.801	353.363			-13.8245	-12.6038	-3.11279	4.39453	12.3901	24.292	42.9688	94.0552	173.706	219.91	243.378	297.638	284.302	343.018
-14.8315	-9.64355	-3.63159	-0.42725	13.3667	22.6746	38.3301	96.1609	173.767	244.812	296.204	321.503	333.771	352.783			-13.916	-12.4817	-2.99072	4.24194	12.5122	24.9023	42.633	94.6045	173.401	219.879	243.866	298.92	284.821	343.109
-14.8315	-9.70459	-3.63159	-0.54932	13.4582	22.5525	38.4521	96.2524	174.347	244.141	297.15	321.259	333.588	352.295			-13.9771	-12.3596	-2.89917	4.05884	12.6038	25.5737	42.2974	95.2148	173.096	219.91	244.446	299.988	285.492	343.445
-14.8315	-9.76562	-3.66211	-0.7019	13.5498	22.4304	38.7268	96.4355	174.988	243.225	297.974	321.106	333.252	351.929			-14.0381	-12.2681	-2.80762	3.84521	12.6953	26.2451	42.0227	95.8862	172.791	220.032	245.056	300.751	286.316	344.025
-14.8315	-9.82666	-3.66211	-0.85449	13.6108	22.2778	39.1235	96.7407	175.69	242.157	298.614	321.106	332.825	351.837			-14.0991	-12.207	-2.74658	3.57056	12.7258	26.9165	41.7786	96.5576	172.577	220.215	245.697	301.239	287.231	344.727
-14.8315	-9.88769	-3.69263	-1.00708	13.6108	22.0642	39.6728	97.1374	176.361	240.967	299.133	321.228	332.367	351.959			-14.1296	-12.1155	-2.68555	3.32642	12.7258	27.5574	41.626	97.29	172.455	220.551	246.368	301.453	288.269	345.551
-14.8621	-9.94873	-3.72314	-1.15967	13.6108	21.8201	40.2832	97.5952	177.032	239.746	299.469	321.503	332.001	352.325			-14.1602	-12.0544	-2.65503	3.08228	12.6648	28.1067	41.5344	98.0225	172.424	221.008	247.04	301.392	289.307	346.436
-14.9231	-9.97925	-3.72314	-1.31226	13.5498	21.5759	40.9851	98.114	177.673	238.525	299.591	321.899	331.757	352.905			-14.1602	-11.9629	-2.65503	2.86865	12.5732	28.5645	41.5344	98.8159	172.516	221.588	247.742	301.178	290.314	347.259
-14.9841	-10.0403	-3.69263	-1.43433	13.4582	21.2707	41.7175	98.6633	178.253	237.396	299.53	322.388	331.787	353.577			-14.1602	-11.9018	-2.68555	2.68555	12.3901	28.8391	41.626	99.6094	172.699	222.29	248.444	300.812	291.229	348.022
-15.0452	-10.0708	-3.63159	-1.52588	13.3057	20.9656	42.4805	99.2432	178.741	236.389	299.316	322.937	332.123	354.37			-14.1296	-11.8103	-2.71606	2.59399	12.1765	28.9917	41.748	100.464	172.974	223.053	249.115	300.354	291.992	348.694
-15.1367	-10.1318	-3.57056	-1.61743	13.1531	20.6909	43.2129	99.8535	179.169	235.535	298.92	323.547	332.825	355.164			-14.0686	-11.6882	-2.7771	2.59399	11.9018	28.9612	41.9617	101.288	173.309	223.877	249.756	299.896	292.572	349.304
-15.1977	-10.1623	-3.44849	-1.67847	12.97	20.4468	43.9453	100.433	179.565	234.833	298.401	324.158	333.862	356.018			-14.0381	-11.5967	-2.83813	2.68555	11.6272	28.7781	42.2363	102.142	173.706	224.762	250.397	299.469	292.969	349.853
-15.2893	-10.2234	-3.2959	-1.7395	12.7563	20.2331	44.6167	101.013	179.871	234.283	297.821	324.768	335.236	356.934			-13.9771	-11.4746	-2.89917	2.83813	11.322	28.4729	42.5415	102.966	174.103	225.616	250.946	299.133	293.182	350.403
-15.3198	-10.2844	-3.14331	-1.77002	12.5732	20.1111	45.1965	101.593	180.206	233.856	297.211	325.378	336.914	357.91			-13.9465	-11.3525	-2.9602	3.08228	11.0474	28.0762	42.8772	103.729	174.5	226.471	251.434	298.859	293.274	350.983
-15.3809	-10.3455	-2.99072	-1.80054	12.3901	20.05	45.7153	102.112	180.511	233.582	296.6	325.958	338.776	359.009			-13.916	-11.2305	-3.02124	3.41797	10.8032	27.6489	43.2434	104.431	174.927	227.264	251.831	298.676	293.274	351.593
-15.4114	-10.376	-2.83813	-1.83105	12.207	20.1111	46.1121	102.57	180.878	233.368	296.082	326.538	340.759	360.229			-13.8855	-11.1084	-3.08228	3.8147	10.5591	27.2217	43.5791	105.041	175.323	228.027	252.136	298.584	293.243	352.234
-15.4114	-10.4065	-2.68555	-1.80054	12.0544	20.2637	46.4783	102.997	181.244	233.246	295.624	327.087	342.773	361.542			-13.8855	-10.9863	-3.14331	4.24194	10.376	26.8555	43.9453	105.56	175.751	228.76	252.258	298.614	293.274	352.875
-15.4419	-10.437	-2.59399	-1.77002	11.9324	20.5078	46.7529	103.333	181.671	233.185	295.227	327.637	344.727	362.915			-13.8855	-10.8337	-3.20435	4.69971	10.2539	26.5808	44.281	105.988	176.147	229.37	252.258	298.676	293.365	353.516
-15.4419	-10.437	-2.50244	-1.7395	11.7798	20.8435	46.9665	103.607	182.159	233.185	294.922	328.125	346.527	364.319			-13.8855	-10.6812	-3.26538	5.15747	10.1929	26.3977	44.6167	106.323	176.544	229.919	252.075	298.767	293.61	354.034
-15.4724	-10.437	-2.41089	-1.67847	11.6577	21.2707	47.1802	103.851	182.617	233.276	294.617	328.583	348.144	365.692			-13.8855	-10.5286	-3.32642	5.5542	10.1929	26.3061	44.9219	106.567	176.91	230.347	251.77	298.889	294.006	354.401
-15.4724	-10.4065	-2.38037	-1.58691	11.5051	21.759	47.3938	104.065	183.105	233.459	294.342	328.949	349.518	367.004			-13.8855	-10.376	-3.41797	5.92041	10.2234	26.3367	45.1965	106.781	177.277	230.621	251.373	299.011	294.556	354.584
-15.5029	-10.376	-2.31934	-1.49536	11.3525	22.2778	47.6074	104.279	183.533	233.734	294.067	329.193	350.616	368.225			-13.855	-10.2234	-3.50952	6.22559	10.3455	26.4587	45.4407	106.964	177.612	230.743	250.916	299.133	295.227	354.523
-15.5029	-10.3455	-2.28882	-1.40381	11.1999	22.8271	47.821	104.492	183.96	234.1	293.732	329.285	351.41	369.354			-13.855	-10.0403	-3.60107	6.43921	10.4675	26.6418	45.6238	107.117	177.887	230.682	250.488	299.225	296.02	354.279
-15.5335	-10.2844	-2.22778	-1.34277	10.9863	23.3459	48.0652	104.767	184.296	234.558	293.365	329.193	351.959	370.3			-13.855	-9.88769	-3.69263	6.56128	10.6201	26.825	45.7153	107.239	178.131	230.438	250.122	299.347	296.875	353.882
-15.5029	-10.2539	-2.16675	-1.31226	10.8032	23.8037	48.3398	105.041	184.631	235.138	292.999	328.918	352.203	371.124			-13.855	-9.76562	-3.78418	6.65283	10.7727	27.0081	45.7153	107.3	178.345	230.011	249.908	299.53	297.76	353.394
-15.5029	-10.2539	-2.10571	-1.28174	10.5896	24.231	48.6145	105.377	184.875	235.748	292.572	328.43	352.234	371.765			-13.855	-9.61304	-3.8147	6.68335	10.9253	27.1912	45.6543	107.269	178.528	229.492	249.878	299.805	298.645	352.875
-15.4419	-10.2539	-2.04468	-1.25122	10.376	24.5361	48.8586	105.682	185.12	236.42	292.145	327.728	352.051	372.223			-13.8855	-9.49097	-3.84521	6.68335	11.0168	27.3132	45.5017	107.178	178.65	228.851	250.122	300.201	299.53	352.417
-15.4114	-10.2844	-1.98364	-1.25122	10.1318	24.7497	49.1028	105.988	185.333	237.061	291.717	326.843	351.746	372.467			-13.916	-9.39941	-3.84521	6.65283	11.0474	27.3743	45.2881	106.995	178.741	228.21	250.58	300.72	300.384	352.081
-15.3198	-10.3149	-1.95312	-1.28174	9.94873	24.8718	49.3469	106.262	185.516	237.671	291.321	325.867	351.318	372.498			-13.9465	-9.33838	-3.78418	6.62231	11.0474	27.3743	45.0134	106.689	178.802	227.539	251.312	301.361	301.117	351.868
-15.2283	-10.376	-1.92261	-1.28174	9.76562	24.8413	49.5605	106.506	185.699	238.19	290.955	324.829	350.861	372.314			-13.9771	-9.27734	-3.72314	6.5918	10.9863	27.2827	44.7388	106.262	178.864	226.898	252.228	302.032	301.758	351.807
-15.1367	-10.437	-1.95312	-1.28174	9.61304	24.7192	49.7131	106.72	185.852	238.586	290.619	323.791	350.403	371.918			-14.0381	-9.21631	-3.66211	6.56128	10.8643	27.1606	44.4336	105.743	178.894	226.288	253.296	302.704	302.277	351.868
-15.0146	-10.498	-1.98364	-1.28174	9.49097	24.5361	49.8657	106.873	185.974	238.892	290.344	322.815	350.006	371.399			-14.0991	-9.18579	-3.57056	6.53076	10.7422	26.947	44.1589	105.103	178.894	225.769	254.486	303.284	302.673	352.081
-14.8926	-10.5591	-2.04468	-1.25122	9.39941	24.2615	49.9878	106.995	186.096	239.075	290.161	321.991	349.731	370.819			-14.1296	-9.15527	-3.479	6.50024	10.6506	26.6724	43.9148	104.401	178.894	225.342	255.676	303.741	302.917	352.325
-14.74	-10.6201	-2.13623	-1.2207	9.33838	23.9563	50.0488	107.086	186.188	239.197	290.039	321.35	349.548	370.239			-14.1602	-9.12475	-3.38745	6.46973	10.5591	26.3672	43.6707	103.638	178.925	224.976	256.836	304.016	303.04	352.631
-14.6179	-10.6812	-2.2583	-1.12915	9.30786	23.6511	50.0793	107.086	186.249	239.227	289.978	320.953	349.457	369.72			-14.2212	-9.09424	-3.2959	6.43921	10.498	26.001	43.457	102.844	178.986	224.731	257.873	304.077	303.07	352.936
-14.4959	-10.7117	-2.38037	-1.0376	9.27734	23.3459	50.0793	107.056	186.34	239.258	289.978	320.74	349.518	369.354			-14.2212	-9.09424	-3.20435	6.40869	10.498	25.6348	43.2434	102.051	179.077	224.609	258.789	303.925	303.07	353.21
-14.3738	-10.7422	-2.53296	-0.91553	9.24683	23.1018	50.0183	106.964	186.401	239.258	290.009	320.77	349.64	369.171			-14.2517	-9.09424	-3.11279	6.34766	10.5286	25.238	43.0298	101.318	179.23	224.64	259.491	303.589	303.04	353.455
-14.2822	-10.7422	-2.65503	-0.76294	9.24683	22.8882	49.9573	106.781	186.493	239.227	290.131	320.923	349.884	369.171			-14.2517	-9.12475	-2.99072	6.31714	10.6506	24.8718	42.8467	100.647	179.474	224.823	260.01	303.101	303.04	353.668
-14.2212	-10.7117	-2.80762	-0.57983	9.18579	22.7051	49.8352	106.506	186.554	239.166	290.314	321.228	350.159	369.354			-14.2517	-9.18579	-2.89917	6.28662	10.8032	24.5666	42.7246	100.098	179.779	225.189	260.284	302.49	303.04	353.79
-14.1907	-10.7117	-2.92969	-0.36621	9.12475	22.583	49.7131	106.171	186.676	239.105	290.558	321.594	350.494	369.72			-14.2517	-9.24683	-2.80762	6.22559	11.0168	24.3225	42.6025	99.7314	180.145	225.708	260.345	301.819	303.07	353.851
-14.1602	-10.6506	-3.08228	-0.15259	9.0332	22.3999	49.53	105.804	186.768	238.953	290.894	321.991	350.861	370.209			-14.2517	-9.30786	-2.71606	6.16455	11.2305	24.1699	42.5415	99.5483	180.572	226.41	260.101	301.086	303.162	353.851
-14.1907	-10.6201	-3.20435	0.06104	8.94165	22.2168	49.3774	105.408	186.829	238.77	291.351	322.388	351.196	370.819			-14.2517	-9.39941	-2.62451	6.073	11.4441	24.1089	42.5415	99.5178	181.03	227.203	259.644	300.354	303.284	353.821
-14.2212	-10.5591	-3.35693	0.30518	8.81958	21.9727	49.1943	105.041	186.859	238.495	291.901	322.723	351.501	371.49			-14.2822	-9.49097	-2.59399	5.98144	11.6272	24.1089	42.572	99.6399	181.488	228.027	258.881	299.652	303.467	353.76
-14.2822	-10.5286	-3.479	0.5188	8.66699	21.6675	49.0417	104.706	186.859	238.159	292.541	322.967	351.776	372.223			-14.2822	-9.552	-2.53296	5.82886	11.7798	24.2004	42.6025	99.884	181.915	228.882	257.904	299.042	303.68	353.729
-14.3433	-10.498	-3.63159	0.73242	8.5144	21.3318	48.9197	104.523	186.798	237.762	293.243	323.181	351.959	372.925			-14.3433	-9.64355	-2.53296	5.61523	11.9018	24.3225	42.6636	100.189	182.251	229.706	256.744	298.553	303.955	353.76
-14.4043	-10.4675	-3.78418	0.88501	8.36182	20.9656	48.8281	104.431	186.676	237.396	294.006	323.303	352.051	373.566			-14.3738	-9.67407	-2.53296	5.40161	11.9629	24.4751	42.6941	100.525	182.526	230.438	255.493	298.248	304.291	353.912
-14.4653	-10.437	-3.90625	1.0376	8.23975	20.5689	48.7671	104.553	186.493	237	294.769	323.364	352.051	374.115			-14.4348	-9.73511	-2.53296	5.12695	12.0239	24.6277	42.7551	100.8	182.648	231.079	254.211	298.187	304.687	354.187
-14.4959	-10.437	-4.02832	1.12915	8.08716	20.2331	48.7976	104.797	186.279	236.664	295.471	323.364	351.959	374.481			-14.4959	-9.73511	-2.53296	4.85229	12.0544	24.7192	42.7856	100.983	182.617	231.628	252.991	298.309	305.115	354.645
-14.5264	-10.437	-4.15039	1.15967	7.9956	19.989	48.8892	105.255	186.005	236.359	296.082	323.364	351.746	374.664			-14.5874	-9.76562	-2.56348	4.57764	12.0544	24.7803	42.8162	101.105	182.465	232.086	251.923	298.676	305.572	355.286
-14.4959	-10.437	-4.21143	1.15967	7.90405	19.8059	49.0723	105.804	185.73	236.176	296.539	323.303	351.471	374.573			-14.6484	-9.73511	-2.59399	4.30298	12.0239	24.7192	42.8772	101.166	182.129	232.483	251.068	299.194	306.03	356.079
-14.4959	-10.437	-4.27246	1.12915	7.8125	19.7143	49.3164	106.506	185.455	236.023	296.875	323.212	351.105	374.237			-14.7095	-9.73511	-2.59399	4.05884	11.9934	24.5972	42.9993	101.166	181.61	232.819	250.458	299.774	306.427	357.025
-14.4653	-10.437	-4.3335	1.06812	7.75146	19.6838	49.6521	107.269	185.211	235.992	297.058	323.09	350.708	373.718			-14.74	-9.70459	-2.62451	3.84521	11.9629	24.4141	43.2129	101.135	180.939	233.124	250.092	300.323	306.824	358.093
-14.4043	-10.437	-4.3335	1.00708	7.65991	19.7754	50.0183	108.063	184.967	236.023	297.089	322.937	350.311	373.047			-14.7705	-9.67407	-2.68555	3.72314	11.9324	24.1699	43.5181	101.135	180.145	233.337	249.939	300.812	307.19	359.253
-14.3738	-10.4065	-4.3335	0.88501	7.59888	19.8975	50.4455	108.887	184.814	236.114	296.967	322.754	349.945	372.284			-14.7705	-9.61304	-2.71606	3.66211	11.8713	23.8953	43.9148	101.166	179.199	233.49	249.969	301.147	307.495	360.443
-14.3127	-10.3455	-4.30298	0.79346	7.50732	20.05	50.9033	109.68	184.692	236.298	296.783	322.479	349.64	371.582			-14.7705	-9.552	-2.7771	3.66211	11.8408	23.6511	44.4336	101.288	178.131	233.582	250.153	301.3	307.77	361.664
-14.2517	-10.3149	-4.27246	0.67139	7.38525	20.2026	51.3306	110.474	184.662	236.481	296.539	322.144	349.365	371.002			-14.74	-9.46045	-2.83813	3.72314	11.7798	23.4375	45.0439	101.44	177.032	233.612	250.458	301.3	308.014	362.793
-14.2212	-10.2234	-4.21143	0.54932	7.23267	20.3552	51.7578	111.237	184.723	236.755	296.265	321.747	349.213	370.544			-14.679	-9.39941	-2.89917	3.8147	11.6882	23.2849	45.7458	101.685	175.934	233.551	250.916	301.208	308.228	363.831
-14.1602	-10.1318	-4.15039	0.42725	7.04956	20.5078	52.1545	111.938	184.845	237.03	296.02	321.289	349.152	370.331			-14.5874	-9.30786	-2.9602	3.96728	11.6272	23.2544	46.5088	101.959	174.866	233.49	251.495	301.056	308.38	364.716
-14.1296	-10.0098	-4.08935	0.30518	6.83594	20.5994	52.5207	112.61	184.998	237.366	295.807	320.801	349.152	370.3			-14.5264	-9.24683	-2.99072	4.08935	11.5662	23.3154	47.3022	102.295	173.889	233.368	252.197	300.934	308.533	365.417
-14.0991	-9.88769	-4.02832	0.18311	6.62231	20.6909	52.8564	113.22	185.15	237.732	295.685	320.221	349.274	370.453			-14.4348	-9.18579	-3.02124	4.24194	11.5051	23.468	48.0957	102.661	173.065	233.215	253.021	300.842	308.624	365.906
-14.0686	-9.73511	-3.90625	0.09155	6.37817	20.7214	53.1921	113.77	185.272	238.129	295.593	319.641	349.457	370.758			-14.3127	-9.12475	-3.02124	4.39453	11.4746	23.7427	48.8586	102.997	172.424	233.032	253.967	300.873	308.746	366.18
-14.0686	-9.58252	-3.8147	0	6.16455	20.752	53.5278	114.227	185.303	238.556	295.593	319.061	349.731	371.124			-14.2212	-9.09424	-2.99072	4.48608	11.4441	24.1089	49.53	103.333	172.028	232.849	255.066	300.964	308.838	366.333
-14.0991	-9.46045	-3.66211	-0.09155	5.95093	20.7825	53.8635	114.594	185.242	239.014	295.624	318.451	350.037	371.521			-14.1602	-9.09424	-2.92969	4.54712	11.4441	24.5361	50.1099	103.638	171.844	232.574	256.226	301.147	308.99	366.333
-14.1296	-9.33838	-3.54004	-0.21362	5.79834	20.813	54.2602	114.899	185.059	239.471	295.715	317.841	350.311	371.857			-14.0686	-9.09424	-2.83813	4.57764	11.5051	24.9939	50.5981	103.882	171.875	232.269	257.416	301.392	309.204	366.241
-14.1907	-9.21631	-3.38745	-0.33569	5.67627	20.874	54.657	115.112	184.753	239.868	295.868	317.261	350.586	372.131			-14.0076	-9.09424	-2.71606	4.57764	11.5967	25.4517	50.9644	104.126	172.119	231.873	258.606	301.666	309.509	366.119
-14.2517	-9.15527	-3.20435	-0.45776	5.64575	20.9351	55.0537	115.265	184.296	240.204	296.02	316.711	350.769	372.284			-13.9771	-9.12475	-2.56348	4.54712	11.7493	25.9094	51.239	104.309	172.546	231.415	259.705	301.971	309.936	366.028
-14.3127	-9.09424	-3.05176	-0.61035	5.64575	21.0571	55.4199	115.326	183.777	240.448	296.173	316.193	350.8	372.314			-13.9465	-9.15527	-2.38037	4.5166	11.9324	26.3367	51.4221	104.492	173.065	230.896	260.712	302.338	310.486	365.936
-14.3738	-9.06372	-2.92969	-0.73242	5.70679	21.2097	55.7556	115.356	183.166	240.601	296.295	315.735	350.708	372.223			-13.9465	-9.18579	-2.19727	4.48608	12.1765	26.7639	51.5442	104.645	173.676	230.347	261.505	302.734	311.127	365.875
-14.4043	-9.06372	-2.7771	-0.88501	5.82886	21.3928	55.9997	115.356	182.556	240.631	296.387	315.338	350.403	372.04			-13.9465	-9.21631	-1.98364	4.48608	12.4207	27.1606	51.6052	104.797	174.316	229.797	262.115	303.223	311.829	365.845
-14.4348	-9.12475	-2.65503	-1.0376	6.01196	21.5759	56.1218	115.265	181.915	240.57	296.448	315.002	349.884	371.796			-13.9465	-9.21631	-1.77002	4.5166	12.6648	27.5268	51.6052	104.95	174.988	229.279	262.512	303.772	312.561	365.845
-14.4348	-9.18579	-2.53296	-1.19019	6.22559	21.8201	56.1218	115.112	181.366	240.417	296.478	314.789	349.152	371.551			-13.916	-9.24683	-1.52588	4.54712	12.8784	27.8625	51.6052	105.072	175.629	228.79	262.726	304.413	313.293	365.875
-14.4043	-9.24683	-2.44141	-1.28174	6.46973	22.0337	55.9692	114.899	180.847	240.234	296.448	314.636	348.206	371.368			-13.916	-9.24683	-1.31226	4.60815	13.092	28.1982	51.5747	105.164	176.239	228.363	262.756	305.145	313.934	365.967
-14.3738	-9.3689	-2.31934	-1.37329	6.71387	22.3084	55.6946	114.563	180.45	240.021	296.356	314.575	347.107	371.307			-13.8855	-9.24683	-1.09863	4.63867	13.2141	28.5034	51.5747	105.194	176.788	227.936	262.604	305.969	314.484	366.089
-14.3127	-9.49097	-2.2583	-1.43433	6.95801	22.5525	55.2368	114.136	180.176	239.777	296.234	314.575	345.856	371.368			-13.8245	-9.21631	-0.91553	4.69971	13.3057	28.7476	51.6052	105.194	177.338	227.57	262.329	306.793	314.88	366.272
-14.2517	-9.58252	-2.16675	-1.46484	7.20215	22.8271	54.6875	113.617	179.993	239.532	296.112	314.575	344.574	371.582			-13.7939	-9.21631	-0.76294	4.73022	13.3057	28.9917	51.6357	105.133	177.856	227.173	261.993	307.617	315.094	366.455
-14.1907	-9.70459	-2.0752	-1.46484	7.44629	23.1323	54.0771	113.037	179.932	239.288	295.99	314.514	343.262	371.918			-13.7329	-9.18579	-0.64087	4.76074	13.2141	29.2053	51.6968	105.041	178.375	226.807	261.536	308.35	315.186	366.669
-14.1296	-9.82666	-2.01416	-1.40381	7.65991	23.4375	53.3752	112.396	179.962	239.075	295.898	314.392	342.01	372.345			-13.6719	-9.18579	-0.54932	4.76074	13.092	29.3884	51.7578	104.889	178.864	226.41	261.047	308.929	315.155	366.821
-14.0991	-9.94873	-1.92261	-1.31226	7.90405	23.7732	52.6733	111.786	180.054	238.831	295.868	314.148	340.881	372.803			-13.6414	-9.18579	-0.54932	4.76074	12.8784	29.5105	51.8494	104.706	179.352	226.044	260.498	309.326	315.033	366.882
-14.0381	-10.0403	-1.86157	-1.19019	8.14819	24.1089	52.002	111.176	180.206	238.617	295.868	313.751	339.874	373.23			-13.5803	-9.18579	-0.54932	4.76074	12.6343	29.6326	51.9409	104.553	179.81	225.677	259.918	309.479	314.88	366.791
-14.0076	-10.1318	-1.80054	-1.0376	8.42285	24.4141	51.3916	110.687	180.389	238.403	295.929	313.232	339.05	373.566			-13.5193	-9.18579	-0.64087	4.73022	12.3291	29.6936	52.0935	104.37	180.237	225.311	259.338	309.326	314.758	366.486
-13.9771	-10.2234	-1.70898	-0.91553	8.72803	24.7497	50.8423	110.321	180.572	238.19	296.051	312.653	338.409	373.779			-13.4888	-9.18579	-0.76294	4.73022	11.9934	29.7546	52.2461	104.248	180.603	224.976	258.728	308.929	314.728	365.936
-13.9465	-10.3149	-1.64795	-0.79346	9.0332	25.0549	50.415	110.107	180.786	237.976	296.204	312.012	337.952	373.84			-13.4277	-9.21631	-0.91553	4.69971	11.6577	29.8157	52.4292	104.156	180.939	224.64	258.118	308.258	314.819	365.234
-13.916	-10.4065	-1.5564	-0.67139	9.42993	25.2991	50.0793	110.046	181	237.793	296.387	311.401	337.616	373.749			-13.3972	-9.24683	-1.12915	4.69971	11.322	29.8767	52.6123	104.156	181.183	224.304	257.507	307.373	315.094	364.41
-13.8855	-10.4675	-1.49536	-0.57983	9.82666	25.5432	49.8657	110.138	181.244	237.671	296.6	310.852	337.433	373.535			-13.3362	-9.27734	-1.34277	4.69971	11.0168	29.9377	52.8564	104.218	181.335	223.968	256.927	306.305	315.491	363.525
-13.8855	-10.5591	-1.46484	-0.5188	10.2539	25.7263	49.7437	110.382	181.549	237.61	296.814	310.455	337.372	373.23			-13.2446	-9.30786	-1.58691	4.69971	10.7422	30.0293	53.1006	104.401	181.366	223.663	256.378	305.206	316.04	362.671
-13.855	-10.5896	-1.43433	-0.45776	10.7117	25.8484	49.6826	110.779	181.885	237.61	297.028	310.242	337.433	372.833			-13.1531	-9.30786	-1.86157	4.69971	10.5286	30.1514	53.3142	104.706	181.305	223.328	255.89	304.108	316.711	361.908
-13.855	-10.6201	-1.43433	-0.42725	11.1694	25.9094	49.6521	111.237	182.251	237.732	297.18	310.181	337.555	372.345			-13.0615	-9.30786	-2.13623	4.66919	10.3149	30.3345	53.4973	105.103	181.122	223.022	255.432	303.101	317.444	361.328
-13.8245	-10.6506	-1.46484	-0.36621	11.6272	25.9399	49.6216	111.755	182.678	237.976	297.302	310.303	337.707	371.826			-12.9395	-9.30786	-2.38037	4.63867	10.1929	30.5176	53.6499	105.56	180.786	222.717	255.066	302.307	318.176	360.931
-13.8245	-10.6506	-1.5564	-0.30518	12.0239	25.8789	49.5605	112.305	183.166	238.342	297.394	310.608	337.891	371.246			-12.8174	-9.30786	-2.62451	4.57764	10.1318	30.7617	53.7109	106.079	180.298	222.443	254.761	301.758	318.878	360.718
-13.7939	-10.6201	-1.64795	-0.21362	12.4207	25.7873	49.4385	112.885	183.685	238.861	297.485	311.005	338.104	370.666			-12.6953	-9.30786	-2.86865	4.5166	10.1013	31.0364	53.7415	106.598	179.718	222.168	254.486	301.483	319.458	360.657
-13.7939	-10.5896	-1.77002	-0.12207	12.7258	25.6348	49.2859	113.495	184.235	239.471	297.577	311.462	338.257	370.056			-12.5732	-9.27734	-3.08228	4.42505	10.1623	31.3416	53.7109	107.086	179.047	221.954	254.272	301.483	319.885	360.718
-13.7634	-10.5591	-1.92261	-0.03052	13.0005	25.4211	49.0417	114.136	184.814	240.204	297.699	311.951	338.409	369.507			-12.4512	-9.27734	-3.26538	4.3335	10.2539	31.6467	53.6499	107.452	178.314	221.741	254.059	301.758	320.16	360.87
-13.7634	-10.5286	-2.04468	0.09155	13.2141	25.1465	48.7976	114.807	185.455	240.967	297.882	312.408	338.501	368.988			-12.3596	-9.24683	-3.41797	4.24194	10.376	31.9214	53.5889	107.727	177.582	221.527	253.876	302.216	320.221	361.053
-13.7329	-10.4675	-2.19727	0.21362	13.3972	24.8413	48.523	115.54	186.096	241.76	298.126	312.805	338.531	368.622			-12.2986	-9.24683	-3.54004	4.15039	10.5286	32.1655	53.5278	107.849	176.941	221.283	253.662	302.887	320.068	361.267
-13.7024	-10.4065	-2.31934	0.33569	13.5193	24.5361	48.2178	116.333	186.737	242.523	298.462	313.171	338.562	368.439			-12.2681	-9.24683	-3.60107	4.08935	10.6812	32.3486	53.4668	107.819	176.392	221.039	253.448	303.65	319.733	361.511
-13.7024	-10.3455	-2.41089	0.48828	13.5803	24.2004	47.9431	117.126	187.408	243.256	298.828	313.446	338.592	368.439			-12.2681	-9.24683	-3.60107	4.05884	10.8032	32.4707	53.4668	107.697	175.995	220.703	253.204	304.504	319.183	361.786
-13.6719	-10.2539	-2.50244	0.61035	13.6108	23.8953	47.6684	117.95	188.08	243.896	299.225	313.69	338.623	368.713			-12.2986	-9.24683	-3.57056	4.02832	10.9253	32.5012	53.4668	107.544	175.751	220.306	252.899	305.389	318.451	362.091
-13.6719	-10.1623	-2.56348	0.7019	13.6414	23.5901	47.4243	118.774	188.751	244.415	299.591	313.904	338.654	369.202			-12.3291	-9.24683	-3.44849	4.02832	10.9558	32.4402	53.4973	107.33	175.629	219.849	252.563	306.244	317.566	362.457
-13.6719	-10.0708	-2.62451	0.79346	13.6108	23.3154	47.2412	119.537	189.423	244.843	299.866	314.178	338.715	369.934			-12.3901	-9.21631	-3.32642	4.05884	10.9863	32.3181	53.5889	107.178	175.659	219.36	252.167	307.068	316.559	362.854
-13.7024	-9.97925	-2.71606	0.85449	13.5498	23.0713	47.0581	120.209	190.063	245.117	300.018	314.514	338.837	370.819			-12.4512	-9.18579	-3.14331	4.08935	10.9253	32.1045	53.6804	107.086	175.751	218.811	251.739	307.831	315.521	363.281
-13.7329	-9.88769	-2.7771	0.88501	13.4582	22.8577	46.875	120.789	190.704	245.239	299.988	314.911	338.989	371.796			-12.4817	-9.15527	-2.9602	4.15039	10.8643	31.8298	53.772	107.086	175.842	218.323	251.251	308.472	314.423	363.678
-13.7939	-9.79614	-2.89917	0.88501	13.3667	22.6746	46.7529	121.216	191.284	245.27	299.774	315.399	339.203	372.864			-12.5122	-9.06372	-2.71606	4.21143	10.7727	31.4941	53.8635	107.147	175.903	217.865	250.732	308.99	313.354	364.044
-13.855	-9.67407	-3.05176	0.88501	13.2752	22.522	46.6614	121.46	191.864	245.148	299.347	316.009	339.478	373.932			-12.5122	-8.97217	-2.50244	4.27246	10.6812	31.1279	53.9551	107.269	175.934	217.499	250.183	309.387	312.347	364.288
-13.916	-9.58252	-3.20435	0.82397	13.1836	22.3999	46.6309	121.552	192.383	244.934	298.798	316.681	339.783	374.939			-12.4817	-8.81958	-2.31934	4.36401	10.5896	30.7312	54.0466	107.452	175.842	217.255	249.664	309.601	311.401	364.38
-13.9771	-9.46045	-3.38745	0.73242	13.092	22.3084	46.6003	121.49	192.81	244.659	298.126	317.444	340.149	375.916			-12.4512	-8.66699	-2.13623	4.45557	10.5286	30.304	54.0771	107.666	175.72	217.163	249.207	309.662	310.547	364.258
-14.0076	-9.3689	-3.60107	0.61035	13.0005	22.2778	46.6614	121.307	193.176	244.385	297.363	318.298	340.546	376.831			-12.3901	-8.5144	-1.98364	4.54712	10.4675	29.8767	54.0771	107.941	175.537	217.224	248.84	309.601	309.814	363.922
-14.0381	-9.24683	-3.78418	0.45776	12.9395	22.2778	46.814	121.002	193.42	244.11	296.6	319.214	341.003	377.624			-12.3291	-8.36182	-1.86157	4.63867	10.4675	29.4495	54.0466	108.215	175.323	217.438	248.596	309.387	309.143	363.373
-14.0686	-9.12475	-3.9978	0.27466	12.8784	22.3389	47.0276	120.636	193.603	243.927	295.868	320.19	341.461	378.357			-12.2681	-8.20923	-1.80054	4.76074	10.4675	29.0222	53.9551	108.49	175.171	217.804	248.474	309.051	308.624	362.671
-14.0991	-9.0332	-4.21143	0.09155	12.8479	22.4304	47.3633	120.209	193.665	243.805	295.258	321.228	341.949	378.967			-12.207	-8.05664	-1.77002	4.82178	10.498	28.595	53.833	108.826	175.11	218.292	248.566	308.594	308.258	361.908
-14.1296	-8.94165	-4.42505	-0.06104	12.7869	22.583	47.76	119.781	193.695	243.805	294.769	322.296	342.468	379.456			-12.146	-7.90405	-1.77002	4.91333	10.5896	28.2288	53.6804	109.222	175.171	218.872	248.779	308.105	308.044	361.176
-14.1296	-8.8501	-4.60815	-0.24414	12.7258	22.7661	48.2788	119.415	193.634	243.866	294.464	323.364	342.987	379.883			-12.1155	-7.8125	-1.83105	4.97436	10.6812	27.8931	53.4973	109.65	175.415	219.574	249.145	307.587	308.014	360.535
-14.1907	-8.78906	-4.76074	-0.39673	12.6648	23.0102	48.8586	119.08	193.573	243.988	294.373	324.402	343.506	380.188			-12.085	-7.72095	-1.92261	5.0354	10.7727	27.6184	53.3142	110.138	175.842	220.306	249.573	307.098	308.136	360.107
-14.2212	-8.72803	-4.88281	-0.54932	12.5732	23.3154	49.53	118.805	193.512	244.171	294.464	325.317	344.055	380.463			-12.0544	-7.65991	-2.01416	5.06592	10.8948	27.3743	53.1006	110.687	176.483	221.069	250.03	306.702	308.441	359.924
-14.2822	-8.66699	-5.00488	-0.67139	12.4512	23.6511	50.2014	118.652	193.481	244.354	294.739	326.141	344.635	380.737			-12.0544	-7.62939	-2.16675	5.12695	11.0168	27.1912	52.887	111.298	177.246	221.802	250.458	306.519	308.807	360.046
-14.3433	-8.63647	-5.06592	-0.73242	12.3291	24.0479	50.8728	118.561	193.451	244.507	295.166	326.782	345.215	381.012			-12.0239	-7.59888	-2.31934	5.21851	11.1389	27.0386	52.7039	111.877	178.101	222.443	250.824	306.549	309.265	360.382
-14.4043	-8.60596	-5.09644	-0.79346	12.207	24.4446	51.5442	118.591	193.451	244.629	295.715	327.24	345.825	381.378			-12.0239	-7.59888	-2.44141	5.31006	11.261	26.9165	52.5513	112.457	178.986	223.022	251.099	306.824	309.753	360.901
-14.4348	-8.54492	-5.09644	-0.79346	12.085	24.9023	52.124	118.744	193.481	244.69	296.356	327.545	346.436	381.897			-12.0239	-7.59888	-2.59399	5.43213	11.3831	26.825	52.4597	112.946	179.84	223.48	251.251	307.373	310.211	361.511
-14.4653	-8.5144	-5.06592	-0.79346	11.9629	25.3601	52.6428	118.988	193.512	244.69	297.028	327.759	347.076	382.538			-11.9934	-7.56836	-2.71606	5.5542	11.4746	26.7334	52.3682	113.342	180.542	223.816	251.343	308.197	310.638	362.122
-14.4348	-8.48389	-5.00488	-0.76294	11.8713	25.8179	53.0701	119.293	193.512	244.629	297.699	327.911	347.748	383.331			-11.9934	-7.53784	-2.80762	5.70679	11.5662	26.6418	52.3987	113.586	181.03	224.06	251.373	309.174	311.005	362.671
-14.4043	-8.45337	-4.91333	-0.7019	11.8103	26.3061	53.3752	119.659	193.512	244.537	298.34	328.064	348.389	384.247			-11.9629	-7.50732	-2.89917	5.85937	11.5967	26.5808	52.5207	113.708	181.305	224.213	251.343	310.242	311.34	363.037
-14.3433	-8.39233	-4.82178	-0.61035	11.8103	26.7639	53.5583	120.087	193.451	244.385	298.95	328.247	349.091	385.284			-11.9629	-7.44629	-2.9602	5.98144	11.6577	26.5503	52.7344	113.678	181.305	224.304	251.343	311.31	311.707	363.251
-14.2822	-8.3313	-4.69971	-0.5188	11.8408	27.1912	53.6194	120.514	193.359	244.232	299.499	328.552	349.792	386.353			-11.9324	-7.38525	-2.99072	6.10352	11.6577	26.5198	53.0701	113.525	181.061	224.396	251.312	312.286	312.073	363.281
-14.2212	-8.27026	-4.57764	-0.39673	11.9324	27.5574	53.5278	120.911	193.268	244.019	299.988	328.918	350.555	387.451			-11.9018	-7.2937	-3.05176	6.19507	11.6272	26.5198	53.5583	113.281	180.603	224.548	251.251	313.08	312.53	363.129
-14.1296	-8.20923	-4.45557	-0.30518	12.0239	27.8931	53.3447	121.307	193.207	243.744	300.415	329.407	351.349	388.458			-11.9018	-7.20215	-3.11279	6.22559	11.5662	26.5503	54.1687	113.007	179.962	224.701	251.19	313.66	313.049	362.884
-14.0686	-8.14819	-4.39453	-0.18311	12.146	28.1677	53.0395	121.613	193.176	243.469	300.751	329.956	352.173	389.404			-11.9018	-7.1106	-3.20435	6.22559	11.5051	26.6418	54.8401	112.701	179.199	224.976	251.068	313.995	313.66	362.579
-14.0076	-8.11767	-4.3335	-0.06104	12.2681	28.3203	52.6733	121.887	193.268	243.164	301.025	330.505	353.088	390.198			-11.9324	-7.04956	-3.2959	6.19507	11.3831	26.7944	55.603	112.427	178.406	225.281	250.854	314.148	314.331	362.244
-13.916	-8.05664	-4.30298	0.03052	12.3901	28.4119	52.2156	122.07	193.451	242.828	301.208	331.085	354.095	390.839			-11.9629	-7.01904	-3.44849	6.13403	11.2915	27.0081	56.366	112.183	177.551	225.677	250.549	314.148	315.063	361.908
-13.855	-8.02612	-4.30298	0.12207	12.5122	28.4119	51.7578	122.192	193.756	242.493	301.269	331.604	355.103	391.296			-12.0239	-6.98852	-3.60107	6.01196	11.1389	27.2522	57.0984	112.03	176.758	226.135	250.183	314.056	315.796	361.633
-13.7939	-8.02612	-4.30298	0.21362	12.5732	28.2898	51.2695	122.223	194.214	242.187	301.239	332.092	356.14	391.571			-12.1155	-6.98852	-3.78418	5.85937	11.0168	27.5879	57.7698	111.938	175.995	226.654	249.725	313.965	316.467	361.359
-13.7329	-7.9956	-4.3335	0.30518	12.5732	28.1067	50.8423	122.162	194.794	241.913	301.086	332.489	357.147	391.663			-12.1765	-6.98852	-3.9978	5.70679	10.8948	27.9236	58.3496	111.938	175.323	227.234	249.268	313.873	317.108	361.114
-13.6414	-7.9956	-4.39453	0.36621	12.5122	27.8931	50.4761	122.04	195.465	241.669	300.812	332.855	358.063	391.602			-12.2681	-6.98852	-4.21143	5.52368	10.8032	28.3203	58.8379	112.061	174.744	227.814	248.871	313.812	317.657	360.901
-13.5498	-8.02612	-4.45557	0.36621	12.3901	27.6489	50.2319	121.826	196.167	241.486	300.446	333.13	358.765	391.479			-12.3901	-6.98852	-4.39453	5.34058	10.7117	28.7476	59.2346	112.305	174.316	228.394	248.505	313.812	318.054	360.687
-13.4888	-7.9956	-4.48608	0.33569	12.207	27.4048	50.1709	121.521	196.869	241.364	300.049	333.343	359.192	391.296			-12.4817	-6.98852	-4.60815	5.15747	10.6506	29.1443	59.5093	112.64	174.042	228.973	248.322	313.751	318.298	360.535
-13.3972	-7.9956	-4.54712	0.30518	11.9934	27.1606	50.2625	121.185	197.479	241.272	299.622	333.557	359.253	391.113			-12.5427	-6.95801	-4.79126	4.97436	10.6201	29.5715	59.7229	113.068	173.981	229.523	248.26	313.66	318.39	360.474
-13.3057	-7.96509	-4.57764	0.24414	11.7188	27.0081	50.5066	120.758	197.968	241.211	299.225	333.74	358.917	390.991			-12.6343	-6.92749	-4.94385	4.82178	10.6201	29.9683	59.8755	113.586	174.103	230.041	248.383	313.477	318.329	360.535
-13.2446	-7.93457	-4.60815	0.15259	11.4441	26.886	50.9644	120.331	198.303	241.18	298.92	333.923	358.154	390.961			-12.6953	-6.89697	-5.0354	4.63867	10.6506	30.304	59.9365	114.166	174.408	230.499	248.688	313.141	318.176	360.809
-13.1836	-7.90405	-4.63867	0.09155	11.1694	26.8555	51.5442	119.873	198.456	241.15	298.676	334.137	356.995	391.083			-12.7258	-6.89697	-5.12695	4.45557	10.7422	30.6091	59.967	114.746	174.927	230.896	249.115	312.714	317.932	361.328
-13.1226	-7.84302	-4.63867	0.06104	10.8948	26.8555	52.2156	119.415	198.425	241.15	298.584	334.351	355.53	391.327			-12.7563	-6.89697	-5.15747	4.27246	10.8337	30.8838	59.9365	115.326	175.568	231.232	249.664	312.195	317.657	362.152
-13.092	-7.78198	-4.63867	0.09155	10.6812	26.886	52.9175	119.019	198.273	241.18	298.584	334.534	353.79	391.693			-12.7869	-6.89697	-5.12695	4.08935	10.9863	31.0669	59.845	115.875	176.331	231.537	250.275	311.645	317.352	363.22
-13.0615	-7.72095	-4.60815	0.12207	10.4675	26.947	53.6194	118.683	197.998	241.211	298.676	334.747	351.929	392.12			-12.8174	-6.89697	-5.06592	3.93677	11.1389	31.189	59.7229	116.394	177.155	231.781	250.885	311.157	317.108	364.532
-13.031	-7.65991	-4.54712	0.21362	10.3149	27.0081	54.2908	118.439	197.632	241.241	298.828	334.9	349.976	392.578			-12.8479	-6.92749	-4.91333	3.75366	11.2915	31.2805	59.5703	116.821	177.978	232.025	251.465	310.852	316.956	366.028
-13.0005	-7.65991	-4.42505	0.33569	10.1623	27.0386	54.8096	118.256	197.266	241.333	299.072	334.991	348.053	393.005			-12.8784	-6.98852	-4.76074	3.60107	11.4441	31.311	59.3872	117.187	178.802	232.3	251.984	310.76	316.864	367.523
-13.0005	-7.65991	-4.30298	0.48828	10.0098	27.0386	55.2063	118.195	196.869	241.394	299.316	335.022	346.191	393.311			-12.9089	-7.01904	-4.54712	3.44849	11.6272	31.311	59.2041	117.493	179.565	232.635	252.411	311.005	316.864	368.927
-13.031	-7.69043	-4.11987	0.64087	9.82666	26.947	55.4504	118.164	196.503	241.486	299.591	334.961	344.421	393.463			-12.9395	-7.04956	-4.3335	3.35693	11.7493	31.311	58.96	117.737	180.267	233.032	252.686	311.584	316.925	370.148
-13.0615	-7.75146	-3.93677	0.79346	9.61304	26.7944	55.5115	118.225	196.167	241.577	299.835	334.747	342.743	393.463			-13.0005	-7.1106	-4.11987	3.2959	11.8713	31.311	58.6853	117.95	180.939	233.49	252.838	312.5	316.986	371.033
-13.092	-7.84302	-3.72314	0.94604	9.3689	26.5808	55.4199	118.317	195.862	241.669	300.079	334.412	341.217	393.311			-13.0615	-7.17163	-3.90625	3.2959	11.9324	31.3416	58.4106	118.134	181.58	233.978	252.838	313.721	316.986	371.551
-13.1531	-7.9956	-3.54004	1.0376	9.09424	26.3367	55.1453	118.408	195.587	241.76	300.323	333.954	339.844	393.066			-13.1226	-7.23267	-3.72314	3.2959	11.9629	31.4026	58.1055	118.317	182.159	234.467	252.747	315.094	316.894	371.674
-13.1836	-8.11767	-3.35693	1.15967	8.81958	26.0925	54.7485	118.5	195.312	241.821	300.537	333.374	338.623	392.822			-13.1531	-7.2937	-3.57056	3.35693	11.9324	31.4941	57.8003	118.5	182.709	234.924	252.533	316.528	316.65	371.429
-13.2446	-8.30078	-3.20435	1.2207	8.54492	25.8179	54.2602	118.561	195.038	241.852	300.72	332.703	337.585	392.67			-13.2141	-7.38525	-3.44849	3.44849	11.8408	31.6467	57.4951	118.713	183.136	235.321	252.228	317.932	316.284	370.85
-13.3057	-8.45337	-3.08228	1.28174	8.30078	25.6043	53.7109	118.652	194.794	241.852	300.964	331.97	336.822	392.761			-13.2141	-7.47681	-3.38745	3.54004	11.7188	31.7688	57.2205	118.988	183.502	235.596	251.892	319.122	315.735	370.026
-13.3362	-8.60596	-2.99072	1.34277	8.11767	25.4822	53.1006	118.713	194.58	241.852	301.208	331.177	336.334	393.188			-13.2141	-7.59888	-3.32642	3.66211	11.5662	31.9214	56.9763	119.324	183.716	235.748	251.526	320.007	315.063	368.988
-13.3972	-8.75854	-2.9602	1.40381	7.9956	25.4211	52.5513	118.805	194.427	241.821	301.514	330.353	336.182	394.012			-13.1836	-7.75146	-3.32642	3.75366	11.4136	32.0434	56.7932	119.72	183.746	235.748	251.16	320.526	314.331	367.889
-13.4277	-8.88061	-2.9602	1.43433	7.96509	25.4822	52.063	118.927	194.305	241.821	301.849	329.498	336.334	395.264			-13.1531	-7.93457	-3.32642	3.87573	11.2305	32.1655	56.7017	120.178	183.594	235.687	250.793	320.679	313.629	366.76
-13.4888	-8.97217	-2.99072	1.49536	8.05664	25.6653	51.6357	119.08	194.275	241.821	302.277	328.644	336.822	396.912			-13.092	-8.11767	-3.32642	3.9978	11.1084	32.2266	56.6711	120.697	183.258	235.565	250.488	320.465	312.958	365.723
-13.5193	-9.06372	-3.05176	1.5564	8.23975	25.9399	51.3611	119.232	194.275	241.882	302.704	327.728	337.616	398.956			-13.031	-8.3313	-3.32642	4.11987	11.0168	32.2266	56.7322	121.185	182.739	235.382	250.244	319.916	312.439	364.838
-13.5498	-9.12475	-3.11279	1.61743	8.5144	26.3061	51.2085	119.446	194.336	241.974	303.131	326.782	338.654	401.215			-13.0005	-8.54492	-3.32642	4.24194	10.9558	32.196	56.8542	121.704	182.068	235.229	250.061	319.153	312.073	364.166
-13.5803	-9.18579	-3.20435	1.70898	8.88061	26.7334	51.2085	119.659	194.397	242.126	303.528	325.806	339.905	403.625			-12.97	-8.78906	-3.2959	4.36401	10.9863	32.135	57.0068	122.131	181.274	235.077	250	318.237	311.89	363.739
-13.6414	-9.18579	-3.2959	1.80054	9.30786	27.2217	51.3306	119.873	194.489	242.34	303.863	324.829	341.248	406.006			-12.97	-9.06372	-3.23486	4.48608	11.0779	32.0434	57.1594	122.528	180.42	234.924	250.061	317.261	311.92	363.617
-13.6719	-9.15527	-3.38745	1.95312	9.82666	27.6794	51.5747	120.087	194.519	242.615	304.016	323.914	342.621	408.234			-12.97	-9.27734	-3.20435	4.60815	11.2305	31.9214	57.3425	122.803	179.565	234.772	250.244	316.284	312.134	363.8
-13.7024	-9.12475	-3.479	2.10571	10.3455	28.1372	51.9104	120.27	194.519	242.889	304.047	323.12	343.994	410.156			-13.0005	-9.49097	-3.11279	4.76074	11.4746	31.7993	57.4646	122.986	178.772	234.619	250.58	315.399	312.561	364.227
-13.7329	-9.06372	-3.57056	2.31934	10.8948	28.5645	52.2766	120.453	194.458	243.225	303.894	322.449	345.215	411.713			-13.031	-9.64355	-3.02124	4.91333	11.7493	31.7078	57.5867	123.077	178.101	234.405	251.099	314.636	313.171	364.96
-13.7634	-8.97217	-3.69263	2.56348	11.4136	28.9001	52.6733	120.605	194.305	243.53	303.589	321.991	346.313	412.811			-13.092	-9.73511	-2.92969	5.06592	12.0544	31.6162	57.6782	123.047	177.612	234.1	251.739	313.965	313.995	365.875
-13.7939	-8.88061	-3.78418	2.80762	11.9324	29.1748	53.0395	120.789	194.061	243.866	303.101	321.747	347.198	413.422			-13.1531	-9.76562	-2.86865	5.18799	12.3901	31.5552	57.7392	122.925	177.277	233.734	252.533	313.446	314.972	366.943
-13.8245	-8.75854	-3.84521	3.08228	12.4207	29.3274	53.3752	121.002	193.756	244.141	302.521	321.686	347.839	413.513			-13.2141	-9.70459	-2.80762	5.31006	12.7258	31.5552	57.8003	122.772	177.124	233.307	253.448	313.049	316.132	368.103
-13.855	-8.63647	-3.93677	3.35693	12.8784	29.4189	53.7109	121.246	193.42	244.415	301.88	321.808	348.297	413.116			-13.2752	-9.61304	-2.7771	5.40161	13.0615	31.5857	57.8613	122.528	177.155	232.849	254.517	312.836	317.413	369.263
-13.855	-8.54492	-3.96728	3.63159	13.3057	29.3884	53.9551	121.521	193.085	244.629	301.147	322.021	348.572	412.262			-13.3362	-9.42993	-2.74658	5.49316	13.3667	31.6772	57.8918	122.284	177.307	232.361	255.646	312.744	318.756	370.361
-13.855	-8.42285	-4.02832	3.84521	13.7024	29.3274	54.1992	121.887	192.78	244.781	300.415	322.327	348.724	411.041			-13.3667	-9.21631	-2.7771	5.52368	13.6108	31.7688	57.9529	122.04	177.612	231.934	256.836	312.805	320.129	371.338
-13.855	-8.30078	-4.02832	4.05884	14.0686	29.2053	54.4434	122.314	192.535	244.873	299.713	322.601	348.785	409.546			-13.4277	-9.00268	-2.83813	5.5542	13.7939	31.8909	58.0139	121.826	178.04	231.537	257.996	313.049	321.472	372.131
-13.8245	-8.20923	-4.02832	4.21143	14.4348	29.0222	54.657	122.772	192.413	244.873	299.011	322.845	348.846	407.928			-13.4582	-8.75854	-2.89917	5.5542	13.916	32.0129	58.1055	121.674	178.528	231.201	259.125	313.416	322.723	372.711
-13.8245	-8.11767	-3.9978	4.30298	14.7705	28.8696	54.8706	123.26	192.444	244.812	298.401	322.998	348.907	406.311			-13.4888	-8.57544	-2.99072	5.5542	14.0076	32.074	58.1665	121.582	179.138	230.896	260.101	313.904	323.853	373.047
-13.8245	-8.02612	-3.93677	4.36401	15.0757	28.6865	55.1147	123.749	192.566	244.629	297.882	323.09	349.03	404.816			-13.5193	-8.39233	-3.05176	5.5542	14.0076	32.1045	58.2275	121.521	179.84	230.621	260.925	314.423	324.89	373.138
-13.7939	-7.93457	-3.87573	4.36401	15.4114	28.5339	55.3589	124.207	192.841	244.385	297.516	323.151	349.243	403.564			-13.5498	-8.27026	-3.11279	5.5542	14.0076	32.074	58.258	121.552	180.572	230.347	261.536	314.911	325.867	372.955
-13.7939	-7.84302	-3.8147	4.3335	15.7165	28.3814	55.5725	124.603	193.207	244.049	297.302	323.273	349.548	402.679			-13.5803	-8.17871	-3.14331	5.52368	13.9465	31.9824	58.3191	121.643	181.366	229.98	261.902	315.308	326.813	372.528
-13.7939	-7.75146	-3.72314	4.24194	16.0217	28.2288	55.7556	124.939	193.634	243.683	297.302	323.486	349.945	402.13			-13.6414	-8.14819	-3.17383	5.49316	13.855	31.8298	58.3496	121.735	182.19	229.584	261.993	315.552	327.85	371.826
-13.7939	-7.65991	-3.66211	4.11987	16.3269	28.1067	55.9082	125.183	194.122	243.286	297.516	323.883	350.433	401.978			-13.6719	-8.14819	-3.14331	5.43213	13.7634	31.6162	58.4106	121.857	183.014	229.065	261.871	315.552	329.01	370.85
-13.7939	-7.56836	-3.60107	3.96728	16.6626	27.9846	55.9387	125.366	194.58	242.889	297.943	324.493	350.983	402.1			-13.7329	-8.20923	-3.11279	5.34058	13.6108	31.3721	58.4717	121.918	183.807	228.516	261.536	315.338	330.322	369.659
-13.7634	-7.50732	-3.54004	3.78418	16.9678	27.8625	55.8777	125.488	195.068	242.523	298.553	325.378	351.562	402.496			-13.7634	-8.27026	-3.08228	5.21851	13.4277	31.1279	58.6243	121.979	184.601	227.905	261.047	314.911	331.818	368.195
-13.7329	-7.41577	-3.50952	3.57056	17.3035	27.71	55.6946	125.58	195.465	242.126	299.286	326.447	352.112	403.046			-13.8245	-8.36182	-3.05176	5.06592	13.1836	30.8533	58.8074	121.979	185.333	227.295	260.498	314.301	333.435	366.547
-13.7024	-7.35474	-3.479	3.32642	17.6086	27.5879	55.3894	125.641	195.831	241.76	300.14	327.698	352.631	403.656			-13.8855	-8.45337	-2.99072	4.88281	12.8784	30.6091	59.0515	121.887	186.035	226.685	259.918	313.568	335.113	364.746
-13.6414	-7.32422	-3.479	3.11279	17.9138	27.4658	54.9622	125.702	196.106	241.364	301.056	329.01	352.997	404.358			-13.9465	-8.54492	-2.9602	4.66919	12.4817	30.365	59.3872	121.735	186.707	226.135	259.369	312.775	336.792	362.854
-13.5803	-7.32422	-3.479	2.89917	18.1885	27.3132	54.4739	125.763	196.259	240.936	302.002	330.353	353.21	405.06			-14.0381	-8.63647	-2.89917	4.42505	12.0544	30.1514	59.7534	121.49	187.347	225.647	258.972	311.981	338.409	361.023
-13.4888	-7.32422	-3.50952	2.68555	18.4326	27.1606	53.9551	125.824	196.32	240.478	302.887	331.573	353.241	405.823			-14.0991	-8.72803	-2.83813	4.15039	11.5662	29.9377	60.1807	121.155	187.958	225.189	258.697	311.218	339.874	359.283
-13.4277	-7.35474	-3.54004	2.50244	18.6462	26.9775	53.4058	125.885	196.228	239.99	303.741	332.672	353.027	406.647			-14.1907	-8.78906	-2.7771	3.90625	11.0779	29.7241	60.6079	120.728	188.507	224.792	258.575	310.547	341.186	357.758
-13.3362	-7.41577	-3.57056	2.34985	18.8293	26.7639	52.887	125.946	195.953	239.441	304.535	333.557	352.6	407.532			-14.2822	-8.8501	-2.71606	3.63159	10.5896	29.541	61.0046	120.209	188.995	224.396	258.636	310.028	342.316	356.537
-13.2446	-7.47681	-3.60107	2.22778	19.0125	26.5503	52.3987	125.977	195.526	238.892	305.237	334.259	351.959	408.447			-14.3738	-8.88061	-2.65503	3.38745	10.1318	29.4189	61.3403	119.629	189.392	224.06	258.789	309.631	343.292	355.652
-13.1531	-7.56836	-3.60107	2.13623	19.1345	26.3061	52.002	125.946	194.916	238.342	305.817	334.747	351.135	409.363			-14.4348	-8.94165	-2.59399	3.17383	9.73511	29.3579	61.615	119.019	189.697	223.694	259.064	309.387	344.147	355.133
-13.092	-7.65991	-3.63159	2.10571	19.2566	26.062	51.6663	125.824	194.092	237.854	306.274	335.022	350.159	410.187			-14.5264	-8.94165	-2.56348	2.9602	9.46045	29.3884	61.7676	118.378	189.85	223.358	259.369	309.204	344.91	354.919
-13.0005	-7.72095	-3.63159	2.0752	19.3787	25.7568	51.4221	125.641	193.146	237.457	306.549	335.144	349.06	410.828			-14.6179	-8.97217	-2.53296	2.80762	9.27734	29.541	61.8286	117.767	189.85	223.083	259.674	309.113	345.673	354.98
-12.9089	-7.8125	-3.60107	2.10571	19.5007	25.4517	51.2085	125.336	192.017	237.183	306.671	335.113	347.931	411.163			-14.679	-9.00268	-2.50244	2.65503	9.21631	29.7852	61.8286	117.187	189.728	222.87	259.979	308.96	346.436	355.225
-12.8174	-7.87353	-3.60107	2.16675	19.5923	25.116	51.0559	124.969	190.796	237.061	306.641	334.93	346.741	411.163			-14.74	-9.00268	-2.47192	2.59399	9.27734	30.1514	61.7371	116.699	189.423	222.717	260.254	308.716	347.198	355.56
-12.7563	-7.93457	-3.57056	2.19727	19.7143	24.7803	50.9644	124.512	189.545	237.152	306.427	334.595	345.581	410.828			-14.7705	-9.0332	-2.47192	2.56348	9.42993	30.6091	61.615	116.333	189.026	222.687	260.467	308.289	347.931	355.896
-12.6648	-7.9956	-3.54004	2.2583	19.8059	24.4141	50.9033	123.993	188.263	237.427	306.061	334.137	344.452	410.156			-14.801	-9.06372	-2.41089	2.59399	9.64355	31.1279	61.4929	116.119	188.538	222.778	260.681	307.617	348.572	356.171
-12.6038	-8.02612	-3.54004	2.28882	19.8669	24.0479	50.8728	123.505	187.012	237.854	305.634	333.527	343.414	409.21			-14.8315	-9.06372	-2.38037	2.65503	9.94873	31.6162	61.3708	115.997	187.988	222.931	260.895	306.702	349.091	356.323
-12.5732	-8.08716	-3.50952	2.31934	19.928	23.6816	50.9338	123.016	185.852	238.434	305.206	332.733	342.468	408.112			-14.8315	-9.09424	-2.28882	2.80762	10.3149	32.1045	61.2793	116.028	187.439	223.175	261.108	305.572	349.396	356.323
-12.5732	-8.14819	-3.479	2.31934	19.9585	23.3765	51.0254	122.589	184.814	239.105	304.779	331.787	341.644	406.921			-14.801	-9.09424	-2.19727	2.9602	10.6812	32.5012	61.2183	116.211	186.859	223.45	261.383	304.26	349.396	356.232
-12.5732	-8.20923	-3.479	2.28882	19.9585	23.1323	51.239	122.284	183.899	239.807	304.443	330.658	340.973	405.701			-14.7705	-9.12475	-2.10571	3.14331	11.0779	32.8369	61.2488	116.486	186.31	223.724	261.749	302.856	349.121	356.018
-12.6038	-8.27026	-3.479	2.2583	19.928	22.9492	51.5747	122.07	183.075	240.509	304.23	329.376	340.485	404.541			-14.7095	-9.12475	-1.98364	3.32642	11.4746	33.0505	61.3098	116.882	185.791	224.03	262.176	301.453	348.48	355.804
-12.6648	-8.36182	-3.44849	2.22778	19.8364	22.8577	52.002	121.948	182.373	241.119	304.169	328.033	340.179	403.442			-14.6484	-9.12475	-1.89209	3.50952	11.8713	33.2031	61.4014	117.34	185.272	224.335	262.695	300.14	347.534	355.621
-12.7258	-8.45337	-3.44849	2.16675	19.7143	22.8882	52.5207	121.887	181.763	241.638	304.199	326.599	340.027	402.435			-14.5874	-9.15527	-1.80054	3.69263	12.2376	33.2642	61.5234	117.889	184.753	224.67	263.245	298.95	346.283	355.53
-12.8174	-8.57544	-3.41797	2.13623	19.5312	23.0408	53.1616	121.918	181.213	242.065	304.321	325.226	340.027	401.52			-14.4959	-9.15527	-1.70898	3.84521	12.6038	33.2642	61.7065	118.5	184.204	225.037	263.824	297.974	344.788	355.499
-12.9395	-8.66699	-3.38745	2.10571	19.3176	23.2544	53.894	121.948	180.756	242.432	304.535	323.944	340.179	400.665			-14.4348	-9.18579	-1.67847	3.96728	12.97	33.2336	61.8591	119.171	183.594	225.494	264.404	297.211	343.17	355.56
-13.0615	-8.75854	-3.35693	2.10571	19.0735	23.5596	54.6875	121.948	180.359	242.706	304.748	322.845	340.393	399.841			-14.3433	-9.18579	-1.64795	4.08935	13.3362	33.1421	62.0422	119.873	182.983	226.044	264.954	296.661	341.522	355.621
-13.2141	-8.81958	-3.2959	2.0752	18.7988	23.9258	55.4809	121.948	180.023	242.981	304.932	321.96	340.668	399.048			-14.2822	-9.21631	-1.64795	4.18091	13.6719	33.0505	62.1643	120.605	182.281	226.685	265.442	296.356	339.935	355.682
-13.3362	-8.88061	-3.23486	2.0752	18.4936	24.3225	56.3355	121.918	179.81	243.225	305.115	321.32	340.973	398.254			-14.2212	-9.24683	-1.70898	4.27246	13.9771	32.959	62.2864	121.368	181.488	227.417	265.839	296.234	338.501	355.682
-13.4888	-8.91113	-3.14331	2.04468	18.158	24.7192	57.1289	121.826	179.687	243.469	305.237	320.892	341.309	397.4			-14.1907	-9.24683	-1.7395	4.36401	14.2517	32.8369	62.3779	122.07	180.695	228.18	266.205	296.326	337.341	355.591
-13.6414	-8.94165	-3.05176	1.98364	17.8223	25.0855	57.9224	121.765	179.749	243.683	305.328	320.709	341.583	396.484			-14.1296	-9.27734	-1.83105	4.5166	14.5264	32.7454	62.4084	122.742	179.84	229.004	266.449	296.539	336.517	355.438
-13.7634	-8.97217	-2.9602	1.89209	17.4561	25.4211	58.6548	121.735	179.932	243.866	305.359	320.74	341.858	395.447			-14.0991	-9.27734	-1.92261	4.66919	14.7705	32.6233	62.4084	123.322	178.986	229.797	266.632	296.875	335.998	355.225
-13.916	-9.00268	-2.83813	1.77002	17.0898	25.6958	59.3262	121.735	180.267	244.019	305.389	320.862	342.102	394.287			-14.0686	-9.27734	-2.04468	4.88281	14.9841	32.5317	62.3779	123.779	178.131	230.591	266.663	297.302	335.754	355.041
-14.0686	-9.0332	-2.71606	1.61743	16.7236	25.9399	59.9365	121.796	180.725	244.11	305.359	321.106	342.285	393.005			-14.0381	-9.24683	-2.16675	5.12695	15.1977	32.4402	62.2864	124.115	177.368	231.354	266.571	297.791	335.785	354.95
-14.2212	-9.09424	-2.56348	1.43433	16.3574	26.0925	60.4553	121.918	181.244	244.141	305.298	321.411	342.407	391.602			-13.9771	-9.18579	-2.31934	5.37109	15.3809	32.3486	62.1643	124.298	176.666	232.086	266.266	298.309	335.998	355.041
-14.3738	-9.21631	-2.44141	1.2207	15.9912	26.1841	60.9436	122.131	181.824	244.11	305.237	321.716	342.499	390.106			-13.9465	-9.12475	-2.44141	5.61523	15.5335	32.2571	62.0117	124.359	176.056	232.788	265.778	298.828	336.243	355.347
-14.5264	-9.3689	-2.31934	1.00708	15.5945	26.2451	61.3403	122.406	182.373	244.049	305.176	322.021	342.56	388.611			-13.916	-9.06372	-2.59399	5.82886	15.6555	32.1655	61.8591	124.268	175.568	233.429	265.045	299.438	336.517	355.865
-14.679	-9.61304	-2.16675	0.79346	15.2283	26.2451	61.6455	122.681	182.831	243.958	305.145	322.296	342.59	387.146			-13.855	-9.00268	-2.71606	6.04248	15.7471	32.0434	61.7371	124.084	175.171	234.039	264.099	300.079	336.731	356.598
-14.801	-9.94873	-2.04468	0.57983	14.8315	26.2146	61.8896	122.986	183.228	243.866	305.145	322.54	342.59	385.803			-13.8245	-8.97217	-2.80762	6.16455	15.8081	31.9519	61.615	123.81	174.866	234.528	263	300.842	336.853	357.452
-14.9231	-10.3455	-1.89209	0.39673	14.4653	26.123	62.0727	123.26	183.502	243.835	305.206	322.723	342.56	384.674			-13.7939	-8.91113	-2.89917	6.22559	15.8081	31.7993	61.5234	123.474	174.683	234.955	261.749	301.758	336.853	358.429
-15.0452	-10.8337	-1.77002	0.24414	14.0991	26.001	62.1338	123.444	183.685	243.866	305.267	322.784	342.529	383.789			-13.7329	-8.88061	-2.99072	6.22559	15.7471	31.6772	61.4929	123.108	174.561	235.199	260.437	302.887	336.731	359.375
-15.1062	-11.4136	-1.61743	0.12207	13.7329	25.8789	62.1338	123.566	183.746	243.896	305.389	322.723	342.499	383.148			-13.7024	-8.8501	-3.05176	6.19507	15.625	31.5247	61.4624	122.681	174.53	235.291	259.155	304.23	336.426	360.26
-15.1672	-12.0239	-1.49536	0.06104	13.3972	25.7263	62.0422	123.566	183.777	243.988	305.511	322.51	342.468	382.751			-13.7024	-8.81958	-3.08228	6.10352	15.4114	31.4026	61.4929	122.284	174.53	235.229	257.965	305.786	335.968	360.992
-15.1977	-12.6343	-1.37329	0	13.0615	25.5432	61.8591	123.474	183.777	244.08	305.634	322.144	342.468	382.568			-13.6719	-8.75854	-3.11279	5.98144	15.1062	31.311	61.554	121.857	174.622	234.985	256.866	307.495	335.236	361.511
-15.2283	-13.2446	-1.28174	0.03052	12.7258	25.4211	61.615	123.291	183.777	244.171	305.695	321.655	342.468	382.538			-13.6719	-8.69751	-3.11279	5.85937	14.74	31.2805	61.615	121.429	174.744	234.558	255.951	309.296	334.228	361.786
-15.1977	-13.7939	-1.19019	0.09155	12.3901	25.2991	61.3098	123.047	183.838	244.232	305.695	321.014	342.499	382.568			-13.6719	-8.60596	-3.11279	5.70679	14.2822	31.3416	61.676	121.002	174.896	234.009	255.188	311.096	332.886	361.877
-15.1367	-14.2822	-1.09863	0.21362	12.0544	25.2075	61.0046	122.742	183.99	244.202	305.634	320.282	342.56	382.599			-13.6719	-8.48389	-3.14331	5.58472	13.7634	31.4941	61.7371	120.575	175.11	233.368	254.547	312.805	331.146	361.755
-15.0452	-14.679	-1.00708	0.36621	11.7188	25.2075	60.6384	122.406	184.204	244.11	305.511	319.55	342.651	382.599			-13.6719	-8.39233	-3.14331	5.49316	13.2141	31.7078	61.7371	120.178	175.385	232.666	254.059	314.27	329.041	361.511
-14.9536	-14.9536	-0.94604	0.54932	11.3831	25.238	60.3027	122.04	184.479	243.927	305.328	318.848	342.743	382.507			-13.6414	-8.27026	-3.14331	5.37109	12.6038	32.0129	61.7371	119.781	175.69	231.903	253.662	315.46	326.569	361.237
-14.8315	-15.1062	-0.85449	0.76294	11.0779	25.3296	59.967	121.613	184.845	243.683	305.084	318.237	342.865	382.355			-13.6414	-8.14819	-3.17383	5.31006	12.0239	32.3792	61.676	119.354	175.995	231.11	253.387	316.284	323.883	360.962
-14.74	-15.1367	-0.76294	1.00708	10.8032	25.5127	59.6313	121.185	185.272	243.378	304.84	317.749	342.926	382.141			-13.6108	-8.05664	-3.20435	5.24902	11.4746	32.7759	61.5845	118.958	176.361	230.316	253.204	316.742	321.075	360.779
-14.6484	-15.0452	-0.64087	1.25122	10.5591	25.7568	59.3262	120.728	185.699	243.011	304.626	317.474	342.895	381.897			-13.6108	-7.96509	-3.23486	5.21851	10.9863	33.1726	61.4929	118.561	176.727	229.523	253.113	316.803	318.298	360.687
-14.5569	-14.8621	-0.5188	1.49536	10.3455	26.0315	59.082	120.239	186.127	242.615	304.474	317.383	342.773	381.683			-13.6108	-7.90405	-3.2959	5.21851	10.5591	33.5388	61.3708	118.195	177.063	228.729	253.082	316.528	315.735	360.748
-14.4959	-14.6179	-0.42725	1.7395	10.2234	26.3672	58.8684	119.72	186.523	242.187	304.413	317.444	342.499	381.5			-13.6414	-7.87353	-3.35693	5.24902	10.1929	33.8745	61.2793	117.828	177.338	227.966	253.113	315.979	313.538	360.931
-14.4959	-14.3433	-0.30518	1.98364	10.1318	26.7334	58.6548	119.232	186.798	241.791	304.443	317.657	342.01	381.439			-13.6719	-7.87353	-3.44849	5.31006	9.94873	34.1492	61.1572	117.554	177.582	227.234	253.204	315.186	311.768	361.237
-14.4959	-14.0076	-0.21362	2.16675	10.1318	27.0996	58.5327	118.774	186.981	241.455	304.596	317.932	341.37	381.531			-13.7634	-7.87353	-3.50952	5.40161	9.76562	34.3933	61.0657	117.31	177.734	226.532	253.326	314.239	310.516	361.603
-14.5264	-13.7024	-0.15259	2.31934	10.1623	27.4353	58.4412	118.378	187.073	241.15	304.84	318.268	340.546	381.775			-13.8245	-7.87353	-3.57056	5.52368	9.64355	34.5764	61.0046	117.157	177.826	225.922	253.448	313.232	309.784	362.03
-14.5569	-13.3972	-0.09155	2.44141	10.2539	27.7405	58.3801	118.042	187.042	240.967	305.145	318.573	339.6	382.172			-13.916	-7.87353	-3.60107	5.70679	9.58252	34.6985	60.9741	117.065	177.887	225.403	253.601	312.195	309.54	362.488
-14.5874	-13.1531	-0.09155	2.50244	10.3455	28.0151	58.4106	117.828	186.89	240.906	305.511	318.848	338.531	382.629			-14.0076	-7.90405	-3.63159	5.92041	9.552	34.79	60.9741	117.065	177.887	224.945	253.754	311.218	309.723	362.946
-14.5874	-12.9395	-0.09155	2.53296	10.498	28.2593	58.4717	117.737	186.707	240.967	305.878	319.061	337.402	383.118			-14.0991	-7.93457	-3.63159	6.13403	9.552	34.8511	61.0046	117.157	177.856	224.579	253.876	310.333	310.242	363.373
-14.5874	-12.7258	-0.15259	2.50244	10.6812	28.4424	58.6243	117.798	186.493	241.119	306.213	319.305	336.243	383.636			-14.1602	-7.96509	-3.63159	6.37817	9.552	34.8816	61.0962	117.279	177.826	224.274	253.967	309.601	311.066	363.769
-14.5569	-12.5732	-0.21362	2.44141	10.8643	28.6255	58.8074	117.95	186.31	241.394	306.488	319.55	335.144	384.064			-14.1907	-7.9956	-3.57056	6.62231	9.552	34.8816	61.2183	117.432	177.826	224.03	254.028	309.021	312.073	364.105
-14.4959	-12.4512	-0.30518	2.31934	11.0474	28.7476	59.0515	118.195	186.188	241.791	306.732	319.855	334.137	384.399			-14.1907	-8.05664	-3.50952	6.86645	9.552	34.8511	61.3403	117.615	177.856	223.785	254.028	308.594	313.202	364.38
-14.3738	-12.3291	-0.42725	2.22778	11.2305	28.8696	59.2957	118.561	186.157	242.249	306.915	320.282	333.221	384.613			-14.1907	-8.11767	-3.41797	7.08008	9.552	34.79	61.5234	117.767	177.948	223.572	253.967	308.289	314.453	364.502
-14.2517	-12.207	-0.57983	2.10571	11.3831	28.9917	59.6008	118.988	186.218	242.828	307.037	320.831	332.458	384.705			-14.1907	-8.20923	-3.32642	7.2937	9.552	34.668	61.6455	117.95	178.101	223.358	253.845	308.105	315.765	364.471
-14.1296	-12.1155	-0.7019	2.01416	11.5662	29.1138	59.9365	119.446	186.432	243.53	307.159	321.564	331.848	384.644			-14.1602	-8.27026	-3.17383	7.50732	9.58252	34.4849	61.7676	118.073	178.375	223.114	253.723	307.953	317.139	364.258
-14.0076	-11.9934	-0.82397	1.92261	11.6882	29.2053	60.2722	119.904	186.768	244.324	307.251	322.418	331.482	384.491			-14.1296	-8.36182	-3.02124	7.69043	9.61304	34.2712	61.8286	118.195	178.711	222.839	253.601	307.77	318.481	363.892
-13.8855	-11.8408	-0.94604	1.89209	11.8103	29.2664	60.6384	120.392	187.195	245.239	307.342	323.425	331.299	384.216			-14.0991	-8.42285	-2.83813	7.84302	9.61304	33.9966	61.8591	118.317	179.138	222.565	253.51	307.526	319.794	363.373
-13.7939	-11.6882	-1.06812	1.92261	11.9018	29.2969	61.0352	120.85	187.683	246.246	307.342	324.554	331.329	383.85			-14.0991	-8.48389	-2.62451	7.9956	9.64355	33.6609	61.7676	118.408	179.657	222.29	253.54	307.129	321.045	362.732
-13.7329	-11.5356	-1.19019	2.01416	11.9934	29.2053	61.4014	121.307	188.232	247.314	307.251	325.775	331.573	383.362			-14.0686	-8.5144	-2.41089	8.14819	9.67407	33.2642	61.6455	118.469	180.206	222.015	253.693	306.58	322.144	362.03
-13.7024	-11.3831	-1.31226	2.13623	12.0544	29.0527	61.7981	121.765	188.751	248.413	306.976	326.996	332.031	382.843			-14.0686	-8.57544	-2.16675	8.27026	9.70459	32.7759	61.4929	118.53	180.756	221.802	254.028	305.847	323.09	361.328
-13.6719	-11.1999	-1.40381	2.31934	12.1155	28.8086	62.1948	122.192	189.209	249.481	306.457	328.217	332.703	382.233			-14.0686	-8.57544	-1.92261	8.42285	9.70459	32.2571	61.3098	118.561	181.305	221.649	254.578	305.023	323.822	360.657
-13.6719	-11.0168	-1.52588	2.53296	12.1765	28.4424	62.561	122.62	189.606	250.458	305.725	329.407	333.527	381.592			-14.0381	-8.60596	-1.70898	8.57544	9.73511	31.6772	61.0962	118.591	181.793	221.527	255.402	304.108	324.371	360.107
-13.7024	-10.8337	-1.64795	2.80762	12.2376	27.9846	62.8662	123.047	189.85	251.373	304.687	330.475	334.503	380.981			-14.0076	-8.60596	-1.52588	8.72803	9.79614	31.0364	60.9436	118.622	182.251	221.497	256.409	303.192	324.738	359.65
-13.7024	-10.6812	-1.80054	3.05176	12.2986	27.5268	63.1103	123.444	190.002	252.136	303.467	331.482	335.602	380.402			-13.9465	-8.60596	-1.40381	8.91113	9.85718	30.365	60.791	118.683	182.678	221.497	257.66	302.399	325.012	359.314
-13.7329	-10.5896	-1.98364	3.32642	12.3596	27.0081	63.2934	123.84	190.002	252.747	302.093	332.367	336.792	379.944			-13.855	-8.57544	-1.31226	9.06372	9.94873	29.6631	60.73	118.744	183.014	221.527	259.094	301.788	325.226	359.039
-13.7634	-10.498	-2.16675	3.57056	12.4207	26.5198	63.3545	124.176	189.88	253.265	300.69	333.13	338.013	379.578			-13.7634	-8.57544	-1.25122	9.24683	10.0708	28.9917	60.6689	118.896	183.35	221.588	260.62	301.361	325.439	358.856
-13.7939	-10.4675	-2.38037	3.75366	12.4817	26.062	63.3545	124.451	189.667	253.693	299.377	333.801	339.233	379.364			-13.6414	-8.54492	-1.28174	9.39941	10.1929	28.3508	60.6689	119.08	183.624	221.588	262.176	301.239	325.745	358.643
-13.7939	-10.4675	-2.59399	3.93677	12.5122	25.6958	63.2019	124.664	189.392	254.059	298.187	334.351	340.424	379.333			-13.5193	-8.5144	-1.31226	9.52148	10.3149	27.771	60.6995	119.324	183.899	221.527	263.702	301.331	326.172	358.429
-13.8245	-10.5286	-2.7771	4.05884	12.5122	25.3906	62.9883	124.786	189.087	254.425	297.241	334.808	341.461	379.425			-13.3972	-8.48389	-1.43433	9.64355	10.437	27.2827	60.7605	119.568	184.143	221.405	265.137	301.666	326.782	358.185
-13.855	-10.6506	-2.9602	4.15039	12.4512	25.1465	62.6831	124.786	188.812	254.761	296.57	335.144	342.316	379.639			-13.2446	-8.45337	-1.58691	9.70459	10.5286	26.886	60.8215	119.873	184.326	221.161	266.418	302.155	327.545	357.88
-13.8855	-10.7727	-3.14331	4.18091	12.3596	24.9634	62.3169	124.725	188.538	255.096	296.112	335.419	342.926	379.883			-13.1226	-8.39233	-1.77002	9.73511	10.5591	26.6113	60.8826	120.148	184.448	220.886	267.548	302.734	328.491	357.635
-13.916	-10.9253	-3.26538	4.18091	12.207	24.8108	61.8896	124.542	188.263	255.402	295.868	335.602	343.292	380.127			-13.0005	-8.36182	-2.01416	9.70459	10.5896	26.4282	60.9436	120.392	184.479	220.52	268.463	303.345	329.62	357.452
-13.9465	-11.1084	-3.38745	4.15039	11.9934	24.6582	61.4014	124.268	188.049	255.707	295.776	335.724	343.353	380.31			-12.8784	-8.3313	-2.2583	9.67407	10.6201	26.3977	61.0046	120.605	184.418	220.184	269.226	303.925	330.933	357.483
-13.9771	-11.261	-3.479	4.11987	11.7188	24.5056	60.9131	123.932	187.897	255.951	295.715	335.815	343.17	380.432			-12.7869	-8.30078	-2.53296	9.58252	10.6506	26.4587	61.0046	120.758	184.265	219.94	269.806	304.443	332.367	357.758
-13.9771	-11.4441	-3.54004	4.05884	11.3831	24.292	60.3943	123.535	187.775	256.103	295.685	335.907	342.743	380.432			-12.6953	-8.27026	-2.83813	9.46045	10.6812	26.6418	61.0046	120.88	184.052	219.757	270.203	304.901	333.923	358.368
-13.9771	-11.5967	-3.57056	3.9978	11.0474	24.0479	59.906	123.108	187.683	256.134	295.563	336.09	342.163	380.341			-12.6038	-8.23975	-3.14331	9.30786	10.7422	26.886	60.9131	120.911	183.746	219.757	270.477	305.298	335.602	359.314
-13.9771	-11.7493	-3.57056	3.96728	10.7117	23.7732	59.4482	122.65	187.622	256.042	295.38	336.334	341.461	380.249			-12.5427	-8.20923	-3.41797	9.12475	10.8643	27.2217	60.791	120.911	183.441	219.879	270.66	305.695	337.372	360.596
-13.9465	-11.8713	-3.57056	3.93677	10.3455	23.4375	59.021	122.192	187.592	255.798	295.135	336.731	340.79	380.157			-12.4512	-8.20923	-3.69263	8.97217	11.0474	27.6184	60.6079	120.88	183.105	220.123	270.691	306.061	339.233	362.091
-13.916	-11.9629	-3.57056	3.93677	10.0098	23.0713	58.6853	121.765	187.592	255.432	294.8	337.311	340.179	380.127			-12.3901	-8.20923	-3.93677	8.78906	11.261	28.0456	60.3943	120.819	182.8	220.459	270.66	306.457	341.156	363.739
-13.8855	-12.085	-3.54004	3.93677	9.70459	22.7051	58.4106	121.368	187.592	254.974	294.464	338.013	339.722	380.218			-12.3291	-8.20923	-4.15039	8.63647	11.4746	28.4424	60.1807	120.758	182.556	220.825	270.538	306.854	343.14	365.356
-13.855	-12.146	-3.50952	3.9978	9.42993	22.3389	58.2275	121.033	187.561	254.425	294.159	338.837	339.508	380.463			-12.2681	-8.20923	-4.3335	8.5144	11.7493	28.8391	59.967	120.666	182.343	221.161	270.325	307.281	345.093	366.852
-13.8245	-12.207	-3.479	4.08935	9.18579	22.0337	58.136	120.728	187.53	253.876	293.915	339.722	339.478	380.829			-12.207	-8.20923	-4.45557	8.45337	11.9934	29.2053	59.7839	120.605	182.19	221.405	270.081	307.739	347.076	368.072
-13.7939	-12.2681	-3.44849	4.18091	9.0332	21.7895	58.1055	120.453	187.439	253.357	293.823	340.576	339.722	381.348			-12.1765	-8.17871	-4.5166	8.39233	12.2376	29.5105	59.6619	120.575	182.068	221.497	269.775	308.136	348.968	368.957
-13.7634	-12.2986	-3.41797	4.30298	8.88061	21.637	58.197	120.209	187.317	252.838	293.884	341.278	340.149	381.988			-12.1155	-8.17871	-4.57764	8.39233	12.4512	29.7546	59.5703	120.514	182.037	221.497	269.44	308.502	350.8	369.415
-13.7329	-12.3291	-3.41797	4.39453	8.81958	21.5759	58.3496	119.995	187.164	252.35	294.098	341.827	340.668	382.66			-12.085	-8.17871	-4.57764	8.45337	12.6038	29.9377	59.5398	120.483	182.068	221.344	269.104	308.807	352.57	369.476
-13.7329	-12.2986	-3.38745	4.48608	8.78906	21.637	58.5632	119.812	186.981	251.892	294.464	342.072	341.278	383.331			-12.085	-8.17871	-4.54712	8.5144	12.7563	30.0598	59.5703	120.422	182.159	221.161	268.707	309.082	354.217	369.232
-13.7024	-12.2986	-3.35693	4.5166	8.81958	21.759	58.8379	119.659	186.798	251.465	295.013	341.98	341.858	383.972			-12.085	-8.17871	-4.48608	8.60596	12.8479	30.1209	59.6008	120.331	182.373	220.917	268.311	309.326	355.774	368.683
-13.7024	-12.2376	-3.35693	4.5166	8.88061	21.9421	59.1431	119.568	186.615	251.007	295.654	341.583	342.377	384.552			-12.085	-8.17871	-4.45557	8.69751	12.9395	30.1514	59.6924	120.178	182.678	220.703	267.883	309.54	357.147	367.981
-13.7024	-12.1765	-3.32642	4.45557	8.97217	22.2168	59.5398	119.568	186.462	250.58	296.417	340.881	342.743	385.01			-12.085	-8.20923	-4.39453	8.75854	12.97	30.1209	59.7534	119.995	183.105	220.551	267.456	309.784	358.307	367.218
-13.6719	-12.085	-3.2959	4.30298	9.09424	22.4915	59.9365	119.69	186.371	250.122	297.241	339.966	342.987	385.376			-12.1155	-8.23975	-4.36401	8.81958	13.031	30.0598	59.8755	119.69	183.685	220.489	266.968	310.12	359.222	366.547
-13.6719	-11.9629	-3.26538	4.11987	9.21631	22.7966	60.3638	119.904	186.371	249.634	298.126	338.867	343.079	385.559			-12.1155	-8.27026	-4.3335	8.78906	13.0615	29.9377	59.9975	119.324	184.387	220.581	266.449	310.577	359.863	365.997
-13.6719	-11.8408	-3.23486	3.87573	9.3689	23.0713	60.8215	120.209	186.401	249.115	299.103	337.738	343.048	385.559			-12.1155	-8.3313	-4.3335	8.72803	13.092	29.7852	60.1196	118.866	185.181	220.825	265.869	311.188	360.199	365.662
-13.6719	-11.7188	-3.20435	3.63159	9.49097	23.3459	61.3098	120.605	186.493	248.627	300.11	336.67	342.987	385.376			-12.1155	-8.36182	-4.3335	8.60596	13.1531	29.5715	60.2722	118.347	186.066	221.191	265.289	311.981	360.168	365.601
-13.6719	-11.5967	-3.17383	3.38745	9.61304	23.5596	61.7676	121.063	186.676	248.138	301.178	335.724	342.865	384.979			-12.085	-8.45337	-4.3335	8.45337	13.1836	29.3274	60.4248	117.798	186.981	221.71	264.648	312.988	359.863	365.845
-13.6719	-11.4746	-3.17383	3.14331	9.70459	23.7427	62.1948	121.552	186.859	247.711	302.277	335.022	342.804	384.369			-12.0239	-8.5144	-4.3335	8.23975	13.2141	29.0527	60.5469	117.249	187.866	222.382	264.008	314.209	359.283	366.333
-13.7024	-11.3831	-3.20435	2.92969	9.73511	23.8953	62.6221	121.979	187.103	247.314	303.375	334.564	342.804	383.514			-11.9629	-8.57544	-4.36401	7.9956	13.2446	28.7476	60.6079	116.76	188.69	223.145	263.367	315.613	358.49	367.035
-13.7024	-11.261	-3.23486	2.80762	9.76562	24.0479	62.9883	122.375	187.317	247.04	304.413	334.381	342.957	382.446			-11.8713	-8.63647	-4.36401	7.72095	13.3057	28.4424	60.6384	116.302	189.423	223.999	262.726	317.169	357.544	367.981
-13.7329	-11.1694	-3.26538	2.71606	9.73511	24.2004	63.2934	122.681	187.5	246.826	305.328	334.473	343.231	381.165			-11.7798	-8.66699	-4.39453	7.47681	13.3362	28.1372	60.5774	115.967	189.972	224.884	262.054	318.848	356.506	369.019
-13.7634	-11.0779	-3.35693	2.65503	9.67407	24.3835	63.5376	122.894	187.653	246.735	306.091	334.717	343.658	379.791			-11.6882	-8.69751	-4.39453	7.20215	13.3667	27.8015	60.4553	115.723	190.369	225.8	261.414	320.618	355.408	370.178
-13.7939	-11.0168	-3.44849	2.65503	9.61304	24.5972	63.7207	122.955	187.714	246.704	306.641	335.022	344.238	378.326			-11.5967	-8.69751	-4.39453	6.95801	13.3972	27.4963	60.2722	115.631	190.552	226.685	260.773	322.388	354.309	371.399
-13.855	-10.9558	-3.57056	2.65503	9.52148	24.8718	63.8733	122.955	187.683	246.704	306.946	335.358	344.94	376.892			-11.5356	-8.66699	-4.39453	6.74438	13.4277	27.2217	59.9975	115.662	190.582	227.509	260.132	324.097	353.18	372.62
-13.8855	-10.9253	-3.69263	2.65503	9.42993	25.177	63.9954	122.833	187.5	246.735	307.007	335.541	345.703	375.519			-11.4441	-8.63647	-4.42505	6.56128	13.4582	26.947	59.7229	115.814	190.43	228.18	259.46	325.714	352.051	373.84
-13.916	-10.9253	-3.8147	2.65503	9.3689	25.5432	64.0869	122.62	187.195	246.735	306.824	335.541	346.527	374.359			-11.4136	-8.57544	-4.39453	6.40869	13.5193	26.6724	59.4177	116.089	190.125	228.76	258.82	327.118	350.952	375.061
-13.9465	-10.9253	-3.90625	2.65503	9.30786	25.9094	64.1479	122.375	186.768	246.674	306.457	335.266	347.351	373.413			-11.3831	-8.5144	-4.39453	6.28662	13.5498	26.4587	59.1125	116.486	189.728	229.156	258.209	328.308	349.823	376.251
-13.9465	-10.9558	-4.02832	2.62451	9.30786	26.3061	64.1785	122.07	186.249	246.46	305.939	334.717	348.114	372.742			-11.3831	-8.42285	-4.36401	6.22559	13.6108	26.2756	58.8074	116.882	189.27	229.462	257.629	329.254	348.755	377.502
-13.9465	-11.0168	-4.08935	2.53296	9.30786	26.7029	64.1785	121.765	185.699	246.155	305.328	333.923	348.816	372.314			-11.4136	-8.36182	-4.30298	6.16455	13.6414	26.123	58.5327	117.31	188.812	229.645	257.111	329.864	347.687	378.845
-13.916	-11.0779	-4.15039	2.44141	9.33838	27.0691	64.1479	121.49	185.15	245.666	304.657	332.916	349.396	372.192			-11.4441	-8.27026	-4.24194	6.10352	13.7024	26.0315	58.2886	117.706	188.354	229.797	256.714	330.2	346.649	380.31
-13.8855	-11.1389	-4.18091	2.34985	9.39941	27.4048	64.0564	121.216	184.631	245.087	303.986	331.787	349.853	372.253			-11.5051	-8.20923	-4.11987	6.073	13.7939	26.001	58.075	117.981	187.988	229.889	256.439	330.2	345.734	381.927
-13.8245	-11.1999	-4.21143	2.19727	9.49097	27.7405	63.9038	120.941	184.265	244.415	303.345	330.627	350.159	372.467			-11.5356	-8.17871	-3.9978	6.01196	13.855	26.062	57.8918	118.103	187.683	229.98	256.256	329.956	344.879	383.728
-13.7634	-11.261	-4.21143	2.04468	9.61304	28.0151	63.7207	120.728	184.021	243.683	302.795	329.559	350.342	372.742			-11.5967	-8.11767	-3.84521	5.95093	13.9465	26.1841	57.7698	118.073	187.439	230.133	256.226	329.437	344.238	385.681
-13.6719	-11.322	-4.21143	1.86157	9.76562	28.2288	63.4766	120.514	183.96	242.981	302.399	328.613	350.372	373.047			-11.6272	-8.08716	-3.66211	5.88989	14.0686	26.3977	57.7087	117.859	187.256	230.286	256.287	328.705	343.811	387.756
-13.6108	-11.3831	-4.18091	1.64795	9.97925	28.4119	63.2019	120.361	184.052	242.31	302.155	327.881	350.311	373.23			-11.6577	-8.02612	-3.479	5.79834	14.1602	26.6418	57.7087	117.432	187.134	230.499	256.378	327.881	343.689	389.832
-13.5498	-11.4136	-4.11987	1.43433	10.2234	28.5645	62.8967	120.209	184.296	241.76	302.124	327.393	350.098	373.322			-11.6577	-7.9956	-3.26538	5.70679	14.2822	26.947	57.8003	116.821	186.981	230.774	256.531	326.996	343.903	391.815
-13.4888	-11.4746	-4.05884	1.25122	10.498	28.6865	62.5915	120.117	184.662	241.302	302.277	327.179	349.823	373.199			-11.6882	-7.93457	-3.08228	5.61523	14.4348	27.2827	57.9834	116.119	186.829	231.079	256.622	326.111	344.482	393.585
-13.4277	-11.5051	-3.93677	1.06812	10.8337	28.7781	62.3474	120.117	185.089	240.997	302.673	327.24	349.487	372.925			-11.7188	-7.87353	-2.86865	5.52368	14.5569	27.6489	58.2275	115.326	186.584	231.445	256.714	325.287	345.398	395.019
-13.4277	-11.5356	-3.8147	0.88501	11.2305	28.8391	62.1338	120.148	185.547	240.814	303.223	327.515	349.152	372.436			-11.7493	-7.8125	-2.65503	5.46265	14.6484	28.0151	58.5022	114.563	186.279	231.812	256.744	324.585	346.619	396.118
-13.3972	-11.5967	-3.66211	0.73242	11.6272	28.8696	61.9812	120.3	186.035	240.753	303.894	327.942	348.816	371.826			-11.7798	-7.75146	-2.44141	5.40161	14.74	28.3814	58.7769	113.831	185.883	232.239	256.683	324.036	348.053	396.79
-13.3972	-11.6577	-3.50952	0.61035	12.085	28.8696	61.8896	120.514	186.462	240.753	304.657	328.491	348.511	371.155			-11.8408	-7.72095	-2.22778	5.37109	14.801	28.7781	59.0515	113.251	185.394	232.635	256.561	323.578	349.609	397.064
-13.3972	-11.7188	-3.32642	0.54932	12.5122	28.8696	61.8896	120.789	186.89	240.814	305.359	329.071	348.267	370.422			-11.9324	-7.69043	-2.04468	5.34058	14.8315	29.1748	59.2041	112.793	184.814	233.032	256.378	323.212	351.166	397.003
-13.3972	-11.7798	-3.17383	0.5188	12.9089	28.8086	61.9202	121.094	187.256	240.906	305.969	329.59	348.114	369.751			-12.0239	-7.69043	-1.83105	5.34058	14.801	29.5715	59.2957	112.518	184.204	233.368	256.165	322.906	352.6	396.606
-13.3667	-11.8408	-2.99072	0.5188	13.3057	28.717	62.0117	121.399	187.592	240.997	306.427	330.048	348.114	369.202			-12.1155	-7.69043	-1.64795	5.31006	14.74	29.9988	59.2957	112.396	183.502	233.643	255.89	322.601	353.851	395.966
-13.3667	-11.9018	-2.83813	0.57983	13.6108	28.6255	62.1033	121.674	187.866	241.119	306.702	330.383	348.267	368.835			-12.207	-7.75146	-1.46484	5.27954	14.6484	30.3955	59.2041	112.457	182.831	233.795	255.646	322.296	354.858	395.081
-13.3667	-11.9324	-2.74658	0.67139	13.8245	28.4729	62.1948	121.826	188.141	241.211	306.732	330.597	348.602	368.713			-12.2986	-7.78198	-1.31226	5.24902	14.5264	30.7922	59.021	112.64	182.22	233.826	255.432	321.96	355.591	394.012
-13.3362	-11.9629	-2.65503	0.76294	13.9771	28.3203	62.2864	121.857	188.354	241.302	306.549	330.719	349.121	368.866			-12.3901	-7.84302	-1.15967	5.21851	14.4043	31.1279	58.8074	112.915	181.671	233.704	255.28	321.564	356.049	392.761
-13.3667	-11.9934	-2.59399	0.88501	14.0686	28.1372	62.2864	121.765	188.538	241.425	306.183	330.719	349.823	369.293			-12.4512	-7.90405	-1.06812	5.18799	14.2822	31.4026	58.5327	113.281	181.213	233.49	255.188	321.167	356.262	391.357
-13.3667	-11.9934	-2.56348	1.00708	14.0686	27.9236	62.2253	121.521	188.721	241.608	305.725	330.688	350.708	369.965			-12.4817	-7.93457	-1.00708	5.12695	14.1602	31.6162	58.258	113.739	180.939	233.185	255.218	320.801	356.323	389.801
-13.4277	-11.9629	-2.56348	1.12915	14.0381	27.71	62.0727	121.155	188.812	241.791	305.176	330.627	351.746	370.85			-12.5122	-7.9956	-1.00708	5.09644	14.0381	31.7383	57.9834	114.197	180.817	232.819	255.402	320.435	356.262	388.092
-13.4888	-11.9324	-2.56348	1.2207	13.9771	27.4963	61.8286	120.697	188.873	242.035	304.626	330.597	352.875	371.918			-12.5427	-8.05664	-1.06812	5.06592	13.9465	31.7688	57.7087	114.716	180.847	232.422	255.737	320.16	356.11	386.261
-13.5803	-11.8713	-2.62451	1.31226	13.8855	27.3132	61.4624	120.178	188.843	242.34	304.047	330.627	354.034	373.077			-12.5427	-8.08716	-1.15967	5.0354	13.8855	31.7078	57.4646	115.234	181	232.025	256.256	319.977	355.926	384.338
-13.6719	-11.7798	-2.68555	1.34277	13.7939	27.1606	61.0046	119.629	188.782	242.645	303.528	330.719	355.103	374.237			-12.5427	-8.17871	-1.28174	5.0354	13.7939	31.6162	57.2205	115.784	181.274	231.659	256.958	319.916	355.774	382.324
-13.7329	-11.6577	-2.74658	1.40381	13.7329	27.0691	60.4553	119.11	188.629	242.981	303.07	330.902	356.018	375.366			-12.5732	-8.23975	-1.43433	5.0354	13.7634	31.4331	57.0679	116.302	181.641	231.293	257.812	320.007	355.743	380.31
-13.8245	-11.5356	-2.83813	1.40381	13.6719	27.0386	59.845	118.591	188.446	243.317	302.673	331.207	356.72	376.343			-12.5732	-8.3313	-1.58691	5.09644	13.7024	31.189	56.9763	116.852	182.007	230.957	258.82	320.251	355.835	378.326
-13.8855	-11.4136	-2.9602	1.43433	13.6414	27.0691	59.2041	118.134	188.232	243.622	302.368	331.573	357.147	377.167			-12.6038	-8.42285	-1.77002	5.15747	13.6719	30.8838	57.0068	117.371	182.404	230.652	259.888	320.679	356.171	376.404
-13.916	-11.2915	-3.05176	1.43433	13.6414	27.1606	58.5327	117.706	187.988	243.958	302.185	332.031	357.33	377.808			-12.6648	-8.5144	-1.92261	5.24902	13.6719	30.5786	57.1899	117.92	182.709	230.316	260.986	321.289	356.72	374.603
-13.9465	-11.1999	-3.14331	1.40381	13.7024	27.3132	57.8613	117.34	187.805	244.293	302.124	332.519	357.239	378.265			-12.6953	-8.63647	-2.0752	5.34058	13.7024	30.2124	57.5256	118.469	182.983	230.011	262.054	322.021	357.544	372.925
-13.9465	-11.1084	-3.23486	1.40381	13.7634	27.4963	57.2205	117.004	187.653	244.629	302.185	333.069	356.964	378.601			-12.7563	-8.72803	-2.22778	5.43213	13.7634	29.8157	58.0444	118.988	183.228	229.706	263	322.937	358.643	371.338
-13.9465	-11.0474	-3.2959	1.43433	13.855	27.6489	56.6101	116.699	187.622	244.965	302.368	333.618	356.537	378.876			-12.8479	-8.81958	-2.31934	5.5542	13.855	29.3884	58.6548	119.537	183.411	229.401	263.824	323.944	359.924	369.842
-13.9465	-11.0168	-3.35693	1.43433	13.9771	27.771	56.0608	116.455	187.714	245.27	302.643	334.106	356.018	379.15			-12.9089	-8.88061	-2.44141	5.64575	14.0076	28.9307	59.3872	120.056	183.624	229.126	264.435	325.012	361.328	368.469
-13.9465	-11.0474	-3.38745	1.49536	14.1602	27.832	55.542	116.302	187.958	245.514	303.009	334.503	355.469	379.486			-13.0005	-8.91113	-2.53296	5.7373	14.1602	28.4729	60.1501	120.575	183.838	228.882	264.77	326.05	362.732	367.126
-13.9771	-11.0779	-3.41797	1.5564	14.3738	27.832	55.0232	116.211	188.293	245.728	303.375	334.778	354.889	379.913			-13.0615	-8.91113	-2.62451	5.82886	14.3738	27.9541	60.9131	121.002	184.143	228.699	264.862	327.026	364.044	365.906
-14.0381	-11.1084	-3.41797	1.64795	14.6179	27.7405	54.5349	116.211	188.782	245.85	303.772	334.9	354.279	380.524			-13.1531	-8.91113	-2.68555	5.95093	14.5874	27.4353	61.5845	121.368	184.54	228.546	264.679	327.82	365.112	364.807
-14.0991	-11.1694	-3.41797	1.7395	14.8926	27.5879	54.0771	116.364	189.301	245.941	304.138	334.839	353.607	381.287			-13.2141	-8.88061	-2.74658	6.073	14.8315	26.886	62.1338	121.613	185.028	228.455	264.252	328.369	365.936	363.861
-14.1907	-11.2305	-3.38745	1.83105	15.1672	27.3438	53.6194	116.577	189.911	245.972	304.474	334.534	352.875	382.202			-13.2446	-8.8501	-2.7771	6.19507	15.1062	26.3061	62.5305	121.704	185.608	228.424	263.611	328.674	366.425	363.159
-14.3127	-11.2915	-3.32642	1.92261	15.4724	27.0386	53.1311	116.882	190.491	246.033	304.748	333.984	351.99	383.24			-13.3057	-8.81958	-2.80762	6.37817	15.3809	25.7263	62.7441	121.704	186.279	228.455	262.787	328.674	366.577	362.64
-14.4348	-11.3525	-3.26538	1.95312	15.7471	26.6724	52.6733	117.279	191.04	246.124	304.962	333.252	351.013	384.369			-13.3057	-8.78906	-2.83813	6.56128	15.686	25.1465	62.8052	121.552	187.012	228.577	261.841	328.4	366.455	362.396
-14.5264	-11.3831	-3.17383	1.95312	16.0217	26.3061	52.2156	117.706	191.559	246.307	305.115	332.336	349.915	385.59			-13.3362	-8.72803	-2.80762	6.74438	15.9912	24.5666	62.6831	121.338	187.744	228.79	260.803	327.881	366.058	362.335
-14.6484	-11.4136	-3.08228	1.86157	16.2659	25.9399	51.7578	118.134	192.017	246.582	305.206	331.299	348.785	386.841			-13.3057	-8.69751	-2.7771	6.95801	16.3269	23.9868	62.4695	121.033	188.507	229.095	259.766	327.209	365.478	362.396
-14.7095	-11.3831	-2.99072	1.70898	16.4795	25.6043	51.3	118.5	192.413	246.948	305.176	330.2	347.595	388.123			-13.2752	-8.66699	-2.68555	7.20215	16.6321	23.4375	62.1643	120.697	189.27	229.462	258.759	326.447	364.807	362.518
-14.7705	-11.3831	-2.92969	1.52588	16.6321	25.2991	50.8728	118.805	192.78	247.406	305.084	329.102	346.497	389.435			-13.2446	-8.63647	-2.59399	7.41577	16.9372	22.9492	61.7676	120.361	190.033	229.919	257.843	325.623	364.075	362.61
-14.801	-11.322	-2.83813	1.25122	16.7541	25.0244	50.4761	119.049	193.054	247.894	304.871	328.094	345.459	390.839			-13.2141	-8.60596	-2.44141	7.65991	17.2119	22.4915	61.3708	120.026	190.735	230.438	256.958	324.829	363.342	362.61
-14.801	-11.261	-2.7771	0.97656	16.8152	24.8413	50.1404	119.202	193.268	248.383	304.626	327.24	344.604	392.334			-13.1531	-8.57544	-2.31934	7.84302	17.4561	22.1252	60.9436	119.69	191.437	230.988	256.165	324.097	362.64	362.457
-14.7705	-11.1999	-2.74658	0.7019	16.7847	24.6582	49.8657	119.232	193.42	248.81	304.291	326.508	343.933	393.89			-13.092	-8.54492	-2.16675	7.9956	17.6392	21.8506	60.5164	119.385	192.108	231.537	255.463	323.456	361.969	362.183
-14.74	-11.1389	-2.74658	0.42725	16.7541	24.5666	49.6826	119.232	193.481	249.207	303.955	325.958	343.445	395.599			-13.0615	-8.48389	-2.01416	8.11767	17.8223	21.698	60.0891	119.049	192.749	232.056	254.791	322.937	361.237	361.816
-14.6484	-11.0474	-2.74658	0.18311	16.6321	24.4751	49.6216	119.11	193.451	249.512	303.65	325.5	343.17	397.369			-13.031	-8.45337	-1.89209	8.20923	17.9138	21.637	59.6619	118.683	193.359	232.544	254.181	322.601	360.504	361.511
-14.5874	-10.9558	-2.7771	0.03052	16.4795	24.4141	49.6826	118.958	193.329	249.725	303.406	325.104	343.079	399.231			-13.0005	-8.45337	-1.77002	8.23975	18.0054	21.7285	59.2651	118.286	193.909	232.971	253.601	322.418	359.711	361.328
-14.5264	-10.8643	-2.83813	-0.06104	16.2659	24.353	49.8352	118.744	193.115	249.908	303.253	324.738	343.14	401.062			-13.0005	-8.45337	-1.67847	8.20923	18.0359	21.9727	58.8989	117.859	194.366	233.307	253.021	322.418	358.826	361.42
-14.4348	-10.7727	-2.89917	-0.09155	16.0217	24.292	50.1404	118.469	192.841	250.061	303.192	324.31	343.292	402.832			-13.031	-8.45337	-1.61743	8.14819	18.0359	22.3694	58.5327	117.401	194.733	233.551	252.502	322.601	357.88	361.847
-14.3738	-10.7117	-2.9602	-0.06104	15.7471	24.2004	50.5676	118.164	192.505	250.244	303.223	323.791	343.506	404.48			-13.092	-8.5144	-1.52588	8.02612	17.9748	22.8577	58.258	116.943	194.977	233.734	252.014	322.998	356.873	362.671
-14.3127	-10.6506	-3.05176	0	15.4419	24.0784	51.0559	117.859	192.078	250.519	303.314	323.181	343.78	405.884			-13.1531	-8.54492	-1.46484	7.87353	17.9138	23.4985	58.0444	116.516	195.007	233.856	251.587	323.517	355.804	363.892
-14.2822	-10.6201	-3.11279	0.12207	15.1367	23.9563	51.6357	117.523	191.65	250.854	303.436	322.479	344.025	407.074			-13.2446	-8.63647	-1.43433	7.69043	17.8528	24.1699	57.8918	116.089	194.916	233.948	251.282	324.219	354.706	365.448
-14.2212	-10.6201	-3.17383	0.27466	14.8621	23.8342	52.2461	117.187	191.193	251.343	303.528	321.686	344.238	407.928			-13.3362	-8.69751	-1.40381	7.47681	17.7918	24.9329	57.8613	115.723	194.611	233.948	251.099	325.012	353.607	367.248
-14.1907	-10.6201	-3.23486	0.42725	14.5569	23.6816	52.887	116.943	190.735	251.953	303.558	320.892	344.391	408.539			-13.4582	-8.78906	-1.40381	7.26318	17.7307	25.6958	57.8918	115.387	194.153	233.887	251.068	325.867	352.509	369.202
-14.1602	-10.6812	-3.2959	0.61035	14.3127	23.5596	53.5583	116.73	190.247	252.686	303.497	320.099	344.513	408.874			-13.6108	-8.88061	-1.43433	7.01904	17.7002	26.4587	58.0139	115.143	193.542	233.765	251.19	326.721	351.41	371.155
-14.1296	-10.7117	-3.35693	0.76294	14.0991	23.468	54.1992	116.608	189.758	253.51	303.375	319.397	344.604	408.966			-13.7329	-8.94165	-1.46484	6.7749	17.7307	27.1606	58.197	114.929	192.902	233.52	251.465	327.576	350.372	373.016
-14.0991	-10.8032	-3.38745	0.88501	13.916	23.4375	54.8401	116.577	189.27	254.395	303.192	318.848	344.666	408.905			-13.8855	-9.0332	-1.5564	6.56128	17.7918	27.8015	58.4106	114.777	192.2	233.215	251.831	328.339	349.335	374.664
-14.0686	-10.8643	-3.41797	1.00708	13.7939	23.4375	55.4504	116.608	188.782	255.218	303.04	318.481	344.696	408.691			-14.0381	-9.09424	-1.67847	6.31714	17.9443	28.3508	58.6243	114.655	191.559	232.758	252.319	328.979	348.358	376.068
-14.0076	-10.9253	-3.41797	1.09863	13.7024	23.4985	55.9997	116.699	188.293	255.981	302.917	318.298	344.757	408.386			-14.1907	-9.18579	-1.80054	6.10352	18.1885	28.8086	58.8074	114.563	190.979	232.208	252.838	329.529	347.443	377.228
-13.9465	-10.9558	-3.41797	1.19019	13.6414	23.6511	56.4575	116.852	187.805	256.592	302.887	318.298	344.818	408.02			-14.3127	-9.24683	-1.95312	5.92041	18.4936	29.2053	58.96	114.502	190.491	231.567	253.418	329.895	346.588	378.113
-13.8855	-10.9863	-3.41797	1.28174	13.6108	23.8647	56.8237	117.004	187.378	256.958	302.978	318.451	344.879	407.623			-14.4348	-9.30786	-2.13623	5.7373	18.8599	29.5105	59.082	114.471	190.155	230.865	254.028	330.17	345.825	378.754
-13.7939	-10.9863	-3.38745	1.34277	13.6108	24.1699	57.0984	117.157	187.012	257.141	303.223	318.726	344.94	407.257			-14.5569	-9.39941	-2.31934	5.61523	19.3176	29.7852	59.1431	114.441	189.911	230.133	254.639	330.322	345.215	379.181
-13.7329	-10.9558	-3.32642	1.40381	13.6108	24.5361	57.2205	117.279	186.768	257.05	303.589	319.061	344.971	406.891			-14.6484	-9.46045	-2.47192	5.49316	19.8059	30.0293	59.1736	114.38	189.789	229.37	255.218	330.414	344.788	379.364
-13.6719	-10.9253	-3.26538	1.46484	13.6414	24.9329	57.2205	117.34	186.615	256.775	304.077	319.427	344.971	406.586			-14.74	-9.552	-2.65503	5.43213	20.3552	30.2734	59.2041	114.349	189.697	228.607	255.768	330.505	344.543	379.303
-13.6108	-10.8643	-3.20435	1.52588	13.6719	25.3601	57.0984	117.31	186.554	256.378	304.626	319.794	344.879	406.342			-14.801	-9.61304	-2.83813	5.40161	20.874	30.5481	59.2651	114.288	189.697	227.905	256.256	330.597	344.574	378.967
-13.5803	-10.7727	-3.14331	1.58691	13.7024	25.7568	56.8848	117.218	186.645	255.89	305.176	320.129	344.696	406.158			-14.8315	-9.64355	-2.99072	5.40161	21.4233	30.8227	59.3262	114.197	189.697	227.264	256.653	330.749	344.849	378.357
-13.5498	-10.6812	-3.05176	1.64795	13.7329	26.1536	56.6101	117.035	186.829	255.402	305.725	320.496	344.36	406.006			-14.8315	-9.70459	-3.14331	5.43213	21.9116	31.1584	59.4788	114.075	189.728	226.746	256.897	330.933	345.398	377.502
-13.5803	-10.5591	-3.02124	1.7395	13.7939	26.4587	56.2744	116.76	187.103	255.005	306.213	320.892	343.872	405.853			-14.8315	-9.70459	-3.2959	5.46265	22.3389	31.4941	59.6619	113.983	189.789	226.349	256.927	331.207	346.191	376.404
-13.6414	-10.4675	-2.9602	1.83105	13.8855	26.7029	55.9387	116.455	187.439	254.7	306.58	321.32	343.231	405.67			-14.7705	-9.67407	-3.41797	5.49316	22.7051	31.8909	59.8755	113.922	189.85	226.044	256.775	331.512	347.137	375.153
-13.7329	-10.376	-2.9602	1.98364	14.0381	26.825	55.603	116.119	187.805	254.547	306.854	321.869	342.499	405.426			-14.7095	-9.61304	-3.50952	5.49316	22.9797	32.2876	60.1196	113.892	189.911	225.861	256.348	331.879	348.236	373.81
-13.8245	-10.3149	-2.9602	2.13623	14.1907	26.886	55.2978	115.814	188.171	254.517	306.946	322.51	341.675	405.121			-14.6179	-9.552	-3.57056	5.49316	23.1628	32.6538	60.3638	113.922	189.941	225.8	255.737	332.275	349.365	372.436
-13.9465	-10.2539	-2.9602	2.34985	14.3738	26.886	55.0232	115.54	188.568	254.608	306.946	323.273	340.912	404.694			-14.5264	-9.42993	-3.57056	5.43213	23.2544	33.0505	60.6079	114.014	189.972	225.769	254.883	332.672	350.464	371.124
-14.0991	-10.2539	-2.99072	2.56348	14.6179	26.825	54.8096	115.387	188.904	254.791	306.793	324.127	340.24	404.236			-14.4653	-9.30786	-3.50952	5.34058	23.2849	33.3862	60.8215	114.227	189.941	225.8	253.906	333.13	351.471	369.965
-14.1907	-10.2539	-3.05176	2.80762	14.8621	26.7029	54.6265	115.326	189.239	255.035	306.519	325.073	339.813	403.717			-14.3738	-9.18579	-3.41797	5.21851	23.2239	33.7219	60.9741	114.563	189.88	225.861	252.838	333.588	352.264	368.957
-14.2822	-10.3149	-3.08228	3.05176	15.1062	26.6113	54.5349	115.356	189.484	255.341	306.183	326.019	339.661	403.198			-14.3127	-9.06372	-3.26538	5.0354	23.0713	33.9661	61.0962	114.96	189.758	225.922	251.77	334.076	352.875	368.103
-14.3433	-10.376	-3.14331	3.32642	15.3503	26.4893	54.4739	115.479	189.667	255.646	305.756	326.965	339.844	402.771			-14.2822	-8.94165	-3.05176	4.79126	22.8882	34.2102	61.1572	115.448	189.575	225.952	250.763	334.534	353.302	367.462
-14.3738	-10.4675	-3.20435	3.60107	15.5945	26.3977	54.5044	115.692	189.758	255.92	305.298	327.82	340.363	402.435			-14.2822	-8.81958	-2.83813	4.54712	22.6746	34.3628	61.1572	115.967	189.423	226.013	249.908	334.991	353.485	367.004
-14.3738	-10.5591	-3.26538	3.84521	15.8081	26.3061	54.6265	115.936	189.728	256.165	304.779	328.552	341.217	402.283			-14.2822	-8.72803	-2.62451	4.27246	22.4609	34.4849	61.0962	116.486	189.239	226.105	249.237	335.358	353.516	366.76
-14.3127	-10.6506	-3.35693	4.05884	15.9912	26.2451	54.779	116.211	189.575	256.378	304.26	329.163	342.255	402.313			-14.2822	-8.66699	-2.38037	3.9978	22.2168	34.5764	60.9741	117.004	189.117	226.196	248.779	335.663	353.394	366.669
-14.2517	-10.7422	-3.41797	4.24194	16.1438	26.2146	54.9622	116.486	189.331	256.5	303.741	329.559	343.445	402.588			-14.3127	-8.60596	-2.16675	3.75366	21.9727	34.6069	60.7605	117.432	189.087	226.349	248.596	335.815	353.149	366.76
-14.1602	-10.8337	-3.50952	4.36401	16.2048	26.2146	55.1758	116.76	188.965	256.5	303.223	329.803	344.635	403.015			-14.3433	-8.60596	-1.98364	3.54004	21.7285	34.668	60.5164	117.737	189.117	226.562	248.627	335.815	352.814	367.065
-14.0381	-10.9253	-3.60107	4.48608	16.2354	26.2756	55.3894	117.035	188.507	256.378	302.734	329.803	345.673	403.595			-14.3738	-8.60596	-1.83105	3.38745	21.5149	34.6985	60.1501	117.95	189.239	226.868	248.901	335.663	352.386	367.523
-13.916	-11.0168	-3.69263	4.5166	16.2048	26.3367	55.542	117.279	188.019	256.103	302.246	329.651	346.527	404.266			-14.4043	-8.60596	-1.70898	3.35693	21.2707	34.729	59.7534	118.042	189.453	227.264	249.359	335.358	351.868	368.164
-13.8245	-11.0779	-3.8147	4.54712	16.0828	26.3977	55.6641	117.554	187.53	255.676	301.819	329.285	347.137	404.907			-14.4348	-8.63647	-1.58691	3.41797	21.0571	34.729	59.2651	118.011	189.697	227.783	249.939	334.961	351.288	369.049
-13.7024	-11.1694	-3.90625	4.48608	15.9607	26.4893	55.7251	117.828	187.103	255.066	301.392	328.735	347.473	405.518			-14.4348	-8.66699	-1.49536	3.57056	20.8435	34.7595	58.7463	117.889	189.972	228.363	250.61	334.534	350.616	370.178
-13.6108	-11.2305	-3.9978	4.42505	15.7776	26.5808	55.6946	118.103	186.768	254.272	300.995	328.003	347.595	405.975			-14.4653	-8.66699	-1.43433	3.84521	20.6604	34.7595	58.1665	117.676	190.216	229.065	251.282	334.106	349.915	371.521
-13.5193	-11.322	-4.11987	4.3335	15.564	26.6724	55.6335	118.408	186.523	253.326	300.598	327.148	347.504	406.28			-14.4959	-8.69751	-1.37329	4.24194	20.4468	34.7595	57.5867	117.462	190.369	229.858	251.923	333.74	349.182	373.169
-13.4277	-11.4136	-4.21143	4.21143	15.3809	26.7029	55.4809	118.683	186.462	252.258	300.293	326.141	347.351	406.372			-14.4959	-8.69751	-1.34277	4.69971	20.2637	34.729	57.0068	117.249	190.491	230.682	252.502	333.527	348.541	375.061
-13.3667	-11.5051	-4.30298	4.05884	15.2283	26.7334	55.2673	118.958	186.523	251.16	300.018	325.073	347.137	406.28			-14.4959	-8.69751	-1.31226	5.24902	20.0806	34.668	56.5185	117.096	190.491	231.506	252.991	333.496	348.053	377.167
-13.3057	-11.5967	-4.39453	3.90625	15.1062	26.7029	55.0537	119.202	186.707	250.061	299.866	323.914	347.015	406.006			-14.4653	-8.66699	-1.25122	5.79834	19.8975	34.6069	56.0608	117.035	190.369	232.33	253.418	333.618	347.809	379.456
-13.2752	-11.6882	-4.45557	3.75366	15.0146	26.6724	54.8096	119.415	187.012	248.993	299.835	322.784	346.954	405.487			-14.4348	-8.66699	-1.2207	6.37817	19.7143	34.4849	55.7556	117.035	190.186	233.063	253.754	333.923	347.87	381.805
-13.2446	-11.7798	-4.5166	3.63159	14.9536	26.5808	54.5959	119.659	187.347	248.016	299.988	321.655	347.046	404.755			-14.3738	-8.63647	-1.19019	6.89697	19.5312	34.3017	55.5725	117.126	189.911	233.704	254.089	334.412	348.297	384.186
-13.2141	-11.8408	-4.54712	3.50952	14.9231	26.4893	54.4434	119.843	187.714	247.131	300.323	320.648	347.259	403.748			-14.3127	-8.63647	-1.12915	7.35474	19.3787	34.1187	55.542	117.279	189.606	234.192	254.364	335.022	349.091	386.444
-13.1531	-11.8713	-4.54712	3.44849	14.8926	26.3977	54.3213	120.026	188.019	246.429	300.903	319.702	347.595	402.496			-14.2517	-8.63647	-1.06812	7.75146	19.2261	33.905	55.6641	117.462	189.27	234.467	254.669	335.785	350.25	388.489
-13.1226	-11.9018	-4.5166	3.41797	14.8926	26.3061	54.3213	120.178	188.293	245.819	301.697	318.909	348.053	400.97			-14.1907	-8.63647	-0.97656	7.9956	19.1345	33.6609	55.9387	117.645	188.995	234.558	254.944	336.609	351.654	390.259
-13.0615	-11.9018	-4.45557	3.41797	14.8926	26.1841	54.4128	120.3	188.477	245.331	302.673	318.176	348.602	399.2			-14.0991	-8.63647	-0.85449	8.17871	19.0735	33.4167	56.3049	117.828	188.782	234.467	255.249	337.524	353.241	391.693
-13.031	-11.8713	-4.36401	3.44849	14.9231	26.0925	54.6265	120.392	188.568	244.965	303.772	317.505	349.243	397.247			-14.0381	-8.63647	-0.76294	8.20923	19.043	33.1726	56.7932	117.981	188.69	234.161	255.585	338.44	354.858	392.731
-12.97	-11.8103	-4.24194	3.479	14.9231	26.001	54.9927	120.453	188.629	244.629	304.932	316.833	349.915	395.203			-13.9771	-8.60596	-0.67139	8.14819	19.043	32.9285	57.3425	118.042	188.721	233.734	255.92	339.355	356.415	393.402
-12.9089	-11.7188	-4.08935	3.54004	14.9536	25.8789	55.4199	120.453	188.66	244.385	306.122	316.162	350.677	393.127			-13.916	-8.60596	-0.61035	8.02612	19.104	32.7148	57.9529	118.073	188.873	233.185	256.287	340.21	357.819	393.646
-12.8784	-11.6272	-3.93677	3.63159	14.9841	25.7263	55.9692	120.422	188.629	244.171	307.312	315.399	351.471	391.235			-13.855	-8.57544	-0.57983	7.8125	19.165	32.5012	58.5327	118.042	189.117	232.544	256.744	340.912	359.009	393.494
-12.8479	-11.5051	-3.75366	3.69263	15.0452	25.5127	56.5796	120.331	188.629	244.019	308.441	314.606	352.325	389.587			-13.7939	-8.54492	-0.57983	7.59888	19.2871	32.2571	59.1125	117.981	189.453	231.842	257.294	341.4	359.955	392.975
-12.8479	-11.4136	-3.57056	3.78418	15.1672	25.238	57.2205	120.209	188.629	243.896	309.509	313.721	353.21	388.336			-13.7329	-8.5144	-0.64087	7.32422	19.4092	32.0434	59.6313	117.92	189.758	231.171	257.904	341.644	360.657	392.059
-12.8479	-11.2915	-3.38745	3.84521	15.2893	24.9329	57.8308	120.056	188.66	243.835	310.486	312.866	354.095	387.512			-13.7024	-8.48389	-0.7019	7.08008	19.5618	31.7993	60.0586	117.828	190.094	230.499	258.606	341.614	361.176	390.778
-12.8784	-11.1694	-3.23486	3.90625	15.4724	24.5972	58.4717	119.934	188.69	243.835	311.34	312.012	354.98	387.146			-13.6719	-8.48389	-0.82397	6.86645	19.7143	31.5247	60.4248	117.737	190.338	229.858	259.399	341.309	361.572	389.252
-12.9089	-11.0779	-3.08228	3.96728	15.6555	24.231	59.021	119.812	188.69	243.866	312.073	311.249	355.865	387.176			-13.6719	-8.45337	-0.94604	6.65283	19.8364	31.25	60.6995	117.645	190.491	229.279	260.193	340.759	361.908	387.543
-12.97	-10.9863	-2.9602	3.9978	15.8691	23.8953	59.5398	119.751	188.721	243.958	312.653	310.638	356.659	387.604			-13.6719	-8.48389	-1.09863	6.50024	19.9585	30.9448	60.852	117.554	190.582	228.79	260.986	339.966	362.183	385.773
-13.031	-10.9253	-2.86865	3.9978	16.0522	23.5596	59.9365	119.69	188.69	244.08	313.11	310.15	357.33	388.245			-13.7024	-8.48389	-1.19019	6.37817	20.05	30.6091	60.9131	117.462	190.582	228.363	261.719	338.989	362.488	384.094
-13.1226	-10.8643	-2.80762	3.9978	16.2354	23.2849	60.2722	119.629	188.69	244.263	313.446	309.814	357.91	389.038			-13.7634	-8.5144	-1.28174	6.28662	20.1416	30.304	60.8826	117.31	190.521	228.058	262.36	337.921	362.762	382.66
-13.1836	-10.8032	-2.7771	3.96728	16.3879	23.0713	60.5164	119.598	188.629	244.476	313.69	309.631	358.337	389.862			-13.8245	-8.5144	-1.31226	6.22559	20.2026	29.9683	60.8215	117.126	190.43	227.875	262.848	336.761	362.976	381.561
-13.2752	-10.7422	-2.7771	3.93677	16.4795	22.8882	60.6689	119.507	188.599	244.69	313.843	309.57	358.612	390.594			-13.916	-8.5144	-1.28174	6.16455	20.2637	29.6631	60.6689	116.882	190.338	227.753	263.184	335.632	363.068	380.859
-13.3667	-10.7117	-2.7771	3.87573	16.51	22.7966	60.7605	119.385	188.538	244.904	313.965	309.631	358.765	391.205			-13.9771	-8.5144	-1.2207	6.10352	20.3247	29.3884	60.5164	116.577	190.247	227.753	263.336	334.595	363.068	380.615
-13.4277	-10.6812	-2.7771	3.78418	16.51	22.7051	60.791	119.171	188.477	245.117	314.056	309.784	358.826	391.632			-14.0686	-8.48389	-1.12915	6.073	20.3552	29.1138	60.3332	116.211	190.186	227.783	263.336	333.649	362.946	380.829
-13.4888	-10.6506	-2.80762	3.72314	16.4185	22.644	60.791	118.866	188.446	245.331	314.209	310.089	358.826	391.907			-14.1602	-8.42285	-0.97656	6.01196	20.4163	28.9001	60.1501	115.784	190.155	227.875	263.123	332.916	362.671	381.378
-13.5498	-10.6201	-2.80762	3.66211	16.3269	22.6135	60.7605	118.469	188.416	245.544	314.392	310.516	358.826	391.998			-14.2212	-8.3313	-0.82397	5.95093	20.4468	28.7476	59.967	115.356	190.155	227.936	262.695	332.428	362.305	382.233
-13.6108	-10.5896	-2.80762	3.60107	16.1743	22.583	60.73	117.981	188.416	245.758	314.606	311.096	358.856	391.907			-14.2517	-8.23975	-0.67139	5.88989	20.4468	28.6255	59.7534	114.929	190.216	227.966	262.085	332.214	361.877	383.27
-13.6414	-10.5591	-2.7771	3.57056	16.0217	22.5525	60.73	117.462	188.385	246.002	314.88	311.829	358.978	391.693			-14.2517	-8.11767	-0.5188	5.79834	20.4773	28.5645	59.5398	114.532	190.308	227.936	261.291	332.275	361.389	384.369
-13.6719	-10.5286	-2.7771	3.54004	15.8386	22.522	60.73	116.943	188.354	246.216	315.186	312.653	359.253	391.357			-14.2517	-7.9956	-0.39673	5.70679	20.4468	28.595	59.3262	114.197	190.43	227.814	260.315	332.611	360.901	385.498
-13.7024	-10.5286	-2.74658	3.57056	15.6555	22.4915	60.73	116.425	188.293	246.46	315.521	313.568	359.711	390.93			-14.2212	-7.84302	-0.30518	5.61523	20.3857	28.656	59.0515	113.953	190.552	227.57	259.186	333.16	360.413	386.536
-13.7329	-10.498	-2.74658	3.60107	15.4724	22.522	60.73	115.967	188.202	246.674	315.796	314.484	360.352	390.411			-14.1602	-7.72095	-0.21362	5.52368	20.2942	28.8086	58.8074	113.8	190.674	227.234	257.965	333.832	359.924	387.512
-13.7634	-10.498	-2.71606	3.63159	15.2893	22.5525	60.6995	115.57	188.049	246.857	316.009	315.338	361.206	389.801			-14.0686	-7.59888	-0.15259	5.40161	20.1416	29.0222	58.5022	113.77	190.735	226.776	256.744	334.595	359.405	388.367
-13.8245	-10.498	-2.71606	3.69263	15.1062	22.644	60.6689	115.234	187.836	246.979	316.071	316.071	362.274	389.099			-13.9771	-7.50732	-0.12207	5.31006	19.9585	29.2664	58.2275	113.861	190.765	226.227	255.646	335.358	358.887	389.191
-13.855	-10.498	-2.71606	3.72314	14.9536	22.7966	60.6079	114.929	187.53	247.04	315.979	316.62	363.495	388.306			-13.916	-7.44629	-0.09155	5.21851	19.7449	29.541	57.9224	114.075	190.735	225.586	254.73	335.998	358.307	390.015
-13.916	-10.498	-2.71606	3.75366	14.801	22.9797	60.5164	114.685	187.195	246.979	315.613	316.956	364.838	387.451			-13.8245	-7.38525	-0.06104	5.12695	19.4702	29.7852	57.5867	114.349	190.674	224.945	254.089	336.487	357.727	390.93
-13.9771	-10.4675	-2.74658	3.75366	14.679	23.2239	60.4248	114.41	186.768	246.857	315.002	317.108	366.272	386.444			-13.7329	-7.38525	-0.06104	5.06592	19.1956	29.9988	57.251	114.655	190.582	224.274	253.754	336.792	357.086	391.968
-14.0076	-10.4675	-2.74658	3.75366	14.5874	23.4375	60.3638	114.136	186.34	246.674	314.148	317.108	367.737	385.345			-13.6414	-7.41577	-0.06104	5.0354	18.8599	30.1819	56.8542	114.96	190.43	223.602	253.815	336.884	356.445	393.219
-14.0381	-10.437	-2.71606	3.69263	14.4959	23.6511	60.2722	113.8	185.852	246.399	313.019	317.047	369.141	384.125			-13.5498	-7.47681	-0.03052	5.0354	18.5547	30.2429	56.4575	115.204	190.247	222.9	254.242	336.761	355.774	394.684
-14.0686	-10.4065	-2.71606	3.57056	14.4043	23.8037	60.2417	113.434	185.394	246.124	311.707	316.956	370.483	382.751			-13.4888	-7.56836	0	5.06592	18.1885	30.2429	55.9997	115.356	190.063	222.198	254.974	336.487	355.072	396.362
-14.0381	-10.376	-2.65503	3.44849	14.3127	23.9258	60.2417	113.037	184.937	245.85	310.242	316.925	371.704	381.317			-13.3972	-7.69043	0	5.12695	17.8528	30.1514	55.5115	115.326	189.85	221.466	255.951	336.06	354.34	398.163
-14.0076	-10.3149	-2.59399	3.32642	14.2517	23.9563	60.2417	112.671	184.54	245.605	308.655	316.986	372.803	379.791			-13.3362	-7.8125	0.06104	5.24902	17.4866	29.9683	54.9927	115.143	189.606	220.673	257.08	335.541	353.577	399.994
-13.9465	-10.2844	-2.50244	3.17383	14.1296	23.9258	60.2417	112.335	184.174	245.453	307.037	317.139	373.688	378.296			-13.2752	-7.93457	0.15259	5.37109	17.1509	29.6936	54.4434	114.777	189.301	219.849	258.301	334.9	352.783	401.703
-13.855	-10.2234	-2.41089	3.02124	14.0381	23.8342	60.2112	112.061	183.868	245.361	305.45	317.444	374.42	376.831			-13.2141	-8.02612	0.27466	5.52368	16.8152	29.3579	53.894	114.258	188.873	219.025	259.552	334.228	351.959	403.137
-13.7634	-10.1318	-2.34985	2.86865	13.916	23.6816	60.0891	111.969	183.563	245.361	303.894	317.871	375.03	375.488			-13.1531	-8.14819	0.42725	5.67627	16.4795	29.0222	53.3752	113.586	188.354	218.201	260.681	333.527	351.074	404.205
-13.6719	-10.0708	-2.28882	2.74658	13.7939	23.468	59.9365	112.03	183.319	245.453	302.429	318.42	375.549	374.329			-13.1226	-8.20923	0.54932	5.79834	16.2048	28.656	52.887	112.854	187.714	217.407	261.719	332.764	350.159	404.816
-13.6108	-9.97925	-2.2583	2.62451	13.6414	23.2544	59.6619	112.274	183.075	245.605	301.056	319.061	376.038	373.352			-13.0615	-8.27026	0.7019	5.92041	15.9912	28.3203	52.4597	112.122	186.951	216.705	262.604	331.97	349.182	404.877
-13.5193	-9.91821	-2.2583	2.56348	13.5193	23.0408	59.2651	112.732	182.8	245.819	299.805	319.763	376.587	372.65			-13.031	-8.30078	0.85449	6.04248	15.8081	27.9846	52.124	111.389	186.035	216.156	263.275	331.207	348.175	404.419
-13.4888	-9.82666	-2.31934	2.50244	13.3972	22.7966	58.8074	113.373	182.526	246.063	298.645	320.557	377.258	372.192			-12.97	-8.3313	0.97656	6.13403	15.686	27.71	51.8799	110.718	185.059	215.729	263.763	330.414	347.198	403.503
-13.4582	-9.73511	-2.41089	2.50244	13.3057	22.583	58.2886	114.105	182.159	246.338	297.668	321.381	378.143	371.979			-12.9395	-8.3313	1.06812	6.19507	15.5945	27.4963	51.7883	110.138	184.052	215.424	264.008	329.681	346.283	402.222
-13.4582	-9.64355	-2.56348	2.56348	13.2446	22.3999	57.8003	114.929	181.793	246.643	296.844	322.205	379.242	372.009			-12.9089	-8.3313	1.12915	6.22559	15.5335	27.3132	51.8494	109.65	183.075	215.271	264.069	328.979	345.459	400.665
-13.4888	-9.52148	-2.74658	2.65503	13.1836	22.2168	57.312	115.753	181.366	246.918	296.234	323.029	380.585	372.284			-12.8784	-8.3313	1.15967	6.22559	15.5029	27.1912	52.063	109.283	182.19	215.24	263.916	328.339	344.788	398.895
-13.5193	-9.42993	-2.92969	2.80762	13.1226	22.0642	56.9153	116.486	180.939	247.192	295.807	323.761	382.08	372.803			-12.8479	-8.3313	1.12915	6.22559	15.5029	27.0691	52.3987	108.978	181.396	215.302	263.58	327.728	344.238	397.034
-13.5803	-9.33838	-3.17383	2.99072	13.1226	21.9116	56.6406	117.096	180.542	247.437	295.593	324.432	383.728	373.535			-12.8479	-8.36182	1.06812	6.19507	15.5335	27.0081	52.8259	108.765	180.817	215.424	263.153	327.118	343.872	395.111
-13.6719	-9.24683	-3.35693	3.23486	13.092	21.759	56.4575	117.523	180.206	247.589	295.593	325.012	385.406	374.481			-12.8174	-8.42285	1.00708	6.13403	15.564	26.947	53.3752	108.582	180.389	215.607	262.604	326.569	343.628	393.127
-13.7634	-9.15527	-3.57056	3.479	13.092	21.6064	56.3965	117.798	179.932	247.711	295.746	325.47	386.993	375.61			-12.8174	-8.48389	0.88501	6.10352	15.5945	26.947	53.9856	108.459	180.176	215.82	262.054	325.958	343.536	391.083
-13.855	-9.06372	-3.72314	3.75366	13.0615	21.4844	56.3965	117.859	179.749	247.711	296.02	325.836	388.397	376.862			-12.8174	-8.60596	0.76294	6.04248	15.6555	26.947	54.5959	108.398	180.145	216.095	261.505	325.317	343.506	388.977
-13.9465	-9.00268	-3.8147	3.9978	13.031	21.3623	56.4575	117.798	179.657	247.62	296.387	326.111	389.496	378.143			-12.8174	-8.69751	0.61035	6.01196	15.7471	26.9775	55.2368	108.368	180.237	216.37	260.986	324.585	343.506	386.749
-14.0076	-8.91113	-3.87573	4.21143	12.97	21.2707	56.5491	117.615	179.718	247.375	296.814	326.324	390.289	379.333			-12.7869	-8.8501	0.45776	6.04248	15.8691	27.0386	55.8167	108.398	180.42	216.644	260.559	323.761	343.506	384.399
-14.0686	-8.81958	-3.84521	4.3335	12.8784	21.1792	56.6101	117.34	179.871	247.009	297.241	326.508	390.655	380.402			-12.7869	-8.97217	0.30518	6.10352	15.9912	27.1301	56.3965	108.49	180.634	216.827	260.193	322.876	343.445	381.988
-14.0686	-8.75854	-3.78418	4.39453	12.7869	21.1182	56.6406	117.065	180.145	246.49	297.668	326.63	390.625	381.287			-12.7563	-9.09424	0.15259	6.22559	16.1438	27.2522	56.8848	108.643	180.847	216.919	259.888	321.899	343.323	379.486
-14.0991	-8.69751	-3.69263	4.36401	12.6648	21.0876	56.6101	116.791	180.511	245.88	298.096	326.721	390.228	381.927			-12.7258	-9.18579	0	6.40869	16.2964	27.3743	57.3425	108.917	181	216.888	259.613	320.862	343.17	377.014
-14.0686	-8.66699	-3.57056	4.27246	12.5732	21.0571	56.5796	116.547	180.908	245.148	298.523	326.813	389.465	382.355			-12.6953	-9.27734	-0.12207	6.62231	16.4795	27.5268	57.7392	109.222	181.061	216.675	259.369	319.824	342.987	374.634
-14.0381	-8.63647	-3.41797	4.08935	12.4817	21.0266	56.488	116.302	181.396	244.354	298.92	326.874	388.458	382.629			-12.6343	-9.30786	-0.27466	6.89697	16.6321	27.6794	58.0444	109.65	181	216.309	259.125	318.848	342.773	372.467
-14.0076	-8.63647	-3.26538	3.87573	12.3901	21.0266	56.3965	116.119	181.885	243.53	299.316	326.904	387.268	382.843			-12.6038	-9.30786	-0.42725	7.17163	16.8152	27.832	58.258	110.107	180.817	215.759	258.82	317.963	342.59	370.575
-13.9771	-8.63647	-3.11279	3.60107	12.3291	21.0266	56.3049	115.967	182.373	242.737	299.744	326.904	385.956	383.087			-12.5427	-9.27734	-0.61035	7.44629	16.9678	27.9846	58.3801	110.657	180.511	215.088	258.484	317.2	342.438	369.049
-13.916	-8.69751	-2.9602	3.32642	12.2681	21.0266	56.2134	115.845	182.831	242.004	300.171	326.782	384.613	383.392			-12.4817	-9.24683	-0.79346	7.65991	17.1509	28.1372	58.4106	111.206	180.115	214.325	258.087	316.589	342.316	367.92
-13.8855	-8.72803	-2.86865	3.05176	12.2376	21.0266	56.1523	115.753	183.258	241.394	300.598	326.63	383.27	383.82			-12.4207	-9.18579	-0.97656	7.8125	17.334	28.2593	58.3191	111.786	179.687	213.531	257.66	316.162	342.224	367.218
-13.8245	-8.78906	-2.7771	2.80762	12.146	21.0266	56.1218	115.662	183.655	240.906	300.995	326.324	382.019	384.399			-12.3596	-9.15527	-1.15967	7.87353	17.5781	28.3814	58.136	112.335	179.199	212.738	257.202	315.857	342.133	366.943
-13.7634	-8.8501	-2.71606	2.62451	12.0544	21.0266	56.1523	115.631	183.99	240.601	301.361	325.928	380.859	385.132			-12.2681	-9.12475	-1.34277	7.84302	17.8223	28.5034	57.8918	112.823	178.711	212.036	256.744	315.704	341.98	367.035
-13.7024	-8.91113	-2.68555	2.50244	11.9018	21.0571	56.2134	115.601	184.265	240.417	301.697	325.439	379.852	385.986			-12.207	-9.09424	-1.52588	7.72095	18.1274	28.595	57.5256	113.251	178.284	211.456	256.287	315.613	341.736	367.462
-13.6108	-8.94165	-2.68555	2.44141	11.6882	21.1182	56.3355	115.631	184.54	240.417	301.971	324.89	378.967	386.902			-12.1155	-9.09424	-1.67847	7.50732	18.4631	28.6865	57.1594	113.586	177.917	211.029	255.859	315.613	341.339	368.164
-13.5498	-8.97217	-2.74658	2.47192	11.4136	21.1792	56.488	115.662	184.753	240.57	302.155	324.249	378.204	387.878			-12.0239	-9.12475	-1.83105	7.20215	18.8293	28.7476	56.7627	113.861	177.612	210.815	255.432	315.674	340.729	369.11
-13.4582	-9.00268	-2.80762	2.53296	11.1084	21.3013	56.6711	115.753	184.937	240.784	302.277	323.639	377.624	388.824			-11.9324	-9.15527	-1.95312	6.86645	19.2261	28.8086	56.3965	114.014	177.429	210.785	255.066	315.826	339.935	370.178
-13.3972	-9.00268	-2.89917	2.65503	10.8032	21.4233	56.8848	115.845	185.12	241.119	302.338	322.998	377.197	389.74			-11.8713	-9.18579	-2.04468	6.50024	19.5923	28.8086	56.0608	114.105	177.307	210.937	254.791	316.009	338.928	371.368
-13.3057	-9.00268	-3.02124	2.83813	10.4675	21.5759	57.0984	115.997	185.272	241.455	302.338	322.449	376.953	390.564			-11.7798	-9.21631	-2.10571	6.13403	19.928	28.8086	55.8167	114.075	177.307	211.243	254.608	316.315	337.83	372.589
-13.2446	-9.00268	-3.14331	3.02124	10.1929	21.7285	57.312	116.15	185.486	241.821	302.216	321.93	376.923	391.296			-11.7188	-9.24683	-2.16675	5.79834	20.2331	28.7476	55.6641	113.953	177.368	211.67	254.547	316.681	336.67	373.779
-13.1836	-8.97217	-3.2959	3.20435	9.91821	21.9421	57.4951	116.364	185.699	242.157	302.063	321.503	377.045	391.876			-11.6882	-9.24683	-2.19727	5.46265	20.4163	28.6865	55.5725	113.739	177.49	212.128	254.608	317.139	335.571	374.908
-13.1226	-8.97217	-3.479	3.41797	9.70459	22.1558	57.5867	116.577	185.913	242.432	301.819	321.136	377.319	392.303			-11.6577	-9.24683	-2.19727	5.18799	20.5078	28.595	55.603	113.403	177.673	212.616	254.822	317.657	334.595	375.946
-13.092	-9.00268	-3.63159	3.60107	9.552	22.4304	57.6782	116.852	186.157	242.645	301.514	320.801	377.716	392.578			-11.6577	-9.21631	-2.19727	4.97436	20.4773	28.4729	55.7251	112.976	177.917	213.043	255.188	318.207	333.862	376.862
-13.031	-9.0332	-3.78418	3.78418	9.49097	22.7356	57.6782	117.157	186.371	242.767	301.147	320.465	378.174	392.7			-11.6882	-9.18579	-2.19727	4.82178	20.3247	28.3508	55.9082	112.457	178.162	213.409	255.707	318.726	333.435	377.747
-13.0005	-9.06372	-3.93677	3.96728	9.46045	23.0713	57.6172	117.462	186.554	242.798	300.781	320.129	378.632	392.7			-11.7188	-9.15527	-2.16675	4.73022	20.0195	28.2288	56.1218	111.847	178.436	213.623	256.317	319.122	333.343	378.571
-13.0005	-9.09424	-4.08935	4.11987	9.49097	23.4375	57.5256	117.798	186.645	242.798	300.384	319.794	379.028	392.578			-11.7798	-9.12475	-2.16675	4.73022	19.6533	28.1372	56.366	111.206	178.741	213.745	257.05	319.397	333.527	379.425
-13.0005	-9.15527	-4.18091	4.27246	9.552	23.8342	57.4646	118.164	186.615	242.737	300.018	319.397	379.364	392.364			-11.8408	-9.06372	-2.13623	4.79126	19.165	28.0762	56.6101	110.535	179.077	213.745	257.812	319.458	333.954	380.402
-13.031	-9.21631	-4.27246	4.39453	9.64355	24.2615	57.4036	118.53	186.432	242.645	299.713	319	379.578	392.09			-11.9324	-9.0332	-2.13623	4.91333	18.6157	28.0762	56.8237	109.894	179.413	213.684	258.606	319.366	334.534	381.531
-13.0615	-9.27734	-4.3335	4.5166	9.76562	24.7192	57.4036	118.866	186.127	242.615	299.499	318.573	379.73	391.785			-12.0239	-9.0332	-2.16675	5.09644	18.0359	28.1372	57.0374	109.314	179.749	213.623	259.369	319.153	335.144	382.843
-13.1226	-9.30786	-4.36401	4.63867	9.91821	25.1465	57.4951	119.171	185.669	242.645	299.347	318.176	379.791	391.479			-12.1155	-9.00268	-2.16675	5.31006	17.4561	28.2898	57.1899	108.856	180.084	213.562	260.132	318.848	335.663	384.369
-13.1836	-9.3689	-4.36401	4.73022	10.0403	25.5737	57.7087	119.446	185.089	242.737	299.286	317.81	379.791	391.205			-12.207	-9.00268	-2.19727	5.58472	16.8762	28.5034	57.3425	108.49	180.45	213.562	260.864	318.542	335.998	386.108
-13.2446	-9.42993	-4.3335	4.79126	10.1623	25.9705	57.9834	119.659	184.418	242.92	299.347	317.535	379.73	390.991			-12.3291	-8.97217	-2.22778	5.85937	16.3574	28.7781	57.4951	108.276	180.756	213.684	261.566	318.298	336.06	388
-13.3362	-9.49097	-4.30298	4.85229	10.2539	26.3367	58.3191	119.812	183.746	243.195	299.53	317.322	379.639	390.839			-12.4512	-8.94165	-2.2583	6.13403	15.8691	29.0832	57.6477	108.215	181.091	213.898	262.238	318.207	335.876	390.015
-13.3972	-9.552	-4.27246	4.85229	10.3149	26.6724	58.7158	119.934	183.044	243.5	299.835	317.169	379.456	390.808			-12.5732	-8.91113	-2.28882	6.40869	15.5029	29.3884	57.8613	108.246	181.396	214.233	262.878	318.268	335.419	391.968
-13.4582	-9.61304	-4.24194	4.79126	10.376	26.9165	59.082	120.026	182.404	243.835	300.293	317.078	379.181	390.9			-12.7258	-8.88061	-2.28882	6.68335	15.1672	29.6631	58.1055	108.429	181.671	214.691	263.458	318.481	334.747	393.829
-13.5193	-9.67407	-4.21143	4.69971	10.376	27.1301	59.4482	120.087	181.793	244.141	300.903	316.986	378.723	391.174			-12.8479	-8.81958	-2.31934	6.89697	14.9536	29.9072	58.4412	108.643	181.946	215.21	264.069	318.848	334.015	395.416
-13.5803	-9.73511	-4.21143	4.57764	10.3455	27.2522	59.7839	120.148	181.274	244.385	301.666	316.894	378.052	391.571			-13.0005	-8.78906	-2.31934	7.1106	14.801	30.0903	58.8074	108.948	182.22	215.82	264.648	319.244	333.252	396.698
-13.6108	-9.82666	-4.18091	4.39453	10.2844	27.3438	60.0281	120.178	180.847	244.568	302.582	316.742	377.075	392.12			-13.1531	-8.72803	-2.31934	7.26318	14.74	30.2124	59.2041	109.222	182.434	216.492	265.259	319.58	332.581	397.552
-13.6414	-9.88769	-4.21143	4.21143	10.1929	27.3743	60.2112	120.239	180.542	244.629	303.619	316.467	375.824	392.731			-13.2752	-8.69751	-2.28882	7.35474	14.7705	30.2734	59.6619	109.497	182.648	217.133	265.869	319.763	332.092	397.98
-13.6414	-9.97925	-4.24194	4.02832	10.1013	27.3132	60.3332	120.27	180.298	244.598	304.718	316.071	374.207	393.341			-13.3972	-8.69751	-2.22778	7.41577	14.8315	30.2734	60.1196	109.741	182.8	217.834	266.479	319.672	331.848	397.98
-13.6414	-10.0403	-4.27246	3.8147	10.0098	27.2217	60.3638	120.331	180.145	244.476	305.786	315.582	372.314	393.89			-13.5193	-8.72803	-2.16675	7.41577	14.9231	30.2734	60.5774	109.924	182.953	218.506	267.12	319.275	331.879	397.583
-13.6108	-10.1318	-4.30298	3.63159	9.88769	27.0996	60.3943	120.331	180.054	244.324	306.793	315.033	370.148	394.287			-13.6108	-8.75854	-2.04468	7.38525	15.0452	30.2734	61.0352	110.016	183.075	219.208	267.731	318.481	332.153	396.881
-13.5498	-10.1929	-4.36401	3.41797	9.76562	26.9165	60.3943	120.331	180.023	244.141	307.648	314.423	367.798	394.44			-13.7024	-8.81958	-1.92261	7.32422	15.1672	30.3345	61.4624	110.077	183.197	219.879	268.28	317.352	332.642	395.935
-13.5193	-10.2539	-4.42505	3.26538	9.67407	26.7029	60.3638	120.239	180.023	243.958	308.319	313.812	365.356	394.257			-13.7634	-8.91113	-1.77002	7.20215	15.2588	30.4565	61.8591	110.107	183.319	220.52	268.707	315.948	333.313	394.867
-13.4888	-10.3455	-4.48608	3.11279	9.58252	26.4587	60.3027	120.087	180.084	243.744	308.777	313.263	362.884	393.738			-13.855	-9.00268	-1.58691	7.08008	15.3503	30.6396	62.2253	110.046	183.502	221.13	268.982	314.392	334.045	393.707
-13.4582	-10.4065	-4.5166	3.02124	9.49097	26.2146	60.2722	119.904	180.176	243.561	308.99	312.805	360.504	392.853			-13.8855	-9.12475	-1.40381	6.92749	15.4114	30.8838	62.5915	109.985	183.746	221.649	269.043	312.775	334.839	392.548
-13.4277	-10.4675	-4.57764	2.92969	9.39941	25.9705	60.2417	119.659	180.267	243.378	309.051	312.469	358.215	391.632			-13.9465	-9.21631	-1.19019	6.7749	15.4419	31.2195	62.9272	109.924	184.052	222.107	268.86	311.249	335.602	391.449
-13.4277	-10.498	-4.57764	2.89917	9.3689	25.7568	60.2112	119.385	180.389	243.225	308.96	312.256	356.079	390.137			-13.9465	-9.33838	-1.00708	6.62231	15.4419	31.5857	63.2629	109.802	184.479	222.412	268.433	309.875	336.273	390.503
-13.4582	-10.5591	-4.60815	2.86865	9.30786	25.6043	60.1807	119.11	180.511	243.072	308.777	312.225	354.156	388.397			-13.9771	-9.42993	-0.79346	6.46973	15.4419	32.0129	63.5376	109.711	184.998	222.595	267.822	308.777	336.822	389.679
-13.4888	-10.5896	-4.57764	2.86865	9.27734	25.4822	60.1807	118.835	180.634	242.92	308.533	312.286	352.386	386.566			-13.9771	-9.52148	-0.61035	6.31714	15.4114	32.4097	63.7512	109.619	185.608	222.626	267.029	307.922	337.25	389.008
-13.5193	-10.5896	-4.57764	2.89917	9.27734	25.4517	60.2112	118.622	180.725	242.859	308.319	312.469	350.83	384.705			-13.9465	-9.58252	-0.45776	6.16455	15.3809	32.8064	63.9038	109.558	186.34	222.534	266.174	307.342	337.555	388.489
-13.5803	-10.5591	-4.54712	2.92969	9.30786	25.5127	60.2417	118.469	180.817	242.798	308.136	312.714	349.457	382.873			-13.916	-9.61304	-0.30518	6.01196	15.3503	33.1726	63.9343	109.528	187.134	222.351	265.35	306.946	337.738	388.031
-13.6414	-10.498	-4.48608	2.9602	9.33838	25.6653	60.3027	118.378	180.908	242.828	307.983	313.019	348.267	381.195			-13.916	-9.61304	-0.15259	5.88989	15.3198	33.4778	63.8428	109.528	187.958	222.015	264.618	306.702	337.799	387.634
-13.6719	-10.4065	-4.45557	2.99072	9.39941	25.9094	60.3943	118.347	181	242.95	307.892	313.293	347.29	379.7			-13.8855	-9.61304	-0.03052	5.76782	15.3503	33.7524	63.5986	109.619	188.812	221.649	264.069	306.519	337.769	387.176
-13.7024	-10.3149	-4.36401	3.02124	9.49097	26.2451	60.4858	118.347	181.122	243.103	307.8	313.568	346.527	378.357			-13.855	-9.552	0.03052	5.64575	15.3809	33.9966	63.2324	109.741	189.636	221.161	263.702	306.335	337.677	386.688
-13.7329	-10.1929	-4.27246	3.08228	9.61304	26.6418	60.5774	118.378	181.274	243.317	307.709	313.751	345.947	377.228			-13.855	-9.49097	0.12207	5.52368	15.4419	34.2407	62.7136	109.955	190.399	220.673	263.519	306.061	337.585	386.078
-13.7329	-10.0708	-4.18091	3.11279	9.76562	27.0996	60.6689	118.408	181.488	243.561	307.617	313.843	345.612	376.251			-13.855	-9.42993	0.18311	5.43213	15.564	34.4238	62.0727	110.199	191.04	220.154	263.489	305.695	337.524	385.406
-13.7329	-9.94873	-4.05884	3.14331	9.91821	27.5268	60.73	118.408	181.824	243.866	307.495	313.873	345.428	375.366			-13.855	-9.33838	0.21362	5.34058	15.686	34.6375	61.3098	110.474	191.528	219.635	263.519	305.206	337.585	384.705
-13.7329	-9.82666	-3.93677	3.20435	10.0708	27.9541	60.7605	118.378	182.22	244.202	307.373	313.782	345.428	374.603			-13.916	-9.27734	0.21362	5.21851	15.8386	34.8205	60.4248	110.748	191.833	219.147	263.55	304.657	337.738	384.033
-13.7329	-9.73511	-3.78418	3.2959	10.2234	28.3508	60.791	118.317	182.77	244.568	307.19	313.599	345.551	373.901			-13.9465	-9.18579	0.18311	5.12695	15.9912	34.9731	59.4788	110.992	191.986	218.75	263.489	304.016	338.104	383.545
-13.7024	-9.64355	-3.63159	3.38745	10.3149	28.656	60.7605	118.256	183.411	245.056	306.946	313.324	345.764	373.352			-14.0076	-9.09424	0.15259	5.0354	16.1133	35.1257	58.4412	111.176	191.925	218.445	263.306	303.406	338.654	383.27
-13.7024	-9.58252	-3.479	3.54004	10.4065	28.9307	60.73	118.164	184.113	245.636	306.702	312.988	346.008	372.925			-14.0991	-9.0332	0.09155	4.94385	16.2048	35.2173	57.373	111.267	191.742	218.292	262.939	302.826	339.416	383.331
-13.7329	-9.552	-3.2959	3.69263	10.4675	29.1138	60.6995	118.103	184.845	246.338	306.427	312.592	346.283	372.711			-14.1602	-8.97217	0.03052	4.82178	16.2659	35.2173	56.2744	111.298	191.406	218.231	262.39	302.368	340.363	383.789
-13.7634	-9.52148	-3.14331	3.84521	10.4675	29.2053	60.6995	118.073	185.608	247.223	306.152	312.164	346.466	372.772			-14.2212	-8.91113	-0.03052	4.69971	16.2964	35.0952	55.2063	111.206	190.948	218.323	261.658	302.063	341.461	384.613
-13.8245	-9.52148	-2.99072	4.05884	10.4675	29.2664	60.6995	118.073	186.31	248.23	305.939	311.707	346.588	373.108			-14.3127	-8.88061	-0.09155	4.57764	16.2354	34.8816	54.2297	111.053	190.43	218.475	260.803	301.88	342.621	385.803
-13.8855	-9.52148	-2.80762	4.24194	10.4065	29.2358	60.73	118.134	186.951	249.359	305.786	311.31	346.619	373.749			-14.3433	-8.8501	-0.15259	4.39453	16.1438	34.5459	53.3752	110.87	189.819	218.719	259.857	301.849	343.811	387.268
-13.9771	-9.52148	-2.65503	4.42505	10.3455	29.1443	60.791	118.195	187.5	250.58	305.725	310.974	346.527	374.664			-14.4043	-8.81958	-0.21362	4.21143	16.0217	34.0576	52.6428	110.626	189.148	219.055	258.942	301.91	344.94	388.885
-14.0686	-9.52148	-2.50244	4.60815	10.2539	28.9612	60.8215	118.286	187.897	251.831	305.847	310.73	346.344	375.824			-14.4348	-8.81958	-0.24414	3.9978	15.8386	33.4473	52.124	110.413	188.416	219.391	258.118	302.002	345.886	390.503
-14.1602	-9.552	-2.34985	4.76074	10.1623	28.7476	60.8826	118.317	188.202	253.082	306.122	310.608	346.1	377.075			-14.4959	-8.8501	-0.24414	3.78418	15.6555	32.7759	51.7883	110.229	187.592	219.788	257.477	302.063	346.649	392.029
-14.2822	-9.58252	-2.2583	4.88281	10.1013	28.4424	60.852	118.286	188.416	254.242	306.549	310.547	345.825	378.357			-14.5264	-8.8501	-0.21362	3.50952	15.4114	32.0129	51.6052	110.107	186.737	220.245	257.08	302.032	347.168	393.28
-14.3738	-9.64355	-2.16675	4.97436	10.0403	28.1067	60.791	118.195	188.538	255.249	307.129	310.608	345.642	379.547			-14.5874	-8.88061	-0.18311	3.20435	15.1977	31.25	51.5747	110.077	185.822	220.734	256.958	301.88	347.412	394.196
-14.4653	-9.70459	-2.10571	5.00488	10.0098	27.7405	60.6079	118.073	188.599	256.103	307.861	310.669	345.52	380.554			-14.6484	-8.88061	-0.09155	2.89917	14.9536	30.4871	51.6663	110.138	184.875	221.283	257.111	301.605	347.473	394.745
-14.5569	-9.79614	-2.10571	5.00488	9.97925	27.3438	60.3332	117.889	188.629	256.775	308.624	310.76	345.52	381.348			-14.7095	-8.88061	-0.03052	2.56348	14.7095	29.7852	51.8188	110.229	183.929	221.924	257.538	301.178	347.321	394.928
-14.6484	-9.91821	-2.10571	4.97436	9.97925	26.9775	59.9365	117.737	188.69	257.233	309.418	310.791	345.642	381.866			-14.7705	-8.8501	0.03052	2.22778	14.4653	29.1138	51.9714	110.413	183.014	222.626	258.148	300.659	346.985	394.745
-14.74	-10.0403	-2.16675	4.91333	9.97925	26.6418	59.4482	117.584	188.751	257.507	310.181	310.699	345.856	382.141			-14.8621	-8.81958	0.09155	1.89209	14.2212	28.5339	52.1545	110.596	182.19	223.358	258.911	300.049	346.527	394.318
-14.801	-10.1318	-2.28882	4.82178	9.97925	26.3977	58.8379	117.493	188.843	257.66	310.852	310.516	346.13	382.172			-14.9536	-8.78906	0.15259	1.58691	13.9771	28.0456	52.3071	110.809	181.458	224.121	259.705	299.408	345.947	393.738
-14.8621	-10.2539	-2.41089	4.69971	9.97925	26.1841	58.197	117.493	189.056	257.721	311.462	310.181	346.405	382.08			-15.0452	-8.75854	0.18311	1.28174	13.7939	27.6184	52.4292	110.992	180.878	224.853	260.467	298.737	345.245	393.158
-14.8926	-10.3149	-2.56348	4.57764	9.97925	26.0925	57.4951	117.554	189.331	257.721	311.951	309.753	346.619	381.805			-15.1367	-8.75854	0.21362	1.0376	13.6108	27.2522	52.5207	111.176	180.481	225.525	261.139	298.096	344.452	392.67
-14.9231	-10.376	-2.74658	4.42505	9.94873	26.062	56.8237	117.645	189.697	257.69	312.378	309.265	346.802	381.409			-15.2283	-8.72803	0.18311	0.82397	13.4888	26.9775	52.6428	111.298	180.206	226.074	261.688	297.516	343.628	392.426
-14.9536	-10.4065	-2.89917	4.24194	9.91821	26.0925	56.1829	117.767	190.186	257.66	312.744	308.746	346.893	380.89			-15.2893	-8.75854	0.15259	0.67139	13.4277	26.7029	52.7954	111.45	180.084	226.471	262.115	297.028	342.804	392.517
-14.9231	-10.4065	-3.08228	4.02832	9.88769	26.1841	55.5725	117.859	190.765	257.629	313.08	308.258	346.924	380.28			-15.3198	-8.78906	0.12207	0.54932	13.3972	26.4893	52.948	111.542	180.115	226.715	262.39	296.661	342.102	393.005
-14.8926	-10.376	-3.23486	3.78418	9.85718	26.2756	55.0842	117.859	191.376	257.599	313.354	307.922	346.924	379.578			-15.3198	-8.8501	0.06104	0.48828	13.4277	26.3367	53.1006	111.664	180.237	226.746	262.604	296.448	341.583	393.951
-14.8621	-10.3455	-3.38745	3.54004	9.82666	26.3977	54.657	117.798	191.986	257.538	313.629	307.739	346.985	378.754			-15.2893	-8.94165	0	0.48828	13.4582	26.1536	53.2837	111.755	180.481	226.593	262.726	296.448	341.309	395.294
-14.801	-10.2844	-3.50952	3.26538	9.76562	26.4893	54.3518	117.645	192.535	257.446	313.843	307.77	347.168	377.838			-15.2283	-9.00268	-0.03052	0.54932	13.5193	26.0315	53.4668	111.877	180.756	226.257	262.787	296.631	341.4	397.003
-14.7095	-10.2539	-3.57056	2.99072	9.70459	26.5198	54.1687	117.371	192.993	257.263	314.026	308.044	347.473	376.831			-15.1672	-9.06372	-0.06104	0.61035	13.5803	25.9399	53.5889	112.03	181.091	225.739	262.878	297.058	341.766	398.926
-14.6179	-10.1929	-3.60107	2.74658	9.67407	26.5198	54.0771	117.004	193.298	256.958	314.148	308.563	347.961	375.763			-15.1062	-9.15527	-0.09155	0.7019	13.6108	25.8484	53.6804	112.152	181.427	225.098	263	297.699	342.468	400.909
-14.5264	-10.1318	-3.60107	2.50244	9.64355	26.4893	54.0466	116.577	193.39	256.47	314.148	309.265	348.572	374.664			-15.0452	-9.21631	-0.09155	0.82397	13.6414	25.7873	53.7415	112.305	181.732	224.426	263.153	298.492	343.353	402.801
-14.4043	-10.0708	-3.57056	2.28882	9.64355	26.3977	54.1077	116.15	193.268	255.798	314.056	310.12	349.304	373.535			-14.9536	-9.27734	-0.09155	0.94604	13.6108	25.7263	53.772	112.457	181.976	223.755	263.367	299.438	344.391	404.449
-14.2822	-10.0403	-3.54004	2.13623	9.67407	26.2451	54.1687	115.753	192.963	254.913	313.812	311.096	350.098	372.406			-14.8926	-9.3689	-0.06104	1.09863	13.5803	25.6958	53.772	112.549	182.19	223.175	263.641	300.476	345.398	405.731
-14.1296	-9.97925	-3.50952	2.01416	9.76562	26.0925	54.2908	115.448	192.505	253.784	313.477	312.103	350.922	371.307			-14.8621	-9.42993	-0.03052	1.28174	13.5498	25.6653	53.8025	112.579	182.312	222.748	263.977	301.544	346.313	406.616
-14.0076	-9.94873	-3.44849	1.92261	9.88769	25.9094	54.4128	115.234	191.956	252.441	312.958	313.11	351.654	370.239			-14.8315	-9.49097	0	1.49536	13.5193	25.6348	53.833	112.549	182.373	222.473	264.374	302.643	347.076	407.074
-13.8855	-9.91821	-3.41797	1.89209	10.0403	25.7568	54.5044	115.204	191.376	250.946	312.347	314.087	352.325	369.293			-14.801	-9.52148	0.03052	1.77002	13.5193	25.6043	53.9246	112.396	182.343	222.382	264.77	303.741	347.626	407.166
-13.7939	-9.91821	-3.38745	1.86157	10.2234	25.6043	54.5959	115.295	190.796	249.298	311.554	315.033	352.905	368.469			-14.801	-9.552	0.09155	2.10571	13.5193	25.5737	54.0466	112.152	182.281	222.443	265.137	304.779	347.9	406.921
-13.7024	-9.91821	-3.38745	1.83105	10.4675	25.5127	54.6875	115.57	190.308	247.589	310.669	315.918	353.363	367.798			-14.8315	-9.58252	0.12207	2.47192	13.5498	25.5432	54.2602	111.786	182.159	222.656	265.472	305.817	347.961	406.494
-13.6414	-9.91821	-3.38745	1.83105	10.7117	25.4517	54.7485	115.997	189.972	245.911	309.631	316.772	353.699	367.279			-14.8621	-9.552	0.18311	2.89917	13.6108	25.5127	54.5044	111.328	182.037	222.961	265.686	306.763	347.809	405.945
-13.6108	-9.94873	-3.38745	1.83105	10.9558	25.4211	54.8401	116.486	189.758	244.293	308.502	317.627	353.943	366.943			-14.8926	-9.52148	0.21362	3.32642	13.6414	25.4822	54.8401	110.809	181.915	223.267	265.717	307.709	347.534	405.273
-13.6108	-10.0098	-3.41797	1.83105	11.1999	25.4822	54.9011	117.065	189.697	242.828	307.281	318.451	354.065	366.76			-14.9536	-9.46045	0.27466	3.78418	13.7024	25.4822	55.2368	110.291	181.824	223.602	265.594	308.594	347.198	404.541
-13.6414	-10.0403	-3.44849	1.83105	11.4441	25.6043	54.9622	117.645	189.758	241.608	306.03	319.275	354.095	366.669			-15.0146	-9.3689	0.30518	4.21143	13.7024	25.4822	55.6641	109.772	181.763	223.907	265.259	309.448	346.924	403.686
-13.7024	-10.0403	-3.479	1.83105	11.6577	25.7263	55.0232	118.195	189.941	240.631	304.81	320.099	354.004	366.669			-15.1062	-9.27734	0.36621	4.63867	13.7024	25.4822	56.1523	109.344	181.793	224.213	264.74	310.242	346.802	402.649
-13.7939	-10.0708	-3.50952	1.83105	11.9018	25.9094	55.1147	118.713	190.186	239.929	303.711	320.923	353.882	366.669			-15.2283	-9.18579	0.42725	5.00488	13.6719	25.5127	56.6406	108.978	181.854	224.579	264.069	310.883	346.924	401.398
-13.855	-10.0708	-3.57056	1.86157	12.1155	26.0925	55.2063	119.11	190.521	239.532	302.795	321.808	353.699	366.669			-15.3198	-9.12475	0.45776	5.31006	13.6414	25.5432	57.1899	108.734	182.007	225.006	263.336	311.371	347.443	399.902
-13.916	-10.0403	-3.60107	1.92261	12.2986	26.2451	55.2673	119.415	190.887	239.41	302.124	322.693	353.485	366.608			-15.4419	-9.06372	0.48828	5.58472	13.5803	25.6043	57.7392	108.551	182.19	225.525	262.604	311.645	348.358	398.132
-13.9771	-10.0098	-3.66211	1.98364	12.4817	26.3672	55.2673	119.629	191.284	239.532	301.758	323.578	353.302	366.455			-15.564	-9.0332	0.5188	5.79834	13.5498	25.6653	58.3191	108.459	182.495	226.166	262.024	311.584	349.731	396.149
-14.0381	-9.97925	-3.72314	2.04468	12.6648	26.4587	55.2673	119.69	191.65	239.929	301.758	324.493	353.149	366.241			-15.686	-9.0332	0.48828	6.01196	13.5193	25.7568	58.9294	108.459	182.861	226.898	261.627	311.188	351.501	394.043
-14.0991	-9.97925	-3.78418	2.13623	12.7563	26.5198	55.2063	119.69	191.956	240.54	302.124	325.378	353.027	365.997			-15.8081	-9.06372	0.42725	6.19507	13.5193	25.8484	59.5398	108.49	183.319	227.692	261.505	310.486	353.577	391.937
-14.1296	-9.97925	-3.84521	2.22778	12.8479	26.5198	55.1147	119.629	192.2	241.364	302.795	326.263	352.966	365.723			-15.8997	-9.09424	0.33569	6.37817	13.5498	25.9399	60.1501	108.582	183.899	228.485	261.658	309.448	355.865	389.954
-14.1602	-9.97925	-3.87573	2.31934	12.8479	26.5198	54.9927	119.507	192.413	242.34	303.711	327.057	352.966	365.509			-15.9607	-9.15527	0.21362	6.5918	13.6414	26.0315	60.8215	108.734	184.54	229.309	262.115	308.166	358.154	388.306
-14.1907	-10.0403	-3.90625	2.44141	12.7869	26.4893	54.9011	119.385	192.566	243.408	304.81	327.82	353.027	365.356			-16.0522	-9.18579	0.06104	6.80542	13.7634	26.123	61.4929	108.978	185.272	230.011	262.756	306.763	360.321	387.054
-14.2212	-10.0708	-3.93677	2.50244	12.6953	26.4893	54.8401	119.263	192.657	244.568	305.939	328.522	353.18	365.326			-16.0828	-9.21631	-0.06104	7.04956	13.8855	26.1841	62.2253	109.253	186.066	230.652	263.55	305.298	362.183	386.322
-14.2822	-10.1318	-3.93677	2.56348	12.5427	26.5198	54.779	119.171	192.78	245.789	307.037	329.132	353.394	365.417			-16.1133	-9.24683	-0.21362	7.2937	14.0686	26.2756	62.9883	109.589	186.89	231.14	264.374	303.925	363.647	386.139
-14.3127	-10.1929	-3.93677	2.59399	12.3596	26.5808	54.8096	119.141	192.932	246.948	307.983	329.681	353.668	365.723			-16.1438	-9.24683	-0.39673	7.50732	14.2822	26.3672	63.7512	109.985	187.683	231.537	265.106	302.673	364.685	386.505
-14.3738	-10.2539	-3.90625	2.59399	12.1765	26.7029	54.8096	119.141	193.146	248.108	308.716	330.17	354.065	366.15			-16.1743	-9.21631	-0.5188	7.72095	14.5264	26.4587	64.5447	110.413	188.416	231.781	265.686	301.636	365.265	387.39
-14.4348	-10.3149	-3.87573	2.53296	11.9629	26.8555	54.8401	119.202	193.42	249.176	309.204	330.627	354.523	366.73			-16.1743	-9.18579	-0.67139	7.87353	14.8315	26.5808	65.3381	110.809	189.087	231.934	265.991	300.873	365.478	388.641
-14.4959	-10.3455	-3.84521	2.44141	11.7798	27.0691	54.8096	119.263	193.726	250.183	309.448	331.055	355.072	367.462			-16.1743	-9.12475	-0.76294	8.02612	15.1367	26.7334	66.1011	111.176	189.636	231.995	266.052	300.354	365.356	390.167
-14.5569	-10.376	-3.78418	2.28882	11.6272	27.3132	54.718	119.324	194.061	251.099	309.509	331.451	355.621	368.256			-16.1743	-9.06372	-0.82397	8.11767	15.4724	26.9165	66.803	111.481	190.063	232.025	265.869	300.11	365.051	391.846
-14.5874	-10.4065	-3.75366	2.13623	11.5051	27.5574	54.5654	119.354	194.366	251.862	309.357	331.848	356.232	369.11			-16.1438	-9.00268	-0.88501	8.17871	15.8386	27.1301	67.4438	111.664	190.338	231.995	265.442	300.14	364.685	393.555
-14.6484	-10.4065	-3.72314	1.95312	11.4441	27.8015	54.3213	119.354	194.55	252.533	309.051	332.184	356.811	369.995			-16.0828	-8.94165	-0.91553	8.20923	16.2354	27.4048	67.9932	111.786	190.46	231.964	264.893	300.415	364.288	395.203
-14.6484	-10.376	-3.66211	1.77002	11.3831	28.0456	54.0161	119.324	194.58	253.052	308.655	332.519	357.361	370.88			-16.0217	-8.88061	-0.91553	8.20923	16.6626	27.71	68.4204	111.786	190.491	231.873	264.221	300.964	363.953	396.728
-14.6484	-10.3455	-3.60107	1.61743	11.3831	28.2593	53.6804	119.263	194.366	253.387	308.197	332.764	357.91	371.735			-15.8997	-8.81958	-0.88501	8.20923	17.0898	28.0456	68.7561	111.725	190.399	231.75	263.55	301.788	363.647	398.071
-14.6484	-10.2844	-3.57056	1.49536	11.3831	28.4729	53.3447	119.141	193.909	253.601	307.648	332.977	358.459	372.589			-15.7776	-8.78906	-0.85449	8.17871	17.5171	28.3814	68.9697	111.633	190.247	231.598	262.939	302.917	363.373	399.231
-14.6179	-10.2234	-3.479	1.37329	11.4136	28.656	53.0395	119.049	193.176	253.662	307.037	333.099	359.039	373.352			-15.6555	-8.72803	-0.82397	8.14819	17.9138	28.717	69.0613	111.542	190.125	231.354	262.451	304.321	363.098	400.238
-14.5874	-10.1623	-3.38745	1.31226	11.4746	28.7781	52.8259	118.927	192.2	253.571	306.366	333.191	359.68	374.054			-15.5029	-8.69751	-0.79346	8.08716	18.28	29.0527	69.0613	111.481	190.002	230.988	262.054	306.03	362.732	401.154
-14.5264	-10.1013	-3.2959	1.28174	11.5051	28.9001	52.6733	118.835	191.01	253.357	305.603	333.191	360.413	374.664			-15.3809	-8.66699	-0.79346	8.02612	18.6157	29.3274	68.9392	111.511	189.972	230.53	261.81	308.014	362.274	402.039
-14.4959	-10.0708	-3.17383	1.25122	11.5356	29.0222	52.6428	118.744	189.667	253.082	304.748	333.13	361.237	375.122			-15.2588	-8.60596	-0.82397	7.90405	18.8599	29.5715	68.7866	111.664	190.033	229.95	261.658	310.211	361.694	402.985
-14.4348	-10.0098	-3.05176	1.25122	11.5662	29.1138	52.7039	118.622	188.232	252.686	303.802	333.038	362.122	375.366			-15.1672	-8.54492	-0.85449	7.78198	19.043	29.7241	68.634	111.877	190.155	229.279	261.536	312.53	360.992	404.083
-14.3433	-10.0098	-2.9602	1.25122	11.5356	29.2053	52.8564	118.53	186.768	252.258	302.795	332.916	363.068	375.427			-15.1062	-8.48389	-0.91553	7.62939	19.165	29.8462	68.4509	112.213	190.338	228.516	261.444	314.88	360.229	405.304
-14.2822	-9.97925	-2.83813	1.25122	11.5051	29.2969	53.0701	118.408	185.303	251.739	301.697	332.794	364.044	375.275			-15.0452	-8.39233	-1.0376	7.44629	19.2261	29.8767	68.3289	112.64	190.552	227.661	261.291	317.2	359.405	406.708
-14.1907	-10.0098	-2.7771	1.2207	11.4136	29.3884	53.3447	118.256	183.899	251.19	300.537	332.672	364.99	374.939			-14.9841	-8.30078	-1.12915	7.23267	19.2261	29.8767	68.2068	113.159	190.765	226.837	261.078	319.366	358.52	408.203
-14.0991	-10.0098	-2.71606	1.15967	11.3525	29.5105	53.6194	118.073	182.556	250.58	299.347	332.581	365.845	374.451			-14.9536	-8.20923	-1.25122	7.01904	19.1956	29.8157	68.1457	113.678	190.918	226.013	260.742	321.289	357.635	409.729
-13.9771	-10.0403	-2.65503	1.09863	11.261	29.5715	53.9551	117.889	181.335	249.939	298.096	332.55	366.577	373.932			-14.9231	-8.08716	-1.34277	6.7749	19.1345	29.7852	68.1152	114.227	190.979	225.22	260.315	322.937	356.75	411.133
-13.8855	-10.0403	-2.65503	1.00708	11.1694	29.6631	54.2602	117.706	180.206	249.237	296.905	332.581	367.157	373.474			-14.8621	-7.96509	-1.43433	6.53076	19.0735	29.7241	68.0847	114.777	190.948	224.518	259.827	324.219	355.896	412.292
-13.7634	-10.0708	-2.68555	0.88501	11.0779	29.6936	54.5654	117.523	179.23	248.505	295.776	332.611	367.493	373.169			-14.801	-7.84302	-1.52588	6.31714	19.043	29.6936	68.0542	115.265	190.826	223.877	259.277	325.195	355.072	413.055
-13.6414	-10.1013	-2.71606	0.73242	11.0168	29.6631	54.8401	117.401	178.375	247.772	294.769	332.672	367.615	373.077			-14.7095	-7.72095	-1.58691	6.10352	19.0125	29.7546	67.9932	115.662	190.643	223.297	258.759	325.806	354.34	413.361
-13.5193	-10.1318	-2.74658	0.54932	10.9863	29.602	55.1147	117.279	177.643	247.04	293.884	332.703	367.462	373.291			-14.6179	-7.59888	-1.61743	5.95093	19.043	29.8462	67.8711	115.997	190.369	222.778	258.301	326.141	353.729	413.147
-13.3972	-10.1318	-2.80762	0.33569	10.9558	29.4495	55.3894	117.249	177.032	246.338	293.213	332.672	367.035	373.84			-14.5264	-7.50732	-1.61743	5.79834	19.104	29.9988	67.6575	116.241	190.033	222.321	257.965	326.233	353.241	412.415
-13.2752	-10.1929	-2.86865	0.15259	10.9558	29.2358	55.6335	117.249	176.544	245.636	292.786	332.55	366.363	374.725			-14.4348	-7.38525	-1.61743	5.67627	19.1956	30.2429	67.4438	116.394	189.636	221.924	257.782	326.141	352.875	411.194
-13.1836	-10.2234	-2.92969	0	10.9558	28.9612	55.8472	117.279	176.147	244.934	292.541	332.275	365.417	375.854			-14.3127	-7.2937	-1.58691	5.5542	19.3481	30.5176	67.1387	116.516	189.239	221.527	257.812	325.928	352.692	409.546
-13.092	-10.2539	-2.99072	-0.15259	10.9863	28.6255	56.0608	117.371	175.842	244.232	292.511	331.848	364.258	377.197			-14.1907	-7.20215	-1.58691	5.46265	19.5007	30.7922	66.8335	116.577	188.843	221.222	258.057	325.623	352.631	407.654
-13.031	-10.3149	-3.05176	-0.30518	11.0168	28.2288	56.2744	117.432	175.629	243.53	292.664	331.238	363.007	378.662			-14.0686	-7.1106	-1.58691	5.34058	19.6838	31.0059	66.4978	116.669	188.446	220.947	258.545	325.287	352.661	405.579
-13.0005	-10.3455	-3.11279	-0.39673	11.0779	27.8015	56.427	117.493	175.476	242.828	292.969	330.444	361.725	380.249			-13.9465	-7.04956	-1.58691	5.24902	19.8975	31.189	66.1926	116.791	188.049	220.734	259.186	324.951	352.692	403.503
-12.97	-10.376	-3.17383	-0.45776	11.1389	27.3743	56.5796	117.523	175.415	242.096	293.426	329.529	360.504	381.897			-13.855	-6.95801	-1.58691	5.15747	20.0806	31.2195	65.8874	116.943	187.622	220.581	259.918	324.615	352.631	401.489
-12.97	-10.4065	-3.20435	-0.45776	11.2305	26.947	56.6711	117.554	175.446	241.333	294.006	328.461	359.436	383.545			-13.7634	-6.89697	-1.61743	5.06592	20.2637	31.1584	65.6128	117.218	187.164	220.459	260.712	324.31	352.417	399.597
-13.0005	-10.4065	-3.23486	-0.42725	11.3525	26.5503	56.7627	117.523	175.598	240.631	294.617	327.301	358.551	385.254			-13.6719	-6.80542	-1.61743	5.00488	20.4163	30.9448	65.3381	117.584	186.645	220.367	261.475	323.975	351.898	397.858
-13.031	-10.376	-3.26538	-0.36621	11.4746	26.2146	56.8237	117.493	175.842	239.929	295.258	326.111	357.941	386.963			-13.5803	-6.71387	-1.61743	4.94385	20.5383	30.6396	65.094	118.042	186.035	220.245	262.176	323.608	351.044	396.301
-13.092	-10.3455	-3.26538	-0.27466	11.5967	25.9399	56.8848	117.493	176.239	239.319	295.868	324.89	357.513	388.641			-13.5193	-6.62231	-1.61743	4.88281	20.5689	30.2124	64.8193	118.622	185.303	220.123	262.756	323.242	349.823	394.928
-13.1531	-10.3149	-3.23486	-0.18311	11.7493	25.7568	56.9458	117.493	176.758	238.77	296.448	323.7	357.33	390.289			-13.4888	-6.53076	-1.61743	4.85229	20.5689	29.6936	64.5447	119.263	184.448	219.94	263.214	322.815	348.267	393.768
-13.2141	-10.2539	-3.20435	-0.03052	11.9018	25.6348	57.0374	117.523	177.368	238.312	296.905	322.601	357.239	391.785			-13.4582	-6.46973	-1.58691	4.82178	20.4773	29.1443	64.2395	119.965	183.472	219.696	263.611	322.357	346.436	392.822
-13.2446	-10.1929	-3.17383	0.09155	12.0544	25.5737	57.1594	117.584	178.009	237.976	297.272	321.594	357.208	393.097			-13.4277	-6.37817	-1.58691	4.82178	20.2942	28.595	63.8733	120.728	182.404	219.452	263.977	321.869	344.482	392.12
-13.3057	-10.1623	-3.11279	0.27466	12.1765	25.5432	57.3425	117.737	178.711	237.732	297.516	320.709	357.178	394.165			-13.4277	-6.31714	-1.5564	4.82178	20.0806	28.0456	63.5071	121.46	181.305	219.147	264.374	321.381	342.499	391.663
-13.3362	-10.1013	-3.05176	0.45776	12.3291	25.5432	57.6172	117.92	179.352	237.549	297.668	320.038	357.117	394.897			-13.4277	-6.2561	-1.52588	4.82178	19.8059	27.5574	63.1409	122.131	180.206	218.842	264.832	320.923	340.668	391.51
-13.3972	-10.0708	-2.99072	0.67139	12.4512	25.5432	57.9224	118.164	179.962	237.396	297.791	319.55	356.934	395.325			-13.3972	-6.19507	-1.52588	4.82178	19.5007	27.0996	62.7747	122.742	179.169	218.567	265.442	320.557	339.111	391.632
-13.4277	-10.0708	-2.92969	0.88501	12.6038	25.5432	58.258	118.408	180.511	237.244	297.852	319.275	356.659	395.386			-13.3972	-6.16455	-1.49536	4.79126	19.1956	26.7334	62.4695	123.199	178.223	218.323	266.205	320.282	337.921	392.029
-13.4277	-10.0708	-2.86865	1.09863	12.7869	25.5127	58.6243	118.713	181	237.03	297.913	319.214	356.262	395.203			-13.3972	-6.16455	-1.52588	4.76074	18.8599	26.4282	62.2559	123.505	177.46	218.079	267.12	320.19	337.158	392.67
-13.4582	-10.0708	-2.80762	1.34277	13.031	25.4517	59.021	119.019	181.427	236.786	298.004	319.397	355.774	394.775			-13.4277	-6.13403	-1.52588	4.73022	18.5852	26.1841	62.1338	123.627	176.91	217.895	268.188	320.282	336.853	393.524
-13.4888	-10.0708	-2.74658	1.52588	13.2752	25.4211	59.4177	119.324	181.793	236.45	298.126	319.702	355.225	394.196			-13.4277	-6.13403	-1.5564	4.73022	18.28	26.0315	62.1643	123.627	176.575	217.743	269.379	320.618	337.036	394.47
-13.4888	-10.1013	-2.68555	1.7395	13.5498	25.3601	59.7839	119.659	182.159	236.053	298.279	320.129	354.645	393.555			-13.4277	-6.16455	-1.61743	4.73022	18.0359	25.9399	62.3474	123.444	176.453	217.621	270.569	321.136	337.677	395.477
-13.4888	-10.1318	-2.65503	1.89209	13.8245	25.2991	60.1196	120.026	182.495	235.626	298.401	320.587	354.034	392.883			-13.4277	-6.19507	-1.67847	4.79126	17.8223	25.8789	62.6526	123.169	176.575	217.529	271.728	321.838	338.715	396.454
-13.5193	-10.1623	-2.62451	2.01416	14.1296	25.238	60.4553	120.392	182.831	235.229	298.553	320.984	353.485	392.273			-13.4277	-6.2561	-1.77002	4.91333	17.6697	25.9094	63.0798	122.772	176.91	217.468	272.766	322.723	340.118	397.247
-13.4888	-10.1929	-2.62451	2.10571	14.3738	25.2075	60.7605	120.728	183.166	234.924	298.645	321.259	352.997	391.724			-13.4277	-6.34766	-1.86157	5.09644	17.5476	25.9399	63.5986	122.284	177.399	217.438	273.56	323.669	341.766	397.827
-13.4888	-10.2539	-2.65503	2.13623	14.5874	25.177	61.0657	121.063	183.533	234.802	298.676	321.411	352.57	391.235			-13.4277	-6.46973	-1.95312	5.34058	17.4561	26.0315	64.1174	121.735	178.04	217.438	274.078	324.615	343.597	398.071
-13.4582	-10.3149	-2.71606	2.16675	14.74	25.177	61.3403	121.338	183.868	234.863	298.614	321.381	352.264	390.839			-13.3972	-6.62231	-2.04468	5.61523	17.4255	26.1841	64.6362	121.124	178.772	217.407	274.261	325.5	345.489	397.919
-13.4277	-10.376	-2.7771	2.13623	14.8315	25.2075	61.615	121.552	184.204	235.138	298.523	321.197	352.081	390.503			-13.3667	-6.7749	-2.16675	5.88989	17.4561	26.3977	65.0635	120.483	179.535	217.377	274.109	326.294	347.351	397.339
-13.3972	-10.4675	-2.86865	2.10571	14.8621	25.238	61.8591	121.674	184.509	235.626	298.34	320.892	351.99	390.289			-13.3057	-6.98852	-2.2583	6.16455	17.5171	26.6418	65.3686	119.812	180.267	217.316	273.682	326.843	349.03	396.423
-13.3362	-10.5591	-2.99072	2.10571	14.7705	25.2686	62.0727	121.674	184.753	236.298	298.157	320.496	352.051	390.167			-13.2752	-7.20215	-2.34985	6.37817	17.6392	26.947	65.5517	119.11	180.908	217.194	272.98	327.179	350.464	395.172
-13.3057	-10.6201	-3.08228	2.0752	14.6179	25.2991	62.2559	121.521	184.967	237.122	297.943	320.068	352.264	390.106			-13.2141	-7.41577	-2.44141	6.50024	17.8223	27.3438	65.5517	118.408	181.458	217.01	272.125	327.24	351.562	393.768
-13.2752	-10.7117	-3.17383	2.0752	14.4043	25.2991	62.3779	121.216	185.089	238.007	297.76	319.611	352.631	390.167			-13.1531	-7.62939	-2.53296	6.56128	18.0054	27.771	65.4297	117.706	181.854	216.797	271.179	326.965	352.325	392.273
-13.2446	-10.7727	-3.23486	2.10571	14.0686	25.2686	62.439	120.758	185.089	238.861	297.638	319.183	353.149	390.259			-13.092	-7.87353	-2.62451	6.50024	18.2495	28.2288	65.155	117.065	182.068	216.553	270.233	326.416	352.753	390.839
-13.2141	-10.8337	-3.26538	2.13623	13.7024	25.177	62.4695	120.178	184.998	239.685	297.607	318.787	353.821	390.381			-13.0005	-8.05664	-2.68555	6.37817	18.4936	28.7476	64.8193	116.425	182.19	216.278	269.348	325.561	352.905	389.618
-13.2141	-10.8337	-3.23486	2.19727	13.2752	25.0855	62.439	119.507	184.723	240.356	297.668	318.39	354.645	390.442			-12.9089	-8.27026	-2.71606	6.16455	18.7683	29.2664	64.4226	115.875	182.159	216.034	268.585	324.463	352.783	388.672
-13.2446	-10.8337	-3.20435	2.2583	12.8174	24.9634	62.3474	118.744	184.357	240.936	297.852	318.024	355.591	390.442			-12.8174	-8.42285	-2.7771	5.92041	19.0125	29.8157	64.0259	115.356	182.037	215.851	267.975	323.181	352.57	388.092
-13.2752	-10.8337	-3.14331	2.31934	12.2986	24.8413	62.2559	118.011	183.838	241.364	298.126	317.688	356.598	390.228			-12.7258	-8.54492	-2.7771	5.67627	19.2566	30.365	63.6902	114.929	181.824	215.668	267.578	321.716	352.325	387.939
-13.3057	-10.7727	-3.08228	2.34985	11.8103	24.7192	62.1338	117.279	183.197	241.699	298.523	317.352	357.605	389.832			-12.6343	-8.63647	-2.7771	5.43213	19.5007	30.9143	63.4155	114.532	181.61	215.546	267.364	320.221	352.142	388.214
-13.3667	-10.6812	-2.99072	2.38037	11.2915	24.6277	62.0117	116.699	182.495	241.943	299.042	317.017	358.551	389.191			-12.5122	-8.72803	-2.74658	5.21851	19.7143	31.4331	63.2324	114.227	181.335	215.424	267.364	318.695	352.112	388.916
-13.4277	-10.5591	-2.92969	2.41089	10.8337	24.5972	61.9202	116.241	181.732	242.187	299.622	316.681	359.344	388.306			-12.4207	-8.75854	-2.71606	5.06592	19.8669	31.9824	63.1409	113.983	181.03	215.363	267.548	317.23	352.325	389.984
-13.5193	-10.437	-2.89917	2.41089	10.376	24.5972	61.8591	115.967	180.969	242.401	300.232	316.345	360.016	387.238			-12.3291	-8.78906	-2.65503	4.94385	19.9585	32.5622	63.1714	113.8	180.695	215.332	267.914	315.887	352.783	391.388
-13.5803	-10.2844	-2.86865	2.41089	9.97925	24.6887	61.8286	115.875	180.237	242.676	300.873	316.04	360.535	386.047			-12.2376	-8.78906	-2.62451	4.88281	19.989	33.1116	63.2934	113.708	180.389	215.332	268.494	314.697	353.455	393.005
-13.6414	-10.1013	-2.86865	2.38037	9.64355	24.8413	61.8286	115.997	179.565	242.981	301.514	315.704	360.901	384.796			-12.1765	-8.75854	-2.56348	4.88281	19.989	33.6914	63.4766	113.647	180.054	215.363	269.196	313.69	354.34	394.806
-13.6719	-9.94873	-2.92969	2.38037	9.3689	25.0549	61.8591	116.241	178.986	243.347	302.093	315.399	361.145	383.575			-12.1155	-8.69751	-2.47192	4.91333	19.8975	34.2712	63.7207	113.647	179.687	215.393	269.989	312.897	355.347	396.606
-13.7024	-9.79614	-2.9602	2.38037	9.18579	25.3296	61.9202	116.608	178.528	243.744	302.643	315.094	361.267	382.477			-12.0544	-8.63647	-2.41089	4.97436	19.7754	34.8511	63.9954	113.739	179.352	215.454	270.905	312.256	356.354	398.376
-13.7024	-9.64355	-3.05176	2.38037	9.0332	25.6348	62.0117	117.035	178.253	244.141	303.101	314.819	361.389	381.5			-12.0239	-8.57544	-2.31934	5.0354	19.5923	35.4004	64.27	113.831	179.047	215.546	271.881	311.768	357.361	399.963
-13.6719	-9.52148	-3.11279	2.41089	8.97217	25.9705	62.1033	117.432	178.131	244.507	303.436	314.575	361.481	380.768			-12.0239	-8.48389	-2.22778	5.09644	19.3787	35.9192	64.4836	113.983	178.711	215.576	272.888	311.371	358.215	401.306
-13.6108	-9.42993	-3.20435	2.44141	8.97217	26.3061	62.1948	117.828	178.162	244.812	303.711	314.362	361.603	380.218			-12.0239	-8.39233	-2.10571	5.15747	19.1345	36.4075	64.6973	114.136	178.436	215.637	273.865	310.944	358.856	402.374
-13.5803	-9.3689	-3.26538	2.50244	9.0332	26.6113	62.2864	118.134	178.375	244.965	303.925	314.27	361.786	379.913			-12.0544	-8.30078	-1.95312	5.18799	18.8904	36.8042	64.8499	114.288	178.131	215.637	274.78	310.486	359.222	403.107
-13.5193	-9.33838	-3.32642	2.56348	9.12475	26.8555	62.3779	118.347	178.741	244.934	304.047	314.239	362.061	379.761			-12.1155	-8.17871	-1.80054	5.21851	18.6462	37.1704	64.9109	114.441	177.856	215.668	275.604	309.875	359.314	403.564
-13.4888	-9.33838	-3.38745	2.65503	9.24683	27.0691	62.439	118.439	179.23	244.72	304.138	314.331	362.457	379.761			-12.1765	-8.08716	-1.64795	5.24902	18.4021	37.4451	64.9719	114.532	177.582	215.668	276.306	309.113	359.039	403.778
-13.4888	-9.3689	-3.41797	2.74658	9.3689	27.2217	62.5	118.469	179.779	244.293	304.199	314.514	362.946	379.822			-12.2376	-7.9956	-1.49536	5.21851	18.158	37.6587	64.9414	114.594	177.307	215.698	276.855	308.228	358.429	403.87
-13.4888	-9.42993	-3.44849	2.89917	9.49097	27.2827	62.5305	118.439	180.359	243.652	304.291	314.819	363.525	379.883			-12.2986	-7.90405	-1.34277	5.18799	17.9138	37.8113	64.9109	114.624	177.002	215.82	277.283	307.22	357.513	403.9
-13.5193	-9.52148	-3.479	3.02124	9.58252	27.3132	62.5305	118.317	180.908	242.767	304.413	315.186	364.166	379.883			-12.3596	-7.8125	-1.2207	5.12695	17.6697	37.9333	64.8499	114.594	176.666	216.064	277.557	306.152	356.293	404.022
-13.5498	-9.58252	-3.50952	3.17383	9.64355	27.2827	62.439	118.134	181.458	241.73	304.596	315.613	364.838	379.761			-12.4207	-7.75146	-1.12915	5.0354	17.4255	38.0249	64.7888	114.502	176.331	216.431	277.679	305.115	354.919	404.266
-13.6108	-9.70459	-3.54004	3.2959	9.70459	27.2522	62.3169	117.859	181.915	240.57	304.84	316.071	365.478	379.456			-12.4817	-7.69043	-1.06812	4.91333	17.1814	38.1165	64.7278	114.38	176.025	216.919	277.74	304.199	353.394	404.724
-13.6414	-9.79614	-3.57056	3.41797	9.73511	27.2217	62.1033	117.554	182.343	239.349	305.115	316.498	366.058	379.028			-12.5427	-7.65991	-1.06812	4.76074	16.9067	38.208	64.6667	114.227	175.751	217.59	277.71	303.436	351.929	405.395
-13.7024	-9.88769	-3.60107	3.54004	9.76562	27.1912	61.8591	117.187	182.709	238.159	305.389	316.894	366.516	378.448			-12.6038	-7.65991	-1.09863	4.57764	16.6626	38.3301	64.5752	114.014	175.568	218.323	277.618	302.917	350.586	406.189
-13.7329	-9.94873	-3.66211	3.63159	9.79614	27.1606	61.5234	116.73	183.014	237.03	305.603	317.23	366.852	377.777			-12.6648	-7.65991	-1.12915	4.39453	16.3879	38.4521	64.4226	113.8	175.507	219.147	277.527	302.612	349.548	407.043
-13.7634	-10.0098	-3.69263	3.69263	9.85718	27.1912	61.1267	116.241	183.319	236.053	305.725	317.474	367.004	377.075			-12.7258	-7.69043	-1.19019	4.21143	16.1133	38.5742	64.27	113.556	175.537	219.971	277.405	302.582	348.907	407.928
-13.7939	-10.0403	-3.69263	3.72314	9.94873	27.2217	60.6995	115.753	183.563	235.321	305.634	317.657	367.004	376.343			-12.7869	-7.72095	-1.25122	4.02832	15.8691	38.6963	64.0564	113.342	175.69	220.764	277.191	302.734	348.785	408.752
-13.7939	-10.0403	-3.72314	3.75366	10.0708	27.2827	60.2417	115.265	183.777	234.802	305.359	317.78	366.852	375.641			-12.8479	-7.78198	-1.31226	3.87573	15.686	38.7878	63.7817	113.19	175.964	221.497	276.916	303.07	349.274	409.485
-13.7939	-10.0403	-3.69263	3.78418	10.2539	27.3438	59.7534	114.777	183.899	234.528	304.779	317.841	366.486	375			-12.9089	-7.87353	-1.34277	3.72314	15.5335	38.8184	63.5071	113.098	176.331	222.137	276.55	303.558	350.403	410.065
-13.7939	-10.0098	-3.66211	3.78418	10.437	27.4048	59.2957	114.41	183.99	234.528	303.955	317.902	365.967	374.329			-12.97	-7.9956	-1.34277	3.66211	15.4419	38.7573	63.2019	113.098	176.697	222.717	276.001	304.077	352.173	410.553
-13.7939	-9.97925	-3.63159	3.84521	10.6201	27.4048	58.8074	114.105	183.99	234.772	302.887	317.963	365.295	373.657			-13.0005	-8.08716	-1.34277	3.63159	15.3809	38.6047	62.8967	113.19	177.093	223.267	275.33	304.626	354.492	410.919
-13.7634	-9.91821	-3.57056	3.87573	10.8337	27.4048	58.3496	113.922	183.899	235.199	301.605	318.085	364.441	372.894			-13.031	-8.20923	-1.28174	3.69263	15.4114	38.3606	62.6221	113.342	177.429	223.785	274.506	305.145	357.239	411.224
-13.7329	-9.85718	-3.479	3.93677	11.0168	27.3438	57.8918	113.831	183.746	235.809	300.201	318.207	363.464	372.04			-13.0615	-8.36182	-1.2207	3.78418	15.5029	38.0249	62.4084	113.586	177.673	224.304	273.529	305.572	360.321	411.56
-13.7024	-9.82666	-3.41797	3.96728	11.1694	27.2217	57.4341	113.861	183.563	236.511	298.737	318.42	362.335	371.002			-13.092	-8.48389	-1.15967	3.93677	15.6555	37.5977	62.2559	113.892	177.856	224.884	272.461	305.908	363.495	411.957
-13.7024	-9.79614	-3.32642	4.02832	11.261	27.0691	57.0068	113.983	183.38	237.305	297.272	318.726	361.145	369.842			-13.1226	-8.57544	-1.06812	4.11987	15.8386	37.1399	62.1338	114.197	177.917	225.494	271.271	306.091	366.577	412.476
-13.6719	-9.76562	-3.23486	4.05884	11.2915	26.886	56.6101	114.166	183.197	238.129	295.898	319.092	359.863	368.591			-13.1531	-8.69751	-1.00708	4.36401	16.0522	36.6211	62.0727	114.532	177.917	226.196	269.989	306.122	369.446	413.177
-13.7024	-9.76562	-3.17383	4.08935	11.2915	26.6724	56.2439	114.41	183.044	238.983	294.647	319.519	358.52	367.31			-13.1531	-8.75854	-0.91553	4.57764	16.2964	36.1633	62.0422	114.838	177.917	226.929	268.646	306	371.918	414.062
-13.7329	-9.76562	-3.08228	4.05884	11.2305	26.4587	55.9082	114.624	182.953	239.807	293.549	320.038	357.178	366.058			-13.1836	-8.8501	-0.85449	4.82178	16.5405	35.7361	62.0117	115.112	177.917	227.722	267.212	305.756	373.932	415.161
-13.7634	-9.79614	-2.99072	4.02832	11.1389	26.2756	55.6641	114.868	182.953	240.57	292.633	320.648	355.804	364.929			-13.2141	-8.88061	-0.79346	5.0354	16.7847	35.4004	61.9507	115.387	177.978	228.485	265.747	305.42	375.397	416.382
-13.855	-9.79614	-2.92969	3.96728	11.0474	26.123	55.5115	115.112	183.044	241.211	291.901	321.289	354.492	364.075			-13.2446	-8.91113	-0.73242	5.21851	17.0288	35.1257	61.8896	115.601	178.101	229.218	264.252	305.023	376.404	417.694
-13.9465	-9.79614	-2.83813	3.87573	10.9253	26.062	55.5115	115.326	183.228	241.73	291.26	321.96	353.21	363.495			-13.2446	-8.91113	-0.7019	5.37109	17.2424	34.9731	61.8286	115.845	178.284	229.889	262.756	304.657	376.923	418.976
-14.0686	-9.82666	-2.74658	3.78418	10.8337	26.0925	55.603	115.57	183.533	242.065	290.741	322.662	351.99	363.281			-13.2752	-8.88061	-0.7019	5.49316	17.4255	34.8816	61.7065	116.058	178.497	230.438	261.291	304.26	377.045	420.135
-14.1907	-9.82666	-2.68555	3.66211	10.7727	26.1841	55.8472	115.845	183.96	242.249	290.283	323.395	350.861	363.434			-13.3057	-8.8501	-0.7019	5.5542	17.5781	34.8511	61.5845	116.241	178.741	230.896	259.888	303.955	376.831	421.112
-14.2822	-9.82666	-2.59399	3.54004	10.7422	26.3672	56.2134	116.15	184.479	242.249	289.886	324.097	349.792	363.953			-13.3362	-8.81958	-0.73242	5.58472	17.7002	34.8511	61.4319	116.425	178.955	231.232	258.545	303.65	376.404	421.814
-14.4043	-9.82666	-2.56348	3.41797	10.7422	26.6418	56.6711	116.547	185.059	242.065	289.551	324.829	348.846	364.807			-13.3972	-8.78906	-0.79346	5.5542	17.7612	34.8205	61.3098	116.608	179.077	231.476	257.355	303.375	375.793	422.18
-14.4959	-9.82666	-2.53296	3.2959	10.7727	26.947	57.2205	117.004	185.669	241.73	289.276	325.561	348.022	365.936			-13.4277	-8.75854	-0.85449	5.49316	17.8223	34.7595	61.1877	116.76	179.108	231.598	256.256	303.101	375.153	422.272
-14.5569	-9.82666	-2.50244	3.17383	10.8337	27.3132	57.8308	117.554	186.31	241.333	289.062	326.263	347.351	367.31			-13.4582	-8.69751	-0.94604	5.40161	17.8528	34.6069	61.0962	116.852	179.047	231.689	255.249	302.795	374.542	422.089
-14.5874	-9.82666	-2.50244	3.05176	10.9253	27.71	58.4412	118.164	186.89	240.845	289.001	326.935	346.832	368.866			-13.5193	-8.63647	-1.00708	5.27954	17.8833	34.3323	61.0352	116.943	178.894	231.72	254.364	302.399	374.023	421.661
-14.5874	-9.82666	-2.50244	2.86865	11.0168	28.1067	59.021	118.866	187.408	240.326	289.032	327.515	346.466	370.483			-13.5803	-8.57544	-1.06812	5.15747	17.9138	33.9661	61.0046	117.004	178.68	231.75	253.54	301.971	373.627	421.02
-14.5569	-9.82666	-2.53296	2.68555	11.1389	28.4729	59.5703	119.629	187.805	239.838	289.246	327.942	346.283	372.162			-13.6108	-8.5144	-1.12915	5.0354	17.9443	33.4778	61.0352	117.035	178.467	231.781	252.777	301.453	373.413	420.227
-14.4959	-9.82666	-2.56348	2.47192	11.2915	28.8391	60.0586	120.422	188.11	239.38	289.581	328.217	346.283	373.779			-13.6719	-8.48389	-1.12915	4.91333	18.0054	32.898	61.0962	117.126	178.345	231.903	252.106	300.903	373.322	419.311
-14.4043	-9.82666	-2.56348	2.22778	11.4441	29.1748	60.4858	121.216	188.263	238.953	290.009	328.247	346.497	375.305			-13.7329	-8.42285	-1.09863	4.79126	18.1274	32.2571	61.2488	117.249	178.284	232.086	251.556	300.384	373.352	418.243
-14.3127	-9.85718	-2.59399	1.95312	11.6272	29.48	60.852	122.009	188.324	238.586	290.466	328.064	346.832	376.678			-13.7634	-8.39233	-1.0376	4.69971	18.2495	31.5552	61.4014	117.462	178.406	232.391	251.129	299.866	373.444	417.023
-14.2212	-9.85718	-2.59399	1.67847	11.8103	29.7546	61.1267	122.772	188.263	238.281	290.924	327.606	347.29	377.808			-13.7939	-8.36182	-0.97656	4.63867	18.4021	30.8533	61.615	117.828	178.68	232.788	250.916	299.408	373.566	415.619
-14.0991	-9.88769	-2.56348	1.43433	12.0239	30.0293	61.3098	123.474	188.171	238.007	291.29	326.874	347.839	378.693			-13.855	-8.3313	-0.85449	4.60815	18.6157	30.2124	61.8591	118.317	179.077	233.307	250.946	299.011	373.688	414.001
-13.9771	-9.88769	-2.56348	1.2207	12.2681	30.2429	61.4319	124.115	188.049	237.793	291.534	325.928	348.358	379.303			-13.855	-8.3313	-0.76294	4.60815	18.8293	29.6326	62.1643	118.988	179.565	233.887	251.282	298.676	373.81	412.109
-13.855	-9.91821	-2.53296	1.00708	12.4817	30.4565	61.4929	124.603	187.927	237.579	291.595	324.738	348.846	379.608			-13.8855	-8.36182	-0.67139	4.63867	19.0735	29.1443	62.4695	119.812	180.084	234.467	251.892	298.309	373.993	409.943
-13.7329	-9.94873	-2.50244	0.85449	12.7258	30.6396	61.4929	125	187.805	237.427	291.504	323.364	349.243	379.639			-13.916	-8.42285	-0.57983	4.73022	19.3176	28.7476	62.8052	120.789	180.572	234.985	252.869	297.882	374.207	407.501
-13.6414	-9.97925	-2.50244	0.73242	12.9395	30.7922	61.4014	125.275	187.714	237.244	291.229	321.838	349.518	379.425			-13.916	-8.5144	-0.54932	4.85229	19.5618	28.4119	63.1103	121.857	181	235.352	254.12	297.363	374.542	404.816
-13.5193	-9.97925	-2.47192	0.64087	13.1226	30.9143	61.2793	125.458	187.592	237.061	290.832	320.221	349.64	379.059			-13.9465	-8.60596	-0.5188	5.00488	19.8059	28.1677	63.385	123.016	181.335	235.535	255.615	296.692	375.03	401.978
-13.3972	-10.0098	-2.50244	0.61035	13.2752	31.0059	61.0962	125.549	187.5	236.877	290.283	318.573	349.609	378.54			-13.9465	-8.72803	-0.5188	5.15747	20.05	27.9846	63.5986	124.207	181.61	235.443	257.294	295.959	375.702	399.078
-13.2752	-10.0403	-2.53296	0.57983	13.3972	31.0669	60.852	125.61	187.347	236.725	289.703	316.956	349.518	377.96			-13.9771	-8.88061	-0.54932	5.31006	20.2942	27.832	63.7512	125.397	181.793	235.077	259.094	295.105	376.556	396.179
-13.1836	-10.0403	-2.59399	0.57983	13.4888	31.0974	60.5774	125.61	187.134	236.572	289.093	315.46	349.365	377.38			-14.0076	-9.0332	-0.57983	5.46265	20.4773	27.6794	63.8122	126.526	182.007	234.436	260.834	294.281	377.594	393.463
-13.092	-10.0708	-2.65503	0.61035	13.5498	31.0364	60.2722	125.61	186.89	236.511	288.513	314.117	349.182	376.892			-14.0381	-9.18579	-0.61035	5.61523	20.6604	27.5879	63.7817	127.563	182.22	233.551	262.482	293.488	378.784	390.991
-13.0005	-10.1013	-2.7771	0.64087	13.5498	30.9753	59.906	125.58	186.584	236.481	288.025	313.049	349.06	376.526			-14.0686	-9.30786	-0.64087	5.70679	20.813	27.4658	63.6597	128.54	182.526	232.574	263.916	292.847	380.035	388.824
-12.9395	-10.1013	-2.89917	0.67139	13.5193	30.8838	59.5398	125.488	186.249	236.542	287.628	312.195	348.999	376.373			-14.0991	-9.46045	-0.7019	5.79834	20.9045	27.4048	63.4766	129.395	182.922	231.506	265.076	292.328	381.256	387.024
-12.8784	-10.1013	-3.05176	0.73242	13.4582	30.7617	59.1431	125.366	185.822	236.694	287.384	311.645	348.999	376.404			-14.1296	-9.552	-0.76294	5.82886	20.9961	27.3438	63.2324	130.127	183.38	230.469	265.869	291.992	382.385	385.651
-12.8479	-10.0708	-3.20435	0.79346	13.3667	30.6702	58.7158	125.153	185.394	236.938	287.292	311.34	349.06	376.678			-14.1602	-9.64355	-0.82397	5.85937	21.0266	27.3132	62.9578	130.768	183.929	229.523	266.327	291.779	383.301	384.613
-12.8174	-10.0403	-3.38745	0.82397	13.2446	30.6091	58.3191	124.847	184.937	237.213	287.353	311.279	349.182	377.197			-14.1907	-9.67407	-0.91553	5.82886	21.0266	27.3438	62.6831	131.317	184.54	228.699	266.418	291.717	383.82	383.911
-12.8174	-9.97925	-3.57056	0.88501	13.092	30.6091	57.8918	124.451	184.418	237.518	287.567	311.401	349.335	377.899			-14.2212	-9.70459	-1.0376	5.76782	20.9961	27.4353	62.4084	131.805	185.15	227.997	266.235	291.748	383.911	383.484
-12.7869	-9.88769	-3.75366	0.91553	12.9089	30.6702	57.4951	123.962	183.868	237.823	287.903	311.645	349.548	378.754			-14.2517	-9.67407	-1.19019	5.70679	20.9045	27.5879	62.1948	132.202	185.699	227.386	265.808	291.87	383.392	383.24
-12.7869	-9.79614	-3.93677	0.97656	12.7258	30.8227	57.1289	123.383	183.289	238.037	288.33	311.981	349.762	379.7			-14.2517	-9.64355	-1.37329	5.61523	20.7825	27.8015	61.9812	132.568	186.218	226.868	265.228	292.114	382.294	383.087
-12.7258	-9.67407	-4.11987	1.00708	12.5427	31.0364	56.7932	122.742	182.648	238.22	288.849	312.378	350.006	380.676			-14.2822	-9.552	-1.58691	5.52368	20.6299	28.0456	61.8286	132.904	186.645	226.41	264.557	292.541	380.585	382.935
-12.6648	-9.552	-4.30298	1.06812	12.3596	31.3416	56.488	122.04	181.976	238.281	289.429	312.775	350.311	381.561			-14.3127	-9.46045	-1.80054	5.40161	20.4163	28.3508	61.676	133.148	187.012	225.952	263.885	293.152	378.296	382.69
-12.6038	-9.39941	-4.45557	1.12915	12.1765	31.6772	56.2439	121.338	181.274	238.281	290.039	313.171	350.769	382.355			-14.3433	-9.3689	-2.04468	5.24902	20.1416	28.6865	61.554	133.362	187.317	225.555	263.245	294.006	375.519	382.294
-12.5122	-9.27734	-4.60815	1.2207	11.9934	32.0129	56.0303	120.605	180.572	238.251	290.649	313.507	351.379	382.935			-14.3738	-9.27734	-2.28882	5.12695	19.8364	29.0222	61.4014	133.514	187.622	225.159	262.695	295.166	372.406	381.775
-12.4207	-9.15527	-4.73022	1.34277	11.8103	32.3792	55.8777	119.934	179.871	238.19	291.26	313.812	352.203	383.301			-14.4348	-9.15527	-2.53296	4.97436	19.4702	29.3884	61.2793	133.545	187.897	224.853	262.207	296.631	369.08	381.073
-12.3291	-9.0332	-4.82178	1.49536	11.6577	32.6843	55.7556	119.232	179.169	238.129	291.84	314.026	353.241	383.453			-14.4959	-9.06372	-2.7771	4.85229	19.0735	29.6936	61.1267	133.484	188.202	224.579	261.841	298.34	365.723	380.218
-12.207	-8.91113	-4.88281	1.67847	11.5051	32.898	55.7251	118.622	178.528	238.159	292.389	314.178	354.523	383.362			-14.5569	-8.94165	-2.9602	4.73022	18.6462	29.9988	61.0046	133.331	188.568	224.426	261.627	300.262	362.427	379.303
-12.1155	-8.81958	-4.94385	1.89209	11.322	33.081	55.6946	118.042	177.917	238.22	292.938	314.209	356.018	383.118			-14.6484	-8.81958	-3.14331	4.63867	18.1885	30.2734	60.9131	133.057	188.995	224.365	261.505	302.338	359.375	378.296
-12.0239	-8.75854	-4.97436	2.13623	11.1389	33.1421	55.7251	117.554	177.368	238.403	293.457	314.148	357.635	382.751			-14.7095	-8.72803	-3.2959	4.54712	17.7307	30.4565	60.8215	132.69	189.453	224.365	261.536	304.443	356.537	377.258
-11.9629	-8.72803	-4.97436	2.41089	10.9558	33.081	55.8167	117.187	176.849	238.708	293.976	313.965	359.314	382.355			-14.74	-8.60596	-3.41797	4.48608	17.273	30.6091	60.791	132.233	189.941	224.457	261.719	306.488	354.004	376.19
-11.9018	-8.69751	-4.97436	2.65503	10.7727	32.9285	55.8777	116.913	176.392	239.075	294.556	313.66	360.992	382.019			-14.801	-8.48389	-3.479	4.45557	16.8762	30.7007	60.791	131.744	190.43	224.548	262.024	308.35	351.746	375.153
-11.8713	-8.69751	-4.97436	2.89917	10.5896	32.6843	55.9692	116.73	176.025	239.532	295.166	313.232	362.549	381.805			-14.8315	-8.36182	-3.50952	4.42505	16.4795	30.7007	60.852	131.226	190.857	224.64	262.39	309.967	349.762	374.115
-11.8408	-8.75854	-4.94385	3.11279	10.437	32.3486	56.0303	116.699	175.659	240.051	295.868	312.714	363.922	381.744			-14.8621	-8.20923	-3.50952	4.42505	16.1743	30.6702	60.9436	130.737	191.162	224.67	262.878	311.249	348.022	373.108
-11.8713	-8.81958	-4.91333	3.2959	10.3149	31.9824	56.0608	116.73	175.354	240.631	296.631	312.134	365.021	381.866			-14.8621	-8.08716	-3.44849	4.42505	15.9302	30.5176	61.0657	130.28	191.345	224.609	263.367	312.134	346.527	372.162
-11.9018	-8.91113	-4.88281	3.41797	10.2234	31.5857	56.0303	116.882	175.079	241.241	297.485	311.523	365.875	382.172			-14.8926	-7.96509	-3.38745	4.42505	15.7776	30.304	61.1877	129.883	191.345	224.457	263.885	312.653	345.245	371.216
-11.9324	-9.00268	-4.82178	3.50952	10.1623	31.189	55.9692	117.065	174.805	241.852	298.34	310.913	366.425	382.69			-14.8926	-7.84302	-3.26538	4.45557	15.7471	30.0293	61.3708	129.517	191.162	224.213	264.374	312.805	344.208	370.361
-12.0239	-9.12475	-4.73022	3.57056	10.1318	30.8227	55.8167	117.279	174.53	242.462	299.225	310.303	366.669	383.362			-14.8926	-7.72095	-3.11279	4.45557	15.7776	29.6631	61.554	129.211	190.765	223.907	264.801	312.622	343.475	369.598
-12.085	-9.21631	-4.63867	3.60107	10.1623	30.5176	55.603	117.523	174.255	243.072	300.018	309.784	366.638	384.125			-14.8926	-7.59888	-2.9602	4.45557	15.8997	29.2969	61.7371	128.906	190.125	223.511	265.198	312.103	342.987	368.896
-12.1765	-9.30786	-4.5166	3.57056	10.1929	30.2429	55.3589	117.737	173.981	243.683	300.69	309.326	366.425	384.979			-14.8926	-7.47681	-2.80762	4.45557	16.1133	28.9307	61.9202	128.601	189.331	223.145	265.503	311.371	342.834	368.317
-12.2376	-9.3689	-4.36401	3.54004	10.1929	30.0293	55.0842	117.981	173.676	244.263	301.208	308.929	365.997	385.864			-14.8926	-7.38525	-2.65503	4.45557	16.3574	28.595	62.1033	128.296	188.354	222.778	265.747	310.455	343.018	367.92
-12.3291	-9.39941	-4.21143	3.44849	10.2234	29.8462	54.779	118.164	173.37	244.843	301.544	308.655	365.387	386.78			-14.8621	-7.26318	-2.53296	4.42505	16.6626	28.3203	62.3169	127.991	187.256	222.504	265.9	309.387	343.445	367.767
-12.4207	-9.3689	-4.05884	3.35693	10.2234	29.6631	54.5349	118.378	173.035	245.392	301.697	308.441	364.685	387.695			-14.8621	-7.17163	-2.41089	4.39453	16.9983	28.1372	62.5	127.686	186.127	222.321	265.991	308.258	344.147	367.92
-12.5122	-9.33838	-3.87573	3.20435	10.1623	29.5105	54.3213	118.561	172.729	245.972	301.727	308.289	363.922	388.58			-14.8315	-7.1106	-2.34985	4.36401	17.334	28.0456	62.6831	127.35	184.967	222.229	265.961	307.098	345.062	368.439
-12.5732	-9.27734	-3.69263	3.05176	10.1013	29.3274	54.1687	118.744	172.455	246.49	301.666	308.166	363.068	389.435			-14.801	-7.08008	-2.31934	4.30298	17.6392	28.0456	62.8052	127.075	183.868	222.26	265.869	305.969	346.13	369.354
-12.6648	-9.21631	-3.479	2.89917	9.97925	29.1443	54.1077	118.927	172.241	246.979	301.605	308.136	362.183	390.259			-14.7705	-7.04956	-2.31934	4.24194	17.9138	28.1677	62.8967	126.831	182.861	222.382	265.686	304.901	347.382	370.666
-12.7258	-9.12475	-3.2959	2.68555	9.85718	28.9612	54.1382	119.08	172.089	247.406	301.575	308.136	361.328	391.144			-14.74	-7.04956	-2.38037	4.18091	18.1885	28.3203	62.8967	126.617	181.976	222.595	265.411	303.925	348.755	372.345
-12.8174	-9.0332	-3.14331	2.50244	9.70459	28.7476	54.2908	119.171	172.028	247.742	301.636	308.228	360.504	392.029			-14.7095	-7.08008	-2.44141	4.15039	18.4021	28.5645	62.8662	126.495	181.213	222.839	265.045	303.101	350.311	374.298
-12.8784	-8.97217	-2.9602	2.28882	9.52148	28.5339	54.5349	119.263	172.089	247.986	301.819	308.38	359.711	392.975			-14.679	-7.1106	-2.56348	4.11987	18.5852	28.8391	62.7136	126.404	180.572	223.114	264.618	302.399	352.02	376.373
-12.9395	-8.91113	-2.83813	2.04468	9.33838	28.3203	54.9011	119.293	172.211	248.077	302.124	308.594	358.948	393.982			-14.679	-7.14111	-2.68555	4.11987	18.7073	29.1138	62.5	126.343	180.054	223.419	264.191	301.819	353.912	378.418
-13.0005	-8.91113	-2.71606	1.83105	9.15527	28.1067	55.3284	119.293	172.455	248.047	302.46	308.96	358.215	395.05			-14.679	-7.20215	-2.7771	4.15039	18.7988	29.4189	62.2253	126.343	179.596	223.694	263.702	301.361	355.926	380.341
-13.0615	-8.91113	-2.65503	1.58691	8.97217	27.8931	55.8167	119.232	172.791	247.894	302.795	309.387	357.452	396.118			-14.7095	-7.26318	-2.89917	4.18091	18.8599	29.7546	61.9202	126.404	179.169	223.968	263.245	300.964	358.032	381.988
-13.0615	-8.94165	-2.62451	1.37329	8.81958	27.71	56.3355	119.11	173.187	247.681	303.07	309.906	356.628	397.156			-14.74	-7.2937	-2.9602	4.21143	18.8599	30.0598	61.554	126.465	178.772	224.243	262.817	300.659	360.168	383.27
-13.092	-8.97217	-2.62451	1.19019	8.69751	27.5268	56.8542	118.958	173.645	247.437	303.253	310.486	355.743	398.102			-14.801	-7.32422	-3.02124	4.24194	18.8293	30.3955	61.1572	126.587	178.375	224.518	262.36	300.354	362.183	384.125
-13.092	-9.0332	-2.68555	1.0376	8.57544	27.3743	57.312	118.744	174.103	247.253	303.284	311.066	354.767	398.834			-14.8315	-7.35474	-3.05176	4.27246	18.7683	30.7007	60.791	126.77	177.978	224.792	261.902	300.049	364.075	384.552
-13.092	-9.09424	-2.7771	0.94604	8.5144	27.2217	57.7392	118.469	174.591	247.101	303.131	311.615	353.729	399.353			-14.8621	-7.35474	-3.05176	4.30298	18.6768	30.9753	60.4858	126.923	177.582	225.098	261.414	299.774	365.723	384.613
-13.0615	-9.15527	-2.92969	0.91553	8.45337	27.0996	58.075	118.134	175.018	247.04	302.856	312.073	352.692	399.597			-14.8926	-7.32422	-3.02124	4.27246	18.5242	31.25	60.2112	127.106	177.216	225.433	260.895	299.53	367.126	384.338
-13.0615	-9.18579	-3.08228	0.91553	8.42285	27.0081	58.3191	117.798	175.385	247.101	302.429	312.378	351.746	399.567			-14.8926	-7.2937	-2.99072	4.24194	18.3411	31.4636	59.9975	127.258	176.88	225.8	260.376	299.347	368.256	383.881
-13.0615	-9.18579	-3.23486	1.00708	8.42285	26.947	58.5022	117.401	175.659	247.192	301.971	312.5	350.952	399.292			-14.8621	-7.26318	-2.92969	4.21143	18.158	31.6162	59.8755	127.35	176.544	226.196	259.857	299.225	369.141	383.301
-13.031	-9.18579	-3.38745	1.12915	8.48389	26.886	58.6243	117.065	175.842	247.314	301.453	312.439	350.433	398.804			-14.801	-7.20215	-2.89917	4.11987	17.9138	31.7078	59.845	127.35	176.27	226.654	259.338	299.255	369.781	382.751
-13.031	-9.18579	-3.54004	1.28174	8.54492	26.8555	58.6853	116.73	175.873	247.375	300.964	312.195	350.311	398.224			-14.7705	-7.20215	-2.86865	4.05884	17.6697	31.7078	59.8755	127.228	176.025	227.112	258.911	299.438	370.178	382.294
-13.031	-9.15527	-3.69263	1.46484	8.63647	26.8555	58.6853	116.455	175.812	247.314	300.568	311.798	350.586	397.583			-14.7095	-7.20215	-2.86865	3.9978	17.4255	31.6467	59.9365	126.953	175.812	227.661	258.606	299.805	370.392	381.988
-13.031	-9.12475	-3.78418	1.61743	8.75854	26.886	58.7158	116.241	175.659	247.07	300.262	311.34	351.349	396.912			-14.6484	-7.23267	-2.86865	3.93677	17.1814	31.5247	60.0281	126.556	175.598	228.271	258.423	300.446	370.422	381.897
-13.031	-9.09424	-3.87573	1.80054	8.94165	26.947	58.6853	116.089	175.415	246.613	300.049	310.822	352.539	396.21			-14.6179	-7.2937	-2.86865	3.90625	16.9678	31.3416	60.1501	126.038	175.415	228.973	258.392	301.3	370.3	381.988
-13.031	-9.09424	-3.90625	1.92261	9.12475	27.0691	58.6853	116.028	175.171	245.941	299.927	310.333	354.095	395.538			-14.6179	-7.35474	-2.86865	3.87573	16.7847	31.1279	60.2417	125.427	175.262	229.736	258.514	302.399	370.026	382.233
-13.031	-9.06372	-3.90625	2.01416	9.30786	27.2217	58.6853	115.997	174.866	245.056	299.835	309.875	355.957	394.867			-14.6484	-7.47681	-2.86865	3.90625	16.6626	30.8838	60.3027	124.725	175.11	230.56	258.728	303.741	369.659	382.538
-13.031	-9.06372	-3.84521	2.04468	9.552	27.4353	58.6548	116.028	174.622	244.049	299.774	309.509	357.941	394.134			-14.7095	-7.62939	-2.86865	3.93677	16.571	30.6702	60.3638	123.993	174.957	231.384	259.033	305.328	369.202	382.873
-13.0615	-9.06372	-3.78418	2.01416	9.76562	27.71	58.6548	116.058	174.408	242.981	299.683	309.204	359.985	393.372			-14.8315	-7.78198	-2.83813	4.02832	16.5405	30.4871	60.3943	123.23	174.835	232.208	259.369	307.098	368.713	383.179
-13.092	-9.06372	-3.66211	1.92261	10.0403	27.9846	58.6243	116.089	174.225	242.004	299.53	308.96	361.938	392.578			-14.9536	-7.90405	-2.80762	4.11987	16.51	30.3345	60.4248	122.467	174.713	232.91	259.674	309.051	368.225	383.392
-13.1226	-9.06372	-3.54004	1.80054	10.2844	28.2593	58.5938	116.089	174.103	241.18	299.347	308.777	363.708	391.724			-15.1062	-8.05664	-2.7771	4.24194	16.4795	30.2429	60.4553	121.735	174.591	233.49	260.01	311.127	367.767	383.545
-13.1531	-9.06372	-3.38745	1.61743	10.5591	28.5339	58.5632	116.058	173.981	240.601	299.133	308.594	365.234	390.869			-15.2588	-8.17871	-2.71606	4.39453	16.4795	30.1819	60.5164	121.063	174.469	233.887	260.284	313.232	367.401	383.606
-13.1836	-9.0332	-3.23486	1.43433	10.8337	28.8086	58.5327	115.997	173.859	240.326	298.859	308.411	366.486	389.984			-15.4114	-8.27026	-2.65503	4.54712	16.449	30.1514	60.6079	120.453	174.316	234.039	260.529	315.369	367.126	383.575
-13.1836	-9.00268	-3.11279	1.2207	11.1084	29.0222	58.5022	115.875	173.706	240.356	298.584	308.197	367.432	389.099			-15.5335	-8.36182	-2.59399	4.69971	16.3879	30.1209	60.73	119.934	174.133	233.978	260.742	317.413	367.035	383.514
-13.2141	-8.97217	-2.99072	1.00708	11.4136	29.2053	58.4717	115.723	173.492	240.662	298.34	307.983	368.103	388.153			-15.6555	-8.42285	-2.53296	4.82178	16.3269	30.0903	60.9131	119.507	173.859	233.673	260.895	319.366	367.096	383.392
-13.2446	-8.94165	-2.89917	0.79346	11.6577	29.3579	58.4106	115.54	173.187	241.272	298.126	307.8	368.5	387.176			-15.7776	-8.45337	-2.50244	4.94385	16.2659	29.9988	61.1267	119.232	173.553	233.185	260.956	321.106	367.31	383.179
-13.2446	-8.91113	-2.80762	0.61035	11.9324	29.48	58.3191	115.295	172.791	242.096	297.974	307.587	368.744	386.108			-15.8386	-8.48389	-2.50244	5.0354	16.1743	29.9072	61.3403	119.08	173.218	232.513	260.986	322.662	367.706	382.843
-13.2752	-8.88061	-2.74658	0.48828	12.1765	29.5715	58.197	114.99	172.302	243.042	297.791	307.434	368.835	384.949			-15.8997	-8.5144	-2.53296	5.12695	16.0828	29.7546	61.5845	119.049	172.852	231.75	260.956	323.944	368.195	382.324
-13.2752	-8.8501	-2.71606	0.39673	12.4207	29.6326	58.0444	114.685	171.722	244.11	297.638	307.312	368.896	383.697			-15.9607	-8.5144	-2.59399	5.18799	15.9607	29.602	61.8286	119.171	172.485	230.896	260.864	324.982	368.805	381.653
-13.3057	-8.8501	-2.68555	0.33569	12.6648	29.6936	57.8003	114.288	171.082	245.239	297.455	307.281	368.957	382.416			-15.9607	-8.5144	-2.65503	5.27954	15.8386	29.3884	62.0422	119.415	172.15	230.011	260.742	325.745	369.446	380.798
-13.3362	-8.81958	-2.65503	0.33569	12.9395	29.7852	57.4951	113.892	170.41	246.338	297.18	307.373	369.141	381.165			-15.9302	-8.5144	-2.74658	5.37109	15.686	29.1748	62.2253	119.751	171.905	229.095	260.59	326.263	370.056	379.791
-13.3667	-8.78906	-2.65503	0.36621	13.2141	29.8462	57.0984	113.464	169.769	247.345	296.844	307.556	369.415	380.035			-15.8691	-8.5144	-2.86865	5.46265	15.5335	28.9917	62.4084	120.117	171.722	228.21	260.467	326.599	370.636	378.754
-13.3972	-8.78906	-2.62451	0.42725	13.5193	29.9377	56.6406	113.037	169.189	248.23	296.417	307.831	369.812	379.12			-15.7776	-8.5144	-2.9602	5.61523	15.3198	28.8086	62.5305	120.483	171.661	227.356	260.376	326.782	371.094	377.777
-13.4582	-8.75854	-2.59399	0.5188	13.855	29.9988	56.1218	112.61	168.701	248.962	295.868	308.197	370.331	378.54			-15.6555	-8.48389	-3.08228	5.82886	15.0757	28.656	62.6526	120.789	171.722	226.501	260.315	326.904	371.429	376.984
-13.4888	-8.75854	-2.56348	0.61035	14.1907	30.0598	55.5725	112.213	168.365	249.451	295.258	308.624	370.911	378.326			-15.5029	-8.48389	-3.17383	6.073	14.801	28.5034	62.7136	121.033	171.875	225.708	260.254	326.996	371.643	376.465
-13.5193	-8.75854	-2.50244	0.73242	14.5264	30.1209	54.9927	111.908	168.152	249.725	294.617	309.051	371.521	378.571			-15.3198	-8.48389	-3.26538	6.37817	14.5264	28.3814	62.7136	121.155	172.119	224.915	260.132	327.118	371.765	376.282
-13.5498	-8.75854	-2.47192	0.85449	14.8315	30.2124	54.4434	111.633	168.091	249.756	293.976	309.479	372.162	379.211			-15.1062	-8.48389	-3.32642	6.71387	14.2212	28.2593	62.6831	121.155	172.424	224.213	259.979	327.27	371.826	376.465
-13.5498	-8.75854	-2.41089	0.94604	15.1062	30.2734	53.9551	111.45	168.182	249.573	293.396	309.875	372.803	380.218			-14.9231	-8.48389	-3.41797	7.04956	13.916	28.1677	62.6221	121.063	172.76	223.541	259.674	327.454	371.796	376.984
-13.5498	-8.78906	-2.38037	1.06812	15.3198	30.365	53.5583	111.359	168.335	249.207	292.908	310.272	373.444	381.531			-14.74	-8.5144	-3.44849	7.41577	13.6414	28.0762	62.5	120.88	173.126	222.9	259.216	327.606	371.765	377.747
-13.5498	-8.81958	-2.38037	1.15967	15.4724	30.4565	53.2837	111.359	168.579	248.718	292.603	310.608	374.054	383.026			-14.5874	-8.54492	-3.50952	7.75146	13.3972	27.9846	62.3169	120.605	173.431	222.351	258.606	327.698	371.704	378.632
-13.5193	-8.81958	-2.38037	1.25122	15.564	30.5786	53.1616	111.45	168.823	248.169	292.48	310.974	374.695	384.582			-14.4653	-8.54492	-3.54004	8.08716	13.1531	27.9541	62.1338	120.331	173.676	221.863	257.812	327.698	371.613	379.517
-13.4888	-8.8501	-2.41089	1.37329	15.625	30.7007	53.2227	111.633	169.067	247.65	292.572	311.371	375.305	386.108			-14.3433	-8.57544	-3.57056	8.36182	12.9395	27.9236	61.9202	120.087	173.859	221.466	256.836	327.545	371.46	380.31
-13.4582	-8.88061	-2.44141	1.46484	15.6555	30.8227	53.4363	111.908	169.281	247.162	292.847	311.829	375.916	387.482			-14.2517	-8.57544	-3.57056	8.57544	12.7258	27.9236	61.7065	119.873	173.92	221.13	255.768	327.27	371.185	380.92
-13.4277	-8.8501	-2.53296	1.5564	15.6555	30.9448	53.8025	112.305	169.434	246.765	293.335	312.439	376.465	388.672			-14.2212	-8.54492	-3.57056	8.75854	12.5427	28.0151	61.4624	119.72	173.859	220.917	254.639	326.904	370.758	381.287
-13.3972	-8.8501	-2.62451	1.67847	15.625	31.0059	54.2908	112.793	169.586	246.49	293.976	313.11	376.923	389.648			-14.1602	-8.5144	-3.57056	8.91113	12.3291	28.1067	61.2488	119.69	173.737	220.825	253.54	326.508	370.148	381.5
-13.3972	-8.78906	-2.74658	1.7395	15.5945	31.0059	54.9011	113.403	169.708	246.368	294.708	313.904	377.197	390.381			-14.1602	-8.45337	-3.54004	9.00268	12.146	28.2898	61.0352	119.781	173.492	220.856	252.594	326.111	369.385	381.561
-13.3667	-8.72803	-2.86865	1.80054	15.564	30.9448	55.603	114.075	169.861	246.338	295.502	314.758	377.258	390.9			-14.1296	-8.36182	-3.50952	9.09424	11.9324	28.4729	60.852	119.934	173.218	221.039	251.831	325.806	368.408	381.592
-13.3667	-8.63647	-2.99072	1.80054	15.5335	30.7922	56.3355	114.868	170.074	246.399	296.295	315.582	377.045	391.266			-14.1296	-8.23975	-3.479	9.12475	11.7188	28.6865	60.73	120.178	172.882	221.436	251.343	325.561	367.34	381.622
-13.3667	-8.54492	-3.14331	1.80054	15.5029	30.5481	57.0984	115.692	170.319	246.49	296.997	316.345	376.556	391.51			-14.1296	-8.08716	-3.41797	9.12475	11.5051	28.9001	60.6384	120.483	172.516	221.985	251.19	325.409	366.211	381.683
-13.3667	-8.42285	-3.26538	1.7395	15.5029	30.2429	57.8003	116.577	170.624	246.613	297.546	316.986	375.793	391.632			-14.1296	-7.93457	-3.38745	9.12475	11.322	29.0832	60.6079	120.819	172.15	222.717	251.404	325.317	365.082	381.866
-13.3667	-8.3313	-3.35693	1.61743	15.5029	29.8157	58.4717	117.493	170.99	246.674	297.913	317.505	374.786	391.663			-14.0991	-7.75146	-3.32642	9.09424	11.1694	29.2358	60.6079	121.124	171.783	223.602	251.923	325.256	364.014	382.08
-13.3972	-8.20923	-3.479	1.49536	15.5029	29.3579	59.0515	118.378	171.417	246.643	298.035	317.841	373.596	391.632			-14.0991	-7.53784	-3.26538	9.0332	11.0779	29.3274	60.6995	121.399	171.448	224.609	252.716	325.165	363.129	382.324
-13.3972	-8.11767	-3.57056	1.34277	15.5335	28.8391	59.5093	119.232	171.875	246.46	297.913	318.024	372.253	391.571			-14.0686	-7.35474	-3.20435	8.94165	11.0474	29.3884	60.852	121.582	171.112	225.677	253.693	325.043	362.366	382.507
-13.4277	-8.05664	-3.66211	1.15967	15.564	28.2898	59.845	119.995	172.333	246.124	297.516	318.146	370.85	391.388			-14.0076	-7.17163	-3.14331	8.81958	11.0779	29.3884	61.0657	121.735	170.837	226.746	254.791	324.89	361.786	382.629
-13.4582	-7.9956	-3.75366	0.97656	15.625	27.771	60.0281	120.666	172.821	245.575	296.814	318.207	369.507	391.174			-13.9465	-6.98852	-3.08228	8.69751	11.2305	29.3274	61.3403	121.826	170.563	227.722	255.89	324.768	361.328	382.629
-13.4582	-7.93457	-3.8147	0.82397	15.686	27.2522	60.1196	121.155	173.279	244.873	295.898	318.298	368.286	390.839			-13.8855	-6.83594	-2.99072	8.57544	11.4136	29.2664	61.6455	121.887	170.319	228.577	256.866	324.676	360.931	382.538
-13.4888	-7.93457	-3.90625	0.7019	15.7776	26.7944	60.1196	121.49	173.737	243.988	294.769	318.481	367.248	390.442			-13.8245	-6.71387	-2.89917	8.42285	11.7188	29.2053	62.0117	121.887	170.074	229.279	257.629	324.646	360.565	382.416
-13.5193	-7.93457	-3.96728	0.61035	15.8386	26.3977	60.0281	121.643	174.133	242.95	293.518	318.726	366.486	389.954			-13.7329	-6.62231	-2.7771	8.23975	12.0544	29.1443	62.4084	121.918	169.83	229.797	258.148	324.707	360.138	382.263
-13.5193	-7.93457	-4.02832	0.5188	15.9302	26.0925	59.8755	121.582	174.53	241.882	292.206	319.061	366.028	389.404			-13.6719	-6.56128	-2.65503	8.08716	12.4817	29.1138	62.8052	121.948	169.617	230.103	258.331	324.86	359.589	382.141
-13.5193	-7.96509	-4.08935	0.45776	15.9607	25.8484	59.6924	121.368	174.835	240.753	290.924	319.458	365.845	388.763			-13.5803	-6.53076	-2.53296	7.87353	12.9395	29.0832	63.1714	122.009	169.464	230.194	258.148	325.073	358.948	382.172
-13.5193	-8.02612	-4.11987	0.39673	15.9912	25.6958	59.5093	121.002	175.079	239.685	289.734	319.855	365.936	388.061			-13.5193	-6.53076	-2.41089	7.65991	13.3972	29.0832	63.5376	122.07	169.342	230.133	257.66	325.287	358.215	382.294
-13.5193	-8.08716	-4.15039	0.33569	15.9912	25.5432	59.3567	120.544	175.232	238.708	288.666	320.251	366.241	387.36			-13.4277	-6.53076	-2.31934	7.44629	13.916	29.1138	63.8122	122.131	169.281	229.95	256.866	325.439	357.422	382.599
-13.5498	-8.14819	-4.15039	0.27466	15.9912	25.4517	59.2041	119.965	175.293	237.854	287.811	320.526	366.699	386.627			-13.3667	-6.53076	-2.19727	7.17163	14.3738	29.1748	64.0259	122.192	169.342	229.584	255.829	325.531	356.689	383.026
-13.5498	-8.23975	-4.18091	0.21362	15.9607	25.3296	59.1125	119.385	175.293	237.152	287.14	320.679	367.218	385.956			-13.3362	-6.56128	-2.0752	6.86645	14.8621	29.2664	64.0869	122.192	169.525	229.156	254.639	325.5	356.049	383.575
-13.5803	-8.3313	-4.18091	0.12207	15.9302	25.238	59.0515	118.744	175.201	236.633	286.621	320.618	367.737	385.406			-13.2752	-6.5918	-1.95312	6.56128	15.2588	29.4189	64.0564	122.131	169.861	228.607	253.418	325.317	355.56	384.216
-13.6414	-8.39233	-4.18091	0.03052	15.8997	25.116	59.0515	118.134	175.079	236.298	286.285	320.404	368.164	385.01			-13.2141	-6.65283	-1.83105	6.22559	15.6555	29.5715	63.9038	122.009	170.349	227.936	252.228	324.982	355.286	384.949
-13.6719	-8.48389	-4.18091	-0.03052	15.9302	24.9329	59.082	117.523	174.957	236.114	286.102	319.977	368.53	384.827			-13.1531	-6.71387	-1.70898	5.88989	15.9607	29.7241	63.6292	121.765	170.959	227.173	251.19	324.493	355.194	385.742
-13.7329	-8.60596	-4.18091	-0.12207	15.9912	24.7497	59.1736	116.974	174.896	236.114	286.041	319.427	368.713	384.827			-13.092	-6.7749	-1.5564	5.5542	16.2048	29.9377	63.2324	121.429	171.661	226.318	250.366	323.853	355.316	386.597
-13.7634	-8.69751	-4.18091	-0.21362	16.0828	24.5666	59.2651	116.455	174.927	236.267	286.133	318.787	368.774	385.04			-13.031	-6.83594	-1.40381	5.24902	16.4185	30.1819	62.7747	120.972	172.455	225.342	249.878	323.059	355.56	387.512
-13.7939	-8.78906	-4.15039	-0.24414	16.2048	24.3225	59.3872	115.997	175.11	236.542	286.407	318.146	368.683	385.345			-12.9395	-6.89697	-1.25122	4.97436	16.571	30.4565	62.2559	120.453	173.279	224.304	249.725	322.174	355.896	388.519
-13.8245	-8.91113	-4.08935	-0.27466	16.3574	24.0784	59.5398	115.57	175.385	236.908	286.896	317.596	368.439	385.681			-12.8479	-6.98852	-1.09863	4.73022	16.6931	30.7617	61.676	119.873	174.133	223.236	249.969	321.259	356.293	389.557
-13.8245	-9.00268	-4.02832	-0.30518	16.5405	23.8647	59.6619	115.173	175.812	237.396	287.567	317.2	368.042	385.986			-12.7563	-7.01904	-0.97656	4.57764	16.8152	31.0974	61.1267	119.202	174.927	222.198	250.61	320.343	356.689	390.625
-13.7939	-9.12475	-3.93677	-0.27466	16.6931	23.6511	59.7534	114.868	176.331	237.915	288.483	317.047	367.523	386.108			-12.6343	-7.08008	-0.88501	4.45557	16.9067	31.4941	60.5774	118.53	175.69	221.252	251.648	319.519	357.086	391.602
-13.7634	-9.24683	-3.84521	-0.24414	16.8152	23.468	59.7839	114.624	176.941	238.464	289.581	317.108	366.882	385.986			-12.5427	-7.1106	-0.82397	4.42505	16.9678	31.8909	60.0281	117.828	176.422	220.398	253.021	318.878	357.391	392.456
-13.7329	-9.33838	-3.72314	-0.18311	16.9067	23.3459	59.7534	114.41	177.582	239.014	290.771	317.444	366.15	385.651			-12.4817	-7.1106	-0.79346	4.48608	17.0593	32.3181	59.5093	117.096	177.124	219.727	254.639	318.481	357.635	393.127
-13.6719	-9.46045	-3.57056	-0.12207	16.9372	23.2544	59.6313	114.319	178.253	239.502	292.023	318.024	365.265	385.101			-12.3901	-7.08008	-0.79346	4.60815	17.1204	32.7454	59.0515	116.364	177.765	219.269	256.378	318.329	357.727	393.463
-13.6108	-9.552	-3.44849	-0.06104	16.8762	23.1934	59.4788	114.288	178.864	239.929	293.213	318.817	364.288	384.399			-12.3596	-7.08008	-0.85449	4.76074	17.1814	33.1726	58.6243	115.631	178.406	219.025	258.179	318.481	357.727	393.463
-13.5193	-9.61304	-3.32642	0	16.7541	23.1628	59.2346	114.288	179.413	240.265	294.25	319.733	363.159	383.667			-12.2986	-7.04956	-0.91553	4.97436	17.2119	33.5693	58.2275	114.929	179.016	219.025	259.949	318.878	357.544	393.005
-13.4582	-9.67407	-3.20435	0.03052	16.571	23.1323	58.96	114.38	179.871	240.57	295.105	320.709	361.908	382.935			-12.2986	-7.04956	-1.0376	5.21851	17.2119	33.905	57.9224	114.258	179.596	219.269	261.536	319.458	357.147	392.151
-13.3972	-9.73511	-3.08228	0.09155	16.3269	23.1018	58.7158	114.471	180.237	240.784	295.776	321.686	360.535	382.355			-12.2681	-7.04956	-1.15967	5.43213	17.1814	34.2102	57.6782	113.678	180.084	219.757	262.97	320.19	356.567	390.869
-13.3362	-9.73511	-3.02124	0.15259	16.0522	23.0408	58.4717	114.594	180.511	240.967	296.234	322.571	359.039	381.988			-12.2681	-7.04956	-1.28174	5.64575	17.0898	34.4543	57.5562	113.159	180.542	220.398	264.16	320.923	355.743	389.221
-13.3057	-9.73511	-2.99072	0.27466	15.8081	22.9187	58.2886	114.655	180.695	241.119	296.539	323.303	357.452	381.836			-12.2376	-7.08008	-1.43433	5.82886	16.9372	34.668	57.4951	112.732	180.847	221.191	265.137	321.686	354.706	387.268
-13.2446	-9.73511	-2.9602	0.39673	15.564	22.7966	58.1665	114.716	180.817	241.272	296.692	323.883	355.865	381.897			-12.2376	-7.14111	-1.5564	5.95093	16.7236	34.8205	57.5256	112.457	181	222.076	265.869	322.388	353.546	385.162
-13.2446	-9.70459	-2.99072	0.54932	15.3503	22.6135	58.1055	114.685	180.939	241.455	296.783	324.249	354.309	382.202			-12.207	-7.20215	-1.70898	6.01196	16.4795	34.9731	57.6172	112.305	181.03	222.992	266.388	322.998	352.264	382.965
-13.2446	-9.67407	-3.02124	0.73242	15.1977	22.4304	58.1055	114.563	181.091	241.638	296.753	324.432	352.844	382.721			-12.1765	-7.2937	-1.83105	6.01196	16.2048	35.0647	57.7392	112.244	180.878	223.877	266.724	323.578	350.952	380.829
-13.2446	-9.64355	-3.08228	0.91553	15.0757	22.2168	58.1665	114.41	181.305	241.791	296.661	324.463	351.593	383.392			-12.146	-7.38525	-1.95312	5.98144	15.8691	35.1257	57.8613	112.335	180.603	224.64	266.876	324.127	349.731	378.845
-13.2446	-9.64355	-3.11279	1.09863	15.0146	22.0337	58.2275	114.166	181.58	241.913	296.448	324.371	350.586	384.216			-12.1155	-7.50732	-2.0752	5.92041	15.564	35.1562	57.9529	112.518	180.237	225.311	266.876	324.646	348.694	377.106
-13.2752	-9.64355	-3.17383	1.31226	14.9841	21.8811	58.3191	113.861	181.915	241.913	296.082	324.188	349.884	385.132			-12.085	-7.59888	-2.19727	5.82886	15.2588	35.0952	57.9529	112.793	179.779	225.8	266.754	325.165	347.87	375.641
-13.2752	-9.64355	-3.20435	1.52588	14.9841	21.759	58.3801	113.495	182.343	241.852	295.593	323.975	349.487	386.078			-12.085	-7.75146	-2.28882	5.76782	15.0146	34.9426	57.8308	113.159	179.321	226.166	266.479	325.684	347.412	374.481
-13.2752	-9.67407	-3.20435	1.67847	15.0146	21.698	58.4412	113.129	182.8	241.608	294.891	323.7	349.457	387.024			-12.0544	-7.87353	-2.38037	5.67627	14.7705	34.729	57.6477	113.586	178.864	226.379	266.113	326.202	347.321	373.657
-13.2752	-9.70459	-3.17383	1.83105	15.0452	21.6675	58.5022	112.762	183.258	241.272	294.067	323.395	349.731	387.909			-12.085	-8.02612	-2.47192	5.64575	14.5874	34.3933	57.3425	114.044	178.497	226.532	265.594	326.721	347.717	373.138
-13.2752	-9.73511	-3.08228	1.95312	15.0757	21.6675	58.5327	112.396	183.685	240.784	293.121	322.967	350.281	388.611			-12.085	-8.20923	-2.56348	5.64575	14.4653	33.9966	56.9763	114.563	178.192	226.593	264.954	327.24	348.602	372.925
-13.3057	-9.76562	-2.99072	2.0752	15.1062	21.698	58.5938	112.061	184.052	240.234	292.114	322.418	351.074	389.16			-12.1155	-8.36182	-2.62451	5.67627	14.3738	33.5693	56.6101	115.021	177.948	226.654	264.191	327.728	350.037	372.955
-13.3362	-9.79614	-2.86865	2.13623	15.1367	21.759	58.6853	111.786	184.296	239.624	291.077	321.716	351.959	389.435			-12.146	-8.54492	-2.68555	5.7373	14.3127	33.1116	56.2134	115.479	177.795	226.746	263.306	328.186	351.99	373.199
-13.3667	-9.79614	-2.71606	2.19727	15.1367	21.7895	58.7769	111.603	184.387	239.044	290.07	320.831	352.875	389.465			-12.146	-8.69751	-2.7771	5.79834	14.3127	32.6843	55.9082	115.875	177.704	226.837	262.268	328.644	354.431	373.657
-13.4582	-9.76562	-2.56348	2.19727	15.1062	21.8201	58.9294	111.511	184.326	238.525	289.185	319.733	353.729	389.191			-12.1765	-8.8501	-2.83813	5.92041	14.3127	32.2876	55.6946	116.15	177.612	226.959	261.139	329.102	357.269	374.268
-13.5498	-9.70459	-2.44141	2.22778	15.0452	21.7895	59.1125	111.481	184.082	238.068	288.391	318.451	354.431	388.641			-12.1765	-8.94165	-2.92969	6.01196	14.3738	31.9824	55.5725	116.333	177.521	227.142	259.979	329.59	360.413	375.03
-13.6719	-9.61304	-2.28882	2.22778	14.9231	21.7285	59.3567	111.572	183.716	237.762	287.781	316.986	354.95	387.848			-12.1765	-9.06372	-3.02124	6.10352	14.4348	31.7078	55.542	116.425	177.429	227.386	258.85	330.078	363.678	375.885
-13.7939	-9.52148	-2.19727	2.19727	14.801	21.5759	59.5703	111.755	183.166	237.549	287.292	315.399	355.225	386.81			-12.1765	-9.12475	-3.11279	6.16455	14.4959	31.5247	55.6335	116.425	177.307	227.631	257.782	330.627	366.974	376.831
-13.916	-9.39941	-2.10571	2.16675	14.6179	21.3928	59.7839	111.999	182.526	237.457	286.926	313.721	355.316	385.651			-12.1765	-9.15527	-3.20435	6.19507	14.5569	31.3721	55.8167	116.302	177.155	227.936	256.836	331.268	370.087	377.808
-14.0381	-9.27734	-2.01416	2.10571	14.4653	21.1487	59.9365	112.305	181.763	237.427	286.652	311.981	355.225	384.369			-12.146	-9.18579	-3.26538	6.19507	14.6179	31.25	56.0913	116.15	177.002	228.241	256.073	331.94	372.955	378.845
-14.1296	-9.12475	-1.95312	2.04468	14.2822	20.874	60.0281	112.64	180.969	237.488	286.438	310.303	355.011	382.996			-12.1155	-9.18579	-3.2959	6.13403	14.679	31.0974	56.427	115.936	176.849	228.546	255.493	332.672	375.488	379.883
-14.1907	-9.00268	-1.89209	1.95312	14.1296	20.5994	60.0281	112.976	180.145	237.579	286.224	308.716	354.675	381.622			-12.085	-9.18579	-3.2959	6.073	14.74	30.9753	56.8237	115.692	176.697	228.821	255.096	333.466	377.624	380.89
-14.2212	-8.91113	-1.83105	1.86157	14.0381	20.2942	59.9365	113.281	179.352	237.64	286.011	307.281	354.309	380.28			-12.085	-9.18579	-3.26538	5.98144	14.7705	30.8227	57.2815	115.387	176.575	229.034	254.852	334.228	379.364	381.866
-14.2212	-8.8501	-1.80054	1.77002	14.0076	20.05	59.7534	113.525	178.619	237.701	285.706	306.061	353.912	379.028			-12.0544	-9.18579	-3.20435	5.85937	14.7705	30.6396	57.8003	115.082	176.544	229.126	254.73	334.9	380.737	382.782
-14.1907	-8.81958	-1.7395	1.64795	14.0076	19.8669	59.4788	113.708	177.948	237.701	285.309	305.145	353.485	377.838			-12.0544	-9.15527	-3.11279	5.7373	14.7705	30.4565	58.3801	114.716	176.575	229.065	254.73	335.48	381.775	383.545
-14.1296	-8.78906	-1.70898	1.5564	14.0686	19.7449	59.1431	113.8	177.399	237.64	284.821	304.565	352.997	376.77			-12.085	-9.18579	-3.02124	5.58472	14.801	30.304	59.021	114.349	176.666	228.882	254.791	335.876	382.507	384.155
-14.0381	-8.81958	-1.64795	1.46484	14.1602	19.7449	58.7769	113.831	176.91	237.488	284.241	304.352	352.478	375.824			-12.1155	-9.18579	-2.89917	5.46265	14.801	30.1819	59.6924	113.953	176.849	228.485	254.913	336.06	382.996	384.613
-13.916	-8.88061	-1.61743	1.40381	14.2517	19.8059	58.4106	113.739	176.544	237.305	283.63	304.504	351.868	375.03			-12.146	-9.21631	-2.7771	5.37109	14.8315	30.1209	60.3638	113.556	177.063	227.936	255.066	335.937	383.179	384.888
-13.8245	-8.94165	-1.5564	1.31226	14.3127	19.9585	58.0444	113.556	176.208	237.091	282.989	305.054	351.257	374.42			-12.207	-9.24683	-2.62451	5.27954	14.8926	30.0903	61.0352	113.159	177.338	227.203	255.188	335.541	383.148	385.01
-13.7329	-9.00268	-1.52588	1.25122	14.3433	20.2026	57.7087	113.342	175.964	236.816	282.44	305.969	350.586	373.962			-12.2681	-9.27734	-2.50244	5.21851	14.9536	30.1209	61.676	112.793	177.582	226.349	255.31	334.869	382.873	385.04
-13.6108	-9.09424	-1.46484	1.2207	14.3127	20.5078	57.4341	113.098	175.781	236.572	282.013	307.159	349.945	373.657			-12.3596	-9.33838	-2.38037	5.18799	15.0146	30.2124	62.2864	112.457	177.856	225.372	255.402	333.893	382.416	385.01
-13.5193	-9.18579	-1.43433	1.15967	14.2517	20.8435	57.1899	112.915	175.659	236.298	281.769	308.594	349.335	373.505			-12.4512	-9.3689	-2.2583	5.15747	15.0757	30.365	62.8052	112.152	178.101	224.304	255.493	332.672	381.744	385.01
-13.4277	-9.24683	-1.37329	1.12915	14.1602	21.2402	57.0679	112.823	175.598	236.053	281.708	310.12	348.846	373.444			-12.5122	-9.42993	-2.16675	5.15747	15.1367	30.5481	63.2324	111.877	178.345	223.236	255.585	331.238	380.951	385.101
-13.3362	-9.30786	-1.31226	1.12915	14.0076	21.637	57.0068	112.854	175.598	235.84	281.891	311.707	348.45	373.413			-12.5732	-9.46045	-2.0752	5.15747	15.1977	30.7312	63.5986	111.633	178.589	222.168	255.707	329.681	380.066	385.284
-13.2752	-9.3689	-1.28174	1.15967	13.8245	22.0032	57.0068	113.068	175.659	235.657	282.288	313.141	348.206	373.444			-12.6038	-9.52148	-2.01416	5.15747	15.1977	30.9143	63.8733	111.42	178.802	221.222	255.89	328.064	379.089	385.651
-13.1836	-9.42993	-1.25122	1.19019	13.6414	22.3999	57.0984	113.525	175.781	235.474	282.867	314.392	348.022	373.413			-12.6343	-9.58252	-1.98364	5.15747	15.1367	31.0364	64.0869	111.237	179.047	220.428	256.103	326.385	378.143	386.169
-13.092	-9.46045	-1.25122	1.28174	13.4277	22.7356	57.2205	114.197	175.903	235.321	283.569	315.369	347.9	373.352			-12.6648	-9.64355	-1.95312	5.18799	15.0146	31.0974	64.209	111.084	179.291	219.849	256.409	324.768	377.197	386.78
-13.031	-9.52148	-1.25122	1.37329	13.2446	23.0713	57.373	115.051	176.025	235.138	284.393	315.948	347.778	373.169			-12.6648	-9.67407	-1.92261	5.18799	14.8315	31.0669	64.2395	110.962	179.565	219.574	256.744	323.151	376.282	387.482
-12.97	-9.552	-1.28174	1.49536	13.031	23.407	57.4951	116.119	176.117	234.924	285.217	316.193	347.565	372.955			-12.6648	-9.73511	-1.92261	5.21851	14.5569	30.9753	64.2395	110.84	179.901	219.574	257.111	321.625	375.397	388.245
-12.9395	-9.61304	-1.34277	1.61743	12.7869	23.7122	57.5562	117.279	176.147	234.711	286.072	316.071	347.198	372.681			-12.6343	-9.76562	-1.89209	5.24902	14.1907	30.8227	64.1785	110.809	180.206	219.879	257.477	320.16	374.573	389.008
-12.9089	-9.64355	-1.43433	1.7395	12.5427	24.0479	57.4951	118.469	176.147	234.497	286.926	315.643	346.68	372.406			-12.6343	-9.82666	-1.83105	5.27954	13.7634	30.6091	64.0869	110.809	180.542	220.398	257.812	318.756	373.718	389.709
-12.9089	-9.67407	-1.49536	1.86157	12.2986	24.3835	57.3425	119.69	176.086	234.283	287.72	315.002	346.008	372.284			-12.6343	-9.82666	-1.77002	5.27954	13.3057	30.365	63.9343	110.901	180.847	221.13	258.087	317.413	372.864	390.35
-12.9089	-9.70459	-1.58691	1.95312	12.0239	24.7192	57.0984	120.819	175.964	234.1	288.483	314.239	345.184	372.314			-12.6343	-9.82666	-1.70898	5.24902	12.7869	30.1209	63.7512	111.053	181.091	221.924	258.301	316.101	371.918	390.839
-12.9395	-9.73511	-1.67847	2.04468	11.7188	25.0549	56.7322	121.826	175.812	234.009	289.246	313.446	344.269	372.65			-12.6343	-9.82666	-1.64795	5.21851	12.2986	29.9072	63.5376	111.267	181.274	222.748	258.423	314.85	370.941	391.174
-12.97	-9.76562	-1.77002	2.10571	11.4441	25.4211	56.3355	122.742	175.629	234.009	289.978	312.714	343.353	373.322			-12.6648	-9.82666	-1.58691	5.18799	11.8408	29.7241	63.2934	111.511	181.366	223.511	258.484	313.69	369.873	391.357
-13.031	-9.73511	-1.86157	2.10571	11.1999	25.8179	55.9387	123.474	175.415	234.1	290.741	312.042	342.59	374.329			-12.7258	-9.79614	-1.5564	5.12695	11.4746	29.6326	63.0493	111.755	181.335	224.121	258.514	312.622	368.713	391.357
-13.0615	-9.73511	-1.98364	2.10571	10.9558	26.1841	55.542	124.084	175.171	234.314	291.504	311.462	342.01	375.702			-12.7869	-9.76562	-1.52588	5.09644	11.1999	29.602	62.7747	111.999	181.244	224.579	258.514	311.676	367.554	391.174
-13.092	-9.67407	-2.0752	2.0752	10.7727	26.5503	55.2673	124.542	174.927	234.589	292.267	310.944	341.736	377.38			-12.8479	-9.76562	-1.5564	5.06592	11.0474	29.6326	62.5	112.183	181.061	224.823	258.575	310.822	366.425	390.869
-13.1226	-9.61304	-2.19727	2.04468	10.6506	26.886	55.0842	124.878	174.652	234.955	293.06	310.486	341.766	379.242			-12.9395	-9.73511	-1.61743	5.0354	11.0168	29.7241	62.2559	112.366	180.786	224.884	258.697	310.12	365.326	390.411
-13.1531	-9.52148	-2.28882	1.98364	10.5591	27.2217	54.9927	125.092	174.377	235.291	293.854	310.028	342.102	381.195			-13.031	-9.73511	-1.67847	5.0354	11.0779	29.8767	62.0422	112.488	180.511	224.823	258.942	309.57	364.349	389.893
-13.1531	-9.39941	-2.41089	1.95312	10.498	27.5574	55.0537	125.183	174.103	235.596	294.617	309.57	342.712	383.148			-13.1226	-9.73511	-1.80054	5.0354	11.261	29.9988	61.8591	112.579	180.176	224.609	259.277	309.113	363.464	389.313
-13.1836	-9.27734	-2.50244	1.89209	10.498	27.8931	55.2368	125.183	173.798	235.809	295.38	309.051	343.536	385.01			-13.1836	-9.73511	-1.92261	5.0354	11.4746	30.0903	61.7065	112.671	179.81	224.335	259.735	308.838	362.732	388.702
-13.2446	-9.12475	-2.56348	1.89209	10.5286	28.1982	55.4809	125.061	173.523	235.87	296.112	308.533	344.452	386.78			-13.2446	-9.73511	-2.0752	5.0354	11.7493	30.1819	61.615	112.762	179.382	224.03	260.315	308.685	362.183	388.123
-13.3057	-9.00268	-2.62451	1.86157	10.5286	28.5339	55.8167	124.817	173.309	235.84	296.814	307.983	345.459	388.367			-13.3057	-9.73511	-2.22778	5.00488	12.0239	30.2429	61.5845	112.854	178.925	223.724	261.017	308.655	361.725	387.604
-13.3667	-8.88061	-2.65503	1.86157	10.5286	28.8391	56.1829	124.512	173.096	235.657	297.424	307.434	346.436	389.801			-13.3362	-9.76562	-2.38037	4.97436	12.2986	30.2734	61.5845	113.007	178.406	223.48	261.78	308.746	361.42	387.115
-13.4582	-8.75854	-2.65503	1.86157	10.5286	29.1138	56.6101	124.115	172.974	235.352	297.974	306.976	347.382	391.144			-13.3667	-9.76562	-2.53296	4.85229	12.5122	30.2734	61.6455	113.19	177.795	223.267	262.573	308.899	361.176	386.749
-13.5803	-8.66699	-2.62451	1.89209	10.4675	29.3274	57.0068	123.688	172.882	235.016	298.431	306.61	348.267	392.364			-13.3667	-9.79614	-2.68555	4.69971	12.6953	30.2734	61.7371	113.434	177.124	223.083	263.367	309.051	361.053	386.505
-13.7024	-8.60596	-2.62451	1.89209	10.4065	29.48	57.4341	123.26	172.882	234.65	298.798	306.396	349.121	393.524			-13.3667	-9.79614	-2.83813	4.5166	12.8174	30.304	61.8591	113.678	176.422	222.992	264.13	309.143	360.962	386.353
-13.8245	-8.54492	-2.59399	1.89209	10.2539	29.5715	57.8308	122.864	172.913	234.314	299.042	306.305	349.884	394.653			-13.3667	-9.82666	-2.9602	4.27246	12.9089	30.3955	61.9812	113.953	175.69	222.931	264.77	309.143	360.931	386.291
-13.916	-8.5144	-2.56348	1.86157	10.1013	29.541	58.197	122.498	173.004	233.978	299.164	306.396	350.555	395.721			-13.3362	-9.88769	-3.08228	4.02832	12.97	30.5176	62.1338	114.197	174.957	222.9	265.228	308.99	360.992	386.291
-14.0076	-8.5144	-2.56348	1.83105	9.91821	29.4189	58.5327	122.162	173.096	233.704	299.194	306.61	351.135	396.728			-13.3057	-9.94873	-3.17383	3.78418	13.031	30.7007	62.2864	114.441	174.194	222.931	265.442	308.655	361.114	386.23
-14.0686	-8.5144	-2.56348	1.77002	9.73511	29.1748	58.8074	121.918	173.218	233.459	299.072	306.976	351.562	397.736			-13.3057	-10.0098	-3.23486	3.54004	13.1226	30.9143	62.4084	114.624	173.492	222.961	265.411	308.166	361.328	386.047
-14.0991	-8.54492	-2.59399	1.70898	9.52148	28.8391	58.9905	121.735	173.309	233.246	298.798	307.404	351.807	398.682			-13.2752	-10.0708	-3.2959	3.35693	13.2446	31.189	62.5305	114.716	172.821	223.053	265.137	307.556	361.603	385.62
-14.1296	-8.57544	-2.62451	1.61743	9.30786	28.4119	59.1736	121.552	173.37	233.063	298.431	307.922	351.898	399.597			-13.2752	-10.1623	-3.2959	3.20435	13.4277	31.4331	62.5915	114.777	172.211	223.145	264.618	306.885	361.999	384.918
-14.1296	-8.60596	-2.71606	1.52588	9.15527	27.9541	59.2957	121.399	173.401	232.88	297.943	308.472	351.776	400.482			-13.2752	-10.2234	-3.2959	3.08228	13.6414	31.6467	62.6526	114.746	171.722	223.267	263.885	306.213	362.396	383.85
-14.1296	-8.63647	-2.80762	1.43433	9.00268	27.4353	59.3872	121.246	173.401	232.727	297.363	309.082	351.501	401.276			-13.3057	-10.3149	-3.26538	3.02124	13.916	31.7993	62.6831	114.716	171.295	223.419	263.031	305.572	362.854	382.446
-14.1296	-8.69751	-2.92969	1.31226	8.88061	26.947	59.4482	121.033	173.401	232.635	296.753	309.753	351.044	402.008			-13.3362	-10.376	-3.20435	3.02124	14.2212	31.8298	62.6526	114.655	171.02	223.602	262.115	304.962	363.281	380.768
-14.1296	-8.72803	-3.08228	1.2207	8.78906	26.4587	59.5398	120.819	173.34	232.605	296.143	310.516	350.464	402.679			-13.3972	-10.4065	-3.14331	3.05176	14.5264	31.7688	62.5915	114.594	170.837	223.785	261.23	304.413	363.647	378.845
-14.1296	-8.75854	-3.23486	1.12915	8.78906	26.062	59.6619	120.514	173.279	232.666	295.532	311.371	349.823	403.198			-13.4888	-10.4675	-3.08228	3.11279	14.801	31.6162	62.5	114.563	170.746	223.938	260.406	303.925	363.953	376.831
-14.1296	-8.81958	-3.38745	1.0376	8.81958	25.7263	59.8145	120.209	173.187	232.819	295.013	312.317	349.152	403.595			-13.5803	-10.4675	-2.99072	3.20435	15.0146	31.3416	62.3779	114.563	170.715	224.06	259.674	303.528	364.166	374.786
-14.1296	-8.8501	-3.54004	0.94604	8.94165	25.5127	60.0281	119.904	173.065	233.124	294.556	313.385	348.572	403.839			-13.7024	-10.498	-2.92969	3.2959	15.1672	30.9753	62.2253	114.532	170.746	224.121	259.094	303.162	364.288	372.803
-14.1296	-8.88061	-3.69263	0.88501	9.12475	25.3906	60.2417	119.598	172.943	233.551	294.22	314.514	348.053	403.9			-13.8245	-10.4675	-2.86865	3.41797	15.2283	30.5481	62.0117	114.502	170.776	224.06	258.636	302.917	364.349	370.941
-14.1296	-8.91113	-3.8147	0.82397	9.39941	25.3601	60.4858	119.354	172.791	234.1	294.006	315.643	347.717	403.839			-13.9465	-10.437	-2.86865	3.54004	15.2283	30.0903	61.7981	114.441	170.776	223.907	258.27	302.765	364.349	369.202
-14.0991	-8.94165	-3.93677	0.76294	9.70459	25.4211	60.73	119.232	172.638	234.741	293.884	316.742	347.534	403.625			-14.0991	-10.4065	-2.86865	3.69263	15.1062	29.6326	61.5234	114.349	170.715	223.602	257.965	302.734	364.38	367.554
-14.0686	-8.94165	-4.02832	0.7019	10.0403	25.5127	60.9741	119.202	172.455	235.443	293.884	317.718	347.595	403.32			-14.2212	-10.3455	-2.89917	3.87573	14.9536	29.2053	61.2488	114.197	170.563	223.206	257.721	302.856	364.41	366.028
-14.0686	-8.94165	-4.08935	0.67139	10.4065	25.6348	61.1877	119.324	172.272	236.145	293.976	318.573	347.87	402.985			-14.3127	-10.2844	-2.9602	4.08935	14.7095	28.8391	60.9436	113.983	170.349	222.717	257.446	303.131	364.502	364.532
-14.0381	-8.94165	-4.11987	0.61035	10.7422	25.7873	61.3403	119.537	172.089	236.877	294.128	319.244	348.328	402.618			-14.4043	-10.1929	-3.05176	4.3335	14.4959	28.5339	60.6384	113.77	170.013	222.168	257.172	303.528	364.624	363.129
-14.0076	-8.91113	-4.11987	0.54932	11.0779	25.9094	61.4624	119.873	171.967	237.549	294.281	319.733	348.968	402.313			-14.4653	-10.0708	-3.14331	4.60815	14.2517	28.2898	60.2722	113.556	169.647	221.649	256.866	304.047	364.777	361.786
-14.0076	-8.88061	-4.11987	0.5188	11.322	26.0315	61.554	120.27	171.844	238.159	294.403	320.038	349.731	402.039			-14.5264	-9.97925	-3.23486	4.88281	14.0381	28.1372	59.9365	113.312	169.189	221.161	256.5	304.657	364.899	360.535
-13.9771	-8.88061	-4.08935	0.45776	11.4746	26.1536	61.615	120.697	171.814	238.647	294.434	320.251	350.555	401.825			-14.5569	-9.85718	-3.32642	5.21851	13.855	28.0456	59.6008	113.129	168.701	220.764	256.073	305.298	364.929	359.405
-13.9771	-8.8501	-4.02832	0.39673	11.5051	26.2756	61.615	121.063	171.814	239.014	294.373	320.373	351.349	401.642			-14.5569	-9.70459	-3.41797	5.5542	13.7634	28.0151	59.3262	112.946	168.182	220.459	255.615	305.908	364.868	358.429
-13.9465	-8.8501	-3.93677	0.36621	11.4746	26.4282	61.6455	121.368	171.936	239.258	294.128	320.435	352.081	401.459			-14.5874	-9.552	-3.50952	5.92041	13.7024	28.0456	59.082	112.793	167.694	220.337	255.157	306.519	364.624	357.666
-13.916	-8.88061	-3.84521	0.36621	11.322	26.6113	61.6455	121.521	172.119	239.38	293.762	320.496	352.631	401.245			-14.5874	-9.3689	-3.60107	6.2561	13.6719	28.1067	58.8989	112.61	167.236	220.367	254.7	307.098	364.258	357.147
-13.916	-8.91113	-3.75366	0.36621	11.1084	26.825	61.676	121.552	172.394	239.38	293.304	320.526	352.997	401.001			-14.5874	-9.15527	-3.66211	6.5918	13.7329	28.1677	58.8074	112.427	166.84	220.551	254.272	307.678	363.708	356.842
-13.916	-8.97217	-3.63159	0.42725	10.8337	27.0691	61.7371	121.399	172.76	239.288	292.755	320.587	353.119	400.757			-14.5874	-8.91113	-3.69263	6.89697	13.8245	28.2593	58.7769	112.213	166.504	220.886	253.876	308.228	363.098	356.72
-13.916	-9.0332	-3.479	0.54932	10.5591	27.3438	61.8286	121.094	173.218	239.105	292.206	320.679	353.058	400.543			-14.6179	-8.66699	-3.75366	7.14111	13.9465	28.3203	58.8074	111.969	166.26	221.344	253.54	308.838	362.396	356.781
-13.916	-9.12475	-3.35693	0.7019	10.2539	27.6184	61.9507	120.636	173.706	238.892	291.687	320.831	352.783	400.33			-14.6179	-8.42285	-3.78418	7.35474	14.0991	28.3508	58.8684	111.725	166.107	221.893	253.235	309.479	361.694	356.964
-13.9465	-9.18579	-3.20435	0.88501	9.94873	27.832	62.1033	120.087	174.255	238.678	291.26	321.014	352.356	400.177			-14.5874	-8.17871	-3.78418	7.47681	14.2822	28.3508	58.8989	111.481	166.016	222.473	252.991	310.181	361.053	357.147
-13.9771	-9.27734	-3.05176	1.12915	9.70459	28.0151	62.2559	119.446	174.805	238.495	290.985	321.289	351.807	400.085			-14.5874	-7.93457	-3.78418	7.56836	14.4653	28.3508	58.96	111.267	166.016	223.083	252.747	310.913	360.535	357.33
-14.0076	-9.33838	-2.86865	1.40381	9.52148	28.1067	62.3779	118.744	175.323	238.342	290.832	321.655	351.196	400.055			-14.5874	-7.72095	-3.75366	7.62939	14.679	28.3203	58.96	111.084	166.077	223.663	252.502	311.615	360.107	357.483
-14.0381	-9.39941	-2.71606	1.70898	9.39941	28.0762	62.5	118.011	175.812	238.251	290.863	322.113	350.555	400.055			-14.5569	-7.50732	-3.72314	7.62939	14.9231	28.2593	58.9294	110.992	166.199	224.182	252.258	312.317	359.863	357.574
-14.0381	-9.46045	-2.56348	2.04468	9.30786	27.9541	62.5915	117.31	176.208	238.251	291.016	322.632	349.884	400.055			-14.4959	-7.32422	-3.66211	7.59888	15.1672	28.1677	58.8684	111.023	166.382	224.609	251.984	312.927	359.772	357.635
-14.0686	-9.52148	-2.44141	2.41089	9.27734	27.6794	62.6526	116.608	176.483	238.312	291.321	323.212	349.243	400.024			-14.4653	-7.20215	-3.57056	7.56836	15.4419	28.0456	58.7769	111.114	166.626	224.945	251.709	313.416	359.894	357.666
-14.0686	-9.58252	-2.28882	2.74658	9.27734	27.3132	62.6526	115.967	176.697	238.403	291.687	323.822	348.602	399.902			-14.4043	-7.08008	-3.479	7.53784	15.7165	27.8931	58.7158	111.328	166.901	225.189	251.434	313.812	360.138	357.758
-14.0991	-9.61304	-2.19727	3.08228	9.33838	26.825	62.5915	115.356	176.788	238.525	292.114	324.432	347.961	399.689			-14.3738	-6.98852	-3.38745	7.53784	16.0217	27.7405	58.6853	111.664	167.236	225.281	251.129	314.117	360.504	357.91
-14.0991	-9.67407	-2.10571	3.38745	9.39941	26.3061	62.4695	114.838	176.788	238.647	292.572	325.012	347.259	399.322			-14.3433	-6.95801	-3.2959	7.56836	16.3269	27.5574	58.7158	112.091	167.633	225.281	250.824	314.362	360.931	358.185
-14.0991	-9.76562	-2.04468	3.66211	9.49097	25.7263	62.2864	114.41	176.758	238.708	292.969	325.561	346.497	398.865			-14.3127	-6.92749	-3.23486	7.59888	16.571	27.3743	58.7769	112.64	168.06	225.128	250.488	314.606	361.42	358.612
-14.1296	-9.82666	-2.01416	3.87573	9.61304	25.116	62.0422	114.105	176.666	238.708	293.335	326.08	345.703	398.315			-14.3127	-6.92749	-3.17383	7.69043	16.8152	27.1912	58.8684	113.281	168.518	224.853	250.153	314.911	361.908	359.283
-14.1296	-9.91821	-2.01416	4.02832	9.76562	24.5361	61.676	113.892	176.544	238.617	293.579	326.569	344.879	397.705			-14.3127	-6.95801	-3.11279	7.8125	17.0288	27.0386	59.021	114.044	169.037	224.487	249.756	315.308	362.396	360.168
-14.1602	-9.97925	-2.04468	4.15039	9.91821	24.0173	61.2793	113.831	176.422	238.434	293.732	327.026	344.086	397.095			-14.3127	-6.98852	-3.11279	7.93457	17.1814	26.9165	59.1431	114.929	169.525	223.999	249.359	315.826	362.884	361.267
-14.1907	-10.0708	-2.10571	4.21143	10.1013	23.5596	60.791	113.892	176.27	238.159	293.762	327.423	343.323	396.484			-14.3127	-7.04956	-3.08228	8.05664	17.273	26.7944	59.2651	115.845	170.013	223.419	248.932	316.559	363.403	362.61
-14.2212	-10.1623	-2.13623	4.21143	10.2844	23.1934	60.2722	114.075	176.086	237.823	293.671	327.759	342.682	395.966			-14.3127	-7.1106	-3.05176	8.20923	17.334	26.7029	59.3567	116.821	170.441	222.778	248.535	317.444	363.953	364.136
-14.2517	-10.2234	-2.19727	4.15039	10.4675	22.9187	59.7534	114.38	175.812	237.457	293.426	328.064	342.194	395.538			-14.3127	-7.20215	-3.05176	8.30078	17.334	26.6418	59.3567	117.767	170.776	222.137	248.169	318.481	364.563	365.784
-14.2822	-10.2844	-2.22778	4.05884	10.6506	22.7966	59.2346	114.777	175.507	237.091	293.06	328.278	341.888	395.203			-14.3127	-7.32422	-3.02124	8.36182	17.273	26.6113	59.3262	118.622	171.051	221.497	247.955	319.611	365.234	367.462
-14.3127	-10.3149	-2.22778	3.90625	10.8643	22.7966	58.7463	115.204	175.079	236.816	292.572	328.4	341.766	394.989			-14.3127	-7.41577	-2.99072	8.3313	17.1509	26.5808	59.2041	119.354	171.204	220.886	247.925	320.77	365.936	369.019
-14.3127	-10.3149	-2.22778	3.75366	11.0474	22.8882	58.3496	115.662	174.561	236.633	292.023	328.4	341.766	394.867			-14.3127	-7.50732	-2.92969	8.27026	16.9983	26.5503	59.021	119.934	171.265	220.306	248.169	321.869	366.608	370.392
-14.3127	-10.3149	-2.22778	3.60107	11.2305	23.1323	58.0139	116.119	173.981	236.633	291.412	328.186	341.858	394.867			-14.3127	-7.59888	-2.83813	8.11767	16.8152	26.5198	58.8379	120.3	171.234	219.788	248.688	322.845	367.157	371.49
-14.3127	-10.2844	-2.19727	3.41797	11.3831	23.468	57.7698	116.547	173.401	236.786	290.802	327.82	342.01	394.897			-14.3433	-7.65991	-2.74658	7.90405	16.6321	26.4893	58.6548	120.453	171.082	219.269	249.542	323.547	367.523	372.162
-14.3127	-10.2234	-2.16675	3.23486	11.5356	23.8953	57.5867	116.913	172.821	237.152	290.192	327.27	342.163	394.958			-14.3433	-7.72095	-2.62451	7.59888	16.4185	26.4282	58.4717	120.453	170.868	218.811	250.671	323.975	367.615	372.375
-14.3127	-10.1623	-2.13623	3.08228	11.6272	24.4141	57.4951	117.187	172.302	237.701	289.673	326.569	342.285	395.081			-14.3433	-7.75146	-2.53296	7.23267	16.1743	26.3367	58.4106	120.3	170.563	218.353	252.075	324.036	367.371	372.131
-14.3127	-10.1013	-2.13623	2.92969	11.6882	24.9939	57.4646	117.34	171.875	238.373	289.276	325.714	342.407	395.203			-14.3738	-7.78198	-2.41089	6.83594	15.8997	26.2146	58.4106	120.056	170.197	217.895	253.601	323.761	366.821	371.399
-14.3127	-10.0403	-2.16675	2.7771	11.7188	25.6043	57.4951	117.401	171.6	239.136	289.001	324.829	342.499	395.386			-14.4043	-7.78198	-2.31934	6.40869	15.625	26.0925	58.5327	119.812	169.8	217.468	255.157	323.181	366.028	370.239
-14.2822	-9.97925	-2.19727	2.68555	11.6882	26.2146	57.5256	117.31	171.448	239.929	288.849	323.975	342.56	395.691			-14.4043	-7.78198	-2.2583	5.95093	15.3198	25.9705	58.7463	119.568	169.403	217.072	256.683	322.388	365.021	368.713
-14.2822	-9.94873	-2.2583	2.59399	11.5967	26.8555	57.5867	117.126	171.417	240.692	288.818	323.181	342.651	396.149			-14.4348	-7.78198	-2.22778	5.52368	15.0146	25.8789	59.021	119.415	168.976	216.736	258.026	321.442	363.983	366.943
-14.2517	-9.91821	-2.31934	2.53296	11.4746	27.4048	57.6172	116.821	171.57	241.333	288.91	322.479	342.804	396.79			-14.4348	-7.78198	-2.19727	5.15747	14.6484	25.7873	59.3567	119.324	168.61	216.522	259.155	320.465	362.976	365.021
-14.2517	-9.88769	-2.41089	2.50244	11.2915	27.8931	57.6477	116.425	171.814	241.852	289.032	321.899	343.018	397.644			-14.4653	-7.78198	-2.19727	4.85229	14.2822	25.7873	59.7229	119.324	168.335	216.431	260.01	319.58	362.061	363.007
-14.2517	-9.91821	-2.47192	2.50244	11.0779	28.3203	57.6172	115.997	172.15	242.157	289.154	321.411	343.414	398.651			-14.4959	-7.78198	-2.19727	4.60815	13.8855	25.8179	59.9975	119.415	168.152	216.522	260.59	318.848	361.328	361.023
-14.2212	-9.94873	-2.50244	2.50244	10.8337	28.6255	57.5256	115.54	172.546	242.279	289.215	320.984	343.964	399.75			-14.4959	-7.8125	-2.19727	4.48608	13.5193	25.9399	60.2417	119.568	168.152	216.797	260.895	318.359	360.779	359.161
-14.1907	-9.97925	-2.56348	2.56348	10.6201	28.8391	57.312	115.112	173.004	242.187	289.154	320.587	344.727	400.848			-14.5264	-7.8125	-2.19727	4.45557	13.1531	26.1536	60.3638	119.72	168.274	217.316	260.956	318.115	360.352	357.452
-14.1907	-10.0708	-2.59399	2.62451	10.437	28.9307	57.0374	114.716	173.462	241.974	289.001	320.16	345.673	401.794			-14.5264	-7.78198	-2.19727	4.5166	12.7869	26.3977	60.3943	119.904	168.518	218.048	260.834	318.085	360.046	355.988
-14.1602	-10.1623	-2.62451	2.74658	10.3149	28.9307	56.6406	114.41	173.889	241.638	288.666	319.702	346.741	402.496			-14.5569	-7.78198	-2.16675	4.63867	12.4207	26.7334	60.3027	120.056	168.854	218.964	260.59	318.237	359.833	354.767
-14.1296	-10.2539	-2.68555	2.86865	10.2844	28.8696	56.1523	114.197	174.255	241.272	288.208	319.214	347.87	402.893			-14.5569	-7.75146	-2.10571	4.85229	12.085	27.0996	60.1196	120.148	169.25	220.062	260.223	318.42	359.711	353.79
-14.0991	-10.376	-2.74658	2.99072	10.3149	28.717	55.5725	114.075	174.561	240.967	287.628	318.665	348.938	402.893			-14.5874	-7.69043	-2.0752	5.09644	11.7798	27.4658	59.8145	120.209	169.647	221.252	259.827	318.634	359.711	353.088
-14.0381	-10.4675	-2.80762	3.11279	10.437	28.5034	54.9316	114.044	174.805	240.814	286.957	318.146	349.884	402.557			-14.5874	-7.62939	-2.01416	5.40161	11.4441	27.8625	59.4482	120.239	169.983	222.443	259.46	318.726	359.894	352.57
-14.0076	-10.5591	-2.89917	3.23486	10.6812	28.2593	54.2602	114.075	174.957	240.875	286.224	317.688	350.586	401.886			-14.6179	-7.56836	-1.98364	5.67627	11.1694	28.2593	59.021	120.331	170.227	223.541	259.155	318.695	360.291	352.295
-13.9771	-10.6201	-3.02124	3.2959	10.9863	27.9541	53.5889	114.136	175.018	241.119	285.492	317.291	350.983	401.001			-14.6484	-7.50732	-1.95312	5.95093	10.8948	28.6255	58.5327	120.453	170.41	224.487	258.942	318.512	360.962	352.234
-13.9465	-10.6812	-3.14331	3.2959	11.322	27.6184	52.9175	114.227	175.049	241.608	284.759	317.047	351.044	399.994			-14.6484	-7.44629	-1.98364	6.22559	10.6506	29.0222	58.0444	120.697	170.471	225.22	258.881	318.237	361.908	352.356
-13.9465	-10.7117	-3.26538	3.23486	11.7188	27.3132	52.3071	114.349	175.049	242.279	284.088	316.925	350.708	398.956			-14.679	-7.35474	-2.04468	6.40869	10.4675	29.3884	57.5562	121.002	170.502	225.647	259.003	317.932	363.19	352.661
-13.916	-10.7422	-3.38745	3.11279	12.1155	26.9775	51.7578	114.41	175.049	243.072	283.478	316.925	350.098	397.949			-14.679	-7.26318	-2.13623	6.5918	10.3455	29.7546	57.1289	121.46	170.532	225.83	259.369	317.627	364.685	353.18
-13.916	-10.7117	-3.479	2.92969	12.4817	26.7029	51.239	114.441	175.079	243.866	282.928	317.047	349.182	397.034			-14.679	-7.17163	-2.22778	6.71387	10.3455	30.1514	56.7322	121.948	170.593	225.739	259.949	317.413	366.333	353.851
-13.8855	-10.7117	-3.57056	2.71606	12.8174	26.4893	50.8423	114.471	175.171	244.629	282.471	317.2	348.022	396.271			-14.679	-7.1106	-2.34985	6.7749	10.4065	30.5786	56.488	122.498	170.746	225.433	260.712	317.352	368.011	354.706
-13.8855	-10.6506	-3.66211	2.47192	13.092	26.3672	50.4761	114.441	175.293	245.27	282.074	317.413	346.741	395.599			-14.6484	-7.04956	-2.50244	6.80542	10.5591	30.9753	56.3355	122.986	171.02	225.006	261.627	317.474	369.598	355.682
-13.8855	-10.5896	-3.69263	2.2583	13.3057	26.3367	50.1709	114.41	175.507	245.728	281.708	317.627	345.337	395.05			-14.6179	-6.98852	-2.59399	6.80542	10.8337	31.4331	56.3049	123.444	171.417	224.518	262.634	317.749	370.941	356.75
-13.855	-10.5591	-3.72314	2.0752	13.4582	26.4282	49.9573	114.38	175.72	246.002	281.342	317.81	343.842	394.562			-14.5874	-6.92749	-2.68555	6.7749	11.1999	31.8604	56.4575	123.779	171.936	224.091	263.672	318.176	371.979	357.88
-13.855	-10.498	-3.72314	1.92261	13.5803	26.6724	49.7437	114.349	175.964	246.094	280.914	317.963	342.346	394.104			-14.5264	-6.89697	-2.74658	6.74438	11.6272	32.3181	56.7017	123.993	172.577	223.755	264.648	318.726	372.559	359.039
-13.8245	-10.437	-3.72314	1.80054	13.6108	26.9775	49.6216	114.319	176.208	245.972	280.426	318.054	340.82	393.616			-14.4348	-6.89697	-2.7771	6.68335	12.1155	32.8064	57.0679	124.084	173.248	223.572	265.503	319.305	372.681	360.199
-13.7939	-10.4065	-3.66211	1.77002	13.6108	27.4048	49.4995	114.319	176.453	245.728	279.877	318.146	339.355	393.127			-14.3738	-6.86645	-2.74658	6.62231	12.6343	33.2642	57.4646	124.054	173.95	223.572	266.174	319.916	372.284	361.328
-13.7634	-10.376	-3.60107	1.77002	13.5498	27.8625	49.4385	114.288	176.636	245.331	279.266	318.176	337.921	392.578			-14.2822	-6.86645	-2.71606	6.5918	13.1836	33.6914	57.8918	123.932	174.652	223.785	266.632	320.496	371.46	362.457
-13.7329	-10.376	-3.50952	1.83105	13.4582	28.3203	49.408	114.258	176.819	244.812	278.595	318.207	336.609	391.998			-14.1907	-6.83594	-2.62451	6.56128	13.7024	34.1187	58.3191	123.688	175.293	224.213	266.846	321.106	370.209	363.556
-13.7024	-10.376	-3.38745	1.92261	13.3057	28.717	49.408	114.166	177.002	244.232	277.954	318.176	335.449	391.357			-14.0991	-6.83594	-2.53296	6.53076	14.2212	34.5154	58.6853	123.352	175.903	224.792	266.876	321.716	368.713	364.593
-13.7024	-10.376	-3.23486	2.04468	13.1531	29.0527	49.4385	114.014	177.185	243.561	277.344	318.115	334.503	390.747			-14.0076	-6.80542	-2.44141	6.53076	14.679	34.8816	58.96	122.955	176.392	225.494	266.724	322.296	367.065	365.601
-13.7329	-10.376	-3.08228	2.19727	12.97	29.2664	49.4995	113.77	177.429	242.859	276.855	317.993	333.801	390.167			-13.916	-6.7749	-2.34985	6.53076	15.0757	35.1868	59.1736	122.498	176.849	226.288	266.449	322.845	365.387	366.516
-13.7634	-10.4065	-2.89917	2.34985	12.7869	29.3579	49.6216	113.434	177.734	242.065	276.489	317.81	333.343	389.74			-13.855	-6.71387	-2.22778	6.53076	15.4114	35.4614	59.3262	122.009	177.216	227.112	266.083	323.364	363.831	367.34
-13.8245	-10.4065	-2.74658	2.50244	12.5732	29.3274	49.7742	113.037	178.131	241.272	276.245	317.535	333.16	389.496			-13.8245	-6.68335	-2.16675	6.56128	15.7165	35.6445	59.4177	121.49	177.551	227.875	265.686	323.761	362.518	368.042
-13.8855	-10.4065	-2.62451	2.65503	12.3596	29.2053	50.0183	112.518	178.619	240.417	276.154	317.23	333.221	389.526			-13.7634	-6.65283	-2.0752	6.5918	15.9607	35.7971	59.4482	120.972	177.887	228.607	265.259	324.005	361.45	368.591
-13.9465	-10.4065	-2.50244	2.7771	12.1765	28.9612	50.293	111.969	179.199	239.593	276.154	316.864	333.496	389.801			-13.7634	-6.62231	-2.01416	6.62231	16.1438	35.8887	59.5093	120.514	178.192	229.218	264.801	324.005	360.687	368.957
-14.0381	-10.4065	-2.41089	2.86865	12.0544	28.656	50.6592	111.359	179.84	238.739	276.215	316.498	333.923	390.411			-13.7329	-6.5918	-1.98364	6.68335	16.2964	35.9192	59.5398	120.087	178.528	229.675	264.313	323.73	360.199	369.202
-14.1296	-10.376	-2.34985	2.9602	11.9629	28.3203	51.1475	110.779	180.542	237.976	276.337	316.132	334.442	391.266			-13.7329	-6.5918	-1.98364	6.71387	16.4185	35.8887	59.6008	119.781	178.864	230.011	263.733	323.12	360.016	369.293
-14.2212	-10.3455	-2.31934	2.99072	11.9018	27.9846	51.6968	110.229	181.274	237.244	276.398	315.857	334.961	392.334			-13.7634	-6.56128	-1.98364	6.74438	16.5405	35.8582	59.6924	119.568	179.199	230.133	263.061	322.205	359.985	369.354
-14.2822	-10.3149	-2.28882	3.02124	11.9324	27.6489	52.3071	109.741	182.068	236.572	276.398	315.643	335.48	393.585			-13.7939	-6.5918	-2.01416	6.7749	16.6321	35.7666	59.8145	119.476	179.535	230.133	262.268	321.014	360.168	369.446
-14.3738	-10.2844	-2.22778	3.05176	12.0239	27.3438	52.9785	109.344	182.831	236.023	276.337	315.552	335.937	394.836			-13.8245	-6.62231	-2.0752	6.7749	16.6931	35.614	59.906	119.507	179.901	229.98	261.322	319.641	360.443	369.629
-14.4348	-10.2539	-2.19727	3.05176	12.146	27.0386	53.7109	109.07	183.594	235.596	276.154	315.552	336.334	396.027			-13.855	-6.65283	-2.16675	6.7749	16.7236	35.4614	59.9975	119.629	180.267	229.706	260.254	318.176	360.809	369.965
-14.4653	-10.2234	-2.13623	3.02124	12.2986	26.7639	54.4434	108.887	184.265	235.26	275.909	315.674	336.67	397.064			-13.855	-6.74438	-2.2583	6.74438	16.7541	35.2173	60.0586	119.873	180.603	229.37	259.094	316.742	361.206	370.453
-14.4959	-10.1929	-2.0752	3.02124	12.4512	26.5198	55.1453	108.826	184.845	235.046	275.604	315.918	337.036	397.858			-13.855	-6.83594	-2.38037	6.71387	16.7236	34.9426	60.0586	120.178	180.969	228.973	257.873	315.399	361.603	371.063
-14.5264	-10.1623	-2.01416	2.99072	12.6038	26.2756	55.8472	108.826	185.272	234.894	275.299	316.254	337.372	398.315			-13.855	-6.95801	-2.50244	6.65283	16.6626	34.6375	60.0586	120.544	181.274	228.546	256.714	314.27	361.938	371.765
-14.5264	-10.1318	-1.95312	2.99072	12.7258	26.062	56.488	108.856	185.547	234.863	275.055	316.681	337.799	398.407			-13.7939	-7.1106	-2.59399	6.56128	16.5405	34.2712	60.0281	120.911	181.519	228.149	255.615	313.446	362.183	372.467
-14.5264	-10.1318	-1.89209	2.99072	12.8174	25.8484	57.0984	108.917	185.608	234.863	274.902	317.2	338.348	398.132			-13.7329	-7.23267	-2.71606	6.46973	16.4185	33.905	59.9975	121.277	181.732	227.753	254.7	312.897	362.274	373.016
-14.5264	-10.1013	-1.83105	2.99072	12.8784	25.6653	57.6782	108.978	185.516	234.955	274.933	317.841	339.02	397.552			-13.6108	-7.38525	-2.83813	6.37817	16.2659	33.4778	59.967	121.613	181.824	227.386	254.059	312.622	362.183	373.352
-14.4959	-10.1013	-1.80054	3.02124	12.8784	25.5127	58.1665	109.009	185.242	235.107	275.207	318.603	339.813	396.728			-13.4888	-7.53784	-2.99072	6.2561	16.1133	33.081	59.906	121.826	181.824	227.051	253.693	312.653	361.908	373.352
-14.5264	-10.1318	-1.80054	3.02124	12.8784	25.3601	58.6243	109.039	184.814	235.321	275.757	319.458	340.698	395.752			-13.3057	-7.65991	-3.11279	6.10352	15.9912	32.6538	59.8755	121.979	181.702	226.807	253.723	312.897	361.389	373.016
-14.5264	-10.1318	-1.80054	3.02124	12.8479	25.2075	59.021	109.039	184.265	235.596	276.611	320.404	341.705	394.745			-13.1226	-7.75146	-3.23486	5.95093	15.8997	32.2876	59.845	121.979	181.427	226.593	254.089	313.293	360.687	372.345
-14.5569	-10.1623	-1.86157	3.02124	12.7869	25.0549	59.3567	109.07	183.655	235.962	277.74	321.472	342.712	393.799			-12.9395	-7.84302	-3.35693	5.79834	15.8386	31.9519	59.7839	121.857	181.03	226.471	254.822	313.782	359.802	371.429
-14.5874	-10.1929	-1.92261	2.99072	12.7258	24.9023	59.6008	109.131	182.953	236.389	279.114	322.601	343.689	393.036			-12.7563	-7.87353	-3.479	5.61523	15.8081	31.6467	59.6924	121.582	180.542	226.471	255.859	314.362	358.856	370.361
-14.6179	-10.2234	-1.98364	2.9602	12.6343	24.7497	59.7534	109.253	182.281	236.908	280.701	323.791	344.574	392.548			-12.5732	-7.87353	-3.57056	5.46265	15.8386	31.4026	59.5398	121.185	180.023	226.624	257.111	314.941	357.849	369.324
-14.6179	-10.2539	-2.04468	2.92969	12.5427	24.5666	59.7839	109.436	181.61	237.427	282.379	325.012	345.276	392.303			-12.4207	-7.87353	-3.66211	5.31006	15.9302	31.2195	59.3262	120.666	179.443	226.868	258.484	315.552	356.903	368.439
-14.6484	-10.2844	-2.10571	2.86865	12.4207	24.3835	59.7229	109.741	181	237.976	284.058	326.233	345.795	392.334			-12.2681	-7.84302	-3.72314	5.15747	16.0217	31.1279	59.082	120.117	178.955	227.234	259.888	316.101	356.049	367.889
-14.6179	-10.3149	-2.16675	2.80762	12.2681	24.1394	59.5093	110.107	180.42	238.525	285.675	327.454	346.069	392.578			-12.1765	-7.78198	-3.75366	5.0354	16.1133	31.0669	58.7769	119.507	178.528	227.722	261.2	316.589	355.347	367.706
-14.6179	-10.3149	-2.19727	2.74658	12.085	23.9258	59.2041	110.535	179.901	238.983	287.109	328.613	346.1	393.005			-12.085	-7.75146	-3.75366	4.97436	16.2048	31.0974	58.4106	118.896	178.223	228.21	262.299	317.017	354.858	367.95
-14.5874	-10.3149	-2.22778	2.68555	11.8713	23.7122	58.7463	111.023	179.443	239.319	288.33	329.651	345.886	393.463			-12.0239	-7.72095	-3.75366	4.94385	16.2659	31.1279	58.0139	118.347	178.04	228.699	263.123	317.383	354.584	368.561
-14.5569	-10.3149	-2.22778	2.62451	11.6272	23.4985	58.2275	111.511	179.047	239.502	289.337	330.536	345.459	393.89			-11.9934	-7.69043	-3.72314	4.94385	16.2659	31.189	57.5867	117.889	178.009	229.095	263.641	317.627	354.553	369.446
-14.4959	-10.2844	-2.19727	2.56348	11.3525	23.3154	57.6477	111.999	178.68	239.502	290.1	331.238	344.849	394.226			-11.9934	-7.65991	-3.69263	4.97436	16.1743	31.25	57.1899	117.554	178.101	229.37	263.794	317.78	354.736	370.453
-14.4348	-10.2234	-2.16675	2.50244	11.0474	23.1628	57.0374	112.457	178.345	239.288	290.649	331.726	344.116	394.348			-11.9629	-7.62939	-3.63159	5.0354	15.9912	31.311	56.7627	117.31	178.223	229.523	263.641	317.841	355.072	371.46
-14.3738	-10.1318	-2.13623	2.41089	10.7117	23.0713	56.427	112.885	177.978	238.831	291.016	332.001	343.231	394.226			-11.9629	-7.62939	-3.63159	5.12695	15.7165	31.311	56.3355	117.187	178.406	229.492	263.153	317.902	355.53	372.284
-14.3127	-10.0403	-2.10571	2.34985	10.4065	23.0408	55.9082	113.251	177.551	238.159	291.29	332.031	342.224	393.921			-11.9629	-7.65991	-3.60107	5.21851	15.3503	31.2805	55.8777	117.126	178.497	229.309	262.421	317.932	356.049	372.864
-14.2517	-9.94873	-2.0752	2.2583	10.0708	23.0713	55.4504	113.556	177.093	237.274	291.473	331.879	341.095	393.402			-11.9629	-7.69043	-3.60107	5.34058	14.9536	31.2195	55.4504	117.157	178.528	229.004	261.505	317.963	356.567	373.199
-14.1907	-9.82666	-2.0752	2.13623	9.76562	23.1323	55.1147	113.831	176.605	236.237	291.626	331.604	339.844	392.731			-11.9324	-7.75146	-3.60107	5.46265	14.5264	31.0974	55.0232	117.218	178.375	228.577	260.467	318.024	357.086	373.26
-14.1296	-9.73511	-2.04468	2.04468	9.49097	23.2239	54.9316	114.075	176.056	235.107	291.809	331.238	338.47	391.968			-11.9324	-7.8125	-3.63159	5.61523	14.0686	31.0059	54.5654	117.279	178.101	228.149	259.369	318.085	357.544	373.077
-14.0991	-9.64355	-2.01416	1.92261	9.21631	23.3459	54.8706	114.258	175.476	233.948	291.992	330.841	336.975	391.174			-11.9324	-7.90405	-3.63159	5.7373	13.6719	30.8838	54.1382	117.34	177.643	227.661	258.392	318.176	357.971	372.742
-14.0381	-9.58252	-1.98364	1.83105	8.94165	23.4985	54.9622	114.41	174.927	232.819	292.206	330.414	335.388	390.381			-11.9324	-7.9956	-3.60107	5.85937	13.3057	30.7312	53.7109	117.371	177.063	227.264	257.538	318.237	358.337	372.284
-14.0381	-9.52148	-1.95312	1.7395	8.69751	23.6511	55.1758	114.502	174.438	231.781	292.48	330.048	333.771	389.648			-11.9324	-8.08716	-3.57056	6.01196	13.0005	30.5786	53.2837	117.401	176.392	226.898	256.958	318.237	358.643	371.796
-14.0076	-9.49097	-1.89209	1.64795	8.48389	23.8037	55.5115	114.594	174.011	230.896	292.755	329.681	332.214	389.008			-11.9629	-8.17871	-3.50952	6.13403	12.7869	30.3955	52.9175	117.432	175.69	226.624	256.744	318.115	358.948	371.307
-14.0076	-9.49097	-1.80054	1.5564	8.27026	23.9563	55.9387	114.655	173.737	230.164	293.06	329.315	330.749	388.519			-11.9934	-8.30078	-3.38745	6.28662	12.6343	30.1819	52.5818	117.462	175.079	226.44	256.897	317.871	359.192	370.88
-14.0076	-9.49097	-1.70898	1.46484	8.05664	24.1089	56.427	114.685	173.584	229.645	293.396	328.918	329.498	388.214			-12.0544	-8.39233	-3.26538	6.40869	12.6038	29.9072	52.3376	117.554	174.591	226.349	257.446	317.505	359.467	370.544
-14.0381	-9.52148	-1.61743	1.40381	7.87353	24.231	56.9763	114.746	173.584	229.309	293.701	328.461	328.522	388.092			-12.1155	-8.48389	-3.11279	6.53076	12.6953	29.602	52.185	117.676	174.286	226.349	258.331	317.017	359.741	370.331
-14.0381	-9.552	-1.52588	1.31226	7.69043	24.3225	57.5256	114.807	173.737	229.095	293.976	327.911	327.82	388.184			-12.1765	-8.57544	-2.9602	6.65283	12.8479	29.2664	52.124	117.889	174.225	226.379	259.491	316.437	360.077	370.3
-14.0686	-9.58252	-1.40381	1.28174	7.53784	24.3835	58.075	114.899	173.981	229.004	294.189	327.27	327.393	388.397			-12.2376	-8.63647	-2.7771	6.74438	13.092	28.9001	52.185	118.164	174.377	226.41	260.742	315.765	360.504	370.422
-14.0686	-9.61304	-1.28174	1.2207	7.41577	24.4141	58.5938	115.051	174.286	229.034	294.342	326.599	327.27	388.763			-12.3291	-8.69751	-2.62451	6.83594	13.3972	28.5034	52.3682	118.5	174.774	226.44	261.993	315.033	360.992	370.697
-14.0381	-9.67407	-1.15967	1.19019	7.2937	24.3835	59.021	115.234	174.652	229.126	294.342	325.897	327.362	389.221			-12.4207	-8.78906	-2.47192	6.89697	13.7329	28.1372	52.6428	118.896	175.293	226.379	263.092	314.301	361.603	371.155
-14.0076	-9.70459	-1.06812	1.19019	7.26318	24.292	59.3872	115.417	174.988	229.309	294.189	325.256	327.667	389.709			-12.5122	-8.8501	-2.31934	6.95801	14.0991	27.771	53.009	119.354	175.934	226.227	263.916	313.568	362.335	371.674
-13.9465	-9.73511	-0.94604	1.2207	7.23267	24.1699	59.6008	115.662	175.323	229.523	293.915	324.738	328.155	390.167			-12.6038	-8.91113	-2.19727	6.98852	14.4653	27.4353	53.4668	119.843	176.636	225.983	264.465	312.897	363.159	372.284
-13.8855	-9.79614	-0.85449	1.28174	7.2937	24.0173	59.7229	115.875	175.598	229.858	293.488	324.371	328.766	390.594			-12.6953	-8.97217	-2.10571	7.01904	14.801	27.1301	53.9856	120.331	177.277	225.647	264.648	312.256	364.014	372.864
-13.7939	-9.82666	-0.79346	1.37329	7.38525	23.8342	59.6924	116.058	175.812	230.255	292.999	324.188	329.559	390.991			-12.7869	-9.0332	-2.04468	7.01904	15.1062	26.886	54.5654	120.789	177.826	225.22	264.587	311.676	364.899	373.413
-13.7329	-9.88769	-0.76294	1.52588	7.53784	23.6816	59.5398	116.211	175.964	230.682	292.48	324.188	330.505	391.357			-12.8479	-9.06372	-2.01416	6.98852	15.3503	26.7029	55.2063	121.246	178.253	224.762	264.313	311.127	365.753	373.871
-13.6414	-9.91821	-0.73242	1.70898	7.69043	23.5291	59.2957	116.302	176.025	231.201	291.962	324.341	331.604	391.663			-12.9395	-9.12475	-2.01416	6.98852	15.5335	26.5503	55.8472	121.674	178.528	224.335	263.916	310.577	366.547	374.207
-13.5803	-9.94873	-0.76294	1.92261	7.87353	23.4375	58.96	116.364	176.056	231.72	291.565	324.646	332.855	391.998			-13.0005	-9.15527	-2.0752	6.95801	15.6555	26.4587	56.5185	122.04	178.65	223.938	263.489	309.998	367.218	374.42
-13.5498	-9.97925	-0.79346	2.16675	8.05664	23.4375	58.5938	116.364	176.025	232.208	291.26	325.012	334.259	392.364			-13.092	-9.18579	-2.16675	6.95801	15.7471	26.4282	57.1899	122.375	178.711	223.633	263.061	309.418	367.737	374.481
-13.5193	-9.97925	-0.88501	2.44141	8.23975	23.468	58.2275	116.364	175.964	232.666	291.138	325.439	335.754	392.792			-13.1836	-9.21631	-2.28882	6.95801	15.8081	26.4587	57.8308	122.62	178.68	223.419	262.665	308.746	368.103	374.42
-13.5193	-9.97925	-0.97656	2.71606	8.39233	23.6206	57.8308	116.333	175.903	233.063	291.168	325.897	337.311	393.311			-13.2752	-9.21631	-2.44141	6.98852	15.8386	26.5808	58.4717	122.772	178.68	223.328	262.299	308.044	368.256	374.237
-13.5498	-9.97925	-1.12915	2.9602	8.5144	23.8037	57.4646	116.333	175.842	233.368	291.321	326.355	338.837	394.012			-13.3667	-9.21631	-2.65503	7.04956	15.8386	26.825	59.082	122.864	178.711	223.389	261.963	307.312	368.164	373.901
-13.5803	-9.97925	-1.25122	3.23486	8.63647	24.0479	57.0679	116.333	175.842	233.582	291.565	326.843	340.271	394.897			-13.4277	-9.21631	-2.86865	7.17163	15.8691	27.1301	59.6008	122.894	178.833	223.511	261.658	306.549	367.798	373.413
-13.6108	-9.94873	-1.43433	3.44849	8.72803	24.3225	56.7017	116.364	175.842	233.734	291.84	327.301	341.614	395.966			-13.4888	-9.21631	-3.08228	7.2937	15.8691	27.5268	60.0281	122.803	179.047	223.755	261.383	305.756	367.157	372.833
-13.6719	-9.91821	-1.58691	3.66211	8.81958	24.5666	56.3355	116.425	175.934	233.856	292.053	327.759	342.773	397.217			-13.5498	-9.21631	-3.32642	7.47681	15.8386	28.0456	60.3943	122.681	179.321	224.091	261.139	305.023	366.211	372.131
-13.7329	-9.88769	-1.77002	3.84521	8.88061	24.7803	55.9387	116.516	176.056	233.948	292.206	328.155	343.811	398.59			-13.5803	-9.21631	-3.57056	7.69043	15.8081	28.595	60.6384	122.437	179.687	224.457	260.895	304.291	364.99	371.338
-13.7939	-9.88769	-1.95312	3.9978	8.94165	24.9634	55.5115	116.638	176.27	234.1	292.206	328.491	344.727	399.933			-13.6108	-9.21631	-3.78418	7.93457	15.7471	29.2053	60.8215	122.101	180.054	224.792	260.681	303.589	363.525	370.544
-13.855	-9.85718	-2.10571	4.11987	9.00268	25.0855	55.0842	116.73	176.514	234.344	292.084	328.735	345.551	401.215			-13.6108	-9.21631	-3.93677	8.20923	15.6555	29.8157	60.8826	121.704	180.389	225.128	260.529	302.856	361.877	369.751
-13.916	-9.82666	-2.2583	4.21143	9.06372	25.1465	54.6265	116.852	176.788	234.68	291.809	328.888	346.344	402.222			-13.5803	-9.21631	-4.08935	8.48389	15.5029	30.426	60.8826	121.216	180.695	225.403	260.376	302.093	360.138	369.049
-13.9771	-9.82666	-2.38037	4.24194	9.12475	25.1465	54.1687	116.913	177.093	235.168	291.382	328.918	347.137	402.863			-13.5498	-9.24683	-4.18091	8.75854	15.3198	30.9753	60.852	120.697	180.939	225.555	260.315	301.239	358.429	368.469
-14.0076	-9.79614	-2.50244	4.21143	9.24683	25.116	53.7415	116.943	177.399	235.748	290.832	328.888	347.961	403.107			-13.5193	-9.24683	-4.21143	9.00268	15.1062	31.4941	60.73	120.178	181.122	225.616	260.284	300.323	356.873	368.103
-14.0686	-9.79614	-2.59399	4.18091	9.39941	25.0549	53.3142	116.943	177.704	236.45	290.161	328.766	348.816	402.954			-13.4888	-9.27734	-4.21143	9.24683	14.8621	31.9214	60.6079	119.659	181.305	225.586	260.284	299.286	355.469	367.95
-14.0991	-9.76562	-2.68555	4.11987	9.61304	24.9329	52.9175	116.882	177.978	237.244	289.398	328.644	349.731	402.405			-13.4888	-9.27734	-4.18091	9.39941	14.6179	32.2876	60.4858	119.232	181.458	225.464	260.376	298.187	354.37	368.072
-14.1296	-9.73511	-2.74658	4.02832	9.88769	24.8108	52.5818	116.76	178.192	238.037	288.605	328.491	350.708	401.581			-13.5193	-9.30786	-4.11987	9.52148	14.3738	32.5928	60.3332	118.896	181.61	225.311	260.559	296.997	353.607	368.53
-14.1602	-9.70459	-2.80762	3.96728	10.2539	24.6887	52.3071	116.638	178.375	238.8	287.781	328.4	351.746	400.574			-13.5498	-9.30786	-4.05884	9.552	14.1296	32.8674	60.2112	118.622	181.793	225.128	260.834	295.807	353.21	369.354
-14.1907	-9.67407	-2.86865	3.87573	10.6506	24.5361	52.124	116.516	178.497	239.471	286.987	328.369	352.844	399.475			-13.6108	-9.30786	-3.96728	9.552	13.916	33.081	60.0891	118.439	181.976	225.006	261.2	294.617	353.21	370.544
-14.2517	-9.64355	-2.89917	3.84521	11.1084	24.4141	52.002	116.425	178.558	240.051	286.285	328.339	353.943	398.437			-13.7024	-9.30786	-3.90625	9.49097	13.7024	33.2336	59.9975	118.286	182.129	224.945	261.658	293.518	353.607	372.101
-14.2822	-9.58252	-2.92969	3.78418	11.5662	24.292	52.002	116.333	178.589	240.448	285.644	328.369	355.072	397.491			-13.7939	-9.30786	-3.8147	9.3689	13.4582	33.4167	59.906	118.103	182.251	224.915	262.238	292.48	354.37	373.901
-14.3433	-9.52148	-2.92969	3.78418	12.0239	24.1699	52.124	116.272	178.589	240.692	285.156	328.4	356.14	396.728			-13.916	-9.27734	-3.72314	9.24683	13.2446	33.5693	59.8145	117.859	182.281	224.976	262.878	291.534	355.499	375.916
-14.4043	-9.46045	-2.92969	3.8147	12.4207	24.0784	52.3376	116.241	178.589	240.753	284.851	328.369	357.117	396.149			-14.0076	-9.24683	-3.63159	9.12475	13.0615	33.7524	59.7229	117.493	182.22	225.098	263.55	290.741	356.934	377.991
-14.4653	-9.39941	-2.92969	3.84521	12.7563	24.0173	52.7039	116.211	178.619	240.631	284.668	328.308	357.941	395.721			-14.1296	-9.21631	-3.50952	8.97217	12.8479	33.905	59.6008	117.004	182.007	225.189	264.252	290.1	358.52	379.974
-14.5569	-9.3689	-2.92969	3.90625	13.0005	23.9868	53.1616	116.18	178.65	240.417	284.637	328.155	358.49	395.447			-14.2517	-9.15527	-3.38745	8.8501	12.6648	34.1187	59.4177	116.394	181.702	225.25	264.923	289.581	360.138	381.805
-14.6179	-9.30786	-2.92969	3.96728	13.1836	23.9563	53.7109	116.119	178.741	240.112	284.698	327.942	358.734	395.294			-14.3433	-9.12475	-3.23486	8.72803	12.5122	34.3323	59.1736	115.631	181.244	225.22	265.564	289.215	361.694	383.301
-14.679	-9.24683	-2.92969	4.05884	13.2446	23.9868	54.3213	115.997	178.864	239.777	284.851	327.667	358.612	395.142			-14.4653	-9.09424	-3.05176	8.63647	12.3901	34.5764	58.8379	114.777	180.756	225.098	266.144	289.001	363.037	384.43
-14.7095	-9.21631	-2.9602	4.18091	13.2141	24.0479	54.9622	115.814	179.016	239.41	285.034	327.332	358.124	395.019			-14.5264	-9.09424	-2.83813	8.57544	12.2986	34.8205	58.4412	113.892	180.206	224.823	266.632	288.94	364.044	385.162
-14.7705	-9.15527	-3.02124	4.27246	13.092	24.1089	55.603	115.601	179.199	239.075	285.217	326.935	357.3	394.806			-14.5874	-9.09424	-2.65503	8.48389	12.2986	35.1257	57.9224	113.007	179.687	224.426	267.09	289.062	364.655	385.559
-14.7705	-9.09424	-3.08228	4.3335	12.9089	24.1699	56.1829	115.295	179.382	238.739	285.339	326.538	356.171	394.47			-14.6484	-9.12475	-2.44141	8.39233	12.3596	35.4309	57.373	112.213	179.199	223.938	267.517	289.398	364.868	385.62
-14.7705	-9.06372	-3.17383	4.39453	12.6953	24.231	56.7017	114.929	179.504	238.434	285.461	326.141	354.828	393.951			-14.679	-9.18579	-2.2583	8.30078	12.4817	35.7361	56.7322	111.572	178.772	223.389	268.005	289.917	364.716	385.437
-14.7705	-9.00268	-3.26538	4.42505	12.4207	24.2615	57.1289	114.563	179.535	238.129	285.553	325.714	353.424	393.28			-14.7095	-9.24683	-2.0752	8.17871	12.6953	36.0718	56.0913	111.053	178.467	222.839	268.585	290.68	364.258	385.071
-14.74	-8.94165	-3.32642	4.42505	12.146	24.2615	57.4036	114.197	179.443	237.793	285.614	325.317	351.99	392.395			-14.7095	-9.30786	-1.95312	8.05664	12.9395	36.3464	55.4504	110.748	178.253	222.29	269.257	291.626	363.556	384.582
-14.7095	-8.91113	-3.38745	4.39453	11.8408	24.1699	57.4951	113.861	179.199	237.427	285.706	324.921	350.677	391.296			-14.7095	-9.33838	-1.86157	7.96509	13.2446	36.5906	54.8706	110.626	178.162	221.832	270.081	292.755	362.762	384.003
-14.679	-8.8501	-3.41797	4.36401	11.5662	24.0173	57.4341	113.586	178.772	237	285.828	324.554	349.548	390.045			-14.679	-9.39941	-1.83105	7.87353	13.5803	36.8042	54.3518	110.657	178.162	221.466	271.027	294.067	361.908	383.392
-14.6179	-8.8501	-3.44849	4.3335	11.2915	23.8037	57.1899	113.342	178.223	236.572	286.011	324.188	348.633	388.641			-14.6484	-9.42993	-1.86157	7.78198	13.916	36.9263	53.9551	110.84	178.284	221.191	272.064	295.502	361.084	382.751
-14.5569	-8.8501	-3.44849	4.30298	11.0474	23.4985	56.7932	113.19	177.551	236.114	286.224	323.822	348.022	387.146			-14.6179	-9.42993	-1.92261	7.72095	14.2212	36.9568	53.6804	111.114	178.497	221.069	273.132	297.058	360.352	382.111
-14.4653	-8.8501	-3.38745	4.27246	10.8337	23.1628	56.2439	113.068	176.849	235.687	286.468	323.486	347.687	385.59			-14.5874	-9.42993	-2.01416	7.69043	14.4959	36.9263	53.5278	111.481	178.772	221.1	274.17	298.706	359.711	381.47
-14.3738	-8.91113	-3.2959	4.27246	10.6506	22.7966	55.603	113.007	176.117	235.291	286.743	323.212	347.687	384.033			-14.5569	-9.39941	-2.13623	7.65991	14.74	36.8042	53.5583	111.877	179.108	221.222	275.116	300.446	359.161	380.92
-14.2517	-9.00268	-3.17383	4.30298	10.498	22.3999	54.9011	113.007	175.476	234.985	286.987	322.967	347.931	382.568			-14.4959	-9.3689	-2.28882	7.65991	14.9536	36.6211	53.7109	112.305	179.504	221.497	275.879	302.185	358.704	380.493
-14.1602	-9.09424	-3.02124	4.3335	10.3455	21.9727	54.1992	113.007	174.957	234.802	287.14	322.845	348.45	381.226			-14.4653	-9.33838	-2.44141	7.62939	15.1062	36.3464	54.0161	112.762	179.962	221.893	276.459	303.925	358.337	380.218
-14.0686	-9.21631	-2.86865	4.42505	10.2539	21.5454	53.5583	113.068	174.53	234.68	287.262	322.815	349.121	380.035			-14.4043	-9.27734	-2.62451	7.62939	15.2283	36.0413	54.4128	113.22	180.389	222.351	276.825	305.572	358.093	380.218
-13.9771	-9.3689	-2.65503	4.48608	10.1623	21.1487	53.009	113.159	174.286	234.68	287.262	322.937	349.853	379.059			-14.3433	-9.21631	-2.74658	7.56836	15.3198	35.675	54.8401	113.678	180.878	222.9	276.978	307.068	357.91	380.524
-13.8855	-9.52148	-2.47192	4.60815	10.0708	20.752	52.6123	113.312	174.133	234.711	287.231	323.212	350.616	378.296			-14.3127	-9.18579	-2.86865	7.50732	15.4114	35.2783	55.2978	114.136	181.335	223.45	276.886	308.35	357.849	381.134
-13.8245	-9.64355	-2.28882	4.69971	10.0098	20.3857	52.3682	113.464	174.042	234.802	287.14	323.669	351.318	377.747			-14.2517	-9.12475	-2.9602	7.41577	15.5029	34.8511	55.7556	114.532	181.793	223.968	276.611	309.326	357.91	382.05
-13.7939	-9.73511	-2.13623	4.82178	9.91821	20.0806	52.2461	113.647	173.981	234.924	287.048	324.341	351.929	377.411			-14.1907	-9.06372	-3.02124	7.32422	15.5945	34.3933	56.1218	114.868	182.22	224.457	276.154	309.967	358.124	383.24
-13.7634	-9.82666	-2.01416	4.91333	9.85718	19.8059	52.3071	113.831	173.889	235.016	286.957	325.165	352.386	377.319			-14.1602	-9.00268	-3.05176	7.20215	15.686	33.9355	56.4575	115.051	182.648	224.884	275.513	310.272	358.459	384.582
-13.7634	-9.85718	-1.95312	5.0354	9.82666	19.6228	52.4597	114.014	173.706	235.077	286.896	326.141	352.783	377.38			-14.0991	-8.97217	-3.02124	7.08008	15.7776	33.4778	56.6711	115.112	183.075	225.22	274.75	310.242	358.887	386.017
-13.7634	-9.85718	-1.92261	5.09644	9.76562	19.5007	52.7039	114.136	173.431	235.138	286.865	327.24	353.088	377.655			-14.0686	-8.91113	-2.9602	6.92749	15.8997	33.0505	56.8237	115.021	183.533	225.494	273.895	309.936	359.405	387.39
-13.7634	-9.82666	-1.95312	5.15747	9.76562	19.4702	53.009	114.227	173.065	235.199	286.835	328.339	353.424	378.052			-14.0381	-8.88061	-2.86865	6.7749	15.9912	32.5928	56.9153	114.716	184.021	225.739	273.041	309.479	359.955	388.702
-13.7634	-9.76562	-2.01416	5.15747	9.76562	19.5312	53.3142	114.227	172.638	235.26	286.804	329.437	353.851	378.54			-14.0076	-8.8501	-2.74658	6.62231	16.1133	32.1655	56.9763	114.258	184.57	225.891	272.156	308.929	360.504	389.832
-13.7634	-9.70459	-2.10571	5.12695	9.79614	19.6533	53.6194	114.166	172.119	235.321	286.682	330.444	354.34	379.059			-14.0076	-8.8501	-2.59399	6.50024	16.2354	31.7993	57.0374	113.647	185.211	226.044	271.332	308.441	360.992	390.839
-13.7634	-9.61304	-2.22778	5.0354	9.85718	19.8364	53.8635	114.044	171.6	235.382	286.468	331.299	354.95	379.578			-13.9771	-8.88061	-2.44141	6.37817	16.3269	31.4331	57.1289	112.915	185.913	226.166	270.599	308.105	361.45	391.663
-13.7634	-9.552	-2.38037	4.91333	9.94873	20.1111	54.0771	113.892	171.112	235.504	286.102	331.94	355.621	380.066			-13.9771	-8.91113	-2.22778	6.2561	16.3879	31.1279	57.2815	112.122	186.707	226.288	269.989	308.014	361.847	392.395
-13.7329	-9.49097	-2.53296	4.73022	10.0708	20.4163	54.2297	113.739	170.685	235.626	285.614	332.336	356.323	380.463			-13.9771	-8.94165	-2.01416	6.16455	16.4185	30.8533	57.4951	111.298	187.592	226.349	269.47	308.228	362.213	393.097
-13.7329	-9.46045	-2.68555	4.5166	10.2234	20.752	54.3213	113.617	170.349	235.748	285.004	332.458	357.025	380.768			-13.9771	-9.0332	-1.80054	6.10352	16.4185	30.6091	57.7392	110.535	188.568	226.349	269.073	308.746	362.579	393.768
-13.7329	-9.46045	-2.83813	4.27246	10.376	21.1182	54.4128	113.495	170.105	235.901	284.302	332.336	357.635	380.951			-13.9465	-9.09424	-1.58691	6.073	16.3269	30.365	58.0444	109.894	189.606	226.288	268.738	309.57	363.007	394.501
-13.7024	-9.46045	-2.9602	3.9978	10.5286	21.5454	54.4739	113.434	170.013	236.023	283.6	332.031	358.124	381.042			-13.9465	-9.15527	-1.37329	6.04248	16.2048	30.1209	58.3191	109.375	190.674	226.105	268.433	310.577	363.556	395.264
-13.7024	-9.49097	-3.08228	3.75366	10.6812	21.9727	54.5349	113.403	170.044	236.145	282.928	331.573	358.49	381.042			-13.916	-9.24683	-1.15967	6.04248	16.0217	29.8767	58.5632	109.039	191.742	225.83	268.097	311.707	364.197	396.057
-13.6719	-9.52148	-3.17383	3.479	10.7727	22.3999	54.5959	113.434	170.166	236.206	282.41	331.055	358.673	380.951			-13.8855	-9.30786	-0.94604	6.04248	15.7471	29.6326	58.7769	108.887	192.81	225.433	267.7	312.805	365.051	396.851
-13.6414	-9.552	-3.26538	3.26538	10.8643	22.8882	54.657	113.464	170.38	236.267	282.043	330.536	358.704	380.768			-13.855	-9.33838	-0.76294	6.073	15.4724	29.3579	58.9294	108.948	193.787	224.915	267.181	313.751	366.089	397.583
-13.6108	-9.552	-3.2959	3.05176	10.8948	23.3765	54.7485	113.495	170.654	236.267	281.86	330.048	358.582	380.524			-13.8245	-9.3689	-0.54932	6.073	15.1367	29.0832	58.9905	109.192	194.672	224.365	266.51	314.484	367.34	398.224
-13.5803	-9.552	-3.32642	2.86865	10.9253	23.8953	54.8096	113.556	170.959	236.237	281.891	329.651	358.368	380.218			-13.7939	-9.39941	-0.39673	6.04248	14.801	28.8086	58.9905	109.619	195.374	223.785	265.686	314.911	368.835	398.743
-13.5498	-9.49097	-3.32642	2.74658	10.9253	24.4141	54.8706	113.647	171.265	236.145	282.104	329.346	358.063	379.852			-13.7634	-9.39941	-0.21362	5.98144	14.4348	28.595	58.9294	110.168	195.831	223.206	264.679	315.063	370.514	399.139
-13.5193	-9.42993	-3.2959	2.68555	10.9558	24.9329	54.9011	113.708	171.6	236.053	282.44	329.132	357.697	379.486			-13.7329	-9.3689	-0.09155	5.92041	14.1296	28.4119	58.8074	110.809	196.045	222.717	263.519	314.941	372.345	399.414
-13.4888	-9.3689	-3.26538	2.62451	10.9558	25.4211	54.9316	113.8	171.905	235.931	282.898	328.949	357.33	379.15			-13.7329	-9.33838	0	5.82886	13.855	28.3203	58.6853	111.45	195.953	222.351	262.268	314.667	374.237	399.597
-13.4888	-9.27734	-3.23486	2.62451	10.9863	25.8789	54.9316	113.892	172.211	235.809	283.447	328.766	356.964	378.876			-13.7329	-9.27734	0.09155	5.70679	13.6108	28.3508	58.5327	112.091	195.526	222.137	260.956	314.27	376.068	399.78
-13.4888	-9.18579	-3.20435	2.65503	11.0168	26.2756	54.9316	113.953	172.455	235.687	284.058	328.491	356.659	378.723			-13.7329	-9.24683	0.15259	5.58472	13.4582	28.5034	58.3801	112.64	194.763	222.076	259.613	313.843	377.747	400.024
-13.4888	-9.09424	-3.20435	2.68555	11.0779	26.6113	54.9011	114.014	172.699	235.535	284.698	328.094	356.384	378.723			-13.7329	-9.18579	0.21362	5.43213	13.3667	28.7476	58.2275	113.068	193.726	222.168	258.27	313.507	379.181	400.33
-13.4888	-9.0332	-3.20435	2.71606	11.1389	26.886	54.9011	114.044	172.913	235.413	285.37	327.484	356.232	378.906			-13.7329	-9.12475	0.18311	5.27954	13.3972	29.1138	58.075	113.373	192.413	222.412	257.019	313.232	380.218	400.726
-13.5193	-8.97217	-3.23486	2.74658	11.1999	27.0996	54.9622	114.044	173.065	235.26	286.011	326.691	356.14	379.272			-13.7329	-9.06372	0.15259	5.15747	13.4888	29.5715	57.8918	113.525	190.948	222.717	255.829	313.049	380.829	401.215
-13.5498	-8.91113	-3.26538	2.7771	11.261	27.2522	55.0232	113.983	173.157	235.107	286.682	325.623	356.14	379.791			-13.7024	-9.0332	0.06104	4.97436	13.6719	30.0903	57.7087	113.525	189.362	223.083	254.73	312.958	381.012	401.733
-13.6108	-8.88061	-3.35693	2.80762	11.322	27.3743	55.1758	113.922	173.157	234.863	287.323	324.341	356.262	380.463			-13.6719	-9.00268	0	4.82178	13.916	30.6396	57.5256	113.403	187.805	223.389	253.754	312.866	380.707	402.191
-13.6414	-8.81958	-3.41797	2.80762	11.3525	27.4658	55.3894	113.8	173.096	234.558	287.994	322.845	356.445	381.226			-13.6414	-9.00268	-0.12207	4.66919	14.2212	31.2195	57.312	113.129	186.279	223.663	252.899	312.775	379.974	402.527
-13.7024	-8.75854	-3.50952	2.83813	11.3831	27.5268	55.6335	113.647	172.943	234.161	288.666	321.228	356.72	382.111			-13.6108	-9.00268	-0.27466	4.5166	14.5264	31.7688	57.0984	112.793	184.875	223.877	252.197	312.653	378.815	402.71
-13.7634	-8.72803	-3.60107	2.83813	11.4136	27.5879	55.9387	113.525	172.729	233.643	289.368	319.488	357.025	382.996			-13.5803	-9.00268	-0.45776	4.3335	14.8315	32.2876	56.9153	112.396	183.624	223.999	251.648	312.469	377.319	402.649
-13.7939	-8.66699	-3.66211	2.86865	11.4441	27.6184	56.2439	113.403	172.455	233.063	290.07	317.718	357.422	383.911			-13.5498	-9.00268	-0.61035	4.18091	15.0757	32.7148	56.7017	111.969	182.556	224.091	251.251	312.195	375.519	402.374
-13.855	-8.57544	-3.75366	2.89917	11.4746	27.6184	56.5185	113.342	172.119	232.361	290.771	315.979	357.819	384.827			-13.5193	-8.97217	-0.76294	4.05884	15.2893	33.081	56.488	111.511	181.702	224.121	251.068	311.859	373.505	401.886
-13.916	-8.5144	-3.8147	2.92969	11.4746	27.5879	56.7322	113.342	171.814	231.628	291.473	314.27	358.246	385.681			-13.5193	-8.94165	-0.91553	3.96728	15.4114	33.2947	56.3049	111.114	181.061	224.121	251.068	311.493	371.338	401.215
-13.9465	-8.42285	-3.87573	2.9602	11.4746	27.4963	56.8848	113.403	171.539	230.835	292.114	312.653	358.673	386.536			-13.5193	-8.91113	-1.06812	3.87573	15.4724	33.4167	56.1218	110.748	180.542	224.121	251.221	311.127	369.11	400.391
-13.9771	-8.36182	-3.90625	3.02124	11.4441	27.3743	56.9153	113.525	171.326	230.072	292.694	311.127	359.131	387.329			-13.5193	-8.8501	-1.25122	3.84521	15.5029	33.3862	55.9082	110.504	180.206	224.091	251.526	310.791	366.882	399.475
-14.0076	-8.27026	-3.93677	3.08228	11.4136	27.1912	56.8542	113.708	171.204	229.34	293.213	309.753	359.558	388.153			-13.5193	-8.81958	-1.40381	3.87573	15.4724	33.2336	55.7251	110.382	179.962	223.999	251.923	310.608	364.777	398.56
-14.0076	-8.20923	-3.96728	3.14331	11.4136	26.9165	56.7017	113.953	171.234	228.699	293.61	308.563	359.955	388.947			-13.5498	-8.75854	-1.5564	3.96728	15.4419	32.9285	55.5115	110.413	179.81	223.846	252.35	310.547	362.854	397.644
-14.0076	-8.14819	-3.96728	3.23486	11.3831	26.6113	56.488	114.227	171.356	228.18	293.884	307.587	360.291	389.801			-13.5498	-8.72803	-1.70898	4.08935	15.4419	32.5622	55.2978	110.596	179.718	223.633	252.777	310.699	361.114	396.851
-13.9771	-8.08716	-3.96728	3.2959	11.3831	26.2146	56.1829	114.532	171.57	227.753	294.006	306.885	360.535	390.686			-13.5498	-8.72803	-1.83105	4.27246	15.4724	32.074	55.0842	110.901	179.657	223.328	253.113	311.066	359.589	396.21
-13.9465	-8.02612	-3.93677	3.38745	11.4136	25.7873	55.8472	114.807	171.905	227.478	293.976	306.488	360.657	391.632			-13.5193	-8.72803	-1.95312	4.48608	15.564	31.5552	54.8401	111.328	179.596	222.961	253.357	311.645	358.215	395.752
-13.8855	-7.9956	-3.87573	3.44849	11.5051	25.3601	55.5115	115.082	172.333	227.325	293.732	306.457	360.596	392.609			-13.5193	-8.72803	-2.04468	4.76074	15.7165	31.0059	54.6265	111.786	179.565	222.565	253.51	312.347	356.964	395.538
-13.855	-7.93457	-3.8147	3.50952	11.6272	24.9023	55.1758	115.295	172.821	227.325	293.365	306.793	360.321	393.585			-13.4582	-8.75854	-2.10571	5.00488	15.9607	30.4565	54.4434	112.244	179.535	222.198	253.54	313.141	355.774	395.599
-13.7939	-7.87353	-3.75366	3.57056	11.7798	24.4446	54.9011	115.479	173.34	227.417	292.847	307.495	359.863	394.47			-13.4277	-8.78906	-2.13623	5.27954	16.2659	29.9072	54.2908	112.64	179.565	221.863	253.51	313.965	354.614	395.966
-13.7329	-7.84302	-3.69263	3.63159	12.0239	24.0173	54.6875	115.601	173.889	227.57	292.236	308.533	359.192	395.294			-13.3667	-8.81958	-2.13623	5.49316	16.6016	29.3884	54.2297	112.976	179.626	221.619	253.479	314.728	353.546	396.637
-13.6719	-7.78198	-3.63159	3.66211	12.2986	23.6206	54.5044	115.662	174.469	227.753	291.534	309.814	358.368	395.935			-13.3057	-8.88061	-2.13623	5.70679	16.9678	28.9001	54.2908	113.19	179.779	221.527	253.479	315.399	352.57	397.552
-13.6414	-7.75146	-3.57056	3.69263	12.6038	23.2544	54.4128	115.662	175.049	227.936	290.832	311.31	357.422	396.423			-13.2446	-8.91113	-2.13623	5.85937	17.334	28.4729	54.4434	113.251	179.993	221.588	253.601	315.948	351.837	398.682
-13.6414	-7.69043	-3.50952	3.72314	12.97	22.9492	54.3823	115.601	175.629	228.058	290.131	312.866	356.445	396.728			-13.1531	-8.94165	-2.13623	5.92041	17.6697	28.0762	54.7485	113.19	180.298	221.832	253.876	316.345	351.41	399.963
-13.6108	-7.69043	-3.50952	3.72314	13.3057	22.7356	54.4128	115.54	176.208	228.119	289.459	314.453	355.469	396.881			-13.092	-8.97217	-2.13623	5.98144	17.9443	27.771	55.1453	113.037	180.664	222.26	254.364	316.589	351.379	401.306
-13.6108	-7.65991	-3.50952	3.75366	13.6719	22.5525	54.4739	115.448	176.758	228.119	288.818	316.009	354.523	396.942			-13.031	-9.00268	-2.13623	5.95093	18.1274	27.5268	55.6335	112.793	181.091	222.839	255.035	316.681	351.776	402.557
-13.6108	-7.65991	-3.54004	3.78418	13.9771	22.4609	54.5349	115.387	177.185	228.058	288.238	317.505	353.699	396.942			-12.97	-9.06372	-2.16675	5.88989	18.2495	27.3743	56.1523	112.488	181.488	223.572	255.92	316.681	352.6	403.625
-13.6108	-7.69043	-3.63159	3.8147	14.2822	22.4609	54.6265	115.387	177.521	227.966	287.72	318.848	352.966	396.973			-12.9395	-9.09424	-2.19727	5.79834	18.28	27.3132	56.6711	112.122	181.824	224.396	256.958	316.559	353.76	404.358
-13.6108	-7.72095	-3.72314	3.84521	14.4959	22.5525	54.6875	115.448	177.673	227.875	287.292	320.007	352.325	397.064			-12.9089	-9.12475	-2.19727	5.67627	18.219	27.3438	57.1289	111.725	182.068	225.311	258.148	316.345	355.164	404.633
-13.5498	-7.75146	-3.84521	3.87573	14.679	22.7051	54.718	115.601	177.673	227.814	286.957	321.014	351.776	397.247			-12.8784	-9.15527	-2.22778	5.52368	18.0969	27.4658	57.4951	111.298	182.22	226.196	259.369	316.101	356.659	404.358
-13.5193	-7.8125	-3.96728	3.90625	14.801	22.9187	54.7485	115.814	177.521	227.814	286.713	321.838	351.349	397.522			-12.8784	-9.15527	-2.22778	5.37109	17.9443	27.71	57.7392	110.84	182.22	227.081	260.559	315.826	358.124	403.595
-13.4582	-7.87353	-4.08935	3.96728	14.8621	23.2239	54.7485	116.089	177.185	227.936	286.621	322.449	351.013	397.919			-12.9089	-9.15527	-2.22778	5.21851	17.7612	28.0151	57.8308	110.352	182.129	227.844	261.658	315.613	359.497	402.344
-13.3972	-7.90405	-4.18091	3.9978	14.8621	23.5596	54.718	116.394	176.697	228.149	286.682	322.876	350.738	398.376			-12.9395	-9.15527	-2.2583	5.0354	17.5781	28.3814	57.8308	109.863	181.915	228.516	262.604	315.46	360.657	400.757
-13.3667	-7.96509	-4.27246	4.05884	14.801	23.9563	54.6875	116.699	176.086	228.455	286.865	323.12	350.555	398.804			-13.0005	-9.12475	-2.2583	4.85229	17.3645	28.7781	57.7087	109.375	181.671	229.004	263.306	315.491	361.664	398.987
-13.3057	-7.9956	-4.3335	4.11987	14.74	24.353	54.6265	116.943	175.385	228.851	287.201	323.212	350.464	399.17			-13.0615	-9.06372	-2.28882	4.69971	17.1509	29.2053	57.5256	108.887	181.396	229.309	263.733	315.735	362.518	397.217
-13.2752	-8.02612	-4.36401	4.18091	14.6179	24.7497	54.5654	117.126	174.591	229.279	287.628	323.212	350.525	399.353			-13.1531	-9.0332	-2.31934	4.5166	16.9678	29.602	57.2815	108.459	181.152	229.431	263.885	316.223	363.251	395.569
-13.2141	-8.02612	-4.36401	4.27246	14.4959	25.177	54.5044	117.218	173.737	229.736	288.147	323.09	350.769	399.322			-13.2446	-8.97217	-2.34985	4.3335	16.7541	29.9683	57.0679	108.063	180.939	229.309	263.794	316.986	363.953	394.165
-13.2141	-8.05664	-4.36401	4.3335	14.3433	25.5432	54.4434	117.249	172.791	230.133	288.696	322.937	351.196	398.956			-13.3057	-8.91113	-2.34985	4.15039	16.5405	30.2734	56.8542	107.758	180.756	228.943	263.55	317.932	364.685	393.005
-13.1836	-8.08716	-4.36401	4.42505	14.1907	25.8789	54.3518	117.218	171.844	230.469	289.307	322.693	351.868	398.254			-13.3667	-8.8501	-2.38037	3.96728	16.2964	30.5176	56.6711	107.574	180.634	228.394	263.184	319.061	365.509	392.09
-13.1531	-8.14819	-4.39453	4.54712	14.0076	26.1841	54.2908	117.126	170.837	230.682	289.856	322.418	352.783	397.247			-13.4277	-8.78906	-2.38037	3.78418	16.0828	30.7007	56.488	107.483	180.542	227.661	262.817	320.312	366.394	391.296
-13.1531	-8.23975	-4.42505	4.63867	13.8245	26.4587	54.1992	117.035	169.8	230.743	290.375	322.113	353.943	395.966			-13.4888	-8.72803	-2.31934	3.63159	15.8386	30.8533	56.2744	107.574	180.481	226.776	262.512	321.564	367.401	390.594
-13.1226	-8.3313	-4.45557	4.73022	13.6414	26.7029	54.1382	116.974	168.793	230.682	290.802	321.777	355.347	394.44			-13.4888	-8.66699	-2.2583	3.479	15.625	30.9143	56.0608	107.788	180.42	225.83	262.299	322.754	368.469	389.893
-13.1226	-8.48389	-4.5166	4.82178	13.4582	26.947	54.0771	116.943	167.816	230.499	291.107	321.503	356.964	392.822			-13.5193	-8.57544	-2.19727	3.35693	15.3809	30.9448	55.8167	108.124	180.389	224.792	262.207	323.822	369.629	389.099
-13.1226	-8.63647	-4.54712	4.88281	13.2446	27.1606	54.0466	117.004	166.901	230.225	291.229	321.289	358.704	391.174			-13.4888	-8.48389	-2.0752	3.26538	15.1672	30.9448	55.5115	108.551	180.359	223.785	262.176	324.768	370.819	388.306
-13.1226	-8.78906	-4.60815	4.94385	13.031	27.3743	54.0161	117.096	166.107	229.95	291.199	321.228	360.504	389.618			-13.4582	-8.36182	-1.98364	3.17383	14.8926	30.8838	55.1758	109.07	180.328	222.839	262.207	325.531	371.979	387.451
-13.1226	-8.97217	-4.66919	4.97436	12.8174	27.5879	53.9856	117.249	165.466	229.706	291.016	321.35	362.274	388.214			-13.4277	-8.23975	-1.89209	3.14331	14.6484	30.8227	54.779	109.589	180.267	222.015	262.207	326.141	373.108	386.597
-13.1531	-9.15527	-4.73022	5.00488	12.6038	27.832	53.9856	117.432	165.039	229.584	290.68	321.777	363.953	387.085			-13.3667	-8.14819	-1.80054	3.11279	14.3433	30.7312	54.3518	110.138	180.176	221.344	262.115	326.599	374.115	385.773
-13.1836	-9.30786	-4.76074	5.00488	12.3596	28.0762	53.9856	117.645	164.825	229.614	290.253	322.449	365.448	386.23			-13.3057	-8.02612	-1.7395	3.11279	14.0381	30.6396	53.9246	110.626	180.054	220.856	261.932	326.935	375.03	385.04
-13.2141	-9.46045	-4.79126	5.00488	12.1155	28.3203	53.9856	117.859	164.825	229.797	289.764	323.425	366.699	385.651			-13.2141	-7.90405	-1.67847	3.11279	13.7024	30.5481	53.5583	111.053	179.901	220.551	261.597	327.24	375.763	384.369
-13.3057	-9.58252	-4.82178	5.00488	11.8713	28.5645	53.9856	118.073	165.07	230.194	289.276	324.646	367.706	385.345			-13.1226	-7.78198	-1.64795	3.14331	13.3972	30.4871	53.2837	111.389	179.718	220.398	261.139	327.545	376.373	383.82
-13.3667	-9.70459	-4.85229	4.97436	11.6272	28.7476	54.0161	118.256	165.497	230.774	288.818	326.05	368.439	385.223			-13.031	-7.69043	-1.61743	3.17383	13.092	30.3955	53.0701	111.664	179.535	220.367	260.529	327.85	376.831	383.331
-13.4582	-9.82666	-4.85229	4.97436	11.4136	28.9307	54.0771	118.408	166.077	231.445	288.391	327.545	368.896	385.254			-12.9395	-7.59888	-1.61743	3.20435	12.8174	30.3345	52.9785	111.877	179.321	220.398	259.827	328.155	377.136	382.935
-13.5498	-9.88769	-4.82178	4.94385	11.1999	29.0222	54.1382	118.53	166.748	232.239	288.055	329.041	369.141	385.315			-12.8174	-7.50732	-1.61743	3.23486	12.6343	30.2734	53.009	112.03	179.108	220.398	259.033	328.522	377.35	382.599
-13.6414	-9.97925	-4.79126	4.97436	11.0474	29.0832	54.2602	118.622	167.45	233.063	287.811	330.414	369.171	385.406			-12.7258	-7.41577	-1.67847	3.26538	12.5122	30.1514	53.1616	112.152	178.925	220.306	258.118	328.857	377.502	382.355
-13.7329	-10.0403	-4.76074	4.97436	10.8643	29.0527	54.3518	118.683	168.182	233.887	287.689	331.604	369.08	385.467			-12.6343	-7.35474	-1.77002	3.2959	12.4817	30.0598	53.4058	112.213	178.741	220.062	257.08	329.163	377.594	382.202
-13.8245	-10.0708	-4.69971	5.00488	10.7422	28.9612	54.5044	118.713	168.854	234.65	287.659	332.55	368.927	385.498			-12.5427	-7.32422	-1.89209	3.32642	12.5122	29.9072	53.772	112.305	178.589	219.666	255.981	329.315	377.686	382.111
-13.916	-10.1013	-4.63867	5.00488	10.6506	28.8391	54.5959	118.713	169.495	235.352	287.75	333.221	368.683	385.559			-12.4512	-7.2937	-2.04468	3.35693	12.6038	29.7241	54.2602	112.396	178.467	219.086	254.822	329.315	377.747	382.08
-14.0076	-10.1318	-4.57764	5.00488	10.5591	28.656	54.718	118.683	170.074	235.931	287.964	333.649	368.439	385.651			-12.4207	-7.2937	-2.28882	3.41797	12.7869	29.48	54.8096	112.488	178.406	218.353	253.601	329.102	377.777	382.111
-14.0686	-10.1013	-4.48608	5.00488	10.4675	28.4424	54.779	118.591	170.593	236.42	288.33	333.893	368.225	385.864			-12.3596	-7.32422	-2.53296	3.50952	13.0005	29.1748	55.4504	112.579	178.436	217.499	252.411	328.613	377.777	382.141
-14.1296	-10.1013	-4.42505	5.00488	10.4065	28.2593	54.8401	118.5	171.082	236.786	288.788	333.954	368.072	386.2			-12.3291	-7.35474	-2.83813	3.60107	13.2446	28.8391	56.1523	112.64	178.589	216.583	251.282	327.881	377.716	382.172
-14.1907	-10.0708	-4.3335	4.94385	10.3455	28.0762	54.8401	118.378	171.478	237	289.337	333.984	367.92	386.658			-12.3291	-7.41577	-3.14331	3.75366	13.5193	28.4424	56.9458	112.64	178.925	215.668	250.305	326.904	377.563	382.111
-14.2517	-10.0098	-4.24194	4.88281	10.2844	27.8931	54.8401	118.225	171.844	237.091	289.978	333.984	367.828	387.238			-12.2986	-7.47681	-3.41797	3.93677	13.8245	28.0151	57.7392	112.579	179.443	214.783	249.542	325.745	377.319	381.958
-14.3127	-9.94873	-4.15039	4.79126	10.2539	27.7405	54.779	118.011	172.15	237.122	290.619	333.984	367.798	387.817			-12.2681	-7.56836	-3.72314	4.11987	14.0991	27.5268	58.5327	112.427	180.115	213.898	248.962	324.463	376.953	381.653
-14.3738	-9.91821	-4.05884	4.66919	10.2539	27.5879	54.6875	117.798	172.394	237.03	291.229	334.015	367.798	388.367			-12.2681	-7.69043	-3.96728	4.36401	14.3738	27.0691	59.3262	112.152	180.969	213.074	248.657	323.151	376.526	381.195
-14.4348	-9.85718	-3.93677	4.54712	10.2539	27.4658	54.5654	117.554	172.546	236.908	291.779	334.076	367.859	388.794			-12.2681	-7.8125	-4.18091	4.60815	14.6179	26.6113	60.0891	111.786	181.946	212.28	248.535	321.838	376.038	380.615
-14.4959	-9.79614	-3.84521	4.42505	10.2844	27.3438	54.4128	117.279	172.607	236.755	292.267	334.106	367.981	389.038			-12.2376	-7.96509	-4.36401	4.85229	14.8315	26.1841	60.7605	111.328	182.922	211.548	248.627	320.587	375.549	379.944
-14.5569	-9.76562	-3.75366	4.30298	10.3149	27.2522	54.2297	116.974	172.638	236.603	292.633	334.076	368.195	389.008			-12.2376	-8.11767	-4.5166	5.12695	14.9841	25.8484	61.3403	110.809	183.899	210.815	248.84	319.366	375.153	379.181
-14.6179	-9.76562	-3.66211	4.15039	10.3455	27.1301	54.0466	116.699	172.638	236.45	292.877	333.954	368.53	388.733			-12.2376	-8.27026	-4.60815	5.40161	15.1062	25.5737	61.7981	110.291	184.723	210.144	249.084	318.237	374.847	378.418
-14.6484	-9.73511	-3.57056	4.02832	10.376	27.0081	53.833	116.394	172.638	236.328	293.06	333.679	368.988	388.153			-12.207	-8.42285	-4.66919	5.70679	15.1672	25.4517	62.1338	109.802	185.364	209.503	249.298	317.169	374.634	377.655
-14.6484	-9.73511	-3.479	3.90625	10.4065	26.9165	53.5889	116.119	172.668	236.237	293.182	333.282	369.568	387.36			-12.207	-8.54492	-4.69971	6.01196	15.1672	25.3906	62.3474	109.375	185.73	208.893	249.451	316.101	374.573	376.984
-14.6179	-9.73511	-3.41797	3.78418	10.4065	26.7639	53.3142	115.784	172.76	236.145	293.243	332.733	370.27	386.414			-12.207	-8.66699	-4.66919	6.31714	15.1367	25.4517	62.4084	109.039	185.822	208.374	249.451	315.033	374.634	376.404
-14.5569	-9.76562	-3.35693	3.66211	10.4065	26.6418	53.009	115.479	172.882	236.053	293.274	332.062	371.063	385.315			-12.207	-8.72803	-4.63867	6.5918	15.1062	25.6043	62.3169	108.856	185.608	207.916	249.329	314.026	374.756	376.007
-14.4959	-9.76562	-3.26538	3.50952	10.376	26.4587	52.6733	115.143	173.096	235.931	293.274	331.299	371.918	384.186			-12.1765	-8.75854	-4.5166	6.89697	15.0452	25.8179	62.0727	108.795	185.12	207.611	249.054	313.019	374.908	375.793
-14.4348	-9.76562	-3.23486	3.38745	10.3149	26.2756	52.3071	114.777	173.34	235.84	293.213	330.475	372.681	383.148			-12.1765	-8.78906	-4.39453	7.14111	15.0146	26.0925	61.7371	108.856	184.357	207.397	248.657	312.134	375.092	375.793
-14.3433	-9.76562	-3.17383	3.23486	10.2539	26.0925	51.9409	114.38	173.614	235.687	293.06	329.62	373.322	382.202			-12.146	-8.78906	-4.24194	7.38525	14.9841	26.3672	61.2793	109.1	183.38	207.367	248.23	311.34	375.183	375.977
-14.2517	-9.76562	-3.11279	3.11279	10.1929	25.8789	51.5747	113.983	173.828	235.565	292.847	328.766	373.718	381.5			-12.1155	-8.75854	-4.08935	7.56836	14.9841	26.6113	60.7605	109.436	182.251	207.489	247.803	310.76	375.183	376.282
-14.1296	-9.76562	-3.05176	2.9602	10.1013	25.6653	51.2695	113.586	173.95	235.443	292.572	327.942	373.718	381.012			-12.085	-8.75854	-3.90625	7.72095	15.0146	26.8555	60.2112	109.924	181	207.764	247.375	310.364	375.061	376.617
-14.0381	-9.76562	-2.99072	2.83813	10.0403	25.4822	50.9949	113.251	173.95	235.321	292.206	327.179	373.322	380.829			-12.0239	-8.75854	-3.75366	7.8125	15.0146	27.0691	59.6619	110.474	179.687	208.16	247.04	310.242	374.756	376.892
-13.9465	-9.73511	-2.9602	2.68555	9.97925	25.2991	50.8118	112.976	173.828	235.229	291.779	326.477	372.436	380.92			-11.9934	-8.75854	-3.60107	7.87353	15.0452	27.2827	59.1125	111.084	178.375	208.71	246.796	310.364	374.268	377.014
-13.855	-9.70459	-2.89917	2.56348	9.94873	25.177	50.7202	112.762	173.523	235.168	291.382	325.867	371.124	381.256			-11.9629	-8.78906	-3.479	7.84302	15.0146	27.4353	58.6243	111.725	177.093	209.32	246.613	310.699	373.627	376.892
-13.7634	-9.67407	-2.86865	2.44141	9.91821	25.0855	50.7202	112.671	173.065	235.107	290.955	325.378	369.415	381.805			-11.9324	-8.8501	-3.38745	7.78198	14.9841	27.5879	58.1665	112.366	175.873	209.961	246.49	311.218	372.833	376.526
-13.7024	-9.64355	-2.83813	2.31934	9.88769	25.0855	50.8118	112.64	172.546	235.046	290.588	324.921	367.432	382.568			-11.9018	-8.91113	-3.32642	7.65991	14.9536	27.71	57.7698	112.976	174.774	210.571	246.429	311.89	371.918	375.854
-13.6414	-9.58252	-2.80762	2.19727	9.88769	25.177	50.9644	112.701	171.967	235.016	290.253	324.524	365.387	383.484			-11.9018	-8.97217	-3.26538	7.47681	14.8621	27.8015	57.373	113.495	173.828	211.151	246.399	312.653	370.941	375
-13.5803	-9.552	-2.7771	2.10571	9.91821	25.3296	51.1475	112.793	171.387	234.985	290.009	324.127	363.373	384.491			-11.9324	-9.0332	-3.23486	7.23267	14.801	27.8931	57.0374	113.953	173.065	211.67	246.399	313.416	369.965	373.962
-13.5498	-9.49097	-2.7771	2.01416	9.97925	25.5432	51.3306	112.885	170.898	234.924	289.764	323.669	361.603	385.59			-11.9324	-9.12475	-3.23486	6.95801	14.7095	28.0151	56.6711	114.288	172.485	212.128	246.49	314.148	369.019	372.833
-13.5498	-9.42993	-2.80762	1.95312	10.0708	25.8484	51.4832	112.946	170.502	234.833	289.581	323.12	360.138	386.749			-11.9629	-9.18579	-3.20435	6.62231	14.6484	28.1372	56.3049	114.502	172.119	212.555	246.643	314.819	368.164	371.674
-13.5498	-9.3689	-2.86865	1.92261	10.1929	26.2146	51.5747	112.946	170.227	234.741	289.398	322.449	359.07	387.909			-11.9629	-9.24683	-3.17383	6.28662	14.6484	28.2593	55.9387	114.594	171.997	213.013	246.887	315.308	367.432	370.422
-13.5803	-9.30786	-2.92969	1.89209	10.3455	26.6113	51.6357	112.793	170.135	234.558	289.246	321.625	358.398	389.069			-11.9934	-9.27734	-3.11279	5.95093	14.6484	28.4424	55.542	114.563	172.028	213.531	247.223	315.643	366.791	369.11
-13.6414	-9.21631	-3.05176	1.89209	10.498	27.0691	51.6052	112.549	170.135	234.314	289.093	320.709	358.124	390.137			-11.9934	-9.33838	-3.02124	5.61523	14.679	28.656	55.1453	114.441	172.241	214.142	247.681	315.765	366.241	367.706
-13.7329	-9.12475	-3.17383	1.92261	10.6812	27.5574	51.5137	112.152	170.258	233.948	288.971	319.702	358.154	391.113			-11.9934	-9.3689	-2.86865	5.31006	14.7705	28.9001	54.718	114.197	172.607	214.966	248.23	315.643	365.753	366.119
-13.8245	-9.0332	-3.35693	1.98364	10.8948	28.0456	51.3611	111.603	170.441	233.52	288.879	318.634	358.459	391.937			-12.0239	-9.39941	-2.71606	5.00488	14.8315	29.2358	54.2908	113.892	173.096	215.973	248.871	315.308	365.356	364.38
-13.9465	-8.91113	-3.50952	2.04468	11.0779	28.5339	51.2085	110.931	170.624	232.971	288.91	317.566	358.948	392.609			-12.0239	-9.42993	-2.47192	4.73022	14.9536	29.5715	53.833	113.556	173.645	217.194	249.542	314.758	364.99	362.457
-14.0686	-8.81958	-3.66211	2.10571	11.2305	29.0222	51.0254	110.168	170.837	232.33	289.001	316.498	359.558	393.127			-12.0239	-9.49097	-2.22778	4.45557	15.0757	29.9377	53.3752	113.19	174.255	218.597	250.244	314.026	364.746	360.382
-14.1907	-8.72803	-3.8147	2.19727	11.322	29.5105	50.8423	109.283	171.02	231.628	289.215	315.491	360.229	393.463			-12.0239	-9.552	-1.92261	4.21143	15.1977	30.3345	52.948	112.854	174.866	220.123	250.885	313.171	364.624	358.215
-14.2822	-8.66699	-3.93677	2.28882	11.3831	29.9377	50.7202	108.398	171.204	230.896	289.581	314.575	360.901	393.738			-12.0544	-9.58252	-1.61743	3.93677	15.3198	30.7007	52.5207	112.61	175.476	221.71	251.465	312.256	364.655	356.079
-14.4043	-8.60596	-3.9978	2.41089	11.3831	30.365	50.6592	107.452	171.326	230.164	290.039	313.751	361.511	393.921			-12.0544	-9.64355	-1.31226	3.66211	15.4724	31.0364	52.124	112.457	176.056	223.267	251.953	311.279	364.868	354.004
-14.4959	-8.57544	-4.05884	2.50244	11.322	30.7617	50.6592	106.567	171.448	229.462	290.649	313.11	361.969	394.104			-12.085	-9.67407	-1.00708	3.38745	15.625	31.3416	51.8188	112.396	176.605	224.67	252.289	310.303	365.295	352.142
-14.5569	-8.60596	-4.05884	2.59399	11.1694	31.1279	50.7202	105.743	171.57	228.821	291.321	312.683	362.305	394.348			-12.1155	-9.70459	-0.7019	3.11279	15.7776	31.5857	51.5747	112.457	177.093	225.861	252.472	309.357	365.906	350.525
-14.5874	-8.63647	-4.02832	2.71606	10.9558	31.4636	50.9033	105.011	171.692	228.271	292.053	312.439	362.396	394.745			-12.146	-9.73511	-0.45776	2.83813	15.9302	31.7993	51.4221	112.61	177.521	226.715	252.533	308.411	366.669	349.213
-14.5874	-8.66699	-3.96728	2.83813	10.7117	31.7688	51.1169	104.431	171.783	227.783	292.786	312.439	362.274	395.294			-12.207	-9.76562	-0.24414	2.62451	16.0828	31.9519	51.3306	112.823	177.887	227.264	252.441	307.465	367.584	348.236
-14.5569	-8.75854	-3.87573	2.9602	10.437	32.0129	51.3916	104.004	171.875	227.417	293.426	312.653	361.877	396.057			-12.2376	-9.76562	-0.06104	2.47192	16.2354	32.1045	51.3306	113.068	178.162	227.447	252.258	306.457	368.561	347.565
-14.4959	-8.8501	-3.75366	3.05176	10.1318	32.2571	51.6663	103.729	171.936	227.112	293.976	313.049	361.267	397.003			-12.2986	-9.76562	0	2.38037	16.3269	32.2266	51.4221	113.312	178.314	227.264	252.014	305.42	369.568	347.107
-14.4043	-8.91113	-3.63159	3.17383	9.82666	32.4707	51.9714	103.668	171.967	226.929	294.342	313.568	360.474	398.102			-12.3596	-9.73511	0.03052	2.38037	16.3879	32.3486	51.5442	113.495	178.375	226.807	251.77	304.291	370.544	346.863
-14.3127	-9.00268	-3.50952	3.23486	9.552	32.6538	52.2156	103.729	171.936	226.807	294.556	314.148	359.558	399.384			-12.4207	-9.70459	0	2.44141	16.3879	32.5012	51.6968	113.586	178.345	226.105	251.587	303.101	371.521	346.71
-14.2212	-9.09424	-3.41797	3.32642	9.33838	32.8064	52.4292	103.912	171.844	226.807	294.586	314.758	358.582	400.787			-12.4817	-9.67407	-0.09155	2.59399	16.3574	32.6538	51.8799	113.617	178.253	225.25	251.465	301.88	372.375	346.619
-14.1296	-9.18579	-3.32642	3.35693	9.15527	32.959	52.5818	104.218	171.722	226.868	294.434	315.338	357.605	402.252			-12.5427	-9.61304	-0.24414	2.80762	16.2964	32.8369	52.063	113.556	178.131	224.335	251.434	300.69	373.138	346.558
-14.0686	-9.24683	-3.26538	3.38745	9.06372	33.0505	52.7039	104.614	171.539	227.02	294.159	315.857	356.659	403.748			-12.6343	-9.552	-0.48828	3.08228	16.1743	33.02	52.2156	113.403	178.009	223.419	251.526	299.561	373.688	346.527
-14.0076	-9.27734	-3.20435	3.38745	9.0332	33.1116	52.8259	105.072	171.356	227.295	293.762	316.284	355.774	405.304			-12.6953	-9.49097	-0.73242	3.35693	16.0828	33.2031	52.3376	113.19	177.887	222.565	251.739	298.584	374.054	346.527
-13.9771	-9.30786	-3.17383	3.35693	9.06372	33.1421	52.887	105.591	171.143	227.661	293.335	316.589	355.041	406.83			-12.7563	-9.39941	-1.0376	3.63159	15.9607	33.3252	52.3987	112.976	177.826	221.832	252.045	297.791	374.145	346.649
-13.9465	-9.33838	-3.20435	3.2959	9.18579	33.1421	52.9785	106.14	170.929	228.149	292.877	316.833	354.431	408.386			-12.8174	-9.30786	-1.31226	3.90625	15.8691	33.4167	52.4292	112.762	177.765	221.222	252.441	297.211	374.023	346.924
-13.916	-9.33838	-3.23486	3.23486	9.3689	33.081	53.0701	106.75	170.746	228.76	292.358	317.017	354.004	409.912			-12.8479	-9.18579	-1.5564	4.15039	15.7776	33.4167	52.3376	112.61	177.765	220.764	252.899	296.875	373.688	347.382
-13.916	-9.33838	-3.2959	3.17383	9.61304	32.959	53.1616	107.391	170.593	229.492	291.84	317.169	353.76	411.438			-12.9089	-9.06372	-1.80054	4.3335	15.7165	33.3557	52.185	112.549	177.765	220.428	253.387	296.692	373.23	348.083
-13.916	-9.33838	-3.35693	3.11279	9.85718	32.7454	53.2837	108.063	170.502	230.286	291.29	317.322	353.729	412.903			-12.9395	-8.94165	-1.98364	4.45557	15.686	33.2031	51.9714	112.579	177.734	220.184	253.937	296.692	372.681	349.03
-13.916	-9.33838	-3.44849	3.02124	10.1318	32.4707	53.3752	108.765	170.41	231.171	290.68	317.474	353.912	414.276			-12.97	-8.81958	-2.10571	4.54712	15.625	32.959	51.6663	112.701	177.673	220.032	254.578	296.753	372.131	350.25
-13.916	-9.3689	-3.54004	2.92969	10.4065	32.135	53.4668	109.436	170.38	232.056	290.039	317.657	354.37	415.497			-13.031	-8.69751	-2.22778	4.57764	15.5335	32.6233	51.3306	112.915	177.551	219.94	255.28	296.844	371.674	351.715
-13.9465	-9.3689	-3.63159	2.83813	10.6506	31.7383	53.5583	110.046	170.441	232.91	289.337	317.902	355.041	416.504			-13.092	-8.60596	-2.2583	4.57764	15.4419	32.2571	50.9644	113.19	177.368	219.879	256.103	296.875	371.307	353.394
-13.9771	-9.39941	-3.69263	2.74658	10.8643	31.311	53.6194	110.626	170.532	233.673	288.605	318.237	355.896	417.236			-13.1531	-8.57544	-2.28882	4.57764	15.2588	31.7993	50.5676	113.525	177.124	219.849	257.05	296.875	371.094	355.255
-14.0076	-9.42993	-3.75366	2.65503	11.0474	30.8227	53.7109	111.053	170.746	234.283	287.872	318.665	356.903	417.633			-13.2446	-8.54492	-2.31934	4.54712	15.0757	31.311	50.2014	113.831	176.849	219.849	258.087	296.814	371.002	357.269
-14.0686	-9.49097	-3.78418	2.53296	11.2305	30.3345	53.8635	111.389	171.02	234.741	287.17	319.183	358.002	417.572			-13.3362	-8.57544	-2.31934	4.5166	14.8315	30.8227	49.8962	114.136	176.514	219.91	259.247	296.753	371.033	359.436
-14.1296	-9.52148	-3.78418	2.41089	11.3525	29.8462	54.0466	111.542	171.387	235.016	286.53	319.824	359.07	417.084			-13.4277	-8.60596	-2.31934	4.48608	14.5569	30.304	49.6521	114.349	176.208	220.032	260.498	296.753	371.155	361.664
-14.1907	-9.552	-3.75366	2.2583	11.4746	29.3579	54.2908	111.542	171.844	235.107	286.011	320.587	359.985	416.107			-13.5498	-8.69751	-2.31934	4.45557	14.2822	29.8157	49.4995	114.471	175.873	220.215	261.78	296.905	371.307	364.014
-14.2517	-9.61304	-3.72314	2.0752	11.5662	28.9307	54.6265	111.389	172.333	235.046	285.583	321.472	360.657	414.703			-13.6719	-8.78906	-2.34985	4.45557	14.0076	29.3579	49.4385	114.471	175.598	220.459	263.061	297.272	371.46	366.455
-14.3127	-9.61304	-3.66211	1.89209	11.6577	28.5339	55.0232	111.084	172.852	234.833	285.37	322.388	361.023	412.903			-13.7939	-8.91113	-2.38037	4.45557	13.7634	28.9612	49.4995	114.41	175.323	220.764	264.313	297.974	371.551	368.957
-14.3738	-9.64355	-3.60107	1.70898	11.7493	28.1677	55.4809	110.657	173.34	234.497	285.309	323.334	360.962	410.797			-13.916	-9.00268	-2.44141	4.48608	13.5498	28.595	49.6521	114.227	175.079	221.1	265.503	299.042	371.582	371.551
-14.4348	-9.64355	-3.50952	1.52588	11.8103	27.8625	55.9692	110.138	173.798	234.07	285.492	324.219	360.504	408.478			-14.0381	-9.09424	-2.50244	4.57764	13.3362	28.3203	49.8962	114.014	174.835	221.466	266.602	300.507	371.551	374.207
-14.4653	-9.64355	-3.44849	1.34277	11.9018	27.6489	56.4575	109.589	174.194	233.612	285.889	325.043	359.65	406.128			-14.1296	-9.12475	-2.56348	4.66919	13.1531	28.0762	50.1709	113.77	174.591	221.802	267.609	302.307	371.49	376.923
-14.4959	-9.64355	-3.35693	1.15967	11.9629	27.4963	56.8848	109.009	174.469	233.093	286.53	325.745	358.49	403.839			-14.2212	-9.18579	-2.62451	4.82178	12.9395	27.8931	50.5066	113.556	174.286	222.137	268.463	304.443	371.368	379.608
-14.5264	-9.64355	-3.26538	1.0376	11.9934	27.4353	57.251	108.49	174.622	232.574	287.384	326.294	357.086	401.733			-14.2822	-9.18579	-2.68555	5.00488	12.7563	27.7405	50.8728	113.373	173.981	222.473	269.165	306.854	371.246	382.263
-14.5264	-9.61304	-3.17383	0.94604	12.0239	27.4048	57.4646	108.032	174.683	232.086	288.422	326.752	355.56	399.933			-14.3127	-9.15527	-2.71606	5.18799	12.5427	27.6184	51.2085	113.281	173.645	222.809	269.684	309.448	371.185	384.766
-14.5569	-9.61304	-3.08228	0.91553	12.0239	27.4658	57.5867	107.697	174.622	231.628	289.642	327.148	353.943	398.529			-14.3433	-9.12475	-2.74658	5.40161	12.3291	27.5268	51.5442	113.251	173.34	223.145	270.05	312.164	371.185	387.024
-14.5874	-9.61304	-2.99072	0.94604	12.0239	27.5879	57.5562	107.452	174.5	231.262	290.955	327.515	352.386	397.552			-14.3433	-9.06372	-2.71606	5.58472	12.085	27.4353	51.8188	113.312	173.126	223.48	270.172	314.941	371.277	389.008
-14.6179	-9.58252	-2.89917	1.00708	12.0239	27.7405	57.373	107.3	174.316	230.957	292.297	327.85	350.861	397.034			-14.3738	-9.00268	-2.68555	5.76782	11.8408	27.3438	52.0325	113.403	172.974	223.785	270.05	317.749	371.46	390.655
-14.6484	-9.552	-2.83813	1.12915	11.9934	27.8931	57.0984	107.269	174.164	230.804	293.61	328.278	349.487	396.973			-14.3738	-8.94165	-2.62451	5.95093	11.5967	27.2522	52.185	113.495	172.974	224.06	269.714	320.435	371.765	391.876
-14.679	-9.52148	-2.7771	1.28174	11.9934	28.0456	56.7322	107.361	174.072	230.743	294.769	328.735	348.236	397.308			-14.4043	-8.88061	-2.56348	6.073	11.3831	27.1606	52.2766	113.586	173.157	224.274	269.196	322.998	372.162	392.7
-14.74	-9.49097	-2.74658	1.46484	11.9934	28.1677	56.2439	107.544	174.072	230.774	295.776	329.285	347.107	397.919			-14.4348	-8.81958	-2.47192	6.19507	11.1999	27.0691	52.3071	113.647	173.523	224.365	268.494	325.317	372.681	393.188
-14.801	-9.42993	-2.71606	1.67847	11.9934	28.2898	55.7251	107.788	174.225	230.896	296.478	329.895	346.161	398.743			-14.4653	-8.78906	-2.38037	6.28662	11.0474	26.9775	52.3071	113.617	174.072	224.304	267.639	327.301	373.26	393.372
-14.8621	-9.3689	-2.71606	1.89209	11.9934	28.3814	55.1758	108.093	174.561	231.079	296.905	330.505	345.367	399.658			-14.5264	-8.72803	-2.28882	6.37817	10.9253	26.886	52.2461	113.525	174.774	224.121	266.724	328.949	373.962	393.372
-14.9231	-9.30786	-2.71606	2.13623	11.9629	28.4119	54.5959	108.459	175.049	231.262	296.997	331.116	344.788	400.513			-14.5569	-8.69751	-2.19727	6.43921	10.8948	26.8555	52.124	113.342	175.568	223.755	265.808	330.2	374.695	393.28
-14.9536	-9.21631	-2.74658	2.34985	11.9324	28.3814	54.0161	108.826	175.751	231.445	296.783	331.634	344.391	401.184			-14.5874	-8.69751	-2.0752	6.50024	10.8948	26.825	51.9714	113.098	176.453	223.236	264.893	331.116	375.458	393.127
-14.9841	-9.15527	-2.74658	2.56348	11.8713	28.3508	53.4973	109.161	176.575	231.537	296.265	332.062	344.208	401.581			-14.6179	-8.66699	-1.95312	6.56128	10.9863	26.8555	51.7578	112.793	177.277	222.626	264.069	331.696	376.221	393.036
-15.0146	-9.06372	-2.74658	2.74658	11.7798	28.2288	53.009	109.497	177.49	231.567	295.532	332.367	344.177	401.672			-14.6484	-8.66699	-1.80054	6.5918	11.1084	26.947	51.5137	112.488	178.07	221.985	263.306	332.031	376.892	393.005
-15.0146	-9.00268	-2.71606	2.92969	11.6577	28.1067	52.5513	109.772	178.436	231.506	294.647	332.489	344.33	401.398			-14.679	-8.66699	-1.64795	6.65283	11.2915	27.0691	51.2695	112.152	178.772	221.375	262.604	332.214	377.472	392.975
-14.9841	-8.94165	-2.65503	3.05176	11.5051	27.9541	52.2156	109.985	179.382	231.323	293.671	332.458	344.604	400.757			-14.679	-8.66699	-1.46484	6.68335	11.5356	27.2522	50.9949	111.786	179.321	220.825	261.993	332.306	377.869	392.944
-14.9231	-8.88061	-2.56348	3.20435	11.3525	27.7405	51.9409	110.168	180.237	231.018	292.664	332.275	344.91	399.872			-14.679	-8.69751	-1.28174	6.68335	11.8408	27.4353	50.6897	111.42	179.749	220.459	261.414	332.367	378.052	392.792
-14.8621	-8.81958	-2.47192	3.2959	11.1999	27.5268	51.7578	110.321	181	230.591	291.717	331.94	345.215	398.773			-14.7095	-8.69751	-1.09863	6.68335	12.1765	27.6489	50.4455	111.053	180.023	220.276	260.864	332.428	377.93	392.456
-14.801	-8.78906	-2.38037	3.41797	11.0779	27.3438	51.6357	110.504	181.58	230.072	290.802	331.451	345.459	397.552			-14.7095	-8.72803	-0.94604	6.65283	12.5732	27.8931	50.2319	110.657	180.176	220.337	260.315	332.489	377.502	391.876
-14.74	-8.78906	-2.2583	3.50952	11.0168	27.1301	51.6357	110.687	182.007	229.462	289.947	330.872	345.612	396.332			-14.7095	-8.72803	-0.82397	6.5918	13.031	28.0762	50.0488	110.26	180.237	220.642	259.735	332.55	376.77	391.022
-14.679	-8.75854	-2.16675	3.60107	10.9558	26.9775	51.6968	110.931	182.281	228.79	289.185	330.2	345.642	395.203			-14.679	-8.75854	-0.73242	6.50024	13.5193	28.2593	49.8962	109.863	180.267	221.191	259.125	332.519	375.732	389.954
-14.6179	-8.75854	-2.10571	3.66211	10.9558	26.8555	51.8188	111.267	182.404	228.088	288.513	329.468	345.52	394.287			-14.679	-8.75854	-0.73242	6.37817	14.0076	28.3508	49.8047	109.436	180.237	221.924	258.514	332.458	374.512	388.672
-14.5874	-8.75854	-2.04468	3.72314	11.0168	26.825	51.9714	111.664	182.404	227.356	287.903	328.674	345.306	393.616			-14.679	-8.75854	-0.76294	6.2561	14.5569	28.4119	49.7742	109.039	180.176	222.87	257.904	332.306	373.169	387.329
-14.5264	-8.78906	-2.01416	3.75366	11.1084	26.8555	52.1545	112.183	182.312	226.624	287.353	327.85	345.001	393.249			-14.6484	-8.75854	-0.85449	6.10352	15.0757	28.4424	49.7131	108.673	180.115	223.907	257.263	332.123	371.857	386.017
-14.4653	-8.81958	-2.01416	3.78418	11.2305	26.947	52.3682	112.762	182.129	225.952	286.896	326.965	344.635	393.188			-14.6484	-8.75854	-0.97656	5.95093	15.625	28.4119	49.6826	108.337	180.054	225.037	256.683	331.94	370.758	384.827
-14.4043	-8.88061	-2.04468	3.78418	11.3525	27.1606	52.5207	113.434	181.915	225.342	286.53	326.08	344.238	393.463			-14.6179	-8.75854	-1.15967	5.82886	16.1133	28.3508	49.6521	108.032	179.962	226.166	256.134	331.787	370.026	383.85
-14.3433	-8.94165	-2.10571	3.78418	11.5051	27.4353	52.6733	114.136	181.671	224.823	286.285	325.195	343.903	394.012			-14.6179	-8.72803	-1.37329	5.70679	16.5405	28.2593	49.6216	107.819	179.84	227.264	255.676	331.757	369.781	383.118
-14.2822	-9.0332	-2.19727	3.75366	11.6272	27.771	52.7649	114.899	181.427	224.426	286.102	324.371	343.628	394.836			-14.5874	-8.69751	-1.58691	5.58472	16.9067	28.1982	49.5605	107.635	179.626	228.271	255.28	331.848	370.056	382.629
-14.1907	-9.12475	-2.28882	3.75366	11.7188	28.1982	52.8564	115.631	181.213	224.121	286.011	323.639	343.414	395.843			-14.5874	-8.69751	-1.80054	5.46265	17.2119	28.1067	49.4385	107.513	179.321	229.126	254.974	332.123	370.911	382.324
-14.1296	-9.24683	-2.41089	3.75366	11.7798	28.6255	52.948	116.364	181	223.968	285.98	322.998	343.323	397.003			-14.5569	-8.66699	-2.01416	5.37109	17.3645	28.0762	49.3164	107.483	178.894	229.767	254.761	332.642	372.284	382.202
-14.0381	-9.33838	-2.56348	3.75366	11.8408	29.0527	53.0395	116.974	180.817	223.907	286.072	322.51	343.262	398.224			-14.5569	-8.60596	-2.19727	5.27954	17.4561	28.0456	49.1638	107.483	178.314	230.164	254.608	333.374	374.084	382.172
-13.9771	-9.39941	-2.68555	3.78418	11.8408	29.5105	53.1311	117.493	180.664	223.968	286.194	322.174	343.201	399.506			-14.5569	-8.57544	-2.34985	5.18799	17.4255	28.0456	49.0112	107.544	177.551	230.316	254.517	334.381	376.16	382.141
-13.916	-9.49097	-2.83813	3.78418	11.8103	29.9683	53.2837	117.859	180.572	224.121	286.407	322.021	343.109	400.696			-14.5569	-8.54492	-2.47192	5.12695	17.3035	28.0762	48.7976	107.635	176.575	230.164	254.456	335.602	378.387	382.08
-13.855	-9.52148	-2.9602	3.8147	11.7798	30.3955	53.4668	118.073	180.511	224.335	286.713	321.991	342.926	401.825			-14.5569	-8.48389	-2.53296	5.06592	17.0898	28.1067	48.6145	107.819	175.446	229.767	254.395	337.006	380.554	381.927
-13.7939	-9.58252	-3.05176	3.8147	11.7493	30.7922	53.6804	118.073	180.481	224.609	287.14	322.082	342.621	402.771			-14.5569	-8.45337	-2.59399	5.0354	16.8457	28.1067	48.4314	108.032	174.164	229.095	254.303	338.531	382.507	381.653
-13.7634	-9.58252	-3.11279	3.78418	11.7188	31.189	53.9551	117.92	180.481	224.915	287.628	322.266	342.194	403.534			-14.5874	-8.42285	-2.59399	5.0354	16.5405	28.1372	48.2483	108.276	172.76	228.21	254.181	340.088	384.155	381.226
-13.7024	-9.58252	-3.11279	3.72314	11.7188	31.5857	54.2297	117.584	180.45	225.25	288.208	322.54	341.675	404.083			-14.6179	-8.39233	-2.59399	5.06592	16.2048	28.1677	48.0957	108.551	171.295	227.142	254.028	341.583	385.376	380.646
-13.6719	-9.58252	-3.08228	3.60107	11.7493	31.9519	54.5349	117.096	180.389	225.616	288.879	322.845	341.064	404.419			-14.6484	-8.39233	-2.56348	5.09644	15.8997	28.1982	47.9736	108.795	169.83	225.922	253.876	342.895	386.078	380.035
-13.6414	-9.552	-3.02124	3.41797	11.8103	32.3181	54.779	116.455	180.298	225.983	289.612	323.212	340.485	404.541			-14.679	-8.39233	-2.50244	5.15747	15.564	28.2593	47.9126	109.039	168.457	224.64	253.784	343.933	386.322	379.364
-13.6414	-9.52148	-2.92969	3.20435	11.9018	32.5928	55.0232	115.723	180.145	226.318	290.344	323.639	340.027	404.48			-14.7095	-8.42285	-2.44141	5.18799	15.2588	28.3814	47.9431	109.253	167.267	223.328	253.754	344.604	386.108	378.754
-13.6108	-9.46045	-2.80762	2.9602	12.0239	32.8369	55.1758	114.868	179.962	226.685	291.046	324.097	339.752	404.144			-14.74	-8.45337	-2.34985	5.21851	14.9231	28.5339	48.0042	109.406	166.29	222.076	253.876	344.91	385.498	378.235
-13.5803	-9.42993	-2.65503	2.68555	12.1155	32.959	55.2673	113.983	179.749	226.99	291.748	324.615	339.813	403.564			-14.74	-8.5144	-2.2583	5.21851	14.6179	28.7476	48.1872	109.497	165.619	220.978	254.15	344.788	384.582	377.808
-13.5498	-9.3689	-2.53296	2.41089	12.207	32.9895	55.2673	113.037	179.504	227.264	292.419	325.134	340.21	402.71			-14.74	-8.57544	-2.13623	5.15747	14.3433	29.0222	48.4314	109.497	165.283	220.001	254.578	344.36	383.453	377.502
-13.5193	-9.33838	-2.44141	2.13623	12.2986	32.898	55.1758	112.091	179.23	227.478	293.06	325.714	340.973	401.52			-14.74	-8.63647	-1.98364	5.06592	14.0686	29.3884	48.7976	109.406	165.314	219.269	255.188	343.628	382.172	377.258
-13.4582	-9.30786	-2.34985	1.86157	12.3291	32.6843	55.0232	111.145	178.925	227.631	293.732	326.233	342.102	400.055			-14.7095	-8.69751	-1.80054	4.94385	13.8245	29.8157	49.2249	109.222	165.741	218.75	255.89	342.743	380.829	377.106
-13.3972	-9.30786	-2.31934	1.64795	12.2986	32.3486	54.8096	110.229	178.619	227.692	294.495	326.721	343.475	398.285			-14.679	-8.75854	-1.61743	4.82178	13.6108	30.304	49.7742	108.978	166.565	218.445	256.714	341.766	379.425	376.923
-13.3362	-9.30786	-2.28882	1.49536	12.2376	31.9214	54.6265	109.344	178.253	227.661	295.349	327.148	345.093	396.332			-14.6484	-8.78906	-1.40381	4.66919	13.4582	30.8227	50.415	108.673	167.725	218.353	257.568	340.759	378.021	376.709
-13.2752	-9.33838	-2.31934	1.37329	12.1155	31.4026	54.5044	108.52	177.887	227.57	296.356	327.423	346.771	394.226			-14.6179	-8.81958	-1.19019	4.54712	13.3362	31.3416	51.0864	108.276	169.159	218.384	258.423	339.844	376.556	376.434
-13.2141	-9.3689	-2.34985	1.31226	11.9629	30.8533	54.4434	107.819	177.46	227.325	297.485	327.576	348.45	392.12			-14.5569	-8.8501	-1.00708	4.48608	13.2752	31.8604	51.8494	107.819	170.776	218.506	259.247	339.02	375.092	376.068
-13.1531	-9.42993	-2.41089	1.28174	11.7798	30.2734	54.5349	107.178	176.971	226.99	298.737	327.576	350.098	390.076			-14.5264	-8.8501	-0.85449	4.42505	13.2446	32.3486	52.6123	107.3	172.516	218.658	260.04	338.318	373.627	375.641
-13.1226	-9.46045	-2.44141	1.28174	11.5662	29.7241	54.718	106.689	176.483	226.562	300.049	327.423	351.593	388.214			-14.4653	-8.8501	-0.73242	4.42505	13.2141	32.7759	53.4058	106.75	174.255	218.75	260.773	337.769	372.162	375.122
-13.092	-9.52148	-2.50244	1.31226	11.3831	29.2053	55.0537	106.354	175.934	226.074	301.331	327.148	352.936	386.627			-14.4348	-8.8501	-0.67139	4.42505	13.2141	33.1421	54.1687	106.14	175.934	218.75	261.383	337.311	370.758	374.512
-13.092	-9.552	-2.56348	1.34277	11.1999	28.7476	55.4809	106.201	175.415	225.525	302.49	326.752	354.156	385.345			-14.4043	-8.8501	-0.64087	4.48608	13.2141	33.3862	54.8706	105.469	177.46	218.628	261.932	336.945	369.476	373.81
-13.092	-9.552	-2.56348	1.37329	11.0168	28.3814	55.9997	106.232	174.927	224.976	303.436	326.233	355.225	384.369			-14.4043	-8.8501	-0.67139	4.5166	13.2141	33.5388	55.5115	104.797	178.833	218.353	262.329	336.609	368.347	373.047
-13.1226	-9.52148	-2.59399	1.43433	10.8643	28.0456	56.5491	106.415	174.5	224.487	304.138	325.623	356.171	383.728			-14.4348	-8.81958	-0.73242	4.57764	13.1836	33.5999	56.0913	104.156	179.932	217.926	262.573	336.273	367.401	372.162
-13.1531	-9.52148	-2.59399	1.46484	10.7422	27.832	57.0984	106.75	174.103	224.06	304.504	324.921	357.025	383.392			-14.4348	-8.81958	-0.79346	4.63867	13.092	33.5083	56.5491	103.577	180.847	217.407	262.604	335.907	366.638	371.185
-13.1531	-9.49097	-2.56348	1.49536	10.6506	27.6794	57.5562	107.239	173.798	223.785	304.596	324.249	357.727	383.331			-14.4653	-8.78906	-0.88501	4.69971	13.031	33.3557	56.9153	103.088	181.519	216.766	262.36	335.51	366.089	370.117
-13.1836	-9.46045	-2.56348	1.5564	10.5896	27.6489	57.9529	107.788	173.584	223.724	304.382	323.639	358.337	383.575			-14.5264	-8.72803	-0.94604	4.76074	12.9089	33.1116	57.1594	102.783	181.976	216.034	261.902	334.991	365.662	369.019
-13.1836	-9.46045	-2.53296	1.61743	10.5286	27.71	58.197	108.398	173.431	223.846	303.955	323.181	358.826	384.033			-14.5874	-8.66699	-1.00708	4.85229	12.7869	32.7454	57.3425	102.661	182.251	215.271	261.108	334.442	365.356	367.92
-13.1836	-9.46045	-2.50244	1.67847	10.5286	27.8931	58.2886	109.009	173.34	224.182	303.345	322.937	359.222	384.705			-14.6179	-8.60596	-1.0376	4.94385	12.6648	32.3486	57.4036	102.722	182.404	214.478	260.071	333.801	365.051	366.882
-13.1836	-9.46045	-2.50244	1.80054	10.5591	28.1677	58.2275	109.619	173.248	224.762	302.673	322.967	359.528	385.559			-14.679	-8.5144	-1.06812	5.0354	12.5122	31.9214	57.373	102.936	182.404	213.623	258.82	333.13	364.685	365.936
-13.1531	-9.49097	-2.50244	1.92261	10.6201	28.5645	58.0139	110.138	173.187	225.555	301.91	323.303	359.741	386.566			-14.74	-8.45337	-1.09863	5.15747	12.3901	31.4331	57.251	103.333	182.312	212.708	257.416	332.458	364.166	365.112
-13.1226	-9.552	-2.50244	2.10571	10.7117	29.0222	57.6782	110.596	173.065	226.562	301.117	323.944	359.924	387.665			-14.801	-8.3313	-1.12915	5.27954	12.2986	30.9753	57.0679	103.821	182.098	211.761	255.92	331.757	363.525	364.41
-13.0615	-9.58252	-2.56348	2.31934	10.8337	29.541	57.2205	110.931	172.882	227.692	300.354	324.799	360.107	388.855			-14.8315	-8.23975	-1.19019	5.43213	12.207	30.5481	56.8542	104.309	181.854	210.754	254.456	331.116	362.701	363.831
-13.0005	-9.64355	-2.62451	2.59399	10.9558	30.0903	56.7322	111.176	172.607	228.912	299.622	325.806	360.26	390.076			-14.8926	-8.14819	-1.28174	5.5542	12.146	30.1209	56.5796	104.797	181.519	209.717	253.082	330.566	361.816	363.403
-12.9395	-9.67407	-2.71606	2.83813	11.1084	30.6396	56.1829	111.298	172.241	230.133	298.95	326.874	360.413	391.296			-14.9536	-8.02612	-1.37329	5.67627	12.1155	29.7546	56.3049	105.194	181.122	208.649	251.892	330.078	360.962	363.068
-12.8784	-9.70459	-2.80762	3.11279	11.261	31.1279	55.6335	111.328	171.753	231.293	298.34	327.881	360.565	392.487			-14.9841	-7.93457	-1.49536	5.82886	12.1155	29.4189	55.9997	105.469	180.695	207.55	250.916	329.742	360.199	362.854
-12.8479	-9.73511	-2.92969	3.35693	11.4441	31.5552	55.0842	111.237	171.143	232.3	297.852	328.735	360.657	393.677			-15.0452	-7.84302	-1.64795	5.92041	12.1155	29.1138	55.7251	105.652	180.206	206.543	250.122	329.559	359.65	362.793
-12.7869	-9.76562	-3.05176	3.57056	11.6882	31.8604	54.5959	111.053	170.502	233.093	297.485	329.407	360.687	394.775			-15.0757	-7.78198	-1.83105	6.04248	12.1765	28.8696	55.4199	105.743	179.687	205.627	249.512	329.498	359.344	362.854
-12.7869	-9.76562	-3.17383	3.72314	11.9018	32.074	54.1687	110.809	169.83	233.643	297.241	329.864	360.687	395.782			-15.1062	-7.72095	-2.01416	6.13403	12.2376	28.656	55.1758	105.743	179.138	204.895	249.054	329.62	359.344	363.098
-12.7869	-9.76562	-3.26538	3.78418	12.1765	32.135	53.8025	110.474	169.159	233.917	297.15	330.109	360.687	396.698			-15.1062	-7.69043	-2.22778	6.22559	12.2986	28.4729	54.9011	105.713	178.619	204.376	248.688	329.895	359.65	363.556
-12.7869	-9.76562	-3.32642	3.78418	12.4207	32.0434	53.5278	110.046	168.579	233.948	297.18	330.139	360.718	397.43			-15.1062	-7.69043	-2.44141	6.28662	12.3291	28.3203	54.6875	105.682	178.131	204.071	248.383	330.292	360.138	364.197
-12.8174	-9.76562	-3.35693	3.69263	12.6648	31.8604	53.3447	109.528	168.091	233.704	297.302	330.017	360.84	397.949			-15.1062	-7.72095	-2.65503	6.34766	12.3596	28.1372	54.5044	105.682	177.704	204.071	248.169	330.811	360.748	365.051
-12.8479	-9.79614	-3.38745	3.57056	12.8784	31.5552	53.2837	108.917	167.725	233.276	297.455	329.803	361.176	398.224			-15.0452	-7.75146	-2.86865	6.37817	12.3901	27.9541	54.3823	105.713	177.338	204.346	247.986	331.451	361.42	366.058
-12.8784	-9.79614	-3.35693	3.38745	13.0615	31.1279	53.3447	108.215	167.511	232.727	297.607	329.498	361.694	398.224			-14.9841	-7.8125	-3.08228	6.43921	12.3901	27.7405	54.2602	105.804	177.063	204.864	247.925	332.123	362.061	367.248
-12.9089	-9.82666	-3.26538	3.14331	13.1836	30.6396	53.5583	107.452	167.45	232.086	297.729	329.193	362.427	397.98			-14.8926	-7.87353	-3.2959	6.46973	12.3901	27.4963	54.2297	105.927	176.849	205.597	247.986	332.855	362.61	368.561
-12.9395	-9.88769	-3.17383	2.92969	13.2446	30.1209	53.8635	106.689	167.541	231.384	297.852	328.949	363.373	397.522			-14.7705	-7.93457	-3.479	6.50024	12.4512	27.2522	54.2297	106.079	176.758	206.451	248.138	333.588	362.976	369.965
-13.0005	-9.94873	-3.05176	2.68555	13.2446	29.5715	54.2908	105.927	167.816	230.743	297.913	328.766	364.441	396.881			-14.6179	-7.96509	-3.69263	6.56128	12.5122	26.9775	54.2908	106.262	176.727	207.428	248.474	334.259	363.19	371.49
-13.0615	-10.0403	-2.89917	2.47192	13.2141	29.0527	54.779	105.225	168.213	230.164	297.943	328.766	365.54	396.179			-14.4959	-8.02612	-3.84521	6.5918	12.6038	26.7029	54.4128	106.415	176.788	208.466	248.901	334.839	363.22	373.108
-13.092	-10.1013	-2.71606	2.2583	13.1531	28.5645	55.2673	104.645	168.732	229.645	298.004	328.949	366.547	395.508			-14.3433	-8.02612	-4.02832	6.65283	12.7563	26.4587	54.5654	106.567	176.88	209.503	249.42	335.266	363.037	374.878
-13.1531	-10.1929	-2.50244	2.0752	13.0615	28.1677	55.7251	104.248	169.373	229.187	298.096	329.346	367.432	395.019			-14.1907	-8.05664	-4.15039	6.71387	12.97	26.2756	54.718	106.659	177.002	210.571	249.939	335.48	362.732	376.77
-13.2141	-10.2844	-2.31934	1.89209	12.97	27.8015	56.1218	103.973	170.135	228.821	298.218	330.017	368.072	394.775			-14.0686	-8.02612	-4.27246	6.7749	13.2141	26.123	54.9011	106.72	177.124	211.609	250.458	335.449	362.244	378.815
-13.2752	-10.3455	-2.10571	1.7395	12.8784	27.5268	56.427	103.912	170.99	228.485	298.34	330.994	368.439	394.836			-13.9771	-8.02612	-4.3335	6.80542	13.4888	26.001	55.0842	106.72	177.246	212.646	250.916	335.113	361.603	380.951
-13.3362	-10.376	-1.89209	1.58691	12.8174	27.3438	56.5796	104.004	171.875	228.21	298.431	332.275	368.561	395.233			-13.8855	-7.9956	-4.36401	6.80542	13.7634	25.9705	55.2368	106.689	177.368	213.623	251.282	334.534	360.87	383.209
[truncated: 11,105 more rows]
