# Supplementary material for: GABAergic motor neurons bias locomotor decision-making in C. elegans
Source: Nat Commun. 2020 Oct 8;11:5076. doi: 10.1038/s41467-020-18893-9 (PMC7544903; doi:10.1038/s41467-020-18893-9)
Supplement: Supplementary file 4 — Source Data [file 41467_2020_18893_MOESM4_ESM.zip › Fig. s8 Source Data.xlsx]

## Sheet: Panel_a_data
Charge transfer (pC)
Glycerol	0 M	1 M	2 M
1	-2.6791	8.15577	73.3446
2	-0.0180543	2.21552	76.9464
3	0.704394	6.9705	12.1108
4	1.29911	15.5863	11.4769
5	2.30084	4.35465	16.1152
6	0.84509	9.94006	22.7095
7	0.589086	4.35465	14.3408
8			17.8596
9			13.0779
10			34.6514
11			29.9048
mean	0.434481	7.36821	29.3216
SE	0.585447	1.68779	7.19048

## Sheet: Panel_a_trace
Glycerol	0 M	1 M	2 M
	-3.08228	-1.15967	-3.54004
	-3.14331	-1.28174	-3.50952
	-3.2959	-1.37329	-3.50952
	-3.35693	-1.40381	-3.41797
	-3.17383	-1.58691	-3.38745
	-2.89917	-2.01416	-3.44849
	-2.71606	-2.38037	-3.50952
	-2.65503	-2.22778	-3.41797
	-2.59399	-1.67847	-3.11279
	-2.62451	-1.28174	-2.7771
	-2.74658	-1.31226	-2.65503
	-2.9602	-1.5564	-2.83813
	-3.14331	-1.70898	-3.17383
	-3.26538	-1.77002	-3.479
	-3.38745	-1.58691	-3.57056
	-3.38745	-1.40381	-3.57056
	-3.2959	-1.40381	-3.44849
	-3.14331	-1.52588	-3.32642
	-2.99072	-1.61743	-3.26538
	-2.83813	-1.61743	-3.23486
	-2.71606	-1.5564	-3.23486
	-2.68555	-1.49536	-3.08228
	-2.62451	-1.46484	-2.7771
	-2.50244	-1.5564	-2.59399
	-2.38037	-1.7395	-2.74658
	-2.34985	-1.98364	-3.14331
	-2.38037	-2.28882	-3.57056
	-2.44141	-2.56348	-3.93677
	-2.65503	-2.71606	-4.08935
	-2.86865	-2.59399	-3.96728
	-2.89917	-2.22778	-3.69263
	-2.74658	-1.92261	-3.54004
	-2.56348	-1.83105	-3.72314
	-2.50244	-1.83105	-4.02832
	-2.56348	-1.86157	-4.18091
	-2.56348	-1.92261	-4.15039
	-2.50244	-1.98364	-3.93677
	-2.47192	-1.92261	-3.66211
	-2.47192	-1.7395	-3.41797
	-2.47192	-1.49536	-3.32642
	-2.50244	-1.34277	-3.38745
	-2.59399	-1.34277	-3.35693
	-2.62451	-1.46484	-3.2959
	-2.56348	-1.67847	-3.38745
	-2.62451	-1.89209	-3.479
	-3.05176	-2.01416	-3.44849
	-3.69263	-2.10571	-3.20435
	-4.11987	-2.22778	-2.89917
	-4.21143	-2.28882	-2.74658
	-4.18091	-2.2583	-2.74658
	-4.05884	-2.13623	-2.7771
	-3.78418	-2.16675	-2.68555
	-3.38745	-2.28882	-2.59399
	-3.05176	-2.41089	-2.56348
	-2.86865	-2.44141	-2.62451
	-2.71606	-2.38037	-2.74658
	-2.59399	-2.28882	-2.7771
	-2.53296	-2.10571	-2.71606
	-2.65503	-1.95312	-2.62451
	-2.92969	-1.83105	-2.56348
	-3.08228	-1.77002	-2.47192
	-2.92969	-1.64795	-2.31934
	-2.53296	-1.49536	-2.31934
	-2.16675	-1.37329	-2.56348
	-2.04468	-1.34277	-2.92969
	-2.0752	-1.52588	-3.17383
	-2.13623	-1.64795	-3.32642
	-2.19727	-1.5564	-3.35693
	-2.22778	-1.34277	-3.32642
	-2.22778	-1.28174	-3.17383
	-2.22778	-1.43433	-2.99072
	-2.16675	-1.70898	-2.86865
	-2.0752	-1.89209	-2.71606
	-1.95312	-1.83105	-2.47192
	-2.04468	-1.5564	-2.22778
	-2.31934	-1.25122	-2.10571
	-2.50244	-1.06812	-2.16675
	-2.56348	-1.12915	-2.34985
	-2.56348	-1.40381	-2.59399
	-2.65503	-1.70898	-2.7771
	-2.83813	-1.83105	-2.92969
	-3.20435	-1.86157	-2.99072
	-3.41797	-1.98364	-3.02124
	-3.23486	-2.0752	-3.02124
	-2.80762	-1.98364	-2.9602
	-2.53296	-1.89209	-2.80762
	-2.50244	-1.95312	-2.56348
	-2.44141	-2.13623	-2.31934
	-2.28882	-2.31934	-2.2583
	-2.2583	-2.38037	-2.31934
	-2.53296	-2.31934	-2.31934
	-2.99072	-2.10571	-2.19727
	-3.35693	-1.95312	-2.01416
	-3.44849	-1.83105	-1.89209
	-3.26538	-1.67847	-1.89209
	-2.83813	-1.52588	-2.01416
	-2.38037	-1.52588	-2.28882
	-2.13623	-1.64795	-2.53296
	-2.10571	-1.7395	-2.50244
	-2.19727	-1.7395	-2.31934
	-2.41089	-1.67847	-2.28882
	-2.62451	-1.58691	-2.53296
	-2.74658	-1.61743	-2.65503
	-2.74658	-1.86157	-2.59399
	-2.92969	-2.13623	-2.53296
	-3.35693	-2.34985	-2.50244
	-3.84521	-2.53296	-2.34985
	-4.11987	-2.53296	-2.19727
	-4.11987	-2.31934	-2.2583
	-3.90625	-2.0752	-2.47192
	-3.63159	-1.98364	-2.71606
	-3.35693	-1.92261	-2.99072
	-3.17383	-1.80054	-3.2959
	-3.02124	-1.80054	-3.54004
	-2.74658	-1.98364	-3.8147
	-2.44141	-2.13623	-4.11987
	-2.19727	-2.10571	-4.45557
	-2.16675	-1.98364	-4.54712
	-2.44141	-1.95312	-4.36401
	-2.83813	-1.98364	-4.08935
	-3.05176	-1.98364	-3.84521
	-3.11279	-1.86157	-3.72314
	-3.05176	-1.58691	-3.75366
	-2.80762	-1.40381	-3.69263
	-2.50244	-1.40381	-3.50952
	-2.38037	-1.52588	-3.2959
	-2.50244	-1.5564	-3.14331
	-2.68555	-1.49536	-3.05176
	-2.83813	-1.52588	-3.02124
	-2.9602	-1.61743	-3.05176
	-2.89917	-1.61743	-3.02124
	-2.68555	-1.52588	-2.83813
	-2.53296	-1.49536	-2.62451
	-2.56348	-1.64795	-2.56348
	-2.59399	-1.89209	-2.74658
	-2.47192	-2.01416	-2.92969
	-2.31934	-1.98364	-2.99072
	-2.41089	-1.89209	-2.74658
	-2.65503	-1.83105	-2.28882
	-2.9602	-1.86157	-1.95312
	-3.14331	-1.95312	-2.04468
	-3.11279	-2.0752	-2.50244
	-2.7771	-2.10571	-3.05176
	-2.38037	-2.01416	-3.41797
	-2.19727	-1.83105	-3.57056
	-2.28882	-1.67847	-3.479
	-2.34985	-1.67847	-3.17383
	-2.28882	-1.77002	-2.80762
	-2.2583	-1.83105	-2.59399
	-2.50244	-1.77002	-2.59399
	-2.86865	-1.61743	-2.68555
	-3.17383	-1.46484	-2.7771
	-3.26538	-1.46484	-2.92969
	-3.08228	-1.70898	-3.05176
	-2.59399	-2.04468	-3.11279
	-2.16675	-2.2583	-3.11279
	-2.0752	-2.34985	-3.14331
	-2.31934	-2.38037	-3.11279
	-2.62451	-2.31934	-3.02124
	-2.89917	-2.0752	-2.92969
	-3.08228	-1.77002	-2.83813
	-3.11279	-1.58691	-2.7771
	-2.99072	-1.58691	-2.68555
	-2.80762	-1.67847	-2.62451
	-2.7771	-1.7395	-2.47192
	-2.86865	-1.86157	-2.38037
	-2.80762	-1.98364	-2.44141
	-2.62451	-1.98364	-2.59399
	-2.53296	-1.98364	-2.71606
	-2.68555	-2.01416	-2.74658
	-2.86865	-1.98364	-2.7771
	-2.92969	-1.86157	-2.92969
	-2.92969	-1.7395	-3.20435
	-2.99072	-1.70898	-3.44849
	-3.08228	-1.77002	-3.479
	-3.05176	-1.92261	-3.38745
	-2.68555	-2.13623	-3.26538
	-2.22778	-2.2583	-3.14331
	-2.04468	-2.22778	-3.05176
	-2.19727	-2.16675	-3.14331
	-2.53296	-2.04468	-3.44849
	-2.86865	-1.92261	-3.87573
	-2.83813	-1.83105	-4.24194
	-2.38037	-1.80054	-4.45557
	-1.83105	-1.77002	-4.30298
	-1.52588	-1.58691	-3.8147
	-1.61743	-1.28174	-3.26538
	-1.98364	-1.0376	-2.92969
	-2.53296	-1.06812	-2.80762
	-2.86865	-1.34277	-2.86865
	-2.74658	-1.61743	-3.02124
	-2.41089	-1.80054	-3.11279
	-2.16675	-1.95312	-3.02124
	-2.0752	-1.95312	-2.9602
	-2.01416	-1.67847	-3.11279
	-1.95312	-1.25122	-3.41797
	-1.83105	-1.12915	-3.60107
	-1.7395	-1.46484	-3.54004
	-1.67847	-1.92261	-3.32642
	-1.80054	-2.19727	-3.14331
	-2.10571	-2.2583	-3.05176
	-2.38037	-2.19727	-2.92969
	-2.50244	-2.10571	-2.68555
	-2.44141	-2.01416	-2.53296
	-2.28882	-1.92261	-2.62451
	-2.01416	-1.86157	-2.86865
	-1.70898	-1.92261	-3.08228
	-1.64795	-2.13623	-3.11279
	-1.77002	-2.2583	-3.08228
	-1.89209	-2.22778	-3.11279
	-1.92261	-2.04468	-3.17383
	-1.92261	-1.86157	-3.17383
	-1.92261	-1.80054	-3.11279
	-1.77002	-1.83105	-3.14331
	-1.5564	-1.95312	-3.17383
	-1.40381	-2.10571	-3.08228
	-1.49536	-2.28882	-2.89917
	-1.80054	-2.38037	-2.7771
	-2.10571	-2.38037	-2.62451
	-2.31934	-2.31934	-2.56348
	-2.44141	-2.13623	-2.65503
	-2.56348	-1.98364	-3.02124
	-2.62451	-1.83105	-3.38745
	-2.59399	-1.67847	-3.50952
	-2.53296	-1.58691	-3.38745
	-2.47192	-1.61743	-3.20435
	-2.28882	-1.64795	-3.05176
	-2.01416	-1.61743	-2.99072
	-1.86157	-1.5564	-2.9602
	-1.89209	-1.40381	-2.86865
	-2.13623	-1.31226	-2.62451
	-2.41089	-1.43433	-2.44141
	-2.47192	-1.80054	-2.47192
	-2.22778	-2.28882	-2.71606
	-1.7395	-2.62451	-2.9602
	-1.31226	-2.65503	-3.11279
	-1.2207	-2.44141	-3.20435
	-1.46484	-2.16675	-3.26538
	-1.77002	-1.95312	-3.2959
	-1.92261	-1.77002	-3.26538
	-2.10571	-1.70898	-3.23486
	-2.31934	-1.70898	-3.08228
	-2.38037	-1.70898	-2.89917
	-2.13623	-1.67847	-2.80762
	-1.7395	-1.64795	-2.92969
	-1.58691	-1.64795	-3.11279
	-1.7395	-1.49536	-3.20435
	-1.98364	-1.34277	-3.17383
	-2.16675	-1.34277	-3.05176
	-2.28882	-1.46484	-2.83813
	-2.16675	-1.49536	-2.62451
	-1.95312	-1.40381	-2.47192
	-1.95312	-1.28174	-2.28882
	-2.28882	-1.2207	-2.28882
	-2.65503	-1.31226	-2.59399
	-2.7771	-1.58691	-3.08228
	-2.74658	-1.80054	-3.38745
	-2.65503	-1.89209	-3.479
	-2.50244	-1.83105	-3.41797
	-2.38037	-1.70898	-3.2959
	-2.28882	-1.67847	-3.23486
	-2.28882	-1.7395	-3.20435
	-2.31934	-1.70898	-3.17383
	-2.38037	-1.58691	-3.05176
	-2.31934	-1.67847	-2.83813
	-2.22778	-2.04468	-2.53296
	-2.31934	-2.41089	-2.34985
	-2.59399	-2.41089	-2.31934
	-2.7771	-2.19727	-2.38037
	-2.92969	-1.95312	-2.44141
	-3.14331	-1.89209	-2.50244
	-3.44849	-1.89209	-2.59399
	-3.60107	-1.89209	-2.71606
	-3.54004	-1.89209	-2.71606
	-3.41797	-1.95312	-2.53296
	-3.2959	-1.92261	-2.34985
	-3.20435	-1.80054	-2.47192
	-3.08228	-1.7395	-2.68555
	-2.92969	-1.83105	-2.71606
	-2.83813	-2.01416	-2.53296
	-2.80762	-2.01416	-2.56348
	-2.86865	-1.80054	-2.9602
	-2.89917	-1.58691	-3.38745
	-2.83813	-1.52588	-3.479
	-2.71606	-1.49536	-3.23486
	-2.56348	-1.49536	-2.89917
	-2.56348	-1.70898	-2.71606
	-2.71606	-2.19727	-2.65503
	-2.80762	-2.65503	-2.62451
	-2.7771	-2.80762	-2.62451
	-2.65503	-2.62451	-2.62451
	-2.41089	-2.2583	-2.62451
	-2.0752	-1.95312	-2.7771
	-1.89209	-1.89209	-2.92969
	-1.86157	-2.01416	-3.02124
	-1.89209	-2.0752	-2.99072
	-1.89209	-2.0752	-3.02124
	-1.95312	-2.01416	-3.11279
	-2.04468	-1.95312	-3.05176
	-2.10571	-1.89209	-2.83813
	-2.10571	-1.83105	-2.68555
	-2.04468	-1.86157	-2.7771
	-1.89209	-2.0752	-3.05176
	-1.64795	-2.34985	-3.20435
	-1.52588	-2.59399	-3.17383
	-1.67847	-2.71606	-3.02124
	-2.0752	-2.53296	-2.86865
	-2.59399	-2.16675	-2.80762
	-2.99072	-1.92261	-2.83813
	-2.9602	-1.86157	-2.86865
	-2.59399	-1.83105	-2.86865
	-2.22778	-1.77002	-2.86865
	-2.13623	-1.64795	-2.80762
	-2.2583	-1.52588	-2.71606
	-2.34985	-1.34277	-2.59399
	-2.34985	-1.15967	-2.53296
	-2.41089	-1.06812	-2.53296
	-2.68555	-1.0376	-2.65503
	-2.9602	-1.00708	-2.80762
	-3.02124	-0.97656	-2.71606
	-3.02124	-1.06812	-2.41089
	-3.11279	-1.31226	-2.31934
	-3.26538	-1.58691	-2.68555
	-3.32642	-1.80054	-3.26538
	-3.26538	-1.98364	-3.66211
	-3.08228	-2.04468	-3.8147
	-2.92969	-1.95312	-3.75366
	-2.92969	-1.7395	-3.66211
	-3.05176	-1.5564	-3.60107
	-3.05176	-1.43433	-3.57056
	-2.89917	-1.49536	-3.38745
	-2.92969	-1.70898	-3.02124
	-3.26538	-2.0752	-2.59399
	-3.66211	-2.31934	-2.47192
	-3.66211	-2.41089	-2.7771
	-3.35693	-2.50244	-3.26538
	-3.08228	-2.71606	-3.63159
	-3.05176	-3.02124	-3.75366
	-3.17383	-3.26538	-3.479
	-3.20435	-3.38745	-2.99072
	-2.99072	-3.2959	-2.56348
	-2.62451	-2.99072	-2.31934
	-2.34985	-2.68555	-2.19727
	-2.2583	-2.56348	-2.22778
	-2.41089	-2.56348	-2.44141
	-2.56348	-2.41089	-2.71606
	-2.62451	-2.10571	-2.86865
	-2.62451	-1.89209	-2.80762
	-2.68555	-1.95312	-2.65503
	-2.80762	-2.22778	-2.56348
	-2.86865	-2.41089	-2.53296
	-2.7771	-2.47192	-2.53296
	-2.59399	-2.47192	-2.68555
	-2.56348	-2.47192	-2.86865
	-2.68555	-2.41089	-2.99072
	-2.80762	-2.28882	-3.05176
	-2.80762	-2.10571	-3.08228
	-2.68555	-1.92261	-3.02124
	-2.59399	-1.95312	-2.89917
	-2.56348	-2.28882	-2.7771
	-2.59399	-2.59399	-2.80762
	-2.56348	-2.62451	-2.89917
	-2.50244	-2.47192	-2.99072
	-2.44141	-2.50244	-3.02124
	-2.44141	-2.74658	-3.08228
	-2.59399	-3.05176	-3.11279
	-2.7771	-3.08228	-2.99072
	-2.83813	-2.80762	-2.86865
	-2.65503	-2.47192	-2.7771
	-2.44141	-2.31934	-2.74658
	-2.38037	-2.50244	-2.83813
	-2.31934	-2.7771	-3.05176
	-2.22778	-2.74658	-3.26538
	-2.13623	-2.53296	-3.35693
	-2.22778	-2.34985	-3.35693
	-2.47192	-2.19727	-3.26538
	-2.71606	-2.01416	-3.08228
	-2.74658	-1.89209	-2.92969
	-2.59399	-1.7395	-2.89917
	-2.41089	-1.46484	-2.99072
	-2.38037	-1.40381	-2.9602
	-2.38037	-1.95312	-2.7771
	-2.38037	-3.08228	-2.53296
	-2.38037	-4.45557	-2.41089
	-2.50244	-5.79834	-2.44141
	-2.7771	-6.86645	-2.47192
	-2.99072	-7.32422	-2.41089
	-2.99072	-7.17163	-2.38037
	-2.86865	-6.80542	-2.34985
	-2.86865	-6.50024	-2.28882
	-3.02124	-6.16455	-2.31934
	-3.11279	-5.67627	-2.47192
	-3.08228	-4.97436	-2.59399
	-2.86865	-4.27246	-2.56348
	-2.62451	-3.8147	-2.47192
	-2.50244	-3.60107	-2.38037
	-2.41089	-3.57056	-2.34985
	-2.38037	-3.63159	-2.44141
	-2.38037	-3.66211	-2.56348
	-2.31934	-3.479	-2.59399
	-2.16675	-3.11279	-2.56348
	-2.10571	-2.83813	-2.56348
	-2.41089	-2.86865	-2.50244
	-2.9602	-3.05176	-2.34985
	-3.50952	-2.99072	-2.28882
	-3.8147	-2.65503	-2.41089
	-3.78418	-2.44141	-2.59399
	-3.54004	-2.50244	-2.68555
	-3.26538	-2.62451	-2.59399
	-3.11279	-2.56348	-2.41089
	-3.11279	-2.34985	-2.22778
	-3.26538	-2.16675	-2.13623
	-3.479	-2.22778	-2.22778
	-3.44849	-2.38037	-2.47192
	-3.11279	-2.56348	-2.7771
	-2.62451	-2.7771	-2.9602
	-2.28882	-2.89917	-2.92969
	-2.2583	-2.7771	-2.7771
	-2.38037	-2.47192	-2.65503
	-2.47192	-2.2583	-2.65503
	-2.41089	-2.31934	-2.68555
	-2.19727	-2.56348	-2.65503
	-1.95312	-2.68555	-2.59399
	-1.83105	-2.50244	-2.68555
	-1.77002	-2.19727	-2.9602
	-1.86157	-2.04468	-3.14331
	-2.0752	-2.16675	-3.08228
	-2.31934	-2.41089	-2.83813
	-2.47192	-2.59399	-2.56348
	-2.44141	-2.56348	-2.31934
	-2.16675	-2.41089	-2.16675
	-1.92261	-2.28882	-2.16675
	-1.92261	-2.28882	-2.28882
	-2.16675	-2.34985	-2.44141
	-2.44141	-2.34985	-2.47192
	-2.56348	-2.22778	-2.44141
	-2.59399	-2.13623	-2.38037
	-2.68555	-2.19727	-2.28882
	-2.74658	-2.2583	-2.2583
	-2.62451	-2.28882	-2.28882
	-2.38037	-2.28882	-2.47192
	-2.19727	-2.38037	-2.86865
	-2.16675	-2.53296	-3.20435
	-2.28882	-2.62451	-3.26538
	-2.41089	-2.71606	-3.08228
	-2.56348	-2.7771	-2.89917
	-2.50244	-2.74658	-2.74658
	-2.2583	-2.59399	-2.68555
	-1.98364	-2.47192	-2.71606
	-1.95312	-2.34985	-2.83813
	-2.19727	-2.28882	-2.80762
	-2.56348	-2.34985	-2.59399
	-2.71606	-2.31934	-2.38037
	-2.56348	-2.22778	-2.31934
	-2.16675	-2.28882	-2.47192
	-1.92261	-2.47192	-2.65503
	-1.95312	-2.50244	-2.68555
	-2.01416	-2.31934	-2.56348
	-1.95312	-2.10571	-2.31934
	-1.92261	-1.95312	-2.22778
	-1.98364	-1.83105	-2.44141
	-2.13623	-1.89209	-2.74658
	-2.22778	-2.13623	-2.92969
	-2.2583	-2.38037	-2.9602
	-2.31934	-2.38037	-2.89917
	-2.34985	-2.19727	-2.86865
	-2.38037	-2.01416	-2.83813
	-2.56348	-2.04468	-2.83813
	-2.92969	-2.19727	-2.86865
	-3.32642	-2.2583	-2.92969
	-3.54004	-2.16675	-2.9602
	-3.69263	-2.01416	-3.02124
	-3.84521	-1.98364	-3.02124
	-3.78418	-2.16675	-2.89917
	-3.38745	-2.38037	-2.65503
	-2.80762	-2.47192	-2.47192
	-2.44141	-2.38037	-2.44141
	-2.31934	-2.22778	-2.53296
	-2.28882	-2.01416	-2.62451
	-2.22778	-1.80054	-2.65503
	-2.22778	-1.70898	-2.68555
	-2.38037	-1.7395	-2.71606
	-2.47192	-1.80054	-2.71606
	-2.31934	-1.80054	-2.71606
	-2.10571	-1.80054	-2.86865
	-2.16675	-1.95312	-3.11279
	-2.41089	-2.16675	-3.26538
	-2.44141	-2.2583	-3.23486
	-2.28882	-2.22778	-3.11279
	-2.16675	-2.2583	-3.05176
	-2.16675	-2.50244	-2.9602
	-2.16675	-2.71606	-2.86865
	-2.2583	-2.74658	-2.92969
	-2.38037	-2.65503	-3.05176
	-2.44141	-2.53296	-3.11279
	-2.41089	-2.31934	-3.32642
	-2.41089	-2.04468	-3.63159
	-2.44141	-1.80054	-3.78418
	-2.34985	-1.70898	-3.60107
	-2.13623	-1.64795	-3.2959
	-2.04468	-1.52588	-3.02124
	-2.22778	-1.34277	-2.92969
	-2.50244	-1.25122	-3.05176
	-2.59399	-1.40381	-3.2959
	-2.50244	-1.83105	-3.26538
	-2.38037	-2.28882	-2.99072
	-2.34985	-2.59399	-2.65503
	-2.34985	-2.56348	-2.44141
	-2.28882	-2.28882	-2.41089
	-2.16675	-2.10571	-2.56348
	-2.13623	-2.22778	-2.92969
	-2.2583	-2.59399	-3.17383
	-2.31934	-2.92969	-3.11279
	-2.34985	-3.05176	-2.74658
	-2.41089	-2.83813	-2.34985
	-2.53296	-2.50244	-2.19727
	-2.59399	-2.13623	-2.41089
	-2.53296	-1.86157	-2.7771
	-2.59399	-1.7395	-2.80762
	-2.83813	-1.61743	-2.47192
	-3.02124	-1.52588	-2.19727
	-2.99072	-1.49536	-2.22778
	-2.83813	-1.64795	-2.38037
	-2.71606	-1.80054	-2.44141
	-2.59399	-1.70898	-2.50244
	-2.53296	-1.49536	-2.65503
	-2.62451	-1.49536	-2.83813
	-2.89917	-1.7395	-2.89917
	-3.17383	-2.0752	-2.80762
	-3.35693	-2.28882	-2.59399
	-3.35693	-2.31934	-2.2583
	-3.05176	-2.10571	-2.01416
	-2.56348	-1.70898	-1.95312
	-2.19727	-1.43433	-2.04468
	-2.22778	-1.37329	-2.16675
	-2.53296	-1.5564	-2.19727
	-2.9602	-1.77002	-2.16675
	-3.41797	-1.80054	-2.13623
	-3.72314	-1.67847	-2.16675
	-3.57056	-1.52588	-2.22778
	-3.08228	-1.37329	-2.2583
	-2.74658	-1.2207	-2.22778
	-2.71606	-1.2207	-2.19727
	-2.86865	-1.37329	-2.16675
	-2.9602	-1.58691	-2.10571
	-3.08228	-1.70898	-2.16675
	-3.23486	-1.86157	-2.34985
	-3.2959	-2.0752	-2.47192
	-3.26538	-2.19727	-2.34985
	-3.20435	-2.13623	-2.16675
	-3.17383	-2.0752	-2.28882
	-3.14331	-2.10571	-2.71606
	-3.08228	-2.13623	-3.02124
	-2.9602	-1.95312	-2.99072
	-2.83813	-1.64795	-2.80762
	-2.80762	-1.40381	-2.80762
	-2.89917	-1.37329	-2.92969
	-3.11279	-1.52588	-3.08228
	-3.2959	-1.7395	-3.08228
	-3.2959	-1.89209	-2.89917
	-3.14331	-1.80054	-2.71606
	-2.89917	-1.61743	-2.74658
	-2.7771	-1.49536	-2.99072
	-2.89917	-1.52588	-3.17383
	-3.11279	-1.77002	-3.17383
	-3.20435	-2.10571	-3.08228
	-3.05176	-2.19727	-2.99072
	-2.7771	-1.92261	-2.92969
	-2.53296	-1.5564	-2.83813
	-2.53296	-1.5564	-2.7771
	-2.71606	-1.80054	-2.83813
	-2.92969	-1.95312	-2.9602
	-3.08228	-1.89209	-3.02124
	-3.08228	-1.77002	-2.9602
	-3.02124	-1.83105	-2.86865
	-3.08228	-1.92261	-2.83813
	-3.17383	-1.83105	-2.89917
	-3.08228	-1.67847	-2.9602
	-2.74658	-1.70898	-2.9602
	-2.38037	-1.89209	-2.7771
	-2.22778	-2.16675	-2.44141
	-2.22778	-2.38037	-2.16675
	-2.31934	-2.34985	-2.16675
	-2.53296	-2.19727	-2.50244
	-2.92969	-2.04468	-2.86865
	-3.26538	-2.01416	-3.08228
	-3.17383	-2.04468	-3.08228
	-2.71606	-1.98364	-2.9602
	-2.38037	-1.86157	-2.7771
	-2.47192	-1.77002	-2.62451
	-2.80762	-1.83105	-2.59399
	-3.20435	-2.01416	-2.71606
	-3.41797	-2.34985	-2.7771
	-3.41797	-2.65503	-2.74658
	-3.2959	-2.80762	-2.7771
	-3.11279	-2.74658	-2.92969
	-2.80762	-2.56348	-3.02124
	-2.47192	-2.38037	-2.89917
	-2.22778	-2.2583	-2.59399
	-2.10571	-2.19727	-2.44141
	-2.10571	-2.04468	-2.56348
	-2.22778	-1.7395	-2.83813
	-2.44141	-1.46484	-3.05176
	-2.47192	-1.49536	-3.17383
	-2.38037	-1.83105	-3.14331
	-2.28882	-2.2583	-2.99072
	-2.2583	-2.56348	-2.86865
	-2.13623	-2.71606	-2.80762
	-1.92261	-2.74658	-2.56348
	-1.77002	-2.65503	-2.04468
	-1.77002	-2.34985	-1.61743
	-2.01416	-2.01416	-1.67847
	-2.2583	-1.95312	-2.04468
	-2.28882	-2.10571	-2.34985
	-2.13623	-2.2583	-2.50244
	-2.13623	-2.22778	-2.62451
	-2.28882	-2.13623	-2.71606
	-2.47192	-2.19727	-2.80762
	-2.38037	-2.2583	-2.86865
	-2.10571	-2.2583	-2.80762
	-1.95312	-2.34985	-2.62451
	-2.04468	-2.62451	-2.34985
	-2.31934	-2.89917	-2.19727
	-2.56348	-2.99072	-2.19727
	-2.80762	-2.86865	-2.16675
	-3.38745	-2.65503	-2.10571
	-4.30298	-2.41089	-2.13623
	-5.31006	-2.2583	-2.34985
	-5.98144	-2.2583	-2.59399
	-6.2561	-2.31934	-2.62451
	-6.31714	-2.38037	-2.34985
	-6.37817	-2.50244	-2.0752
	-6.53076	-2.65503	-1.98364
	-6.74438	-2.71606	-2.04468
	-6.65283	-2.59399	-2.2583
	-6.13403	-2.28882	-2.44141
	-5.61523	-1.98364	-2.56348
	-5.40161	-1.7395	-2.68555
	-5.40161	-1.64795	-2.68555
	-5.31006	-1.67847	-2.59399
	-5.12695	-1.80054	-2.53296
	-5.0354	-1.92261	-2.44141
	-4.94385	-1.89209	-2.31934
	-4.79126	-1.89209	-2.2583
	-4.5166	-1.95312	-2.31934
	-4.02832	-2.10571	-2.34985
	-3.57056	-2.22778	-2.22778
	-3.54004	-2.2583	-2.16675
	-4.05884	-2.22778	-2.2583
	-4.76074	-2.28882	-2.47192
	-5.31006	-2.50244	-2.62451
	-5.52368	-2.62451	-2.59399
	-5.31006	-2.34985	-2.34985
	-4.69971	-1.89209	-2.04468
	-3.96728	-1.61743	-1.80054
	-3.38745	-1.67847	-1.7395
	-3.08228	-1.80054	-1.83105
	-2.92969	-1.92261	-2.01416
	-2.89917	-1.95312	-2.22778
	-2.99072	-1.92261	-2.50244
	-3.05176	-2.04468	-2.68555
	-2.99072	-2.41089	-2.71606
	-2.80762	-2.7771	-2.62451
	-2.62451	-2.86865	-2.59399
	-2.62451	-2.89917	-2.65503
	-2.71606	-3.05176	-2.71606
	-2.80762	-3.32642	-2.62451
	-2.80762	-3.479	-2.34985
	-2.7771	-3.35693	-2.04468
	-2.74658	-3.02124	-1.89209
	-2.74658	-2.68555	-1.95312
	-2.7771	-2.44141	-2.0752
	-2.7771	-2.28882	-2.19727
	-2.74658	-2.34985	-2.38037
	-2.71606	-2.68555	-2.56348
	-2.71606	-3.11279	-2.53296
	-2.74658	-3.35693	-2.31934
	-2.86865	-3.32642	-2.04468
	-2.92969	-3.17383	-1.86157
	-2.80762	-3.02124	-1.70898
	-2.68555	-2.9602	-1.61743
	-2.53296	-2.9602	-1.64795
	-2.34985	-2.86865	-1.67847
	-2.19727	-2.65503	-1.77002
	-2.19727	-2.41089	-1.98364
	-2.28882	-2.34985	-2.28882
	-2.38037	-2.38037	-2.47192
	-2.38037	-2.34985	-2.41089
	-2.34985	-2.34985	-2.22778
	-2.44141	-2.38037	-2.16675
	-2.65503	-2.47192	-2.2583
	-2.92969	-2.53296	-2.41089
	-3.20435	-2.65503	-2.41089
	-3.26538	-2.71606	-2.28882
	-2.9602	-2.65503	-2.13623
	-2.53296	-2.47192	-2.0752
	-2.31934	-2.28882	-2.13623
	-2.41089	-2.10571	-2.22778
	-2.62451	-1.92261	-2.2583
	-2.80762	-1.70898	-2.28882
	-2.83813	-1.52588	-2.28882
	-2.68555	-1.49536	-2.41089
	-2.50244	-1.67847	-2.68555
	-2.41089	-1.86157	-2.83813
	-2.41089	-2.01416	-2.59399
	-2.44141	-2.10571	-2.19727
	-2.50244	-2.13623	-2.01416
	-2.62451	-2.19727	-1.98364
	-2.65503	-2.28882	-1.95312
	-2.47192	-2.38037	-1.89209
	-2.2583	-2.34985	-1.89209
	-2.19727	-2.28882	-1.98364
	-2.22778	-2.28882	-2.16675
	-2.2583	-2.47192	-2.28882
	-2.28882	-2.7771	-2.16675
	-2.28882	-2.86865	-1.92261
	-2.28882	-2.59399	-1.77002
	-2.28882	-2.10571	-1.80054
	-2.34985	-1.80054	-1.89209
	-2.50244	-1.92261	-1.98364
	-2.65503	-2.2583	-2.10571
	-2.68555	-2.47192	-2.19727
	-2.59399	-2.34985	-2.13623
	-2.50244	-2.19727	-2.0752
	-2.31934	-2.31934	-2.16675
	-2.0752	-2.62451	-2.28882
	-2.01416	-2.7771	-2.22778
	-2.0752	-2.68555	-2.10571
	-2.0752	-2.56348	-2.04468
	-2.10571	-2.47192	-1.95312
	-2.22778	-2.31934	-1.83105
	-2.28882	-2.16675	-1.86157
	-2.22778	-2.04468	-2.13623
	-2.16675	-1.92261	-2.47192
	-2.13623	-1.92261	-2.74658
	-2.19727	-2.04468	-2.80762
	-2.31934	-2.22778	-2.83813
	-2.47192	-2.34985	-2.99072
	-2.59399	-2.28882	-3.14331
	-2.71606	-2.2583	-3.11279
	-2.71606	-2.44141	-2.83813
	-2.59399	-2.71606	-2.59399
	-2.44141	-2.89917	-2.53296
	-2.41089	-2.80762	-2.74658
	-2.41089	-2.53296	-3.05176
	-2.2583	-2.34985	-3.17383
	-2.10571	-2.19727	-3.14331
	-2.22778	-2.01416	-3.02124
	-2.56348	-1.95312	-2.9602
	-2.86865	-2.0752	-2.92969
	-2.99072	-2.34985	-2.89917
	-2.9602	-2.50244	-2.83813
	-2.71606	-2.56348	-2.71606
	-2.31934	-2.62451	-2.68555
	-2.0752	-2.65503	-2.83813
	-2.22778	-2.56348	-3.08228
	-2.7771	-2.38037	-3.23486
	-3.54004	-2.31934	-3.2959
	-4.21143	-2.38037	-3.17383
	-4.60815	-2.47192	-2.9602
	-4.85229	-2.56348	-2.80762
	-4.97436	-2.56348	-2.80762
	-5.06592	-2.44141	-2.89917
	-5.15747	-2.28882	-2.86865
	-5.46265	-2.19727	-2.56348
	-5.98144	-2.19727	-2.22778
	-6.34766	-2.31934	-2.16675
	-6.28662	-2.53296	-2.28882
	-5.88989	-2.68555	-2.50244
	-5.52368	-2.56348	-2.62451
	-5.40161	-2.19727	-2.53296
	-5.58472	-1.80054	-2.31934
	-5.76782	-1.64795	-2.01416
	-5.67627	-1.77002	-1.80054
	-5.40161	-1.98364	-1.80054
	-5.34058	-2.13623	-1.98364
	-5.5542	-2.2583	-2.13623
	-5.85937	-2.41089	-2.10571
	-6.16455	-2.56348	-1.80054
	-6.2561	-2.59399	-1.43433
	-5.98144	-2.56348	-1.2207
	-5.46265	-2.68555	-1.25122
	-5.06592	-2.89917	-1.61743
	-4.85229	-3.14331	-2.16675
	-4.69971	-3.26538	-2.59399
	-4.42505	-3.11279	-2.71606
	-4.18091	-2.7771	-2.59399
	-4.21143	-2.65503	-2.44141
	-4.36401	-2.68555	-2.31934
	-4.39453	-2.65503	-2.34985
	-4.24194	-2.62451	-2.50244
	-4.05884	-2.99072	-2.62451
	-3.9978	-3.84521	-2.65503
	-4.15039	-4.76074	-2.65503
	-4.3335	-5.18799	-2.7771
	-4.36401	-5.00488	-2.9602
	-4.24194	-4.63867	-3.20435
	-4.02832	-4.27246	-3.38745
	-3.66211	-3.90625	-3.32642
	-3.26538	-3.57056	-2.9602
	-3.02124	-3.38745	-2.62451
	-3.05176	-3.2959	-2.44141
	-3.32642	-3.11279	-2.34985
	-3.66211	-2.89917	-2.28882
	-4.05884	-2.68555	-2.28882
	-4.27246	-2.47192	-2.28882
	-4.24194	-2.19727	-2.2583
	-4.05884	-1.98364	-2.31934
	-3.8147	-2.0752	-2.53296
	-3.57056	-2.47192	-2.7771
	-3.32642	-2.80762	-2.86865
	-3.14331	-2.89917	-2.9602
	-3.08228	-2.74658	-3.05176
	-3.11279	-2.50244	-3.02124
	-3.20435	-2.19727	-2.89917
	-3.44849	-1.89209	-2.83813
	-3.69263	-1.64795	-2.89917
	-3.8147	-1.58691	-2.92969
	-3.84521	-1.7395	-2.80762
	-3.84521	-2.01416	-2.62451
	-3.90625	-2.13623	-2.50244
	-3.87573	-2.16675	-2.56348
	-3.84521	-2.2583	-2.68555
	-3.90625	-2.38037	-2.68555
	-4.05884	-2.31934	-2.50244
	-4.30298	-2.10571	-2.31934
	-4.45557	-1.95312	-2.28882
	-4.5166	-1.98364	-2.38037
	-4.48608	-1.98364	-2.44141
	-4.27246	-1.83105	-2.44141
	-3.93677	-1.80054	-2.38037
	-3.60107	-2.10571	-2.2583
	-3.2959	-2.56348	-2.10571
	-3.14331	-2.71606	-2.04468
	-3.11279	-2.44141	-2.04468
	-3.23486	-2.0752	-2.04468
	-3.50952	-1.89209	-2.0752
	-4.02832	-1.92261	-2.16675
	-4.73022	-1.92261	-2.31934
	-5.24902	-1.86157	-2.50244
	-5.46265	-1.80054	-2.71606
	-5.43213	-1.92261	-2.89917
	-5.24902	-2.10571	-2.86865
	-4.94385	-1.98364	-2.53296
	-4.66919	-1.70898	-2.13623
	-4.48608	-1.64795	-2.01416
	-4.45557	-1.95312	-2.10571
	-4.66919	-2.38037	-2.22778
	-5.0354	-2.65503	-2.34985
	-5.46265	-2.86865	-2.50244
	-5.85937	-3.05176	-2.62451
	-6.16455	-3.17383	-2.71606
	-6.19507	-3.17383	-2.7771
	-5.95093	-3.08228	-2.65503
	-5.64575	-2.99072	-2.38037
	-5.43213	-2.92969	-2.19727
	-5.27954	-3.08228	-2.19727
	-5.00488	-3.44849	-2.22778
	-4.69971	-3.84521	-2.19727
	-4.42505	-3.9978	-2.16675
	-4.21143	-3.78418	-2.16675
	-3.90625	-3.479	-2.19727
	-3.54004	-3.26538	-2.28882
	-3.17383	-3.11279	-2.44141
	-2.92969	-3.02124	-2.53296
	-2.71606	-2.92969	-2.50244
	-2.59399	-2.7771	-2.41089
	-2.71606	-2.59399	-2.28882
	-2.89917	-2.50244	-2.19727
	-2.74658	-2.50244	-2.31934
	-2.31934	-2.47192	-2.56348
	-1.95312	-2.31934	-2.62451
	-2.04468	-2.2583	-2.41089
	-2.59399	-2.31934	-2.2583
	-3.05176	-2.47192	-2.41089
	-3.11279	-2.56348	-2.68555
	-3.05176	-2.56348	-2.74658
	-3.2959	-2.68555	-2.47192
	-3.87573	-3.02124	-2.10571
	-4.54712	-3.2959	-1.89209
	-5.21851	-3.32642	-1.98364
	-5.85937	-3.11279	-2.22778
	-6.43921	-2.89917	-2.41089
	-6.86645	-2.80762	-2.47192
	-7.04956	-2.9602	-2.38037
	-6.95801	-3.17383	-2.22778
	-6.86645	-3.2959	-2.16675
	-6.95801	-3.26538	-2.31934
	-7.26318	-3.20435	-2.53296
	-7.59888	-3.14331	-2.56348
	-7.84302	-3.05176	-2.34985
	-7.96509	-2.99072	-1.95312
	-7.9956	-3.02124	-1.64795
	-7.93457	-3.08228	-1.58691
	-7.87353	-3.17383	-1.70898
	-7.96509	-3.35693	-1.83105
	-8.23975	-3.57056	-1.89209
	-8.48389	-3.84521	-1.89209
	-8.75854	-4.08935	-1.89209
	-9.09424	-4.02832	-1.98364
	-9.3689	-3.66211	-2.0752
	-9.24683	-3.20435	-1.98364
	-8.66699	-2.92969	-1.83105
	-7.75146	-2.99072	-1.98364
	-6.80542	-3.20435	-2.47192
	-6.16455	-3.479	-2.92969
	-5.98144	-3.69263	-3.05176
	-6.16455	-3.75366	-2.83813
	-6.37817	-3.57056	-2.47192
	-6.46973	-3.26538	-2.19727
	-6.31714	-2.92969	-2.04468
	-6.13403	-2.7771	-1.95312
	-6.073	-2.71606	-1.98364
	-5.95093	-2.74658	-2.19727
	-5.61523	-2.68555	-2.41089
	-5.18799	-2.56348	-2.59399
	-4.94385	-2.56348	-2.68555
	-4.97436	-2.83813	-2.65503
	-5.12695	-3.35693	-2.47192
	-5.15747	-3.69263	-2.31934
	-4.97436	-3.60107	-2.2583
	-4.88281	-3.26538	-2.2583
	-5.00488	-3.02124	-2.31934
	-5.18799	-2.9602	-2.34985
	-5.18799	-2.99072	-2.2583
	-5.18799	-2.9602	-2.28882
	-5.31006	-3.02124	-2.56348
	-5.37109	-3.26538	-2.7771
	-5.24902	-3.9978	-2.74658
	-5.18799	-5.40161	-2.56348
	-5.21851	-7.38525	-2.44141
	-5.21851	-9.30786	-2.38037
	-5.09644	-10.5591	-2.31934
	-4.94385	-10.9558	-2.34985
	-4.94385	-10.4675	-2.47192
	-5.24902	-9.30786	-2.59399
	-5.5542	-8.02612	-2.68555
	-5.46265	-6.95801	-2.68555
	-5.06592	-6.19507	-2.56348
	-4.82178	-5.61523	-2.38037
	-4.82178	-5.18799	-2.2583
	-4.88281	-4.91333	-2.13623
	-4.79126	-4.79126	-1.98364
	-4.57764	-4.73022	-1.92261
	-4.5166	-4.57764	-2.0752
	-4.57764	-4.30298	-2.34985
	-4.63867	-4.11987	-2.50244
	-4.57764	-4.02832	-2.41089
	-4.48608	-3.84521	-2.16675
	-4.27246	-3.69263	-2.0752
	-3.93677	-3.69263	-2.16675
	-3.75366	-3.72314	-2.19727
	-3.8147	-3.479	-1.98364
	-3.93677	-2.99072	-1.80054
	-4.11987	-2.83813	-1.83105
	-4.24194	-3.23486	-1.98364
	-4.21143	-3.84521	-2.16675
	-3.93677	-4.3335	-2.28882
	-3.54004	-4.79126	-2.22778
	-3.32642	-5.31006	-1.95312
	-3.41797	-5.64575	-1.61743
	-3.78418	-5.52368	-1.40381
	-4.02832	-5.09644	-1.46484
	-3.9978	-4.42505	-1.77002
	-3.78418	-3.72314	-2.10571
	-3.72314	-3.14331	-2.16675
	-3.72314	-2.74658	-2.10571
	-3.63159	-2.38037	-2.10571
	-3.44849	-2.10571	-2.22778
	-3.44849	-2.13623	-2.28882
	-3.54004	-2.53296	-2.22778
	-3.60107	-3.05176	-2.13623
	-3.57056	-3.50952	-2.0752
	-3.60107	-4.24194	-2.04468
	-3.60107	-5.52368	-1.98364
	-3.60107	-7.08008	-1.92261
	-3.57056	-8.30078	-1.92261
	-3.63159	-8.94165	-2.01416
	-3.60107	-8.97217	-2.28882
	-3.50952	-8.57544	-2.50244
	-3.44849	-7.90405	-2.47192
	-3.66211	-7.1106	-2.13623
	-3.9978	-6.34766	-1.80054
	-4.30298	-5.7373	-1.64795
	-4.42505	-5.09644	-1.67847
	-4.18091	-4.39453	-1.80054
	-3.87573	-3.84521	-1.92261
	-3.84521	-3.63159	-1.95312
	-3.90625	-3.57056	-1.89209
	-3.8147	-3.44849	-1.98364
	-3.66211	-3.32642	-2.22778
	-3.78418	-3.26538	-2.34985
	-3.96728	-3.23486	-2.22778
	-3.9978	-3.23486	-2.01416
	-3.90625	-3.2959	-2.01416
	-3.78418	-3.44849	-2.31934
	-3.66211	-3.50952	-2.68555
	-3.72314	-3.479	-2.7771
	-3.9978	-3.479	-2.56348
	-4.18091	-3.57056	-2.38037
	-3.9978	-3.60107	-2.47192
	-3.69263	-3.57056	-2.56348
	-3.57056	-3.54004	-2.41089
	-3.75366	-3.38745	-2.0752
	-4.05884	-3.08228	-1.86157
	-4.24194	-2.74658	-1.89209
	-4.24194	-2.44141	-2.01416
	-4.08935	-2.22778	-2.0752
	-3.84521	-2.19727	-2.0752
	-3.50952	-2.2583	-2.16675
	-3.2959	-2.22778	-2.22778
	-3.26538	-2.04468	-2.16675
	-3.14331	-1.89209	-1.98364
	-2.9602	-1.98364	-1.83105
	-2.83813	-2.28882	-1.83105
	-2.7771	-2.53296	-1.92261
	-2.7771	-2.53296	-2.01416
	-2.7771	-2.31934	-2.0752
	-2.7771	-2.19727	-2.13623
	-2.68555	-2.47192	-2.0752
	-2.62451	-3.02124	-1.89209
	-2.56348	-3.57056	-1.70898
	-2.38037	-3.8147	-1.7395
	-2.22778	-3.84521	-2.01416
	-2.44141	-3.8147	-2.31934
	-3.02124	-3.8147	-2.38037
	-3.60107	-3.75366	-2.16675
	-3.84521	-3.63159	-2.01416
	-3.72314	-3.72314	-2.0752
	-3.57056	-4.15039	-2.22778
	-3.479	-4.73022	-2.31934
	-3.35693	-4.94385	-2.34985
	-3.08228	-4.69971	-2.38037
	-2.80762	-4.24194	-2.38037
	-2.56348	-3.8147	-2.38037
	-2.50244	-3.44849	-2.44141
	-2.62451	-3.11279	-2.50244
	-2.83813	-2.7771	-2.2583
	-3.02124	-2.50244	-1.67847
	-3.17383	-2.2583	-1.19019
	-3.23486	-2.04468	-1.06812
	-3.20435	-2.01416	-1.2207
	-3.17383	-2.04468	-1.40381
	-3.14331	-2.10571	-1.61743
	-3.08228	-2.10571	-1.86157
	-2.92969	-2.10571	-2.01416
	-2.89917	-2.13623	-2.04468
	-2.9602	-2.31934	-2.01416
	-2.9602	-2.65503	-1.89209
	-2.89917	-2.86865	-1.7395
	-2.99072	-2.71606	-1.5564
	-3.23486	-2.22778	-1.40381
	-3.2959	-1.80054	-1.28174
	-3.08228	-1.80054	-1.2207
	-2.80762	-2.22778	-1.28174
	-2.7771	-2.59399	-1.40381
	-3.02124	-2.71606	-1.52588
	-3.2959	-2.62451	-1.67847
	-3.44849	-2.41089	-1.83105
	-3.38745	-2.13623	-1.89209
	-3.23486	-2.04468	-1.95312
	-3.08228	-2.0752	-1.95312
	-2.99072	-2.10571	-1.86157
	-2.86865	-2.13623	-1.70898
	-2.80762	-2.2583	-1.67847
	-2.86865	-2.34985	-1.80054
	-3.05176	-2.22778	-1.92261
	-3.17383	-1.77002	-1.86157
	-3.05176	-1.19019	-1.80054
	-2.89917	-0.85449	-1.98364
	-2.89917	-1.06812	-2.28882
	-2.9602	-1.5564	-2.44141
	-2.9602	-2.04468	-2.34985
	-3.05176	-2.2583	-2.19727
	-3.17383	-2.19727	-2.19727
	-3.2959	-2.01416	-2.2583
	-3.2959	-1.80054	-2.28882
	-3.32642	-1.58691	-2.19727
	-3.479	-1.43433	-1.98364
	-3.78418	-1.49536	-1.7395
	-4.05884	-1.7395	-1.64795
	-4.11987	-2.01416	-1.70898
	-3.9978	-2.10571	-1.80054
	-3.96728	-2.04468	-1.80054
	-4.08935	-1.92261	-1.70898
	-4.18091	-1.89209	-1.64795
	-4.02832	-1.92261	-1.64795
	-3.72314	-1.92261	-1.70898
	-3.50952	-1.83105	-1.7395
	-3.44849	-1.80054	-1.64795
	-3.35693	-1.92261	-1.49536
	-3.11279	-2.10571	-1.40381
	-2.99072	-2.2583	-1.43433
	-3.17383	-2.41089	-1.67847
	-3.38745	-2.59399	-2.04468
	-3.35693	-2.68555	-2.28882
	-3.08228	-2.59399	-2.16675
	-2.9602	-2.34985	-1.70898
	-3.05176	-2.19727	-1.31226
	-3.08228	-2.19727	-1.25122
	-2.92969	-2.34985	-1.37329
	-2.68555	-2.44141	-1.46484
	-2.62451	-2.34985	-1.52588
	-2.86865	-2.2583	-1.58691
	-3.2959	-2.41089	-1.7395
	-3.57056	-2.80762	-1.89209
	-3.57056	-3.08228	-1.92261
	-3.44849	-2.99072	-1.7395
	-3.44849	-2.56348	-1.70898
	-3.54004	-2.22778	-1.95312
	-3.69263	-2.19727	-2.28882
	-3.75366	-2.34985	-2.47192
	-3.63159	-2.38037	-2.28882
	-3.38745	-2.19727	-1.83105
	-3.20435	-1.92261	-1.49536
	-3.20435	-1.67847	-1.46484
	-3.32642	-1.7395	-1.61743
	-3.50952	-2.10571	-1.83105
	-3.75366	-2.44141	-1.95312
	-4.08935	-2.47192	-1.83105
	-4.42505	-2.28882	-1.61743
	-4.57764	-2.01416	-1.67847
	-4.42505	-1.77002	-1.98364
	-4.18091	-1.58691	-2.19727
	-3.93677	-1.49536	-2.34985
	-3.75366	-1.5564	-2.50244
	-3.87573	-1.86157	-2.71606
	-4.30298	-2.28882	-2.86865
	-4.91333	-2.62451	-2.92969
	-5.46265	-2.71606	-2.80762
	-5.88989	-2.68555	-2.50244
	-6.2561	-2.56348	-2.16675
	-6.50024	-2.34985	-1.98364
	-6.7749	-2.0752	-1.86157
	-6.98852	-1.92261	-1.67847
	-6.92749	-2.01416	-1.5564
	-6.5918	-2.19727	-1.52588
	-6.10352	-2.13623	-1.61743
	-5.58472	-1.98364	-1.80054
	-5.12695	-1.92261	-1.92261
	-4.85229	-1.92261	-1.86157
	-4.85229	-1.95312	-1.64795
	-4.97436	-2.01416	-1.5564
	-4.94385	-2.04468	-1.7395
	-4.60815	-2.04468	-2.01416
	-4.18091	-2.13623	-2.04468
	-3.96728	-2.34985	-1.95312
	-3.87573	-2.53296	-1.92261
	-3.63159	-2.65503	-1.95312
	-3.32642	-2.71606	-1.86157
	-3.23486	-2.68555	-1.5564
	-3.35693	-2.44141	-1.28174
	-3.50952	-2.01416	-1.34277
	-3.57056	-1.7395	-1.67847
	-3.50952	-1.61743	-2.0752
	-3.41797	-1.5564	-2.38037
	-3.23486	-1.5564	-2.56348
	-3.02124	-1.67847	-2.59399
	-2.9602	-1.80054	-2.47192
	-2.86865	-2.01416	-2.28882
	-2.7771	-2.19727	-2.16675
	-2.80762	-2.13623	-2.16675
	-3.20435	-1.86157	-2.13623
	-3.8147	-1.58691	-2.04468
	-4.24194	-1.61743	-1.98364
	-4.42505	-1.92261	-1.95312
	-4.54712	-2.13623	-1.95312
	-4.66919	-2.0752	-2.01416
	-4.63867	-1.86157	-2.0752
	-4.5166	-1.83105	-1.98364
	-4.48608	-1.83105	-1.61743
	-4.60815	-1.7395	-1.19019
	-4.66919	-1.52588	-0.91553
	-4.48608	-1.34277	-0.73242
	-4.11987	-1.43433	-0.57983
	-3.78418	-1.80054	-0.54932
	-3.54004	-2.13623	-0.88501
	-3.23486	-2.19727	-1.49536
	-2.86865	-1.95312	-2.0752
	-2.59399	-1.70898	-2.2583
	-2.53296	-1.70898	-2.19727
	-2.65503	-1.80054	-2.2583
	-2.9602	-1.83105	-2.41089
	-3.26538	-1.80054	-2.38037
	-3.479	-1.83105	-2.01416
	-3.54004	-1.92261	-1.61743
	-3.50952	-2.04468	-1.40381
	-3.50952	-2.22778	-1.40381
	-3.66211	-2.38037	-1.46484
	-3.78418	-2.44141	-1.5564
	-3.66211	-2.47192	-1.7395
	-3.38745	-2.44141	-1.86157
	-3.11279	-2.38037	-1.89209
	-2.9602	-2.31934	-1.89209
	-2.7771	-2.34985	-1.86157
	-2.65503	-2.47192	-1.77002
	-2.7771	-2.59399	-1.67847
	-3.05176	-2.65503	-1.80054
	-3.23486	-2.59399	-2.04468
	-3.14331	-2.47192	-2.19727
	-2.89917	-2.22778	-2.16675
	-2.74658	-2.04468	-2.0752
	-2.68555	-1.95312	-2.0752
	-2.71606	-1.95312	-2.10571
	-2.86865	-2.01416	-2.10571
	-3.05176	-2.04468	-1.98364
	-2.99072	-1.98364	-1.83105
	-2.68555	-1.77002	-1.80054
	-2.44141	-1.49536	-1.89209
	-2.47192	-1.37329	-2.01416
	-2.62451	-1.52588	-2.0752
	-2.71606	-1.86157	-2.0752
	-2.74658	-2.16675	-2.10571
	-2.80762	-2.41089	-2.0752
	-2.86865	-2.50244	-1.95312
	-2.83813	-2.41089	-1.83105
	-2.71606	-2.16675	-1.83105
	-2.53296	-1.92261	-1.89209
	-2.56348	-1.80054	-1.89209
	-2.89917	-1.89209	-1.86157
	-3.23486	-2.04468	-1.86157
	-3.26538	-2.19727	-1.83105
	-3.08228	-2.34985	-1.80054
	-2.99072	-2.44141	-1.70898
	-3.02124	-2.34985	-1.61743
	-2.99072	-2.13623	-1.52588
	-2.9602	-1.95312	-1.58691
	-3.05176	-1.83105	-1.77002
	-3.2959	-1.86157	-1.92261
	-3.479	-1.95312	-1.86157
	-3.479	-2.16675	-1.80054
	-3.2959	-2.62451	-1.83105
	-3.02124	-3.11279	-1.89209
	-2.71606	-3.32642	-1.95312
	-2.62451	-3.17383	-2.10571
	-2.89917	-2.92969	-2.34985
	-3.2959	-2.7771	-2.53296
	-3.57056	-2.74658	-2.68555
	-3.44849	-2.86865	-2.71606
	-3.05176	-2.83813	-2.50244
	-2.65503	-2.56348	-2.04468
	-2.47192	-2.28882	-1.77002
	-2.44141	-2.38037	-1.89209
	-2.50244	-2.92969	-2.28882
	-2.62451	-3.66211	-2.65503
	-2.89917	-4.21143	-2.68555
	-3.20435	-4.27246	-2.47192
	-3.26538	-3.9978	-2.16675
	-3.17383	-3.72314	-1.92261
	-3.02124	-3.50952	-1.86157
	-2.92969	-3.23486	-2.01416
	-2.9602	-2.7771	-2.22778
	-3.02124	-2.38037	-2.22778
	-2.9602	-2.22778	-2.04468
	-2.89917	-2.22778	-1.89209
	-2.89917	-2.22778	-1.86157
	-2.86865	-2.10571	-1.86157
	-2.86865	-1.95312	-1.86157
	-2.92969	-1.92261	-1.80054
	-3.02124	-2.10571	-1.70898
	-3.02124	-2.38037	-1.7395
	-2.86865	-2.56348	-1.98364
	-2.68555	-2.59399	-2.34985
	-2.59399	-2.56348	-2.68555
	-2.65503	-2.68555	-2.86865
	-2.83813	-2.86865	-2.83813
	-3.02124	-2.9602	-2.71606
	-3.11279	-2.89917	-2.62451
	-2.99072	-2.92969	-2.47192
	-2.83813	-3.11279	-2.31934
	-2.83813	-3.23486	-2.2583
	-2.9602	-2.99072	-2.22778
	-3.14331	-2.50244	-2.13623
	-3.35693	-2.10571	-2.04468
	-3.66211	-2.01416	-2.04468
	-3.9978	-2.0752	-2.0752
	-3.9978	-2.0752	-2.19727
	-3.78418	-2.0752	-2.34985
	-3.63159	-2.0752	-2.53296
	-3.66211	-2.0752	-2.59399
	-3.69263	-2.28882	-2.62451
	-3.60107	-2.83813	-2.68555
	-3.41797	-3.2959	-2.7771
	-3.11279	-3.20435	-2.65503
	-2.71606	-2.74658	-2.31934
	-2.59399	-2.34985	-1.95312
	-2.92969	-2.22778	-1.7395
	-3.41797	-2.31934	-1.7395
	-3.69263	-2.50244	-1.95312
	-3.69263	-2.56348	-2.22778
	-3.54004	-2.53296	-2.38037
	-3.2959	-2.44141	-2.38037
	-3.23486	-2.31934	-2.28882
	-3.41797	-2.13623	-2.16675
	-3.57056	-2.13623	-2.19727
	-3.479	-2.31934	-2.28882
	-3.23486	-2.44141	-2.44141
	-3.08228	-2.38037	-2.50244
	-3.08228	-2.2583	-2.53296
	-3.17383	-2.16675	-2.47192
	-3.38745	-2.0752	-2.28882
	-3.60107	-2.10571	-2.0752
	-3.63159	-2.2583	-1.95312
	-3.54004	-2.44141	-1.92261
	-3.63159	-2.47192	-2.04468
	-3.96728	-2.31934	-2.19727
	-4.21143	-2.0752	-2.28882
	-4.11987	-1.89209	-2.28882
	-3.84521	-1.77002	-2.22778
	-3.63159	-1.70898	-2.10571
	-3.54004	-1.67847	-1.80054
	-3.50952	-1.67847	-1.40381
	-3.44849	-1.83105	-1.19019
	-3.35693	-2.16675	-1.12915
	-3.2959	-2.44141	-1.2207
	-3.32642	-2.47192	-1.40381
	-3.479	-2.22778	-1.58691
	-3.60107	-1.86157	-1.77002
	-3.60107	-1.64795	-1.95312
	-3.57056	-1.64795	-2.19727
	-3.54004	-1.7395	-2.38037
	-3.32642	-1.95312	-2.41089
	-2.99072	-2.22778	-2.44141
	-2.7771	-2.47192	-2.65503
	-2.89917	-2.62451	-2.89917
	-3.17383	-2.62451	-2.86865
	-3.17383	-2.44141	-2.56348
	-2.89917	-2.16675	-2.19727
	-2.62451	-1.92261	-1.98364
	-2.59399	-1.67847	-1.92261
	-2.7771	-1.49536	-1.89209
	-2.92969	-1.58691	-1.89209
	-2.92969	-2.01416	-1.98364
	-2.74658	-2.38037	-2.2583
	-2.56348	-2.34985	-2.50244
	-2.59399	-1.95312	-2.53296
	-2.71606	-1.58691	-2.41089
	-2.80762	-1.5564	-2.31934
	-2.89917	-1.67847	-2.28882
	-2.99072	-1.80054	-2.38037
	-2.99072	-2.04468	-2.50244
	-3.08228	-2.44141	-2.53296
	-3.23486	-2.86865	-2.44141
	-3.35693	-2.99072	-2.28882
	-3.44849	-2.71606	-2.22778
	-3.54004	-2.16675	-2.16675
	-3.54004	-1.7395	-1.86157
	-3.479	-1.64795	-1.37329
	-3.479	-1.86157	-1.12915
	-3.63159	-2.0752	-1.15967
	-3.90625	-2.0752	-1.28174
	-3.9978	-1.95312	-1.34277
	-3.69263	-1.89209	-1.40381
	-3.23486	-1.98364	-1.43433
	-2.9602	-2.13623	-1.46484
	-2.86865	-2.22778	-1.52588
	-2.68555	-2.16675	-1.64795
	-2.47192	-1.98364	-1.80054
	-2.50244	-1.83105	-1.89209
	-2.7771	-1.80054	-1.95312
	-3.08228	-1.89209	-2.04468
	-3.23486	-2.01416	-2.2583
	-3.32642	-2.0752	-2.47192
	-3.38745	-1.95312	-2.44141
	-3.44849	-1.98364	-2.2583
	-3.32642	-2.2583	-2.10571
	-3.14331	-2.50244	-2.0752
	-2.99072	-2.50244	-2.01416
	-2.9602	-2.38037	-1.89209
	-3.02124	-2.2583	-1.86157
	-2.9602	-2.10571	-2.01416
	-2.68555	-1.95312	-2.16675
	-2.56348	-1.83105	-2.16675
	-2.74658	-1.7395	-2.10571
	-3.02124	-1.70898	-2.01416
	-3.11279	-1.7395	-1.95312
	-2.99072	-1.70898	-1.92261
	-2.71606	-1.64795	-1.80054
	-2.59399	-1.7395	-1.67847
	-2.80762	-2.04468	-1.70898
	-3.23486	-2.38037	-1.86157
	-3.479	-2.62451	-1.83105
	-3.35693	-2.68555	-1.5564
	-2.92969	-2.62451	-1.37329
	-2.62451	-2.47192	-1.40381
	-2.50244	-2.34985	-1.5564
	-2.59399	-2.31934	-1.61743
	-2.68555	-2.31934	-1.64795
	-2.68555	-2.44141	-1.7395
	-2.71606	-2.59399	-1.89209
	-2.83813	-2.62451	-2.01416
	-2.86865	-2.41089	-2.16675
	-2.80762	-2.13623	-2.31934
	-2.80762	-2.0752	-2.41089
	-2.80762	-2.2583	-2.31934
	-2.92969	-2.50244	-2.0752
	-3.08228	-2.71606	-1.77002
	-3.14331	-2.86865	-1.58691
	-3.14331	-2.86865	-1.5564
	-3.08228	-2.59399	-1.67847
	-2.9602	-2.22778	-1.86157
	-2.80762	-2.01416	-1.95312
	-2.71606	-2.22778	-1.95312
	-2.65503	-2.68555	-2.01416
	-2.59399	-2.99072	-2.10571
	-2.41089	-3.11279	-2.13623
	-2.19727	-3.14331	-1.95312
	-2.0752	-3.17383	-1.67847
	-2.04468	-3.17383	-1.61743
	-2.04468	-3.08228	-1.70898
	-2.13623	-2.9602	-1.89209
	-2.41089	-2.92969	-2.04468
	-2.68555	-2.89917	-2.13623
	-2.89917	-2.83813	-2.16675
	-3.08228	-2.7771	-2.22778
	-3.23486	-2.68555	-2.22778
	-3.38745	-2.53296	-2.13623
	-3.38745	-2.28882	-1.95312
	-3.2959	-2.10571	-1.77002
	-3.35693	-2.0752	-1.61743
	-3.69263	-2.28882	-1.43433
	-3.93677	-2.62451	-1.28174
	-3.93677	-3.05176	-1.25122
	-3.84521	-3.2959	-1.43433
	-3.78418	-3.2959	-1.64795
	-3.78418	-3.08228	-1.80054
	-3.84521	-2.83813	-1.86157
	-3.90625	-2.62451	-1.80054
	-3.93677	-2.38037	-1.77002
	-3.9978	-2.13623	-1.7395
	-4.02832	-2.13623	-1.64795
	-4.02832	-2.44141	-1.5564
	-4.02832	-2.80762	-1.49536
	-4.05884	-2.99072	-1.49536
	-4.05884	-2.9602	-1.64795
	-4.02832	-2.86865	-1.92261
	-3.96728	-2.71606	-2.19727
	-3.84521	-2.38037	-2.41089
	-3.72314	-1.92261	-2.50244
	-3.69263	-1.77002	-2.50244
	-3.75366	-1.98364	-2.47192
	-3.72314	-2.38037	-2.53296
	-3.60107	-2.56348	-2.68555
	-3.44849	-2.53296	-2.71606
	-3.26538	-2.38037	-2.53296
	-3.20435	-2.13623	-2.19727
	-3.38745	-1.92261	-1.83105
	-3.72314	-1.86157	-1.67847
	-3.96728	-1.89209	-1.7395
	-3.96728	-1.95312	-1.80054
	-3.84521	-2.01416	-1.7395
	-3.69263	-2.0752	-1.70898
	-3.50952	-2.13623	-1.83105
	-3.26538	-2.22778	-1.98364
	-3.05176	-2.38037	-2.0752
	-2.9602	-2.53296	-2.13623
	-3.08228	-2.59399	-2.10571
	-3.32642	-2.62451	-1.92261
	-3.38745	-2.65503	-1.70898
	-3.23486	-2.50244	-1.67847
	-3.02124	-2.10571	-1.7395
	-3.08228	-1.77002	-1.77002
	-3.35693	-1.70898	-1.70898
	-3.66211	-1.80054	-1.67847
	-3.93677	-1.89209	-1.83105
	-4.08935	-1.98364	-2.0752
	-4.08935	-1.98364	-2.16675
	-3.87573	-1.86157	-1.95312
	-3.63159	-1.70898	-1.7395
	-3.50952	-1.67847	-1.67847
	-3.44849	-1.77002	-1.61743
	-3.44849	-1.89209	-1.46484
	-3.50952	-2.04468	-1.37329
	-3.60107	-2.2583	-1.52588
	-3.66211	-2.28882	-1.70898
	-3.66211	-2.10571	-1.7395
	-3.54004	-1.92261	-1.70898
	-3.44849	-1.89209	-1.70898
	-3.479	-1.92261	-1.86157
	-3.41797	-1.98364	-1.98364
	-3.20435	-2.19727	-1.98364
	-3.05176	-2.50244	-1.89209
	-3.14331	-2.68555	-1.89209
	-3.41797	-2.59399	-1.89209
	-3.69263	-2.38037	-1.86157
	-3.84521	-2.2583	-1.80054
	-3.87573	-2.22778	-1.7395
	-3.75366	-2.19727	-1.70898
	-3.66211	-2.28882	-1.70898
	-3.78418	-2.38037	-1.7395
	-3.87573	-2.34985	-1.70898
	-3.72314	-2.13623	-1.58691
	-3.35693	-1.95312	-1.49536
	-3.02124	-1.89209	-1.40381
	-3.05176	-1.92261	-1.37329
	-3.38745	-1.89209	-1.52588
	-3.78418	-1.86157	-1.89209
	-4.05884	-1.89209	-2.22778
	-4.15039	-1.86157	-2.28882
	-4.11987	-1.80054	-2.2583
	-4.15039	-1.70898	-2.28882
	-4.15039	-1.70898	-2.44141
	-3.96728	-1.80054	-2.59399
	-3.78418	-1.83105	-2.74658
	-3.69263	-1.77002	-2.86865
	-3.66211	-1.7395	-2.9602
	-3.78418	-1.86157	-2.86865
	-4.08935	-1.98364	-2.62451
	-4.24194	-1.86157	-2.28882
	-3.96728	-1.7395	-1.86157
	-3.54004	-1.77002	-1.43433
	-3.26538	-1.95312	-1.25122
	-3.35693	-2.0752	-1.31226
	-3.66211	-2.04468	-1.52588
	-3.87573	-1.86157	-1.67847
	-3.87573	-1.70898	-1.83105
	-3.66211	-1.64795	-1.89209
	-3.41797	-1.80054	-1.80054
	-3.26538	-2.16675	-1.61743
	-3.2959	-2.53296	-1.64795
	-3.44849	-2.53296	-1.92261
	-3.63159	-2.31934	-2.13623
	-3.69263	-2.19727	-2.10571
	-3.69263	-2.31934	-1.98364
	-3.78418	-2.47192	-1.95312
	-4.05884	-2.44141	-2.01416
	-4.18091	-2.31934	-2.10571
	-4.02832	-2.19727	-2.16675
	-3.69263	-2.13623	-2.16675
	-3.32642	-2.04468	-2.13623
	-3.05176	-1.95312	-2.10571
	-2.89917	-1.92261	-2.04468
	-2.86865	-2.04468	-2.01416
	-2.89917	-2.22778	-2.13623
	-2.99072	-2.31934	-2.31934
	-2.99072	-2.34985	-2.47192
	-2.92969	-2.34985	-2.53296
	-2.89917	-2.28882	-2.44141
	-2.92969	-2.19727	-2.22778
	-3.11279	-2.19727	-2.04468
	-3.38745	-2.0752	-1.98364
	-3.57056	-1.83105	-1.98364
	-3.50952	-1.58691	-1.98364
	-3.2959	-1.64795	-1.95312
	-3.14331	-1.95312	-2.01416
	-3.26538	-2.22778	-2.19727
	-3.44849	-2.2583	-2.34985
	-3.479	-2.2583	-2.44141
	-3.38745	-2.34985	-2.44141
	-3.26538	-2.44141	-2.44141
	-3.08228	-2.41089	-2.41089
	-2.92969	-2.34985	-2.28882
	-2.86865	-2.50244	-2.10571
	-2.83813	-2.7771	-2.01416
	-2.80762	-2.99072	-2.19727
	-2.80762	-2.9602	-2.53296
	-2.89917	-2.74658	-2.68555
	-2.9602	-2.62451	-2.50244
	-2.9602	-2.59399	-2.2583
	-2.99072	-2.56348	-2.22778
	-3.11279	-2.53296	-2.28882
	-3.20435	-2.59399	-2.19727
	-3.08228	-2.71606	-2.01416
	-2.80762	-2.62451	-2.04468
	-2.65503	-2.31934	-2.38037
	-2.7771	-1.98364	-2.86865
	-2.89917	-1.89209	-3.2959
	-2.86865	-2.10571	-3.50952
	-2.68555	-2.47192	-3.479
	-2.50244	-2.74658	-3.14331
	-2.47192	-2.89917	-2.71606
	-2.47192	-3.08228	-2.34985
	-2.50244	-3.38745	-2.28882
	-2.50244	-3.57056	-2.47192
	-2.59399	-3.60107	-2.65503
	-2.92969	-3.54004	-2.59399
	-3.479	-3.44849	-2.41089
	-4.05884	-3.11279	-2.28882
	-4.39453	-2.71606	-2.22778
	-4.54712	-2.47192	-2.01416
	-4.66919	-2.47192	-1.80054
	-4.69971	-2.53296	-1.67847
	-4.5166	-2.71606	-1.67847
	-4.18091	-2.9602	-1.7395
	-3.75366	-3.23486	-1.80054
	-3.26538	-3.32642	-1.67847
	-2.89917	-3.2959	-1.58691
	-2.59399	-3.20435	-1.70898
	-2.31934	-3.23486	-1.92261
	-2.22778	-3.41797	-2.04468
	-2.53296	-3.72314	-2.01416
	-2.99072	-3.9978	-2.0752
	-3.17383	-4.05884	-2.22778
	-2.99072	-3.8147	-2.28882
	-2.86865	-3.41797	-2.16675
	-3.02124	-3.11279	-1.89209
	-3.26538	-3.02124	-1.5564
	-3.41797	-3.11279	-1.25122
	-3.44849	-3.23486	-1.12915
	-3.32642	-3.20435	-1.25122
	-3.02124	-3.11279	-1.46484
	-2.68555	-3.11279	-1.64795
	-2.44141	-3.26538	-1.67847
	-2.41089	-3.44849	-1.58691
	-2.50244	-3.50952	-1.5564
	-2.65503	-3.44849	-1.67847
	-2.9602	-3.35693	-1.77002
	-3.26538	-3.26538	-1.70898
	-3.38745	-3.2959	-1.52588
	-3.32642	-3.32642	-1.37329
	-3.26538	-3.26538	-1.37329
	-3.41797	-3.14331	-1.40381
	-3.54004	-3.14331	-1.43433
	-3.41797	-3.26538	-1.46484
	-3.02124	-3.41797	-1.5564
	-2.62451	-3.35693	-1.61743
	-2.44141	-3.05176	-1.70898
	-2.41089	-2.71606	-1.86157
	-2.56348	-2.59399	-2.01416
	-3.02124	-2.68555	-2.2583
	-3.57056	-2.83813	-2.44141
	-3.84521	-2.99072	-2.41089
	-3.8147	-3.08228	-2.13623
	-3.8147	-3.11279	-1.80054
	-3.90625	-3.26538	-1.70898
	-3.87573	-3.479	-1.77002
	-3.8147	-3.57056	-1.89209
	-3.8147	-3.50952	-1.95312
	-3.90625	-3.44849	-2.04468
	-3.90625	-3.38745	-2.0752
	-3.72314	-3.26538	-1.95312
	-3.50952	-3.20435	-1.7395
	-3.38745	-3.23486	-1.64795
	-3.38745	-3.17383	-1.77002
	-3.35693	-2.9602	-1.95312
	-3.32642	-2.74658	-2.0752
	-3.20435	-2.80762	-2.16675
	-3.14331	-3.08228	-2.2583
	-3.2959	-3.2959	-2.31934
	-3.72314	-3.26538	-2.2583
	-4.18091	-3.08228	-1.98364
	-4.30298	-2.92969	-1.61743
	-4.02832	-2.92969	-1.46484
	-3.60107	-3.20435	-1.61743
	-3.11279	-3.479	-1.86157
	-2.74658	-3.479	-1.89209
	-2.65503	-3.17383	-1.77002
	-2.86865	-2.68555	-1.80054
	-3.11279	-2.22778	-1.95312
	-3.14331	-1.98364	-1.95312
	-3.02124	-2.13623	-1.70898
	-2.9602	-2.53296	-1.40381
	-2.99072	-2.83813	-1.19019
	-2.9602	-2.80762	-1.12915
	-2.7771	-2.59399	-1.09863
	-2.56348	-2.31934	-1.12915
	-2.53296	-2.19727	-1.31226
	-2.71606	-2.31934	-1.64795
	-2.9602	-2.47192	-1.83105
	-3.08228	-2.41089	-1.58691
	-3.08228	-2.19727	-1.12915
	-3.05176	-2.0752	-0.85449
	-3.05176	-2.13623	-0.94604
	-2.9602	-2.2583	-1.19019
	-2.86865	-2.22778	-1.40381
	-2.7771	-2.16675	-1.49536
	-2.83813	-2.16675	-1.52588
	-3.02124	-2.2583	-1.58691
	-3.08228	-2.28882	-1.77002
	-2.80762	-2.19727	-1.98364
	-2.34985	-2.04468	-2.16675
	-2.10571	-2.04468	-2.28882
	-2.28882	-2.28882	-2.38037
	-2.83813	-2.53296	-2.31934
	-3.479	-2.56348	-2.10571
	-3.90625	-2.50244	-1.70898
	-4.05884	-2.41089	-1.40381
	-3.96728	-2.28882	-1.28174
	-3.78418	-2.13623	-1.28174
	-3.63159	-2.04468	-1.40381
	-3.60107	-1.92261	-1.49536
	-3.60107	-1.83105	-1.46484
	-3.54004	-1.86157	-1.37329
	-3.32642	-1.86157	-1.43433
	-3.05176	-1.80054	-1.5564
	-2.74658	-1.86157	-1.70898
	-2.50244	-2.0752	-1.86157
	-2.53296	-2.2583	-2.0752
	-2.92969	-2.16675	-2.31934
	-3.50952	-1.98364	-2.31934
	-3.93677	-1.89209	-2.01416
	-4.05884	-1.95312	-1.5564
	-3.90625	-2.04468	-1.2207
	-3.54004	-2.22778	-1.12915
	-3.02124	-2.59399	-1.31226
	-2.62451	-3.02124	-1.58691
	-2.74658	-3.32642	-1.7395
	-3.14331	-3.2959	-1.80054
	-3.479	-2.9602	-1.92261
	-3.60107	-2.62451	-2.0752
	-3.57056	-2.41089	-2.19727
	-3.38745	-2.22778	-2.04468
	-3.14331	-2.10571	-1.67847
	-3.05176	-2.10571	-1.31226
	-3.14331	-2.22778	-1.15967
	-3.11279	-2.28882	-1.28174
	-2.86865	-2.28882	-1.5564
	-2.62451	-2.2583	-1.95312
	-2.56348	-2.2583	-2.2583
	-2.62451	-2.28882	-2.31934
	-2.65503	-2.28882	-2.13623
	-2.62451	-2.13623	-2.04468
	-2.71606	-1.95312	-2.22778
	-2.9602	-2.04468	-2.53296
	-3.17383	-2.44141	-2.7771
	-3.14331	-2.86865	-2.89917
	-2.89917	-2.9602	-2.92969
	-2.62451	-2.80762	-2.9602
	-2.44141	-2.68555	-2.9602
	-2.44141	-2.59399	-2.68555
	-2.56348	-2.47192	-2.13623
	-2.65503	-2.22778	-1.58691
	-2.59399	-1.98364	-1.40381
	-2.41089	-1.86157	-1.52588
	-2.28882	-1.80054	-1.64795
	-2.22778	-1.70898	-1.61743
	-2.22778	-1.58691	-1.58691
	-2.34985	-1.49536	-1.58691
	-2.53296	-1.52588	-1.5564
	-2.56348	-1.58691	-1.58691
	-2.41089	-1.67847	-1.67847
	-2.31934	-1.7395	-1.7395
	-2.44141	-1.70898	-1.70898
	-2.62451	-1.52588	-1.70898
	-2.65503	-1.43433	-1.67847
	-2.41089	-1.5564	-1.5564
	-2.2583	-1.70898	-1.37329
	-2.34985	-1.7395	-1.19019
	-2.62451	-1.5564	-1.12915
	-2.92969	-1.52588	-1.2207
	-3.11279	-1.77002	-1.46484
	-3.14331	-2.16675	-1.61743
	-2.99072	-2.41089	-1.58691
	-2.80762	-2.44141	-1.52588
	-2.71606	-2.2583	-1.58691
	-2.71606	-2.04468	-1.7395
	-2.65503	-1.89209	-1.80054
	-2.62451	-1.7395	-1.64795
	-2.71606	-1.77002	-1.40381
	-2.89917	-1.89209	-1.15967
	-2.92969	-1.98364	-1.09863
	-2.71606	-1.89209	-1.2207
	-2.22778	-1.80054	-1.40381
	-1.7395	-1.83105	-1.49536
	-1.5564	-1.95312	-1.43433
	-1.70898	-2.16675	-1.28174
	-1.95312	-2.38037	-1.25122
	-2.13623	-2.50244	-1.40381
	-2.16675	-2.34985	-1.61743
	-2.10571	-2.10571	-1.70898
	-2.19727	-2.04468	-1.5564
	-2.41089	-2.28882	-1.19019
	-2.50244	-2.53296	-1.00708
	-2.2583	-2.62451	-1.09863
	-1.95312	-2.65503	-1.37329
	-1.83105	-2.71606	-1.5564
	-1.95312	-2.68555	-1.64795
	-2.13623	-2.68555	-1.67847
	-2.2583	-2.74658	-1.67847
	-2.10571	-2.86865	-1.67847
	-1.67847	-2.89917	-1.52588
	-1.37329	-2.92969	-1.31226
	-1.46484	-3.05176	-1.09863
	-1.86157	-3.05176	-1.0376
	-2.13623	-2.83813	-1.06812
	-2.16675	-2.71606	-1.12915
	-2.04468	-2.7771	-1.25122
	-1.83105	-2.86865	-1.40381
	-1.67847	-2.89917	-1.5564
	-1.77002	-2.89917	-1.77002
	-1.95312	-2.86865	-1.98364
	-2.19727	-2.74658	-1.98364
	-2.31934	-2.59399	-1.83105
	-2.16675	-2.47192	-1.7395
	-1.77002	-2.38037	-1.7395
	-1.5564	-2.31934	-1.7395
	-1.83105	-2.28882	-1.7395
	-2.2583	-2.2583	-1.77002
	-2.38037	-2.10571	-1.7395
	-2.13623	-1.92261	-1.67847
	-1.86157	-1.77002	-1.5564
	-1.7395	-1.77002	-1.37329
	-1.77002	-1.89209	-1.25122
	-1.92261	-2.0752	-1.43433
	-2.10571	-2.38037	-1.86157
	-2.31934	-2.68555	-2.22778
	-2.44141	-2.74658	-2.34985
	-2.34985	-2.41089	-2.28882
	-2.31934	-1.98364	-2.28882
	-2.56348	-1.83105	-2.31934
	-2.89917	-1.98364	-2.34985
	-2.86865	-2.16675	-2.38037
	-2.56348	-2.19727	-2.38037
	-2.41089	-2.10571	-2.31934
	-2.44141	-1.98364	-2.38037
	-2.56348	-1.98364	-2.62451
	-2.68555	-2.10571	-2.99072
	-2.89917	-2.2583	-3.23486
	-3.08228	-2.31934	-3.2959
	-3.14331	-2.16675	-3.23486
	-3.26538	-1.95312	-3.23486
	-3.44849	-1.83105	-3.17383
	-3.63159	-1.86157	-3.05176
	-3.63159	-1.92261	-2.92969
	-3.57056	-1.92261	-2.80762
	-3.57056	-1.92261	-2.62451
	-3.50952	-2.0752	-2.50244
	-3.2959	-2.47192	-2.59399
	-2.99072	-2.83813	-2.83813
	-2.7771	-2.74658	-3.05176
	-2.86865	-2.2583	-3.11279
	-3.20435	-1.92261	-3.08228
	-3.57056	-1.95312	-2.9602
	-3.60107	-2.01416	-2.80762
	-3.2959	-1.80054	-2.62451
	-2.89917	-1.49536	-2.44141
	-2.71606	-1.31226	-2.2583
	-2.68555	-1.31226	-2.10571
	-2.62451	-1.37329	-2.04468
	-2.44141	-1.46484	-2.16675
	-2.13623	-1.58691	-2.38037
	-1.98364	-1.77002	-2.56348
	-2.10571	-2.01416	-2.68555
	-2.47192	-2.19727	-2.71606
	-2.9602	-2.16675	-2.65503
	-3.32642	-2.0752	-2.74658
	-3.2959	-2.04468	-3.11279
	-2.92969	-2.2583	-3.57056
	-2.56348	-2.56348	-3.66211
	-2.53296	-2.89917	-3.32642
	-2.71606	-3.08228	-2.80762
	-2.83813	-3.05176	-2.34985
	-2.89917	-3.02124	-2.19727
	-2.83813	-3.23486	-2.44141
	-2.71606	-3.63159	-2.89917
	-2.59399	-3.93677	-3.23486
	-2.62451	-3.87573	-3.26538
	-2.86865	-3.44849	-3.02124
	-3.20435	-2.83813	-2.56348
	-3.38745	-2.22778	-2.16675
	-3.2959	-1.80054	-1.98364
	-2.92969	-1.80054	-2.04468
	-2.65503	-2.16675	-2.22778
	-2.7771	-2.53296	-2.44141
	-3.14331	-2.62451	-2.56348
	-3.23486	-2.56348	-2.56348
	-2.99072	-2.53296	-2.56348
	-2.68555	-2.53296	-2.59399
	-2.56348	-2.53296	-2.68555
	-2.56348	-2.53296	-2.80762
	-2.47192	-2.47192	-2.89917
	-2.22778	-2.2583	-2.99072
	-1.98364	-2.16675	-2.9602
	-1.95312	-2.38037	-2.80762
	-2.10571	-2.83813	-2.59399
	-2.22778	-3.23486	-2.44141
	-2.19727	-3.38745	-2.41089
	-2.16675	-3.26538	-2.31934
	-2.28882	-3.02124	-2.19727
	-2.47192	-2.7771	-2.04468
	-2.50244	-2.71606	-1.86157
	-2.41089	-2.7771	-1.58691
	-2.47192	-2.86865	-1.28174
	-2.71606	-2.7771	-1.09863
	-2.89917	-2.50244	-1.09863
	-2.9602	-2.22778	-1.28174
	-2.89917	-2.10571	-1.52588
	-2.83813	-2.19727	-1.7395
	-2.89917	-2.2583	-1.7395
	-3.08228	-2.16675	-1.64795
	-3.26538	-1.95312	-1.61743
	-3.20435	-1.86157	-1.64795
	-2.86865	-1.98364	-1.52588
	-2.44141	-2.19727	-1.37329
	-2.22778	-2.38037	-1.40381
	-2.22778	-2.50244	-1.61743
	-2.28882	-2.41089	-1.80054
	-2.2583	-2.04468	-1.67847
	-2.22778	-1.67847	-1.43433
	-2.28882	-1.49536	-1.25122
	-2.34985	-1.49536	-1.28174
	-2.2583	-1.52588	-1.40381
	-2.13623	-1.64795	-1.49536
	-2.04468	-1.83105	-1.52588
	-1.98364	-1.95312	-1.58691
	-1.92261	-1.86157	-1.64795
	-1.95312	-1.64795	-1.5564
	-2.10571	-1.5564	-1.25122
	-2.22778	-1.70898	-1.00708
	-2.28882	-1.95312	-0.91553
	-2.2583	-2.0752	-0.97656
	-2.10571	-2.10571	-1.0376
	-1.98364	-2.28882	-1.19019
	-2.01416	-2.59399	-1.49536
	-2.0752	-2.7771	-1.86157
	-1.95312	-2.65503	-2.01416
	-1.64795	-2.31934	-1.92261
	-1.40381	-1.92261	-1.70898
	-1.28174	-1.5564	-1.46484
	-1.28174	-1.34277	-1.31226
	-1.43433	-1.31226	-1.31226
	-1.67847	-1.43433	-1.43433
	-1.86157	-1.64795	-1.5564
	-1.86157	-1.83105	-1.64795
	-1.80054	-1.98364	-1.67847
	-1.70898	-2.10571	-1.70898
	-1.52588	-2.04468	-1.67847
	-1.34277	-1.92261	-1.61743
	-1.40381	-1.83105	-1.5564
	-1.67847	-1.77002	-1.46484
	-2.04468	-1.67847	-1.31226
	-2.2583	-1.52588	-1.19019
	-2.2583	-1.49536	-1.25122
	-2.13623	-1.64795	-1.43433
	-1.98364	-1.86157	-1.49536
	-1.92261	-1.98364	-1.40381
	-1.92261	-2.01416	-1.37329
	-1.95312	-1.98364	-1.58691
	-1.95312	-2.0752	-1.86157
	-1.89209	-2.22778	-1.95312
	-1.83105	-2.19727	-1.7395
	-1.77002	-1.98364	-1.40381
	-1.77002	-1.7395	-1.2207
	-1.77002	-1.58691	-1.19019
	-1.7395	-1.5564	-1.25122
	-1.77002	-1.61743	-1.28174
	-1.83105	-1.83105	-1.2207
	-1.89209	-2.04468	-1.19019
	-2.01416	-2.04468	-1.19019
	-2.31934	-1.83105	-1.2207
	-2.74658	-1.7395	-1.25122
	-3.11279	-1.83105	-1.25122
	-3.23486	-1.89209	-1.28174
	-3.05176	-1.80054	-1.34277
	-2.80762	-1.67847	-1.52588
	-2.62451	-1.61743	-1.7395
	-2.59399	-1.64795	-1.86157
	-2.74658	-1.67847	-1.92261
	-3.05176	-1.70898	-1.95312
	-3.32642	-1.70898	-1.98364
	-3.72314	-1.77002	-1.92261
	-4.5166	-1.86157	-1.86157
	-5.88989	-1.86157	-1.86157
	-7.62939	-1.77002	-1.89209
	-9.09424	-1.58691	-1.95312
	-9.73511	-1.43433	-1.89209
	-9.46045	-1.40381	-1.7395
	-8.63647	-1.49536	-1.61743
	-7.65991	-1.64795	-1.64795
	-6.74438	-1.7395	-1.64795
	-6.01196	-1.7395	-1.40381
	-5.61523	-1.70898	-0.94604
	-5.40161	-1.70898	-0.61035
	-5.21851	-1.83105	-0.64087
	-5.0354	-1.89209	-0.91553
	-4.91333	-1.83105	-1.19019
	-4.69971	-1.80054	-1.28174
	-4.39453	-1.95312	-1.31226
	-4.15039	-2.16675	-1.37329
	-3.93677	-2.31934	-1.52588
	-3.63159	-2.28882	-1.61743
	-3.23486	-2.31934	-1.61743
	-3.05176	-2.47192	-1.58691
	-3.26538	-2.65503	-1.61743
	-3.66211	-2.65503	-1.67847
	-3.93677	-2.28882	-1.61743
	-4.15039	-1.77002	-1.5564
	-4.30298	-1.43433	-1.64795
	-4.30298	-1.46484	-1.86157
	-3.96728	-1.67847	-2.04468
	-3.2959	-1.80054	-2.10571
	-2.62451	-1.77002	-2.22778
	-2.31934	-1.86157	-2.56348
	-2.31934	-2.10571	-2.83813
	-2.38037	-2.34985	-2.83813
	-2.31934	-2.28882	-2.50244
	-2.19727	-2.04468	-2.10571
	-2.04468	-1.89209	-1.77002
	-1.80054	-1.98364	-1.70898
	-1.5564	-2.0752	-1.83105
	-1.46484	-1.98364	-1.86157
	-1.58691	-1.77002	-1.70898
	-1.77002	-1.64795	-1.52588
	-1.77002	-1.67847	-1.43433
	-1.64795	-1.86157	-1.43433
	-1.5564	-2.0752	-1.43433
	-1.61743	-2.19727	-1.46484
	-1.7395	-2.22778	-1.46484
	-1.77002	-2.10571	-1.34277
[truncated: 598,001+ more rows]

## Sheet: Panel_b_data
Charge transfer (pC)
Glycerol	0 M	1 M	2 M
1	0.271926	3.0256	3.8624
2	-0.317499	1.16133	4.90591
3	0.651814	1.71128	4.12114
4	-2.26192	4.15347	15.4846
5	0.901016	2.64955	10.4749
6	0.0621361	2.88142	12.6503
7	0.27434	1.21251	8.58154
8	0.607571		4.21127
9			4.6517
mean	0.023673	2.39931	7.66041
SE	0.352833	0.41343	1.44517

## Sheet: Panel_b_trace
Glycerol	0 M	1 M	2 M
	-32.6538	-28.7476	-28.1372
	-32.6843	-28.7781	-28.1372
	-32.6843	-28.8391	-28.0762
	-32.7148	-28.8086	-28.0151
	-32.6843	-28.7476	-28.0151
	-32.7454	-28.7781	-27.9846
	-32.7148	-28.8391	-28.0456
	-32.7148	-28.8086	-28.0762
	-32.6843	-28.7781	-27.9846
	-32.6843	-28.7781	-27.9236
	-32.6843	-28.8696	-27.9236
	-32.7148	-28.7781	-27.9846
	-32.8064	-28.8086	-28.0151
	-32.7759	-28.7781	-28.0456
	-32.7454	-28.8391	-27.9846
	-32.7148	-28.8696	-27.9541
	-32.7454	-28.9002	-27.9541
	-32.7454	-28.8696	-27.9236
	-32.7759	-28.8391	-27.9541
	-32.7454	-28.8086	-27.9541
	-32.7148	-28.8086	-27.9541
	-32.7454	-28.8086	-27.9541
	-32.7759	-28.8696	-27.9236
	-32.7759	-28.8696	-27.9541
	-32.7454	-28.8696	-27.9541
	-32.7454	-28.8696	-27.9236
	-32.7759	-28.8696	-28.0151
	-32.8064	-28.9307	-28.0151
	-32.7148	-28.9612	-28.0151
	-32.7454	-28.8696	-28.0456
	-32.8064	-28.8696	-28.0456
	-32.7759	-28.9002	-27.9541
	-32.7148	-28.8696	-27.9541
	-32.7759	-28.8391	-27.9541
	-32.8674	-28.8391	-27.9846
	-32.8064	-28.8696	-27.9541
	-32.7759	-28.8696	-27.9846
	-32.7454	-28.8391	-27.9846
	-32.7454	-28.8696	-27.9846
	-32.7759	-28.8696	-28.0151
	-32.8369	-28.8696	-28.0762
	-32.8369	-28.8696	-28.0456
	-32.7759	-28.8391	-27.9846
	-32.7454	-28.8391	-27.9846
	-32.7759	-28.8696	-28.0151
	-32.8369	-28.9002	-28.0151
	-32.7759	-28.9002	-28.0456
	-32.7759	-28.9002	-28.1372
	-32.7759	-28.9612	-28.0762
	-32.8674	-28.9002	-28.0762
	-32.8064	-28.8696	-28.0762
	-32.7454	-28.8696	-28.0456
	-32.8064	-28.8391	-28.0456
	-32.7759	-28.8391	-28.1372
	-32.7759	-28.8086	-28.1067
	-32.7454	-28.8391	-28.0456
	-32.8064	-28.8391	-28.0456
	-32.8369	-28.9002	-28.0762
	-32.8674	-28.9002	-28.1372
	-32.8674	-28.9612	-28.1372
	-32.8369	-28.9307	-28.0456
	-32.898	-28.8696	-28.0151
	-32.898	-28.8391	-28.1067
	-32.8674	-28.9002	-28.1372
	-32.8369	-28.8696	-28.0762
	-32.8674	-28.9002	-28.0456
	-32.8369	-28.9307	-28.1067
	-32.8674	-28.9307	-28.1372
	-32.8674	-28.8391	-28.0456
	-32.898	-28.8696	-28.0456
	-32.8369	-28.9002	-28.1372
	-32.7759	-28.9002	-28.1067
	-32.8369	-28.9307	-28.0762
	-32.8369	-28.9307	-28.1372
	-32.8064	-28.8391	-28.1372
	-32.8064	-28.8696	-28.1067
	-32.8674	-28.9002	-28.1067
	-32.8369	-28.9612	-28.1677
	-32.8064	-28.9002	-28.1067
	-32.8369	-28.8696	-28.1067
	-32.8369	-28.9002	-28.1982
	-32.898	-28.9612	-28.1982
	-32.8674	-28.9612	-28.1982
	-32.9285	-28.8696	-28.1372
	-32.9285	-28.9307	-28.1372
	-32.9285	-28.9917	-28.1677
	-32.8369	-28.9002	-28.2288
	-32.8369	-28.9002	-28.1982
	-32.8369	-28.9612	-28.1372
	-32.8674	-28.9612	-28.1677
	-32.8674	-28.8696	-28.1372
	-32.898	-28.9002	-28.1982
	-32.959	-28.9917	-28.1982
	-32.959	-28.8391	-28.1372
	-32.9285	-28.9002	-28.1372
	-32.8674	-28.9612	-28.1372
	-32.8674	-29.0222	-28.1677
	-32.8674	-28.9307	-28.2288
	-32.959	-28.9307	-28.1677
	-32.959	-28.9307	-28.2288
	-32.9285	-28.9002	-28.2593
	-32.8674	-28.9002	-28.1982
	-32.898	-28.9612	-28.2288
	-32.9285	-29.0222	-28.1677
	-32.9285	-28.9612	-28.1982
	-32.898	-28.9307	-28.1677
	-32.898	-28.9002	-28.1677
	-32.8674	-28.9307	-28.1372
	-32.8674	-28.9917	-28.1372
	-32.959	-28.9307	-28.1372
	-32.8674	-28.9307	-28.1372
	-32.898	-28.9002	-28.1067
	-32.8674	-28.9612	-28.0762
	-32.9895	-28.9612	-28.0762
	-32.898	-28.9612	-28.1067
	-32.8674	-28.9917	-28.0762
	-32.9285	-28.9917	-28.1067
	-33.02	-28.9612	-28.0762
	-32.9285	-28.9917	-28.0762
	-32.898	-28.9612	-28.1372
	-32.8674	-28.9612	-28.1372
	-32.8674	-28.9612	-28.1372
	-32.898	-28.9917	-28.1067
	-32.9285	-28.9917	-28.0456
	-32.9895	-28.9917	-28.0762
	-32.9285	-29.0222	-28.0762
	-32.898	-29.0222	-28.0762
	-32.8674	-29.0222	-28.0762
	-32.959	-29.0222	-28.1372
	-32.9285	-28.9917	-28.1372
	-32.898	-28.9917	-28.1372
	-32.898	-28.9307	-28.0762
	-32.9895	-28.9307	-28.0762
	-32.898	-28.9307	-28.0762
	-32.898	-28.9612	-28.0762
	-32.898	-28.9612	-28.1677
	-32.8674	-28.9612	-28.1372
	-32.898	-28.9917	-28.0456
	-32.959	-29.0527	-28.0762
	-32.959	-29.0832	-28.0762
	-32.959	-29.1443	-28.1677
	-32.959	-29.0222	-28.1372
	-32.9895	-29.0222	-28.0456
	-32.959	-28.9917	-28.1372
	-32.959	-29.0222	-28.1372
	-32.959	-29.0222	-28.1982
	-32.959	-28.9917	-28.1372
	-32.959	-29.0832	-28.1067
	-32.9285	-29.1138	-28.1372
	-32.959	-29.0222	-28.1982
	-32.9895	-29.0222	-28.1372
	-32.959	-29.0222	-28.1067
	-32.959	-29.0222	-28.1372
	-32.959	-29.0527	-28.1982
	-32.9895	-29.1138	-28.1372
	-32.959	-29.1138	-28.1067
	-32.959	-29.0222	-28.2288
	-32.898	-29.0222	-28.1067
	-32.9285	-29.0832	-28.1372
	-32.8674	-29.1443	-28.2593
	-32.8674	-29.1138	-28.1677
	-32.8369	-29.0222	-28.1982
	-32.8674	-29.0527	-28.2288
	-32.8369	-29.0222	-28.1677
	-32.8369	-29.1138	-28.1677
	-32.8674	-29.0222	-28.1372
	-32.8674	-29.0527	-28.1677
	-32.898	-29.0832	-28.1372
	-32.898	-29.1443	-28.1372
	-32.9285	-29.0527	-28.1067
	-32.959	-29.0222	-28.1372
	-32.9285	-29.0832	-28.2288
	-32.8674	-29.1138	-28.1982
	-32.8674	-29.0527	-28.1982
	-32.8674	-29.1138	-28.1982
	-32.8674	-29.1443	-28.1982
	-32.898	-29.0527	-28.2288
	-32.959	-29.0222	-28.1677
	-32.959	-29.1748	-28.2288
	-32.8674	-29.0527	-28.1982
	-32.8674	-29.0527	-28.2288
	-32.8369	-29.0222	-28.2288
	-32.898	-29.1138	-28.1982
	-32.9285	-29.0527	-28.2593
	-32.8674	-29.0832	-28.2593
	-32.8064	-29.0832	-28.2593
	-32.8369	-29.0527	-28.2593
	-32.8674	-29.1138	-28.2898
	-32.898	-29.1138	-28.2898
	-32.8369	-29.0527	-28.2593
	-32.8064	-29.0527	-28.2593
	-32.8369	-29.0832	-28.2593
	-32.9285	-29.1443	-28.2593
	-32.8064	-29.1443	-28.2288
	-32.7759	-29.0832	-28.1982
	-32.8369	-29.0832	-28.2288
	-32.8674	-29.0832	-28.2288
	-32.7759	-29.0832	-28.2288
	-32.7759	-29.0832	-28.1677
	-32.8674	-29.1138	-28.1982
	-32.8064	-29.1138	-28.2593
	-32.7759	-29.1138	-28.2898
	-32.7759	-29.1443	-28.3203
	-32.7759	-29.1443	-28.2593
	-32.8064	-29.1138	-28.1982
	-32.8369	-29.1138	-28.1982
	-32.7759	-29.1138	-28.1982
	-32.7454	-29.1138	-28.2288
	-32.7759	-29.0527	-28.2288
	-32.8369	-29.0527	-28.1982
	-32.7454	-29.0527	-28.3203
	-32.7454	-29.0527	-28.3203
	-32.7454	-29.0832	-28.2898
	-32.8064	-29.1138	-28.1982
	-32.8064	-29.0832	-28.2288
	-32.7759	-29.1138	-28.1982
	-32.7759	-29.1138	-28.2593
	-32.7759	-29.1748	-28.3203
	-32.8369	-29.1748	-28.3508
	-32.8369	-29.2053	-28.2593
	-32.8064	-29.2053	-28.2288
	-32.7759	-29.0832	-28.2288
	-32.8064	-29.0222	-28.2593
	-32.7759	-29.0832	-28.3203
	-32.7454	-29.1138	-28.2898
	-32.7759	-29.0832	-28.2288
	-32.7759	-29.1443	-28.2288
	-32.7759	-29.1748	-28.2593
	-32.7454	-29.1748	-28.3203
	-32.7454	-29.0832	-28.1982
	-32.7759	-29.0832	-28.2288
	-32.7759	-29.1443	-28.2593
	-32.7454	-29.0832	-28.3203
	-32.7148	-29.1443	-28.1982
	-32.7148	-29.2053	-28.2288
	-32.7759	-29.1748	-28.2593
	-32.7454	-29.1443	-28.3203
	-32.7759	-29.0832	-28.2593
	-32.8064	-29.1138	-28.2288
	-32.7759	-29.1138	-28.3203
	-32.8369	-29.2053	-28.2593
	-32.8674	-29.1748	-28.2288
	-32.8674	-29.1138	-28.3508
	-32.9285	-29.1138	-28.2593
	-32.898	-29.1748	-28.2593
	-32.8369	-29.2053	-28.3203
	-32.8369	-29.0832	-28.3203
	-32.8064	-29.1138	-28.2593
	-32.7759	-29.1138	-28.2288
	-32.7759	-29.1748	-28.2593
	-32.7759	-29.1138	-28.2593
	-32.7759	-29.0832	-28.2593
	-32.8064	-29.1138	-28.2593
	-32.8369	-29.1443	-28.2898
	-32.8064	-29.0832	-28.2898
	-32.8674	-29.0832	-28.3203
	-32.8064	-29.1443	-28.3203
	-32.7759	-29.1138	-28.2898
	-32.7759	-29.0527	-28.2898
	-32.7759	-29.0832	-28.3508
	-32.7759	-29.1138	-28.3814
	-32.7759	-29.0832	-28.3203
	-32.8674	-29.0527	-28.2898
	-32.8064	-29.0832	-28.2593
	-32.7148	-29.1748	-28.3203
	-32.7759	-29.1138	-28.3203
	-32.7759	-29.1138	-28.3203
	-32.7759	-29.1138	-28.2898
	-32.8674	-29.1443	-28.3203
	-32.8369	-29.1138	-28.3814
	-32.7759	-29.0527	-28.3814
	-32.7759	-29.0527	-28.3814
	-32.8064	-29.0527	-28.3508
	-32.8369	-29.1138	-28.3814
	-32.8064	-29.1138	-28.3508
	-32.8064	-29.0832	-28.3814
	-32.8064	-29.0527	-28.3814
	-32.8674	-29.0527	-28.4119
	-32.8064	-29.1138	-28.3508
	-32.8064	-29.1443	-28.3508
	-32.8674	-29.0832	-28.3508
	-32.898	-29.0222	-28.3203
	-32.8369	-29.0832	-28.3814
	-32.8369	-29.0832	-28.3814
	-32.8369	-29.0832	-28.4119
	-32.898	-29.0527	-28.4119
	-32.8674	-29.0222	-28.3814
	-32.898	-29.0222	-28.2898
	-32.8674	-29.0527	-28.3203
	-32.8369	-29.0527	-28.3508
	-32.8064	-29.0527	-28.3203
	-32.8064	-29.0527	-28.3203
	-32.7759	-29.0527	-28.3814
	-32.8369	-29.0527	-28.4424
	-32.8369	-29.0222	-28.4729
	-32.7759	-29.0832	-28.3814
	-32.7759	-28.9917	-28.3814
	-32.8064	-29.0832	-28.3814
	-32.7759	-29.1138	-28.3814
	-32.7454	-29.0527	-28.3814
	-32.7454	-29.0222	-28.4424
	-32.8064	-28.9612	-28.4424
	-32.8674	-28.9307	-28.3814
	-32.8064	-28.9307	-28.3814
	-32.7759	-28.9612	-28.3508
	-32.7759	-28.9307	-28.4119
	-32.7759	-28.9612	-28.4424
	-32.7759	-28.9612	-28.4424
	-32.7454	-28.9917	-28.3814
	-32.7454	-28.9917	-28.3814
	-32.7454	-28.9917	-28.4119
	-32.7148	-28.9307	-28.4729
	-32.7148	-28.8696	-28.3508
	-32.7454	-28.8696	-28.3814
	-32.7759	-28.9002	-28.3814
	-32.7759	-28.9002	-28.4424
	-32.7759	-28.9307	-28.4119
	-32.7454	-28.9612	-28.3814
	-32.7454	-28.9002	-28.3814
	-32.7454	-28.8696	-28.4424
	-32.7454	-28.8391	-28.3814
	-32.7148	-28.9002	-28.4119
	-32.7454	-28.9612	-28.4729
	-32.7759	-28.9002	-28.4424
	-32.7454	-28.8696	-28.3814
	-32.7759	-28.8391	-28.4119
	-32.7454	-28.8391	-28.4729
	-32.8064	-28.9612	-28.4119
	-32.7454	-28.9002	-28.4119
	-32.8064	-28.7781	-28.5034
	-32.8674	-28.8391	-28.3814
	-32.8674	-28.8696	-28.4119
	-32.8064	-28.8696	-28.4119
	-32.7759	-28.8391	-28.4119
	-32.7454	-28.8696	-28.4424
	-32.7454	-28.9307	-28.4424
	-32.7454	-28.9002	-28.4424
	-32.7454	-28.8391	-28.4424
	-32.7148	-28.8696	-28.5034
	-32.7454	-28.9612	-28.5339
	-32.7759	-28.8391	-28.5034
	-32.7759	-28.9002	-28.4424
	-32.7454	-28.9612	-28.4424
	-32.7148	-28.8696	-28.5645
	-32.7148	-28.8391	-28.5645
	-32.7454	-28.8696	-28.4729
	-32.7759	-28.9612	-28.5034
	-32.8064	-28.9307	-28.5034
	-32.7148	-28.8391	-28.5339
	-32.6843	-28.8391	-28.5034
	-32.7148	-28.8391	-28.4729
	-32.7148	-28.8696	-28.5034
	-32.7759	-28.9002	-28.5339
	-32.7148	-28.9002	-28.5339
	-32.6843	-28.8391	-28.5034
	-32.6843	-28.8696	-28.5034
	-32.7148	-28.8086	-28.4729
	-32.7759	-28.9002	-28.4729
	-32.7148	-28.8696	-28.4729
	-32.6843	-28.8391	-28.4729
	-32.7454	-28.8391	-28.4729
	-32.8064	-28.8086	-28.4729
	-32.7148	-28.8696	-28.4119
	-32.7148	-28.8696	-28.4119
	-32.7759	-28.9307	-28.4424
	-32.7759	-28.9307	-28.4424
	-32.7148	-28.9307	-28.5034
	-32.7148	-28.8696	-28.4729
	-32.7454	-28.8696	-28.4729
	-32.7759	-28.8696	-28.4729
	-32.8369	-28.8696	-28.4119
	-32.8064	-28.8391	-28.4119
	-32.7759	-28.8391	-28.4424
	-32.7759	-28.8696	-28.4424
	-32.7759	-28.8696	-28.4424
	-32.7454	-28.9002	-28.5034
	-32.7454	-28.9002	-28.5339
	-32.8369	-28.9002	-28.5034
	-32.7454	-28.9307	-28.4729
	-32.7454	-28.8696	-28.4424
	-32.7454	-28.8391	-28.4424
	-32.8064	-28.8086	-28.4424
	-32.8064	-28.8086	-28.4729
	-32.7759	-28.8086	-28.5645
	-32.7759	-28.8391	-28.5339
	-32.7454	-28.8391	-28.4729
	-32.7759	-28.8086	-28.4729
	-32.8369	-28.8696	-28.4424
	-32.8369	-28.9002	-28.5034
	-32.8674	-28.9002	-28.5645
	-32.8674	-28.8696	-28.5034
	-32.8064	-28.8086	-28.4729
	-32.8369	-28.7781	-28.4424
	-32.7759	-28.8086	-28.4729
	-32.8064	-28.8086	-28.5034
	-32.8064	-28.8391	-28.4729
	-32.7759	-28.9002	-28.4424
	-32.8064	-28.9307	-28.4119
	-32.8064	-28.8391	-28.5645
	-32.7759	-28.8391	-28.4424
	-32.8369	-28.8086	-28.4424
	-32.8064	-28.8086	-28.4119
	-32.8369	-28.8391	-28.5034
	-32.8369	-28.9002	-28.4119
	-32.8369	-28.8696	-28.4424
	-32.8674	-28.8391	-28.5034
	-32.8369	-28.8086	-28.4424
	-32.8674	-28.8391	-28.4424
	-32.8369	-28.9002	-28.4729
	-32.8064	-28.8696	-28.5034
	-32.7759	-28.8086	-28.4424
	-32.7759	-28.8391	-28.5339
	-32.7454	-28.8086	-28.5339
	-32.7759	-28.8696	-28.4119
	-32.7759	-28.8086	-28.4424
	-32.7454	-28.8086	-28.4424
	-32.7759	-28.8086	-28.4424
	-32.7759	-28.8696	-28.4729
	-32.8064	-28.7781	-28.4424
	-32.8369	-28.8086	-28.4729
	-32.8369	-28.8391	-28.4729
	-32.8369	-28.8696	-28.4424
	-32.7454	-28.8086	-28.5034
	-32.7148	-28.7476	-28.5339
	-32.7148	-28.8696	-28.5034
	-32.7759	-28.717	-28.4424
	-32.7759	-28.7781	-28.4119
	-32.8064	-28.8391	-28.5034
	-32.8369	-28.7781	-28.5034
	-32.7759	-28.7476	-28.4729
	-32.7148	-28.717	-28.4729
	-32.7759	-28.7476	-28.5034
	-32.7759	-28.7476	-28.4424
	-32.8064	-28.7476	-28.4424
	-32.8369	-28.7476	-28.5034
	-32.7759	-28.7781	-28.4729
	-32.7454	-28.7476	-28.4424
	-32.7454	-28.7781	-28.4424
	-32.7759	-28.8391	-28.4424
	-32.8064	-28.7781	-28.4729
	-32.7759	-28.7476	-28.4729
	-32.7148	-28.717	-28.4729
	-32.7148	-28.7781	-28.4424
	-32.7759	-28.7781	-28.4424
	-32.7454	-28.717	-28.4424
	-32.6843	-28.7476	-28.4729
	-32.7454	-28.717	-28.5034
	-32.8064	-28.717	-28.5034
	-32.7454	-28.6865	-28.5645
	-32.7454	-28.717	-28.5645
	-32.7759	-28.717	-28.5034
	-32.7759	-28.7476	-28.4729
	-32.8064	-28.7476	-28.4424
	-32.8064	-28.7476	-28.4119
	-32.8064	-28.7781	-28.4424
	-32.8064	-28.717	-28.4424
	-32.8064	-28.717	-28.4424
	-32.7454	-28.717	-28.4424
	-32.7148	-28.717	-28.5034
	-32.7148	-28.717	-28.5034
	-32.8369	-28.7476	-28.4424
	-32.8064	-28.717	-28.4424
	-32.7454	-28.7476	-28.4119
	-32.7454	-28.6865	-28.4119
	-32.8064	-28.717	-28.4424
	-32.8064	-28.6865	-28.5034
	-32.7759	-28.717	-28.5339
	-32.7759	-28.717	-28.5339
	-32.7759	-28.7781	-28.4729
	-32.8064	-28.7781	-28.4119
	-32.8674	-28.7476	-28.4424
	-32.8369	-28.717	-28.5034
	-32.8064	-28.6865	-28.5034
	-32.7759	-28.656	-28.4424
	-32.7454	-28.656	-28.4424
	-32.7759	-28.6865	-28.4119
	-32.7148	-28.717	-28.5645
	-32.7148	-28.6865	-28.5034
	-32.7454	-28.7476	-28.4729
	-32.7454	-28.717	-28.4119
	-32.7454	-28.656	-28.5034
	-32.7454	-28.6865	-28.5034
	-32.7454	-28.656	-28.4119
	-32.7454	-28.6255	-28.4424
	-32.7454	-28.717	-28.5034
	-32.7454	-28.7476	-28.5034
	-32.7454	-28.656	-28.4424
	-32.7454	-28.656	-28.4729
	-32.7148	-28.656	-28.5339
	-32.7454	-28.656	-28.4729
	-32.7454	-28.7781	-28.4119
	-32.7454	-28.717	-28.5034
	-32.7454	-28.6255	-28.4424
	-32.7759	-28.656	-28.4424
	-32.8369	-28.6865	-28.5034
	-32.8064	-28.717	-28.5034
	-32.8064	-28.6865	-28.4729
	-32.8064	-28.656	-28.4729
	-32.7454	-28.656	-28.4729
	-32.7148	-28.7781	-28.595
	-32.7148	-28.6865	-28.5645
	-32.6843	-28.656	-28.5645
	-32.7148	-28.656	-28.5034
	-32.7454	-28.7781	-28.5034
	-32.7148	-28.6255	-28.4729
	-32.7454	-28.6865	-28.4119
	-32.7759	-28.717	-28.5034
	-32.7148	-28.6865	-28.5034
	-32.6538	-28.6865	-28.3814
	-32.6843	-28.656	-28.4424
	-32.7148	-28.6865	-28.4424
	-32.6843	-28.6255	-28.4424
	-32.7454	-28.6255	-28.5034
	-32.7454	-28.6865	-28.4119
	-32.7148	-28.7476	-28.3814
	-32.6538	-28.717	-28.3814
	-32.7148	-28.656	-28.4424
	-32.7148	-28.717	-28.4119
	-32.7759	-28.7476	-28.4119
	-32.7454	-28.6255	-28.3814
	-32.6843	-28.595	-28.3814
	-32.7148	-28.656	-28.3814
	-32.8064	-28.5645	-28.3814
	-32.8369	-28.656	-28.4119
	-32.7148	-28.656	-28.3814
	-32.7454	-28.595	-28.3814
	-32.7759	-28.595	-28.3814
	-32.7759	-28.595	-28.4119
	-32.7148	-28.6865	-28.4424
	-32.7454	-28.6865	-28.4729
	-32.8064	-28.6865	-28.5034
	-32.7759	-28.6865	-28.4424
	-32.7759	-28.656	-28.4424
	-32.7759	-28.6255	-28.4424
	-32.8064	-28.6255	-28.3508
	-32.8369	-28.6255	-28.3814
	-32.8369	-28.6865	-28.3814
	-32.7759	-28.6255	-28.3814
	-32.7759	-28.656	-28.3508
	-32.8369	-28.656	-28.4119
	-32.8369	-28.595	-28.4119
	-32.8064	-28.656	-28.4119
	-32.7759	-28.656	-28.3814
	-32.7148	-28.656	-28.2898
	-32.7759	-28.656	-28.3814
	-32.8064	-28.656	-28.3508
	-32.8064	-28.6255	-28.3203
	-32.8064	-28.6255	-28.3814
	-32.8369	-28.595	-28.4119
	-32.8674	-28.595	-28.3814
	-32.8369	-28.595	-28.2898
	-32.7759	-28.595	-28.2898
	-32.8064	-28.5339	-28.3508
	-32.7759	-28.595	-28.3814
	-32.8064	-28.5645	-28.3814
	-32.8369	-28.595	-28.3814
	-32.8064	-28.656	-28.3203
	-32.8369	-28.6255	-28.3508
	-32.8674	-28.5645	-28.3508
	-32.898	-28.5339	-28.4119
	-32.898	-28.5339	-28.3203
	-32.898	-28.5339	-28.3203
	-32.8674	-28.595	-28.2898
	-32.898	-28.595	-28.3814
	-32.898	-28.656	-28.3203
	-32.8674	-28.6255	-28.3203
	-32.898	-28.5034	-28.2898
	-32.8674	-28.5645	-28.3814
	-32.8369	-28.5034	-28.2898
	-32.8369	-28.5645	-28.1982
	-32.8369	-28.6255	-28.2898
	-32.8674	-28.5645	-28.2593
	-32.7759	-28.5339	-28.1982
	-32.8064	-28.5034	-28.1982
	-32.8369	-28.4729	-28.2898
	-32.8369	-28.5339	-28.1677
	-32.8369	-28.5645	-28.1372
	-32.8369	-28.5034	-28.2593
	-32.8369	-28.5034	-28.1677
	-32.8064	-28.5339	-28.1372
	-32.8369	-28.595	-28.1982
	-32.8369	-28.4424	-28.2288
	-32.8064	-28.4424	-28.2288
	-32.8674	-28.5339	-28.1677
	-32.8674	-28.5339	-28.1982
	-32.8674	-28.4424	-28.1982
	-32.8369	-28.4424	-28.2898
	-32.8369	-28.5339	-28.1982
	-32.7759	-28.5339	-28.1372
	-32.8674	-28.4729	-28.1372
	-32.8369	-28.4729	-28.1372
	-32.8369	-28.5034	-28.1982
	-32.898	-28.4729	-28.1677
	-32.9285	-28.5034	-28.1067
	-32.8674	-28.5645	-28.1372
	-32.8369	-28.4424	-28.1372
	-32.8369	-28.4424	-28.1677
	-32.8674	-28.4424	-28.1982
	-32.8369	-28.5034	-28.2898
	-32.898	-28.5339	-28.2288
	-32.898	-28.5339	-28.1677
	-32.8369	-28.4729	-28.2288
	-32.8369	-28.4424	-28.1982
	-32.8369	-28.4424	-28.1677
	-32.898	-28.4729	-28.1677
	-32.8674	-28.5339	-28.1067
	-32.8064	-28.5034	-28.1372
	-32.8369	-28.5034	-28.1982
	-32.8674	-28.4729	-28.1677
	-32.959	-28.5034	-28.1677
	-32.9285	-28.5645	-28.1677
	-32.8674	-28.5339	-28.1372
	-32.898	-28.4729	-28.1372
	-32.959	-28.5034	-28.1067
	-32.8369	-28.4729	-28.0762
	-32.898	-28.4424	-28.0762
	-32.8674	-28.4424	-28.0762
	-32.9285	-28.4729	-28.0151
	-32.898	-28.4424	-28.0456
	-32.8674	-28.4119	-28.0762
	-32.8369	-28.4424	-28.1372
	-32.8369	-28.4424	-28.1372
	-32.8674	-28.4119	-28.1677
	-32.898	-28.4424	-28.1067
	-32.898	-28.4119	-28.0762
	-32.8064	-28.4424	-28.1372
	-32.7759	-28.4424	-28.1067
	-32.8369	-28.4424	-28.0762
	-32.8674	-28.4119	-28.1372
	-32.8064	-28.4119	-28.1982
	-32.8064	-28.4119	-28.2288
	-32.8064	-28.4424	-28.1372
	-32.8674	-28.4424	-28.1067
	-32.8674	-28.4424	-28.1372
	-32.8369	-28.4729	-28.1372
	-32.8064	-28.4729	-28.1677
	-32.8064	-28.4424	-28.2288
	-32.8369	-28.4119	-28.1677
	-32.898	-28.4119	-28.1677
	-32.9285	-28.3814	-28.1677
	-32.898	-28.3814	-28.1982
	-32.898	-28.3814	-28.2288
	-32.898	-28.3814	-28.1982
	-32.8674	-28.4424	-28.1677
	-32.9285	-28.4729	-28.1372
	-32.898	-28.4729	-28.2288
	-32.898	-28.4119	-28.1982
	-32.8369	-28.4119	-28.1677
	-32.8674	-28.4424	-28.1372
	-32.898	-28.3814	-28.2593
	-32.898	-28.3814	-28.1982
	-32.898	-28.5034	-28.1372
	-32.9285	-28.3814	-28.1372
	-32.959	-28.3814	-28.2593
	-32.9285	-28.4119	-28.1677
	-32.959	-28.3814	-28.1372
	-32.959	-28.4729	-28.1982
	-32.959	-28.4424	-28.2288
	-32.959	-28.3508	-28.1677
	-32.959	-28.3814	-28.1677
	-32.9285	-28.3814	-28.1982
	-32.9285	-28.4729	-28.1677
	-32.8674	-28.4119	-28.1372
	-32.898	-28.3508	-28.2288
	-32.8369	-28.3508	-28.1982
	-32.8674	-28.3508	-28.1067
	-32.8369	-28.3814	-28.1067
	-32.8674	-28.3203	-28.1372
	-32.8674	-28.3203	-28.1067
	-32.898	-28.4119	-28.1677
	-32.9285	-28.3814	-28.1677
	-32.959	-28.3814	-28.1982
	-32.898	-28.3508	-28.1067
	-32.8674	-28.4424	-28.0762
	-32.8369	-28.3508	-28.0762
	-32.8674	-28.3508	-28.1067
	-32.8674	-28.4424	-28.1677
	-32.8674	-28.3203	-28.0762
	-32.9285	-28.3203	-28.0762
	-32.9285	-28.3814	-28.0762
	-32.8674	-28.4119	-28.0456
	-32.8064	-28.3508	-28.0762
	-32.8064	-28.3814	-28.0456
	-32.8674	-28.3814	-28.1067
	-32.898	-28.3814	-28.1067
	-32.898	-28.4424	-28.0762
	-32.8674	-28.3814	-28.0456
	-32.8369	-28.3203	-28.1067
	-32.8674	-28.3203	-28.1372
	-32.9285	-28.3203	-28.0762
	-32.8369	-28.3814	-28.1067
	-32.898	-28.3508	-28.0456
	-32.898	-28.3203	-28.0151
	-32.959	-28.2898	-27.9846
	-32.8674	-28.2288	-27.9541
	-32.8674	-28.3203	-27.9846
	-32.9285	-28.3508	-27.9846
	-32.9285	-28.3203	-27.9846
	-32.898	-28.3203	-28.0151
	-32.898	-28.2898	-28.0456
	-32.959	-28.3203	-28.0151
	-32.959	-28.2593	-28.0762
	-32.9285	-28.2898	-28.0762
	-32.898	-28.3203	-28.0762
	-32.898	-28.2898	-28.0762
	-32.898	-28.2898	-28.0456
	-32.898	-28.2898	-27.9846
	-32.9895	-28.3508	-28.0151
	-33.02	-28.3508	-28.0151
	-32.959	-28.3508	-28.0151
	-32.9285	-28.3814	-28.0151
	-32.9285	-28.4119	-28.1067
	-32.9895	-28.3814	-28.1067
	-32.9895	-28.3508	-28.0456
	-32.959	-28.3508	-28.0456
	-32.9285	-28.2898	-28.0456
	-32.959	-28.2593	-28.0456
	-32.9895	-28.2898	-28.0762
	-32.9285	-28.2898	-28.1372
	-32.898	-28.2593	-28.0762
	-32.9895	-28.3203	-28.0151
	-32.959	-28.2898	-28.0151
	-32.959	-28.3508	-28.0151
	-32.9895	-28.3203	-28.1067
	-32.959	-28.3203	-28.0762
	-32.959	-28.2898	-28.0151
	-32.959	-28.2288	-28.0456
	-32.9285	-28.2593	-28.0151
	-32.959	-28.2593	-28.0762
	-32.959	-28.3203	-28.0151
	-32.959	-28.3508	-28.0151
	-32.9285	-28.3814	-27.9846
	-32.959	-28.3508	-28.0762
	-32.9285	-28.2898	-28.0151
	-32.9285	-28.2898	-28.0151
	-32.9285	-28.2898	-28.0456
	-32.898	-28.2898	-28.0762
	-32.9285	-28.4424	-27.9846
	-32.9285	-28.3203	-28.0151
	-32.959	-28.2593	-28.0762
	-32.9285	-28.3508	-28.0151
	-32.959	-28.2898	-28.0151
	-32.959	-28.3814	-28.0762
	-32.959	-28.3203	-28.0456
	-32.9285	-28.2898	-28.0151
	-32.9285	-28.2898	-28.0456
	-32.959	-28.3508	-28.0762
	-33.02	-28.3508	-28.0151
	-33.02	-28.2593	-28.0762
	-33.02	-28.2593	-28.0456
	-32.9895	-28.3203	-28.0151
	-32.9285	-28.3203	-27.9846
	-32.9285	-28.2288	-28.0151
	-32.898	-28.3203	-28.0151
	-32.9285	-28.3814	-28.0151
	-32.9285	-28.2898	-28.1067
	-32.959	-28.2593	-28.1067
	-32.959	-28.3508	-28.0151
	-32.9895	-28.3508	-28.0456
	-32.9895	-28.2898	-28.0456
	-32.898	-28.3508	-28.1372
	-32.9285	-28.3814	-28.0762
	-32.9285	-28.2593	-28.0762
	-32.898	-28.2593	-28.0456
	-32.9285	-28.2593	-28.0151
	-33.02	-28.2898	-28.0456
	-32.9895	-28.2593	-28.0456
	-32.959	-28.2898	-28.0456
	-32.9285	-28.2898	-28.0151
	-32.959	-28.2898	-28.0456
	-33.02	-28.2593	-28.0456
	-32.9895	-28.3508	-28.0456
	-32.898	-28.3508	-28.0151
	-32.898	-28.3203	-28.0151
	-32.9285	-28.2898	-28.0456
	-32.9895	-28.2898	-28.0151
	-32.959	-28.3814	-27.9846
	-32.9285	-28.3508	-27.9846
	-32.898	-28.3203	-27.9846
	-32.9895	-28.2898	-28.0151
	-32.9285	-28.3203	-28.0151
	-32.898	-28.3203	-28.0456
	-32.9285	-28.2898	-28.0762
	-32.9895	-28.3203	-28.0762
	-32.898	-28.3508	-28.0762
	-32.8369	-28.3203	-28.0762
	-32.898	-28.3508	-27.9846
	-32.8674	-28.3203	-27.9846
	-32.8674	-28.3508	-27.9846
	-32.8369	-28.3203	-27.9846
	-32.8674	-28.3203	-27.9541
	-32.9285	-28.2593	-27.9846
	-32.9285	-28.2593	-28.0456
	-32.8369	-28.2898	-28.0456
	-32.8064	-28.2593	-27.9846
	-32.8674	-28.2593	-27.9541
	-32.8369	-28.2593	-27.9846
	-32.8369	-28.2288	-27.9846
	-32.7759	-28.2288	-27.9846
	-32.8674	-28.2288	-28.0456
	-32.8674	-28.2593	-28.0762
	-32.8369	-28.2593	-28.0151
	-32.8369	-28.2898	-28.0456
	-32.8064	-28.3814	-27.9846
	-32.8064	-28.2898	-27.9846
	-32.7454	-28.3203	-28.0762
	-32.8369	-28.2288	-28.0762
	-32.8064	-28.2288	-27.9846
	-32.8369	-28.1982	-28.0151
	-32.8064	-28.2593	-27.9846
	-32.8369	-28.2898	-28.0456
	-32.8369	-28.3203	-28.0456
	-32.8674	-28.3203	-27.9846
	-32.8674	-28.3508	-27.9541
	-32.8369	-28.2898	-28.0762
	-32.8674	-28.2593	-28.0151
	-32.8674	-28.2898	-27.9846
	-32.8369	-28.2898	-27.9846
	-32.8369	-28.3203	-28.0456
	-32.8064	-28.3814	-27.9846
	-32.8064	-28.3203	-27.9236
	-32.8064	-28.2898	-27.9846
	-32.7454	-28.3508	-27.9846
	-32.6843	-28.3203	-27.9236
	-32.7148	-28.3814	-27.9846
	-32.7148	-28.4119	-28.0151
	-32.7148	-28.2898	-27.9541
	-32.7148	-28.2898	-27.9541
	-32.7148	-28.2593	-28.0762
	-32.6843	-28.3814	-27.9541
	-32.7148	-28.3814	-27.9541
	-32.7454	-28.2898	-27.9541
	-32.7759	-28.3203	-27.9846
	-32.8064	-28.4119	-27.9846
	-32.7454	-28.3814	-28.0151
	-32.7454	-28.3508	-27.9846
	-32.7148	-28.3508	-27.9846
	-32.6843	-28.4424	-27.9541
	-32.6843	-28.3508	-27.9541
	-32.7148	-28.3508	-27.9846
	-32.7454	-28.3508	-28.0151
	-32.7759	-28.4729	-27.9846
	-32.8064	-28.3508	-27.9541
	-32.7148	-28.3814	-27.9236
	-32.7148	-28.4424	-28.0151
	-32.6843	-28.3814	-28.0151
	-32.7148	-28.3203	-27.9541
	-32.7759	-28.3508	-27.8931
	-32.7454	-28.3508	-27.9236
	-32.6843	-28.3814	-27.8931
	-32.6843	-28.3508	-27.9236
	-32.6843	-28.3814	-27.8625
	-32.7454	-28.3508	-27.9236
	-32.7759	-28.3814	-27.9236
	-32.7148	-28.4119	-27.8625
	-32.6843	-28.4424	-27.8931
	-32.7148	-28.3814	-27.8931
	-32.7454	-28.3814	-27.9541
	-32.7148	-28.3814	-27.9236
	-32.6843	-28.4119	-27.9236
	-32.7454	-28.4119	-27.9541
	-32.8064	-28.3508	-27.9541
	-32.6843	-28.3814	-27.9846
	-32.7148	-28.3814	-27.9846
	-32.7759	-28.3814	-27.9541
	-32.7148	-28.3814	-27.9236
	-32.7148	-28.3814	-27.8931
	-32.7148	-28.4119	-27.9541
	-32.7759	-28.4424	-27.9236
	-32.8064	-28.4424	-27.9236
	-32.7454	-28.4119	-27.9236
	-32.7148	-28.3814	-27.8931
	-32.7454	-28.4119	-27.9236
	-32.7759	-28.3814	-27.9846
	-32.7454	-28.3814	-28.0151
	-32.7148	-28.3508	-27.9541
	-32.7148	-28.3203	-27.9236
	-32.6843	-28.3814	-27.9236
	-32.7454	-28.4119	-27.8931
	-32.6843	-28.3814	-27.8931
	-32.6843	-28.3814	-27.9541
	-32.7454	-28.4119	-28.0151
	-32.8064	-28.4424	-27.9541
	-32.7759	-28.4729	-27.9541
	-32.7454	-28.5034	-27.9236
	-32.7148	-28.4729	-27.9236
	-32.7454	-28.4424	-27.9846
	-32.7148	-28.4119	-28.0456
	-32.7148	-28.3508	-27.9541
	-32.8064	-28.3814	-27.9846
	-32.7759	-28.3814	-27.9541
	-32.7759	-28.3814	-28.0151
	-32.7759	-28.4119	-28.0456
	-32.7759	-28.4729	-27.9541
	-32.7454	-28.5034	-27.9541
	-32.7454	-28.4424	-27.9541
	-32.7454	-28.3814	-28.0762
	-32.7759	-28.3508	-27.9846
	-32.7454	-28.3814	-27.9236
	-32.7454	-28.4119	-27.9236
	-32.7148	-28.3814	-28.0456
	-32.7148	-28.4729	-28.0151
	-32.6843	-28.4119	-27.9846
	-32.7148	-28.3508	-27.9846
	-32.6843	-28.3508	-28.0151
	-32.7148	-28.3814	-27.9541
	-32.6538	-28.4729	-27.9541
	-32.7148	-28.4729	-28.0762
	-32.6843	-28.4119	-27.9541
	-32.6843	-28.3814	-27.9236
	-32.6843	-28.3814	-28.0456
	-32.7454	-28.4424	-27.9541
	-32.7148	-28.4119	-27.9236
	-32.7148	-28.3508	-27.9541
	-32.7759	-28.3508	-28.0456
	-32.7759	-28.3814	-27.9846
	-32.7759	-28.4119	-27.9541
	-32.6843	-28.3508	-27.9846
	-32.6843	-28.3814	-28.0151
	-32.6843	-28.4424	-28.0151
	-32.7148	-28.4424	-28.0456
	-32.7148	-28.3508	-27.9846
	-32.7454	-28.3814	-27.9236
	-32.7759	-28.4424	-27.9236
	-32.8064	-28.3203	-27.9541
	-32.8064	-28.3508	-28.0456
	-32.7759	-28.4424	-27.9846
	-32.7148	-28.3203	-27.9541
	-32.7454	-28.3508	-27.9846
	-32.7148	-28.3508	-27.9846
	-32.8369	-28.4119	-28.0456
	-32.8064	-28.4119	-28.0456
	-32.8064	-28.3814	-28.0762
	-32.7454	-28.3814	-28.0762
	-32.7454	-28.4119	-28.1067
	-32.7759	-28.4424	-28.0456
	-32.8369	-28.3814	-28.0456
	-32.8369	-28.3203	-28.0762
	-32.7454	-28.3508	-28.0762
	-32.7759	-28.3508	-28.1067
	-32.8064	-28.4424	-28.0762
	-32.8064	-28.4119	-28.0762
	-32.7454	-28.3508	-28.0762
	-32.7759	-28.3508	-28.0151
	-32.8064	-28.3508	-28.0456
	-32.8674	-28.4424	-27.9846
	-32.8064	-28.4424	-28.0151
	-32.7759	-28.4119	-28.0151
	-32.8674	-28.4119	-28.0151
	-32.898	-28.4119	-28.0151
	-32.8369	-28.3508	-27.9846
	-32.8369	-28.3814	-28.0151
	-32.8369	-28.3508	-28.0762
	-32.8674	-28.3508	-28.1067
	-32.8674	-28.3508	-28.0456
	-32.8674	-28.3814	-28.0151
	-32.8369	-28.4119	-28.0151
	-32.8369	-28.3814	-28.0151
	-32.8369	-28.4119	-28.0456
	-32.9285	-28.3814	-28.0456
	-32.8674	-28.3814	-28.0151
	-32.8369	-28.4119	-28.0762
	-32.8674	-28.4729	-28.1372
	-32.898	-28.4119	-28.0456
	-32.898	-28.4119	-28.0151
	-32.8674	-28.3814	-28.0762
	-32.8369	-28.4119	-28.0456
	-32.898	-28.3203	-28.1067
	-32.9285	-28.3203	-28.2288
	-32.959	-28.3203	-28.1372
	-32.898	-28.3203	-28.0762
	-32.8674	-28.3508	-28.1067
	-32.8674	-28.3814	-28.1067
	-32.8369	-28.3814	-28.1982
	-32.8369	-28.4424	-28.2288
	-32.8674	-28.4119	-28.1372
	-32.8674	-28.3508	-28.1067
	-32.8674	-28.3203	-28.1372
	-32.8674	-28.3203	-28.1982
	-32.8369	-28.3508	-28.1067
	-32.898	-28.2898	-28.0762
	-32.898	-28.4424	-28.0762
	-32.8674	-28.4424	-28.1982
	-32.898	-28.4424	-28.0762
	-32.898	-28.3814	-28.0456
	-32.8674	-28.3508	-28.1067
	-32.8674	-28.3814	-28.1372
	-32.8674	-28.3814	-28.0762
	-32.8064	-28.4424	-28.0762
	-32.8064	-28.3508	-28.2288
	-32.8674	-28.3203	-28.0456
	-32.8369	-28.3203	-28.0762
	-32.8064	-28.3203	-28.1982
	-32.8674	-28.4119	-28.1067
	-32.898	-28.3814	-28.1067
	-32.8674	-28.3203	-28.1677
	-32.898	-28.3203	-28.1982
	-32.8674	-28.3508	-28.1067
	-32.8064	-28.4119	-28.1067
	-32.7759	-28.3203	-28.1067
	-32.7148	-28.3508	-28.1067
	-32.7759	-28.3814	-28.0762
	-32.7454	-28.4424	-28.1372
	-32.7759	-28.3508	-28.1067
	-32.7759	-28.3508	-28.1067
	-32.8064	-28.4424	-28.1677
	-32.7759	-28.3508	-28.1677
	-32.8064	-28.3508	-28.1067
	-32.7454	-28.3814	-28.1067
	-32.7454	-28.4119	-28.1067
	-32.7148	-28.3508	-28.1372
	-32.7148	-28.4119	-28.1982
	-32.7759	-28.4424	-28.1372
	-32.7454	-28.3814	-28.0762
	-32.7148	-28.3814	-28.1372
	-32.7454	-28.3508	-28.1372
	-32.7148	-28.3508	-28.1372
	-32.7759	-28.3508	-28.1372
	-32.7759	-28.3814	-28.1372
	-32.7148	-28.3814	-28.1677
	-32.6843	-28.4424	-28.1372
	-32.7148	-28.4119	-28.1982
	-32.7454	-28.3814	-28.1982
	-32.7148	-28.3508	-28.1982
	-32.6843	-28.3814	-28.1982
	-32.6843	-28.4729	-28.1677
	-32.7759	-28.3508	-28.1982
	-32.6843	-28.3508	-28.2593
	-32.6233	-28.3814	-28.1677
	-32.7148	-28.3508	-28.1677
	-32.7759	-28.3814	-28.2288
	-32.6843	-28.4119	-28.3203
	-32.6843	-28.4424	-28.2898
	-32.7148	-28.4729	-28.2288
	-32.7454	-28.4729	-28.1982
	-32.7454	-28.4729	-28.1372
	-32.6843	-28.4729	-28.1677
	-32.7148	-28.4729	-28.1372
	-32.6843	-28.4424	-28.1372
	-32.6538	-28.4729	-28.1067
	-32.6538	-28.4729	-28.1372
	-32.7148	-28.4424	-28.1982
	-32.6843	-28.4119	-28.2593
	-32.7148	-28.3508	-28.1982
	-32.6843	-28.3508	-28.1677
	-32.7148	-28.3508	-28.1677
	-32.7454	-28.4119	-28.1372
	-32.7454	-28.4119	-28.1677
	-32.7148	-28.3814	-28.1677
	-32.6843	-28.4119	-28.2593
	-32.7759	-28.3814	-28.1677
	-32.7759	-28.4424	-28.1067
	-32.7148	-28.4424	-28.1067
	-32.6843	-28.4424	-28.1067
	-32.6843	-28.4424	-28.1677
	-32.7148	-28.3508	-28.1372
	-32.6538	-28.4119	-28.0762
	-32.6843	-28.3814	-28.1372
	-32.7148	-28.3203	-28.1067
	-32.7148	-28.3814	-28.2288
	-32.7454	-28.4729	-28.1677
	-32.7148	-28.4424	-28.1067
	-32.7148	-28.4119	-28.1067
	-32.7148	-28.3508	-28.1372
	-32.7454	-28.3814	-28.1372
	-32.7454	-28.3508	-28.0762
	-32.7759	-28.3814	-28.0762
	-32.7454	-28.4424	-28.1372
	-32.7454	-28.4729	-28.1372
	-32.7759	-28.3814	-28.0456
	-32.7454	-28.3508	-28.0762
	-32.7759	-28.3814	-28.1677
	-32.7759	-28.4119	-28.1067
	-32.7759	-28.4424	-28.0762
	-32.7454	-28.3814	-28.1677
	-32.7759	-28.3814	-28.0762
	-32.7759	-28.4119	-28.1067
	-32.8064	-28.4729	-28.1677
	-32.8369	-28.4729	-28.1067
	-32.8064	-28.3814	-28.0762
	-32.7454	-28.3814	-28.1067
	-32.7454	-28.5034	-28.1677
	-32.7148	-28.4424	-28.1982
	-32.7148	-28.4119	-28.1372
	-32.7454	-28.4424	-28.1982
	-32.7148	-28.4729	-28.1677
	-32.7454	-28.4729	-28.1677
	-32.7759	-28.4119	-28.0762
	-32.7759	-28.4119	-28.0456
	-32.8064	-28.4729	-28.0456
	-32.7454	-28.3814	-28.0456
	-32.7454	-28.4119	-28.0456
	-32.7148	-28.5034	-27.9846
	-32.6843	-28.4119	-27.9541
	-32.7148	-28.4119	-27.9846
	-32.7759	-28.5034	-27.9541
	-32.8064	-28.5034	-27.9846
	-32.7759	-28.4424	-28.0151
	-32.7454	-28.4119	-28.0151
	-32.7454	-28.3814	-28.0151
	-32.7454	-28.4119	-27.9541
	-32.8064	-28.4729	-27.9541
	-32.8064	-28.5034	-27.9236
	-32.7454	-28.5034	-27.9236
	-32.7454	-28.4424	-27.9236
	-32.7454	-28.4424	-27.9541
	-32.7759	-28.4424	-27.9236
	-32.7759	-28.5034	-27.9541
	-32.7148	-28.4729	-27.9541
	-32.7148	-28.4729	-27.9541
	-32.7454	-28.4424	-27.9541
	-32.7454	-28.4729	-27.9236
	-32.7148	-28.4729	-27.9236
	-32.7148	-28.5645	-27.8625
	-32.8064	-28.5339	-27.8625
	-32.7454	-28.5034	-27.8625
	-32.6843	-28.5034	-27.8625
	-32.7148	-28.4729	-27.832
	-32.7759	-28.5034	-27.8931
	-32.7759	-28.4424	-27.8931
	-32.8064	-28.4424	-27.9541
	-32.7759	-28.4424	-27.9846
	-32.7148	-28.5034	-27.9541
	-32.7148	-28.5034	-27.8931
	-32.7148	-28.4729	-27.8625
	-32.6538	-28.5339	-27.8931
	-32.7454	-28.5645	-27.8931
	-32.7454	-28.5034	-27.9236
	-32.6843	-28.5034	-27.9236
	-32.6843	-28.4729	-28.0151
	-32.7454	-28.5034	-27.9846
	-32.7454	-28.4424	-27.9236
	-32.6843	-28.4729	-27.9541
	-32.6843	-28.4119	-27.9541
	-32.7454	-28.4729	-27.9541
	-32.7454	-28.4424	-28.0456
	-32.8064	-28.4729	-28.0151
	-32.7759	-28.4729	-27.9236
	-32.7148	-28.5034	-27.9236
	-32.7148	-28.5339	-27.9236
	-32.7148	-28.5034	-28.0151
	-32.6843	-28.4729	-27.9846
	-32.7148	-28.4424	-27.8931
	-32.7454	-28.4424	-27.8625
	-32.6843	-28.4424	-27.9236
	-32.7454	-28.4424	-27.9846
	-32.8064	-28.4424	-27.9236
	-32.7454	-28.4729	-27.8931
	-32.7759	-28.4729	-27.9236
	-32.8064	-28.4729	-28.0151
	-32.7759	-28.3814	-27.8931
	-32.7759	-28.4119	-27.8931
	-32.7454	-28.4424	-27.9541
	-32.8064	-28.5034	-27.9541
	-32.7759	-28.5034	-27.9236
	-32.8064	-28.4119	-27.9236
	-32.7759	-28.3814	-28.0151
	-32.8064	-28.4424	-27.8931
	-32.8064	-28.4424	-27.8931
	-32.8064	-28.5034	-27.9541
	-32.8369	-28.4424	-27.8931
	-32.8674	-28.4119	-27.8625
	-32.898	-28.4424	-27.9846
	-32.898	-28.5339	-27.9541
	-32.8674	-28.4729	-27.9236
	-32.8369	-28.4119	-27.8931
	-32.7759	-28.4424	-27.9236
	-32.7759	-28.5034	-27.9236
	-32.8064	-28.4729	-27.9541
	-32.8064	-28.4424	-27.9541
	-32.7759	-28.4424	-27.8931
	-32.8064	-28.5339	-27.9236
	-32.8674	-28.4424	-28.0151
	-32.898	-28.4729	-27.8931
	-32.8369	-28.5339	-27.8931
	-32.7759	-28.4729	-27.8931
	-32.7759	-28.4424	-27.9541
	-32.8064	-28.4729	-28.0151
	-32.8064	-28.5339	-27.9236
	-32.8369	-28.4119	-27.8931
	-32.8674	-28.4119	-27.8625
	-32.8369	-28.4119	-27.8625
	-32.8064	-28.4424	-27.8931
	-32.8064	-28.4424	-27.8625
	-32.8369	-28.4119	-27.8931
	-32.8674	-28.4424	-27.8625
	-32.7454	-28.4424	-27.8625
	-32.8064	-28.4729	-27.8625
	-32.8064	-28.5339	-27.8625
	-32.8674	-28.4424	-27.8931
	-32.8369	-28.4729	-27.8625
	-32.7454	-28.4424	-27.8625
	-32.7759	-28.4729	-27.8625
	-32.8674	-28.5645	-27.832
	-32.8064	-28.4424	-27.832
	-32.7454	-28.5034	-27.8625
	-32.7759	-28.4729	-27.8625
	-32.8369	-28.4424	-27.8625
	-32.8064	-28.4729	-27.8625
	-32.8064	-28.4424	-27.9236
	-32.8369	-28.4729	-27.9236
	-32.898	-28.5034	-27.9541
	-32.8369	-28.4424	-27.9236
	-32.8369	-28.5034	-27.8931
	-32.8064	-28.4424	-27.8931
	-32.8064	-28.4729	-27.8625
	-32.8064	-28.4729	-27.832
	-32.8674	-28.4729	-27.832
	-32.8674	-28.5034	-27.8015
	-32.7759	-28.4729	-27.9236
	-32.7759	-28.4729	-27.8931
	-32.7759	-28.5034	-27.8931
	-32.8369	-28.4729	-27.8625
	-32.7759	-28.4424	-27.8931
	-32.7759	-28.5339	-27.8931
	-32.8064	-28.5645	-27.8625
	-32.8674	-28.5645	-27.9541
	-32.8064	-28.595	-27.9541
	-32.8064	-28.5339	-27.8931
	-32.8064	-28.5034	-27.8625
	-32.8064	-28.5034	-27.8625
	-32.7759	-28.4729	-27.8931
	-32.7759	-28.5034	-28.0151
	-32.7759	-28.5339	-27.9541
	-32.7759	-28.5034	-27.8931
	-32.8064	-28.5339	-27.8931
	-32.8064	-28.5645	-27.9236
	-32.8064	-28.5645	-27.9846
	-32.8064	-28.5339	-27.8931
	-32.8064	-28.5339	-27.8931
	-32.8369	-28.5034	-27.8931
	-32.7759	-28.5034	-28.0151
	-32.8064	-28.5339	-27.9541
	-32.8064	-28.595	-27.9236
	-32.8064	-28.5645	-27.9236
	-32.8369	-28.5034	-27.9846
	-32.8674	-28.5339	-27.8931
	-32.8674	-28.4729	-27.8625
	-32.8674	-28.5339	-27.9236
	-32.8674	-28.595	-27.9541
	-32.8674	-28.5339	-27.8931
	-32.9285	-28.5034	-27.9236
	-32.8674	-28.5034	-27.9846
	-32.898	-28.5339	-27.8625
	-32.898	-28.595	-27.8931
	-32.898	-28.4729	-27.9846
	-32.9285	-28.5034	-27.8931
	-32.959	-28.4729	-27.8931
	-32.898	-28.595	-27.8931
	-32.8674	-28.5034	-27.8931
	-32.8674	-28.5034	-27.9236
	-32.8369	-28.5339	-27.9236
	-32.8369	-28.595	-27.8931
	-32.8369	-28.5034	-27.8931
	-32.8674	-28.5339	-27.9236
	-32.8674	-28.595	-27.9236
	-32.9285	-28.5339	-28.0456
	-32.898	-28.5339	-27.8931
	-32.8674	-28.6255	-27.8931
	-32.8369	-28.5645	-27.9541
	-32.8369	-28.5034	-27.9846
	-32.8369	-28.595	-28.0151
	-32.8369	-28.6255	-28.0151
	-32.898	-28.5645	-27.9236
	-32.898	-28.5339	-27.8931
	-32.8674	-28.5339	-27.8931
	-32.8369	-28.5645	-27.8931
	-32.898	-28.595	-27.9236
	-32.898	-28.5645	-27.9236
	-32.9895	-28.6255	-27.9236
	-32.959	-28.6865	-27.9236
	-32.8674	-28.6255	-27.9236
	-32.898	-28.595	-27.9541
	-32.898	-28.595	-27.9541
	-32.9285	-28.6255	-27.9541
	-32.898	-28.6865	-27.9541
	-32.898	-28.6255	-27.9236
	-32.959	-28.595	-27.9541
	-32.9895	-28.595	-27.9541
	-32.8674	-28.595	-27.9846
	-32.898	-28.6255	-27.9846
	-32.898	-28.6865	-28.0151
	-32.9285	-28.656	-28.0151
	-32.898	-28.6865	-28.0151
	-32.8369	-28.6865	-27.9846
	-32.898	-28.656	-27.9541
	-32.898	-28.656	-27.9236
	-32.9285	-28.656	-27.9541
	-32.898	-28.6865	-27.9541
	-32.898	-28.6865	-27.9541
	-32.898	-28.6865	-27.9846
	-32.8674	-28.717	-28.0151
	-32.9285	-28.656	-28.0456
	-32.959	-28.6255	-28.0151
	-32.898	-28.595	-27.9846
	-32.9285	-28.5645	-27.9236
	-32.959	-28.5645	-27.9236
	-32.959	-28.5645	-27.9236
	-32.898	-28.5339	-27.9846
	-32.898	-28.5645	-28.0456
	-32.8674	-28.5645	-28.0151
	-32.959	-28.5645	-27.9236
	-32.959	-28.5645	-27.9846
	-32.898	-28.6255	-27.9236
	-32.9285	-28.6255	-28.0151
	-32.898	-28.6255	-28.0151
	-32.8674	-28.5645	-27.9541
	-32.8674	-28.4729	-27.9541
	-32.898	-28.5034	-27.9236
	-32.898	-28.5339	-28.0151
	-32.8674	-28.5034	-28.0151
	-32.898	-28.5034	-27.9541
	-32.898	-28.595	-27.9236
	-32.8674	-28.5645	-27.9236
	-32.9285	-28.5339	-28.0151
	-32.898	-28.5034	-27.9846
	-32.9285	-28.5034	-27.9236
	-32.898	-28.5339	-27.9541
	-32.898	-28.595	-28.0456
	-32.8674	-28.5645	-27.9846
	-32.8674	-28.5339	-27.9541
	-32.9285	-28.5034	-28.0456
	-32.8674	-28.5339	-27.9846
	-32.898	-28.5339	-27.9236
	-32.898	-28.5339	-28.0151
	-32.9285	-28.5645	-28.0151
	-32.898	-28.5034	-27.9541
	-32.959	-28.5339	-27.9846
	-32.9895	-28.5339	-28.0456
	-32.959	-28.595	-27.9846
	-33.02	-28.5645	-27.9541
	-33.02	-28.4729	-28.0151
	-32.959	-28.5034	-28.0762
	-32.8674	-28.5645	-28.0456
	-32.8674	-28.5339	-28.0456
	-32.898	-28.5034	-28.0151
	-32.9285	-28.4729	-27.9541
	-32.898	-28.5339	-27.9541
	-32.898	-28.4424	-27.9846
	-32.9895	-28.4729	-27.9846
	-32.9895	-28.5034	-28.0762
	-32.959	-28.4729	-28.0151
	-32.9285	-28.4424	-27.9236
	-32.959	-28.4424	-27.9236
	-32.898	-28.5034	-28.0151
	-32.9285	-28.4424	-28.0456
	-32.959	-28.4119	-28.0456
	-33.0505	-28.4424	-28.0151
	-32.898	-28.4424	-27.9541
	-32.898	-28.4424	-27.9541
	-32.9285	-28.4119	-27.9236
	-32.9895	-28.4119	-27.9846
	-32.9895	-28.3814	-27.9846
	-32.9285	-28.4119	-27.9541
	-32.9285	-28.3814	-27.9236
	-32.898	-28.4424	-27.9541
	-32.9895	-28.4729	-27.9236
	-32.959	-28.3814	-27.9846
	-32.898	-28.3814	-27.9541
	-32.9285	-28.3814	-27.9541
	-32.9895	-28.4424	-27.9236
	-32.959	-28.4729	-27.8931
	-32.8674	-28.4424	-27.9541
	-32.8674	-28.3814	-27.9541
	-32.9895	-28.3814	-27.8931
	-32.898	-28.3814	-27.832
	-32.898	-28.4119	-27.771
	-32.9285	-28.3814	-27.7405
	-32.9895	-28.3814	-27.6794
	-32.9285	-28.3814	-27.6794
	-32.898	-28.3814	-27.6489
	-32.898	-28.3203	-27.6184
	-32.898	-28.3203	-27.6489
	-32.9285	-28.3508	-27.71
	-32.959	-28.3814	-27.7405
	-32.898	-28.3508	-27.71
	-32.8674	-28.3508	-27.6489
	-32.8674	-28.4119	-27.6794
	-32.959	-28.3814	-27.6489
	-32.898	-28.4119	-27.6794
	-32.8674	-28.4729	-27.6794
	-32.8369	-28.4424	-27.7405
	-32.898	-28.4119	-27.771
	-32.959	-28.4119	-27.71
	-32.898	-28.3814	-27.71
	-32.8369	-28.3508	-27.71
	-32.8369	-28.3814	-27.6794
	-32.8369	-28.3814	-27.8015
	-32.8064	-28.3508	-27.8015
	-32.8369	-28.3508	-27.7405
	-32.8674	-28.4424	-27.7405
	-32.8674	-28.4424	-27.771
	-32.8674	-28.4119	-27.8931
	-32.8369	-28.3814	-27.8015
	-32.8369	-28.3508	-27.771
	-32.8369	-28.3508	-27.8015
	-32.8064	-28.3508	-27.8015
	-32.8674	-28.3508	-27.8625
	-32.8064	-28.4424	-27.771
	-32.8064	-28.3814	-27.8015
	-32.8064	-28.3203	-27.832
	-32.8369	-28.3203	-27.8931
	-32.7759	-28.3508	-27.8015
	-32.8064	-28.3203	-27.832
	-32.8064	-28.4119	-27.9541
	-32.8064	-28.4119	-27.832
	-32.8369	-28.3203	-27.832
	-32.8369	-28.3203	-27.9236
	-32.8674	-28.4119	-27.8625
	-32.8674	-28.4119	-27.8931
	-32.898	-28.3814	-27.8931
	-32.898	-28.2898	-27.8931
	-32.8674	-28.2898	-27.8625
	-32.9285	-28.4119	-27.8625
	-32.959	-28.4119	-27.9236
	-32.898	-28.3203	-27.9846
	-32.8674	-28.3508	-27.8931
	-32.8369	-28.4424	-27.9541
	-32.8369	-28.3814	-27.9541
	-32.8674	-28.2898	-27.9846
	-32.898	-28.3508	-28.0151
	-32.8674	-28.4424	-27.9236
	-32.8674	-28.3203	-27.9236
	-32.959	-28.3814	-27.9236
	-32.959	-28.4424	-27.9541
	-32.898	-28.3508	-28.0151
	-32.8369	-28.3508	-27.9236
	-32.8064	-28.4424	-27.9236
	-32.8369	-28.4119	-27.9541
	-32.8369	-28.3508	-27.9541
	-32.8674	-28.3508	-27.9846
	-32.898	-28.3508	-28.0456
	-32.8369	-28.3814	-28.0456
	-32.7759	-28.3508	-28.0456
	-32.7759	-28.3508	-28.0456
	-32.8064	-28.3814	-28.0456
	-32.8674	-28.3814	-28.0456
	-32.8369	-28.3814	-28.0762
	-32.7454	-28.4424	-28.0762
	-32.7454	-28.4119	-28.0456
	-32.8674	-28.3814	-28.0151
	-32.8674	-28.3508	-28.0456
	-32.7759	-28.3814	-28.0151
	-32.8064	-28.4424	-27.9846
	-32.8064	-28.4119	-27.9846
	-32.8369	-28.3508	-28.0151
	-32.7454	-28.3508	-27.9846
	-32.7759	-28.3203	-28.0151
	-32.8674	-28.3508	-27.9846
	-32.8674	-28.3814	-27.9846
	-32.7759	-28.3508	-27.9846
	-32.7759	-28.3814	-28.0151
	-32.8369	-28.3203	-28.0762
	-32.8369	-28.3508	-28.0151
	-32.8369	-28.3814	-27.9846
	-32.8064	-28.3203	-27.9541
	-32.8064	-28.3508	-27.9541
	-32.8064	-28.3814	-27.9846
	-32.8064	-28.3814	-27.9541
	-32.8674	-28.3508	-27.9541
	-32.9285	-28.3203	-28.0456
	-32.8064	-28.2898	-28.0762
	-32.8064	-28.3203	-27.9846
	-32.898	-28.3508	-27.9541
	-32.8369	-28.3203	-27.9541
	-32.8369	-28.3508	-27.9846
	-32.8064	-28.3814	-27.9846
	-32.8369	-28.4119	-28.0762
	-32.8674	-28.4119	-28.0151
	-32.8674	-28.3508	-27.9846
	-32.8369	-28.2898	-27.9846
	-32.8369	-28.2898	-28.0456
	-32.8369	-28.3203	-28.1372
	-32.8064	-28.2898	-28.0456
	-32.8064	-28.2898	-27.9846
	-32.8064	-28.3203	-28.0151
	-32.7759	-28.3508	-28.0762
	-32.7759	-28.3814	-28.1372
	-32.7759	-28.3814	-28.0456
	-32.7454	-28.2898	-28.0151
	-32.7759	-28.3203	-28.0762
	-32.8064	-28.3508	-28.1372
	-32.8064	-28.2898	-28.0456
	-32.8064	-28.3508	-28.0151
	-32.8064	-28.4119	-28.0151
	-32.7759	-28.3203	-28.0762
	-32.8064	-28.2898	-28.0456
	-32.8369	-28.2593	-28.0151
	-32.7759	-28.2898	-28.1677
	-32.8369	-28.3508	-28.0762
	-32.8369	-28.3508	-28.0762
	-32.8369	-28.3203	-28.1677
	-32.8674	-28.2898	-28.1067
	-32.8674	-28.3203	-28.0762
	-32.8369	-28.3508	-28.1677
	-32.898	-28.3814	-28.0762
	-32.9285	-28.2898	-28.1067
	-32.959	-28.2898	-28.1372
	-32.898	-28.3203	-28.1372
	-32.898	-28.3508	-28.2288
	-32.8674	-28.2288	-28.1982
	-32.8064	-28.2593	-28.1677
	-32.8674	-28.2898	-28.1677
	-32.8369	-28.2593	-28.1372
	-32.8064	-28.2288	-28.1372
	-32.8674	-28.2593	-28.1372
	-32.898	-28.3814	-28.1067
	-32.9285	-28.2288	-28.1372
	-32.8369	-28.2593	-28.1372
	-32.8369	-28.3814	-28.1067
	-32.8369	-28.2593	-28.0762
	-32.8369	-28.2593	-28.0762
	-32.8674	-28.2898	-28.1372
	-32.898	-28.3814	-28.1982
	-32.8674	-28.2898	-28.1982
	-32.8369	-28.2593	-28.1372
	-32.8064	-28.2898	-28.1372
	-32.8369	-28.2898	-28.1372
	-32.898	-28.3508	-28.1372
	-32.898	-28.3508	-28.1677
	-32.8064	-28.2593	-28.1372
	-32.8369	-28.2898	-28.1372
	-32.8369	-28.2593	-28.1372
	-32.9285	-28.3203	-28.1677
	-32.8369	-28.3203	-28.1982
	-32.8064	-28.2593	-28.1982
	-32.8369	-28.2898	-28.2288
	-32.898	-28.2898	-28.1982
	-32.8064	-28.3203	-28.1982
	-32.8369	-28.3508	-28.1677
	-32.898	-28.4119	-28.1372
	-32.8674	-28.3508	-28.1067
	-32.8369	-28.3203	-28.1067
	-32.8369	-28.3203	-28.1067
	-32.898	-28.2898	-28.1372
	-32.898	-28.3203	-28.1067
	-32.8369	-28.3508	-28.0762
	-32.8369	-28.2593	-28.1372
	-32.8369	-28.3203	-28.1372
	-32.8674	-28.3203	-28.1677
	-32.898	-28.3203	-28.1372
	-32.898	-28.3203	-28.0762
	-32.8369	-28.3814	-28.0762
	-32.8674	-28.3814	-28.0151
	-32.8674	-28.3814	-28.0151
	-32.9285	-28.3203	-28.0151
	-32.8674	-28.3203	-28.0762
	-32.8369	-28.3203	-28.0456
	-32.8369	-28.2593	-27.9846
	-32.9285	-28.3203	-28.0151
	-32.898	-28.2898	-28.0151
	-32.8674	-28.3203	-28.0151
	-32.8674	-28.3203	-28.1067
	-32.8369	-28.3508	-28.0762
	-32.8674	-28.3814	-28.0151
	-32.8674	-28.3814	-28.0151
	-32.8674	-28.3508	-28.0151
	-32.9285	-28.3203	-28.1067
	-32.9285	-28.2898	-28.1372
	-32.9285	-28.2898	-28.0456
	-32.898	-28.3203	-28.1067
	-32.959	-28.2898	-28.1372
	-32.959	-28.2898	-28.1677
	-32.959	-28.3814	-28.0762
	-32.959	-28.3508	-28.1067
	-32.9285	-28.2593	-28.0762
	-32.9285	-28.2593	-28.1372
	-32.9285	-28.2593	-28.0456
	-32.898	-28.2898	-28.0762
	-32.898	-28.3508	-28.1677
	-32.898	-28.3814	-28.1067
	-32.898	-28.2898	-28.1067
	-32.8674	-28.2593	-28.1982
	-32.8674	-28.2593	-28.1067
	-32.8674	-28.3203	-28.1372
	-32.8674	-28.3814	-28.2288
	-32.8674	-28.2898	-28.1372
	-32.8674	-28.2593	-28.1982
	-32.898	-28.2898	-28.1677
	-32.898	-28.3203	-28.1067
	-32.898	-28.3203	-28.1372
	-32.959	-28.1982	-28.1982
	-32.959	-28.2288	-28.2288
	-32.959	-28.3508	-28.1677
	-32.8674	-28.3508	-28.1372
	-32.8674	-28.2593	-28.1372
	-32.8674	-28.2593	-28.1677
	-32.8674	-28.3814	-28.2593
	-32.9285	-28.2593	-28.2593
	-32.9285	-28.2593	-28.1982
	-32.9285	-28.3203	-28.1677
	-32.9895	-28.3203	-28.1677
	-32.9285	-28.2593	-28.2288
	-32.8674	-28.2898	-28.2288
	-32.8674	-28.3508	-28.3203
	-32.8674	-28.2898	-28.2593
	-32.8674	-28.2898	-28.1982
	-32.898	-28.2898	-28.1677
	-32.959	-28.3508	-28.1677
	-32.8674	-28.3203	-28.1677
	-32.8674	-28.2898	-28.1982
	-32.898	-28.3203	-28.2288
	-32.9285	-28.2593	-28.2288
	-32.959	-28.2288	-28.2288
	-32.898	-28.2288	-28.2593
	-32.8674	-28.3203	-28.2288
	-32.8674	-28.2898	-28.2593
	-32.9285	-28.2288	-28.2898
	-32.959	-28.2288	-28.3508
	-32.8674	-28.2288	-28.3508
	-32.8674	-28.3203	-28.3508
	-32.898	-28.2288	-28.2898
	-32.9285	-28.2288	-28.2288
	-32.8369	-28.2593	-28.1982
	-32.8369	-28.2593	-28.1982
	-32.8674	-28.2288	-28.1982
	-32.9285	-28.2288	-28.1067
	-32.8369	-28.2288	-28.1067
	-32.8064	-28.2288	-28.1677
	-32.8369	-28.1982	-28.1982
	-32.8369	-28.2593	-28.1372
	-32.8369	-28.2288	-28.1067
	-32.8064	-28.2288	-28.1067
	-32.8064	-28.2288	-28.0762
	-32.8369	-28.1982	-28.1067
	-32.898	-28.2288	-28.1372
	-32.8674	-28.2898	-28.1677
	-32.8369	-28.2288	-28.1677
	-32.8369	-28.2288	-28.0456
	-32.9285	-28.2593	-28.0762
	-32.8674	-28.2288	-28.0762
	-32.8064	-28.2593	-28.0762
	-32.8064	-28.2898	-28.1677
	-32.898	-28.3203	-28.1067
	-32.898	-28.3508	-28.0456
	-32.8064	-28.2898	-28.0456
	-32.8064	-28.2593	-28.0456
	-32.8369	-28.2898	-28.1067
	-32.8369	-28.2288	-28.1067
	-32.8064	-28.2288	-28.0456
	-32.8064	-28.2288	-28.0762
	-32.8369	-28.2288	-28.0151
	-32.8369	-28.2593	-28.0762
	-32.8674	-28.3203	-28.0151
	-32.8674	-28.3203	-28.0151
	-32.8674	-28.2898	-28.0456
	-32.9285	-28.2288	-28.0456
	-32.898	-28.2288	-28.0456
	-32.898	-28.2288	-28.0456
	-32.898	-28.2288	-28.1372
	-32.898	-28.2898	-28.0456
	-32.8674	-28.2593	-28.0762
	-32.898	-28.1982	-28.1067
	-32.8674	-28.1677	-28.1067
	-32.8369	-28.1982	-28.0762
	-32.8369	-28.2288	-28.0762
	-32.8064	-28.2898	-28.1372
	-32.8064	-28.2593	-28.0762
	-32.8064	-28.1982	-28.1677
	-32.8369	-28.2593	-28.1372
	-32.8369	-28.2593	-28.0456
	-32.8674	-28.3203	-28.1677
	-32.8369	-28.2288	-28.1067
	-32.8064	-28.2288	-28.1067
	-32.8674	-28.2593	-28.1067
	-32.8674	-28.3203	-28.1677
	-32.898	-28.2593	-28.1372
	-32.9285	-28.2288	-28.1677
	-32.898	-28.2593	-28.2288
	-32.8369	-28.3508	-28.1982
	-32.8369	-28.2898	-28.1372
	-32.8369	-28.2288	-28.1677
	-32.8064	-28.2593	-28.1677
	-32.8369	-28.3508	-28.1372
	-32.9285	-28.2288	-28.1982
	-32.9285	-28.2593	-28.2593
	-32.898	-28.3814	-28.1372
	-32.8369	-28.2288	-28.1372
	-32.8674	-28.2593	-28.1677
	-32.8369	-28.3508	-28.1677
	-32.8674	-28.3814	-28.1372
	-32.898	-28.2898	-28.1677
	-32.8064	-28.2898	-28.1982
	-32.8064	-28.2898	-28.1982
	-32.8064	-28.3814	-28.2288
	-32.8369	-28.3814	-28.2288
	-32.898	-28.3203	-28.2593
	-32.8369	-28.2898	-28.2288
	-32.8369	-28.2593	-28.1982
	-32.8369	-28.2898	-28.1982
	-32.898	-28.3203	-28.1982
	-32.9285	-28.3508	-28.1982
	-32.8369	-28.3203	-28.2288
	-32.898	-28.2898	-28.1982
	-32.959	-28.2898	-28.1982
	-32.898	-28.3508	-28.1982
	-32.8674	-28.3814	-28.2288
	-32.8674	-28.3203	-28.2898
	-32.959	-28.2898	-28.3203
	-32.8369	-28.3508	-28.2593
	-32.8369	-28.2898	-28.2288
	-32.8674	-28.2898	-28.1677
	-32.898	-28.2898	-28.1982
	-32.959	-28.3203	-28.1677
	-32.9285	-28.2898	-28.1982
	-32.9285	-28.3203	-28.2593
	-32.9285	-28.3508	-28.2593
	-32.8674	-28.3203	-28.2593
	-32.8674	-28.3508	-28.1982
	-32.8369	-28.3814	-28.2593
	-32.8674	-28.3814	-28.2288
	-32.898	-28.3508	-28.2288
	-32.8674	-28.2898	-28.3203
	-32.8369	-28.2898	-28.3203
	-32.8674	-28.2898	-28.2593
	-32.959	-28.2898	-28.2898
	-32.8674	-28.2898	-28.2593
	-32.898	-28.3203	-28.2898
	-32.898	-28.3203	-28.3814
	-32.8369	-28.3203	-28.2898
	-32.8369	-28.3508	-28.2593
	-32.9285	-28.3814	-28.2898
	-32.959	-28.3814	-28.3203
	-32.9285	-28.3203	-28.3203
	-32.959	-28.2593	-28.2593
	-32.959	-28.2593	-28.2593
	-32.959	-28.2593	-28.2898
	-32.9285	-28.2288	-28.3814
	-32.959	-28.2288	-28.3203
	-32.9285	-28.2898	-28.2898
	-32.959	-28.3203	-28.3203
	-32.9895	-28.2593	-28.3203
	-32.959	-28.2288	-28.2593
	-32.9895	-28.2288	-28.2593
	-32.9895	-28.2593	-28.3508
	-32.959	-28.2593	-28.2898
	-32.959	-28.3508	-28.2898
	-32.9895	-28.2593	-28.3508
	-32.9895	-28.1982	-28.2898
	-32.959	-28.2593	-28.2898
	-32.898	-28.2593	-28.3508
	-32.898	-28.2898	-28.2898
	-32.898	-28.2898	-28.3203
	-32.898	-28.2288	-28.3814
	-32.898	-28.2288	-28.2593
	-32.898	-28.2898	-28.2288
	-32.959	-28.3203	-28.3814
	-32.898	-28.1982	-28.3203
	-32.959	-28.1982	-28.2593
	-32.959	-28.2593	-28.2898
	-32.959	-28.2898	-28.2898
	-33.02	-28.1982	-28.2898
	-32.959	-28.2288	-28.2593
	-32.959	-28.2898	-28.2288
	-32.9285	-28.2593	-28.2288
	-32.898	-28.1982	-28.3508
	-32.898	-28.2288	-28.2288
	-32.959	-28.2898	-28.2288
	-32.9895	-28.1982	-28.2288
	-33.02	-28.1982	-28.2898
	-32.9895	-28.3203	-28.2898
	-32.959	-28.2288	-28.2288
	-32.9285	-28.1982	-28.2288
	-32.9285	-28.1982	-28.2288
	-32.9895	-28.2288	-28.1982
	-33.0505	-28.3203	-28.2288
	-33.02	-28.2593	-28.2593
	-32.959	-28.2898	-28.2593
	-32.9285	-28.2288	-28.3203
	-33.02	-28.2288	-28.3203
	-33.0505	-28.1982	-28.3508
	-33.02	-28.2288	-28.3203
	-32.959	-28.2593	-28.2898
	-32.9285	-28.1677	-28.2898
	-32.9895	-28.1677	-28.2898
	-33.02	-28.1677	-28.3203
	-32.959	-28.1982	-28.2593
	-32.9285	-28.3203	-28.2593
	-32.959	-28.2288	-28.1982
	-33.0505	-28.2288	-28.1982
	-32.9895	-28.1982	-28.1982
	-32.9895	-28.2288	-28.1982
	-32.9895	-28.1677	-28.1677
	-33.02	-28.1677	-28.1067
	-32.959	-28.1677	-28.1677
	-32.959	-28.1372	-28.1982
	-32.9895	-28.1677	-28.2593
	-32.9285	-28.1067	-28.2898
	-32.959	-28.1067	-28.1982
	-32.959	-28.1372	-28.1982
	-32.959	-28.1372	-28.1677
	-33.02	-28.1677	-28.1677
	-33.02	-28.1067	-28.1677
	-32.9895	-28.1372	-28.1677
	-32.9895	-28.1677	-28.1677
	-33.0505	-28.1677	-28.2288
	-33.02	-28.1372	-28.1982
	-32.9895	-28.1372	-28.1372
	-32.959	-28.1677	-28.0762
	-33.0505	-28.1982	-28.1067
	-33.081	-28.2288	-28.1067
	-33.02	-28.1982	-28.1677
	-33.02	-28.1677	-28.1677
	-33.02	-28.1372	-28.0762
	-33.02	-28.1067	-28.0762
	-32.9895	-28.1067	-28.0762
	-33.02	-28.1372	-28.1067
	-32.9895	-28.1372	-28.1677
	-33.02	-28.1982	-28.0762
	-33.0505	-28.1982	-28.0762
	-33.0505	-28.2288	-28.0762
	-33.081	-28.1677	-28.1067
	-33.1116	-28.1372	-28.1067
	-33.081	-28.1067	-28.0151
	-33.1116	-28.1067	-27.9846
	-33.081	-28.1677	-28.1067
	-33.1116	-28.2288	-28.0151
	-33.0505	-28.1982	-27.9846
	-33.0505	-28.1372	-27.9846
	-33.081	-28.1067	-28.0456
	-33.081	-28.1067	-27.9846
	-33.081	-28.1677	-27.9236
	-33.02	-28.1677	-28.0151
	-32.9895	-28.1677	-27.9541
	-33.02	-28.1372	-27.9846
	-33.02	-28.1067	-28.0456
	-33.02	-28.1372	-28.0151
	-32.9895	-28.1982	-27.9541
	-33.02	-28.2288	-28.0151
	-33.0505	-28.1067	-28.0151
	-33.02	-28.1372	-28.0151
	-33.0505	-28.1677	-27.9846
	-33.02	-28.2288	-27.9846
	-33.081	-28.1372	-27.9846
	-33.1421	-28.1372	-28.0151
	-33.1116	-28.1982	-28.0151
	-33.1116	-28.2288	-27.9846
	-33.0505	-28.1677	-27.9846
	-33.02	-28.1982	-28.0456
	-33.0505	-28.2288	-28.0762
	-33.0505	-28.1067	-27.9846
	-33.1116	-28.1372	-27.9846
	-33.1421	-28.2288	-27.9541
	-33.1726	-28.1372	-28.0151
	-33.081	-28.1372	-28.1067
	-33.0505	-28.1677	-28.0151
	-33.081	-28.2593	-27.9541
	-33.0505	-28.2288	-27.9541
	-33.1116	-28.1372	-27.9846
	-33.1116	-28.1677	-27.9846
	-33.081	-28.1677	-28.0151
	-33.081	-28.1982	-28.0151
	-33.0505	-28.2288	-27.9846
	-33.1116	-28.2288	-27.9846
	-33.1726	-28.1677	-28.0151
	-33.081	-28.1372	-28.0151
	-33.1116	-28.1067	-27.9846
	-33.1421	-28.2288	-28.0151
	-33.1726	-28.1982	-27.9846
	-33.1116	-28.1982	-27.9541
	-33.081	-28.1677	-27.9541
	-33.1116	-28.1982	-27.9846
	-33.1421	-28.2288	-28.0151
	-33.0505	-28.2288	-28.0762
	-33.0505	-28.2288	-28.0762
	-33.1421	-28.2288	-28.0456
	-33.1116	-28.1982	-28.0456
	-33.02	-28.1982	-27.9846
	-33.081	-28.2288	-28.0151
	-33.081	-28.1677	-27.9541
	-33.0505	-28.1982	-27.9846
	-33.1421	-28.1982	-27.9846
	-33.1116	-28.1677	-27.9541
	-33.081	-28.1982	-28.0456
	-33.081	-28.1982	-28.0762
	-33.081	-28.2288	-28.0456
	-33.1421	-28.2898	-27.9846
	-33.1726	-28.2288	-28.0151
	-33.081	-28.2593	-28.0151
	-33.081	-28.1982	-27.9846
	-33.1116	-28.1982	-27.9846
	-33.1421	-28.1372	-28.0762
	-33.081	-28.1677	-28.0456
	-33.081	-28.1372	-27.9846
	-33.0505	-28.1677	-27.9541
	-33.0505	-28.1372	-27.9541
	-33.081	-28.1372	-27.9541
	-33.1726	-28.1982	-28.0456
	-33.1421	-28.2593	-27.9541
	-33.081	-28.2593	-27.9236
	-33.0505	-28.2288	-27.9846
	-33.081	-28.1677	-27.9541
	-33.0505	-28.1677	-28.0456
	-33.02	-28.1677	-27.9541
	-33.02	-28.1677	-27.9541
	-33.02	-28.1982	-27.9541
	-32.9895	-28.2288	-28.0456
	-33.02	-28.2898	-27.9846
	-33.0505	-28.2593	-28.0151
	-33.02	-28.1372	-27.9541
	-33.0505	-28.1982	-28.0762
	-33.1116	-28.1982	-27.9846
	-33.081	-28.1982	-27.9846
	-33.1421	-28.2898	-27.9846
	-33.1421	-28.2593	-28.0151
	-33.1116	-28.1677	-27.9846
	-33.1116	-28.1982	-27.9541
	-33.081	-28.1677	-28.0456
	-33.081	-28.2593	-27.9541
	-33.0505	-28.2288	-27.9846
	-33.081	-28.1677	-28.0456
	-33.0505	-28.1982	-27.9236
	-33.0505	-28.2288	-27.9236
	-33.081	-28.2593	-28.0456
	-33.0505	-28.1982	-28.0151
	-33.081	-28.1677	-27.9541
	-33.0505	-28.1982	-27.9541
	-33.0505	-28.2898	-27.9236
	-33.1116	-28.1982	-27.9541
	-33.1116	-28.1677	-27.9541
	-33.1116	-28.2288	-28.0456
	-33.081	-28.2593	-28.0151
	-33.0505	-28.1677	-27.9541
	-32.9895	-28.1677	-27.8931
	-33.02	-28.2288	-27.9541
	-33.02	-28.1372	-28.0151
	-33.0505	-28.1677	-27.9846
	-33.081	-28.2593	-27.9236
	-33.0505	-28.1982	-27.9541
	-33.081	-28.1677	-27.9541
	-32.9895	-28.1982	-27.9236
	-33.02	-28.1982	-27.9236
	-33.0505	-28.2288	-27.9541
	-33.081	-28.1982	-28.0151
	-33.1116	-28.1677	-27.9846
	-33.0505	-28.1677	-28.0151
	-33.0505	-28.1677	-28.0151
	-33.0505	-28.1982	-28.0151
	-33.081	-28.2593	-27.9541
	-33.081	-28.1982	-27.9846
	-33.02	-28.1372	-27.9541
	-33.0505	-28.1677	-27.9236
	-33.0505	-28.1677	-27.9236
	-33.1116	-28.2288	-27.9236
	-33.0505	-28.2288	-27.9236
	-33.02	-28.1982	-27.9236
	-33.0505	-28.1372	-27.9541
	-33.081	-28.1677	-27.9236
	-33.02	-28.1067	-27.9236
	-33.02	-28.1372	-27.9541
	-33.02	-28.1372	-28.0151
	-33.1116	-28.1677	-27.9846
	-33.1116	-28.1372	-27.9541
	-33.0505	-28.1372	-27.9541
	-33.081	-28.1372	-27.8931
	-33.0505	-28.1372	-27.8931
	-33.081	-28.1372	-27.9236
	-33.1116	-28.1677	-27.8931
	-33.0505	-28.1372	-27.8931
	-33.0505	-28.1677	-27.9236
	-33.081	-28.1372	-27.9846
	-33.1116	-28.1372	-27.9236
	-33.0505	-28.1372	-27.8931
	-33.0505	-28.1372	-27.8931
	-33.081	-28.1372	-27.8625
	-33.1116	-28.1677	-27.8625
	-33.02	-28.1982	-27.9541
	-33.0505	-28.2288	-27.9541
	-33.02	-28.1982	-27.8625
	-33.0505	-28.1677	-27.8015
	-33.0505	-28.1372	-27.832
	-33.1116	-28.1372	-27.8625
	-33.081	-28.1067	-27.9236
	-33.0505	-28.1067	-27.9236
	-33.0505	-28.0762	-27.9236
	-33.0505	-28.1067	-27.9236
	-33.081	-28.1372	-27.9236
	-33.0505	-28.1677	-27.9846
	-33.081	-28.1372	-27.8931
	-33.0505	-28.1067	-27.9236
	-33.0505	-28.0762	-27.9236
	-33.081	-28.0762	-27.9846
	-33.1116	-28.0456	-27.8931
	-33.1116	-28.0456	-27.8931
	-33.1116	-28.1677	-27.9541
	-33.081	-28.0456	-27.9541
	-33.081	-28.0151	-27.9236
	-33.1116	-28.0456	-27.8931
	-33.081	-28.0151	-28.0456
	-33.1421	-28.0456	-27.8931
	-33.1421	-28.1067	-27.9541
	-33.1421	-28.0456	-28.0456
	-33.2031	-28.0151	-27.9236
	-33.2031	-28.0151	-27.9541
	-33.1726	-28.0456	-28.0456
	-33.1421	-28.1067	-27.9541
	-33.1421	-27.9541	-27.9846
	-33.1116	-28.0151	-27.9541
	-33.1116	-27.9846	-27.9846
[truncated: 598,001+ more rows]
